# Supplementary material for: Modeling the disruption of respiratory disease clinical trials by non-pharmaceutical COVID-19 interventions
Source: Nat Commun. 2022 Apr 13;13:1980. doi: 10.1038/s41467-022-29534-8 (PMC9008035; doi:10.1038/s41467-022-29534-8)
Supplement: Supplementary file 4 — Source Data [file 41467_2022_29534_MOESM4_ESM.zip]

Archive with 41 entries (41 files):
- SupplementaryFile/data/fig3c_raw.csv
- SupplementaryFile/data/fig3d_raw.csv
- SupplementaryFile/data/fig3b.csv
- SupplementaryFile/data/fig3c.csv
- SupplementaryFile/data/fig3_raw_sample_size.csv
- SupplementaryFile/data/fig3_raw_scenarios.csv
- SupplementaryFile/data/fig3e.csv
- SupplementaryFile/analysis/generate_figures.ipynb
- SupplementaryFile/analysis/bv_analysis.py
- SupplementaryFile/analysis/bv_plots.py
- SupplementaryFile/analysis/data/fig3e_raw.csv
- SupplementaryFile/analysis/data/fig3c_raw.csv
- SupplementaryFile/analysis/.ipynb_checkpoints/generate_figures-checkpoint.ipynb
- SupplementaryFile/analysis/bv_utils.py
- SupplementaryFile/data/processed_simulation_results.csv
- SupplementaryFile/analysis/sample_size.py
- SupplementaryFile/analysis/data/fig3_raw_scenarios.csv
- SupplementaryFile/analysis/data/fig3f_raw.csv
- SupplementaryFile/analysis/data/Covid_URTI_more.csv
- SupplementaryFile/analysis/data/fig3_raw_sample_size.csv
- SupplementaryFile/analysis/data/5yearAverage_LRTI.csv
- SupplementaryFile/analysis/data/fig3_raw_ref.csv
- SupplementaryFile/analysis/data/processed_simulation_results.csv
- SupplementaryFile/analysis/data/5yr.json
- SupplementaryFile/analysis/data/covid.json
- SupplementaryFile/analysis/data/new-strong-tStartLockdown_360-tEndLockdown_1080.json
- SupplementaryFile/analysis/data/new-absent-tStartLockdown_360-tEndLockdown_1080.json
- SupplementaryFile/analysis/data/new-mild-tStartLockdown_360-tEndLockdown_1080.json
- SupplementaryFile/analysis/data/new-medium-tStartLockdown_360-tEndLockdown_1080.json
- SupplementaryFile/data/fig3b_raw.csv
- SupplementaryFile/source/mappingSource_-_Text.xlsx
- SupplementaryFile/source/mappingSource_-_Text.pdf
- SupplementaryFile/source/run_arsene_et_al.py
- SupplementaryFile/source/arsene_et_al.xml
- SupplementaryFile/analysis/data/fig3b_raw.csv
- SupplementaryFile/source/results.csv
- SupplementaryFile/source/results.pdf
- SupplementaryFile/analysis/data/Covid_LRTI_more.csv
- SupplementaryFile/analysis/data/5yearAverage_URTI.csv
- SupplementaryFile/data/fig3f.csv
- SupplementaryFile/source/arsene_et_al_modelSource.xlsx
