# Supplementary material for: Modeling the disruption of respiratory disease clinical trials by non-pharmaceutical COVID-19 interventions
Source: Nat Commun. 2022 Apr 13;13:1980. doi: 10.1038/s41467-022-29534-8 (PMC9008035; doi:10.1038/s41467-022-29534-8)
Supplement: Supplementary file 4 — Source Data [file 41467_2022_29534_MOESM4_ESM.zip › SupplementaryFile/data/fig3c_raw.csv]

scenario	ERR
Absent	0.45993031358885017
Absent	0.5555555555555555
Absent	0.6
Absent	0.5647058823529412
Absent	0.4635036496350365
Absent	0.6679999999999999
Absent	0.5529411764705883
Absent	0.49438202247191015
Absent	0.6949152542372882
Absent	0.615686274509804
Absent	0.6778242677824268
Absent	0.8165938864628821
Absent	0.56
Absent	0.5294117647058825
Absent	0.5261324041811847
Absent	0.689516129032258
Absent	0.5067567567567568
Absent	0.6623376623376623
Absent	0.5931558935361217
Absent	0.7276422764227642
Absent	0.5627376425855514
Absent	0.5427631578947368
Absent	0.5119453924914675
Absent	0.6031746031746031
Absent	0.6053639846743295
Absent	0.47017543859649125
Absent	0.6330645161290323
Absent	0.5830115830115831
Absent	0.5845070422535211
Absent	0.5250965250965252
Absent	0.5813953488372093
Absent	0.6282527881040892
Absent	0.6995884773662551
Absent	0.5543071161048689
Absent	0.602112676056338
Absent	0.6194029850746268
Absent	0.5602836879432624
Absent	0.5916030534351145
Absent	0.6079295154185022
Absent	0.5597014925373134
Absent	0.6173285198555957
Absent	0.7244444444444444
Absent	0.6470588235294118
Absent	0.6303501945525293
Absent	0.6373626373626373
Absent	0.6302521008403361
Absent	0.711864406779661
Absent	0.4281045751633987
Absent	0.5460750853242321
Absent	0.5389830508474576
Absent	0.5016181229773463
Absent	0.5568181818181818
Absent	0.45454545454545453
Absent	0.5859375
Absent	0.5276752767527675
Absent	0.6055776892430279
Absent	0.4536082474226804
Absent	0.5215686274509804
Absent	0.48299319727891155
Absent	0.537037037037037
Absent	0.5539568345323741
Absent	0.5376344086021505
Absent	0.6351931330472103
Absent	0.5053763440860215
Absent	0.6363636363636365
Absent	0.5451127819548872
Absent	0.5373134328358209
Absent	0.6259259259259259
Absent	0.7058823529411765
Absent	0.6979591836734693
Absent	0.7448559670781892
Absent	0.71900826446281
Absent	0.5464684014869888
Absent	0.6284722222222222
Absent	0.6352941176470589
Absent	0.5181159420289855
Absent	0.5985130111524164
Absent	0.5480427046263345
Absent	0.5424354243542435
Absent	0.6875
Absent	0.6549019607843137
Absent	0.6185185185185185
Absent	0.728744939271255
Absent	0.592
Absent	0.6385542168674698
Absent	0.6506024096385542
Absent	0.5681818181818181
Absent	0.6680327868852459
Absent	0.5227272727272727
Absent	0.6547619047619048
Absent	0.7391304347826088
Absent	0.5709090909090909
Absent	0.71900826446281
Absent	0.528
Absent	0.632286995515695
Absent	0.6197718631178707
Absent	0.5679012345679012
Absent	0.592057761732852
Absent	0.5423076923076923
Absent	0.49822064056939497
Mild	0.6057142857142858
Mild	0.6854460093896714
Mild	0.5114155251141553
Mild	0.7171717171717171
Mild	0.5258215962441315
Mild	0.7473118279569891
Mild	0.5317073170731709
Mild	0.558252427184466
Mild	0.6613756613756614
Mild	0.653061224489796
Mild	0.49038461538461536
Mild	0.6779661016949152
Mild	0.5685279187817259
Mild	0.6712328767123288
Mild	0.5825242718446602
Mild	0.7243243243243244
Mild	0.5369458128078819
Mild	0.5638766519823789
Mild	0.55
Mild	0.6598984771573604
Mild	0.5902439024390245
Mild	0.6142131979695431
Mild	0.5471698113207547
Mild	0.6395939086294417
Mild	0.6632124352331606
Mild	0.6044444444444445
Mild	0.6570048309178745
Mild	0.6439024390243904
Mild	0.583732057416268
Mild	0.5022026431718061
Mild	0.6217616580310881
Mild	0.6162162162162161
Mild	0.5511111111111111
Mild	0.5490196078431373
Mild	0.6737967914438502
Mild	0.47290640394088673
Mild	0.6683673469387755
Mild	0.6808510638297873
Mild	0.6700507614213198
Mild	0.579185520361991
Mild	0.6275510204081632
Mild	0.5842105263157895
Mild	0.5380952380952381
Mild	0.75
Mild	0.7373737373737373
Mild	0.5431472081218275
Mild	0.601010101010101
Mild	0.5172413793103449
Mild	0.5876777251184835
Mild	0.6847290640394089
Mild	0.67
Mild	0.5517241379310346
Mild	0.5964125560538117
Mild	0.6108108108108107
Mild	0.6470588235294118
Mild	0.6036866359447005
Mild	0.7454545454545455
Mild	0.4976958525345623
Mild	0.5482233502538072
Mild	0.6054054054054054
Mild	0.6040609137055838
Mild	0.6416184971098267
Mild	0.592964824120603
Mild	0.5255102040816326
Mild	0.6600985221674878
Mild	0.6456310679611651
Mild	0.6353591160220994
Mild	0.6827956989247311
Mild	0.5782608695652175
Mild	0.5120772946859904
Mild	0.7471264367816092
Mild	0.5210084033613446
Mild	0.6040609137055838
Mild	0.6756756756756757
Mild	0.5757575757575757
Mild	0.6683417085427136
Mild	0.671957671957672
Mild	0.5528846153846153
Mild	0.6767676767676768
Mild	0.548076923076923
Mild	0.5610859728506787
Mild	0.5302325581395348
Mild	0.5103092783505154
Mild	0.7311827956989247
Mild	0.5729166666666667
Mild	0.7103825136612022
Mild	0.8793103448275862
Mild	0.6907216494845362
Mild	0.645
Mild	0.694300518134715
Mild	0.5595854922279794
Mild	0.5402843601895735
Mild	0.6633663366336634
Mild	0.6513761467889907
Mild	0.6363636363636364
Mild	0.6648044692737429
Mild	0.539906103286385
Mild	0.6069364161849712
Mild	0.5634517766497462
Mild	0.510548523206751
Medium	0.6434782608695653
Medium	0.5210084033613446
Medium	0.4774774774774775
Medium	0.797872340425532
Medium	0.6565656565656566
Medium	0.5811965811965812
Medium	0.7475728155339806
Medium	0.7017543859649124
Medium	0.5254237288135594
Medium	0.49193548387096775
Medium	0.5785123966942148
Medium	0.5520833333333334
Medium	0.5798319327731092
Medium	0.6176470588235294
Medium	0.5555555555555555
Medium	0.6576576576576576
Medium	0.6105263157894737
Medium	0.5925925925925926
Medium	0.5966386554621849
Medium	0.8076923076923076
Medium	0.8085106382978724
Medium	0.38888888888888895
Medium	0.4741379310344828
Medium	0.5555555555555556
Medium	0.8807339449541284
Medium	0.6017699115044248
Medium	0.6216216216216215
Medium	0.6538461538461539
Medium	0.6
Medium	0.5042735042735043
Medium	0.5909090909090908
Medium	0.9255319148936171
Medium	0.6454545454545454
Medium	0.55
Medium	0.6315789473684211
Medium	0.611111111111111
Medium	0.5882352941176471
Medium	0.5528455284552846
Medium	0.5045045045045045
Medium	0.6699029126213591
Medium	0.49606299212598426
Medium	0.6173913043478261
Medium	0.7075471698113207
Medium	0.6086956521739131
Medium	0.5959595959595959
Medium	0.6173913043478261
Medium	0.4758064516129032
Medium	0.5084745762711864
Medium	0.8043478260869564
Medium	0.6339285714285713
Medium	0.6166666666666667
Medium	0.6756756756756757
Medium	0.5081967213114754
Medium	0.6857142857142856
Medium	0.6576576576576576
Medium	0.5703125
Medium	0.7117117117117117
Medium	0.6194690265486725
Medium	0.7090909090909091
Medium	0.6545454545454544
Medium	0.5076923076923077
Medium	0.8
Medium	0.5338983050847458
Medium	0.6476190476190476
Medium	0.6568627450980392
Medium	0.7217391304347827
Medium	0.4424778761061947
Medium	0.6206896551724138
Medium	0.6907216494845362
Medium	0.5752212389380532
Medium	0.5670103092783506
Medium	0.6612903225806451
Medium	0.6605504587155963
Medium	0.6074766355140186
Medium	0.6372549019607843
Medium	0.6115702479338843
Medium	0.5126050420168068
Medium	0.548076923076923
Medium	0.582608695652174
Medium	0.5405405405405405
Medium	0.48739495798319327
Medium	0.648936170212766
Medium	0.5140186915887851
Medium	0.6082474226804123
Medium	0.43089430894308944
Medium	0.7522935779816513
Medium	0.5206611570247934
Medium	0.78
Medium	0.7070707070707071
Medium	0.6271186440677966
Medium	0.6548672566371682
Medium	0.5932203389830508
Medium	0.72
Medium	0.6846846846846847
Medium	0.7909090909090909
Medium	0.6666666666666666
Medium	0.5145631067961165
Medium	0.5546218487394958
Medium	0.6388888888888888
Medium	0.5
Strong	0.5405405405405406
Strong	0.660377358490566
Strong	0.5526315789473684
Strong	0.5476190476190477
Strong	0.9761904761904762
Strong	0.7777777777777777
Strong	0.5769230769230769
Strong	0.9117647058823529
Strong	0.5952380952380952
Strong	0.9736842105263158
Strong	0.48780487804878053
Strong	0.8095238095238096
Strong	0.5
Strong	0.7105263157894737
Strong	0.6944444444444444
Strong	0.675
Strong	0.7297297297297298
Strong	0.641025641025641
Strong	0.4489795918367347
Strong	0.6097560975609756
Strong	0.3965517241379311
Strong	0.6346153846153846
Strong	0.7450980392156863
Strong	0.37499999999999994
Strong	0.5961538461538461
Strong	0.92
Strong	0.6363636363636365
Strong	1.0
Strong	0.6666666666666667
Strong	0.48
Strong	0.7105263157894737
Strong	0.6153846153846153
Strong	0.6190476190476191
Strong	0.48717948717948717
Strong	0.7317073170731707
Strong	0.37777777777777777
Strong	0.8750000000000001
Strong	0.8292682926829269
Strong	0.6046511627906977
Strong	0.5128205128205129
Strong	0.7391304347826088
Strong	0.4615384615384615
Strong	0.78
Strong	0.6190476190476191
Strong	0.5952380952380952
Strong	0.7142857142857143
Strong	0.71875
Strong	0.5121951219512195
Strong	0.5714285714285714
Strong	1.1034482758620692
Strong	0.7894736842105263
Strong	0.7555555555555555
Strong	0.7073170731707317
Strong	1.2307692307692306
Strong	0.5957446808510639
Strong	0.7692307692307692
Strong	0.7749999999999999
Strong	0.6818181818181818
Strong	0.631578947368421
Strong	0.7352941176470588
Strong	0.38461538461538464
Strong	0.5714285714285714
Strong	0.823529411764706
Strong	0.6744186046511628
Strong	0.6739130434782609
Strong	0.5777777777777778
Strong	0.6538461538461539
Strong	0.5227272727272727
Strong	0.6666666666666667
Strong	0.7804878048780488
Strong	0.6923076923076923
Strong	0.8000000000000002
Strong	0.29824561403508776
Strong	0.7027027027027027
Strong	0.5909090909090909
Strong	0.6341463414634146
Strong	0.5897435897435898
Strong	0.5757575757575757
Strong	0.6190476190476191
Strong	0.7142857142857143
Strong	0.5
Strong	0.7674418604651163
Strong	0.4791666666666667
Strong	0.5319148936170213
Strong	0.8648648648648649
Strong	0.7500000000000001
Strong	0.6857142857142857
Strong	0.6888888888888889
Strong	0.6
Strong	0.7567567567567568
Strong	0.6818181818181818
Strong	0.6
Strong	0.42592592592592593
Strong	1.0357142857142856
Strong	1.2058823529411764
Strong	0.5869565217391305
Strong	0.6046511627906977
Strong	0.5641025641025641
Strong	0.6756756756756757
Strong	0.8648648648648649
