# Supplementary material for: Modeling the disruption of respiratory disease clinical trials by non-pharmaceutical COVID-19 interventions
Source: Nat Commun. 2022 Apr 13;13:1980. doi: 10.1038/s41467-022-29534-8 (PMC9008035; doi:10.1038/s41467-022-29534-8)
Supplement: Supplementary file 4 — Source Data [file 41467_2022_29534_MOESM4_ESM.zip › SupplementaryFile/data/fig3d_raw.csv]

scenario	X	Y
Absent	5.74	2.64
Absent	5.04	2.8
Absent	4.7	2.82
Absent	5.1	2.88
Absent	5.48	2.54
Absent	5.0	3.34
Absent	5.1	2.82
Absent	5.34	2.64
Absent	4.72	3.28
Absent	5.1	3.14
Absent	4.78	3.24
Absent	4.58	3.74
Absent	5.5	3.08
Absent	5.1	2.7
Absent	5.74	3.02
Absent	4.96	3.42
Absent	5.92	3.0
Absent	4.62	3.06
Absent	5.26	3.12
Absent	4.92	3.58
Absent	5.26	2.96
Absent	6.08	3.3
Absent	5.86	3.0
Absent	5.04	3.04
Absent	5.22	3.16
Absent	5.7	2.68
Absent	4.96	3.14
Absent	5.18	3.02
Absent	5.68	3.32
Absent	5.18	2.72
Absent	5.16	3.0
Absent	5.38	3.38
Absent	4.86	3.4
Absent	5.34	2.96
Absent	5.68	3.42
Absent	5.36	3.32
Absent	5.64	3.16
Absent	5.24	3.1
Absent	4.54	2.76
Absent	5.36	3.0
Absent	5.54	3.42
Absent	4.5	3.26
Absent	5.1	3.3
Absent	5.14	3.24
Absent	5.46	3.48
Absent	4.76	3.0
Absent	4.72	3.36
Absent	6.12	2.62
Absent	5.86	3.2
Absent	5.9	3.18
Absent	6.18	3.1
Absent	5.28	2.94
Absent	5.5	2.5
Absent	5.12	3.0
Absent	5.42	2.86
Absent	5.02	3.04
Absent	5.82	2.64
Absent	5.1	2.66
Absent	5.88	2.84
Absent	5.4	2.9
Absent	5.56	3.08
Absent	5.58	3.0
Absent	4.66	2.96
Absent	5.58	2.82
Absent	5.06	3.22
Absent	5.32	2.9
Absent	5.36	2.88
Absent	5.4	3.38
Absent	4.76	3.36
Absent	4.9	3.42
Absent	4.86	3.62
Absent	4.84	3.48
Absent	5.38	2.94
Absent	5.76	3.62
Absent	5.1	3.24
Absent	5.52	2.86
Absent	5.38	3.22
Absent	5.62	3.08
Absent	5.42	2.94
Absent	5.12	3.52
Absent	5.1	3.34
Absent	5.4	3.34
Absent	4.94	3.6
Absent	5.0	2.96
Absent	4.98	3.18
Absent	4.98	3.24
Absent	5.28	3.0
Absent	4.88	3.26
Absent	5.28	2.76
Absent	5.04	3.3
Absent	4.6	3.4
Absent	5.5	3.14
Absent	4.84	3.48
Absent	5.0	2.64
Absent	4.46	2.82
Absent	5.26	3.26
Absent	4.86	2.76
Absent	5.54	3.28
Absent	5.2	2.82
Absent	5.62	2.8
Mild	3.5	2.12
Mild	4.26	2.92
Mild	4.38	2.24
Mild	3.96	2.84
Mild	4.26	2.24
Mild	3.72	2.78
Mild	4.1	2.18
Mild	4.12	2.3
Mild	3.78	2.5
Mild	3.92	2.56
Mild	4.16	2.04
Mild	3.54	2.4
Mild	3.94	2.24
Mild	4.38	2.94
Mild	4.12	2.4
Mild	3.7	2.68
Mild	4.06	2.18
Mild	4.54	2.56
Mild	4.0	2.2
Mild	3.94	2.6
Mild	4.1	2.42
Mild	3.94	2.42
Mild	4.24	2.32
Mild	3.94	2.52
Mild	3.86	2.56
Mild	4.5	2.72
Mild	4.14	2.72
Mild	4.1	2.64
Mild	4.18	2.44
Mild	4.54	2.28
Mild	3.86	2.4
Mild	3.7	2.28
Mild	4.5	2.48
Mild	4.08	2.24
Mild	3.74	2.52
Mild	4.06	1.92
Mild	3.92	2.62
Mild	3.76	2.56
Mild	3.94	2.64
Mild	4.42	2.56
Mild	3.92	2.46
Mild	3.8	2.22
Mild	4.2	2.26
Mild	3.6	2.7
Mild	3.96	2.92
Mild	3.94	2.14
Mild	3.96	2.38
Mild	4.06	2.1
Mild	4.22	2.48
Mild	4.06	2.78
Mild	4.0	2.68
Mild	4.06	2.24
Mild	4.46	2.66
Mild	3.7	2.26
Mild	4.08	2.64
Mild	4.34	2.62
Mild	3.3	2.46
Mild	4.34	2.16
Mild	3.94	2.16
Mild	3.7	2.24
Mild	3.94	2.38
Mild	3.46	2.22
Mild	3.98	2.36
Mild	3.92	2.06
Mild	4.06	2.68
Mild	4.12	2.66
Mild	3.62	2.3
Mild	3.72	2.54
Mild	4.6	2.66
Mild	4.14	2.12
Mild	3.48	2.6
Mild	4.76	2.48
Mild	3.94	2.38
Mild	3.7	2.5
Mild	3.96	2.28
Mild	3.98	2.66
Mild	3.78	2.54
Mild	4.16	2.3
Mild	3.96	2.68
Mild	4.16	2.28
Mild	4.42	2.48
Mild	4.3	2.28
Mild	3.88	1.98
Mild	3.72	2.72
Mild	3.84	2.2
Mild	3.66	2.6
Mild	3.48	3.06
Mild	3.88	2.68
Mild	4.0	2.58
Mild	3.86	2.68
Mild	3.86	2.16
Mild	4.22	2.28
Mild	4.04	2.68
Mild	4.36	2.84
Mild	3.96	2.52
Mild	3.58	2.38
Mild	4.26	2.3
Mild	3.46	2.1
Mild	3.94	2.22
Mild	4.74	2.42
Medium	2.3	1.48
Medium	2.38	1.24
Medium	2.22	1.06
Medium	1.88	1.5
Medium	1.98	1.3
Medium	2.34	1.36
Medium	2.06	1.54
Medium	2.28	1.6
Medium	2.36	1.24
Medium	2.48	1.22
Medium	2.42	1.4
Medium	1.92	1.06
Medium	2.38	1.38
Medium	2.04	1.26
Medium	2.7	1.5
Medium	2.22	1.46
Medium	1.9	1.16
Medium	2.16	1.28
Medium	2.38	1.42
Medium	2.08	1.68
Medium	1.88	1.52
Medium	2.88	1.12
Medium	2.32	1.1
Medium	1.98	1.1
Medium	2.18	1.92
Medium	2.26	1.36
Medium	2.22	1.38
Medium	2.08	1.36
Medium	2.1	1.26
Medium	2.34	1.18
Medium	2.2	1.3
Medium	1.88	1.74
Medium	2.2	1.42
Medium	2.4	1.32
Medium	2.28	1.44
Medium	2.16	1.32
Medium	2.72	1.6
Medium	2.46	1.36
Medium	2.22	1.12
Medium	2.06	1.38
Medium	2.54	1.26
Medium	2.3	1.42
Medium	2.12	1.5
Medium	2.3	1.4
Medium	1.98	1.18
Medium	2.3	1.42
Medium	2.48	1.18
Medium	2.36	1.2
Medium	1.84	1.48
Medium	2.24	1.42
Medium	2.4	1.48
Medium	2.22	1.5
Medium	2.44	1.24
Medium	2.1	1.44
Medium	2.22	1.46
Medium	2.56	1.46
Medium	2.22	1.58
Medium	2.26	1.4
Medium	2.2	1.56
Medium	2.2	1.44
Medium	2.6	1.32
Medium	1.9	1.52
Medium	2.36	1.26
Medium	2.1	1.36
Medium	2.04	1.34
Medium	2.3	1.66
Medium	2.26	1.0
Medium	2.32	1.44
Medium	1.94	1.34
Medium	2.26	1.3
Medium	1.94	1.1
Medium	2.48	1.64
Medium	2.18	1.44
Medium	2.14	1.3
Medium	2.04	1.3
Medium	2.42	1.48
Medium	2.38	1.22
Medium	2.08	1.14
Medium	2.3	1.34
Medium	2.22	1.2
Medium	2.38	1.16
Medium	1.88	1.22
Medium	2.14	1.1
Medium	1.94	1.18
Medium	2.46	1.06
Medium	2.18	1.64
Medium	2.42	1.26
Medium	2.0	1.56
Medium	1.98	1.4
Medium	2.36	1.48
Medium	2.26	1.48
Medium	2.36	1.4
Medium	2.0	1.44
Medium	2.22	1.52
Medium	2.2	1.74
Medium	2.22	1.48
Medium	2.06	1.06
Medium	2.38	1.32
Medium	2.16	1.38
Medium	2.24	1.12
Strong	0.74	0.4
Strong	1.06	0.7
Strong	0.76	0.42
Strong	0.84	0.46
Strong	0.84	0.82
Strong	0.54	0.42
Strong	1.04	0.6
Strong	0.68	0.62
Strong	0.84	0.5
Strong	0.76	0.74
Strong	0.82	0.4
Strong	0.84	0.68
Strong	0.88	0.44
Strong	0.76	0.54
Strong	0.72	0.5
Strong	0.8	0.54
Strong	0.74	0.54
Strong	0.78	0.5
Strong	0.98	0.44
Strong	0.82	0.5
Strong	1.16	0.46
Strong	1.04	0.66
Strong	1.02	0.76
Strong	0.8	0.3
Strong	1.04	0.62
Strong	0.5	0.46
Strong	0.88	0.56
Strong	0.68	0.68
Strong	0.84	0.56
Strong	1.0	0.48
Strong	0.76	0.54
Strong	0.78	0.48
Strong	0.84	0.52
Strong	0.78	0.38
Strong	0.82	0.6
Strong	0.9	0.34
Strong	0.64	0.56
Strong	0.82	0.68
Strong	0.86	0.52
Strong	0.78	0.4
Strong	0.92	0.68
Strong	0.78	0.36
Strong	1.0	0.78
Strong	0.84	0.52
Strong	0.84	0.5
Strong	0.7	0.5
Strong	0.64	0.46
Strong	0.82	0.42
Strong	1.12	0.64
Strong	0.58	0.64
Strong	0.76	0.6
Strong	0.9	0.68
Strong	0.82	0.58
Strong	0.78	0.96
Strong	0.94	0.56
Strong	0.78	0.6
Strong	0.8	0.62
Strong	0.88	0.6
Strong	0.76	0.48
Strong	0.68	0.5
Strong	1.04	0.4
Strong	0.84	0.48
Strong	0.68	0.56
Strong	0.86	0.58
Strong	0.92	0.62
Strong	0.9	0.52
Strong	1.04	0.68
Strong	0.88	0.46
Strong	0.84	0.56
Strong	0.82	0.64
Strong	0.78	0.54
Strong	0.7	0.56
Strong	1.14	0.34
Strong	0.74	0.52
Strong	0.88	0.52
Strong	0.82	0.52
Strong	0.78	0.46
Strong	0.66	0.38
Strong	0.84	0.52
Strong	0.7	0.5
Strong	1.0	0.5
Strong	0.86	0.66
Strong	0.96	0.46
Strong	0.94	0.5
Strong	0.74	0.64
Strong	0.72	0.54
Strong	0.7	0.48
Strong	0.9	0.62
Strong	1.0	0.6
Strong	0.74	0.56
Strong	0.88	0.6
Strong	1.0	0.6
Strong	1.08	0.46
Strong	0.56	0.58
Strong	0.68	0.82
Strong	0.92	0.54
Strong	0.86	0.52
Strong	0.78	0.44
Strong	0.74	0.5
Strong	0.74	0.64
