# Supplementary material for: Modeling the disruption of respiratory disease clinical trials by non-pharmaceutical COVID-19 interventions
Source: Nat Commun. 2022 Apr 13;13:1980. doi: 10.1038/s41467-022-29534-8 (PMC9008035; doi:10.1038/s41467-022-29534-8)
Supplement: Supplementary file 4 — Source Data [file 41467_2022_29534_MOESM4_ESM.zip › SupplementaryFile/data/fig3_raw_sample_size.csv]

hypothesis	scenario	ep	sp_size	recruitment_time
verylowshort	Absent	nRTI_1_12	71.03282	0.4001849014084507
verylowshort	Mild	nRTI_1_12	68.81309	0.6813177227722772
verylowshort	Medium	nRTI_1_12	86.23367	4.3116835
verylowshort	Strong	nRTI_1_12	229.0767	229.0767
verylowmedium	Absent	nRTI_1_12	59.12087	0.33307532394366196
verylowmedium	Mild	nRTI_1_12	53.37312	0.5284467326732674
verylowmedium	Medium	nRTI_1_12	69.84353	3.4921765000000002
verylowmedium	Strong	nRTI_1_12	220.7095	220.7095
verylowlong	Absent	nRTI_1_12	56.946	0.3208225352112676
verylowlong	Mild	nRTI_1_12	57.33632	0.5676863366336634
verylowlong	Medium	nRTI_1_12	72.21835	3.6109175000000002
verylowlong	Strong	nRTI_1_12	499.9833	499.9833
lowshort	Absent	nRTI_1_12	71.31802	0.401791661971831
lowshort	Mild	nRTI_1_12	63.06786	0.6244342574257427
lowshort	Medium	nRTI_1_12	76.2106	3.81053
lowshort	Strong	nRTI_1_12	190.4595	190.4595
lowmedium	Absent	nRTI_1_12	56.86258	0.3203525633802817
lowmedium	Mild	nRTI_1_12	54.89423	0.5435072277227723
lowmedium	Medium	nRTI_1_12	69.423	3.47115
lowmedium	Strong	nRTI_1_12	227.9761	227.9761
lowlong	Absent	nRTI_1_12	52.10444	0.2935461408450704
lowlong	Mild	nRTI_1_12	55.33921	0.5479129702970297
lowlong	Medium	nRTI_1_12	76.89785	3.8448925000000003
lowlong	Strong	nRTI_1_12	351.609	351.609
mediumshort	Absent	nRTI_1_12	67.85208	0.3822652394366197
mediumshort	Mild	nRTI_1_12	70.58636	0.6988748514851485
mediumshort	Medium	nRTI_1_12	80.2035	4.010175
mediumshort	Strong	nRTI_1_12	203.2662	203.2662
mediummedium	Absent	nRTI_1_12	50.30047	0.28338292957746475
mediummedium	Mild	nRTI_1_12	55.98512	0.5543081188118812
mediummedium	Medium	nRTI_1_12	67.55906	3.377953
mediummedium	Strong	nRTI_1_12	288.4811	288.4811
mediumlong	Absent	nRTI_1_12	45.43131	0.25595104225352117
mediumlong	Mild	nRTI_1_12	53.74853	0.5321636633663367
mediumlong	Medium	nRTI_1_12	72.892	3.6445999999999996
mediumlong	Strong	nRTI_1_12	330.9691	330.9691
highshort	Absent	nRTI_1_12	54.45585	0.30679352112676056
highshort	Mild	nRTI_1_12	53.89133	0.5335775247524753
highshort	Medium	nRTI_1_12	67.70845	3.3854225
highshort	Strong	nRTI_1_12	156.4932	156.4932
highmedium	Absent	nRTI_1_12	44.16325	0.24880704225352113
highmedium	Mild	nRTI_1_12	47.21131	0.4674387128712871
highmedium	Medium	nRTI_1_12	58.33556	2.916778
highmedium	Strong	nRTI_1_12	245.1364	245.1364
highlong	Absent	nRTI_1_12	39.46036	0.22231188732394366
highlong	Mild	nRTI_1_12	40.70326	0.40300257425742575
highlong	Medium	nRTI_1_12	54.76642	2.738321
highlong	Strong	nRTI_1_12	275.8214	275.8214
