# Supplementary material for: Modeling the disruption of respiratory disease clinical trials by non-pharmaceutical COVID-19 interventions
Source: Nat Commun. 2022 Apr 13;13:1980. doi: 10.1038/s41467-022-29534-8 (PMC9008035; doi:10.1038/s41467-022-29534-8)
Supplement: Supplementary file 4 — Source Data [file 41467_2022_29534_MOESM4_ESM.zip › SupplementaryFile/data/fig3_raw_scenarios.csv]

C	hypothesis	scenario	ep	BV	AB
5.14	verylowshort	Absent	nRTI_1_12	3.96	1.1799999999999997
4.78	verylowshort	Absent	nRTI_1_12	3.44	1.3400000000000003
5.56	verylowshort	Absent	nRTI_1_12	3.36	2.1999999999999997
5.04	verylowshort	Absent	nRTI_1_12	3.68	1.3599999999999999
5.9	verylowshort	Absent	nRTI_1_12	2.88	3.0200000000000005
4.48	verylowshort	Absent	nRTI_1_12	3.26	1.2200000000000006
5.46	verylowshort	Absent	nRTI_1_12	3.28	2.18
5.14	verylowshort	Absent	nRTI_1_12	2.98	2.1599999999999997
5.12	verylowshort	Absent	nRTI_1_12	3.32	1.8000000000000003
4.62	verylowshort	Absent	nRTI_1_12	3.48	1.1400000000000001
6.02	verylowshort	Absent	nRTI_1_12	4.0	2.0199999999999996
4.86	verylowshort	Absent	nRTI_1_12	3.42	1.4400000000000004
4.7	verylowshort	Absent	nRTI_1_12	3.26	1.4400000000000004
5.54	verylowshort	Absent	nRTI_1_12	3.54	2.0
5.56	verylowshort	Absent	nRTI_1_12	3.06	2.4999999999999996
5.58	verylowshort	Absent	nRTI_1_12	3.56	2.02
6.12	verylowshort	Absent	nRTI_1_12	3.56	2.56
6.1	verylowshort	Absent	nRTI_1_12	2.82	3.28
5.58	verylowshort	Absent	nRTI_1_12	4.06	1.5200000000000005
5.72	verylowshort	Absent	nRTI_1_12	3.1	2.6199999999999997
5.42	verylowshort	Absent	nRTI_1_12	2.94	2.48
5.5	verylowshort	Absent	nRTI_1_12	2.56	2.94
4.86	verylowshort	Absent	nRTI_1_12	2.48	2.3800000000000003
5.52	verylowshort	Absent	nRTI_1_12	3.38	2.1399999999999997
4.58	verylowshort	Absent	nRTI_1_12	3.18	1.4
5.14	verylowshort	Absent	nRTI_1_12	3.68	1.4599999999999995
4.86	verylowshort	Absent	nRTI_1_12	3.26	1.6000000000000005
5.16	verylowshort	Absent	nRTI_1_12	3.44	1.7200000000000002
5.38	verylowshort	Absent	nRTI_1_12	3.46	1.92
6.3	verylowshort	Absent	nRTI_1_12	3.56	2.7399999999999998
5.36	verylowshort	Absent	nRTI_1_12	3.14	2.22
5.38	verylowshort	Absent	nRTI_1_12	2.76	2.62
4.78	verylowshort	Absent	nRTI_1_12	3.06	1.7200000000000002
5.08	verylowshort	Absent	nRTI_1_12	3.28	1.8000000000000003
5.3	verylowshort	Absent	nRTI_1_12	3.3	2.0
4.9	verylowshort	Absent	nRTI_1_12	2.98	1.9200000000000004
4.92	verylowshort	Absent	nRTI_1_12	2.62	2.3
5.34	verylowshort	Absent	nRTI_1_12	3.72	1.6199999999999997
5.94	verylowshort	Absent	nRTI_1_12	3.36	2.5800000000000005
5.32	verylowshort	Absent	nRTI_1_12	3.94	1.3800000000000003
5.74	verylowshort	Absent	nRTI_1_12	3.04	2.7
5.58	verylowshort	Absent	nRTI_1_12	3.5	2.08
5.5	verylowshort	Absent	nRTI_1_12	3.76	1.7400000000000002
5.44	verylowshort	Absent	nRTI_1_12	3.6	1.8400000000000003
4.7	verylowshort	Absent	nRTI_1_12	2.9	1.8000000000000003
4.78	verylowshort	Absent	nRTI_1_12	3.2	1.58
5.56	verylowshort	Absent	nRTI_1_12	3.26	2.3
4.46	verylowshort	Absent	nRTI_1_12	3.78	0.6800000000000002
4.74	verylowshort	Absent	nRTI_1_12	3.08	1.6600000000000001
5.22	verylowshort	Absent	nRTI_1_12	3.48	1.7399999999999998
5.18	verylowshort	Absent	nRTI_1_12	3.5	1.6799999999999997
4.96	verylowshort	Absent	nRTI_1_12	3.96	1.0
4.9	verylowshort	Absent	nRTI_1_12	3.28	1.6200000000000006
5.1	verylowshort	Absent	nRTI_1_12	3.86	1.2399999999999998
5.2	verylowshort	Absent	nRTI_1_12	3.6	1.6
5.0	verylowshort	Absent	nRTI_1_12	3.04	1.96
4.54	verylowshort	Absent	nRTI_1_12	3.06	1.48
4.68	verylowshort	Absent	nRTI_1_12	3.24	1.4399999999999995
5.54	verylowshort	Absent	nRTI_1_12	4.06	1.4800000000000004
5.0	verylowshort	Absent	nRTI_1_12	3.28	1.7200000000000002
5.46	verylowshort	Absent	nRTI_1_12	3.2	2.26
5.86	verylowshort	Absent	nRTI_1_12	3.18	2.68
5.6	verylowshort	Absent	nRTI_1_12	3.24	2.3599999999999994
5.02	verylowshort	Absent	nRTI_1_12	3.42	1.5999999999999996
4.68	verylowshort	Absent	nRTI_1_12	3.7	0.9799999999999995
4.64	verylowshort	Absent	nRTI_1_12	2.86	1.7799999999999998
5.34	verylowshort	Absent	nRTI_1_12	2.94	2.4
4.7	verylowshort	Absent	nRTI_1_12	3.76	0.9400000000000004
5.14	verylowshort	Absent	nRTI_1_12	3.24	1.8999999999999995
4.86	verylowshort	Absent	nRTI_1_12	3.44	1.4200000000000004
5.1	verylowshort	Absent	nRTI_1_12	3.0	2.0999999999999996
5.16	verylowshort	Absent	nRTI_1_12	3.26	1.9000000000000004
5.08	verylowshort	Absent	nRTI_1_12	3.48	1.6
5.06	verylowshort	Absent	nRTI_1_12	2.84	2.2199999999999998
4.78	verylowshort	Absent	nRTI_1_12	2.8	1.9800000000000004
6.08	verylowshort	Absent	nRTI_1_12	3.0	3.08
4.96	verylowshort	Absent	nRTI_1_12	3.36	1.6
5.04	verylowshort	Absent	nRTI_1_12	2.96	2.08
4.92	verylowshort	Absent	nRTI_1_12	3.88	1.04
6.22	verylowshort	Absent	nRTI_1_12	3.2	3.0199999999999996
5.24	verylowshort	Absent	nRTI_1_12	3.34	1.9000000000000004
4.98	verylowshort	Absent	nRTI_1_12	3.66	1.3200000000000003
5.2	verylowshort	Absent	nRTI_1_12	3.08	2.12
4.68	verylowshort	Absent	nRTI_1_12	2.94	1.7399999999999998
5.36	verylowshort	Absent	nRTI_1_12	3.12	2.24
4.68	verylowshort	Absent	nRTI_1_12	3.34	1.3399999999999999
5.04	verylowshort	Absent	nRTI_1_12	3.62	1.42
4.7	verylowshort	Absent	nRTI_1_12	3.42	1.2800000000000002
5.24	verylowshort	Absent	nRTI_1_12	3.84	1.4000000000000004
5.14	verylowshort	Absent	nRTI_1_12	3.32	1.8199999999999998
4.8	verylowshort	Absent	nRTI_1_12	2.74	2.0599999999999996
5.1	verylowshort	Absent	nRTI_1_12	3.24	1.8599999999999994
5.56	verylowshort	Absent	nRTI_1_12	3.72	1.8399999999999994
4.94	verylowshort	Absent	nRTI_1_12	3.06	1.8800000000000003
4.7	verylowshort	Absent	nRTI_1_12	2.98	1.7200000000000002
5.04	verylowshort	Absent	nRTI_1_12	3.5	1.54
5.42	verylowshort	Absent	nRTI_1_12	3.0	2.42
4.5	verylowshort	Absent	nRTI_1_12	3.0	1.5
5.3	verylowshort	Absent	nRTI_1_12	3.16	2.1399999999999997
5.64	verylowshort	Absent	nRTI_1_12	2.98	2.6599999999999997
3.64	verylowshort	Mild	nRTI_1_12	2.52	1.12
3.5	verylowshort	Mild	nRTI_1_12	2.94	0.56
4.42	verylowshort	Mild	nRTI_1_12	2.56	1.8599999999999999
3.6	verylowshort	Mild	nRTI_1_12	2.64	0.96
4.14	verylowshort	Mild	nRTI_1_12	2.38	1.7599999999999998
4.16	verylowshort	Mild	nRTI_1_12	2.6	1.56
4.56	verylowshort	Mild	nRTI_1_12	2.36	2.1999999999999997
4.08	verylowshort	Mild	nRTI_1_12	2.44	1.6400000000000001
4.42	verylowshort	Mild	nRTI_1_12	2.36	2.06
4.1	verylowshort	Mild	nRTI_1_12	2.18	1.9199999999999995
3.9	verylowshort	Mild	nRTI_1_12	2.56	1.3399999999999999
4.48	verylowshort	Mild	nRTI_1_12	2.74	1.7400000000000002
4.18	verylowshort	Mild	nRTI_1_12	3.14	1.0399999999999996
4.38	verylowshort	Mild	nRTI_1_12	2.78	1.6
3.92	verylowshort	Mild	nRTI_1_12	2.62	1.2999999999999998
4.0	verylowshort	Mild	nRTI_1_12	2.84	1.1600000000000001
4.56	verylowshort	Mild	nRTI_1_12	2.52	2.0399999999999996
4.46	verylowshort	Mild	nRTI_1_12	2.96	1.5
4.34	verylowshort	Mild	nRTI_1_12	2.78	1.56
3.98	verylowshort	Mild	nRTI_1_12	2.4	1.58
4.3	verylowshort	Mild	nRTI_1_12	2.4	1.9
3.82	verylowshort	Mild	nRTI_1_12	2.76	1.06
4.08	verylowshort	Mild	nRTI_1_12	2.68	1.4
4.42	verylowshort	Mild	nRTI_1_12	2.52	1.9
4.12	verylowshort	Mild	nRTI_1_12	2.7	1.42
4.18	verylowshort	Mild	nRTI_1_12	2.36	1.8199999999999998
4.54	verylowshort	Mild	nRTI_1_12	2.7	1.8399999999999999
3.44	verylowshort	Mild	nRTI_1_12	2.36	1.08
3.84	verylowshort	Mild	nRTI_1_12	2.94	0.8999999999999999
4.14	verylowshort	Mild	nRTI_1_12	2.9	1.2399999999999998
3.8	verylowshort	Mild	nRTI_1_12	2.76	1.04
4.86	verylowshort	Mild	nRTI_1_12	2.54	2.3200000000000003
3.86	verylowshort	Mild	nRTI_1_12	2.32	1.54
4.04	verylowshort	Mild	nRTI_1_12	2.52	1.52
3.92	verylowshort	Mild	nRTI_1_12	2.76	1.1600000000000001
4.06	verylowshort	Mild	nRTI_1_12	2.68	1.3799999999999994
4.04	verylowshort	Mild	nRTI_1_12	2.4	1.6400000000000001
4.26	verylowshort	Mild	nRTI_1_12	2.64	1.6199999999999997
3.92	verylowshort	Mild	nRTI_1_12	2.38	1.54
4.1	verylowshort	Mild	nRTI_1_12	3.32	0.7799999999999998
3.56	verylowshort	Mild	nRTI_1_12	2.78	0.7800000000000002
4.32	verylowshort	Mild	nRTI_1_12	2.52	1.8000000000000003
4.48	verylowshort	Mild	nRTI_1_12	2.7	1.7800000000000002
4.02	verylowshort	Mild	nRTI_1_12	2.52	1.4999999999999996
4.14	verylowshort	Mild	nRTI_1_12	2.54	1.5999999999999996
3.52	verylowshort	Mild	nRTI_1_12	2.5	1.02
4.06	verylowshort	Mild	nRTI_1_12	2.78	1.2799999999999998
3.78	verylowshort	Mild	nRTI_1_12	2.22	1.5599999999999996
4.02	verylowshort	Mild	nRTI_1_12	2.32	1.6999999999999997
4.14	verylowshort	Mild	nRTI_1_12	2.86	1.2799999999999998
4.0	verylowshort	Mild	nRTI_1_12	3.04	0.96
4.16	verylowshort	Mild	nRTI_1_12	2.38	1.7800000000000002
3.82	verylowshort	Mild	nRTI_1_12	2.64	1.1799999999999997
4.26	verylowshort	Mild	nRTI_1_12	2.16	2.0999999999999996
4.08	verylowshort	Mild	nRTI_1_12	2.32	1.7600000000000002
3.52	verylowshort	Mild	nRTI_1_12	2.3	1.2200000000000002
3.96	verylowshort	Mild	nRTI_1_12	2.62	1.3399999999999999
4.12	verylowshort	Mild	nRTI_1_12	3.0	1.12
4.18	verylowshort	Mild	nRTI_1_12	2.48	1.6999999999999997
3.68	verylowshort	Mild	nRTI_1_12	2.54	1.1400000000000001
4.44	verylowshort	Mild	nRTI_1_12	2.42	2.0200000000000005
4.14	verylowshort	Mild	nRTI_1_12	2.64	1.4999999999999996
3.54	verylowshort	Mild	nRTI_1_12	2.26	1.2800000000000002
4.0	verylowshort	Mild	nRTI_1_12	2.7	1.2999999999999998
4.26	verylowshort	Mild	nRTI_1_12	2.34	1.92
4.1	verylowshort	Mild	nRTI_1_12	2.38	1.7199999999999998
3.84	verylowshort	Mild	nRTI_1_12	2.16	1.6799999999999997
3.76	verylowshort	Mild	nRTI_1_12	2.88	0.8799999999999999
3.94	verylowshort	Mild	nRTI_1_12	2.7	1.2399999999999998
4.28	verylowshort	Mild	nRTI_1_12	2.7	1.58
4.18	verylowshort	Mild	nRTI_1_12	2.64	1.5399999999999996
3.78	verylowshort	Mild	nRTI_1_12	2.28	1.5
3.72	verylowshort	Mild	nRTI_1_12	3.18	0.54
3.98	verylowshort	Mild	nRTI_1_12	2.82	1.1600000000000001
4.22	verylowshort	Mild	nRTI_1_12	2.62	1.5999999999999996
4.2	verylowshort	Mild	nRTI_1_12	2.58	1.62
4.14	verylowshort	Mild	nRTI_1_12	3.08	1.0599999999999996
4.54	verylowshort	Mild	nRTI_1_12	2.34	2.2
4.26	verylowshort	Mild	nRTI_1_12	2.52	1.7399999999999998
4.02	verylowshort	Mild	nRTI_1_12	2.88	1.1399999999999997
3.92	verylowshort	Mild	nRTI_1_12	2.58	1.3399999999999999
3.88	verylowshort	Mild	nRTI_1_12	2.8	1.08
4.26	verylowshort	Mild	nRTI_1_12	2.42	1.8399999999999999
3.9	verylowshort	Mild	nRTI_1_12	2.44	1.46
4.1	verylowshort	Mild	nRTI_1_12	2.1	1.9999999999999996
3.74	verylowshort	Mild	nRTI_1_12	2.34	1.4000000000000004
4.18	verylowshort	Mild	nRTI_1_12	2.68	1.4999999999999996
3.94	verylowshort	Mild	nRTI_1_12	2.6	1.3399999999999999
4.22	verylowshort	Mild	nRTI_1_12	2.54	1.6799999999999997
3.78	verylowshort	Mild	nRTI_1_12	2.6	1.1799999999999997
4.0	verylowshort	Mild	nRTI_1_12	2.64	1.3599999999999999
4.4	verylowshort	Mild	nRTI_1_12	2.7	1.7000000000000002
4.0	verylowshort	Mild	nRTI_1_12	2.84	1.1600000000000001
3.62	verylowshort	Mild	nRTI_1_12	2.62	1.0
4.02	verylowshort	Mild	nRTI_1_12	2.74	1.2799999999999994
4.42	verylowshort	Mild	nRTI_1_12	2.92	1.5
3.46	verylowshort	Mild	nRTI_1_12	2.62	0.8399999999999999
3.7	verylowshort	Mild	nRTI_1_12	2.86	0.8400000000000003
4.34	verylowshort	Mild	nRTI_1_12	2.66	1.6799999999999997
4.1	verylowshort	Mild	nRTI_1_12	2.58	1.5199999999999996
2.5	verylowshort	Medium	nRTI_1_12	1.2	1.3
2.42	verylowshort	Medium	nRTI_1_12	1.9	0.52
2.46	verylowshort	Medium	nRTI_1_12	1.48	0.98
2.18	verylowshort	Medium	nRTI_1_12	1.36	0.8200000000000001
2.58	verylowshort	Medium	nRTI_1_12	1.52	1.06
2.24	verylowshort	Medium	nRTI_1_12	1.5	0.7400000000000002
2.24	verylowshort	Medium	nRTI_1_12	1.66	0.5800000000000003
2.32	verylowshort	Medium	nRTI_1_12	1.44	0.8799999999999999
2.18	verylowshort	Medium	nRTI_1_12	1.32	0.8600000000000001
2.24	verylowshort	Medium	nRTI_1_12	1.6	0.6400000000000001
2.54	verylowshort	Medium	nRTI_1_12	1.42	1.12
2.36	verylowshort	Medium	nRTI_1_12	1.26	1.0999999999999999
2.08	verylowshort	Medium	nRTI_1_12	1.36	0.72
2.4	verylowshort	Medium	nRTI_1_12	1.4	1.0
2.28	verylowshort	Medium	nRTI_1_12	1.76	0.5199999999999998
2.66	verylowshort	Medium	nRTI_1_12	1.5	1.1600000000000001
2.08	verylowshort	Medium	nRTI_1_12	1.4	0.6800000000000002
2.14	verylowshort	Medium	nRTI_1_12	1.48	0.6600000000000001
2.22	verylowshort	Medium	nRTI_1_12	1.6	0.6200000000000001
2.44	verylowshort	Medium	nRTI_1_12	1.52	0.9199999999999999
2.46	verylowshort	Medium	nRTI_1_12	1.46	1.0
2.5	verylowshort	Medium	nRTI_1_12	1.5	1.0
2.02	verylowshort	Medium	nRTI_1_12	1.44	0.5800000000000001
2.12	verylowshort	Medium	nRTI_1_12	1.42	0.7000000000000002
2.24	verylowshort	Medium	nRTI_1_12	1.46	0.7800000000000002
2.84	verylowshort	Medium	nRTI_1_12	1.38	1.46
2.24	verylowshort	Medium	nRTI_1_12	1.78	0.4600000000000002
2.54	verylowshort	Medium	nRTI_1_12	1.64	0.9000000000000001
2.12	verylowshort	Medium	nRTI_1_12	1.64	0.4800000000000002
1.86	verylowshort	Medium	nRTI_1_12	1.46	0.40000000000000013
2.64	verylowshort	Medium	nRTI_1_12	1.38	1.2600000000000002
2.04	verylowshort	Medium	nRTI_1_12	1.24	0.8
1.62	verylowshort	Medium	nRTI_1_12	1.68	-0.05999999999999983
2.46	verylowshort	Medium	nRTI_1_12	1.52	0.94
2.52	verylowshort	Medium	nRTI_1_12	1.24	1.28
2.2	verylowshort	Medium	nRTI_1_12	1.84	0.3600000000000001
1.72	verylowshort	Medium	nRTI_1_12	1.4	0.32000000000000006
2.26	verylowshort	Medium	nRTI_1_12	1.3	0.9599999999999997
2.4	verylowshort	Medium	nRTI_1_12	1.32	1.0799999999999998
1.98	verylowshort	Medium	nRTI_1_12	1.44	0.54
2.44	verylowshort	Medium	nRTI_1_12	1.48	0.96
2.2	verylowshort	Medium	nRTI_1_12	1.42	0.7800000000000002
2.08	verylowshort	Medium	nRTI_1_12	1.46	0.6200000000000001
2.16	verylowshort	Medium	nRTI_1_12	1.54	0.6200000000000001
2.36	verylowshort	Medium	nRTI_1_12	1.46	0.8999999999999999
2.14	verylowshort	Medium	nRTI_1_12	1.58	0.56
2.26	verylowshort	Medium	nRTI_1_12	1.3	0.9599999999999997
2.28	verylowshort	Medium	nRTI_1_12	1.56	0.7199999999999998
2.54	verylowshort	Medium	nRTI_1_12	1.42	1.12
2.14	verylowshort	Medium	nRTI_1_12	1.08	1.06
2.64	verylowshort	Medium	nRTI_1_12	1.46	1.1800000000000002
2.26	verylowshort	Medium	nRTI_1_12	1.54	0.7199999999999998
2.24	verylowshort	Medium	nRTI_1_12	1.4	0.8400000000000003
2.18	verylowshort	Medium	nRTI_1_12	1.44	0.7400000000000002
2.24	verylowshort	Medium	nRTI_1_12	1.36	0.8800000000000001
2.16	verylowshort	Medium	nRTI_1_12	1.22	0.9400000000000002
2.26	verylowshort	Medium	nRTI_1_12	1.54	0.7199999999999998
2.2	verylowshort	Medium	nRTI_1_12	1.4	0.8000000000000003
1.88	verylowshort	Medium	nRTI_1_12	1.34	0.5399999999999998
1.9	verylowshort	Medium	nRTI_1_12	1.72	0.17999999999999994
2.6	verylowshort	Medium	nRTI_1_12	1.48	1.12
2.36	verylowshort	Medium	nRTI_1_12	1.6	0.7599999999999998
2.1	verylowshort	Medium	nRTI_1_12	1.34	0.76
2.28	verylowshort	Medium	nRTI_1_12	1.16	1.1199999999999999
1.94	verylowshort	Medium	nRTI_1_12	1.3	0.6399999999999999
2.2	verylowshort	Medium	nRTI_1_12	1.24	0.9600000000000002
2.32	verylowshort	Medium	nRTI_1_12	1.56	0.7599999999999998
2.1	verylowshort	Medium	nRTI_1_12	1.48	0.6200000000000001
2.42	verylowshort	Medium	nRTI_1_12	1.76	0.6599999999999999
2.28	verylowshort	Medium	nRTI_1_12	1.18	1.0999999999999999
1.68	verylowshort	Medium	nRTI_1_12	1.42	0.26
1.92	verylowshort	Medium	nRTI_1_12	1.36	0.5599999999999998
2.72	verylowshort	Medium	nRTI_1_12	1.14	1.5800000000000003
2.7	verylowshort	Medium	nRTI_1_12	1.46	1.2400000000000002
2.36	verylowshort	Medium	nRTI_1_12	1.34	1.0199999999999998
2.44	verylowshort	Medium	nRTI_1_12	1.24	1.2
2.14	verylowshort	Medium	nRTI_1_12	1.42	0.7200000000000002
2.48	verylowshort	Medium	nRTI_1_12	1.74	0.74
2.54	verylowshort	Medium	nRTI_1_12	1.5	1.04
1.68	verylowshort	Medium	nRTI_1_12	1.62	0.05999999999999983
1.96	verylowshort	Medium	nRTI_1_12	1.3	0.6599999999999999
2.48	verylowshort	Medium	nRTI_1_12	1.4	1.08
2.16	verylowshort	Medium	nRTI_1_12	1.42	0.7400000000000002
2.96	verylowshort	Medium	nRTI_1_12	1.6	1.3599999999999999
1.94	verylowshort	Medium	nRTI_1_12	1.44	0.5
2.34	verylowshort	Medium	nRTI_1_12	1.62	0.7199999999999998
2.42	verylowshort	Medium	nRTI_1_12	1.36	1.0599999999999998
2.78	verylowshort	Medium	nRTI_1_12	1.62	1.1599999999999997
2.4	verylowshort	Medium	nRTI_1_12	1.1	1.2999999999999998
2.08	verylowshort	Medium	nRTI_1_12	1.56	0.52
2.5	verylowshort	Medium	nRTI_1_12	1.42	1.08
2.14	verylowshort	Medium	nRTI_1_12	1.76	0.3800000000000001
2.34	verylowshort	Medium	nRTI_1_12	1.6	0.7399999999999998
2.2	verylowshort	Medium	nRTI_1_12	1.02	1.1800000000000002
2.0	verylowshort	Medium	nRTI_1_12	1.54	0.45999999999999996
2.2	verylowshort	Medium	nRTI_1_12	1.52	0.6800000000000002
2.3	verylowshort	Medium	nRTI_1_12	1.48	0.8199999999999998
2.62	verylowshort	Medium	nRTI_1_12	1.4	1.2200000000000002
2.28	verylowshort	Medium	nRTI_1_12	1.38	0.8999999999999999
2.2	verylowshort	Medium	nRTI_1_12	1.24	0.9600000000000002
0.66	verylowshort	Strong	nRTI_1_12	0.74	-0.07999999999999996
0.76	verylowshort	Strong	nRTI_1_12	0.58	0.18000000000000005
1.02	verylowshort	Strong	nRTI_1_12	0.68	0.33999999999999997
0.9	verylowshort	Strong	nRTI_1_12	0.6	0.30000000000000004
0.72	verylowshort	Strong	nRTI_1_12	0.5	0.21999999999999997
0.9	verylowshort	Strong	nRTI_1_12	0.3	0.6000000000000001
1.16	verylowshort	Strong	nRTI_1_12	0.52	0.6399999999999999
0.86	verylowshort	Strong	nRTI_1_12	0.66	0.19999999999999996
0.82	verylowshort	Strong	nRTI_1_12	0.54	0.2799999999999999
0.96	verylowshort	Strong	nRTI_1_12	0.58	0.38
0.82	verylowshort	Strong	nRTI_1_12	0.48	0.33999999999999997
1.18	verylowshort	Strong	nRTI_1_12	0.48	0.7
0.84	verylowshort	Strong	nRTI_1_12	0.46	0.37999999999999995
0.8	verylowshort	Strong	nRTI_1_12	0.58	0.22000000000000008
0.9	verylowshort	Strong	nRTI_1_12	0.3	0.6000000000000001
0.96	verylowshort	Strong	nRTI_1_12	0.6	0.36
0.94	verylowshort	Strong	nRTI_1_12	0.54	0.3999999999999999
0.76	verylowshort	Strong	nRTI_1_12	0.7	0.06000000000000005
0.82	verylowshort	Strong	nRTI_1_12	0.42	0.39999999999999997
0.78	verylowshort	Strong	nRTI_1_12	0.6	0.18000000000000005
0.7	verylowshort	Strong	nRTI_1_12	0.44	0.25999999999999995
1.08	verylowshort	Strong	nRTI_1_12	0.64	0.44000000000000006
0.68	verylowshort	Strong	nRTI_1_12	0.48	0.20000000000000007
0.72	verylowshort	Strong	nRTI_1_12	0.38	0.33999999999999997
1.22	verylowshort	Strong	nRTI_1_12	0.38	0.84
0.84	verylowshort	Strong	nRTI_1_12	0.48	0.36
0.72	verylowshort	Strong	nRTI_1_12	0.52	0.19999999999999996
0.86	verylowshort	Strong	nRTI_1_12	0.5	0.36
0.88	verylowshort	Strong	nRTI_1_12	0.58	0.30000000000000004
0.72	verylowshort	Strong	nRTI_1_12	0.66	0.05999999999999994
0.66	verylowshort	Strong	nRTI_1_12	0.5	0.16000000000000003
0.7	verylowshort	Strong	nRTI_1_12	0.48	0.21999999999999997
0.98	verylowshort	Strong	nRTI_1_12	0.4	0.58
0.64	verylowshort	Strong	nRTI_1_12	0.5	0.14
0.78	verylowshort	Strong	nRTI_1_12	0.52	0.26
0.92	verylowshort	Strong	nRTI_1_12	0.46	0.46
0.82	verylowshort	Strong	nRTI_1_12	0.48	0.33999999999999997
0.7	verylowshort	Strong	nRTI_1_12	0.66	0.039999999999999925
0.82	verylowshort	Strong	nRTI_1_12	0.5	0.31999999999999995
0.64	verylowshort	Strong	nRTI_1_12	0.6	0.040000000000000036
0.82	verylowshort	Strong	nRTI_1_12	0.7	0.12
0.9	verylowshort	Strong	nRTI_1_12	0.4	0.5
1.04	verylowshort	Strong	nRTI_1_12	0.54	0.5
0.78	verylowshort	Strong	nRTI_1_12	0.44	0.34
1.06	verylowshort	Strong	nRTI_1_12	0.48	0.5800000000000001
0.82	verylowshort	Strong	nRTI_1_12	0.38	0.43999999999999995
0.98	verylowshort	Strong	nRTI_1_12	0.46	0.52
0.86	verylowshort	Strong	nRTI_1_12	0.5	0.36
0.68	verylowshort	Strong	nRTI_1_12	0.36	0.32000000000000006
0.76	verylowshort	Strong	nRTI_1_12	0.46	0.3
0.9	verylowshort	Strong	nRTI_1_12	0.52	0.38
0.8	verylowshort	Strong	nRTI_1_12	0.78	0.020000000000000018
0.82	verylowshort	Strong	nRTI_1_12	0.46	0.35999999999999993
0.7	verylowshort	Strong	nRTI_1_12	0.5	0.19999999999999996
1.06	verylowshort	Strong	nRTI_1_12	0.6	0.4600000000000001
0.84	verylowshort	Strong	nRTI_1_12	0.38	0.45999999999999996
0.76	verylowshort	Strong	nRTI_1_12	0.62	0.14
0.78	verylowshort	Strong	nRTI_1_12	0.54	0.24
0.84	verylowshort	Strong	nRTI_1_12	0.38	0.45999999999999996
0.7	verylowshort	Strong	nRTI_1_12	0.48	0.21999999999999997
0.94	verylowshort	Strong	nRTI_1_12	0.6	0.33999999999999997
0.66	verylowshort	Strong	nRTI_1_12	0.5	0.16000000000000003
0.92	verylowshort	Strong	nRTI_1_12	0.44	0.48000000000000004
0.92	verylowshort	Strong	nRTI_1_12	0.52	0.4
0.82	verylowshort	Strong	nRTI_1_12	0.46	0.35999999999999993
1.02	verylowshort	Strong	nRTI_1_12	0.54	0.48
0.76	verylowshort	Strong	nRTI_1_12	0.66	0.09999999999999998
0.8	verylowshort	Strong	nRTI_1_12	0.64	0.16000000000000003
0.86	verylowshort	Strong	nRTI_1_12	0.52	0.33999999999999997
0.92	verylowshort	Strong	nRTI_1_12	0.42	0.5
0.74	verylowshort	Strong	nRTI_1_12	0.34	0.39999999999999997
0.86	verylowshort	Strong	nRTI_1_12	0.4	0.45999999999999996
0.84	verylowshort	Strong	nRTI_1_12	0.4	0.43999999999999995
0.86	verylowshort	Strong	nRTI_1_12	0.56	0.29999999999999993
0.74	verylowshort	Strong	nRTI_1_12	0.46	0.27999999999999997
0.86	verylowshort	Strong	nRTI_1_12	0.56	0.29999999999999993
1.1	verylowshort	Strong	nRTI_1_12	0.64	0.4600000000000001
0.74	verylowshort	Strong	nRTI_1_12	0.74	0.0
0.82	verylowshort	Strong	nRTI_1_12	0.46	0.35999999999999993
0.94	verylowshort	Strong	nRTI_1_12	0.52	0.41999999999999993
0.9	verylowshort	Strong	nRTI_1_12	0.56	0.33999999999999997
0.88	verylowshort	Strong	nRTI_1_12	0.48	0.4
0.74	verylowshort	Strong	nRTI_1_12	0.56	0.17999999999999994
1.16	verylowshort	Strong	nRTI_1_12	0.38	0.7799999999999999
0.86	verylowshort	Strong	nRTI_1_12	0.5	0.36
0.86	verylowshort	Strong	nRTI_1_12	0.44	0.42
0.82	verylowshort	Strong	nRTI_1_12	0.46	0.35999999999999993
0.98	verylowshort	Strong	nRTI_1_12	0.42	0.56
1.0	verylowshort	Strong	nRTI_1_12	0.62	0.38
0.96	verylowshort	Strong	nRTI_1_12	0.42	0.54
0.76	verylowshort	Strong	nRTI_1_12	0.48	0.28
0.82	verylowshort	Strong	nRTI_1_12	0.54	0.2799999999999999
0.58	verylowshort	Strong	nRTI_1_12	0.64	-0.06000000000000005
0.88	verylowshort	Strong	nRTI_1_12	0.42	0.46
0.82	verylowshort	Strong	nRTI_1_12	0.42	0.39999999999999997
0.6	verylowshort	Strong	nRTI_1_12	0.56	0.039999999999999925
0.82	verylowshort	Strong	nRTI_1_12	0.54	0.2799999999999999
0.64	verylowshort	Strong	nRTI_1_12	0.46	0.18
0.84	verylowshort	Strong	nRTI_1_12	0.38	0.45999999999999996
0.44	verylowshort	Strong	nRTI_1_12	0.66	-0.22000000000000003
4.32	verylowmedium	Absent	nRTI_1_12	3.1	1.2200000000000002
5.44	verylowmedium	Absent	nRTI_1_12	3.16	2.2800000000000002
5.52	verylowmedium	Absent	nRTI_1_12	3.14	2.3799999999999994
5.8	verylowmedium	Absent	nRTI_1_12	3.02	2.78
5.38	verylowmedium	Absent	nRTI_1_12	3.1	2.28
5.9	verylowmedium	Absent	nRTI_1_12	3.0	2.9000000000000004
4.92	verylowmedium	Absent	nRTI_1_12	2.82	2.1
5.24	verylowmedium	Absent	nRTI_1_12	2.88	2.3600000000000003
5.14	verylowmedium	Absent	nRTI_1_12	2.78	2.36
5.38	verylowmedium	Absent	nRTI_1_12	3.44	1.94
5.82	verylowmedium	Absent	nRTI_1_12	3.24	2.58
5.04	verylowmedium	Absent	nRTI_1_12	3.12	1.92
4.98	verylowmedium	Absent	nRTI_1_12	3.26	1.7200000000000006
4.62	verylowmedium	Absent	nRTI_1_12	2.92	1.7000000000000002
5.02	verylowmedium	Absent	nRTI_1_12	3.28	1.7399999999999998
5.2	verylowmedium	Absent	nRTI_1_12	3.26	1.9400000000000004
5.38	verylowmedium	Absent	nRTI_1_12	4.06	1.3200000000000003
4.7	verylowmedium	Absent	nRTI_1_12	3.02	1.6800000000000002
4.74	verylowmedium	Absent	nRTI_1_12	3.18	1.56
5.34	verylowmedium	Absent	nRTI_1_12	3.46	1.88
6.0	verylowmedium	Absent	nRTI_1_12	2.94	3.06
5.2	verylowmedium	Absent	nRTI_1_12	3.0	2.2
5.12	verylowmedium	Absent	nRTI_1_12	3.3	1.8200000000000003
4.38	verylowmedium	Absent	nRTI_1_12	3.0	1.38
4.78	verylowmedium	Absent	nRTI_1_12	3.46	1.3200000000000003
4.56	verylowmedium	Absent	nRTI_1_12	3.16	1.3999999999999995
5.48	verylowmedium	Absent	nRTI_1_12	2.88	2.6000000000000005
6.1	verylowmedium	Absent	nRTI_1_12	3.14	2.9599999999999995
4.86	verylowmedium	Absent	nRTI_1_12	3.36	1.5000000000000004
5.56	verylowmedium	Absent	nRTI_1_12	3.34	2.2199999999999998
5.24	verylowmedium	Absent	nRTI_1_12	3.12	2.12
5.14	verylowmedium	Absent	nRTI_1_12	3.04	2.0999999999999996
5.52	verylowmedium	Absent	nRTI_1_12	2.44	3.0799999999999996
6.0	verylowmedium	Absent	nRTI_1_12	3.14	2.86
5.04	verylowmedium	Absent	nRTI_1_12	3.58	1.46
5.26	verylowmedium	Absent	nRTI_1_12	2.7	2.5599999999999996
5.04	verylowmedium	Absent	nRTI_1_12	3.38	1.6600000000000001
4.96	verylowmedium	Absent	nRTI_1_12	2.86	2.1
5.1	verylowmedium	Absent	nRTI_1_12	2.9	2.1999999999999997
5.2	verylowmedium	Absent	nRTI_1_12	3.28	1.9200000000000004
5.66	verylowmedium	Absent	nRTI_1_12	2.8	2.8600000000000003
5.44	verylowmedium	Absent	nRTI_1_12	2.62	2.8200000000000003
5.32	verylowmedium	Absent	nRTI_1_12	3.42	1.9000000000000004
6.28	verylowmedium	Absent	nRTI_1_12	3.02	3.2600000000000002
5.24	verylowmedium	Absent	nRTI_1_12	2.86	2.3800000000000003
4.66	verylowmedium	Absent	nRTI_1_12	3.42	1.2400000000000002
5.2	verylowmedium	Absent	nRTI_1_12	3.34	1.8600000000000003
5.32	verylowmedium	Absent	nRTI_1_12	2.8	2.5200000000000005
4.64	verylowmedium	Absent	nRTI_1_12	3.02	1.6199999999999997
5.36	verylowmedium	Absent	nRTI_1_12	3.1	2.2600000000000002
5.0	verylowmedium	Absent	nRTI_1_12	2.92	2.08
5.0	verylowmedium	Absent	nRTI_1_12	2.66	2.34
6.16	verylowmedium	Absent	nRTI_1_12	3.46	2.7
5.56	verylowmedium	Absent	nRTI_1_12	3.38	2.1799999999999997
5.2	verylowmedium	Absent	nRTI_1_12	3.1	2.1
5.2	verylowmedium	Absent	nRTI_1_12	2.56	2.64
5.04	verylowmedium	Absent	nRTI_1_12	2.82	2.22
5.52	verylowmedium	Absent	nRTI_1_12	2.94	2.5799999999999996
5.6	verylowmedium	Absent	nRTI_1_12	2.98	2.6199999999999997
5.1	verylowmedium	Absent	nRTI_1_12	3.0	2.0999999999999996
4.98	verylowmedium	Absent	nRTI_1_12	3.08	1.9000000000000004
5.78	verylowmedium	Absent	nRTI_1_12	2.56	3.22
5.52	verylowmedium	Absent	nRTI_1_12	3.18	2.3399999999999994
5.4	verylowmedium	Absent	nRTI_1_12	3.14	2.2600000000000002
5.66	verylowmedium	Absent	nRTI_1_12	3.32	2.3400000000000003
5.32	verylowmedium	Absent	nRTI_1_12	2.7	2.62
4.9	verylowmedium	Absent	nRTI_1_12	3.02	1.8800000000000003
5.06	verylowmedium	Absent	nRTI_1_12	2.64	2.4199999999999995
5.44	verylowmedium	Absent	nRTI_1_12	3.18	2.2600000000000002
5.48	verylowmedium	Absent	nRTI_1_12	2.74	2.74
5.42	verylowmedium	Absent	nRTI_1_12	2.32	3.1
4.8	verylowmedium	Absent	nRTI_1_12	3.08	1.7199999999999998
5.66	verylowmedium	Absent	nRTI_1_12	3.24	2.42
6.54	verylowmedium	Absent	nRTI_1_12	3.34	3.2
5.0	verylowmedium	Absent	nRTI_1_12	3.4	1.6
5.64	verylowmedium	Absent	nRTI_1_12	3.1	2.5399999999999996
4.6	verylowmedium	Absent	nRTI_1_12	2.64	1.9599999999999995
5.38	verylowmedium	Absent	nRTI_1_12	3.02	2.36
5.16	verylowmedium	Absent	nRTI_1_12	3.56	1.6
5.28	verylowmedium	Absent	nRTI_1_12	3.24	2.04
5.0	verylowmedium	Absent	nRTI_1_12	3.38	1.62
5.56	verylowmedium	Absent	nRTI_1_12	3.36	2.1999999999999997
5.58	verylowmedium	Absent	nRTI_1_12	2.86	2.72
5.92	verylowmedium	Absent	nRTI_1_12	3.12	2.8
4.72	verylowmedium	Absent	nRTI_1_12	3.5	1.2199999999999998
5.2	verylowmedium	Absent	nRTI_1_12	3.52	1.6800000000000002
5.46	verylowmedium	Absent	nRTI_1_12	3.14	2.32
5.02	verylowmedium	Absent	nRTI_1_12	2.92	2.0999999999999996
5.1	verylowmedium	Absent	nRTI_1_12	3.32	1.7799999999999998
4.72	verylowmedium	Absent	nRTI_1_12	3.3	1.42
5.6	verylowmedium	Absent	nRTI_1_12	3.12	2.4799999999999995
5.96	verylowmedium	Absent	nRTI_1_12	3.44	2.52
5.46	verylowmedium	Absent	nRTI_1_12	3.12	2.34
5.1	verylowmedium	Absent	nRTI_1_12	3.12	1.9799999999999995
5.5	verylowmedium	Absent	nRTI_1_12	2.94	2.56
4.84	verylowmedium	Absent	nRTI_1_12	3.02	1.8199999999999998
5.4	verylowmedium	Absent	nRTI_1_12	3.06	2.3400000000000003
5.64	verylowmedium	Absent	nRTI_1_12	3.24	2.3999999999999995
5.14	verylowmedium	Absent	nRTI_1_12	3.1	2.0399999999999996
5.56	verylowmedium	Absent	nRTI_1_12	3.9	1.6599999999999997
4.14	verylowmedium	Mild	nRTI_1_12	2.26	1.88
3.62	verylowmedium	Mild	nRTI_1_12	2.64	0.98
3.7	verylowmedium	Mild	nRTI_1_12	2.34	1.3600000000000003
4.08	verylowmedium	Mild	nRTI_1_12	2.22	1.8599999999999999
4.02	verylowmedium	Mild	nRTI_1_12	2.8	1.2199999999999998
4.22	verylowmedium	Mild	nRTI_1_12	2.42	1.7999999999999998
3.86	verylowmedium	Mild	nRTI_1_12	1.8	2.0599999999999996
4.1	verylowmedium	Mild	nRTI_1_12	2.16	1.9399999999999995
4.24	verylowmedium	Mild	nRTI_1_12	2.52	1.7200000000000002
4.4	verylowmedium	Mild	nRTI_1_12	2.48	1.9200000000000004
4.04	verylowmedium	Mild	nRTI_1_12	2.34	1.7000000000000002
3.82	verylowmedium	Mild	nRTI_1_12	2.7	1.1199999999999997
4.08	verylowmedium	Mild	nRTI_1_12	2.32	1.7600000000000002
4.22	verylowmedium	Mild	nRTI_1_12	1.84	2.38
4.12	verylowmedium	Mild	nRTI_1_12	2.36	1.7600000000000002
4.34	verylowmedium	Mild	nRTI_1_12	2.04	2.3
4.08	verylowmedium	Mild	nRTI_1_12	2.28	1.8000000000000003
3.76	verylowmedium	Mild	nRTI_1_12	2.62	1.1399999999999997
3.92	verylowmedium	Mild	nRTI_1_12	2.4	1.52
3.92	verylowmedium	Mild	nRTI_1_12	2.32	1.6
3.78	verylowmedium	Mild	nRTI_1_12	2.1	1.6799999999999997
4.1	verylowmedium	Mild	nRTI_1_12	2.44	1.6599999999999997
3.9	verylowmedium	Mild	nRTI_1_12	2.16	1.7399999999999998
3.64	verylowmedium	Mild	nRTI_1_12	2.34	1.3000000000000003
4.62	verylowmedium	Mild	nRTI_1_12	2.34	2.2800000000000002
4.76	verylowmedium	Mild	nRTI_1_12	2.44	2.32
3.46	verylowmedium	Mild	nRTI_1_12	2.4	1.06
4.66	verylowmedium	Mild	nRTI_1_12	2.58	2.08
3.96	verylowmedium	Mild	nRTI_1_12	2.34	1.62
3.94	verylowmedium	Mild	nRTI_1_12	2.26	1.6800000000000002
3.92	verylowmedium	Mild	nRTI_1_12	2.32	1.6
3.5	verylowmedium	Mild	nRTI_1_12	2.44	1.06
4.0	verylowmedium	Mild	nRTI_1_12	2.04	1.96
4.14	verylowmedium	Mild	nRTI_1_12	2.3	1.8399999999999999
4.72	verylowmedium	Mild	nRTI_1_12	2.28	2.44
4.26	verylowmedium	Mild	nRTI_1_12	2.64	1.6199999999999997
3.64	verylowmedium	Mild	nRTI_1_12	2.24	1.4
3.6	verylowmedium	Mild	nRTI_1_12	1.94	1.6600000000000001
3.58	verylowmedium	Mild	nRTI_1_12	2.54	1.04
4.28	verylowmedium	Mild	nRTI_1_12	2.8	1.4800000000000004
3.58	verylowmedium	Mild	nRTI_1_12	2.1	1.48
4.0	verylowmedium	Mild	nRTI_1_12	2.5	1.5
3.94	verylowmedium	Mild	nRTI_1_12	2.66	1.2799999999999998
3.68	verylowmedium	Mild	nRTI_1_12	2.32	1.3600000000000003
3.78	verylowmedium	Mild	nRTI_1_12	2.16	1.6199999999999997
3.56	verylowmedium	Mild	nRTI_1_12	2.32	1.2400000000000002
3.82	verylowmedium	Mild	nRTI_1_12	2.38	1.44
4.06	verylowmedium	Mild	nRTI_1_12	2.32	1.7399999999999998
4.18	verylowmedium	Mild	nRTI_1_12	2.58	1.5999999999999996
3.84	verylowmedium	Mild	nRTI_1_12	2.28	1.56
3.58	verylowmedium	Mild	nRTI_1_12	2.5	1.08
4.74	verylowmedium	Mild	nRTI_1_12	2.44	2.3000000000000003
4.56	verylowmedium	Mild	nRTI_1_12	3.06	1.4999999999999996
3.64	verylowmedium	Mild	nRTI_1_12	2.44	1.2000000000000002
4.34	verylowmedium	Mild	nRTI_1_12	2.28	2.06
3.52	verylowmedium	Mild	nRTI_1_12	2.56	0.96
3.66	verylowmedium	Mild	nRTI_1_12	2.36	1.3000000000000003
3.42	verylowmedium	Mild	nRTI_1_12	2.18	1.2399999999999998
3.68	verylowmedium	Mild	nRTI_1_12	2.46	1.2200000000000002
4.1	verylowmedium	Mild	nRTI_1_12	2.54	1.5599999999999996
4.76	verylowmedium	Mild	nRTI_1_12	2.22	2.5399999999999996
3.96	verylowmedium	Mild	nRTI_1_12	2.66	1.2999999999999998
3.86	verylowmedium	Mild	nRTI_1_12	2.56	1.2999999999999998
3.94	verylowmedium	Mild	nRTI_1_12	2.06	1.88
4.0	verylowmedium	Mild	nRTI_1_12	2.7	1.2999999999999998
4.0	verylowmedium	Mild	nRTI_1_12	2.4	1.6
4.56	verylowmedium	Mild	nRTI_1_12	2.16	2.3999999999999995
3.38	verylowmedium	Mild	nRTI_1_12	2.8	0.5800000000000001
4.2	verylowmedium	Mild	nRTI_1_12	2.58	1.62
3.4	verylowmedium	Mild	nRTI_1_12	2.3	1.1
3.7	verylowmedium	Mild	nRTI_1_12	2.9	0.8000000000000003
3.78	verylowmedium	Mild	nRTI_1_12	2.6	1.1799999999999997
4.5	verylowmedium	Mild	nRTI_1_12	2.44	2.06
4.1	verylowmedium	Mild	nRTI_1_12	2.72	1.3799999999999994
4.3	verylowmedium	Mild	nRTI_1_12	2.24	2.0599999999999996
4.62	verylowmedium	Mild	nRTI_1_12	2.3	2.3200000000000003
4.06	verylowmedium	Mild	nRTI_1_12	2.24	1.8199999999999994
3.9	verylowmedium	Mild	nRTI_1_12	2.68	1.2199999999999998
3.52	verylowmedium	Mild	nRTI_1_12	2.5	1.02
4.22	verylowmedium	Mild	nRTI_1_12	2.7	1.5199999999999996
3.96	verylowmedium	Mild	nRTI_1_12	2.52	1.44
4.62	verylowmedium	Mild	nRTI_1_12	2.46	2.16
3.76	verylowmedium	Mild	nRTI_1_12	2.5	1.2599999999999998
4.52	verylowmedium	Mild	nRTI_1_12	2.5	2.0199999999999996
4.26	verylowmedium	Mild	nRTI_1_12	2.32	1.94
4.12	verylowmedium	Mild	nRTI_1_12	2.5	1.62
3.66	verylowmedium	Mild	nRTI_1_12	2.26	1.4000000000000004
3.74	verylowmedium	Mild	nRTI_1_12	2.5	1.2400000000000002
3.88	verylowmedium	Mild	nRTI_1_12	2.16	1.7199999999999998
4.12	verylowmedium	Mild	nRTI_1_12	2.42	1.7000000000000002
4.34	verylowmedium	Mild	nRTI_1_12	2.46	1.88
3.86	verylowmedium	Mild	nRTI_1_12	2.46	1.4
3.86	verylowmedium	Mild	nRTI_1_12	1.96	1.9
4.32	verylowmedium	Mild	nRTI_1_12	2.28	2.0400000000000005
3.84	verylowmedium	Mild	nRTI_1_12	2.14	1.6999999999999997
4.2	verylowmedium	Mild	nRTI_1_12	2.06	2.14
4.2	verylowmedium	Mild	nRTI_1_12	2.68	1.52
3.68	verylowmedium	Mild	nRTI_1_12	2.74	0.94
3.42	verylowmedium	Mild	nRTI_1_12	2.38	1.04
4.04	verylowmedium	Mild	nRTI_1_12	2.42	1.62
2.26	verylowmedium	Medium	nRTI_1_12	1.32	0.9399999999999997
2.76	verylowmedium	Medium	nRTI_1_12	1.14	1.6199999999999999
2.06	verylowmedium	Medium	nRTI_1_12	1.4	0.6600000000000001
2.54	verylowmedium	Medium	nRTI_1_12	1.52	1.02
2.36	verylowmedium	Medium	nRTI_1_12	1.8	0.5599999999999998
2.48	verylowmedium	Medium	nRTI_1_12	1.16	1.32
2.34	verylowmedium	Medium	nRTI_1_12	1.26	1.0799999999999998
2.24	verylowmedium	Medium	nRTI_1_12	1.14	1.1000000000000003
2.34	verylowmedium	Medium	nRTI_1_12	1.4	0.94
2.44	verylowmedium	Medium	nRTI_1_12	1.4	1.04
2.3	verylowmedium	Medium	nRTI_1_12	1.14	1.16
2.02	verylowmedium	Medium	nRTI_1_12	1.7	0.32000000000000006
1.96	verylowmedium	Medium	nRTI_1_12	1.2	0.76
2.26	verylowmedium	Medium	nRTI_1_12	1.4	0.8599999999999999
2.34	verylowmedium	Medium	nRTI_1_12	1.24	1.0999999999999999
2.1	verylowmedium	Medium	nRTI_1_12	1.3	0.8
2.54	verylowmedium	Medium	nRTI_1_12	1.6	0.94
2.58	verylowmedium	Medium	nRTI_1_12	1.56	1.02
2.58	verylowmedium	Medium	nRTI_1_12	1.52	1.06
2.02	verylowmedium	Medium	nRTI_1_12	1.64	0.3800000000000001
2.08	verylowmedium	Medium	nRTI_1_12	1.54	0.54
2.04	verylowmedium	Medium	nRTI_1_12	1.36	0.6799999999999999
2.66	verylowmedium	Medium	nRTI_1_12	1.44	1.2200000000000002
2.02	verylowmedium	Medium	nRTI_1_12	1.36	0.6599999999999999
2.48	verylowmedium	Medium	nRTI_1_12	1.46	1.02
2.42	verylowmedium	Medium	nRTI_1_12	1.28	1.14
2.56	verylowmedium	Medium	nRTI_1_12	1.32	1.24
2.46	verylowmedium	Medium	nRTI_1_12	1.38	1.08
2.24	verylowmedium	Medium	nRTI_1_12	1.36	0.8800000000000001
2.4	verylowmedium	Medium	nRTI_1_12	1.74	0.6599999999999999
2.24	verylowmedium	Medium	nRTI_1_12	1.18	1.0600000000000003
2.24	verylowmedium	Medium	nRTI_1_12	1.9	0.3400000000000003
1.84	verylowmedium	Medium	nRTI_1_12	1.42	0.42000000000000015
2.32	verylowmedium	Medium	nRTI_1_12	1.32	0.9999999999999998
2.18	verylowmedium	Medium	nRTI_1_12	1.34	0.8400000000000001
2.44	verylowmedium	Medium	nRTI_1_12	1.58	0.8599999999999999
2.4	verylowmedium	Medium	nRTI_1_12	0.94	1.46
2.64	verylowmedium	Medium	nRTI_1_12	1.24	1.4000000000000001
2.28	verylowmedium	Medium	nRTI_1_12	1.5	0.7799999999999998
2.54	verylowmedium	Medium	nRTI_1_12	1.42	1.12
1.82	verylowmedium	Medium	nRTI_1_12	1.42	0.40000000000000013
2.62	verylowmedium	Medium	nRTI_1_12	1.46	1.1600000000000001
2.5	verylowmedium	Medium	nRTI_1_12	1.34	1.16
2.12	verylowmedium	Medium	nRTI_1_12	1.24	0.8800000000000001
2.66	verylowmedium	Medium	nRTI_1_12	1.52	1.1400000000000001
2.06	verylowmedium	Medium	nRTI_1_12	1.32	0.74
1.9	verylowmedium	Medium	nRTI_1_12	1.12	0.7799999999999998
1.98	verylowmedium	Medium	nRTI_1_12	1.26	0.72
2.22	verylowmedium	Medium	nRTI_1_12	1.38	0.8400000000000003
2.54	verylowmedium	Medium	nRTI_1_12	1.42	1.12
2.66	verylowmedium	Medium	nRTI_1_12	1.4	1.2600000000000002
2.46	verylowmedium	Medium	nRTI_1_12	1.26	1.2
2.16	verylowmedium	Medium	nRTI_1_12	1.62	0.54
2.36	verylowmedium	Medium	nRTI_1_12	1.3	1.0599999999999998
2.52	verylowmedium	Medium	nRTI_1_12	1.34	1.18
1.62	verylowmedium	Medium	nRTI_1_12	1.34	0.28
2.24	verylowmedium	Medium	nRTI_1_12	1.46	0.7800000000000002
2.3	verylowmedium	Medium	nRTI_1_12	1.6	0.6999999999999997
2.44	verylowmedium	Medium	nRTI_1_12	1.34	1.0999999999999999
2.3	verylowmedium	Medium	nRTI_1_12	1.28	1.0199999999999998
2.06	verylowmedium	Medium	nRTI_1_12	1.34	0.72
2.12	verylowmedium	Medium	nRTI_1_12	1.28	0.8400000000000001
2.1	verylowmedium	Medium	nRTI_1_12	1.3	0.8
2.08	verylowmedium	Medium	nRTI_1_12	1.34	0.74
2.02	verylowmedium	Medium	nRTI_1_12	1.34	0.6799999999999999
2.44	verylowmedium	Medium	nRTI_1_12	1.36	1.0799999999999998
2.26	verylowmedium	Medium	nRTI_1_12	1.14	1.1199999999999999
2.36	verylowmedium	Medium	nRTI_1_12	1.3	1.0599999999999998
2.56	verylowmedium	Medium	nRTI_1_12	1.58	0.98
2.16	verylowmedium	Medium	nRTI_1_12	1.26	0.9000000000000001
2.42	verylowmedium	Medium	nRTI_1_12	1.54	0.8799999999999999
1.94	verylowmedium	Medium	nRTI_1_12	1.64	0.30000000000000004
2.4	verylowmedium	Medium	nRTI_1_12	1.52	0.8799999999999999
2.28	verylowmedium	Medium	nRTI_1_12	1.16	1.1199999999999999
2.22	verylowmedium	Medium	nRTI_1_12	1.46	0.7600000000000002
2.14	verylowmedium	Medium	nRTI_1_12	1.52	0.6200000000000001
2.48	verylowmedium	Medium	nRTI_1_12	1.5	0.98
2.12	verylowmedium	Medium	nRTI_1_12	1.1	1.02
2.44	verylowmedium	Medium	nRTI_1_12	1.26	1.18
2.2	verylowmedium	Medium	nRTI_1_12	1.6	0.6000000000000001
2.16	verylowmedium	Medium	nRTI_1_12	1.22	0.9400000000000002
2.5	verylowmedium	Medium	nRTI_1_12	1.38	1.12
2.52	verylowmedium	Medium	nRTI_1_12	1.3	1.22
2.4	verylowmedium	Medium	nRTI_1_12	1.3	1.0999999999999999
2.34	verylowmedium	Medium	nRTI_1_12	1.62	0.7199999999999998
2.18	verylowmedium	Medium	nRTI_1_12	1.68	0.5000000000000002
1.84	verylowmedium	Medium	nRTI_1_12	1.38	0.4600000000000002
2.28	verylowmedium	Medium	nRTI_1_12	1.6	0.6799999999999997
2.38	verylowmedium	Medium	nRTI_1_12	1.2	1.18
2.08	verylowmedium	Medium	nRTI_1_12	1.38	0.7000000000000002
2.24	verylowmedium	Medium	nRTI_1_12	1.26	0.9800000000000002
2.36	verylowmedium	Medium	nRTI_1_12	1.54	0.8199999999999998
2.16	verylowmedium	Medium	nRTI_1_12	1.2	0.9600000000000002
2.62	verylowmedium	Medium	nRTI_1_12	1.14	1.4800000000000002
2.58	verylowmedium	Medium	nRTI_1_12	1.22	1.36
2.5	verylowmedium	Medium	nRTI_1_12	1.46	1.04
2.34	verylowmedium	Medium	nRTI_1_12	1.62	0.7199999999999998
2.34	verylowmedium	Medium	nRTI_1_12	1.52	0.8199999999999998
2.16	verylowmedium	Medium	nRTI_1_12	1.66	0.5000000000000002
2.38	verylowmedium	Medium	nRTI_1_12	1.46	0.9199999999999999
0.8	verylowmedium	Strong	nRTI_1_12	0.52	0.28
0.84	verylowmedium	Strong	nRTI_1_12	0.72	0.12
0.64	verylowmedium	Strong	nRTI_1_12	0.6	0.040000000000000036
1.18	verylowmedium	Strong	nRTI_1_12	0.58	0.6
0.86	verylowmedium	Strong	nRTI_1_12	0.46	0.39999999999999997
0.98	verylowmedium	Strong	nRTI_1_12	0.42	0.56
0.68	verylowmedium	Strong	nRTI_1_12	0.74	-0.05999999999999994
0.78	verylowmedium	Strong	nRTI_1_12	0.54	0.24
0.94	verylowmedium	Strong	nRTI_1_12	0.42	0.52
0.76	verylowmedium	Strong	nRTI_1_12	0.52	0.24
0.6	verylowmedium	Strong	nRTI_1_12	0.76	-0.16000000000000003
0.88	verylowmedium	Strong	nRTI_1_12	0.48	0.4
0.7	verylowmedium	Strong	nRTI_1_12	0.56	0.1399999999999999
0.72	verylowmedium	Strong	nRTI_1_12	0.5	0.21999999999999997
0.78	verylowmedium	Strong	nRTI_1_12	0.46	0.32
0.8	verylowmedium	Strong	nRTI_1_12	0.64	0.16000000000000003
0.84	verylowmedium	Strong	nRTI_1_12	0.52	0.31999999999999995
0.78	verylowmedium	Strong	nRTI_1_12	0.54	0.24
0.56	verylowmedium	Strong	nRTI_1_12	0.5	0.06000000000000005
0.84	verylowmedium	Strong	nRTI_1_12	0.58	0.26
1.02	verylowmedium	Strong	nRTI_1_12	0.54	0.48
0.86	verylowmedium	Strong	nRTI_1_12	0.74	0.12
0.8	verylowmedium	Strong	nRTI_1_12	0.58	0.22000000000000008
0.98	verylowmedium	Strong	nRTI_1_12	0.62	0.36
0.88	verylowmedium	Strong	nRTI_1_12	0.54	0.33999999999999997
0.88	verylowmedium	Strong	nRTI_1_12	0.5	0.38
1.02	verylowmedium	Strong	nRTI_1_12	0.46	0.56
0.84	verylowmedium	Strong	nRTI_1_12	0.6	0.24
0.94	verylowmedium	Strong	nRTI_1_12	0.56	0.3799999999999999
0.64	verylowmedium	Strong	nRTI_1_12	0.54	0.09999999999999998
0.9	verylowmedium	Strong	nRTI_1_12	0.7	0.20000000000000007
0.96	verylowmedium	Strong	nRTI_1_12	0.44	0.52
0.78	verylowmedium	Strong	nRTI_1_12	0.6	0.18000000000000005
0.8	verylowmedium	Strong	nRTI_1_12	0.54	0.26
0.64	verylowmedium	Strong	nRTI_1_12	0.5	0.14
0.98	verylowmedium	Strong	nRTI_1_12	0.54	0.43999999999999995
0.5	verylowmedium	Strong	nRTI_1_12	0.56	-0.06000000000000005
0.72	verylowmedium	Strong	nRTI_1_12	0.64	0.07999999999999996
0.78	verylowmedium	Strong	nRTI_1_12	0.62	0.16000000000000003
0.9	verylowmedium	Strong	nRTI_1_12	0.52	0.38
0.46	verylowmedium	Strong	nRTI_1_12	0.62	-0.15999999999999998
0.74	verylowmedium	Strong	nRTI_1_12	0.56	0.17999999999999994
0.88	verylowmedium	Strong	nRTI_1_12	0.68	0.19999999999999996
0.78	verylowmedium	Strong	nRTI_1_12	0.72	0.06000000000000005
0.84	verylowmedium	Strong	nRTI_1_12	0.44	0.39999999999999997
0.92	verylowmedium	Strong	nRTI_1_12	0.68	0.24
0.88	verylowmedium	Strong	nRTI_1_12	0.48	0.4
0.92	verylowmedium	Strong	nRTI_1_12	0.76	0.16000000000000003
0.86	verylowmedium	Strong	nRTI_1_12	0.64	0.21999999999999997
1.02	verylowmedium	Strong	nRTI_1_12	0.38	0.64
0.96	verylowmedium	Strong	nRTI_1_12	0.5	0.45999999999999996
0.76	verylowmedium	Strong	nRTI_1_12	0.36	0.4
0.8	verylowmedium	Strong	nRTI_1_12	0.62	0.18000000000000005
0.78	verylowmedium	Strong	nRTI_1_12	0.46	0.32
0.82	verylowmedium	Strong	nRTI_1_12	0.52	0.29999999999999993
0.62	verylowmedium	Strong	nRTI_1_12	0.48	0.14
0.9	verylowmedium	Strong	nRTI_1_12	0.52	0.38
0.86	verylowmedium	Strong	nRTI_1_12	0.5	0.36
0.58	verylowmedium	Strong	nRTI_1_12	0.72	-0.14
0.68	verylowmedium	Strong	nRTI_1_12	0.54	0.14
0.88	verylowmedium	Strong	nRTI_1_12	0.5	0.38
0.9	verylowmedium	Strong	nRTI_1_12	0.5	0.4
0.94	verylowmedium	Strong	nRTI_1_12	0.6	0.33999999999999997
0.76	verylowmedium	Strong	nRTI_1_12	0.48	0.28
0.94	verylowmedium	Strong	nRTI_1_12	0.66	0.2799999999999999
0.66	verylowmedium	Strong	nRTI_1_12	0.7	-0.039999999999999925
0.76	verylowmedium	Strong	nRTI_1_12	0.6	0.16000000000000003
0.78	verylowmedium	Strong	nRTI_1_12	0.62	0.16000000000000003
0.84	verylowmedium	Strong	nRTI_1_12	0.98	-0.14
0.88	verylowmedium	Strong	nRTI_1_12	0.56	0.31999999999999995
0.68	verylowmedium	Strong	nRTI_1_12	0.38	0.30000000000000004
0.76	verylowmedium	Strong	nRTI_1_12	0.58	0.18000000000000005
0.98	verylowmedium	Strong	nRTI_1_12	0.62	0.36
0.86	verylowmedium	Strong	nRTI_1_12	0.58	0.28
0.78	verylowmedium	Strong	nRTI_1_12	0.5	0.28
0.76	verylowmedium	Strong	nRTI_1_12	0.46	0.3
0.88	verylowmedium	Strong	nRTI_1_12	0.6	0.28
0.68	verylowmedium	Strong	nRTI_1_12	0.48	0.20000000000000007
0.96	verylowmedium	Strong	nRTI_1_12	0.52	0.43999999999999995
0.82	verylowmedium	Strong	nRTI_1_12	0.54	0.2799999999999999
0.8	verylowmedium	Strong	nRTI_1_12	0.46	0.34
0.84	verylowmedium	Strong	nRTI_1_12	0.66	0.17999999999999994
0.94	verylowmedium	Strong	nRTI_1_12	0.56	0.3799999999999999
0.56	verylowmedium	Strong	nRTI_1_12	0.66	-0.09999999999999998
0.78	verylowmedium	Strong	nRTI_1_12	0.54	0.24
1.02	verylowmedium	Strong	nRTI_1_12	0.58	0.44000000000000006
0.82	verylowmedium	Strong	nRTI_1_12	0.4	0.41999999999999993
0.88	verylowmedium	Strong	nRTI_1_12	0.54	0.33999999999999997
0.9	verylowmedium	Strong	nRTI_1_12	0.84	0.06000000000000005
0.7	verylowmedium	Strong	nRTI_1_12	0.52	0.17999999999999994
0.66	verylowmedium	Strong	nRTI_1_12	0.52	0.14
0.92	verylowmedium	Strong	nRTI_1_12	0.34	0.5800000000000001
0.72	verylowmedium	Strong	nRTI_1_12	0.64	0.07999999999999996
0.8	verylowmedium	Strong	nRTI_1_12	0.58	0.22000000000000008
0.56	verylowmedium	Strong	nRTI_1_12	0.56	0.0
0.82	verylowmedium	Strong	nRTI_1_12	0.5	0.31999999999999995
1.0	verylowmedium	Strong	nRTI_1_12	0.72	0.28
0.98	verylowmedium	Strong	nRTI_1_12	0.72	0.26
0.98	verylowmedium	Strong	nRTI_1_12	0.5	0.48
0.68	verylowmedium	Strong	nRTI_1_12	0.56	0.12
5.76	verylowlong	Absent	nRTI_1_12	3.22	2.5399999999999996
4.84	verylowlong	Absent	nRTI_1_12	3.3	1.54
5.08	verylowlong	Absent	nRTI_1_12	3.02	2.06
4.8	verylowlong	Absent	nRTI_1_12	2.42	2.38
5.2	verylowlong	Absent	nRTI_1_12	2.86	2.3400000000000003
4.88	verylowlong	Absent	nRTI_1_12	3.42	1.46
5.2	verylowlong	Absent	nRTI_1_12	2.62	2.58
5.04	verylowlong	Absent	nRTI_1_12	3.04	2.0
5.5	verylowlong	Absent	nRTI_1_12	3.24	2.26
4.62	verylowlong	Absent	nRTI_1_12	2.76	1.8600000000000003
5.6	verylowlong	Absent	nRTI_1_12	2.94	2.6599999999999997
4.62	verylowlong	Absent	nRTI_1_12	3.82	0.8000000000000003
4.98	verylowlong	Absent	nRTI_1_12	2.86	2.1200000000000006
5.32	verylowlong	Absent	nRTI_1_12	3.0	2.3200000000000003
5.06	verylowlong	Absent	nRTI_1_12	3.0	2.0599999999999996
5.26	verylowlong	Absent	nRTI_1_12	3.18	2.0799999999999996
5.7	verylowlong	Absent	nRTI_1_12	2.74	2.96
5.32	verylowlong	Absent	nRTI_1_12	3.48	1.8400000000000003
4.58	verylowlong	Absent	nRTI_1_12	3.58	1.0
5.76	verylowlong	Absent	nRTI_1_12	3.24	2.5199999999999996
5.34	verylowlong	Absent	nRTI_1_12	3.36	1.98
5.34	verylowlong	Absent	nRTI_1_12	3.0	2.34
4.84	verylowlong	Absent	nRTI_1_12	3.14	1.6999999999999997
5.4	verylowlong	Absent	nRTI_1_12	2.92	2.4800000000000004
5.32	verylowlong	Absent	nRTI_1_12	3.08	2.24
5.3	verylowlong	Absent	nRTI_1_12	3.24	2.0599999999999996
4.86	verylowlong	Absent	nRTI_1_12	3.14	1.7200000000000002
5.08	verylowlong	Absent	nRTI_1_12	3.36	1.7200000000000002
5.3	verylowlong	Absent	nRTI_1_12	2.96	2.34
5.4	verylowlong	Absent	nRTI_1_12	3.06	2.3400000000000003
5.8	verylowlong	Absent	nRTI_1_12	3.76	2.04
5.2	verylowlong	Absent	nRTI_1_12	3.04	2.16
5.4	verylowlong	Absent	nRTI_1_12	2.4	3.0000000000000004
5.84	verylowlong	Absent	nRTI_1_12	3.18	2.6599999999999997
4.94	verylowlong	Absent	nRTI_1_12	3.32	1.6200000000000006
5.22	verylowlong	Absent	nRTI_1_12	2.82	2.4
5.04	verylowlong	Absent	nRTI_1_12	2.96	2.08
5.2	verylowlong	Absent	nRTI_1_12	3.4	1.8000000000000003
4.92	verylowlong	Absent	nRTI_1_12	3.36	1.56
5.34	verylowlong	Absent	nRTI_1_12	2.86	2.48
4.54	verylowlong	Absent	nRTI_1_12	3.36	1.1800000000000002
5.08	verylowlong	Absent	nRTI_1_12	2.94	2.14
5.8	verylowlong	Absent	nRTI_1_12	3.12	2.6799999999999997
4.72	verylowlong	Absent	nRTI_1_12	2.5	2.2199999999999998
5.5	verylowlong	Absent	nRTI_1_12	3.32	2.18
4.88	verylowlong	Absent	nRTI_1_12	3.3	1.58
5.18	verylowlong	Absent	nRTI_1_12	2.82	2.36
5.24	verylowlong	Absent	nRTI_1_12	2.42	2.8200000000000003
5.46	verylowlong	Absent	nRTI_1_12	3.14	2.32
5.08	verylowlong	Absent	nRTI_1_12	3.04	2.04
5.22	verylowlong	Absent	nRTI_1_12	2.78	2.44
4.64	verylowlong	Absent	nRTI_1_12	3.18	1.4599999999999995
4.8	verylowlong	Absent	nRTI_1_12	3.6	1.1999999999999997
4.62	verylowlong	Absent	nRTI_1_12	2.86	1.7600000000000002
5.24	verylowlong	Absent	nRTI_1_12	3.7	1.54
4.34	verylowlong	Absent	nRTI_1_12	2.86	1.48
4.4	verylowlong	Absent	nRTI_1_12	3.08	1.3200000000000003
4.84	verylowlong	Absent	nRTI_1_12	3.24	1.5999999999999996
5.5	verylowlong	Absent	nRTI_1_12	3.08	2.42
5.38	verylowlong	Absent	nRTI_1_12	3.48	1.9
5.78	verylowlong	Absent	nRTI_1_12	3.28	2.5000000000000004
5.86	verylowlong	Absent	nRTI_1_12	3.08	2.7800000000000002
5.3	verylowlong	Absent	nRTI_1_12	3.02	2.28
5.84	verylowlong	Absent	nRTI_1_12	2.84	3.0
5.5	verylowlong	Absent	nRTI_1_12	3.1	2.4
5.1	verylowlong	Absent	nRTI_1_12	3.18	1.9199999999999995
5.38	verylowlong	Absent	nRTI_1_12	2.76	2.62
4.92	verylowlong	Absent	nRTI_1_12	3.34	1.58
5.08	verylowlong	Absent	nRTI_1_12	3.1	1.98
5.4	verylowlong	Absent	nRTI_1_12	2.82	2.5800000000000005
4.44	verylowlong	Absent	nRTI_1_12	3.06	1.3800000000000003
4.82	verylowlong	Absent	nRTI_1_12	2.92	1.9000000000000004
5.0	verylowlong	Absent	nRTI_1_12	3.3	1.7000000000000002
5.4	verylowlong	Absent	nRTI_1_12	2.88	2.5200000000000005
5.22	verylowlong	Absent	nRTI_1_12	2.98	2.2399999999999998
5.54	verylowlong	Absent	nRTI_1_12	2.92	2.62
5.34	verylowlong	Absent	nRTI_1_12	2.64	2.6999999999999997
5.48	verylowlong	Absent	nRTI_1_12	3.08	2.4000000000000004
4.88	verylowlong	Absent	nRTI_1_12	3.08	1.7999999999999998
5.0	verylowlong	Absent	nRTI_1_12	2.62	2.38
4.8	verylowlong	Absent	nRTI_1_12	2.76	2.04
4.84	verylowlong	Absent	nRTI_1_12	2.98	1.8599999999999999
5.54	verylowlong	Absent	nRTI_1_12	3.3	2.24
4.72	verylowlong	Absent	nRTI_1_12	3.46	1.2599999999999998
5.24	verylowlong	Absent	nRTI_1_12	3.02	2.22
5.26	verylowlong	Absent	nRTI_1_12	3.32	1.94
5.7	verylowlong	Absent	nRTI_1_12	3.28	2.4200000000000004
4.78	verylowlong	Absent	nRTI_1_12	2.8	1.9800000000000004
4.8	verylowlong	Absent	nRTI_1_12	3.48	1.3199999999999998
5.0	verylowlong	Absent	nRTI_1_12	3.1	1.9
5.36	verylowlong	Absent	nRTI_1_12	2.72	2.64
5.12	verylowlong	Absent	nRTI_1_12	3.36	1.7600000000000002
5.58	verylowlong	Absent	nRTI_1_12	3.16	2.42
5.32	verylowlong	Absent	nRTI_1_12	3.12	2.2
4.88	verylowlong	Absent	nRTI_1_12	2.82	2.06
5.32	verylowlong	Absent	nRTI_1_12	2.5	2.8200000000000003
5.6	verylowlong	Absent	nRTI_1_12	3.36	2.2399999999999998
4.98	verylowlong	Absent	nRTI_1_12	3.74	1.2400000000000002
5.48	verylowlong	Absent	nRTI_1_12	3.0	2.4800000000000004
4.88	verylowlong	Absent	nRTI_1_12	3.0	1.88
3.56	verylowlong	Mild	nRTI_1_12	2.16	1.4
3.92	verylowlong	Mild	nRTI_1_12	2.16	1.7599999999999998
3.78	verylowlong	Mild	nRTI_1_12	2.44	1.3399999999999999
3.82	verylowlong	Mild	nRTI_1_12	2.06	1.7599999999999998
4.04	verylowlong	Mild	nRTI_1_12	2.76	1.2800000000000002
3.58	verylowlong	Mild	nRTI_1_12	2.76	0.8200000000000003
4.18	verylowlong	Mild	nRTI_1_12	2.08	2.0999999999999996
4.36	verylowlong	Mild	nRTI_1_12	2.72	1.6400000000000001
3.66	verylowlong	Mild	nRTI_1_12	2.7	0.96
4.04	verylowlong	Mild	nRTI_1_12	2.48	1.56
4.02	verylowlong	Mild	nRTI_1_12	2.7	1.3199999999999994
4.08	verylowlong	Mild	nRTI_1_12	2.58	1.5
4.02	verylowlong	Mild	nRTI_1_12	2.44	1.5799999999999996
3.7	verylowlong	Mild	nRTI_1_12	2.66	1.04
3.94	verylowlong	Mild	nRTI_1_12	2.32	1.62
3.8	verylowlong	Mild	nRTI_1_12	2.3	1.5
3.64	verylowlong	Mild	nRTI_1_12	2.26	1.3800000000000003
4.1	verylowlong	Mild	nRTI_1_12	2.18	1.9199999999999995
4.12	verylowlong	Mild	nRTI_1_12	2.26	1.8600000000000003
3.38	verylowlong	Mild	nRTI_1_12	2.18	1.1999999999999997
3.98	verylowlong	Mild	nRTI_1_12	2.98	1.0
4.14	verylowlong	Mild	nRTI_1_12	2.44	1.6999999999999997
3.76	verylowlong	Mild	nRTI_1_12	2.38	1.38
4.22	verylowlong	Mild	nRTI_1_12	2.46	1.7599999999999998
4.42	verylowlong	Mild	nRTI_1_12	2.4	2.02
4.14	verylowlong	Mild	nRTI_1_12	2.42	1.7199999999999998
4.5	verylowlong	Mild	nRTI_1_12	2.92	1.58
4.04	verylowlong	Mild	nRTI_1_12	2.74	1.2999999999999998
3.72	verylowlong	Mild	nRTI_1_12	1.82	1.9000000000000001
3.96	verylowlong	Mild	nRTI_1_12	2.28	1.6800000000000002
3.84	verylowlong	Mild	nRTI_1_12	2.2	1.6399999999999997
3.94	verylowlong	Mild	nRTI_1_12	2.44	1.5
4.08	verylowlong	Mild	nRTI_1_12	2.44	1.6400000000000001
3.94	verylowlong	Mild	nRTI_1_12	2.72	1.2199999999999998
3.68	verylowlong	Mild	nRTI_1_12	2.0	1.6800000000000002
3.44	verylowlong	Mild	nRTI_1_12	2.5	0.94
4.36	verylowlong	Mild	nRTI_1_12	2.26	2.1000000000000005
4.62	verylowlong	Mild	nRTI_1_12	2.58	2.04
3.82	verylowlong	Mild	nRTI_1_12	2.36	1.46
3.54	verylowlong	Mild	nRTI_1_12	2.64	0.8999999999999999
3.92	verylowlong	Mild	nRTI_1_12	2.64	1.2799999999999998
4.32	verylowlong	Mild	nRTI_1_12	2.06	2.2600000000000002
4.08	verylowlong	Mild	nRTI_1_12	2.04	2.04
4.34	verylowlong	Mild	nRTI_1_12	2.28	2.06
3.72	verylowlong	Mild	nRTI_1_12	2.42	1.3000000000000003
4.08	verylowlong	Mild	nRTI_1_12	2.88	1.2000000000000002
4.0	verylowlong	Mild	nRTI_1_12	2.04	1.96
3.78	verylowlong	Mild	nRTI_1_12	2.28	1.5
4.52	verylowlong	Mild	nRTI_1_12	2.38	2.1399999999999997
4.32	verylowlong	Mild	nRTI_1_12	2.56	1.7600000000000002
4.16	verylowlong	Mild	nRTI_1_12	2.46	1.7000000000000002
3.78	verylowlong	Mild	nRTI_1_12	2.92	0.8599999999999999
4.14	verylowlong	Mild	nRTI_1_12	2.6	1.5399999999999996
4.2	verylowlong	Mild	nRTI_1_12	2.92	1.2800000000000002
4.3	verylowlong	Mild	nRTI_1_12	2.54	1.7599999999999998
3.8	verylowlong	Mild	nRTI_1_12	2.68	1.1199999999999997
3.96	verylowlong	Mild	nRTI_1_12	2.28	1.6800000000000002
3.8	verylowlong	Mild	nRTI_1_12	2.78	1.02
4.06	verylowlong	Mild	nRTI_1_12	2.42	1.6399999999999997
3.86	verylowlong	Mild	nRTI_1_12	2.8	1.06
3.52	verylowlong	Mild	nRTI_1_12	2.42	1.1
4.3	verylowlong	Mild	nRTI_1_12	2.32	1.98
3.8	verylowlong	Mild	nRTI_1_12	2.74	1.0599999999999996
4.04	verylowlong	Mild	nRTI_1_12	2.32	1.7200000000000002
4.16	verylowlong	Mild	nRTI_1_12	2.4	1.7600000000000002
4.0	verylowlong	Mild	nRTI_1_12	2.52	1.48
4.14	verylowlong	Mild	nRTI_1_12	2.5	1.6399999999999997
3.78	verylowlong	Mild	nRTI_1_12	2.56	1.2199999999999998
4.58	verylowlong	Mild	nRTI_1_12	2.78	1.8000000000000003
4.68	verylowlong	Mild	nRTI_1_12	2.5	2.1799999999999997
4.62	verylowlong	Mild	nRTI_1_12	2.56	2.06
4.0	verylowlong	Mild	nRTI_1_12	2.42	1.58
3.64	verylowlong	Mild	nRTI_1_12	2.06	1.58
4.5	verylowlong	Mild	nRTI_1_12	2.52	1.98
4.22	verylowlong	Mild	nRTI_1_12	2.78	1.44
3.84	verylowlong	Mild	nRTI_1_12	2.98	0.8599999999999999
4.2	verylowlong	Mild	nRTI_1_12	2.62	1.58
4.4	verylowlong	Mild	nRTI_1_12	2.48	1.9200000000000004
4.3	verylowlong	Mild	nRTI_1_12	2.34	1.96
4.08	verylowlong	Mild	nRTI_1_12	2.6	1.48
4.48	verylowlong	Mild	nRTI_1_12	2.42	2.0600000000000005
3.66	verylowlong	Mild	nRTI_1_12	2.48	1.1800000000000002
4.1	verylowlong	Mild	nRTI_1_12	2.56	1.5399999999999996
4.68	verylowlong	Mild	nRTI_1_12	2.64	2.0399999999999996
4.12	verylowlong	Mild	nRTI_1_12	2.34	1.7800000000000002
3.98	verylowlong	Mild	nRTI_1_12	2.34	1.6400000000000001
3.24	verylowlong	Mild	nRTI_1_12	3.26	-0.019999999999999574
4.12	verylowlong	Mild	nRTI_1_12	2.54	1.58
3.68	verylowlong	Mild	nRTI_1_12	2.18	1.5
3.54	verylowlong	Mild	nRTI_1_12	2.16	1.38
3.98	verylowlong	Mild	nRTI_1_12	2.8	1.1800000000000002
3.72	verylowlong	Mild	nRTI_1_12	2.5	1.2200000000000002
4.3	verylowlong	Mild	nRTI_1_12	2.66	1.6399999999999997
3.62	verylowlong	Mild	nRTI_1_12	2.02	1.6
3.86	verylowlong	Mild	nRTI_1_12	2.56	1.2999999999999998
4.2	verylowlong	Mild	nRTI_1_12	2.34	1.8600000000000003
4.2	verylowlong	Mild	nRTI_1_12	2.38	1.8200000000000003
3.78	verylowlong	Mild	nRTI_1_12	2.78	1.0
3.88	verylowlong	Mild	nRTI_1_12	1.98	1.9
3.5	verylowlong	Mild	nRTI_1_12	2.06	1.44
2.48	verylowlong	Medium	nRTI_1_12	1.56	0.9199999999999999
2.28	verylowlong	Medium	nRTI_1_12	1.18	1.0999999999999999
2.56	verylowlong	Medium	nRTI_1_12	1.54	1.02
2.08	verylowlong	Medium	nRTI_1_12	1.48	0.6000000000000001
2.48	verylowlong	Medium	nRTI_1_12	1.42	1.06
2.62	verylowlong	Medium	nRTI_1_12	1.3	1.32
2.4	verylowlong	Medium	nRTI_1_12	1.38	1.02
2.36	verylowlong	Medium	nRTI_1_12	1.56	0.7999999999999998
2.02	verylowlong	Medium	nRTI_1_12	1.62	0.3999999999999999
2.22	verylowlong	Medium	nRTI_1_12	1.72	0.5000000000000002
2.3	verylowlong	Medium	nRTI_1_12	1.56	0.7399999999999998
2.18	verylowlong	Medium	nRTI_1_12	1.18	1.0000000000000002
2.46	verylowlong	Medium	nRTI_1_12	1.42	1.04
2.5	verylowlong	Medium	nRTI_1_12	1.46	1.04
2.34	verylowlong	Medium	nRTI_1_12	1.46	0.8799999999999999
2.22	verylowlong	Medium	nRTI_1_12	1.36	0.8600000000000001
1.86	verylowlong	Medium	nRTI_1_12	1.8	0.06000000000000005
2.26	verylowlong	Medium	nRTI_1_12	1.52	0.7399999999999998
2.32	verylowlong	Medium	nRTI_1_12	1.42	0.8999999999999999
2.1	verylowlong	Medium	nRTI_1_12	1.5	0.6000000000000001
2.18	verylowlong	Medium	nRTI_1_12	1.38	0.8000000000000003
2.2	verylowlong	Medium	nRTI_1_12	1.08	1.12
2.58	verylowlong	Medium	nRTI_1_12	1.3	1.28
2.16	verylowlong	Medium	nRTI_1_12	1.26	0.9000000000000001
2.08	verylowlong	Medium	nRTI_1_12	1.56	0.52
2.08	verylowlong	Medium	nRTI_1_12	1.94	0.14000000000000012
2.1	verylowlong	Medium	nRTI_1_12	1.28	0.8200000000000001
2.38	verylowlong	Medium	nRTI_1_12	1.38	1.0
1.98	verylowlong	Medium	nRTI_1_12	1.0	0.98
2.28	verylowlong	Medium	nRTI_1_12	1.46	0.8199999999999998
2.14	verylowlong	Medium	nRTI_1_12	1.5	0.6400000000000001
2.54	verylowlong	Medium	nRTI_1_12	1.46	1.08
2.12	verylowlong	Medium	nRTI_1_12	1.46	0.6600000000000001
2.04	verylowlong	Medium	nRTI_1_12	1.14	0.9000000000000001
2.12	verylowlong	Medium	nRTI_1_12	1.32	0.8
1.96	verylowlong	Medium	nRTI_1_12	1.64	0.32000000000000006
2.44	verylowlong	Medium	nRTI_1_12	1.26	1.18
2.64	verylowlong	Medium	nRTI_1_12	1.42	1.2200000000000002
2.18	verylowlong	Medium	nRTI_1_12	1.5	0.6800000000000002
1.9	verylowlong	Medium	nRTI_1_12	1.38	0.52
2.36	verylowlong	Medium	nRTI_1_12	1.44	0.9199999999999999
2.68	verylowlong	Medium	nRTI_1_12	1.3	1.3800000000000001
2.88	verylowlong	Medium	nRTI_1_12	1.42	1.46
2.32	verylowlong	Medium	nRTI_1_12	1.4	0.9199999999999999
2.3	verylowlong	Medium	nRTI_1_12	1.28	1.0199999999999998
2.26	verylowlong	Medium	nRTI_1_12	1.44	0.8199999999999998
2.42	verylowlong	Medium	nRTI_1_12	1.66	0.76
1.8	verylowlong	Medium	nRTI_1_12	1.32	0.48
1.96	verylowlong	Medium	nRTI_1_12	1.38	0.5800000000000001
2.04	verylowlong	Medium	nRTI_1_12	1.38	0.6600000000000001
2.3	verylowlong	Medium	nRTI_1_12	1.78	0.5199999999999998
2.62	verylowlong	Medium	nRTI_1_12	1.32	1.3
2.22	verylowlong	Medium	nRTI_1_12	1.4	0.8200000000000003
2.0	verylowlong	Medium	nRTI_1_12	1.42	0.5800000000000001
1.62	verylowlong	Medium	nRTI_1_12	1.24	0.3800000000000001
2.0	verylowlong	Medium	nRTI_1_12	1.28	0.72
1.68	verylowlong	Medium	nRTI_1_12	1.48	0.19999999999999996
2.96	verylowlong	Medium	nRTI_1_12	1.3	1.66
2.3	verylowlong	Medium	nRTI_1_12	1.48	0.8199999999999998
2.16	verylowlong	Medium	nRTI_1_12	1.32	0.8400000000000001
2.72	verylowlong	Medium	nRTI_1_12	1.68	1.0400000000000003
2.2	verylowlong	Medium	nRTI_1_12	1.48	0.7200000000000002
2.66	verylowlong	Medium	nRTI_1_12	1.12	1.54
2.34	verylowlong	Medium	nRTI_1_12	1.36	0.9799999999999998
2.48	verylowlong	Medium	nRTI_1_12	1.44	1.04
2.04	verylowlong	Medium	nRTI_1_12	1.5	0.54
2.22	verylowlong	Medium	nRTI_1_12	1.46	0.7600000000000002
2.34	verylowlong	Medium	nRTI_1_12	1.56	0.7799999999999998
2.1	verylowlong	Medium	nRTI_1_12	1.38	0.7200000000000002
2.24	verylowlong	Medium	nRTI_1_12	1.24	1.0000000000000002
1.82	verylowlong	Medium	nRTI_1_12	1.26	0.56
2.26	verylowlong	Medium	nRTI_1_12	1.54	0.7199999999999998
2.16	verylowlong	Medium	nRTI_1_12	1.48	0.6800000000000002
2.26	verylowlong	Medium	nRTI_1_12	1.44	0.8199999999999998
1.72	verylowlong	Medium	nRTI_1_12	1.36	0.3599999999999999
1.92	verylowlong	Medium	nRTI_1_12	1.66	0.26
1.84	verylowlong	Medium	nRTI_1_12	1.12	0.72
2.34	verylowlong	Medium	nRTI_1_12	1.42	0.9199999999999999
2.8	verylowlong	Medium	nRTI_1_12	1.36	1.4399999999999997
1.98	verylowlong	Medium	nRTI_1_12	1.16	0.8200000000000001
2.12	verylowlong	Medium	nRTI_1_12	1.36	0.76
2.14	verylowlong	Medium	nRTI_1_12	1.48	0.6600000000000001
2.36	verylowlong	Medium	nRTI_1_12	1.28	1.0799999999999998
2.24	verylowlong	Medium	nRTI_1_12	1.28	0.9600000000000002
2.46	verylowlong	Medium	nRTI_1_12	1.22	1.24
2.2	verylowlong	Medium	nRTI_1_12	1.48	0.7200000000000002
2.66	verylowlong	Medium	nRTI_1_12	1.48	1.1800000000000002
2.1	verylowlong	Medium	nRTI_1_12	1.46	0.6400000000000001
2.52	verylowlong	Medium	nRTI_1_12	1.28	1.24
2.12	verylowlong	Medium	nRTI_1_12	1.58	0.54
2.08	verylowlong	Medium	nRTI_1_12	1.66	0.42000000000000015
2.34	verylowlong	Medium	nRTI_1_12	1.32	1.0199999999999998
2.3	verylowlong	Medium	nRTI_1_12	1.48	0.8199999999999998
2.2	verylowlong	Medium	nRTI_1_12	1.54	0.6600000000000001
2.0	verylowlong	Medium	nRTI_1_12	1.48	0.52
2.32	verylowlong	Medium	nRTI_1_12	1.36	0.9599999999999997
2.26	verylowlong	Medium	nRTI_1_12	1.8	0.45999999999999974
2.3	verylowlong	Medium	nRTI_1_12	1.46	0.8399999999999999
2.46	verylowlong	Medium	nRTI_1_12	1.4	1.06
1.88	verylowlong	Medium	nRTI_1_12	1.36	0.5199999999999998
0.84	verylowlong	Strong	nRTI_1_12	0.46	0.37999999999999995
0.78	verylowlong	Strong	nRTI_1_12	0.6	0.18000000000000005
0.94	verylowlong	Strong	nRTI_1_12	0.62	0.31999999999999995
0.84	verylowlong	Strong	nRTI_1_12	0.5	0.33999999999999997
0.9	verylowlong	Strong	nRTI_1_12	0.48	0.42000000000000004
0.82	verylowlong	Strong	nRTI_1_12	0.44	0.37999999999999995
0.84	verylowlong	Strong	nRTI_1_12	0.82	0.020000000000000018
0.84	verylowlong	Strong	nRTI_1_12	0.6	0.24
0.86	verylowlong	Strong	nRTI_1_12	0.6	0.26
0.96	verylowlong	Strong	nRTI_1_12	0.8	0.15999999999999992
0.92	verylowlong	Strong	nRTI_1_12	0.58	0.3400000000000001
0.98	verylowlong	Strong	nRTI_1_12	0.58	0.4
0.7	verylowlong	Strong	nRTI_1_12	0.52	0.17999999999999994
0.86	verylowlong	Strong	nRTI_1_12	0.74	0.12
0.92	verylowlong	Strong	nRTI_1_12	0.6	0.32000000000000006
0.84	verylowlong	Strong	nRTI_1_12	0.56	0.2799999999999999
0.82	verylowlong	Strong	nRTI_1_12	0.66	0.15999999999999992
0.7	verylowlong	Strong	nRTI_1_12	0.76	-0.06000000000000005
0.94	verylowlong	Strong	nRTI_1_12	0.58	0.36
0.86	verylowlong	Strong	nRTI_1_12	0.76	0.09999999999999998
0.64	verylowlong	Strong	nRTI_1_12	0.58	0.06000000000000005
0.94	verylowlong	Strong	nRTI_1_12	0.56	0.3799999999999999
0.76	verylowlong	Strong	nRTI_1_12	0.62	0.14
0.78	verylowlong	Strong	nRTI_1_12	0.48	0.30000000000000004
0.7	verylowlong	Strong	nRTI_1_12	0.56	0.1399999999999999
0.98	verylowlong	Strong	nRTI_1_12	0.56	0.41999999999999993
0.8	verylowlong	Strong	nRTI_1_12	0.5	0.30000000000000004
0.78	verylowlong	Strong	nRTI_1_12	0.82	-0.039999999999999925
0.94	verylowlong	Strong	nRTI_1_12	0.5	0.43999999999999995
0.62	verylowlong	Strong	nRTI_1_12	0.7	-0.07999999999999996
0.7	verylowlong	Strong	nRTI_1_12	0.54	0.15999999999999992
0.98	verylowlong	Strong	nRTI_1_12	0.46	0.52
0.94	verylowlong	Strong	nRTI_1_12	0.62	0.31999999999999995
0.7	verylowlong	Strong	nRTI_1_12	0.5	0.19999999999999996
0.62	verylowlong	Strong	nRTI_1_12	0.6	0.020000000000000018
0.74	verylowlong	Strong	nRTI_1_12	0.72	0.020000000000000018
0.8	verylowlong	Strong	nRTI_1_12	0.78	0.020000000000000018
0.86	verylowlong	Strong	nRTI_1_12	0.58	0.28
0.76	verylowlong	Strong	nRTI_1_12	0.58	0.18000000000000005
0.66	verylowlong	Strong	nRTI_1_12	0.92	-0.26
0.7	verylowlong	Strong	nRTI_1_12	0.58	0.12
0.84	verylowlong	Strong	nRTI_1_12	0.6	0.24
0.7	verylowlong	Strong	nRTI_1_12	0.6	0.09999999999999998
0.94	verylowlong	Strong	nRTI_1_12	0.64	0.29999999999999993
0.78	verylowlong	Strong	nRTI_1_12	0.62	0.16000000000000003
0.98	verylowlong	Strong	nRTI_1_12	0.68	0.29999999999999993
0.92	verylowlong	Strong	nRTI_1_12	0.68	0.24
0.72	verylowlong	Strong	nRTI_1_12	0.4	0.31999999999999995
0.9	verylowlong	Strong	nRTI_1_12	0.54	0.36
0.94	verylowlong	Strong	nRTI_1_12	0.68	0.2599999999999999
0.96	verylowlong	Strong	nRTI_1_12	0.9	0.05999999999999994
0.8	verylowlong	Strong	nRTI_1_12	0.66	0.14
0.98	verylowlong	Strong	nRTI_1_12	0.62	0.36
0.76	verylowlong	Strong	nRTI_1_12	0.66	0.09999999999999998
1.12	verylowlong	Strong	nRTI_1_12	0.64	0.4800000000000001
0.8	verylowlong	Strong	nRTI_1_12	0.64	0.16000000000000003
0.88	verylowlong	Strong	nRTI_1_12	0.76	0.12
0.64	verylowlong	Strong	nRTI_1_12	0.62	0.020000000000000018
1.1	verylowlong	Strong	nRTI_1_12	0.62	0.4800000000000001
0.88	verylowlong	Strong	nRTI_1_12	0.62	0.26
1.0	verylowlong	Strong	nRTI_1_12	0.84	0.16000000000000003
0.84	verylowlong	Strong	nRTI_1_12	0.7	0.14
0.62	verylowlong	Strong	nRTI_1_12	0.6	0.020000000000000018
0.86	verylowlong	Strong	nRTI_1_12	0.46	0.39999999999999997
0.62	verylowlong	Strong	nRTI_1_12	0.54	0.07999999999999996
0.92	verylowlong	Strong	nRTI_1_12	0.48	0.44000000000000006
0.74	verylowlong	Strong	nRTI_1_12	0.68	0.05999999999999994
0.74	verylowlong	Strong	nRTI_1_12	0.76	-0.020000000000000018
0.56	verylowlong	Strong	nRTI_1_12	0.46	0.10000000000000003
0.7	verylowlong	Strong	nRTI_1_12	0.72	-0.020000000000000018
0.74	verylowlong	Strong	nRTI_1_12	0.7	0.040000000000000036
0.76	verylowlong	Strong	nRTI_1_12	0.74	0.020000000000000018
0.7	verylowlong	Strong	nRTI_1_12	0.54	0.15999999999999992
1.04	verylowlong	Strong	nRTI_1_12	0.74	0.30000000000000004
0.68	verylowlong	Strong	nRTI_1_12	0.74	-0.05999999999999994
0.98	verylowlong	Strong	nRTI_1_12	0.54	0.43999999999999995
0.66	verylowlong	Strong	nRTI_1_12	0.52	0.14
0.76	verylowlong	Strong	nRTI_1_12	0.76	0.0
0.88	verylowlong	Strong	nRTI_1_12	0.56	0.31999999999999995
0.62	verylowlong	Strong	nRTI_1_12	0.8	-0.18000000000000005
0.78	verylowlong	Strong	nRTI_1_12	0.58	0.20000000000000007
0.92	verylowlong	Strong	nRTI_1_12	0.7	0.22000000000000008
0.66	verylowlong	Strong	nRTI_1_12	0.58	0.08000000000000007
0.96	verylowlong	Strong	nRTI_1_12	0.5	0.45999999999999996
0.84	verylowlong	Strong	nRTI_1_12	0.52	0.31999999999999995
0.94	verylowlong	Strong	nRTI_1_12	1.0	-0.06000000000000005
0.64	verylowlong	Strong	nRTI_1_12	0.58	0.06000000000000005
0.82	verylowlong	Strong	nRTI_1_12	0.74	0.07999999999999996
0.8	verylowlong	Strong	nRTI_1_12	0.72	0.08000000000000007
0.94	verylowlong	Strong	nRTI_1_12	0.62	0.31999999999999995
0.98	verylowlong	Strong	nRTI_1_12	0.56	0.41999999999999993
1.1	verylowlong	Strong	nRTI_1_12	0.66	0.44000000000000006
1.1	verylowlong	Strong	nRTI_1_12	0.84	0.2600000000000001
0.82	verylowlong	Strong	nRTI_1_12	0.48	0.33999999999999997
0.7	verylowlong	Strong	nRTI_1_12	0.66	0.039999999999999925
0.64	verylowlong	Strong	nRTI_1_12	0.52	0.12
0.92	verylowlong	Strong	nRTI_1_12	0.68	0.24
0.88	verylowlong	Strong	nRTI_1_12	0.74	0.14
1.06	verylowlong	Strong	nRTI_1_12	0.74	0.32000000000000006
0.64	verylowlong	Strong	nRTI_1_12	0.52	0.12
5.48	lowshort	Absent	nRTI_1_12	3.4	2.0800000000000005
5.42	lowshort	Absent	nRTI_1_12	3.36	2.06
5.42	lowshort	Absent	nRTI_1_12	3.28	2.14
4.98	lowshort	Absent	nRTI_1_12	2.98	2.0000000000000004
5.16	lowshort	Absent	nRTI_1_12	3.64	1.52
5.3	lowshort	Absent	nRTI_1_12	3.32	1.98
4.78	lowshort	Absent	nRTI_1_12	3.3	1.4800000000000004
4.8	lowshort	Absent	nRTI_1_12	3.52	1.2799999999999998
5.12	lowshort	Absent	nRTI_1_12	3.6	1.52
5.52	lowshort	Absent	nRTI_1_12	3.48	2.0399999999999996
5.44	lowshort	Absent	nRTI_1_12	3.8	1.6400000000000006
5.34	lowshort	Absent	nRTI_1_12	3.12	2.2199999999999998
5.4	lowshort	Absent	nRTI_1_12	3.08	2.3200000000000003
4.84	lowshort	Absent	nRTI_1_12	3.58	1.2599999999999998
5.7	lowshort	Absent	nRTI_1_12	3.22	2.48
5.66	lowshort	Absent	nRTI_1_12	3.6	2.06
5.36	lowshort	Absent	nRTI_1_12	3.26	2.1000000000000005
5.06	lowshort	Absent	nRTI_1_12	3.38	1.6799999999999997
5.14	lowshort	Absent	nRTI_1_12	3.42	1.7199999999999998
4.74	lowshort	Absent	nRTI_1_12	2.96	1.7800000000000002
5.12	lowshort	Absent	nRTI_1_12	3.38	1.7400000000000002
5.34	lowshort	Absent	nRTI_1_12	3.92	1.42
4.96	lowshort	Absent	nRTI_1_12	3.5	1.46
5.0	lowshort	Absent	nRTI_1_12	3.18	1.8199999999999998
5.6	lowshort	Absent	nRTI_1_12	3.26	2.34
4.58	lowshort	Absent	nRTI_1_12	3.42	1.1600000000000001
5.62	lowshort	Absent	nRTI_1_12	2.56	3.06
5.4	lowshort	Absent	nRTI_1_12	3.02	2.3800000000000003
5.26	lowshort	Absent	nRTI_1_12	3.74	1.5199999999999996
5.36	lowshort	Absent	nRTI_1_12	3.1	2.2600000000000002
5.02	lowshort	Absent	nRTI_1_12	3.04	1.9799999999999995
5.54	lowshort	Absent	nRTI_1_12	2.92	2.62
4.44	lowshort	Absent	nRTI_1_12	3.38	1.0600000000000005
5.12	lowshort	Absent	nRTI_1_12	2.8	2.3200000000000003
5.7	lowshort	Absent	nRTI_1_12	3.42	2.2800000000000002
5.72	lowshort	Absent	nRTI_1_12	3.18	2.5399999999999996
5.46	lowshort	Absent	nRTI_1_12	2.88	2.58
5.56	lowshort	Absent	nRTI_1_12	3.02	2.5399999999999996
5.36	lowshort	Absent	nRTI_1_12	3.16	2.2
5.78	lowshort	Absent	nRTI_1_12	3.12	2.66
4.8	lowshort	Absent	nRTI_1_12	3.36	1.44
4.88	lowshort	Absent	nRTI_1_12	3.38	1.5
5.66	lowshort	Absent	nRTI_1_12	3.46	2.2
4.9	lowshort	Absent	nRTI_1_12	3.72	1.1800000000000002
5.26	lowshort	Absent	nRTI_1_12	2.9	2.36
5.22	lowshort	Absent	nRTI_1_12	3.22	1.9999999999999996
4.94	lowshort	Absent	nRTI_1_12	3.4	1.5400000000000005
4.84	lowshort	Absent	nRTI_1_12	3.2	1.6399999999999997
5.56	lowshort	Absent	nRTI_1_12	3.12	2.4399999999999995
5.26	lowshort	Absent	nRTI_1_12	2.94	2.32
5.62	lowshort	Absent	nRTI_1_12	3.34	2.2800000000000002
4.98	lowshort	Absent	nRTI_1_12	3.68	1.3000000000000003
5.38	lowshort	Absent	nRTI_1_12	3.68	1.6999999999999997
4.7	lowshort	Absent	nRTI_1_12	2.68	2.02
5.4	lowshort	Absent	nRTI_1_12	3.42	1.9800000000000004
5.66	lowshort	Absent	nRTI_1_12	3.56	2.1
5.7	lowshort	Absent	nRTI_1_12	2.86	2.8400000000000003
5.5	lowshort	Absent	nRTI_1_12	3.24	2.26
4.36	lowshort	Absent	nRTI_1_12	3.08	1.2800000000000002
5.74	lowshort	Absent	nRTI_1_12	3.1	2.64
5.56	lowshort	Absent	nRTI_1_12	3.4	2.1599999999999997
5.2	lowshort	Absent	nRTI_1_12	3.8	1.4000000000000004
4.82	lowshort	Absent	nRTI_1_12	3.56	1.2600000000000002
4.86	lowshort	Absent	nRTI_1_12	3.22	1.6400000000000001
4.84	lowshort	Absent	nRTI_1_12	3.32	1.52
4.82	lowshort	Absent	nRTI_1_12	3.48	1.3400000000000003
6.24	lowshort	Absent	nRTI_1_12	3.52	2.72
5.96	lowshort	Absent	nRTI_1_12	3.6	2.36
5.2	lowshort	Absent	nRTI_1_12	3.38	1.8200000000000003
5.4	lowshort	Absent	nRTI_1_12	3.2	2.2
5.5	lowshort	Absent	nRTI_1_12	3.0	2.5
5.8	lowshort	Absent	nRTI_1_12	3.82	1.98
5.1	lowshort	Absent	nRTI_1_12	3.02	2.0799999999999996
5.28	lowshort	Absent	nRTI_1_12	3.44	1.8400000000000003
5.36	lowshort	Absent	nRTI_1_12	3.42	1.9400000000000004
5.42	lowshort	Absent	nRTI_1_12	3.48	1.94
6.02	lowshort	Absent	nRTI_1_12	3.36	2.6599999999999997
5.16	lowshort	Absent	nRTI_1_12	3.32	1.8400000000000003
5.28	lowshort	Absent	nRTI_1_12	3.14	2.14
5.22	lowshort	Absent	nRTI_1_12	3.7	1.5199999999999996
5.74	lowshort	Absent	nRTI_1_12	3.78	1.9600000000000004
5.5	lowshort	Absent	nRTI_1_12	3.52	1.98
4.52	lowshort	Absent	nRTI_1_12	3.6	0.9199999999999995
5.34	lowshort	Absent	nRTI_1_12	3.1	2.2399999999999998
5.62	lowshort	Absent	nRTI_1_12	3.14	2.48
5.68	lowshort	Absent	nRTI_1_12	3.22	2.4599999999999995
5.08	lowshort	Absent	nRTI_1_12	3.16	1.92
4.88	lowshort	Absent	nRTI_1_12	3.02	1.8599999999999999
5.1	lowshort	Absent	nRTI_1_12	2.98	2.1199999999999997
5.04	lowshort	Absent	nRTI_1_12	3.22	1.8199999999999998
5.36	lowshort	Absent	nRTI_1_12	3.5	1.8600000000000003
5.56	lowshort	Absent	nRTI_1_12	2.96	2.5999999999999996
5.4	lowshort	Absent	nRTI_1_12	3.06	2.3400000000000003
5.5	lowshort	Absent	nRTI_1_12	3.06	2.44
4.44	lowshort	Absent	nRTI_1_12	3.38	1.0600000000000005
5.24	lowshort	Absent	nRTI_1_12	3.32	1.9200000000000004
4.9	lowshort	Absent	nRTI_1_12	3.38	1.5200000000000005
5.2	lowshort	Absent	nRTI_1_12	3.2	2.0
5.46	lowshort	Absent	nRTI_1_12	2.84	2.62
5.52	lowshort	Absent	nRTI_1_12	3.16	2.3599999999999994
4.2	lowshort	Mild	nRTI_1_12	3.12	1.08
3.84	lowshort	Mild	nRTI_1_12	2.58	1.2599999999999998
3.5	lowshort	Mild	nRTI_1_12	2.66	0.8399999999999999
3.92	lowshort	Mild	nRTI_1_12	2.34	1.58
3.96	lowshort	Mild	nRTI_1_12	2.28	1.6800000000000002
3.64	lowshort	Mild	nRTI_1_12	2.32	1.3200000000000003
4.02	lowshort	Mild	nRTI_1_12	2.74	1.2799999999999994
3.66	lowshort	Mild	nRTI_1_12	2.6	1.06
3.46	lowshort	Mild	nRTI_1_12	3.24	0.21999999999999975
3.86	lowshort	Mild	nRTI_1_12	2.62	1.2399999999999998
4.46	lowshort	Mild	nRTI_1_12	2.48	1.98
4.54	lowshort	Mild	nRTI_1_12	2.54	2.0
4.8	lowshort	Mild	nRTI_1_12	2.48	2.32
3.8	lowshort	Mild	nRTI_1_12	2.46	1.3399999999999999
3.96	lowshort	Mild	nRTI_1_12	2.36	1.6
4.14	lowshort	Mild	nRTI_1_12	2.7	1.4399999999999995
3.46	lowshort	Mild	nRTI_1_12	2.42	1.04
4.36	lowshort	Mild	nRTI_1_12	2.6	1.7600000000000002
4.08	lowshort	Mild	nRTI_1_12	2.48	1.6
3.74	lowshort	Mild	nRTI_1_12	2.76	0.9800000000000004
3.76	lowshort	Mild	nRTI_1_12	2.6	1.1599999999999997
4.12	lowshort	Mild	nRTI_1_12	2.4	1.7200000000000002
3.76	lowshort	Mild	nRTI_1_12	2.58	1.1799999999999997
3.38	lowshort	Mild	nRTI_1_12	2.7	0.6799999999999997
4.16	lowshort	Mild	nRTI_1_12	2.48	1.6800000000000002
4.04	lowshort	Mild	nRTI_1_12	2.74	1.2999999999999998
4.28	lowshort	Mild	nRTI_1_12	2.36	1.9200000000000004
4.12	lowshort	Mild	nRTI_1_12	2.76	1.3600000000000003
3.86	lowshort	Mild	nRTI_1_12	2.32	1.54
4.18	lowshort	Mild	nRTI_1_12	2.68	1.4999999999999996
4.5	lowshort	Mild	nRTI_1_12	2.9	1.6
4.02	lowshort	Mild	nRTI_1_12	2.5	1.5199999999999996
4.3	lowshort	Mild	nRTI_1_12	3.04	1.2599999999999998
4.46	lowshort	Mild	nRTI_1_12	2.32	2.14
3.82	lowshort	Mild	nRTI_1_12	3.12	0.6999999999999997
4.26	lowshort	Mild	nRTI_1_12	2.58	1.6799999999999997
4.06	lowshort	Mild	nRTI_1_12	2.46	1.5999999999999996
3.82	lowshort	Mild	nRTI_1_12	2.88	0.94
3.58	lowshort	Mild	nRTI_1_12	2.5	1.08
4.3	lowshort	Mild	nRTI_1_12	2.36	1.94
4.34	lowshort	Mild	nRTI_1_12	2.16	2.1799999999999997
4.58	lowshort	Mild	nRTI_1_12	2.76	1.8200000000000003
4.02	lowshort	Mild	nRTI_1_12	2.66	1.3599999999999994
3.82	lowshort	Mild	nRTI_1_12	2.58	1.2399999999999998
3.76	lowshort	Mild	nRTI_1_12	3.02	0.7399999999999998
3.78	lowshort	Mild	nRTI_1_12	2.64	1.1399999999999997
4.1	lowshort	Mild	nRTI_1_12	2.48	1.6199999999999997
4.42	lowshort	Mild	nRTI_1_12	2.5	1.92
4.06	lowshort	Mild	nRTI_1_12	2.5	1.5599999999999996
3.92	lowshort	Mild	nRTI_1_12	2.24	1.6799999999999997
3.48	lowshort	Mild	nRTI_1_12	2.5	0.98
4.54	lowshort	Mild	nRTI_1_12	2.86	1.6800000000000002
3.92	lowshort	Mild	nRTI_1_12	2.34	1.58
4.04	lowshort	Mild	nRTI_1_12	2.6	1.44
4.42	lowshort	Mild	nRTI_1_12	2.74	1.6799999999999997
4.04	lowshort	Mild	nRTI_1_12	2.7	1.3399999999999999
4.12	lowshort	Mild	nRTI_1_12	2.48	1.6400000000000001
4.04	lowshort	Mild	nRTI_1_12	2.44	1.6
3.44	lowshort	Mild	nRTI_1_12	2.24	1.1999999999999997
4.2	lowshort	Mild	nRTI_1_12	2.96	1.2400000000000002
4.34	lowshort	Mild	nRTI_1_12	2.26	2.08
3.58	lowshort	Mild	nRTI_1_12	2.56	1.02
3.48	lowshort	Mild	nRTI_1_12	2.38	1.1
3.96	lowshort	Mild	nRTI_1_12	3.1	0.8599999999999999
3.72	lowshort	Mild	nRTI_1_12	2.52	1.2000000000000002
4.16	lowshort	Mild	nRTI_1_12	2.7	1.46
4.0	lowshort	Mild	nRTI_1_12	2.72	1.2799999999999998
3.72	lowshort	Mild	nRTI_1_12	2.58	1.1400000000000001
4.22	lowshort	Mild	nRTI_1_12	2.62	1.5999999999999996
3.64	lowshort	Mild	nRTI_1_12	2.3	1.3400000000000003
4.14	lowshort	Mild	nRTI_1_12	2.32	1.8199999999999998
4.1	lowshort	Mild	nRTI_1_12	2.9	1.1999999999999997
4.16	lowshort	Mild	nRTI_1_12	2.8	1.3600000000000003
4.04	lowshort	Mild	nRTI_1_12	2.5	1.54
4.54	lowshort	Mild	nRTI_1_12	2.7	1.8399999999999999
3.56	lowshort	Mild	nRTI_1_12	2.8	0.7600000000000002
3.52	lowshort	Mild	nRTI_1_12	2.76	0.7600000000000002
4.18	lowshort	Mild	nRTI_1_12	2.64	1.5399999999999996
4.6	lowshort	Mild	nRTI_1_12	2.36	2.2399999999999998
3.74	lowshort	Mild	nRTI_1_12	2.88	0.8600000000000003
3.72	lowshort	Mild	nRTI_1_12	2.82	0.9000000000000004
3.76	lowshort	Mild	nRTI_1_12	2.48	1.2799999999999998
4.16	lowshort	Mild	nRTI_1_12	2.66	1.5
4.2	lowshort	Mild	nRTI_1_12	2.44	1.7600000000000002
4.44	lowshort	Mild	nRTI_1_12	2.54	1.9000000000000004
3.84	lowshort	Mild	nRTI_1_12	2.58	1.2599999999999998
3.46	lowshort	Mild	nRTI_1_12	2.8	0.6600000000000001
3.8	lowshort	Mild	nRTI_1_12	2.58	1.2199999999999998
4.3	lowshort	Mild	nRTI_1_12	2.74	1.5599999999999996
4.1	lowshort	Mild	nRTI_1_12	2.6	1.4999999999999996
4.36	lowshort	Mild	nRTI_1_12	2.44	1.9200000000000004
4.14	lowshort	Mild	nRTI_1_12	2.64	1.4999999999999996
3.82	lowshort	Mild	nRTI_1_12	3.22	0.5999999999999996
3.1	lowshort	Mild	nRTI_1_12	2.46	0.6400000000000001
3.88	lowshort	Mild	nRTI_1_12	2.52	1.3599999999999999
3.48	lowshort	Mild	nRTI_1_12	3.16	0.31999999999999984
3.38	lowshort	Mild	nRTI_1_12	2.6	0.7799999999999998
3.82	lowshort	Mild	nRTI_1_12	2.3	1.52
3.32	lowshort	Mild	nRTI_1_12	2.52	0.7999999999999998
4.4	lowshort	Mild	nRTI_1_12	2.68	1.7200000000000002
2.3	lowshort	Medium	nRTI_1_12	1.22	1.0799999999999998
2.48	lowshort	Medium	nRTI_1_12	1.2	1.28
1.78	lowshort	Medium	nRTI_1_12	1.44	0.3400000000000001
2.6	lowshort	Medium	nRTI_1_12	1.58	1.02
1.7	lowshort	Medium	nRTI_1_12	1.62	0.07999999999999985
2.26	lowshort	Medium	nRTI_1_12	1.24	1.0199999999999998
2.1	lowshort	Medium	nRTI_1_12	1.62	0.48
2.12	lowshort	Medium	nRTI_1_12	1.54	0.5800000000000001
2.22	lowshort	Medium	nRTI_1_12	1.84	0.3800000000000001
2.1	lowshort	Medium	nRTI_1_12	1.34	0.76
2.34	lowshort	Medium	nRTI_1_12	1.5	0.8399999999999999
1.98	lowshort	Medium	nRTI_1_12	1.62	0.3599999999999999
2.12	lowshort	Medium	nRTI_1_12	1.68	0.44000000000000017
2.18	lowshort	Medium	nRTI_1_12	1.0	1.1800000000000002
2.32	lowshort	Medium	nRTI_1_12	1.38	0.94
2.3	lowshort	Medium	nRTI_1_12	1.1	1.1999999999999997
2.18	lowshort	Medium	nRTI_1_12	1.56	0.6200000000000001
2.52	lowshort	Medium	nRTI_1_12	1.32	1.2
2.4	lowshort	Medium	nRTI_1_12	1.32	1.0799999999999998
2.48	lowshort	Medium	nRTI_1_12	1.54	0.94
2.14	lowshort	Medium	nRTI_1_12	1.54	0.6000000000000001
2.68	lowshort	Medium	nRTI_1_12	1.4	1.2800000000000002
2.46	lowshort	Medium	nRTI_1_12	1.2	1.26
2.52	lowshort	Medium	nRTI_1_12	1.26	1.26
2.38	lowshort	Medium	nRTI_1_12	1.12	1.2599999999999998
2.34	lowshort	Medium	nRTI_1_12	1.44	0.8999999999999999
2.42	lowshort	Medium	nRTI_1_12	1.4	1.02
2.28	lowshort	Medium	nRTI_1_12	1.36	0.9199999999999997
2.24	lowshort	Medium	nRTI_1_12	1.68	0.5600000000000003
2.46	lowshort	Medium	nRTI_1_12	1.76	0.7
2.02	lowshort	Medium	nRTI_1_12	1.2	0.8200000000000001
2.28	lowshort	Medium	nRTI_1_12	1.26	1.0199999999999998
1.84	lowshort	Medium	nRTI_1_12	1.22	0.6200000000000001
2.2	lowshort	Medium	nRTI_1_12	1.74	0.4600000000000002
2.34	lowshort	Medium	nRTI_1_12	1.44	0.8999999999999999
2.54	lowshort	Medium	nRTI_1_12	1.4	1.1400000000000001
2.06	lowshort	Medium	nRTI_1_12	1.62	0.43999999999999995
2.08	lowshort	Medium	nRTI_1_12	1.86	0.21999999999999997
2.36	lowshort	Medium	nRTI_1_12	1.06	1.2999999999999998
2.42	lowshort	Medium	nRTI_1_12	1.56	0.8599999999999999
2.04	lowshort	Medium	nRTI_1_12	2.04	0.0
2.3	lowshort	Medium	nRTI_1_12	1.48	0.8199999999999998
2.24	lowshort	Medium	nRTI_1_12	1.2	1.0400000000000003
2.42	lowshort	Medium	nRTI_1_12	1.58	0.8399999999999999
2.02	lowshort	Medium	nRTI_1_12	1.44	0.5800000000000001
2.54	lowshort	Medium	nRTI_1_12	1.7	0.8400000000000001
2.32	lowshort	Medium	nRTI_1_12	1.38	0.94
2.08	lowshort	Medium	nRTI_1_12	1.52	0.56
2.18	lowshort	Medium	nRTI_1_12	1.46	0.7200000000000002
2.44	lowshort	Medium	nRTI_1_12	1.08	1.3599999999999999
2.2	lowshort	Medium	nRTI_1_12	1.48	0.7200000000000002
2.42	lowshort	Medium	nRTI_1_12	1.24	1.18
2.5	lowshort	Medium	nRTI_1_12	1.6	0.8999999999999999
2.46	lowshort	Medium	nRTI_1_12	1.44	1.02
2.02	lowshort	Medium	nRTI_1_12	1.32	0.7
2.12	lowshort	Medium	nRTI_1_12	1.24	0.8800000000000001
2.14	lowshort	Medium	nRTI_1_12	1.38	0.7600000000000002
2.02	lowshort	Medium	nRTI_1_12	1.74	0.28
2.58	lowshort	Medium	nRTI_1_12	1.34	1.24
2.74	lowshort	Medium	nRTI_1_12	1.54	1.2000000000000002
2.22	lowshort	Medium	nRTI_1_12	1.68	0.5400000000000003
1.64	lowshort	Medium	nRTI_1_12	1.36	0.2799999999999998
2.3	lowshort	Medium	nRTI_1_12	1.26	1.0399999999999998
2.38	lowshort	Medium	nRTI_1_12	1.58	0.7999999999999998
2.46	lowshort	Medium	nRTI_1_12	1.42	1.04
2.38	lowshort	Medium	nRTI_1_12	1.24	1.14
2.4	lowshort	Medium	nRTI_1_12	1.52	0.8799999999999999
2.48	lowshort	Medium	nRTI_1_12	1.48	1.0
2.48	lowshort	Medium	nRTI_1_12	1.24	1.24
2.26	lowshort	Medium	nRTI_1_12	1.08	1.1799999999999997
2.62	lowshort	Medium	nRTI_1_12	1.32	1.3
2.06	lowshort	Medium	nRTI_1_12	1.44	0.6200000000000001
2.3	lowshort	Medium	nRTI_1_12	1.62	0.6799999999999997
1.86	lowshort	Medium	nRTI_1_12	1.52	0.3400000000000001
2.24	lowshort	Medium	nRTI_1_12	1.8	0.44000000000000017
2.38	lowshort	Medium	nRTI_1_12	1.28	1.0999999999999999
2.2	lowshort	Medium	nRTI_1_12	1.64	0.5600000000000003
2.12	lowshort	Medium	nRTI_1_12	1.38	0.7400000000000002
2.32	lowshort	Medium	nRTI_1_12	1.44	0.8799999999999999
1.94	lowshort	Medium	nRTI_1_12	1.14	0.8
2.48	lowshort	Medium	nRTI_1_12	1.4	1.08
1.88	lowshort	Medium	nRTI_1_12	1.6	0.2799999999999998
2.48	lowshort	Medium	nRTI_1_12	1.7	0.78
2.1	lowshort	Medium	nRTI_1_12	1.34	0.76
2.42	lowshort	Medium	nRTI_1_12	1.48	0.94
2.1	lowshort	Medium	nRTI_1_12	1.68	0.42000000000000015
2.3	lowshort	Medium	nRTI_1_12	1.38	0.9199999999999999
2.12	lowshort	Medium	nRTI_1_12	1.34	0.78
2.48	lowshort	Medium	nRTI_1_12	1.66	0.8200000000000001
1.82	lowshort	Medium	nRTI_1_12	1.16	0.6600000000000001
2.46	lowshort	Medium	nRTI_1_12	1.52	0.94
2.04	lowshort	Medium	nRTI_1_12	1.08	0.96
2.46	lowshort	Medium	nRTI_1_12	1.46	1.0
2.96	lowshort	Medium	nRTI_1_12	1.56	1.4
2.0	lowshort	Medium	nRTI_1_12	1.08	0.9199999999999999
2.6	lowshort	Medium	nRTI_1_12	1.42	1.1800000000000002
2.0	lowshort	Medium	nRTI_1_12	1.54	0.45999999999999996
1.98	lowshort	Medium	nRTI_1_12	1.42	0.56
2.02	lowshort	Medium	nRTI_1_12	1.44	0.5800000000000001
1.98	lowshort	Medium	nRTI_1_12	1.56	0.41999999999999993
0.86	lowshort	Strong	nRTI_1_12	0.46	0.39999999999999997
0.72	lowshort	Strong	nRTI_1_12	0.34	0.37999999999999995
0.8	lowshort	Strong	nRTI_1_12	0.4	0.4
0.96	lowshort	Strong	nRTI_1_12	0.56	0.3999999999999999
0.72	lowshort	Strong	nRTI_1_12	0.44	0.27999999999999997
0.82	lowshort	Strong	nRTI_1_12	0.4	0.41999999999999993
0.74	lowshort	Strong	nRTI_1_12	0.5	0.24
0.74	lowshort	Strong	nRTI_1_12	0.46	0.27999999999999997
0.74	lowshort	Strong	nRTI_1_12	0.46	0.27999999999999997
0.76	lowshort	Strong	nRTI_1_12	0.58	0.18000000000000005
0.98	lowshort	Strong	nRTI_1_12	0.34	0.6399999999999999
0.58	lowshort	Strong	nRTI_1_12	0.44	0.13999999999999996
1.16	lowshort	Strong	nRTI_1_12	0.54	0.6199999999999999
0.78	lowshort	Strong	nRTI_1_12	0.68	0.09999999999999998
0.96	lowshort	Strong	nRTI_1_12	0.46	0.49999999999999994
0.88	lowshort	Strong	nRTI_1_12	0.44	0.44
0.88	lowshort	Strong	nRTI_1_12	0.54	0.33999999999999997
0.74	lowshort	Strong	nRTI_1_12	0.5	0.24
0.82	lowshort	Strong	nRTI_1_12	0.44	0.37999999999999995
0.82	lowshort	Strong	nRTI_1_12	0.5	0.31999999999999995
0.82	lowshort	Strong	nRTI_1_12	0.58	0.24
1.04	lowshort	Strong	nRTI_1_12	0.5	0.54
0.76	lowshort	Strong	nRTI_1_12	0.5	0.26
0.8	lowshort	Strong	nRTI_1_12	0.46	0.34
0.9	lowshort	Strong	nRTI_1_12	0.46	0.44
0.94	lowshort	Strong	nRTI_1_12	0.4	0.5399999999999999
0.96	lowshort	Strong	nRTI_1_12	0.52	0.43999999999999995
0.7	lowshort	Strong	nRTI_1_12	0.52	0.17999999999999994
0.74	lowshort	Strong	nRTI_1_12	0.7	0.040000000000000036
0.86	lowshort	Strong	nRTI_1_12	0.56	0.29999999999999993
0.88	lowshort	Strong	nRTI_1_12	0.4	0.48
0.58	lowshort	Strong	nRTI_1_12	0.54	0.039999999999999925
0.68	lowshort	Strong	nRTI_1_12	0.62	0.06000000000000005
0.6	lowshort	Strong	nRTI_1_12	0.48	0.12
0.76	lowshort	Strong	nRTI_1_12	0.64	0.12
0.82	lowshort	Strong	nRTI_1_12	0.46	0.35999999999999993
0.58	lowshort	Strong	nRTI_1_12	0.48	0.09999999999999998
0.86	lowshort	Strong	nRTI_1_12	0.46	0.39999999999999997
1.1	lowshort	Strong	nRTI_1_12	0.66	0.44000000000000006
0.78	lowshort	Strong	nRTI_1_12	0.44	0.34
0.66	lowshort	Strong	nRTI_1_12	0.7	-0.039999999999999925
1.1	lowshort	Strong	nRTI_1_12	0.36	0.7400000000000001
0.72	lowshort	Strong	nRTI_1_12	0.32	0.39999999999999997
0.72	lowshort	Strong	nRTI_1_12	0.48	0.24
0.92	lowshort	Strong	nRTI_1_12	0.6	0.32000000000000006
0.94	lowshort	Strong	nRTI_1_12	0.38	0.5599999999999999
1.02	lowshort	Strong	nRTI_1_12	0.5	0.52
0.78	lowshort	Strong	nRTI_1_12	0.62	0.16000000000000003
0.66	lowshort	Strong	nRTI_1_12	0.66	0.0
0.82	lowshort	Strong	nRTI_1_12	0.48	0.33999999999999997
0.74	lowshort	Strong	nRTI_1_12	0.54	0.19999999999999996
1.04	lowshort	Strong	nRTI_1_12	0.6	0.44000000000000006
0.86	lowshort	Strong	nRTI_1_12	0.5	0.36
0.94	lowshort	Strong	nRTI_1_12	0.58	0.36
0.9	lowshort	Strong	nRTI_1_12	0.52	0.38
0.88	lowshort	Strong	nRTI_1_12	0.66	0.21999999999999997
0.66	lowshort	Strong	nRTI_1_12	0.46	0.2
0.78	lowshort	Strong	nRTI_1_12	0.62	0.16000000000000003
0.8	lowshort	Strong	nRTI_1_12	0.64	0.16000000000000003
0.7	lowshort	Strong	nRTI_1_12	0.44	0.25999999999999995
0.72	lowshort	Strong	nRTI_1_12	0.56	0.15999999999999992
0.66	lowshort	Strong	nRTI_1_12	0.5	0.16000000000000003
0.96	lowshort	Strong	nRTI_1_12	0.56	0.3999999999999999
0.82	lowshort	Strong	nRTI_1_12	0.56	0.2599999999999999
0.86	lowshort	Strong	nRTI_1_12	0.36	0.5
1.06	lowshort	Strong	nRTI_1_12	0.52	0.54
0.78	lowshort	Strong	nRTI_1_12	0.54	0.24
0.72	lowshort	Strong	nRTI_1_12	0.54	0.17999999999999994
1.04	lowshort	Strong	nRTI_1_12	0.5	0.54
0.94	lowshort	Strong	nRTI_1_12	0.56	0.3799999999999999
0.8	lowshort	Strong	nRTI_1_12	0.46	0.34
0.74	lowshort	Strong	nRTI_1_12	0.48	0.26
0.96	lowshort	Strong	nRTI_1_12	0.5	0.45999999999999996
0.86	lowshort	Strong	nRTI_1_12	0.5	0.36
1.08	lowshort	Strong	nRTI_1_12	0.44	0.6400000000000001
0.78	lowshort	Strong	nRTI_1_12	0.36	0.42000000000000004
0.82	lowshort	Strong	nRTI_1_12	0.56	0.2599999999999999
1.02	lowshort	Strong	nRTI_1_12	0.64	0.38
0.76	lowshort	Strong	nRTI_1_12	0.42	0.34
0.98	lowshort	Strong	nRTI_1_12	0.5	0.48
1.02	lowshort	Strong	nRTI_1_12	0.4	0.62
0.86	lowshort	Strong	nRTI_1_12	0.46	0.39999999999999997
0.8	lowshort	Strong	nRTI_1_12	0.58	0.22000000000000008
0.7	lowshort	Strong	nRTI_1_12	0.6	0.09999999999999998
1.12	lowshort	Strong	nRTI_1_12	0.64	0.4800000000000001
0.74	lowshort	Strong	nRTI_1_12	0.48	0.26
0.82	lowshort	Strong	nRTI_1_12	0.42	0.39999999999999997
0.7	lowshort	Strong	nRTI_1_12	0.54	0.15999999999999992
0.68	lowshort	Strong	nRTI_1_12	0.6	0.08000000000000007
0.84	lowshort	Strong	nRTI_1_12	0.34	0.49999999999999994
0.98	lowshort	Strong	nRTI_1_12	0.42	0.56
0.8	lowshort	Strong	nRTI_1_12	0.52	0.28
0.84	lowshort	Strong	nRTI_1_12	0.6	0.24
0.78	lowshort	Strong	nRTI_1_12	0.38	0.4
0.86	lowshort	Strong	nRTI_1_12	0.5	0.36
0.96	lowshort	Strong	nRTI_1_12	0.38	0.58
0.7	lowshort	Strong	nRTI_1_12	0.38	0.31999999999999995
1.0	lowshort	Strong	nRTI_1_12	0.5	0.5
0.72	lowshort	Strong	nRTI_1_12	0.54	0.17999999999999994
0.9	lowshort	Strong	nRTI_1_12	0.3	0.6000000000000001
5.2	lowmedium	Absent	nRTI_1_12	3.34	1.8600000000000003
5.78	lowmedium	Absent	nRTI_1_12	3.34	2.4400000000000004
5.3	lowmedium	Absent	nRTI_1_12	2.92	2.38
5.04	lowmedium	Absent	nRTI_1_12	3.28	1.7600000000000002
5.12	lowmedium	Absent	nRTI_1_12	3.72	1.4
5.48	lowmedium	Absent	nRTI_1_12	2.74	2.74
5.0	lowmedium	Absent	nRTI_1_12	3.26	1.7400000000000002
5.6	lowmedium	Absent	nRTI_1_12	3.04	2.5599999999999996
5.4	lowmedium	Absent	nRTI_1_12	3.22	2.18
5.18	lowmedium	Absent	nRTI_1_12	3.18	1.9999999999999996
5.02	lowmedium	Absent	nRTI_1_12	2.84	2.1799999999999997
4.96	lowmedium	Absent	nRTI_1_12	2.82	2.14
5.84	lowmedium	Absent	nRTI_1_12	2.84	3.0
5.32	lowmedium	Absent	nRTI_1_12	3.1	2.22
5.44	lowmedium	Absent	nRTI_1_12	3.62	1.8200000000000003
5.0	lowmedium	Absent	nRTI_1_12	3.46	1.54
4.9	lowmedium	Absent	nRTI_1_12	3.66	1.2400000000000002
5.4	lowmedium	Absent	nRTI_1_12	3.08	2.3200000000000003
6.0	lowmedium	Absent	nRTI_1_12	3.56	2.44
5.78	lowmedium	Absent	nRTI_1_12	2.92	2.8600000000000003
5.74	lowmedium	Absent	nRTI_1_12	3.3	2.4400000000000004
5.4	lowmedium	Absent	nRTI_1_12	3.02	2.3800000000000003
4.62	lowmedium	Absent	nRTI_1_12	2.74	1.88
5.22	lowmedium	Absent	nRTI_1_12	3.52	1.6999999999999997
4.92	lowmedium	Absent	nRTI_1_12	3.14	1.7799999999999998
5.02	lowmedium	Absent	nRTI_1_12	3.0	2.0199999999999996
5.66	lowmedium	Absent	nRTI_1_12	3.0	2.66
5.4	lowmedium	Absent	nRTI_1_12	3.08	2.3200000000000003
5.44	lowmedium	Absent	nRTI_1_12	3.14	2.3000000000000003
4.82	lowmedium	Absent	nRTI_1_12	4.0	0.8200000000000003
5.42	lowmedium	Absent	nRTI_1_12	3.32	2.1
5.38	lowmedium	Absent	nRTI_1_12	2.96	2.42
4.9	lowmedium	Absent	nRTI_1_12	3.14	1.7600000000000002
4.52	lowmedium	Absent	nRTI_1_12	3.18	1.3399999999999994
5.14	lowmedium	Absent	nRTI_1_12	2.96	2.1799999999999997
5.64	lowmedium	Absent	nRTI_1_12	3.78	1.8599999999999999
5.06	lowmedium	Absent	nRTI_1_12	2.78	2.28
5.92	lowmedium	Absent	nRTI_1_12	3.0	2.92
5.62	lowmedium	Absent	nRTI_1_12	2.94	2.68
5.8	lowmedium	Absent	nRTI_1_12	3.06	2.7399999999999998
5.12	lowmedium	Absent	nRTI_1_12	3.26	1.8600000000000003
5.38	lowmedium	Absent	nRTI_1_12	2.68	2.6999999999999997
4.98	lowmedium	Absent	nRTI_1_12	3.04	1.9400000000000004
5.64	lowmedium	Absent	nRTI_1_12	3.58	2.0599999999999996
4.98	lowmedium	Absent	nRTI_1_12	2.72	2.2600000000000002
5.42	lowmedium	Absent	nRTI_1_12	3.5	1.92
4.98	lowmedium	Absent	nRTI_1_12	2.68	2.3000000000000003
5.52	lowmedium	Absent	nRTI_1_12	3.46	2.0599999999999996
5.36	lowmedium	Absent	nRTI_1_12	3.02	2.3400000000000003
4.56	lowmedium	Absent	nRTI_1_12	3.12	1.4399999999999995
5.52	lowmedium	Absent	nRTI_1_12	3.26	2.26
4.8	lowmedium	Absent	nRTI_1_12	3.4	1.4
4.9	lowmedium	Absent	nRTI_1_12	3.18	1.7200000000000002
5.44	lowmedium	Absent	nRTI_1_12	2.86	2.5800000000000005
5.34	lowmedium	Absent	nRTI_1_12	2.74	2.5999999999999996
4.4	lowmedium	Absent	nRTI_1_12	3.22	1.1800000000000002
5.26	lowmedium	Absent	nRTI_1_12	2.94	2.32
5.24	lowmedium	Absent	nRTI_1_12	3.28	1.9600000000000004
5.32	lowmedium	Absent	nRTI_1_12	3.2	2.12
5.42	lowmedium	Absent	nRTI_1_12	3.38	2.04
4.54	lowmedium	Absent	nRTI_1_12	3.06	1.48
5.2	lowmedium	Absent	nRTI_1_12	2.38	2.8200000000000003
4.82	lowmedium	Absent	nRTI_1_12	2.64	2.18
5.14	lowmedium	Absent	nRTI_1_12	3.88	1.2599999999999998
5.84	lowmedium	Absent	nRTI_1_12	2.44	3.4
5.0	lowmedium	Absent	nRTI_1_12	3.26	1.7400000000000002
5.24	lowmedium	Absent	nRTI_1_12	3.68	1.56
5.0	lowmedium	Absent	nRTI_1_12	3.56	1.44
5.52	lowmedium	Absent	nRTI_1_12	3.48	2.0399999999999996
5.26	lowmedium	Absent	nRTI_1_12	2.96	2.3
5.52	lowmedium	Absent	nRTI_1_12	3.42	2.0999999999999996
5.24	lowmedium	Absent	nRTI_1_12	2.88	2.3600000000000003
5.62	lowmedium	Absent	nRTI_1_12	3.3	2.3200000000000003
4.92	lowmedium	Absent	nRTI_1_12	3.36	1.56
5.66	lowmedium	Absent	nRTI_1_12	3.68	1.98
5.82	lowmedium	Absent	nRTI_1_12	2.82	3.0000000000000004
5.74	lowmedium	Absent	nRTI_1_12	2.98	2.7600000000000002
5.28	lowmedium	Absent	nRTI_1_12	2.48	2.8000000000000003
5.34	lowmedium	Absent	nRTI_1_12	3.26	2.08
5.1	lowmedium	Absent	nRTI_1_12	2.72	2.3799999999999994
5.02	lowmedium	Absent	nRTI_1_12	3.04	1.9799999999999995
5.56	lowmedium	Absent	nRTI_1_12	2.42	3.1399999999999997
5.08	lowmedium	Absent	nRTI_1_12	3.14	1.94
5.22	lowmedium	Absent	nRTI_1_12	3.14	2.0799999999999996
5.36	lowmedium	Absent	nRTI_1_12	2.68	2.68
5.32	lowmedium	Absent	nRTI_1_12	2.62	2.7
4.48	lowmedium	Absent	nRTI_1_12	2.84	1.6400000000000006
5.4	lowmedium	Absent	nRTI_1_12	3.28	2.1200000000000006
5.46	lowmedium	Absent	nRTI_1_12	2.98	2.48
5.54	lowmedium	Absent	nRTI_1_12	2.74	2.8
5.44	lowmedium	Absent	nRTI_1_12	2.72	2.72
5.44	lowmedium	Absent	nRTI_1_12	2.9	2.5400000000000005
5.2	lowmedium	Absent	nRTI_1_12	3.1	2.1
5.5	lowmedium	Absent	nRTI_1_12	3.02	2.48
4.6	lowmedium	Absent	nRTI_1_12	3.18	1.4199999999999995
5.2	lowmedium	Absent	nRTI_1_12	3.12	2.08
5.44	lowmedium	Absent	nRTI_1_12	2.94	2.5000000000000004
5.24	lowmedium	Absent	nRTI_1_12	3.8	1.4400000000000004
5.1	lowmedium	Absent	nRTI_1_12	3.16	1.9399999999999995
4.94	lowmedium	Absent	nRTI_1_12	3.04	1.9000000000000004
4.42	lowmedium	Mild	nRTI_1_12	2.32	2.1
4.74	lowmedium	Mild	nRTI_1_12	2.62	2.12
4.08	lowmedium	Mild	nRTI_1_12	2.14	1.94
4.44	lowmedium	Mild	nRTI_1_12	2.2	2.24
3.94	lowmedium	Mild	nRTI_1_12	2.52	1.42
4.3	lowmedium	Mild	nRTI_1_12	2.16	2.1399999999999997
3.88	lowmedium	Mild	nRTI_1_12	2.64	1.2399999999999998
3.78	lowmedium	Mild	nRTI_1_12	2.4	1.38
3.92	lowmedium	Mild	nRTI_1_12	2.22	1.6999999999999997
4.52	lowmedium	Mild	nRTI_1_12	2.4	2.1199999999999997
4.16	lowmedium	Mild	nRTI_1_12	2.86	1.3000000000000003
4.22	lowmedium	Mild	nRTI_1_12	2.48	1.7399999999999998
4.8	lowmedium	Mild	nRTI_1_12	2.4	2.4
4.14	lowmedium	Mild	nRTI_1_12	2.52	1.6199999999999997
4.12	lowmedium	Mild	nRTI_1_12	2.1	2.02
4.18	lowmedium	Mild	nRTI_1_12	2.3	1.88
4.56	lowmedium	Mild	nRTI_1_12	2.6	1.9599999999999995
3.74	lowmedium	Mild	nRTI_1_12	2.24	1.5
3.66	lowmedium	Mild	nRTI_1_12	2.58	1.08
3.98	lowmedium	Mild	nRTI_1_12	2.36	1.62
4.1	lowmedium	Mild	nRTI_1_12	2.76	1.3399999999999999
3.8	lowmedium	Mild	nRTI_1_12	2.6	1.1999999999999997
3.6	lowmedium	Mild	nRTI_1_12	2.46	1.1400000000000001
4.14	lowmedium	Mild	nRTI_1_12	2.1	2.0399999999999996
3.88	lowmedium	Mild	nRTI_1_12	2.94	0.94
3.82	lowmedium	Mild	nRTI_1_12	2.28	1.54
3.98	lowmedium	Mild	nRTI_1_12	2.78	1.2000000000000002
3.82	lowmedium	Mild	nRTI_1_12	2.14	1.6799999999999997
4.14	lowmedium	Mild	nRTI_1_12	2.06	2.0799999999999996
4.08	lowmedium	Mild	nRTI_1_12	2.0	2.08
4.18	lowmedium	Mild	nRTI_1_12	2.36	1.8199999999999998
4.04	lowmedium	Mild	nRTI_1_12	2.34	1.7000000000000002
4.66	lowmedium	Mild	nRTI_1_12	2.2	2.46
4.06	lowmedium	Mild	nRTI_1_12	2.74	1.3199999999999994
3.68	lowmedium	Mild	nRTI_1_12	2.62	1.06
3.9	lowmedium	Mild	nRTI_1_12	2.48	1.42
4.12	lowmedium	Mild	nRTI_1_12	2.4	1.7200000000000002
4.28	lowmedium	Mild	nRTI_1_12	2.32	1.9600000000000004
4.0	lowmedium	Mild	nRTI_1_12	2.86	1.1400000000000001
4.36	lowmedium	Mild	nRTI_1_12	2.06	2.3000000000000003
4.18	lowmedium	Mild	nRTI_1_12	2.32	1.8599999999999999
4.06	lowmedium	Mild	nRTI_1_12	2.46	1.5999999999999996
4.0	lowmedium	Mild	nRTI_1_12	2.4	1.6
4.02	lowmedium	Mild	nRTI_1_12	2.28	1.7399999999999998
3.94	lowmedium	Mild	nRTI_1_12	2.4	1.54
4.18	lowmedium	Mild	nRTI_1_12	2.16	2.0199999999999996
4.2	lowmedium	Mild	nRTI_1_12	2.3	1.9000000000000004
4.38	lowmedium	Mild	nRTI_1_12	2.3	2.08
4.46	lowmedium	Mild	nRTI_1_12	2.3	2.16
3.5	lowmedium	Mild	nRTI_1_12	2.92	0.5800000000000001
3.7	lowmedium	Mild	nRTI_1_12	2.36	1.3400000000000003
4.56	lowmedium	Mild	nRTI_1_12	2.52	2.0399999999999996
4.24	lowmedium	Mild	nRTI_1_12	2.42	1.8200000000000003
4.86	lowmedium	Mild	nRTI_1_12	2.44	2.4200000000000004
3.72	lowmedium	Mild	nRTI_1_12	2.4	1.3200000000000003
3.9	lowmedium	Mild	nRTI_1_12	2.58	1.3199999999999998
3.82	lowmedium	Mild	nRTI_1_12	2.8	1.02
3.92	lowmedium	Mild	nRTI_1_12	2.62	1.2999999999999998
4.06	lowmedium	Mild	nRTI_1_12	2.26	1.7999999999999998
4.4	lowmedium	Mild	nRTI_1_12	2.26	2.1400000000000006
3.86	lowmedium	Mild	nRTI_1_12	2.46	1.4
3.48	lowmedium	Mild	nRTI_1_12	2.34	1.1400000000000001
4.38	lowmedium	Mild	nRTI_1_12	2.66	1.7199999999999998
4.14	lowmedium	Mild	nRTI_1_12	2.28	1.8599999999999999
3.98	lowmedium	Mild	nRTI_1_12	2.74	1.2399999999999998
3.96	lowmedium	Mild	nRTI_1_12	2.38	1.58
4.46	lowmedium	Mild	nRTI_1_12	2.24	2.2199999999999998
3.98	lowmedium	Mild	nRTI_1_12	2.3	1.6800000000000002
3.94	lowmedium	Mild	nRTI_1_12	2.4	1.54
4.36	lowmedium	Mild	nRTI_1_12	2.6	1.7600000000000002
3.52	lowmedium	Mild	nRTI_1_12	2.5	1.02
3.5	lowmedium	Mild	nRTI_1_12	2.42	1.08
4.14	lowmedium	Mild	nRTI_1_12	2.62	1.5199999999999996
4.16	lowmedium	Mild	nRTI_1_12	2.52	1.6400000000000001
3.92	lowmedium	Mild	nRTI_1_12	2.64	1.2799999999999998
3.88	lowmedium	Mild	nRTI_1_12	2.48	1.4
3.8	lowmedium	Mild	nRTI_1_12	2.4	1.4
3.62	lowmedium	Mild	nRTI_1_12	2.22	1.4
3.9	lowmedium	Mild	nRTI_1_12	2.24	1.6599999999999997
4.24	lowmedium	Mild	nRTI_1_12	2.14	2.1
3.6	lowmedium	Mild	nRTI_1_12	2.52	1.08
4.36	lowmedium	Mild	nRTI_1_12	1.92	2.4400000000000004
4.28	lowmedium	Mild	nRTI_1_12	2.26	2.0200000000000005
3.7	lowmedium	Mild	nRTI_1_12	2.14	1.56
3.96	lowmedium	Mild	nRTI_1_12	2.76	1.2000000000000002
4.68	lowmedium	Mild	nRTI_1_12	2.54	2.1399999999999997
4.24	lowmedium	Mild	nRTI_1_12	2.34	1.9000000000000004
4.34	lowmedium	Mild	nRTI_1_12	2.22	2.1199999999999997
4.06	lowmedium	Mild	nRTI_1_12	2.68	1.3799999999999994
4.56	lowmedium	Mild	nRTI_1_12	2.7	1.8599999999999994
3.94	lowmedium	Mild	nRTI_1_12	2.76	1.1800000000000002
3.46	lowmedium	Mild	nRTI_1_12	2.56	0.8999999999999999
3.94	lowmedium	Mild	nRTI_1_12	2.5	1.44
3.62	lowmedium	Mild	nRTI_1_12	2.86	0.7600000000000002
4.42	lowmedium	Mild	nRTI_1_12	2.7	1.7199999999999998
4.0	lowmedium	Mild	nRTI_1_12	3.08	0.9199999999999999
4.3	lowmedium	Mild	nRTI_1_12	2.22	2.0799999999999996
4.22	lowmedium	Mild	nRTI_1_12	2.84	1.38
4.46	lowmedium	Mild	nRTI_1_12	2.06	2.4
4.3	lowmedium	Mild	nRTI_1_12	2.14	2.1599999999999997
2.14	lowmedium	Medium	nRTI_1_12	1.22	0.9200000000000002
2.14	lowmedium	Medium	nRTI_1_12	1.04	1.1
2.32	lowmedium	Medium	nRTI_1_12	1.44	0.8799999999999999
2.3	lowmedium	Medium	nRTI_1_12	1.4	0.8999999999999999
2.04	lowmedium	Medium	nRTI_1_12	1.54	0.5
2.42	lowmedium	Medium	nRTI_1_12	1.38	1.04
2.2	lowmedium	Medium	nRTI_1_12	1.28	0.9200000000000002
2.56	lowmedium	Medium	nRTI_1_12	1.6	0.96
2.52	lowmedium	Medium	nRTI_1_12	1.4	1.12
2.64	lowmedium	Medium	nRTI_1_12	1.68	0.9600000000000002
2.14	lowmedium	Medium	nRTI_1_12	1.48	0.6600000000000001
2.1	lowmedium	Medium	nRTI_1_12	1.52	0.5800000000000001
1.94	lowmedium	Medium	nRTI_1_12	1.22	0.72
2.16	lowmedium	Medium	nRTI_1_12	1.66	0.5000000000000002
2.36	lowmedium	Medium	nRTI_1_12	1.78	0.5799999999999998
2.64	lowmedium	Medium	nRTI_1_12	1.48	1.1600000000000001
2.1	lowmedium	Medium	nRTI_1_12	1.08	1.02
2.44	lowmedium	Medium	nRTI_1_12	0.96	1.48
2.64	lowmedium	Medium	nRTI_1_12	1.26	1.3800000000000001
2.32	lowmedium	Medium	nRTI_1_12	1.44	0.8799999999999999
2.22	lowmedium	Medium	nRTI_1_12	1.44	0.7800000000000002
1.92	lowmedium	Medium	nRTI_1_12	1.38	0.54
2.24	lowmedium	Medium	nRTI_1_12	1.28	0.9600000000000002
2.16	lowmedium	Medium	nRTI_1_12	1.4	0.7600000000000002
2.04	lowmedium	Medium	nRTI_1_12	1.38	0.6600000000000001
2.36	lowmedium	Medium	nRTI_1_12	1.32	1.0399999999999998
2.4	lowmedium	Medium	nRTI_1_12	1.22	1.18
2.14	lowmedium	Medium	nRTI_1_12	1.22	0.9200000000000002
2.18	lowmedium	Medium	nRTI_1_12	1.7	0.4800000000000002
2.36	lowmedium	Medium	nRTI_1_12	1.16	1.2
2.04	lowmedium	Medium	nRTI_1_12	1.16	0.8800000000000001
2.42	lowmedium	Medium	nRTI_1_12	1.28	1.14
2.26	lowmedium	Medium	nRTI_1_12	1.44	0.8199999999999998
2.42	lowmedium	Medium	nRTI_1_12	1.48	0.94
2.16	lowmedium	Medium	nRTI_1_12	1.42	0.7400000000000002
2.36	lowmedium	Medium	nRTI_1_12	1.1	1.2599999999999998
2.36	lowmedium	Medium	nRTI_1_12	1.18	1.18
2.44	lowmedium	Medium	nRTI_1_12	1.4	1.04
2.42	lowmedium	Medium	nRTI_1_12	1.46	0.96
2.24	lowmedium	Medium	nRTI_1_12	1.38	0.8600000000000003
2.68	lowmedium	Medium	nRTI_1_12	1.36	1.32
2.24	lowmedium	Medium	nRTI_1_12	1.3	0.9400000000000002
2.18	lowmedium	Medium	nRTI_1_12	1.18	1.0000000000000002
1.96	lowmedium	Medium	nRTI_1_12	1.14	0.8200000000000001
1.72	lowmedium	Medium	nRTI_1_12	1.3	0.41999999999999993
2.08	lowmedium	Medium	nRTI_1_12	1.54	0.54
2.48	lowmedium	Medium	nRTI_1_12	1.4	1.08
2.34	lowmedium	Medium	nRTI_1_12	1.28	1.0599999999999998
2.4	lowmedium	Medium	nRTI_1_12	1.26	1.14
2.2	lowmedium	Medium	nRTI_1_12	1.54	0.6600000000000001
2.22	lowmedium	Medium	nRTI_1_12	1.48	0.7400000000000002
2.04	lowmedium	Medium	nRTI_1_12	1.72	0.32000000000000006
2.1	lowmedium	Medium	nRTI_1_12	1.34	0.76
2.4	lowmedium	Medium	nRTI_1_12	1.32	1.0799999999999998
2.32	lowmedium	Medium	nRTI_1_12	1.22	1.0999999999999999
1.94	lowmedium	Medium	nRTI_1_12	1.58	0.3599999999999999
2.7	lowmedium	Medium	nRTI_1_12	1.68	1.0200000000000002
2.2	lowmedium	Medium	nRTI_1_12	1.62	0.5800000000000001
2.16	lowmedium	Medium	nRTI_1_12	1.52	0.6400000000000001
2.4	lowmedium	Medium	nRTI_1_12	1.54	0.8599999999999999
2.38	lowmedium	Medium	nRTI_1_12	1.44	0.94
2.08	lowmedium	Medium	nRTI_1_12	1.46	0.6200000000000001
2.4	lowmedium	Medium	nRTI_1_12	1.38	1.02
2.34	lowmedium	Medium	nRTI_1_12	1.22	1.1199999999999999
2.0	lowmedium	Medium	nRTI_1_12	1.48	0.52
1.86	lowmedium	Medium	nRTI_1_12	1.74	0.1200000000000001
2.42	lowmedium	Medium	nRTI_1_12	1.34	1.0799999999999998
1.7	lowmedium	Medium	nRTI_1_12	1.5	0.19999999999999996
2.42	lowmedium	Medium	nRTI_1_12	1.74	0.6799999999999999
2.34	lowmedium	Medium	nRTI_1_12	1.66	0.6799999999999999
1.72	lowmedium	Medium	nRTI_1_12	1.5	0.21999999999999997
2.2	lowmedium	Medium	nRTI_1_12	1.46	0.7400000000000002
2.76	lowmedium	Medium	nRTI_1_12	1.38	1.38
2.36	lowmedium	Medium	nRTI_1_12	1.5	0.8599999999999999
2.86	lowmedium	Medium	nRTI_1_12	1.48	1.38
2.3	lowmedium	Medium	nRTI_1_12	1.64	0.6599999999999999
2.08	lowmedium	Medium	nRTI_1_12	1.4	0.6800000000000002
2.44	lowmedium	Medium	nRTI_1_12	1.4	1.04
2.06	lowmedium	Medium	nRTI_1_12	1.1	0.96
2.3	lowmedium	Medium	nRTI_1_12	1.34	0.9599999999999997
1.92	lowmedium	Medium	nRTI_1_12	1.6	0.31999999999999984
2.02	lowmedium	Medium	nRTI_1_12	1.32	0.7
2.18	lowmedium	Medium	nRTI_1_12	1.46	0.7200000000000002
2.22	lowmedium	Medium	nRTI_1_12	1.56	0.6600000000000001
2.36	lowmedium	Medium	nRTI_1_12	1.42	0.94
2.16	lowmedium	Medium	nRTI_1_12	1.48	0.6800000000000002
2.42	lowmedium	Medium	nRTI_1_12	1.52	0.8999999999999999
2.6	lowmedium	Medium	nRTI_1_12	1.54	1.06
1.96	lowmedium	Medium	nRTI_1_12	1.54	0.41999999999999993
2.18	lowmedium	Medium	nRTI_1_12	1.4	0.7800000000000002
2.1	lowmedium	Medium	nRTI_1_12	1.22	0.8800000000000001
2.32	lowmedium	Medium	nRTI_1_12	1.56	0.7599999999999998
2.58	lowmedium	Medium	nRTI_1_12	1.3	1.28
2.06	lowmedium	Medium	nRTI_1_12	1.48	0.5800000000000001
2.16	lowmedium	Medium	nRTI_1_12	1.5	0.6600000000000001
2.34	lowmedium	Medium	nRTI_1_12	1.38	0.96
2.32	lowmedium	Medium	nRTI_1_12	1.66	0.6599999999999999
2.62	lowmedium	Medium	nRTI_1_12	1.54	1.08
1.96	lowmedium	Medium	nRTI_1_12	1.5	0.45999999999999996
2.36	lowmedium	Medium	nRTI_1_12	1.32	1.0399999999999998
0.5	lowmedium	Strong	nRTI_1_12	0.48	0.020000000000000018
0.84	lowmedium	Strong	nRTI_1_12	0.48	0.36
0.82	lowmedium	Strong	nRTI_1_12	0.4	0.41999999999999993
0.82	lowmedium	Strong	nRTI_1_12	0.46	0.35999999999999993
0.8	lowmedium	Strong	nRTI_1_12	0.44	0.36000000000000004
0.72	lowmedium	Strong	nRTI_1_12	0.34	0.37999999999999995
0.84	lowmedium	Strong	nRTI_1_12	0.8	0.039999999999999925
0.98	lowmedium	Strong	nRTI_1_12	0.44	0.54
0.68	lowmedium	Strong	nRTI_1_12	0.64	0.040000000000000036
0.94	lowmedium	Strong	nRTI_1_12	0.54	0.3999999999999999
1.02	lowmedium	Strong	nRTI_1_12	0.5	0.52
0.94	lowmedium	Strong	nRTI_1_12	0.6	0.33999999999999997
0.98	lowmedium	Strong	nRTI_1_12	0.6	0.38
0.94	lowmedium	Strong	nRTI_1_12	0.66	0.2799999999999999
0.9	lowmedium	Strong	nRTI_1_12	0.74	0.16000000000000003
0.82	lowmedium	Strong	nRTI_1_12	0.42	0.39999999999999997
0.66	lowmedium	Strong	nRTI_1_12	0.64	0.020000000000000018
0.7	lowmedium	Strong	nRTI_1_12	0.52	0.17999999999999994
0.86	lowmedium	Strong	nRTI_1_12	0.5	0.36
0.78	lowmedium	Strong	nRTI_1_12	0.56	0.21999999999999997
0.84	lowmedium	Strong	nRTI_1_12	0.42	0.42
0.68	lowmedium	Strong	nRTI_1_12	0.54	0.14
0.84	lowmedium	Strong	nRTI_1_12	0.5	0.33999999999999997
0.8	lowmedium	Strong	nRTI_1_12	0.74	0.06000000000000005
0.82	lowmedium	Strong	nRTI_1_12	0.54	0.2799999999999999
0.58	lowmedium	Strong	nRTI_1_12	0.44	0.13999999999999996
0.8	lowmedium	Strong	nRTI_1_12	0.46	0.34
0.8	lowmedium	Strong	nRTI_1_12	0.54	0.26
0.9	lowmedium	Strong	nRTI_1_12	0.66	0.24
0.98	lowmedium	Strong	nRTI_1_12	0.46	0.52
0.92	lowmedium	Strong	nRTI_1_12	0.46	0.46
0.76	lowmedium	Strong	nRTI_1_12	0.66	0.09999999999999998
0.92	lowmedium	Strong	nRTI_1_12	0.58	0.3400000000000001
0.66	lowmedium	Strong	nRTI_1_12	0.64	0.020000000000000018
0.64	lowmedium	Strong	nRTI_1_12	0.58	0.06000000000000005
0.84	lowmedium	Strong	nRTI_1_12	0.68	0.15999999999999992
0.68	lowmedium	Strong	nRTI_1_12	0.48	0.20000000000000007
0.8	lowmedium	Strong	nRTI_1_12	0.6	0.20000000000000007
0.82	lowmedium	Strong	nRTI_1_12	0.66	0.15999999999999992
0.84	lowmedium	Strong	nRTI_1_12	0.6	0.24
0.88	lowmedium	Strong	nRTI_1_12	0.54	0.33999999999999997
0.88	lowmedium	Strong	nRTI_1_12	0.66	0.21999999999999997
0.74	lowmedium	Strong	nRTI_1_12	0.6	0.14
0.76	lowmedium	Strong	nRTI_1_12	0.7	0.06000000000000005
0.76	lowmedium	Strong	nRTI_1_12	0.38	0.38
0.52	lowmedium	Strong	nRTI_1_12	0.8	-0.28
0.86	lowmedium	Strong	nRTI_1_12	0.6	0.26
0.62	lowmedium	Strong	nRTI_1_12	0.3	0.32
0.74	lowmedium	Strong	nRTI_1_12	0.7	0.040000000000000036
0.76	lowmedium	Strong	nRTI_1_12	0.44	0.32
0.68	lowmedium	Strong	nRTI_1_12	0.66	0.020000000000000018
0.8	lowmedium	Strong	nRTI_1_12	0.48	0.32000000000000006
0.88	lowmedium	Strong	nRTI_1_12	0.58	0.30000000000000004
0.94	lowmedium	Strong	nRTI_1_12	0.64	0.29999999999999993
0.98	lowmedium	Strong	nRTI_1_12	0.56	0.41999999999999993
0.7	lowmedium	Strong	nRTI_1_12	0.58	0.12
0.7	lowmedium	Strong	nRTI_1_12	0.66	0.039999999999999925
1.1	lowmedium	Strong	nRTI_1_12	0.56	0.54
1.04	lowmedium	Strong	nRTI_1_12	0.94	0.10000000000000009
0.72	lowmedium	Strong	nRTI_1_12	0.52	0.19999999999999996
0.72	lowmedium	Strong	nRTI_1_12	0.62	0.09999999999999998
0.94	lowmedium	Strong	nRTI_1_12	0.58	0.36
0.94	lowmedium	Strong	nRTI_1_12	0.64	0.29999999999999993
0.84	lowmedium	Strong	nRTI_1_12	0.6	0.24
0.7	lowmedium	Strong	nRTI_1_12	0.72	-0.020000000000000018
1.0	lowmedium	Strong	nRTI_1_12	0.6	0.4
0.76	lowmedium	Strong	nRTI_1_12	0.52	0.24
1.12	lowmedium	Strong	nRTI_1_12	0.44	0.6800000000000002
0.78	lowmedium	Strong	nRTI_1_12	0.5	0.28
0.8	lowmedium	Strong	nRTI_1_12	0.44	0.36000000000000004
0.6	lowmedium	Strong	nRTI_1_12	0.54	0.05999999999999994
0.74	lowmedium	Strong	nRTI_1_12	0.68	0.05999999999999994
0.84	lowmedium	Strong	nRTI_1_12	0.46	0.37999999999999995
0.94	lowmedium	Strong	nRTI_1_12	0.48	0.45999999999999996
0.6	lowmedium	Strong	nRTI_1_12	0.58	0.020000000000000018
0.9	lowmedium	Strong	nRTI_1_12	0.54	0.36
1.2	lowmedium	Strong	nRTI_1_12	0.58	0.62
1.0	lowmedium	Strong	nRTI_1_12	0.54	0.45999999999999996
0.72	lowmedium	Strong	nRTI_1_12	0.64	0.07999999999999996
0.66	lowmedium	Strong	nRTI_1_12	0.5	0.16000000000000003
0.9	lowmedium	Strong	nRTI_1_12	0.66	0.24
0.7	lowmedium	Strong	nRTI_1_12	0.48	0.21999999999999997
0.74	lowmedium	Strong	nRTI_1_12	0.68	0.05999999999999994
0.8	lowmedium	Strong	nRTI_1_12	0.6	0.20000000000000007
0.9	lowmedium	Strong	nRTI_1_12	0.62	0.28
0.96	lowmedium	Strong	nRTI_1_12	0.74	0.21999999999999997
0.64	lowmedium	Strong	nRTI_1_12	0.64	0.0
0.56	lowmedium	Strong	nRTI_1_12	0.6	-0.039999999999999925
0.96	lowmedium	Strong	nRTI_1_12	0.42	0.54
0.9	lowmedium	Strong	nRTI_1_12	0.58	0.32000000000000006
0.74	lowmedium	Strong	nRTI_1_12	0.48	0.26
0.86	lowmedium	Strong	nRTI_1_12	0.48	0.38
0.72	lowmedium	Strong	nRTI_1_12	0.52	0.19999999999999996
0.6	lowmedium	Strong	nRTI_1_12	0.48	0.12
0.74	lowmedium	Strong	nRTI_1_12	0.26	0.48
0.9	lowmedium	Strong	nRTI_1_12	0.5	0.4
0.78	lowmedium	Strong	nRTI_1_12	0.64	0.14
0.76	lowmedium	Strong	nRTI_1_12	0.6	0.16000000000000003
0.6	lowmedium	Strong	nRTI_1_12	0.66	-0.06000000000000005
[truncated: 2,801 more rows]
