# Supplementary material for: Modeling the disruption of respiratory disease clinical trials by non-pharmaceutical COVID-19 interventions
Source: Nat Commun. 2022 Apr 13;13:1980. doi: 10.1038/s41467-022-29534-8 (PMC9008035; doi:10.1038/s41467-022-29534-8)
Supplement: Supplementary file 4 — Source Data [file 41467_2022_29534_MOESM4_ESM.zip › SupplementaryFile/analysis/generate_figures.ipynb]

# %% [code]
import pandas as pd
import matplotlib.pyplot as plt
import matplotlib.gridspec as gridspec
from pathlib import Path
import json
import numpy as np
from scipy import stats
import matplotlib as mpl
from tqdm.notebook import tqdm
import time
import sys
import bv_utils as ut
import bv_plots as bvp
import bv_analysis as bva
import sample_size as ss
import importlib
import itertools
import datetime
months = [datetime.date(2008, i, 1).strftime('%B') for i in range(1, 13)]
%load_ext autoreload
%autoreload 2

plt.rcParams.update({'font.size': 14})
plt.rcParams['svg.fonttype'] = 'none'

# %% [markdown]
# Figure 2

# %% [code]
data = { "5yr": {"urti": pd.read_csv("data/5yearAverage_URTI.csv", header=None, names=["weeks", "incidence"]),
                 "lrti": pd.read_csv("data/5yearAverage_LRTI.csv", header=None, names=["weeks", "incidence"])}
       , "covid": {"urti": pd.read_csv("data/Covid_URTI_more.csv", header=None, names=["weeks", "incidence"]),
                   "lrti": pd.read_csv("data/Covid_LRTI_more.csv", header=None, names=["weeks", "incidence"])}
        }

simu = {"5yr": ut.get_patient_df("data/5yr.json"),
      "covid": ut.get_patient_df("data/covid.json")}

f, axa = plt.subplots(1, 2, figsize=(7.2*2, 2.5*2))
axa[0].axis('off')
ax = axa[1]
T = np.linspace(0, 360, 30)
color = {"5yr":bvp.colors[4], "covid":bvp.colors[1]}
ydata = {}
for c in ["5yr", "covid"]:
    ydata[c] = np.interp(T, data[c]["urti"]["weeks"], data[c]["urti"]["incidence"]) + np.interp(T, data[c]["lrti"]["weeks"], data[c]["lrti"]["incidence"])
    ax.plot(T, ydata[c] * 1e5, 'o-', label="RGCP", mfc="w", mew="2", linewidth=2, color=color[c])
    
# The following normalization factor is used for Figure 3a
norm = ydata["5yr"].mean() / ut.get_vals_df(simu["5yr"], "probabilityInfection").mean()

for c in ["5yr", "covid"]:
    y = ut.get_vals_df(simu[c], "probabilityInfection")
    x = ut.get_vals_df(simu[c], "Time")/(3600*24)
    o = x < 85
    if c == "5yr":
        ax.plot(x[o], (y * norm * 1e5)[o], "--", color="0.2")
    ax.plot(x[~o], (y * norm * 1e5)[~o], "--", label="Model", color=color[c])
ax.set_ylabel("Weekly RTI incidence\n(per 100,000 patients, all ages)", labelpad=20)
ax.set_xticks((np.arange(12)*30)[::2])
ax.set_xticklabels(months[::2], rotation=45)
ax.vlines(85, 0, 620, color="0.2")
legend_elements = [mpl.lines.Line2D([0], [0], marker='o', mfc='white', mec="tab:gray", label='RCGP data', mew=2, color="tab:gray", linewidth=2),
                   mpl.lines.Line2D([0], [0], linestyle='--', mfc='white', mec="tab:gray", label='Model', mew=2, color="tab:gray", linewidth=2),
                   mpl.patches.Patch(facecolor=color["5yr"], edgecolor='w', label="5 years average"),
                   mpl.patches.Patch(facecolor=color["covid"], edgecolor='w', label="2020")]
ax.legend(handles=legend_elements, frameon=False)
ytext = 360
ax.annotate('Lockdown starts', xy=(85, ytext), xytext=(110, ytext), ha='left', arrowprops={"arrowstyle":"->"}, va="center")
f.text(0.05, 0.88, "a)", fontsize=16)
f.text(0.45, 0.88, "b)", fontsize=16)
bvp.save_fig(f, "Fig2")

# %% [markdown]
# Figure 3

# %% [markdown]
### Utils

# %% [code]
norm = 0.0948211242496809 # From Fig 2
labels = {1:"Absent", 0.95:"Mild", 0.85:"Medium", 0.75:"Strong"}

# %% [code]
def get_recruitment_time(sc, s): 
    rate_screening = 1000
    v = [x for x in trial_params["sc_list"] if x["name"] == sc][0]
    tmp = df[(df.apply(v["C"], axis=1)) & (df.OM85treatment == 0)]
    y = len(tmp[tmp.nRTI_1_12 >= trial_params["ic"]]) / len(tmp)
    return r[(r.hypothesis == s) & (r.scenario == v["name"])].sp_size.to_numpy()[0] / (y*rate_screening)

# %% [markdown]
### Reading NPI-affected SIRS outputs

# %% [code]
files = ["data/new-%s-tStartLockdown_360-tEndLockdown_1080.json"%sc.lower() for sc in labels.values()]
res_SD = [ut.get_patient_df(f) for f in files]
t_SD = [ut.get_vals_df(r, "Time")/(3600*24) for r in res_SD]
y_SD = [ut.get_vals_df(r, "probabilityInfection") for r in res_SD]

# %% [markdown]
### Read the processed simulations data

# %% [code]
df = pd.read_csv("data/processed_simulation_results.csv")
df.head(10)

# %% [markdown]
### Perform the analysis

# %% [code]
sc_fun = lambda y: (lambda x: x.transmission == y)
d_follow_up = 12
ep = "nRTI"
trial_params = {"ep_type": ep, 
                "ep_list": ["%s_1_%s"%(ep, d_follow_up)],
                "ep_ref": "%s_1_%s"%(ep, d_follow_up),
                "d_follow_up":d_follow_up, 
                "ic_var": "%s_0_12"%ep,
                "ic":5, 
                "n":50, 
                "N":100, 
                "sc_col":"transmission", 
                "sc_list":[{"name":labels[k], "C": sc_fun(k), "BV": sc_fun(k)} for k in labels.keys()], 
                "sc_ref":{"name":labels[1.0], "C": sc_fun(1.0), "BV": sc_fun(1.0)},
                "analysis":"covid",
                "xlabel":"Transmission reduction (%)",
                "xticklabels":["%.0f"%((1-k)*100) for k in labels.keys()],
                "legend_title":"Transmission",
                "ensemble":ut.order,
                "seed":131214}

# %% [code]
df_data, df_data_ = bva.generate_trials(df, trial_params)
r = ss.sample_size_analysis(df, trial_params, ref=False)
r["recruitment_time"] = r.apply(lambda x: get_recruitment_time(x.scenario, x.hypothesis), axis=1)

# %% [markdown]
### Write trials results to csv

# %% [code]
ut.decollapse(df_data, ref="C").to_csv("data/fig3_raw_scenarios.csv", index=False)
ut.decollapse(df_data_, ref="C").to_csv("data/fig3_raw_ref.csv", index=False)
r.to_csv("data/fig3_raw_sample_size.csv", index=False)

# %% [markdown]
### (Optional) Read from saved trials results

# %% [code]
df_data = pd.read_csv(root.joinpath("Analysis/submodels/Stage1/Report/Outputs/DataCovidPaper/fig3_raw_scenarios.csv"))
df_data_ = pd.read_csv(root.joinpath("Analysis/submodels/Stage1/Report/Outputs/DataCovidPaper/fig3_raw_ref.csv"))
r = pd.read_csv(root.joinpath("Analysis/submodels/Stage1/Report/Outputs/DataCovidPaper/fig3_raw_sample_size.csv"))

# %% [markdown]
### Functions

# %% [code]
def add_custom_grid(ax):
    ax.set_axisbelow(True)
    ax.yaxis.get_ticklocs(minor=True)
    ax.minorticks_on()
    ax.grid(which = "major", axis="y", alpha=0.5)
    ax.grid(which = "minor", axis="y", alpha=0.1)
    ax.xaxis.set_tick_params(which='minor', bottom=False)

def absolute_benefit_subplot(ax, df_data):
    tmp = []
    for name, group in df_data.groupby("scenario"):
        x = np.percentile(np.vstack(group.AB), [25, 75], axis=1)
        tmp.append([name, "%.2f-%.2f"%(x[0].min(), x[1].max())])
        k = ix.index(name)
        ax.bar(2*k, x[1].max() - x[0].min(), bottom=x[0].min(), color=cmap[k])
    write_csv(tmp, "data/fig3b_raw.csv")
    ax.set_xlim(-1.5, 7.5)
    ax.set_ylim(-0.3, 3.3)
    ax.set_xticks([0, 2, 4, 6])
    ax.set_xticklabels(trial_params["xticklabels"])
    ax.set_xlabel("Transmission reduction (%)")
    ax.set_ylabel("Absolute benefit\n(number of prevented RTIs)")
    add_custom_grid(ax)

def relative_risk_subplot(ax, df_data):
    tmp = []
    for name, group in df_data.groupby("scenario"):
        x = np.percentile(np.vstack(group.BV)/np.vstack(group.C), [25, 75], axis=1)
        tmp.append([name, "%.2f-%.2f"%(x[0].min(), x[1].max())])
        k = ix.index(name)
        ax.bar(2*k, x[1].max() - x[0].min(), bottom=x[0].min(), color=cmap[k])
    write_csv(tmp, "data/fig3c_raw.csv")
    ax.set_xlim(-1.5, 7.5)
    ax.set_ylim(0.35, 1.05)
    add_custom_grid(ax)
    ax.set_xticks([0, 2, 4, 6])
    ax.set_xticklabels(trial_params["xticklabels"])
    ax.set_xlabel("Transmission reduction (%)")
    ax.set_ylabel("RTI rate ratio\n(OM-85/Control)")

def sample_size_subplot(ax, r):
    rate_screening = 1000 # patients / year
    tmp = []
    if len(r.hypothesis.unique() == 1):
        for name, group in r.groupby("scenario"):
            k = ix.index(name)
            tmp.append([name, "%.0f"%group.sp_size])
            ax.plot(2*k, group.sp_size, "o", color=cmap[k], mfc="w", mew=2.5, ms=8)
    else:
        for name, group in r.groupby("scenario"):
            k = ix.index(name)
            tmp.append([name, "%.0f-%.0f"%(group.sp_size.min(), group.sp_size.max())])
            ax.bar(2*k, group.sp_size.max() - group.sp_size.min(), bottom=group.sp_size.min(), color=cmap[k])
    write_csv(tmp, "data/fig3e_raw.csv")
    ax.set_xlim(-1.5, 7.5)
    ax.set_ylim(0, 600)
    add_custom_grid(ax)
    ax.set_xticks([0, 2, 4, 6])
    ax.set_xticklabels(trial_params["xticklabels"])
    ax.set_xlabel("Transmission reduction (%)")
    ax.set_ylabel("Sample size")

def recruitment_time_subplot(ax, r):
    def custom_fmt(time):
        if time < 1:
            return "%.2f"%time
        else:
            return "%.0f"%time
    tmp = []
    if len(r.hypothesis.unique() == 1):
        for name, group in r.groupby("scenario"):
            k = ix.index(name)
            tmp.append([name, "%s"%custom_fmt(group.recruitment_time.max())])
            if name != "Strong":
                ax.plot(2*k, group.recruitment_time, "s", color=cmap[k], mfc="w", mew=2.5, ms=8)
    else:
        for name, group in r.groupby("scenario"):
            k = ix.index(name)
            tmp.append([name, "%s-%s"%(custom_fmt(group.recruitment_time.min()), custom_fmt(group.recruitment_time.max()))])
            if name != "Strong": 
                ax.bar(2*k, group.recruitment_time.max() - group.recruitment_time.min(), bottom=group.recruitment_time.min(), color=cmap[k])
    write_csv(tmp, "data/fig3f_raw.csv")
    ax.set_xlim(-1.5, 7.5)
    ax.set_ylim(-0.3, 4.3)
    add_custom_grid(ax)
    ax.set_xticks([0, 2, 4])
    ax.set_xticklabels(trial_params["xticklabels"][:-1])
    ax.set_ylabel("Time to recruit (years)")
    ax.set_xlabel("Transmission reduction (%)")

def effect_model_subplot(ax, df_data):
    t = np.linspace(0, 7)
    ax.plot(t, t, "--", color="tab:gray")
    marker_dict = {"Absent":"+", "Mild":"1", "Medium":"x", "Strong":"4"}
    for name in ["Absent", "Mild", "Medium", "Strong"]:
        group = df_data[df_data.scenario == name]
        ax.plot(np.hstack(group.C), np.hstack(group.BV), marker_dict[name], color=cmap[ix.index(name)], label={"Absent":0, "Mild":5, "Medium":15, "Strong":25}[name])
    ax.plot(t, 0.8*t, "-", color="0.2")
    ax.plot(np.linspace(1, 7), np.linspace(1, 7)-1, "-.", color="0.2")
    ax.fill([3, 3, 1/0.2, t.max(), t.max()], [0, 3-1, 0.8/0.2, t.max()*0.8, 0], color=bvp.colors[1], alpha=0.5)
    ax.annotate(r"$AB \geq 1$", (1.5, 0.5), (1.8, 0.1), ha='left', arrowprops={"arrowstyle":"->"}, va="center")
    ax.annotate(r"$RR \geq 0.2$", (1, 0.8), (0, 1.5), ha='left', arrowprops={"arrowstyle":"->"}, va="center")
    ax.annotate(r"$R_C \geq 3$", (3, 0.5), (3.2, 1), ha='left', arrowprops={"arrowstyle":"->"}, va="center")
    ax.set_xlabel(r"$R_C$" + " (12-month RTI rate, control)")
    ax.set_ylabel(r"$R_T$" + " (12-month RTI rate, OM-85)")
    ax.legend(title="Transmission\nreduction (%)", markerscale=2, frameon=False)

    tmp = []
    for name in ["Absent", "Mild", "Medium", "Strong"]:
        group = df_data[df_data.scenario == name]
        X, Y = np.hstack(group.C), np.hstack(group.BV)
        tmp.append([name, "%.1f"%(sum([is_trial_in_efficacy_zone(x, y) for x, y in zip(X, Y)])/len(X)*100)])
    
def is_trial_in_efficacy_zone(x, y):
    if x < 3:
        return False
    else:
        if x < 1/0.2:
            return y < x - 1
        else:
            return y < 0.8*x

def write_csv(tmp, filename):
    tmp = np.vstack(tmp)
    to_write = ','.join(tmp[:, 0]) + "\n" + ','.join(tmp[:, 1])
    f = open(filename, "w")
    f.write(to_write)
    f.close()

# %% [markdown]
### Final plotting

# %% [code]
f = plt.figure(constrained_layout=True, figsize=(12, 12))
gs = gridspec.GridSpec(ncols=2, nrows=4, figure=f)

axa = [f.add_subplot(gs[0, :]),
       f.add_subplot(gs[1, 0]),
       f.add_subplot(gs[1, 1]),
       f.add_subplot(gs[2:, 0]),
       f.add_subplot(gs[2, 1]),
       f.add_subplot(gs[3, 1])
      ]

ix = [x["name"] for x in trial_params["sc_list"]]

norm_cmap = mpl.colors.Normalize(vmin=-5, vmax=30)
cmap = mpl.cm.plasma
cmap = [cmap(norm_cmap(v)) for v in [0, 5, 15, 25]]

data_subset = df_data[df_data.hypothesis == "mediummedium"]
r_subset = r[r.hypothesis == "mediummedium"]

# Absolute Benefit
absolute_benefit_subplot(axa[1], data_subset)

# Relative Risk
relative_risk_subplot(axa[2], data_subset)

# Sample size
sample_size_subplot(axa[4], r_subset)

# Recruitment time
recruitment_time_subplot(axa[5], r_subset)

# Effect Model
effect_model_subplot(axa[3], data_subset)

# Study design 
ax = axa[0]
for i in range(4):
    v = ut.get_vals_df(res_SD[i], "lockdownStrength").min()
    t360 = np.argmin((t_SD[i] - 360)**2)
    m = ["--", ":", "-.", "-"][i]
    ax.plot(t_SD[i][t360:], y_SD[i][t360:]*norm*1e5, m, color=cmap[i], label=r"$%.0f$"%((1-v)*100) + " %", linewidth=2)
ax.plot(t_SD[-1][:t360], y_SD[-1][:t360]*norm*1e5, color=bvp.colors[7], linewidth=2)

ax.axvline(360, linewidth=2, color=bvp.colors[7], ls='--')
ytext = 50
ax.annotate('NPI starts', xy=(360, ytext), xytext=(260, ytext), ha='right', arrowprops={"arrowstyle":"->"}, va="center")
ax.axvspan(360, 720, facecolor=bvp.colors[7], alpha=0.2)
ax.set_xlim(0, 720)
ax.set_ylim(0, 820)
ax.set_xlabel("Time (days)")
ax.set_ylabel("Weekly RTI incidence\n(per 100,000 patients, all ages)")
bvp.simple_axis(ax)
ax.arrow(0, 680, 360, 0, head_width=50, head_length=10, length_includes_head=True, color="0.2", shape="full")
ax.arrow(360, 680, 360, 0, head_width=50, head_length=10, length_includes_head=True, color="0.2", shape="full")
ax.text(180, 720, "Selection year", ha="center")
ax.text(180+360, 720, "Follow-up year", ha="center")
ax.set_xticks(np.arange(8)*90)
ax.set_xticklabels(["Jan", "Apr", "Jul", "Oct"]*2)
ax.legend(title="Transmission reduction (%)", 
          loc="lower left", ncol=4, prop={'size': 11}, frameon=True, 
          fontsize=12, handlelength=1.2, bbox_to_anchor=(0.10, 0.44), columnspacing=0.5)

xl, xr = 0.0, 0.51
y0, y1, y2, y3 = 1.00, 0.74, 0.51, 0.26
weight = "bold"
f.text(xl, y0, "a", fontsize=16, weight=weight)
f.text(xl, y1, "b", fontsize=16, weight=weight)
f.text(xr, y1, "c", fontsize=16, weight=weight)
f.text(xl, y2, "d", fontsize=16, weight=weight)
f.text(xr, y2, "e", fontsize=16, weight=weight)
f.text(xr, y3, "f", fontsize=16, weight=weight)
bvp.save_fig(f, "Fig3")

# %% [code]
