# Supplementary material for: Modeling the disruption of respiratory disease clinical trials by non-pharmaceutical COVID-19 interventions
Source: Nat Commun. 2022 Apr 13;13:1980. doi: 10.1038/s41467-022-29534-8 (PMC9008035; doi:10.1038/s41467-022-29534-8)
Supplement: Supplementary file 4 — Source Data [file 41467_2022_29534_MOESM4_ESM.zip › SupplementaryFile/analysis/bv_analysis.py]

import pandas as pd
import numpy as np
import bv_utils as ut
import bv_plots as bvp
import sample_size as ss
from tqdm.notebook import tqdm
from pathlib import Path
from scipy import stats

def aux_ic(sc, trial_params):
    if type(trial_params["ic"]) == dict:
        ic = trial_params["ic"][sc["name"]]
    else:
        ic = trial_params["ic"]
    return ic

def generate_trials(df, trial_params):
    """
    Generates in silico clinical trials in parallel for several arms or scenarios and for several model versions (also called hypothesis).

    Args:
        df (DataFrame): DataFrame containing the simulations results for all patients in all scenario arms.
        trial_params (dict): dictionnary containing the trial parameters (inclusion criteria, endpoint, arm or scenario list, reference arm, number of trials, sample size)

    Returns:
        trials_results: Results of in silico clinical trials for all arms
        trials_results_ref: Results of in silico clinical trials for the reference arm

    Raises:
        Exception: description

    """

    def run_trials(tmp, sc, ep, sg):
        return np.concatenate([np.vstack(list(map(np.mean, ut.trial(tmp,
                                                                    ic=aux_ic(sc, trial_params),
                                                                    ic_var=trial_params["ic_var"],
                                                                    var=ep,
                                                                    n=ut.aux_n(trial_params, sc, "BV"),
                                                                    nC=ut.aux_n(trial_params, sc, "C"),
                                                                    seed=s
                                                                    )))).T for s in sg])

    def simulate_trials(scenario_list, ep_list, ensemble, seed):
        df_data = []
        n = len(ensemble) * len(scenario_list) * len(ep_list)
        pbar = tqdm(total=n)
        sg = np.random.SeedSequence(seed)
        sg = sg.generate_state(n * trial_params["N"])
        k = 0
        for o in ensemble:
            for sc in scenario_list:
                tmp = ut.select_data(df, sc, o)
                for ep in ep_list:
                    X = run_trials(tmp, sc, ep, sg[k*trial_params["N"]:(k+1)*trial_params["N"]])
                    df_data.append({"hypothesis":o, "scenario":sc["name"], "ep": ep, "C": X.T[0], "BV": X.T[1]})
                    pbar.update(1)
                    k += 1
        df_data = pd.DataFrame(df_data)
        df_data["AB"] = df_data.C - df_data.BV
        return df_data

    return (simulate_trials(trial_params["sc_list"], trial_params["ep_list"], trial_params["ensemble"], trial_params["seed"]),
            simulate_trials([trial_params["sc_ref"]], [trial_params["ep_ref"]], trial_params["ensemble"], trial_params["seed"] + 1)
            )
