# Supplementary material for: Modeling the disruption of respiratory disease clinical trials by non-pharmaceutical COVID-19 interventions
Source: Nat Commun. 2022 Apr 13;13:1980. doi: 10.1038/s41467-022-29534-8 (PMC9008035; doi:10.1038/s41467-022-29534-8)
Supplement: Supplementary file 4 — Source Data [file 41467_2022_29534_MOESM4_ESM.zip › SupplementaryFile/analysis/bv_plots.py]

import matplotlib.pyplot as plt
import matplotlib as mpl
import numpy as np
import pandas as pd
import bv_utils as ut
import bv_analysis as bva

# Library of plotting functions or utils

colors = mpl.cm.Dark2.colors
colors_set3 = mpl.cm.Set3.colors

ep_name = {"nRTI": "number of RTIs",
           "nWhe": "number of wheezing episodes"}


def set_rcParams():
    plt.rcParams.update({'font.size': 14, 'font.sans-serif': 'Poppins'})

def simple_axis(ax):
    ax.spines['top'].set_visible(False)
    ax.spines['right'].set_visible(False)
    ax.get_xaxis().tick_bottom()
    ax.get_yaxis().tick_left()
mpl.axes.Axes.simple_axis = simple_axis

def save_fig(f, figname, trial_params=None):
    """
    Utils to save figures both as png and svg for Q3-type analysis.

    Args:
        f (Figure): Matplotlib figure
        figname (str): figure path and name
        trial_params (dict): dictionnary with trial parameters

    Returns:
        None

    Raises:
        Exception: description

    """
    for fmt in ["png", "svg"]:
        if trial_params != None:
            figpath = "%s_%s_%s.%s"%(figname, trial_params["ep_type"], trial_params["d_follow_up"], fmt)
        else:
            figpath = "%s.%s"%(figname, fmt)
        try:
            f.savefig(figpath, dpi=150, bbox_inches="tight")
            print("Saved: %s"%figpath)
        except:
            print("Error when saving: %s"%figpath)
