# Supplementary material for: Modeling the disruption of respiratory disease clinical trials by non-pharmaceutical COVID-19 interventions
Source: Nat Commun. 2022 Apr 13;13:1980. doi: 10.1038/s41467-022-29534-8 (PMC9008035; doi:10.1038/s41467-022-29534-8)
Supplement: Supplementary file 4 — Source Data [file 41467_2022_29534_MOESM4_ESM.zip › SupplementaryFile/analysis/bv_utils.py]

import pandas as pd
import json
from pathlib import Path
import numpy as np
from tqdm.notebook import tqdm
from typing import List, Union

# Functions to load model-results (with the new formatting or with the old one)

# Reads a model result and return the dataframe
def get_patient_df(filepath):
    res = json.load(open(filepath))
    return pd.DataFrame(res["res"]).set_index("id")

# Returns the time-series for a constituent with the model results transformed in a DataFrame
def get_vals_df(res_df, var):
    if var in res_df.index:
        resVals = res_df.loc[var]["vals"]
        if type(resVals) == list:
            return np.array(resVals)
        else:
            return np.ones(res_df.loc[var]["size"])*resVals
    else:
        return [np.nan]


def read_patient(f, var_list, param_list):
    res = get_patient_df(f)
    t = get_vals_df(res, "Time") / (3600*24)
    return [f.name.split(".")[0], t] + [get_vals_df(res, v) for v in var_list] + [get_vals_df(res, p)[0] for p in param_list]

def get_columns(var_list, param_list):
    return ["pid", "time"] + var_list + param_list

# Functions to process DataFrame containing model results
# Author: Emmanuel Peyronnet

def decollapse(df, ref="time"):
    """
    Instead of having one row per patient (result of loading model-results), the resulting DataFrame will have one row per patient per timepoint.
    """
    new_df = pd.DataFrame()
    for i in tqdm(range(len(df))):
        temp_df = pd.DataFrame()
        temp_df[ref] = df.iloc[i][ref]
        for var in df.columns:
            try:
                temp_df[var] = df.iloc[i][var]
            except:
                temp_df[var] = df.iloc[i][var][0]
        new_df = new_df.append(temp_df, ignore_index = True)
    return(new_df)

pd.DataFrame.decollapse = decollapse

def collapse_one_var(x):
    """
    Collapses a DataFrame column into either a single value if applicable or into a time series
    """
    if len(pd.unique(x)) == 1:
        return pd.unique(x)
    else:
        return list(x)

def collapse(df):
    """
    Collapses a DataFrame to have only one row per patient in which variables/columns may be either single values or lists of values.
    As Time will be encoded by a list, all variables that are encoded by lists are dependent on time while the other are not
    """
    return(df.groupby("patient_id").agg({c:collapse_one_var for c in df.columns}))

pd.DataFrame.collapse = collapse

def filter_df(df, variable, operation, value):
    """
    Filters a data frame according to a variable, an operation and a value to be compared


    Inputs
    ------
    df (dataframe)
    variable (string): name of the column of the variable on which the filtering condition is applied
    operation (string): operation that compares the variable and the value
    value (int): value to which the variable is compared

    If "operation" is "in" and "value" is a list, this function may filter the dataframe from values of the variable being in the list

    eg df.filter_df("time", "in", np.arange(0, 360))
    """
    import operator
    if operation == 'in':
        return df.query(variable + " in @value")
    else:
        operation_dic = {'eq': operator.eq, 'neq': operator.ne, 'gt': operator.gt, 'ge': operator.ge, 'lt': operator.lt, 'le': operator.le,
                         '=': operator.eq, '≠': operator.ne, '>': operator.gt, '>=': operator.ge, '<': operator.lt, '<=': operator.le}
        return df[operation_dic[operation](df[variable], value)]

pd.DataFrame.filter_df = filter_df

# Processing variables to get outcome

def get_nRTI(x, t1, t2):
    i1 = ((x.time - t1)**2).argmin()
    i2 = ((x.time - t2)**2).argmin()
    return x.nRTI[i2] - x.nRTI[i1]

def get_nWhe(x, t1, t2):
    i1 = ((x.time - t1)**2).argmin()
    i2 = ((x.time - t2)**2).argmin()
    return x.nWhe[i2] - x.nWhe[i1]

# Same utils for analysis

sensitivity_dict = {0.01:"verylow", 0.05:"low", 0.1:"medium", 0.2:"high"}
h_labels = {30:"short", 60:"medium", 90:"long"}
order = []
for s in ["verylow", "low", "medium", "high"]:
    for t in ["short", "medium", "long"]:
        order.append(s+t)
which_list = list(h_labels.values())

def get_hypothesis(df):
    df["hypothesis"] = df.apply(lambda x: sensitivity_dict[x.factorInVitroToInVivoEc50] + h_labels[x.halfLifeiMLp].lower(), axis=1)
    return df

pd.DataFrame.get_hypothesis = get_hypothesis

def extract_endpoint(df, ep, extraction={}):
    if len(extraction) == 0:
        extraction = {"%s_0_12"%ep:(lambda x: 0, lambda x: 360),
                      "%s_1_12"%ep:(lambda x: 360, lambda x: 720),
                      "%s_1_6"%ep:(lambda x: 360, lambda x: 540)}
    for k, t in extraction.items():
        if ep == "nRTI":
            df[k] = df.apply(lambda x: get_nRTI(x, t[0](x), t[1](x)), axis=1)
        elif ep == "nWhe":
            df[k] = df.apply(lambda x: get_nWhe(x, t[0](x), t[1](x)), axis=1)
    return df

pd.DataFrame.extract_endpoint = extract_endpoint

# Draw patients for a trial

def trial(tmp, ic=5, ic_var="nRTI_0", var="nRTI_1", n=20, nC=None, seed=None):
    if nC == None:
        nC = n
    n = [nC, n]
    if seed == None:
        seed = np.random.randint(np.random.randint(0, 2**32))
    sg = np.random.SeedSequence(seed).generate_state(2)
    return [tmp[(tmp[ic_var] >= ic) & (tmp.OM85treatment == i)].sample(n[i], replace=True, random_state=sg[i]).get(var).to_numpy() for i in range(2)]

def many_trials(tmp, ic=5, ic_var="nRTI_0", var="nRTI_1", n=20, nC=None, N=100):
        return np.concatenate([np.vstack(list(map(np.mean, trial(tmp, ic, ic_var, var, n, nC)))).T for _ in range(N)])

def aux_n(trial_params, sc, arm="BV"):
    if type(trial_params["n"]) == dict:
        n = trial_params["n"][sc["name"]][arm]
    else:
        n = trial_params["n"]
    return n

def select_data(df, sc, o):
    tmp = df[((df.OM85treatment == 1) & df.apply(sc["BV"], axis=1) & (df.hypothesis == o)) |
             ((df.OM85treatment == 0) & df.apply(sc["C"], axis=1))]
    if len(tmp) == 0:
        raise Exception("Selected patients set is empty with selector = %s and o = %s"%(v, o))
    return tmp
pd.DataFrame.select_data = select_data

# Misc formatting functions

def format_pvalue(pvalue):
    if pvalue > 0.05:
        s = "%.2f"%pvalue
    else:
        s = "%.3f"%pvalue
    return s[1:]
