# Supplementary material for: Modeling the disruption of respiratory disease clinical trials by non-pharmaceutical COVID-19 interventions
Source: Nat Commun. 2022 Apr 13;13:1980. doi: 10.1038/s41467-022-29534-8 (PMC9008035; doi:10.1038/s41467-022-29534-8)
Supplement: Supplementary file 4 — Source Data [file 41467_2022_29534_MOESM4_ESM.zip › SupplementaryFile/data/processed_simulation_results.csv]

OM85treatment	age	transmission	imStatus	halfLifeiMLp	factorInVitroToInVivoEc50	hypothesis	nRTI_0_12	nRTI_1_12	nRTI_1_6
1.0	5.0	0.75	3.506982186960562	90.0	0.2	highlong	1.0	0.0	0.0
1.0	1.0	0.75	4.128460190401945	90.0	0.2	highlong	2.0	0.0	0.0
1.0	3.0	0.75	4.517396907437324	90.0	0.2	highlong	0.0	0.0	0.0
1.0	6.0	0.75	3.8850700199670585	90.0	0.2	highlong	0.0	0.0	0.0
1.0	6.0	0.75	3.177508935967408	90.0	0.2	highlong	2.0	0.0	0.0
1.0	6.0	0.75	3.745025450431896	90.0	0.2	highlong	2.0	0.0	0.0
1.0	3.0	0.75	3.5221091060713463	90.0	0.2	highlong	1.0	0.0	0.0
1.0	6.0	0.75	2.9736785213039325	90.0	0.2	highlong	2.0	0.0	0.0
1.0	2.0	0.75	3.7972892655646815	90.0	0.2	highlong	1.0	1.0	1.0
1.0	5.0	0.75	3.247577034500256	90.0	0.2	highlong	4.0	0.0	0.0
1.0	1.0	0.75	3.5074283535851736	90.0	0.2	highlong	1.0	2.0	2.0
1.0	1.0	0.75	4.011792829938353	90.0	0.2	highlong	0.0	0.0	0.0
1.0	3.0	0.75	3.7073014208656674	90.0	0.2	highlong	5.0	1.0	1.0
1.0	4.0	0.75	4.760583615267572	90.0	0.2	highlong	0.0	0.0	0.0
1.0	5.0	0.75	3.433035002092683	90.0	0.2	highlong	2.0	0.0	0.0
1.0	6.0	0.75	3.892251072900832	90.0	0.2	highlong	1.0	0.0	0.0
1.0	3.0	0.75	3.0821899938049944	90.0	0.2	highlong	3.0	1.0	1.0
1.0	1.0	0.75	3.6294624101384088	90.0	0.2	highlong	9.0	1.0	1.0
1.0	5.0	0.75	3.8509276915598236	90.0	0.2	highlong	1.0	0.0	0.0
1.0	6.0	0.75	3.771800428610316	90.0	0.2	highlong	0.0	0.0	0.0
1.0	2.0	0.75	3.1984112690295463	90.0	0.2	highlong	6.0	1.0	1.0
1.0	1.0	0.75	3.0042706641919854	90.0	0.2	highlong	12.0	1.0	1.0
1.0	2.0	0.75	3.529133639037861	90.0	0.2	highlong	6.0	0.0	0.0
1.0	3.0	0.75	3.921028164927149	90.0	0.2	highlong	1.0	0.0	0.0
1.0	2.0	0.75	3.7396620993439487	90.0	0.2	highlong	3.0	0.0	0.0
1.0	2.0	0.75	3.648551948193516	90.0	0.2	highlong	3.0	0.0	0.0
1.0	4.0	0.75	3.7087737005364434	90.0	0.2	highlong	1.0	0.0	0.0
1.0	3.0	0.75	3.821861144392476	90.0	0.2	highlong	3.0	0.0	0.0
1.0	3.0	0.75	3.78238683839277	90.0	0.2	highlong	3.0	0.0	0.0
1.0	6.0	0.75	3.9159701973104086	90.0	0.2	highlong	0.0	0.0	0.0
1.0	2.0	0.75	3.3147627672073945	90.0	0.2	highlong	7.0	1.0	1.0
1.0	4.0	0.75	3.8087093277324624	90.0	0.2	highlong	3.0	0.0	0.0
1.0	1.0	0.75	3.4786503893550376	90.0	0.2	highlong	3.0	0.0	0.0
1.0	5.0	0.75	3.4663957513588346	90.0	0.2	highlong	3.0	0.0	0.0
1.0	5.0	0.75	4.484188793563253	90.0	0.2	highlong	1.0	0.0	0.0
1.0	2.0	0.75	3.486552716047072	90.0	0.2	highlong	2.0	2.0	2.0
1.0	5.0	0.75	3.29805509908	90.0	0.2	highlong	2.0	0.0	0.0
1.0	5.0	0.75	4.247381153119177	90.0	0.2	highlong	1.0	0.0	0.0
1.0	4.0	0.75	4.109946947950318	90.0	0.2	highlong	0.0	0.0	0.0
1.0	2.0	0.75	4.075276968167721	90.0	0.2	highlong	2.0	0.0	0.0
1.0	6.0	0.75	4.269711884208764	90.0	0.2	highlong	0.0	0.0	0.0
1.0	1.0	0.75	3.7059657161339565	90.0	0.2	highlong	8.0	0.0	0.0
1.0	3.0	0.75	3.3199180582195487	90.0	0.2	highlong	6.0	0.0	0.0
1.0	1.0	0.75	3.777354348264456	90.0	0.2	highlong	3.0	0.0	0.0
1.0	4.0	0.75	4.22450026946108	90.0	0.2	highlong	0.0	0.0	0.0
1.0	4.0	0.75	4.293329258897043	90.0	0.2	highlong	0.0	0.0	0.0
1.0	3.0	0.75	3.2302122811501643	90.0	0.2	highlong	5.0	1.0	1.0
1.0	5.0	0.75	3.3046438020709727	90.0	0.2	highlong	2.0	0.0	0.0
1.0	6.0	0.75	3.3781474062040115	90.0	0.2	highlong	1.0	1.0	1.0
1.0	6.0	0.75	4.030657812398073	90.0	0.2	highlong	1.0	0.0	0.0
1.0	6.0	0.75	4.25634213290549	90.0	0.2	highlong	1.0	0.0	0.0
1.0	5.0	0.75	4.028474107329647	90.0	0.2	highlong	0.0	0.0	0.0
1.0	2.0	0.75	3.493786986896529	90.0	0.2	highlong	9.0	0.0	0.0
1.0	4.0	0.75	3.5648623363726744	90.0	0.2	highlong	1.0	0.0	0.0
1.0	6.0	0.75	3.7955841913549415	90.0	0.2	highlong	1.0	0.0	0.0
1.0	1.0	0.75	3.8526715689350315	90.0	0.2	highlong	5.0	0.0	0.0
1.0	6.0	0.75	3.789730177200344	90.0	0.2	highlong	0.0	0.0	0.0
1.0	5.0	0.75	3.136216111850506	90.0	0.2	highlong	1.0	0.0	0.0
1.0	1.0	0.75	4.393920663861413	90.0	0.2	highlong	0.0	0.0	0.0
1.0	4.0	0.75	3.8408542294744095	90.0	0.2	highlong	0.0	0.0	0.0
1.0	5.0	0.75	3.3926546471152315	90.0	0.2	highlong	4.0	0.0	0.0
1.0	6.0	0.75	3.5022804097326232	90.0	0.2	highlong	0.0	1.0	1.0
1.0	3.0	0.75	3.622481893226884	90.0	0.2	highlong	5.0	0.0	0.0
1.0	4.0	0.75	3.9645639786622233	90.0	0.2	highlong	0.0	0.0	0.0
1.0	2.0	0.75	3.2259678781410837	90.0	0.2	highlong	5.0	1.0	1.0
1.0	2.0	0.75	3.0668316146000136	90.0	0.2	highlong	7.0	1.0	1.0
1.0	3.0	0.75	4.038579036238488	90.0	0.2	highlong	1.0	0.0	0.0
1.0	1.0	0.75	4.3801525562133214	90.0	0.2	highlong	4.0	0.0	0.0
1.0	5.0	0.75	3.4757396135644765	90.0	0.2	highlong	2.0	0.0	0.0
1.0	4.0	0.75	3.0718383598051937	90.0	0.2	highlong	4.0	0.0	0.0
1.0	5.0	0.75	2.8264450938918007	90.0	0.2	highlong	5.0	1.0	0.0
1.0	5.0	0.75	4.203663381050761	90.0	0.2	highlong	3.0	0.0	0.0
1.0	5.0	0.75	3.577354960563395	90.0	0.2	highlong	2.0	1.0	1.0
1.0	4.0	0.75	3.6899895345554503	90.0	0.2	highlong	2.0	0.0	0.0
1.0	3.0	0.75	3.9083858898046433	90.0	0.2	highlong	4.0	0.0	0.0
1.0	2.0	0.75	4.252965309083265	90.0	0.2	highlong	3.0	0.0	0.0
1.0	6.0	0.75	3.652877350148924	90.0	0.2	highlong	0.0	0.0	0.0
1.0	6.0	0.75	3.921557998024857	90.0	0.2	highlong	0.0	0.0	0.0
1.0	3.0	0.75	4.002423361224554	90.0	0.2	highlong	0.0	0.0	0.0
1.0	3.0	0.75	4.197237555646658	90.0	0.2	highlong	1.0	0.0	0.0
1.0	4.0	0.75	3.433118017537188	90.0	0.2	highlong	5.0	0.0	0.0
1.0	2.0	0.75	4.271474068810496	90.0	0.2	highlong	3.0	0.0	0.0
1.0	6.0	0.75	3.801632681269629	90.0	0.2	highlong	1.0	0.0	0.0
1.0	5.0	0.75	3.5886857478012386	90.0	0.2	highlong	2.0	1.0	1.0
1.0	5.0	0.75	3.0468403171170118	90.0	0.2	highlong	4.0	0.0	0.0
1.0	2.0	0.75	3.303639255044089	90.0	0.2	highlong	4.0	1.0	1.0
1.0	1.0	0.75	3.6247798265466367	90.0	0.2	highlong	6.0	0.0	0.0
1.0	4.0	0.75	3.8437189872975983	90.0	0.2	highlong	1.0	0.0	0.0
1.0	1.0	0.75	3.8380153314095766	90.0	0.2	highlong	5.0	1.0	1.0
1.0	3.0	0.75	3.977270627027796	90.0	0.2	highlong	2.0	0.0	0.0
1.0	3.0	0.75	3.3265201387021857	90.0	0.2	highlong	7.0	0.0	0.0
1.0	4.0	0.75	2.9011911167960966	90.0	0.2	highlong	2.0	2.0	2.0
1.0	1.0	0.75	3.5564428166149837	90.0	0.2	highlong	3.0	0.0	0.0
1.0	5.0	0.75	3.8092630831920977	90.0	0.2	highlong	2.0	0.0	0.0
1.0	3.0	0.75	3.5067414766380094	90.0	0.2	highlong	3.0	1.0	1.0
1.0	3.0	0.75	3.9237587519521817	90.0	0.2	highlong	1.0	0.0	0.0
1.0	3.0	0.75	3.821911619685513	90.0	0.2	highlong	1.0	1.0	1.0
1.0	5.0	0.75	3.9105882392370135	90.0	0.2	highlong	1.0	1.0	1.0
1.0	3.0	0.75	4.0175475776795615	90.0	0.2	highlong	1.0	0.0	0.0
1.0	5.0	0.75	3.882456890297652	90.0	0.2	highlong	1.0	0.0	0.0
1.0	5.0	0.75	3.737923540698248	90.0	0.2	highlong	0.0	1.0	1.0
1.0	4.0	0.75	3.4937339571916213	90.0	0.2	highlong	4.0	0.0	0.0
1.0	2.0	0.75	3.712497482383709	90.0	0.2	highlong	2.0	0.0	0.0
1.0	4.0	0.75	3.6024800367131813	90.0	0.2	highlong	2.0	0.0	0.0
1.0	5.0	0.75	2.629327264082222	90.0	0.2	highlong	5.0	0.0	0.0
1.0	3.0	0.75	4.056241085380926	90.0	0.2	highlong	2.0	0.0	0.0
1.0	1.0	0.75	3.6128900300853077	90.0	0.2	highlong	4.0	0.0	0.0
1.0	5.0	0.75	4.123540717801618	90.0	0.2	highlong	0.0	0.0	0.0
1.0	4.0	0.75	3.74575781031589	90.0	0.2	highlong	2.0	0.0	0.0
1.0	3.0	0.75	2.9691448439083348	90.0	0.2	highlong	8.0	2.0	2.0
1.0	1.0	0.75	3.7554362168083233	90.0	0.2	highlong	5.0	0.0	0.0
1.0	5.0	0.75	2.7754054324656883	90.0	0.2	highlong	4.0	1.0	1.0
1.0	5.0	0.75	3.7914243867115536	90.0	0.2	highlong	2.0	0.0	0.0
1.0	6.0	0.75	3.770427392707967	90.0	0.2	highlong	2.0	0.0	0.0
1.0	6.0	0.75	3.1713556638846443	90.0	0.2	highlong	3.0	0.0	0.0
1.0	2.0	0.75	4.075280794598789	90.0	0.2	highlong	1.0	1.0	1.0
1.0	1.0	0.75	3.650915250894272	90.0	0.2	highlong	6.0	1.0	1.0
1.0	6.0	0.75	4.373492812999428	90.0	0.2	highlong	0.0	0.0	0.0
1.0	2.0	0.75	4.636167655629419	90.0	0.2	highlong	1.0	0.0	0.0
1.0	5.0	0.75	3.7549975596286407	90.0	0.2	highlong	2.0	0.0	0.0
1.0	1.0	0.75	3.7458184636685576	90.0	0.2	highlong	8.0	1.0	1.0
1.0	3.0	0.75	4.479182048358073	90.0	0.2	highlong	0.0	0.0	0.0
1.0	6.0	0.75	3.5929336876133195	90.0	0.2	highlong	0.0	0.0	0.0
1.0	2.0	0.75	3.9736654475998714	90.0	0.2	highlong	3.0	0.0	0.0
1.0	6.0	0.75	4.159206185548912	90.0	0.2	highlong	1.0	0.0	0.0
1.0	1.0	0.75	4.210218836272601	90.0	0.2	highlong	0.0	0.0	0.0
1.0	2.0	0.75	3.921811840933763	90.0	0.2	highlong	5.0	0.0	0.0
1.0	5.0	0.75	3.952577547728088	90.0	0.2	highlong	0.0	0.0	0.0
1.0	3.0	0.75	3.543602541198416	90.0	0.2	highlong	2.0	0.0	0.0
1.0	3.0	0.75	4.454513457871228	90.0	0.2	highlong	0.0	0.0	0.0
1.0	5.0	0.75	3.394014401265648	90.0	0.2	highlong	0.0	0.0	0.0
1.0	4.0	0.75	3.5989654321421534	90.0	0.2	highlong	6.0	0.0	0.0
1.0	6.0	0.75	3.5762289357740613	90.0	0.2	highlong	0.0	0.0	0.0
1.0	4.0	0.75	3.494779322782339	90.0	0.2	highlong	1.0	0.0	0.0
1.0	4.0	0.75	3.7447859532747647	90.0	0.2	highlong	4.0	0.0	0.0
1.0	6.0	0.75	3.0548488867489456	90.0	0.2	highlong	3.0	0.0	0.0
1.0	4.0	0.75	4.475108228081586	90.0	0.2	highlong	0.0	0.0	0.0
1.0	1.0	0.75	4.1740401092242205	90.0	0.2	highlong	2.0	0.0	0.0
1.0	6.0	0.75	3.3408015718906645	90.0	0.2	highlong	1.0	0.0	0.0
1.0	6.0	0.75	4.160538239832183	90.0	0.2	highlong	2.0	0.0	0.0
1.0	4.0	0.75	3.8780929428688737	90.0	0.2	highlong	1.0	0.0	0.0
1.0	5.0	0.75	4.064467692116194	90.0	0.2	highlong	1.0	0.0	0.0
1.0	5.0	0.75	3.9457859599343217	90.0	0.2	highlong	2.0	0.0	0.0
1.0	1.0	0.75	3.93100554466043	90.0	0.2	highlong	4.0	0.0	0.0
1.0	5.0	0.75	3.924382040449808	90.0	0.2	highlong	2.0	0.0	0.0
1.0	3.0	0.75	2.808507775125131	90.0	0.2	highlong	10.0	0.0	0.0
1.0	3.0	0.75	3.34374864063203	90.0	0.2	highlong	3.0	1.0	1.0
1.0	2.0	0.75	4.211565828648071	90.0	0.2	highlong	1.0	0.0	0.0
1.0	6.0	0.75	3.343100059148201	90.0	0.2	highlong	2.0	0.0	0.0
1.0	3.0	0.75	3.994849705771592	90.0	0.2	highlong	1.0	0.0	0.0
1.0	1.0	0.75	4.117133053669963	90.0	0.2	highlong	2.0	0.0	0.0
1.0	5.0	0.75	3.4757434399955462	90.0	0.2	highlong	1.0	0.0	0.0
1.0	4.0	0.75	3.8872422542979295	90.0	0.2	highlong	0.0	0.0	0.0
1.0	4.0	0.75	3.4335573366690464	90.0	0.2	highlong	2.0	0.0	0.0
1.0	4.0	0.75	3.1340527693232763	90.0	0.2	highlong	5.0	1.0	1.0
1.0	6.0	0.75	3.42256021776132	90.0	0.2	highlong	4.0	1.0	1.0
1.0	4.0	0.75	3.5759859772198666	90.0	0.2	highlong	4.0	0.0	0.0
1.0	5.0	0.75	3.4760589682706433	90.0	0.2	highlong	2.0	1.0	1.0
1.0	2.0	0.75	4.074961439892623	90.0	0.2	highlong	2.0	0.0	0.0
1.0	5.0	0.75	4.106120142073008	90.0	0.2	highlong	0.0	0.0	0.0
1.0	2.0	0.75	4.319045635925496	90.0	0.2	highlong	0.0	0.0	0.0
1.0	2.0	0.75	4.062937868025919	90.0	0.2	highlong	1.0	0.0	0.0
1.0	5.0	0.75	3.4877940988805456	90.0	0.2	highlong	3.0	0.0	0.0
1.0	5.0	0.75	3.934168768210713	90.0	0.2	highlong	0.0	0.0	0.0
1.0	3.0	0.75	4.485477543113224	90.0	0.2	highlong	0.0	0.0	0.0
1.0	1.0	0.75	3.5357085516957105	90.0	0.2	highlong	6.0	0.0	0.0
1.0	5.0	0.75	3.586977586881406	90.0	0.2	highlong	1.0	0.0	0.0
1.0	1.0	0.75	3.5821011552108617	90.0	0.2	highlong	2.0	0.0	0.0
1.0	3.0	0.75	3.2772152449339744	90.0	0.2	highlong	7.0	0.0	0.0
1.0	1.0	0.75	3.974791472389205	90.0	0.2	highlong	5.0	1.0	1.0
1.0	4.0	0.75	3.6288755409872446	90.0	0.2	highlong	1.0	0.0	0.0
1.0	3.0	0.75	3.600301326876268	90.0	0.2	highlong	1.0	0.0	0.0
1.0	4.0	0.75	2.9118770174004176	90.0	0.2	highlong	5.0	0.0	0.0
1.0	3.0	0.75	3.1485972207048856	90.0	0.2	highlong	3.0	0.0	0.0
1.0	5.0	0.75	3.5797863843407636	90.0	0.2	highlong	0.0	0.0	0.0
1.0	5.0	0.75	4.097081221849125	90.0	0.2	highlong	1.0	0.0	0.0
1.0	5.0	0.75	3.852788819698368	90.0	0.2	highlong	0.0	0.0	0.0
1.0	4.0	0.75	4.440544052894719	90.0	0.2	highlong	0.0	0.0	0.0
1.0	6.0	0.75	4.209227938349209	90.0	0.2	highlong	0.0	0.0	0.0
1.0	1.0	0.75	3.817752311942408	90.0	0.2	highlong	3.0	1.0	1.0
1.0	5.0	0.75	3.779735092297873	90.0	0.2	highlong	1.0	0.0	0.0
1.0	1.0	0.75	4.831629470688892	90.0	0.2	highlong	1.0	0.0	0.0
1.0	1.0	0.75	3.221947775184263	90.0	0.2	highlong	6.0	1.0	1.0
1.0	3.0	0.75	3.9358420284899682	90.0	0.2	highlong	3.0	0.0	0.0
1.0	4.0	0.75	3.757869698242122	90.0	0.2	highlong	1.0	0.0	0.0
1.0	5.0	0.75	4.373587643519404	90.0	0.2	highlong	1.0	0.0	0.0
1.0	2.0	0.75	3.592984632995716	90.0	0.2	highlong	3.0	0.0	0.0
1.0	5.0	0.75	3.375391169149218	90.0	0.2	highlong	3.0	0.0	0.0
1.0	1.0	0.75	3.707872335553245	90.0	0.2	highlong	4.0	1.0	1.0
1.0	3.0	0.75	3.5344421724193533	90.0	0.2	highlong	2.0	0.0	0.0
1.0	4.0	0.75	3.0857923001111773	90.0	0.2	highlong	6.0	0.0	0.0
1.0	2.0	0.75	3.3596712817623544	90.0	0.2	highlong	7.0	1.0	1.0
1.0	2.0	0.75	4.9897870440069845	90.0	0.2	highlong	0.0	0.0	0.0
1.0	6.0	0.75	3.603630663190629	90.0	0.2	highlong	3.0	0.0	0.0
1.0	4.0	0.75	3.8373443433347223	90.0	0.2	highlong	2.0	1.0	1.0
1.0	6.0	0.75	3.61243926469598	90.0	0.2	highlong	2.0	0.0	0.0
1.0	4.0	0.75	3.8764868763461546	90.0	0.2	highlong	4.0	1.0	1.0
1.0	2.0	0.75	4.262488367635564	90.0	0.2	highlong	0.0	0.0	0.0
1.0	4.0	0.75	3.0932749526050496	90.0	0.2	highlong	6.0	1.0	1.0
1.0	4.0	0.75	3.265385773388953	90.0	0.2	highlong	7.0	0.0	0.0
1.0	5.0	0.75	4.557412162213801	90.0	0.2	highlong	0.0	0.0	0.0
1.0	2.0	0.75	3.5421248333682938	90.0	0.2	highlong	3.0	0.0	0.0
1.0	1.0	0.75	3.520362595765193	90.0	0.2	highlong	4.0	0.0	0.0
1.0	6.0	0.75	3.7138801713942886	90.0	0.2	highlong	1.0	0.0	0.0
1.0	5.0	0.75	3.3221553854402703	90.0	0.2	highlong	1.0	0.0	0.0
1.0	5.0	0.75	3.604328022512101	90.0	0.2	highlong	3.0	0.0	0.0
1.0	3.0	0.75	3.4410734602129467	90.0	0.2	highlong	2.0	0.0	0.0
1.0	6.0	0.75	3.4688088064777247	90.0	0.2	highlong	2.0	0.0	0.0
1.0	4.0	0.75	3.5337611847371	90.0	0.2	highlong	2.0	0.0	0.0
1.0	1.0	0.75	3.2280354236318884	90.0	0.2	highlong	7.0	1.0	1.0
1.0	3.0	0.75	3.806216390353751	90.0	0.2	highlong	3.0	0.0	0.0
1.0	4.0	0.75	3.414917739969728	90.0	0.2	highlong	4.0	0.0	0.0
1.0	1.0	0.75	3.5577414420425075	90.0	0.2	highlong	6.0	0.0	0.0
1.0	2.0	0.75	3.5274188640728266	90.0	0.2	highlong	3.0	0.0	0.0
1.0	3.0	0.75	3.684994101402388	90.0	0.2	highlong	3.0	1.0	1.0
1.0	3.0	0.75	3.2470580917968688	90.0	0.2	highlong	4.0	1.0	1.0
1.0	2.0	0.75	4.237124015647036	90.0	0.2	highlong	1.0	1.0	1.0
1.0	4.0	0.75	4.008853879269778	90.0	0.2	highlong	1.0	0.0	0.0
1.0	3.0	0.75	2.8812540598333167	90.0	0.2	highlong	6.0	1.0	1.0
1.0	4.0	0.75	4.007869341504748	90.0	0.2	highlong	1.0	0.0	0.0
1.0	4.0	0.75	3.6680203283593036	90.0	0.2	highlong	1.0	0.0	0.0
1.0	4.0	0.75	3.3000106996578067	90.0	0.2	highlong	4.0	0.0	0.0
1.0	3.0	0.75	3.120579285710935	90.0	0.2	highlong	3.0	1.0	1.0
1.0	2.0	0.75	4.059951155371366	90.0	0.2	highlong	3.0	0.0	0.0
1.0	4.0	0.75	3.3371406734345372	90.0	0.2	highlong	3.0	0.0	0.0
1.0	2.0	0.75	3.347357027112505	90.0	0.2	highlong	5.0	0.0	0.0
1.0	3.0	0.75	4.023011923007699	90.0	0.2	highlong	1.0	0.0	0.0
1.0	5.0	0.75	3.9552727979955713	90.0	0.2	highlong	0.0	0.0	0.0
1.0	2.0	0.75	4.26783088529942	90.0	0.2	highlong	3.0	0.0	0.0
1.0	5.0	0.75	3.769918704181183	90.0	0.2	highlong	0.0	0.0	0.0
1.0	5.0	0.75	3.418810713648495	90.0	0.2	highlong	4.0	0.0	0.0
1.0	3.0	0.75	3.5431510666585173	90.0	0.2	highlong	4.0	0.0	0.0
1.0	3.0	0.75	4.117433293148681	90.0	0.2	highlong	2.0	0.0	0.0
1.0	3.0	0.75	3.7250430561632353	90.0	0.2	highlong	2.0	0.0	0.0
1.0	1.0	0.75	3.661036631508368	90.0	0.2	highlong	2.0	0.0	0.0
1.0	1.0	0.75	4.2962506740429625	90.0	0.2	highlong	7.0	0.0	0.0
1.0	1.0	0.75	3.86435251593783	90.0	0.2	highlong	1.0	1.0	1.0
1.0	5.0	0.75	3.802905495881594	90.0	0.2	highlong	0.0	0.0	0.0
1.0	4.0	0.75	3.0965069502920373	90.0	0.2	highlong	4.0	0.0	0.0
1.0	1.0	0.75	3.8955335122677024	90.0	0.2	highlong	2.0	1.0	1.0
1.0	2.0	0.75	3.5599759979128125	90.0	0.2	highlong	2.0	2.0	2.0
1.0	5.0	0.75	4.250001164117405	90.0	0.2	highlong	1.0	0.0	0.0
1.0	3.0	0.75	4.248341312141013	90.0	0.2	highlong	1.0	0.0	0.0
1.0	4.0	0.75	4.445871865591268	90.0	0.2	highlong	1.0	0.0	0.0
1.0	4.0	0.75	4.0579369146676525	90.0	0.2	highlong	0.0	0.0	0.0
1.0	5.0	0.75	3.514023464535032	90.0	0.2	highlong	1.0	0.0	0.0
1.0	6.0	0.75	3.5130329132698463	90.0	0.2	highlong	2.0	0.0	0.0
1.0	1.0	0.75	4.161592500377151	90.0	0.2	highlong	3.0	1.0	1.0
1.0	2.0	0.75	3.5035276039669756	90.0	0.2	highlong	5.0	0.0	0.0
1.0	4.0	0.75	3.943366256585057	90.0	0.2	highlong	3.0	0.0	0.0
1.0	6.0	0.75	2.9697139763286726	90.0	0.2	highlong	9.0	0.0	0.0
1.0	5.0	0.75	3.5898299363893416	90.0	0.2	highlong	0.0	0.0	0.0
1.0	3.0	0.75	3.728802093411169	90.0	0.2	highlong	0.0	0.0	0.0
1.0	1.0	0.75	3.8721286304567117	90.0	0.2	highlong	4.0	0.0	0.0
1.0	2.0	0.75	3.3516399050257886	90.0	0.2	highlong	7.0	0.0	0.0
1.0	1.0	0.75	3.848013947187992	90.0	0.2	highlong	2.0	0.0	0.0
1.0	5.0	0.75	3.777593212120801	90.0	0.2	highlong	3.0	0.0	0.0
1.0	4.0	0.75	3.334312439470773	90.0	0.2	highlong	1.0	0.0	0.0
1.0	6.0	0.75	3.514902652045642	90.0	0.2	highlong	2.0	0.0	0.0
1.0	1.0	0.75	3.345746875399122	90.0	0.2	highlong	3.0	1.0	1.0
1.0	3.0	0.75	4.190421563198427	90.0	0.2	highlong	1.0	0.0	0.0
1.0	4.0	0.75	3.5251350550522598	90.0	0.2	highlong	2.0	0.0	0.0
1.0	2.0	0.75	4.25234030508335	90.0	0.2	highlong	2.0	0.0	0.0
1.0	2.0	0.75	3.50631090874156	90.0	0.2	highlong	6.0	1.0	1.0
1.0	5.0	0.75	3.6678284951399536	90.0	0.2	highlong	4.0	0.0	0.0
1.0	4.0	0.75	3.257700997636333	90.0	0.2	highlong	6.0	1.0	1.0
1.0	6.0	0.75	4.2688161301169085	90.0	0.2	highlong	0.0	0.0	0.0
1.0	1.0	0.75	3.959585785672023	90.0	0.2	highlong	3.0	0.0	0.0
1.0	2.0	0.75	4.30344337366301	90.0	0.2	highlong	1.0	1.0	1.0
1.0	3.0	0.75	3.705336938004312	90.0	0.2	highlong	4.0	1.0	1.0
1.0	2.0	0.75	3.984680712047201	90.0	0.2	highlong	2.0	0.0	0.0
1.0	4.0	0.75	3.4335871150145847	90.0	0.2	highlong	2.0	0.0	0.0
1.0	5.0	0.75	3.9033908089462073	90.0	0.2	highlong	1.0	0.0	0.0
1.0	4.0	0.75	4.070835547960552	90.0	0.2	highlong	1.0	0.0	0.0
1.0	1.0	0.75	3.8295130067319074	90.0	0.2	highlong	4.0	0.0	0.0
1.0	2.0	0.75	2.993608245949466	90.0	0.2	highlong	6.0	1.0	1.0
1.0	6.0	0.75	4.210388118933041	90.0	0.2	highlong	0.0	0.0	0.0
1.0	6.0	0.75	3.2354578598779997	90.0	0.2	highlong	2.0	0.0	0.0
1.0	3.0	0.75	3.8292278846338688	90.0	0.2	highlong	2.0	1.0	1.0
1.0	5.0	0.75	4.4742347263903435	90.0	0.2	highlong	0.0	0.0	0.0
1.0	1.0	0.75	3.669266040976352	90.0	0.2	highlong	4.0	0.0	0.0
1.0	3.0	0.75	3.705730250527135	90.0	0.2	highlong	2.0	0.0	0.0
1.0	2.0	0.75	4.175629239014048	90.0	0.2	highlong	2.0	0.0	0.0
1.0	1.0	0.75	4.2468128652043315	90.0	0.2	highlong	4.0	0.0	0.0
1.0	6.0	0.75	3.77366605989881	90.0	0.2	highlong	2.0	0.0	0.0
1.0	1.0	0.75	3.938581143467286	90.0	0.2	highlong	2.0	1.0	1.0
1.0	1.0	0.75	3.2875661327677563	90.0	0.2	highlong	9.0	1.0	1.0
1.0	4.0	0.75	3.315305925158996	90.0	0.2	highlong	3.0	0.0	0.0
1.0	4.0	0.75	3.8965547584252422	90.0	0.2	highlong	3.0	0.0	0.0
1.0	6.0	0.75	3.698348839228234	90.0	0.2	highlong	3.0	0.0	0.0
1.0	2.0	0.75	3.4464439366103385	90.0	0.2	highlong	8.0	0.0	0.0
1.0	6.0	0.75	4.263454275395509	90.0	0.2	highlong	0.0	0.0	0.0
1.0	6.0	0.75	3.9332523596134354	90.0	0.2	highlong	0.0	0.0	0.0
1.0	4.0	0.75	4.015844260983641	90.0	0.2	highlong	1.0	0.0	0.0
1.0	4.0	0.75	4.767097835314221	90.0	0.2	highlong	0.0	0.0	0.0
1.0	3.0	0.75	3.8558777681295084	90.0	0.2	highlong	0.0	0.0	0.0
1.0	6.0	0.75	4.325171989937319	90.0	0.2	highlong	2.0	0.0	0.0
1.0	2.0	0.75	4.0393588074683935	90.0	0.2	highlong	3.0	0.0	0.0
1.0	5.0	0.75	3.9401549480801705	90.0	0.2	highlong	2.0	0.0	0.0
1.0	4.0	0.75	4.6312757901057315	90.0	0.2	highlong	1.0	0.0	0.0
1.0	1.0	0.75	3.9944946703196176	90.0	0.2	highlong	2.0	0.0	0.0
1.0	5.0	0.75	4.191349126400911	90.0	0.2	highlong	0.0	0.0	0.0
1.0	2.0	0.75	3.4614258632614905	90.0	0.2	highlong	5.0	2.0	2.0
1.0	5.0	0.75	3.7728747232159456	90.0	0.2	highlong	1.0	0.0	0.0
1.0	2.0	0.75	3.0591586419438284	90.0	0.2	highlong	7.0	1.0	1.0
1.0	5.0	0.75	4.169498655544404	90.0	0.2	highlong	0.0	0.0	0.0
1.0	6.0	0.75	3.4194051424768817	90.0	0.2	highlong	1.0	0.0	0.0
1.0	1.0	0.75	3.523786723932456	90.0	0.2	highlong	4.0	1.0	1.0
1.0	6.0	0.75	3.892328066037068	90.0	0.2	highlong	2.0	0.0	0.0
1.0	4.0	0.75	3.362519498165967	90.0	0.2	highlong	4.0	0.0	0.0
1.0	5.0	0.75	3.5601890850772597	90.0	0.2	highlong	0.0	0.0	0.0
1.0	1.0	0.75	4.2079203490150645	90.0	0.2	highlong	1.0	0.0	0.0
1.0	1.0	0.75	2.4753974847226177	90.0	0.2	highlong	10.0	5.0	5.0
1.0	3.0	0.75	3.674533531817111	90.0	0.2	highlong	1.0	1.0	1.0
1.0	5.0	0.75	3.695228242107656	90.0	0.2	highlong	1.0	1.0	1.0
1.0	2.0	0.75	3.3876391393760183	90.0	0.2	highlong	2.0	0.0	0.0
1.0	5.0	0.75	4.535226600971697	90.0	0.2	highlong	0.0	0.0	0.0
1.0	1.0	0.75	4.693137188430653	90.0	0.2	highlong	1.0	0.0	0.0
1.0	4.0	0.75	4.023896868649067	90.0	0.2	highlong	1.0	2.0	2.0
1.0	4.0	0.75	3.372321768056513	90.0	0.2	highlong	2.0	0.0	0.0
1.0	5.0	0.75	4.592427177984453	90.0	0.2	highlong	0.0	0.0	0.0
1.0	5.0	0.75	3.6486963241567736	90.0	0.2	highlong	2.0	0.0	0.0
1.0	4.0	0.75	4.1937695734919505	90.0	0.2	highlong	0.0	0.0	0.0
1.0	5.0	0.75	4.341550240705013	90.0	0.2	highlong	0.0	0.0	0.0
1.0	1.0	0.75	2.7973386194217538	90.0	0.2	highlong	8.0	1.0	1.0
1.0	2.0	0.75	3.567337753046968	90.0	0.2	highlong	0.0	0.0	0.0
1.0	5.0	0.75	3.1583569537806366	90.0	0.2	highlong	2.0	1.0	1.0
1.0	6.0	0.75	4.914917015172205	90.0	0.2	highlong	0.0	0.0	0.0
1.0	5.0	0.75	3.1895460818226478	90.0	0.2	highlong	2.0	0.0	0.0
1.0	3.0	0.75	3.607654151578209	90.0	0.2	highlong	4.0	0.0	0.0
1.0	5.0	0.75	3.4004193844918515	90.0	0.2	highlong	1.0	0.0	0.0
1.0	1.0	0.75	3.660968475088133	90.0	0.2	highlong	4.0	0.0	0.0
1.0	2.0	0.75	3.411508495736288	90.0	0.2	highlong	6.0	1.0	1.0
1.0	5.0	0.75	4.141700203345543	90.0	0.2	highlong	1.0	0.0	0.0
1.0	6.0	0.75	4.099654154486456	90.0	0.2	highlong	0.0	0.0	0.0
1.0	6.0	0.75	3.9227621548821183	90.0	0.2	highlong	0.0	0.0	0.0
1.0	1.0	0.75	3.6734154970934987	90.0	0.2	highlong	4.0	0.0	0.0
1.0	1.0	0.75	3.5581603924804037	90.0	0.2	highlong	3.0	0.0	0.0
1.0	3.0	0.75	4.40904257214455	90.0	0.2	highlong	1.0	0.0	0.0
1.0	6.0	0.75	3.8127967478888487	90.0	0.2	highlong	0.0	0.0	0.0
1.0	4.0	0.75	3.4833136259133224	90.0	0.2	highlong	3.0	0.0	0.0
1.0	4.0	0.75	3.900008702459553	90.0	0.2	highlong	1.0	0.0	0.0
1.0	1.0	0.75	4.538363365252391	90.0	0.2	highlong	0.0	0.0	0.0
1.0	4.0	0.75	3.3492993206962547	90.0	0.2	highlong	1.0	0.0	0.0
1.0	1.0	0.75	3.885350701306912	90.0	0.2	highlong	2.0	0.0	0.0
1.0	1.0	0.75	3.6848067504454796	90.0	0.2	highlong	3.0	1.0	1.0
1.0	1.0	0.75	3.0219626397850825	90.0	0.2	highlong	9.0	1.0	1.0
1.0	5.0	0.75	4.421079164326651	90.0	0.2	highlong	1.0	0.0	0.0
1.0	2.0	0.75	3.56907736649342	90.0	0.2	highlong	4.0	0.0	0.0
1.0	2.0	0.75	4.078891718792399	90.0	0.2	highlong	1.0	0.0	0.0
1.0	4.0	0.75	3.6810245145243567	90.0	0.2	highlong	2.0	0.0	0.0
1.0	6.0	0.75	3.8662136577177857	90.0	0.2	highlong	1.0	0.0	0.0
1.0	1.0	0.75	4.1464375525089086	90.0	0.2	highlong	1.0	1.0	1.0
1.0	3.0	0.75	3.338159496869696	90.0	0.2	highlong	4.0	0.0	0.0
1.0	2.0	0.75	3.3793942950203415	90.0	0.2	highlong	9.0	0.0	0.0
1.0	5.0	0.75	3.7537311425985838	90.0	0.2	highlong	1.0	0.0	0.0
1.0	5.0	0.75	2.7482246854174632	90.0	0.2	highlong	4.0	0.0	0.0
1.0	4.0	0.75	4.326393835965435	90.0	0.2	highlong	0.0	0.0	0.0
1.0	1.0	0.75	3.386638757884775	90.0	0.2	highlong	8.0	1.0	1.0
1.0	2.0	0.75	4.150601023671415	90.0	0.2	highlong	2.0	0.0	0.0
1.0	6.0	0.75	3.707211402710294	90.0	0.2	highlong	1.0	0.0	0.0
1.0	3.0	0.75	4.5297188011519465	90.0	0.2	highlong	2.0	0.0	0.0
1.0	6.0	0.75	4.072370018808228	90.0	0.2	highlong	1.0	0.0	0.0
1.0	3.0	0.75	3.975034430943399	90.0	0.2	highlong	5.0	0.0	0.0
1.0	6.0	0.75	3.7834656936916207	90.0	0.2	highlong	1.0	0.0	0.0
1.0	1.0	0.75	3.6738061718084527	90.0	0.2	highlong	4.0	1.0	1.0
1.0	4.0	0.75	3.0142188341294887	90.0	0.2	highlong	7.0	0.0	0.0
1.0	1.0	0.75	4.001901531237381	90.0	0.2	highlong	3.0	0.0	0.0
1.0	4.0	0.75	3.5858835489984107	90.0	0.2	highlong	2.0	0.0	0.0
1.0	6.0	0.75	3.40643159681606	90.0	0.2	highlong	4.0	0.0	0.0
1.0	3.0	0.75	3.1057989458458475	90.0	0.2	highlong	4.0	2.0	2.0
1.0	2.0	0.75	3.745355779411665	90.0	0.2	highlong	3.0	0.0	0.0
1.0	4.0	0.75	3.6151783796732975	90.0	0.2	highlong	1.0	0.0	0.0
1.0	2.0	0.75	3.745584332747719	90.0	0.2	highlong	2.0	0.0	0.0
1.0	3.0	0.75	4.252741078237995	90.0	0.2	highlong	1.0	0.0	0.0
1.0	1.0	0.75	4.537836688333983	90.0	0.2	highlong	0.0	0.0	0.0
1.0	2.0	0.75	4.048094440009357	90.0	0.2	highlong	1.0	0.0	0.0
1.0	6.0	0.75	3.254418556790392	90.0	0.2	highlong	0.0	1.0	1.0
1.0	1.0	0.75	4.375997474411049	90.0	0.2	highlong	1.0	0.0	0.0
1.0	3.0	0.75	4.08066794116128	90.0	0.2	highlong	1.0	0.0	0.0
1.0	2.0	0.75	4.172138258545128	90.0	0.2	highlong	1.0	1.0	1.0
1.0	5.0	0.75	4.044709499421706	90.0	0.2	highlong	0.0	1.0	0.0
1.0	5.0	0.75	3.932911253974535	90.0	0.2	highlong	0.0	0.0	0.0
1.0	5.0	0.75	4.047492804196288	90.0	0.2	highlong	0.0	0.0	0.0
1.0	3.0	0.75	3.606119375183405	90.0	0.2	highlong	0.0	0.0	0.0
1.0	1.0	0.75	4.722999542593367	90.0	0.2	highlong	2.0	0.0	0.0
1.0	2.0	0.75	4.121655176411498	90.0	0.2	highlong	2.0	0.0	0.0
1.0	6.0	0.75	3.741395529111538	90.0	0.2	highlong	2.0	0.0	0.0
1.0	2.0	0.75	4.663545331954854	90.0	0.2	highlong	1.0	0.0	0.0
1.0	3.0	0.75	3.96627933185806	90.0	0.2	highlong	0.0	0.0	0.0
1.0	6.0	0.75	3.6635816125230165	90.0	0.2	highlong	5.0	0.0	0.0
1.0	6.0	0.75	4.2147117035832915	90.0	0.2	highlong	1.0	0.0	0.0
1.0	1.0	0.75	3.1146746083081696	90.0	0.2	highlong	6.0	1.0	1.0
1.0	6.0	0.75	4.713584035340847	90.0	0.2	highlong	0.0	0.0	0.0
1.0	2.0	0.75	3.8315545221761504	90.0	0.2	highlong	5.0	0.0	0.0
1.0	4.0	0.75	3.823075628876887	90.0	0.2	highlong	0.0	0.0	0.0
1.0	6.0	0.75	3.5619108881032044	90.0	0.2	highlong	1.0	1.0	1.0
1.0	3.0	0.75	4.2017210874670115	90.0	0.2	highlong	4.0	0.0	0.0
1.0	3.0	0.75	3.7136760648285434	90.0	0.2	highlong	1.0	1.0	0.0
1.0	2.0	0.75	3.388568564634859	90.0	0.2	highlong	5.0	1.0	1.0
1.0	3.0	0.75	4.2892011003854575	90.0	0.2	highlong	2.0	0.0	0.0
1.0	3.0	0.75	3.528391061043367	90.0	0.2	highlong	2.0	1.0	1.0
1.0	5.0	0.75	3.5112331885646446	90.0	0.2	highlong	0.0	1.0	1.0
1.0	2.0	0.75	3.9424140137366472	90.0	0.2	highlong	4.0	1.0	1.0
1.0	6.0	0.75	3.6699303675164567	90.0	0.2	highlong	0.0	0.0	0.0
1.0	5.0	0.75	3.2690049858184382	90.0	0.2	highlong	2.0	0.0	0.0
1.0	4.0	0.75	3.584741076305205	90.0	0.2	highlong	1.0	0.0	0.0
1.0	3.0	0.75	3.2457069330783144	90.0	0.2	highlong	4.0	0.0	0.0
1.0	4.0	0.75	3.8421553683216216	90.0	0.2	highlong	2.0	0.0	0.0
1.0	4.0	0.75	3.969114892317993	90.0	0.2	highlong	0.0	0.0	0.0
1.0	1.0	0.75	3.6350502108528566	90.0	0.2	highlong	6.0	1.0	1.0
1.0	4.0	0.75	3.950719081286997	90.0	0.2	highlong	0.0	1.0	1.0
1.0	6.0	0.75	4.222872925952228	90.0	0.2	highlong	1.0	0.0	0.0
1.0	5.0	0.75	4.364420724966761	90.0	0.2	highlong	1.0	0.0	0.0
1.0	4.0	0.75	3.307474087008798	90.0	0.2	highlong	4.0	0.0	0.0
1.0	4.0	0.75	4.1899348470132365	90.0	0.2	highlong	0.0	0.0	0.0
1.0	5.0	0.75	3.7549066595431513	90.0	0.2	highlong	0.0	0.0	0.0
1.0	3.0	0.75	3.9861580717905913	90.0	0.2	highlong	2.0	0.0	0.0
1.0	6.0	0.75	3.8371945151993847	90.0	0.2	highlong	4.0	0.0	0.0
1.0	1.0	0.75	4.095251234149479	90.0	0.2	highlong	3.0	0.0	0.0
1.0	1.0	0.75	3.546405857307298	90.0	0.2	highlong	5.0	0.0	0.0
1.0	3.0	0.75	3.926020280088944	90.0	0.2	highlong	1.0	0.0	0.0
1.0	3.0	0.75	4.067706782249943	90.0	0.2	highlong	1.0	0.0	0.0
1.0	5.0	0.75	3.6086063944266185	90.0	0.2	highlong	1.0	0.0	0.0
1.0	4.0	0.75	4.275682167297479	90.0	0.2	highlong	0.0	0.0	0.0
1.0	6.0	0.75	3.3357707320367798	90.0	0.2	highlong	1.0	0.0	0.0
1.0	6.0	0.75	4.179053408931127	90.0	0.2	highlong	0.0	0.0	0.0
1.0	3.0	0.75	3.807212780139417	90.0	0.2	highlong	5.0	0.0	0.0
1.0	3.0	0.75	3.540640327363086	90.0	0.2	highlong	6.0	1.0	1.0
1.0	6.0	0.75	3.9777105065167815	90.0	0.2	highlong	2.0	0.0	0.0
1.0	3.0	0.75	3.3987996057866514	90.0	0.2	highlong	5.0	0.0	0.0
1.0	6.0	0.75	4.384296107835709	90.0	0.2	highlong	1.0	0.0	0.0
1.0	1.0	0.75	3.7159957889958117	90.0	0.2	highlong	3.0	0.0	0.0
1.0	4.0	0.75	4.02270476515192	90.0	0.2	highlong	0.0	0.0	0.0
1.0	4.0	0.75	3.4326270415878097	90.0	0.2	highlong	2.0	0.0	0.0
1.0	1.0	0.75	3.2813085239545017	90.0	0.2	highlong	10.0	2.0	2.0
1.0	1.0	0.75	3.941997621079766	90.0	0.2	highlong	3.0	1.0	1.0
1.0	1.0	0.75	3.5114474129269317	90.0	0.2	highlong	4.0	0.0	0.0
1.0	5.0	0.75	4.1256537282322245	90.0	0.2	highlong	1.0	0.0	0.0
1.0	1.0	0.75	3.1439404897216887	90.0	0.2	highlong	8.0	1.0	1.0
1.0	4.0	0.75	4.01038008080018	90.0	0.2	highlong	1.0	0.0	0.0
1.0	4.0	0.75	3.541235138323575	90.0	0.2	highlong	1.0	0.0	0.0
1.0	1.0	0.75	3.7675547144716437	90.0	0.2	highlong	4.0	1.0	1.0
1.0	6.0	0.75	3.5014397610337387	90.0	0.2	highlong	1.0	0.0	0.0
1.0	1.0	0.75	3.4980583836340897	90.0	0.2	highlong	6.0	0.0	0.0
1.0	3.0	0.75	3.712561246584389	90.0	0.2	highlong	2.0	0.0	0.0
1.0	2.0	0.75	3.34012171763744	90.0	0.2	highlong	9.0	0.0	0.0
1.0	1.0	0.75	3.739647547577284	90.0	0.2	highlong	5.0	0.0	0.0
1.0	2.0	0.75	3.872725897384559	90.0	0.2	highlong	2.0	0.0	0.0
1.0	5.0	0.75	4.141757617922397	90.0	0.2	highlong	0.0	0.0	0.0
1.0	2.0	0.75	3.4688113568794887	90.0	0.2	highlong	8.0	0.0	0.0
1.0	6.0	0.75	3.9798870341706567	90.0	0.2	highlong	0.0	0.0	0.0
1.0	3.0	0.75	4.465228108052089	90.0	0.2	highlong	0.0	0.0	0.0
1.0	3.0	0.75	3.7423110804308033	90.0	0.2	highlong	4.0	0.0	0.0
1.0	3.0	0.75	3.4238602907492672	90.0	0.2	highlong	6.0	1.0	1.0
1.0	6.0	0.75	3.5820052426560443	90.0	0.2	highlong	0.0	0.0	0.0
1.0	3.0	0.75	3.9094241428058063	90.0	0.2	highlong	0.0	0.0	0.0
1.0	5.0	0.75	3.836611349298868	90.0	0.2	highlong	1.0	0.0	0.0
1.0	2.0	0.75	3.685843526724829	90.0	0.2	highlong	3.0	0.0	0.0
1.0	1.0	0.75	4.252220897228806	90.0	0.2	highlong	0.0	0.0	0.0
1.0	4.0	0.75	3.5485970469387125	90.0	0.2	highlong	3.0	0.0	0.0
1.0	4.0	0.75	4.303962316366397	90.0	0.2	highlong	0.0	0.0	0.0
1.0	3.0	0.75	3.598012574851799	90.0	0.2	highlong	3.0	1.0	1.0
1.0	5.0	0.75	3.9005582764014775	90.0	0.2	highlong	0.0	0.0	0.0
1.0	1.0	0.75	3.1670614181555683	90.0	0.2	highlong	11.0	0.0	0.0
1.0	5.0	0.75	4.5480458040386536	90.0	0.2	highlong	2.0	0.0	0.0
1.0	4.0	0.75	4.2311023499437175	90.0	0.2	highlong	0.0	0.0	0.0
1.0	3.0	0.75	3.305418504037668	90.0	0.2	highlong	4.0	0.0	0.0
1.0	5.0	0.75	3.991044410250453	90.0	0.2	highlong	1.0	0.0	0.0
1.0	2.0	0.75	3.3150325111075083	90.0	0.2	highlong	7.0	0.0	0.0
1.0	1.0	0.75	3.0856184435933245	90.0	0.2	highlong	8.0	3.0	3.0
1.0	2.0	0.75	3.6685635178656137	90.0	0.2	highlong	2.0	0.0	0.0
1.0	1.0	0.75	3.829230651627128	90.0	0.2	highlong	2.0	0.0	0.0
1.0	6.0	0.75	4.429108096710361	90.0	0.2	highlong	0.0	0.0	0.0
1.0	5.0	0.75	2.594285246121005	90.0	0.2	highlong	5.0	0.0	0.0
1.0	3.0	0.75	3.3138452740439153	90.0	0.2	highlong	1.0	0.0	0.0
1.0	5.0	0.75	3.560386839228154	90.0	0.2	highlong	3.0	0.0	0.0
1.0	6.0	0.75	3.5491188769258843	90.0	0.2	highlong	1.0	0.0	0.0
1.0	3.0	0.75	4.182600799221563	90.0	0.2	highlong	0.0	0.0	0.0
1.0	3.0	0.75	3.938343099196637	90.0	0.2	highlong	2.0	0.0	0.0
1.0	6.0	0.75	4.1511414502498285	90.0	0.2	highlong	0.0	0.0	0.0
1.0	3.0	0.75	4.009785269839692	90.0	0.2	highlong	1.0	1.0	0.0
1.0	5.0	0.75	3.834881246627956	90.0	0.2	highlong	0.0	0.0	0.0
1.0	4.0	0.75	3.744878215414511	90.0	0.2	highlong	3.0	0.0	0.0
1.0	4.0	0.75	2.867090508326128	90.0	0.2	highlong	5.0	1.0	1.0
1.0	3.0	0.75	4.1695955546535215	90.0	0.2	highlong	2.0	0.0	0.0
1.0	2.0	0.75	4.282015422344828	90.0	0.2	highlong	0.0	0.0	0.0
1.0	3.0	0.75	3.0516809870652737	90.0	0.2	highlong	7.0	1.0	1.0
1.0	6.0	0.75	3.48322715682189	90.0	0.2	highlong	1.0	0.0	0.0
1.0	2.0	0.75	3.707844913346521	90.0	0.2	highlong	3.0	0.0	0.0
1.0	5.0	0.75	3.347356014667919	90.0	0.2	highlong	3.0	0.0	0.0
1.0	2.0	0.75	3.3010192440458614	90.0	0.2	highlong	4.0	0.0	0.0
1.0	2.0	0.75	3.2094701674582526	90.0	0.2	highlong	8.0	1.0	1.0
1.0	2.0	0.75	4.498030178192527	90.0	0.2	highlong	0.0	0.0	0.0
1.0	5.0	0.75	3.2606971922780086	90.0	0.2	highlong	6.0	0.0	0.0
1.0	5.0	0.75	4.061255109665437	90.0	0.2	highlong	0.0	0.0	0.0
1.0	1.0	0.75	3.3082820457059885	90.0	0.2	highlong	6.0	1.0	1.0
1.0	2.0	0.75	3.685112562277562	90.0	0.2	highlong	1.0	0.0	0.0
1.0	2.0	0.75	3.4518214919419967	90.0	0.2	highlong	4.0	1.0	1.0
1.0	5.0	0.75	3.532615765386113	90.0	0.2	highlong	2.0	0.0	0.0
1.0	6.0	0.75	3.888784875509144	90.0	0.2	highlong	1.0	0.0	0.0
1.0	5.0	0.75	3.981943041669846	90.0	0.2	highlong	0.0	0.0	0.0
1.0	6.0	0.75	3.7093721025717525	90.0	0.2	highlong	1.0	0.0	0.0
1.0	3.0	0.75	2.9197446180575355	90.0	0.2	highlong	8.0	2.0	1.0
1.0	4.0	0.75	3.8456834701589537	90.0	0.2	highlong	3.0	0.0	0.0
1.0	5.0	0.75	3.843175494816745	90.0	0.2	highlong	0.0	0.0	0.0
1.0	6.0	0.75	3.5017160912382224	90.0	0.2	highlong	2.0	0.0	0.0
1.0	1.0	0.75	3.125026551696597	90.0	0.2	highlong	7.0	0.0	0.0
1.0	6.0	0.75	3.834106182314149	90.0	0.2	highlong	0.0	0.0	0.0
1.0	5.0	0.75	4.1417366784724585	90.0	0.2	highlong	0.0	0.0	0.0
1.0	4.0	0.75	4.271993291988318	90.0	0.2	highlong	0.0	0.0	0.0
1.0	2.0	0.75	3.170747722143509	90.0	0.2	highlong	7.0	0.0	0.0
1.0	6.0	0.75	3.5825775695973374	90.0	0.2	highlong	3.0	0.0	0.0
1.0	6.0	0.75	4.5901201492895005	90.0	0.2	highlong	0.0	0.0	0.0
1.0	5.0	0.75	3.5336616627084863	90.0	0.2	highlong	3.0	0.0	0.0
1.0	4.0	0.75	3.743645187427852	90.0	0.2	highlong	2.0	0.0	0.0
1.0	1.0	0.75	3.9473897449726363	90.0	0.2	highlong	3.0	1.0	1.0
1.0	4.0	0.75	4.1637495226725765	90.0	0.2	highlong	1.0	0.0	0.0
1.0	1.0	0.75	3.71616531083086	90.0	0.2	highlong	2.0	0.0	0.0
1.0	6.0	0.75	3.554415525648962	90.0	0.2	highlong	1.0	0.0	0.0
1.0	3.0	0.75	3.4094940154283573	90.0	0.2	highlong	3.0	0.0	0.0
1.0	5.0	0.75	3.371653802406525	90.0	0.2	highlong	3.0	0.0	0.0
1.0	1.0	0.75	3.3406322892302245	90.0	0.2	highlong	9.0	0.0	0.0
1.0	3.0	0.75	3.0924520979008734	90.0	0.2	highlong	10.0	1.0	1.0
1.0	4.0	0.75	4.685673887101244	90.0	0.2	highlong	0.0	0.0	0.0
1.0	6.0	0.75	3.629356971716751	90.0	0.2	highlong	2.0	0.0	0.0
1.0	2.0	0.75	3.9398437766319283	90.0	0.2	highlong	1.0	0.0	0.0
1.0	5.0	0.75	3.5029259681539098	90.0	0.2	highlong	2.0	0.0	0.0
1.0	2.0	0.75	3.650462131761788	90.0	0.2	highlong	4.0	0.0	0.0
1.0	3.0	0.75	3.651275008300355	90.0	0.2	highlong	0.0	2.0	2.0
1.0	3.0	0.75	3.525013985445152	90.0	0.2	highlong	3.0	0.0	0.0
1.0	2.0	0.75	3.990633568935112	90.0	0.2	highlong	2.0	0.0	0.0
1.0	3.0	0.75	4.312018260338181	90.0	0.2	highlong	0.0	0.0	0.0
1.0	2.0	0.75	3.728131145144731	90.0	0.2	highlong	4.0	0.0	0.0
1.0	3.0	0.75	4.05266328908608	90.0	0.2	highlong	1.0	2.0	2.0
1.0	1.0	0.75	3.7138258929638814	90.0	0.2	highlong	3.0	0.0	0.0
1.0	6.0	0.75	4.578533120251596	90.0	0.2	highlong	0.0	0.0	0.0
1.0	5.0	0.75	3.2493127527841144	90.0	0.2	highlong	2.0	0.0	0.0
1.0	4.0	0.75	3.954342564800722	90.0	0.2	highlong	3.0	0.0	0.0
1.0	5.0	0.75	3.9953527686211436	90.0	0.2	highlong	2.0	0.0	0.0
1.0	5.0	0.75	3.7025603289933353	90.0	0.2	highlong	2.0	0.0	0.0
1.0	6.0	0.75	3.7959535507146738	90.0	0.2	highlong	0.0	0.0	0.0
1.0	6.0	0.75	3.91125514929012	90.0	0.2	highlong	3.0	0.0	0.0
1.0	5.0	0.75	3.4647098486285373	90.0	0.2	highlong	3.0	0.0	0.0
1.0	3.0	0.75	4.1646131147406535	90.0	0.2	highlong	2.0	0.0	0.0
1.0	1.0	0.75	3.88558280305475	90.0	0.2	highlong	2.0	1.0	1.0
1.0	6.0	0.75	3.945903093583548	90.0	0.2	highlong	1.0	0.0	0.0
1.0	6.0	0.75	3.154110708063235	90.0	0.2	highlong	3.0	0.0	0.0
1.0	1.0	0.75	4.396909700100031	90.0	0.2	highlong	2.0	0.0	0.0
1.0	5.0	0.75	3.338951555034823	90.0	0.2	highlong	6.0	0.0	0.0
1.0	3.0	0.75	3.342222957906849	90.0	0.2	highlong	5.0	1.0	1.0
1.0	6.0	0.75	3.3245935963179027	90.0	0.2	highlong	3.0	0.0	0.0
1.0	2.0	0.75	3.9527320227395775	90.0	0.2	highlong	5.0	0.0	0.0
1.0	5.0	0.75	4.03098143316364	90.0	0.2	highlong	0.0	0.0	0.0
1.0	3.0	0.75	3.7560704771622233	90.0	0.2	highlong	2.0	1.0	1.0
1.0	6.0	0.75	4.057196680470109	90.0	0.2	highlong	1.0	0.0	0.0
1.0	4.0	0.75	4.40242318745838	90.0	0.2	highlong	0.0	0.0	0.0
1.0	3.0	0.75	3.896120497855077	90.0	0.2	highlong	3.0	0.0	0.0
1.0	5.0	0.75	4.045379046153024	90.0	0.2	highlong	1.0	0.0	0.0
1.0	5.0	0.75	3.0766018668420854	90.0	0.2	highlong	2.0	2.0	2.0
1.0	5.0	0.75	3.958277122401879	90.0	0.2	highlong	0.0	0.0	0.0
1.0	5.0	0.75	3.53146408877335	90.0	0.2	highlong	1.0	0.0	0.0
1.0	6.0	0.75	4.221492393579196	90.0	0.2	highlong	3.0	0.0	0.0
1.0	4.0	0.75	3.7550860320987964	90.0	0.2	highlong	0.0	0.0	0.0
1.0	4.0	0.75	3.501550102768592	90.0	0.2	highlong	1.0	1.0	1.0
1.0	1.0	0.75	4.092935649779071	90.0	0.2	highlong	1.0	1.0	1.0
1.0	5.0	0.75	4.43754429325416	90.0	0.2	highlong	1.0	0.0	0.0
1.0	5.0	0.75	4.449671300424491	90.0	0.2	highlong	0.0	0.0	0.0
1.0	5.0	0.75	3.5544535256729404	90.0	0.2	highlong	1.0	0.0	0.0
1.0	1.0	0.75	4.2264268118453625	90.0	0.2	highlong	1.0	0.0	0.0
1.0	3.0	0.75	3.8213024007857226	90.0	0.2	highlong	3.0	0.0	0.0
1.0	4.0	0.75	3.0560105757787754	90.0	0.2	highlong	5.0	1.0	1.0
1.0	1.0	0.75	3.9307532728786914	90.0	0.2	highlong	4.0	1.0	1.0
1.0	3.0	0.75	3.6261985381733655	90.0	0.2	highlong	2.0	0.0	0.0
1.0	1.0	0.75	3.61762842748069	90.0	0.2	highlong	6.0	1.0	1.0
1.0	4.0	0.75	3.543907471978621	90.0	0.2	highlong	1.0	0.0	0.0
1.0	3.0	0.75	4.314647797825312	90.0	0.2	highlong	1.0	0.0	0.0
1.0	4.0	0.75	3.571046562539957	90.0	0.2	highlong	1.0	0.0	0.0
1.0	6.0	0.75	3.813570227361683	90.0	0.2	highlong	0.0	0.0	0.0
1.0	3.0	0.75	3.75533704622802	90.0	0.2	highlong	4.0	1.0	1.0
1.0	5.0	0.75	4.213321291983476	90.0	0.2	highlong	1.0	0.0	0.0
1.0	5.0	0.75	3.798967981018381	90.0	0.2	highlong	0.0	0.0	0.0
1.0	3.0	0.75	3.596677843362543	90.0	0.2	highlong	3.0	0.0	0.0
1.0	5.0	0.75	3.311010315542487	90.0	0.2	highlong	1.0	0.0	0.0
1.0	5.0	0.75	3.2409364253859376	90.0	0.2	highlong	4.0	0.0	0.0
1.0	6.0	0.75	3.8036949642263487	90.0	0.2	highlong	1.0	0.0	0.0
1.0	1.0	0.75	4.614528585364049	90.0	0.2	highlong	3.0	0.0	0.0
1.0	3.0	0.75	4.231189414734144	90.0	0.2	highlong	0.0	0.0	0.0
1.0	5.0	0.75	3.188100161695469	90.0	0.2	highlong	2.0	0.0	0.0
1.0	6.0	0.75	4.544535143270423	90.0	0.2	highlong	1.0	0.0	0.0
1.0	6.0	0.75	4.3290726329790035	90.0	0.2	highlong	2.0	0.0	0.0
1.0	4.0	0.75	3.759339415753769	90.0	0.2	highlong	2.0	0.0	0.0
1.0	4.0	0.75	3.5431052798860354	90.0	0.2	highlong	1.0	1.0	1.0
1.0	5.0	0.75	3.9580357751675503	90.0	0.2	highlong	2.0	0.0	0.0
1.0	2.0	0.75	3.716622047007496	90.0	0.2	highlong	2.0	0.0	0.0
1.0	1.0	0.75	3.3900952518624616	90.0	0.2	highlong	8.0	1.0	1.0
1.0	4.0	0.75	3.5474300640645184	90.0	0.2	highlong	2.0	0.0	0.0
1.0	6.0	0.75	2.9364918227992187	90.0	0.2	highlong	3.0	0.0	0.0
1.0	2.0	0.75	3.5421412494659332	90.0	0.2	highlong	5.0	0.0	0.0
1.0	1.0	0.75	4.170215391790511	90.0	0.2	highlong	2.0	0.0	0.0
1.0	2.0	0.75	3.53091988580051	90.0	0.2	highlong	4.0	0.0	0.0
1.0	1.0	0.75	3.3281474822110373	90.0	0.2	highlong	6.0	1.0	1.0
1.0	4.0	0.75	4.030567240012308	90.0	0.2	highlong	0.0	0.0	0.0
1.0	4.0	0.75	3.7621426274834215	90.0	0.2	highlong	0.0	0.0	0.0
1.0	4.0	0.75	3.6426345183586215	90.0	0.2	highlong	3.0	0.0	0.0
1.0	3.0	0.75	4.464922951107003	90.0	0.2	highlong	1.0	0.0	0.0
1.0	5.0	0.75	4.57038356865864	90.0	0.2	highlong	0.0	0.0	0.0
1.0	3.0	0.75	4.46411154714894	90.0	0.2	highlong	0.0	0.0	0.0
1.0	3.0	0.75	3.7645481005207246	90.0	0.2	highlong	2.0	0.0	0.0
1.0	6.0	0.75	3.924143831027473	90.0	0.2	highlong	0.0	0.0	0.0
1.0	4.0	0.75	3.7291592637707898	90.0	0.2	highlong	1.0	0.0	0.0
1.0	6.0	0.75	3.620014863502836	90.0	0.2	highlong	0.0	0.0	0.0
1.0	5.0	0.75	3.928754015955145	90.0	0.2	highlong	0.0	0.0	0.0
1.0	3.0	0.75	4.597037646315555	90.0	0.2	highlong	1.0	0.0	0.0
1.0	1.0	0.75	3.9740268793549225	90.0	0.2	highlong	3.0	0.0	0.0
1.0	5.0	0.75	3.1157670832919755	90.0	0.2	highlong	4.0	0.0	0.0
1.0	2.0	0.75	3.903869636371311	90.0	0.2	highlong	7.0	1.0	1.0
1.0	4.0	0.75	3.353782852516608	90.0	0.2	highlong	6.0	0.0	0.0
1.0	4.0	0.75	3.7758924178615576	90.0	0.2	highlong	1.0	0.0	0.0
1.0	6.0	0.75	4.1727188689499535	90.0	0.2	highlong	0.0	0.0	0.0
1.0	5.0	0.75	3.7747584804820273	90.0	0.2	highlong	2.0	0.0	0.0
1.0	1.0	0.75	4.2987640037833135	90.0	0.2	highlong	2.0	0.0	0.0
1.0	2.0	0.75	3.231973325951314	90.0	0.2	highlong	4.0	1.0	1.0
1.0	4.0	0.75	4.339971184737721	90.0	0.2	highlong	0.0	0.0	0.0
1.0	5.0	0.75	3.863723348236956	90.0	0.2	highlong	2.0	0.0	0.0
1.0	2.0	0.75	4.295025986860392	90.0	0.2	highlong	2.0	0.0	0.0
1.0	4.0	0.75	2.9313849309859736	90.0	0.2	highlong	5.0	0.0	0.0
1.0	5.0	0.75	4.09129408300028	90.0	0.2	highlong	0.0	0.0	0.0
1.0	4.0	0.75	4.115365165304475	90.0	0.2	highlong	1.0	0.0	0.0
1.0	2.0	0.75	3.356857068300541	90.0	0.2	highlong	3.0	0.0	0.0
1.0	2.0	0.75	4.43525332487129	90.0	0.2	highlong	3.0	0.0	0.0
1.0	2.0	0.75	3.995635572624384	90.0	0.2	highlong	3.0	0.0	0.0
1.0	1.0	0.75	3.738223660274417	90.0	0.2	highlong	2.0	0.0	0.0
1.0	4.0	0.75	3.4285446838355864	90.0	0.2	highlong	4.0	0.0	0.0
1.0	2.0	0.75	4.077207688604179	90.0	0.2	highlong	0.0	0.0	0.0
1.0	5.0	0.75	3.857188868947625	90.0	0.2	highlong	1.0	1.0	1.0
1.0	6.0	0.75	3.8416467277180577	90.0	0.2	highlong	2.0	0.0	0.0
1.0	2.0	0.75	3.3130609132278033	90.0	0.2	highlong	8.0	0.0	0.0
1.0	5.0	0.75	3.875562796492752	90.0	0.2	highlong	2.0	0.0	0.0
1.0	2.0	0.75	3.785025348235137	90.0	0.2	highlong	2.0	1.0	1.0
1.0	3.0	0.75	3.731803427571248	90.0	0.2	highlong	3.0	0.0	0.0
1.0	2.0	0.75	3.3376991161797886	90.0	0.2	highlong	8.0	1.0	1.0
1.0	2.0	0.75	3.463614946532517	90.0	0.2	highlong	7.0	0.0	0.0
1.0	4.0	0.75	4.609226527941307	90.0	0.2	highlong	0.0	0.0	0.0
1.0	5.0	0.75	4.624700927272945	90.0	0.2	highlong	0.0	0.0	0.0
1.0	2.0	0.75	3.725882702536692	90.0	0.2	highlong	2.0	1.0	1.0
1.0	4.0	0.75	3.8286056380588858	90.0	0.2	highlong	1.0	0.0	0.0
1.0	4.0	0.75	3.372823027056373	90.0	0.2	highlong	5.0	0.0	0.0
1.0	4.0	0.75	3.557525247942621	90.0	0.2	highlong	6.0	1.0	1.0
1.0	5.0	0.75	3.678294510778707	90.0	0.2	highlong	4.0	0.0	0.0
1.0	3.0	0.75	3.6544656497380226	90.0	0.2	highlong	3.0	0.0	0.0
1.0	6.0	0.75	3.03140135006536	90.0	0.2	highlong	2.0	0.0	0.0
1.0	5.0	0.75	3.0542137061896124	90.0	0.2	highlong	5.0	1.0	1.0
1.0	5.0	0.75	4.139442143190001	90.0	0.2	highlong	3.0	0.0	0.0
1.0	1.0	0.75	3.7408073013716234	90.0	0.2	highlong	5.0	0.0	0.0
1.0	3.0	0.75	3.457866390074232	90.0	0.2	highlong	1.0	0.0	0.0
1.0	6.0	0.75	4.16438165027849	90.0	0.2	highlong	0.0	0.0	0.0
1.0	3.0	0.75	3.828946250420597	90.0	0.2	highlong	4.0	1.0	1.0
1.0	1.0	0.75	4.542502465337696	90.0	0.2	highlong	1.0	0.0	0.0
1.0	6.0	0.75	4.753681788741515	90.0	0.2	highlong	0.0	0.0	0.0
1.0	6.0	0.75	3.6656697068563533	90.0	0.2	highlong	1.0	0.0	0.0
1.0	2.0	0.75	3.9384681797282033	90.0	0.2	highlong	2.0	1.0	1.0
1.0	6.0	0.75	4.348189086805098	90.0	0.2	highlong	1.0	0.0	0.0
1.0	2.0	0.75	3.5249635634020056	90.0	0.2	highlong	2.0	1.0	1.0
1.0	6.0	0.75	4.1331798282885535	90.0	0.2	highlong	0.0	0.0	0.0
1.0	3.0	0.75	3.7498404402528425	90.0	0.2	highlong	5.0	1.0	1.0
1.0	2.0	0.75	4.802795722745807	90.0	0.2	highlong	0.0	0.0	0.0
1.0	6.0	0.75	3.8936699053800004	90.0	0.2	highlong	0.0	0.0	0.0
1.0	5.0	0.75	3.5545846551691835	90.0	0.2	highlong	2.0	0.0	0.0
1.0	4.0	0.75	3.5044538220463286	90.0	0.2	highlong	3.0	0.0	0.0
1.0	5.0	0.75	3.00051653845568	90.0	0.2	highlong	8.0	0.0	0.0
1.0	2.0	0.75	3.505641362010241	90.0	0.2	highlong	5.0	2.0	1.0
1.0	4.0	0.75	3.2064718977597337	90.0	0.2	highlong	4.0	1.0	1.0
1.0	2.0	0.75	3.5556676395421216	90.0	0.2	highlong	5.0	0.0	0.0
1.0	5.0	0.75	4.241814359496385	90.0	0.2	highlong	0.0	0.0	0.0
1.0	6.0	0.75	3.6202671352845743	90.0	0.2	highlong	2.0	0.0	0.0
1.0	1.0	0.75	3.2977811088607165	90.0	0.2	highlong	6.0	1.0	1.0
1.0	3.0	0.75	4.603673253884698	90.0	0.2	highlong	1.0	0.0	0.0
1.0	2.0	0.75	4.041737117551024	90.0	0.2	highlong	3.0	0.0	0.0
1.0	2.0	0.75	4.537237379115079	90.0	0.2	highlong	1.0	1.0	1.0
1.0	3.0	0.75	4.117463071494218	90.0	0.2	highlong	2.0	0.0	0.0
1.0	4.0	0.75	4.168816617365874	90.0	0.2	highlong	1.0	0.0	0.0
1.0	5.0	0.75	4.628605955990385	90.0	0.2	highlong	0.0	0.0	0.0
1.0	5.0	0.75	4.00426697407277	90.0	0.2	highlong	0.0	0.0	0.0
1.0	6.0	0.75	4.016367006424555	90.0	0.2	highlong	0.0	0.0	0.0
1.0	6.0	0.75	3.3653963707844734	90.0	0.2	highlong	6.0	0.0	0.0
1.0	3.0	0.75	3.958557647669769	90.0	0.2	highlong	1.0	0.0	0.0
1.0	4.0	0.75	3.956198995388101	90.0	0.2	highlong	1.0	0.0	0.0
1.0	3.0	0.75	3.775127990301708	90.0	0.2	highlong	3.0	0.0	0.0
1.0	3.0	0.75	3.891800401487048	90.0	0.2	highlong	2.0	0.0	0.0
1.0	3.0	0.75	4.32752964070332	90.0	0.2	highlong	0.0	0.0	0.0
1.0	3.0	0.75	3.5819055158452717	90.0	0.2	highlong	3.0	1.0	1.0
1.0	5.0	0.75	2.9279975280413058	90.0	0.2	highlong	8.0	0.0	0.0
1.0	1.0	0.75	3.6786687978752446	90.0	0.2	highlong	2.0	1.0	1.0
1.0	5.0	0.75	3.983682655116298	90.0	0.2	highlong	1.0	0.0	0.0
1.0	2.0	0.75	3.7762619276812384	90.0	0.2	highlong	2.0	1.0	1.0
1.0	2.0	0.75	4.1570060068976185	90.0	0.2	highlong	1.0	1.0	1.0
1.0	6.0	0.75	3.363746778965565	90.0	0.2	highlong	4.0	1.0	1.0
1.0	4.0	0.75	2.798539122992161	90.0	0.2	highlong	3.0	0.0	0.0
1.0	5.0	0.75	3.231974772237769	90.0	0.2	highlong	2.0	0.0	0.0
1.0	3.0	0.75	3.1061096092264084	90.0	0.2	highlong	9.0	1.0	1.0
1.0	6.0	0.75	3.5392275782249123	90.0	0.2	highlong	1.0	0.0	0.0
1.0	2.0	0.75	3.4844869884653065	90.0	0.2	highlong	3.0	1.0	1.0
1.0	4.0	0.75	3.545171112542901	90.0	0.2	highlong	3.0	0.0	0.0
1.0	1.0	0.75	3.2576514785824	90.0	0.2	highlong	6.0	2.0	2.0
1.0	1.0	0.75	3.730430420405844	90.0	0.2	highlong	4.0	0.0	0.0
1.0	2.0	0.75	4.403658335999922	90.0	0.2	highlong	2.0	0.0	0.0
1.0	5.0	0.75	3.9469487923070683	90.0	0.2	highlong	0.0	0.0	0.0
1.0	6.0	0.75	3.8683566286948468	90.0	0.2	highlong	2.0	0.0	0.0
1.0	3.0	0.75	3.220089596853956	90.0	0.2	highlong	4.0	1.0	1.0
1.0	2.0	0.75	3.7643341499282483	90.0	0.2	highlong	3.0	0.0	0.0
1.0	4.0	0.75	3.7956833619352457	90.0	0.2	highlong	1.0	0.0	0.0
1.0	2.0	0.75	4.4571814623203485	90.0	0.2	highlong	0.0	0.0	0.0
1.0	1.0	0.75	3.810673878682393	90.0	0.2	highlong	2.0	0.0	0.0
1.0	3.0	0.75	3.67288694531461	90.0	0.2	highlong	0.0	1.0	1.0
1.0	2.0	0.75	4.331380015031434	90.0	0.2	highlong	0.0	0.0	0.0
1.0	1.0	0.75	3.1219123114529053	90.0	0.2	highlong	8.0	0.0	0.0
1.0	5.0	0.75	4.032082176339718	90.0	0.2	highlong	0.0	0.0	0.0
1.0	1.0	0.75	4.158830789260773	90.0	0.2	highlong	0.0	0.0	0.0
1.0	4.0	0.75	3.1419778360187163	90.0	0.2	highlong	3.0	0.0	0.0
1.0	1.0	0.75	3.9337390651625497	90.0	0.2	highlong	2.0	1.0	1.0
1.0	6.0	0.75	3.9001051572689938	90.0	0.2	highlong	0.0	0.0	0.0
1.0	1.0	0.75	3.9705487418081935	90.0	0.2	highlong	4.0	1.0	1.0
1.0	2.0	0.75	3.6168516399525537	90.0	0.2	highlong	2.0	1.0	1.0
1.0	4.0	0.75	3.9530078333114664	90.0	0.2	highlong	1.0	0.0	0.0
1.0	2.0	0.75	2.9806368395046268	90.0	0.2	highlong	9.0	0.0	0.0
1.0	6.0	0.75	3.877214236354813	90.0	0.2	highlong	0.0	0.0	0.0
1.0	5.0	0.75	3.596848999893305	90.0	0.2	highlong	1.0	1.0	1.0
1.0	4.0	0.75	3.861236254585574	90.0	0.2	highlong	1.0	0.0	0.0
1.0	4.0	0.75	3.2390021478250843	90.0	0.2	highlong	3.0	1.0	1.0
1.0	4.0	0.75	3.9224676230507183	90.0	0.2	highlong	1.0	0.0	0.0
1.0	6.0	0.75	3.8189357338097913	90.0	0.2	highlong	0.0	0.0	0.0
1.0	3.0	0.75	4.178698640106752	90.0	0.2	highlong	0.0	0.0	0.0
1.0	2.0	0.75	3.9118779073444627	90.0	0.2	highlong	1.0	0.0	0.0
1.0	4.0	0.75	4.468830414358272	90.0	0.2	highlong	0.0	0.0	0.0
1.0	3.0	0.75	2.9417938802219608	90.0	0.2	highlong	8.0	1.0	1.0
1.0	2.0	0.75	4.0632263092827205	90.0	0.2	highlong	4.0	0.0	0.0
1.0	5.0	0.75	3.190646582228881	90.0	0.2	highlong	0.0	1.0	1.0
1.0	6.0	0.75	3.9262405816166286	90.0	0.2	highlong	0.0	0.0	0.0
1.0	5.0	0.75	3.743276923127665	90.0	0.2	highlong	2.0	0.0	0.0
1.0	3.0	0.75	4.171869576823655	90.0	0.2	highlong	0.0	0.0	0.0
1.0	5.0	0.75	4.9833317515196685	90.0	0.2	highlong	1.0	0.0	0.0
1.0	4.0	0.75	3.924998590091045	90.0	0.2	highlong	0.0	0.0	0.0
1.0	2.0	0.75	3.4092627902408696	90.0	0.2	highlong	9.0	0.0	0.0
1.0	6.0	0.75	4.666948921826403	90.0	0.2	highlong	0.0	0.0	0.0
1.0	6.0	0.75	3.6473665169170384	90.0	0.2	highlong	1.0	0.0	0.0
1.0	2.0	0.75	2.922414452172882	90.0	0.2	highlong	7.0	2.0	2.0
1.0	2.0	0.75	3.408165771296141	90.0	0.2	highlong	3.0	1.0	1.0
1.0	3.0	0.75	3.601334109937961	90.0	0.2	highlong	1.0	0.0	0.0
1.0	2.0	0.75	3.101349107738775	90.0	0.2	highlong	8.0	2.0	2.0
1.0	3.0	0.75	3.608351119611484	90.0	0.2	highlong	3.0	1.0	1.0
1.0	4.0	0.75	3.965142554619258	90.0	0.2	highlong	1.0	0.0	0.0
1.0	3.0	0.75	3.7554215979261882	90.0	0.2	highlong	2.0	0.0	0.0
1.0	6.0	0.75	4.042289956714268	90.0	0.2	highlong	1.0	1.0	1.0
1.0	2.0	0.75	3.658208437195401	90.0	0.2	highlong	1.0	0.0	0.0
1.0	4.0	0.75	3.279659220275158	90.0	0.2	highlong	4.0	1.0	1.0
1.0	1.0	0.75	3.5621703113903465	90.0	0.2	highlong	5.0	1.0	1.0
1.0	2.0	0.75	4.160751848529413	90.0	0.2	highlong	5.0	0.0	0.0
1.0	6.0	0.75	3.6838001918921215	90.0	0.2	highlong	1.0	1.0	1.0
1.0	5.0	0.75	2.887475076208415	90.0	0.2	highlong	7.0	0.0	0.0
1.0	2.0	0.75	3.5160690934745507	90.0	0.2	highlong	6.0	1.0	1.0
1.0	4.0	0.75	4.028911302091919	90.0	0.2	highlong	2.0	0.0	0.0
1.0	3.0	0.75	3.6835178683832654	90.0	0.2	highlong	1.0	0.0	0.0
1.0	5.0	0.75	3.83439836115577	90.0	0.2	highlong	4.0	0.0	0.0
1.0	5.0	0.75	4.380272686019757	90.0	0.2	highlong	0.0	1.0	1.0
1.0	3.0	0.75	3.498951481901166	90.0	0.2	highlong	3.0	1.0	1.0
1.0	6.0	0.75	3.442724321852543	90.0	0.2	highlong	1.0	0.0	0.0
1.0	3.0	0.75	3.9456388189018265	90.0	0.2	highlong	3.0	0.0	0.0
1.0	2.0	0.75	3.3722751655958128	90.0	0.2	highlong	5.0	0.0	0.0
1.0	2.0	0.75	3.5189382318235483	90.0	0.2	highlong	4.0	1.0	1.0
1.0	2.0	0.75	3.7712853158653927	90.0	0.2	highlong	3.0	0.0	0.0
1.0	2.0	0.75	3.436421341071413	90.0	0.2	highlong	7.0	1.0	1.0
1.0	2.0	0.75	4.19894163799177	90.0	0.2	highlong	2.0	0.0	0.0
1.0	4.0	0.75	3.6260351267610265	90.0	0.2	highlong	2.0	0.0	0.0
1.0	4.0	0.75	3.343826008951078	90.0	0.2	highlong	4.0	1.0	1.0
1.0	1.0	0.75	3.5807370987576346	90.0	0.2	highlong	5.0	1.0	1.0
1.0	6.0	0.75	4.02723368423081	90.0	0.2	highlong	0.0	0.0	0.0
1.0	2.0	0.75	3.7000927166034416	90.0	0.2	highlong	1.0	1.0	1.0
1.0	5.0	0.75	3.635067017718293	90.0	0.2	highlong	4.0	0.0	0.0
1.0	2.0	0.75	3.687297059926309	90.0	0.2	highlong	3.0	1.0	1.0
1.0	3.0	0.75	3.780788862008877	90.0	0.2	highlong	2.0	0.0	0.0
1.0	1.0	0.75	3.759150818954983	90.0	0.2	highlong	3.0	0.0	0.0
1.0	5.0	0.75	3.671409911354421	90.0	0.2	highlong	0.0	0.0	0.0
1.0	3.0	0.75	4.017259223426167	90.0	0.2	highlong	1.0	0.0	0.0
1.0	2.0	0.75	3.626638367713458	90.0	0.2	highlong	4.0	0.0	0.0
1.0	4.0	0.75	3.734176860042537	90.0	0.2	highlong	1.0	1.0	1.0
1.0	2.0	0.75	4.17936660575674	90.0	0.2	highlong	2.0	0.0	0.0
1.0	2.0	0.75	4.431290748660113	90.0	0.2	highlong	2.0	0.0	0.0
1.0	3.0	0.75	3.8605246043611037	90.0	0.2	highlong	2.0	0.0	0.0
1.0	6.0	0.75	4.463601325416807	90.0	0.2	highlong	1.0	0.0	0.0
1.0	3.0	0.75	4.293836493911398	90.0	0.2	highlong	1.0	0.0	0.0
1.0	3.0	0.75	3.2753382408657883	90.0	0.2	highlong	3.0	2.0	2.0
1.0	1.0	0.75	3.455319312079851	90.0	0.2	highlong	5.0	1.0	1.0
1.0	6.0	0.75	3.3237360465600654	90.0	0.2	highlong	4.0	0.0	0.0
1.0	5.0	0.75	4.194163339862723	90.0	0.2	highlong	1.0	0.0	0.0
1.0	6.0	0.75	3.3894279077861142	90.0	0.2	highlong	2.0	0.0	0.0
1.0	3.0	0.75	3.4887632139082854	90.0	0.2	highlong	3.0	0.0	0.0
1.0	5.0	0.75	3.4721286893708654	90.0	0.2	highlong	4.0	2.0	2.0
1.0	6.0	0.75	3.553552838635937	90.0	0.2	highlong	4.0	0.0	0.0
1.0	2.0	0.75	3.66797060914442	90.0	0.2	highlong	4.0	0.0	0.0
1.0	6.0	0.75	4.035007523269462	90.0	0.2	highlong	0.0	0.0	0.0
1.0	3.0	0.75	4.344548510403532	90.0	0.2	highlong	1.0	0.0	0.0
1.0	4.0	0.75	4.445221462317418	90.0	0.2	highlong	2.0	0.0	0.0
1.0	1.0	0.75	3.8416483055915127	90.0	0.2	highlong	3.0	0.0	0.0
1.0	2.0	0.75	3.8484600791699304	90.0	0.2	highlong	2.0	3.0	3.0
1.0	4.0	0.75	4.669766348329951	90.0	0.2	highlong	0.0	0.0	0.0
1.0	4.0	0.75	4.207115000091136	90.0	0.2	highlong	1.0	0.0	0.0
1.0	6.0	0.75	3.7319623101860184	90.0	0.2	highlong	0.0	0.0	0.0
1.0	2.0	0.75	3.7161391615353097	90.0	0.2	highlong	3.0	0.0	0.0
1.0	2.0	0.75	4.212068853128442	90.0	0.2	highlong	2.0	0.0	0.0
1.0	4.0	0.75	3.257183914251869	90.0	0.2	highlong	2.0	0.0	0.0
1.0	4.0	0.75	3.5287208538650385	90.0	0.2	highlong	2.0	0.0	0.0
1.0	5.0	0.75	3.736744148351189	90.0	0.2	highlong	3.0	0.0	0.0
1.0	1.0	0.75	3.665466391936028	90.0	0.2	highlong	0.0	1.0	1.0
1.0	6.0	0.75	4.052962024529174	90.0	0.2	highlong	2.0	0.0	0.0
1.0	4.0	0.75	4.954363670049105	90.0	0.2	highlong	1.0	0.0	0.0
1.0	5.0	0.75	4.020100522362755	90.0	0.2	highlong	1.0	0.0	0.0
1.0	6.0	0.75	3.733268096220857	90.0	0.2	highlong	4.0	0.0	0.0
1.0	6.0	0.75	4.059701144833499	90.0	0.2	highlong	0.0	0.0	0.0
1.0	3.0	0.75	3.6637781538653353	90.0	0.2	highlong	2.0	0.0	0.0
1.0	3.0	0.75	3.505611373799796	90.0	0.2	highlong	4.0	0.0	0.0
1.0	3.0	0.75	3.6709183789722735	90.0	0.2	highlong	3.0	0.0	0.0
1.0	6.0	0.75	3.591434622491243	90.0	0.2	highlong	1.0	0.0	0.0
1.0	1.0	0.75	3.3633231246774637	90.0	0.2	highlong	6.0	0.0	0.0
1.0	1.0	0.75	3.8470445646348574	90.0	0.2	highlong	1.0	1.0	1.0
1.0	5.0	0.75	3.8090665300948037	90.0	0.2	highlong	2.0	0.0	0.0
1.0	2.0	0.75	3.1299412438366154	90.0	0.2	highlong	8.0	1.0	1.0
1.0	5.0	0.75	3.298680103079916	90.0	0.2	highlong	4.0	2.0	2.0
1.0	4.0	0.75	3.381424853509745	90.0	0.2	highlong	3.0	0.0	0.0
1.0	6.0	0.75	3.617281343000716	90.0	0.2	highlong	0.0	0.0	0.0
1.0	3.0	0.75	4.025885353111005	90.0	0.2	highlong	3.0	0.0	0.0
1.0	1.0	0.75	3.8734083005596704	90.0	0.2	highlong	4.0	0.0	0.0
1.0	1.0	0.75	3.7014200022847743	90.0	0.2	highlong	3.0	1.0	1.0
1.0	2.0	0.75	4.036996943628234	90.0	0.2	highlong	1.0	0.0	0.0
1.0	1.0	0.75	3.970621023060177	90.0	0.2	highlong	4.0	0.0	0.0
1.0	2.0	0.75	3.796022848534625	90.0	0.2	highlong	4.0	1.0	1.0
1.0	5.0	0.75	3.360564658797581	90.0	0.2	highlong	3.0	0.0	0.0
1.0	5.0	0.75	3.313896392516229	90.0	0.2	highlong	3.0	0.0	0.0
1.0	2.0	0.75	3.879610496808844	90.0	0.2	highlong	1.0	1.0	1.0
1.0	5.0	0.75	4.0218867691254045	90.0	0.2	highlong	0.0	0.0	0.0
1.0	1.0	0.75	3.7253416280936738	90.0	0.2	highlong	5.0	1.0	1.0
1.0	4.0	0.75	2.653347458191294	90.0	0.2	highlong	9.0	0.0	0.0
1.0	4.0	0.75	3.3684700862829278	90.0	0.2	highlong	3.0	1.0	1.0
1.0	3.0	0.75	4.293319410526933	90.0	0.2	highlong	2.0	0.0	0.0
1.0	4.0	0.75	4.0235715898684505	90.0	0.2	highlong	2.0	1.0	1.0
1.0	1.0	0.75	4.1086989794000885	90.0	0.2	highlong	3.0	0.0	0.0
1.0	6.0	0.75	3.303137433350796	90.0	0.2	highlong	2.0	0.0	0.0
1.0	3.0	0.75	3.869995893638909	90.0	0.2	highlong	1.0	0.0	0.0
1.0	2.0	0.75	4.228865022722996	90.0	0.2	highlong	3.0	0.0	0.0
1.0	4.0	0.75	2.705321429100773	90.0	0.2	highlong	10.0	1.0	1.0
1.0	6.0	0.75	4.465401964569941	90.0	0.2	highlong	0.0	0.0	0.0
1.0	5.0	0.75	4.296547788083537	90.0	0.2	highlong	0.0	0.0	0.0
1.0	3.0	0.75	4.425366554597095	90.0	0.2	highlong	1.0	1.0	1.0
1.0	2.0	0.75	3.247932599580396	90.0	0.2	highlong	3.0	1.0	1.0
1.0	1.0	0.75	3.183512043335192	90.0	0.2	highlong	6.0	1.0	1.0
1.0	4.0	0.75	4.266925993350412	90.0	0.2	highlong	0.0	0.0	0.0
1.0	1.0	0.75	4.281959557182836	90.0	0.2	highlong	1.0	0.0	0.0
1.0	6.0	0.75	3.0131837198292835	90.0	0.2	highlong	5.0	1.0	1.0
1.0	2.0	0.75	4.623022880121961	90.0	0.2	highlong	1.0	0.0	0.0
1.0	4.0	0.75	3.214817659534208	90.0	0.2	highlong	5.0	0.0	0.0
1.0	2.0	0.75	4.588288833053041	90.0	0.2	highlong	0.0	0.0	0.0
1.0	2.0	0.75	3.680818644963257	90.0	0.2	highlong	3.0	1.0	1.0
1.0	2.0	0.75	4.165629500168741	90.0	0.2	highlong	1.0	0.0	0.0
1.0	4.0	0.75	3.4983571190771854	90.0	0.2	highlong	6.0	0.0	0.0
1.0	5.0	0.75	3.865176881438437	90.0	0.2	highlong	1.0	1.0	1.0
1.0	2.0	0.75	4.015971689213953	90.0	0.2	highlong	2.0	0.0	0.0
1.0	2.0	0.75	3.347769962426965	90.0	0.2	highlong	3.0	1.0	1.0
1.0	4.0	0.75	4.178553766555349	90.0	0.2	highlong	0.0	0.0	0.0
1.0	3.0	0.75	4.251009708505459	90.0	0.2	highlong	1.0	0.0	0.0
1.0	3.0	0.75	3.9095607807149126	90.0	0.2	highlong	1.0	0.0	0.0
1.0	2.0	0.75	3.3230574115182545	90.0	0.2	highlong	2.0	1.0	1.0
1.0	2.0	0.75	3.96404282128186	90.0	0.2	highlong	2.0	0.0	0.0
1.0	6.0	0.75	3.237013287407837	90.0	0.2	highlong	1.0	0.0	0.0
1.0	4.0	0.75	4.06746277609649	90.0	0.2	highlong	0.0	0.0	0.0
1.0	3.0	0.75	4.188500909997298	90.0	0.2	highlong	0.0	0.0	0.0
1.0	4.0	0.75	3.8611977998632985	90.0	0.2	highlong	1.0	0.0	0.0
1.0	5.0	0.75	3.8659078458857032	90.0	0.2	highlong	0.0	0.0	0.0
1.0	1.0	0.75	3.3918142226143533	90.0	0.2	highlong	3.0	0.0	0.0
1.0	3.0	0.75	4.619635477177293	90.0	0.2	highlong	1.0	0.0	0.0
1.0	3.0	0.75	4.41696763883999	90.0	0.2	highlong	0.0	0.0	0.0
1.0	2.0	0.75	3.113476114909107	90.0	0.2	highlong	8.0	0.0	0.0
1.0	2.0	0.75	4.158365761048034	90.0	0.2	highlong	0.0	1.0	1.0
1.0	4.0	0.75	4.9374188303240265	90.0	0.2	highlong	1.0	0.0	0.0
1.0	2.0	0.75	3.4597263251629853	90.0	0.2	highlong	7.0	0.0	0.0
1.0	2.0	0.75	3.7481149122816713	90.0	0.2	highlong	3.0	2.0	2.0
1.0	3.0	0.75	3.9814087613292295	90.0	0.2	highlong	1.0	0.0	0.0
1.0	3.0	0.75	2.790436792895698	90.0	0.2	highlong	4.0	0.0	0.0
1.0	1.0	0.75	3.8190580979772473	90.0	0.2	highlong	2.0	0.0	0.0
1.0	5.0	0.75	3.522246725875662	90.0	0.2	highlong	3.0	0.0	0.0
1.0	3.0	0.75	4.013233836723115	90.0	0.2	highlong	3.0	0.0	0.0
1.0	4.0	0.75	3.6951426400337577	90.0	0.2	highlong	1.0	0.0	0.0
1.0	2.0	0.75	3.605234448228944	90.0	0.2	highlong	0.0	1.0	1.0
1.0	1.0	0.75	3.0956595898007206	90.0	0.2	highlong	4.0	3.0	3.0
1.0	5.0	0.75	4.414174947710305	90.0	0.2	highlong	0.0	0.0	0.0
1.0	3.0	0.75	4.007112936184646	90.0	0.2	highlong	0.0	0.0	0.0
1.0	3.0	0.75	3.7013800163107553	90.0	0.2	highlong	0.0	2.0	2.0
1.0	4.0	0.75	3.6587328428026376	90.0	0.2	highlong	2.0	0.0	0.0
1.0	2.0	0.75	3.610865460083095	90.0	0.2	highlong	4.0	0.0	0.0
1.0	3.0	0.75	3.5283156430113465	90.0	0.2	highlong	4.0	1.0	1.0
1.0	2.0	0.75	3.481235413237424	90.0	0.2	highlong	4.0	0.0	0.0
1.0	4.0	0.75	3.5944227652842144	90.0	0.2	highlong	5.0	0.0	0.0
1.0	1.0	0.75	3.0498804387954777	90.0	0.2	highlong	9.0	0.0	0.0
1.0	3.0	0.75	3.7351700293123846	90.0	0.2	highlong	2.0	0.0	0.0
1.0	5.0	0.75	3.3946647833212955	90.0	0.2	highlong	2.0	0.0	0.0
1.0	4.0	0.75	3.5124413719247776	90.0	0.2	highlong	1.0	0.0	0.0
1.0	5.0	0.75	4.023601544090439	90.0	0.2	highlong	2.0	0.0	0.0
1.0	3.0	0.75	3.965136859164855	90.0	0.2	highlong	0.0	0.0	0.0
1.0	6.0	0.75	4.4553608183625455	90.0	0.2	highlong	1.0	0.0	0.0
1.0	4.0	0.75	2.9539827618477124	90.0	0.2	highlong	10.0	0.0	0.0
1.0	6.0	0.75	3.2547697341203032	90.0	0.2	highlong	3.0	1.0	1.0
1.0	3.0	0.75	4.3841461010801135	90.0	0.2	highlong	1.0	0.0	0.0
1.0	5.0	0.75	3.1849105353148266	90.0	0.2	highlong	3.0	1.0	1.0
1.0	2.0	0.75	4.089093228862136	90.0	0.2	highlong	4.0	0.0	0.0
1.0	6.0	0.75	2.8280208655699015	90.0	0.2	highlong	6.0	1.0	1.0
1.0	4.0	0.75	3.678376842663359	90.0	0.2	highlong	1.0	0.0	0.0
1.0	3.0	0.75	4.285634634774312	90.0	0.2	highlong	2.0	0.0	0.0
1.0	2.0	0.75	3.4500218064125003	90.0	0.2	highlong	3.0	1.0	1.0
1.0	5.0	0.75	3.7538196564198616	90.0	0.2	highlong	0.0	0.0	0.0
1.0	4.0	0.75	3.93224730568092	90.0	0.2	highlong	3.0	0.0	0.0
1.0	2.0	0.75	4.496806701973654	90.0	0.2	highlong	1.0	0.0	0.0
1.0	4.0	0.75	2.4782729291857835	90.0	0.2	highlong	8.0	1.0	1.0
1.0	6.0	0.75	3.466039410172038	90.0	0.2	highlong	3.0	0.0	0.0
1.0	5.0	0.75	4.083995670237456	90.0	0.2	highlong	1.0	0.0	0.0
1.0	6.0	0.75	3.9413088678973023	90.0	0.2	highlong	1.0	0.0	0.0
1.0	1.0	0.75	4.102738573389861	90.0	0.2	highlong	1.0	0.0	0.0
1.0	2.0	0.75	4.0397872195986215	90.0	0.2	highlong	4.0	0.0	0.0
1.0	5.0	0.75	4.572824496416839	90.0	0.2	highlong	0.0	0.0	0.0
1.0	3.0	0.75	4.336202748629058	90.0	0.2	highlong	0.0	0.0	0.0
1.0	6.0	0.75	3.885554016227238	90.0	0.2	highlong	0.0	0.0	0.0
1.0	6.0	0.75	4.424341060421766	90.0	0.2	highlong	0.0	0.0	0.0
1.0	4.0	0.75	4.0520689262621	90.0	0.2	highlong	2.0	0.0	0.0
1.0	2.0	0.75	3.8133336175230785	90.0	0.2	highlong	6.0	0.0	0.0
1.0	5.0	0.75	4.418704394108671	90.0	0.2	highlong	0.0	0.0	0.0
1.0	3.0	0.75	3.6585233576162834	90.0	0.2	highlong	2.0	0.0	0.0
1.0	5.0	0.75	3.0137830290481875	90.0	0.2	highlong	3.0	0.0	0.0
1.0	2.0	0.75	4.414804296312759	90.0	0.2	highlong	1.0	0.0	0.0
1.0	1.0	0.75	4.131432436263887	90.0	0.2	highlong	2.0	0.0	0.0
1.0	6.0	0.75	3.6776121076035952	90.0	0.2	highlong	1.0	1.0	1.0
1.0	2.0	0.75	4.011225791820819	90.0	0.2	highlong	2.0	0.0	0.0
1.0	6.0	0.75	3.7403465294808727	90.0	0.2	highlong	2.0	1.0	1.0
1.0	2.0	0.75	4.163364764648765	90.0	0.2	highlong	2.0	0.0	0.0
1.0	4.0	0.75	4.032277825328876	90.0	0.2	highlong	0.0	0.0	0.0
1.0	6.0	0.75	4.051428106901336	90.0	0.2	highlong	1.0	0.0	0.0
1.0	4.0	0.75	3.0336235007259416	90.0	0.2	highlong	5.0	0.0	0.0
1.0	5.0	0.75	4.5346184386373185	90.0	0.2	highlong	0.0	0.0	0.0
1.0	5.0	0.75	3.8251377056265734	90.0	0.2	highlong	2.0	0.0	0.0
1.0	3.0	0.75	3.5421665288934867	90.0	0.2	highlong	4.0	0.0	0.0
1.0	2.0	0.75	3.0796255255435163	90.0	0.2	highlong	6.0	1.0	1.0
1.0	4.0	0.75	4.141526392734908	90.0	0.2	highlong	0.0	0.0	0.0
1.0	1.0	0.75	4.215249676126486	90.0	0.2	highlong	1.0	0.0	0.0
1.0	5.0	0.75	3.8113434472787167	90.0	0.2	highlong	0.0	0.0	0.0
1.0	4.0	0.75	4.273805163229292	90.0	0.2	highlong	1.0	0.0	0.0
1.0	2.0	0.75	3.623461385635382	90.0	0.2	highlong	2.0	0.0	0.0
1.0	4.0	0.75	3.9733923202304537	90.0	0.2	highlong	1.0	0.0	0.0
1.0	1.0	0.75	3.843809005452972	90.0	0.2	highlong	4.0	0.0	0.0
1.0	3.0	0.75	4.897672949971978	90.0	0.2	highlong	0.0	1.0	1.0
1.0	4.0	0.75	3.5334728304837046	90.0	0.2	highlong	2.0	1.0	1.0
1.0	3.0	0.75	4.536801574033778	90.0	0.2	highlong	1.0	0.0	0.0
1.0	3.0	0.75	3.8922875653606277	90.0	0.2	highlong	0.0	0.0	0.0
1.0	5.0	0.75	4.365572499456007	90.0	0.2	highlong	0.0	0.0	0.0
1.0	4.0	0.75	4.107651468482242	90.0	0.2	highlong	0.0	0.0	0.0
1.0	1.0	0.75	4.185624037378792	90.0	0.2	highlong	3.0	0.0	0.0
1.0	6.0	0.75	4.383958990007699	90.0	0.2	highlong	1.0	0.0	0.0
1.0	1.0	0.75	3.9412760848989943	90.0	0.2	highlong	0.0	0.0	0.0
1.0	3.0	0.75	3.1104763552685477	90.0	0.2	highlong	2.0	1.0	1.0
1.0	5.0	0.75	3.796171990957418	90.0	0.2	highlong	0.0	0.0	0.0
1.0	5.0	0.75	4.897415661379898	90.0	0.2	highlong	1.0	0.0	0.0
1.0	2.0	0.75	4.956735162042271	90.0	0.2	highlong	2.0	0.0	0.0
1.0	1.0	0.75	3.4178405798747127	90.0	0.2	highlong	7.0	0.0	0.0
1.0	5.0	0.75	3.6125522284350624	90.0	0.2	highlong	0.0	0.0	0.0
1.0	4.0	0.75	4.581875564254932	90.0	0.2	highlong	1.0	0.0	0.0
1.0	2.0	0.75	3.6754576116705135	90.0	0.2	highlong	1.0	0.0	0.0
1.0	2.0	0.75	4.0173587454547794	90.0	0.2	highlong	5.0	0.0	0.0
1.0	1.0	0.75	3.374271186280211	90.0	0.2	highlong	6.0	1.0	1.0
1.0	6.0	0.75	3.2486736079152663	90.0	0.2	highlong	4.0	0.0	0.0
1.0	2.0	0.75	3.6982315884648966	90.0	0.2	highlong	6.0	0.0	0.0
1.0	6.0	0.75	3.695448497150226	90.0	0.2	highlong	1.0	0.0	0.0
1.0	6.0	0.75	4.124185358375616	90.0	0.2	highlong	0.0	1.0	1.0
1.0	6.0	0.75	3.984250310986397	90.0	0.2	highlong	1.0	0.0	0.0
1.0	2.0	0.75	2.9508069844243465	90.0	0.2	highlong	4.0	2.0	2.0
1.0	6.0	0.75	4.3753508219435115	90.0	0.2	highlong	0.0	0.0	0.0
1.0	4.0	0.75	3.977438485532089	90.0	0.2	highlong	1.0	0.0	0.0
1.0	4.0	0.75	3.3888561884157964	90.0	0.2	highlong	4.0	0.0	0.0
1.0	3.0	0.75	4.207194399212187	90.0	0.2	highlong	0.0	0.0	0.0
1.0	1.0	0.75	3.8059949577313685	90.0	0.2	highlong	3.0	0.0	0.0
1.0	4.0	0.75	3.5525893173619147	90.0	0.2	highlong	1.0	1.0	1.0
1.0	4.0	0.75	3.8502540537752186	90.0	0.2	highlong	2.0	0.0	0.0
1.0	1.0	0.75	4.6475359083910215	90.0	0.2	highlong	1.0	1.0	1.0
1.0	5.0	0.75	3.8702017632000087	90.0	0.2	highlong	3.0	0.0	0.0
1.0	4.0	0.75	4.0260064227181145	90.0	0.2	highlong	1.0	0.0	0.0
1.0	6.0	0.75	3.5803993851030884	90.0	0.2	highlong	1.0	0.0	0.0
1.0	2.0	0.75	4.162648317568976	90.0	0.2	highlong	4.0	0.0	0.0
1.0	6.0	0.75	3.0085179428255704	90.0	0.2	highlong	4.0	0.0	0.0
1.0	4.0	0.75	3.029683603890144	90.0	0.2	highlong	4.0	0.0	0.0
1.0	6.0	0.75	3.890051933075133	90.0	0.2	highlong	2.0	0.0	0.0
1.0	4.0	0.75	3.627261656211084	90.0	0.2	highlong	1.0	1.0	1.0
1.0	3.0	0.75	2.8653465210620235	90.0	0.2	highlong	9.0	0.0	0.0
1.0	2.0	0.75	4.240010092620778	90.0	0.2	highlong	3.0	0.0	0.0
1.0	5.0	0.75	3.0938389458429167	90.0	0.2	highlong	3.0	0.0	0.0
1.0	2.0	0.75	3.4417750682874817	90.0	0.2	highlong	2.0	0.0	0.0
1.0	3.0	0.75	4.00791512827723	90.0	0.2	highlong	3.0	0.0	0.0
1.0	2.0	0.75	4.921693144081052	90.0	0.2	highlong	0.0	0.0	0.0
1.0	5.0	0.75	4.303087808582871	90.0	0.2	highlong	0.0	0.0	0.0
1.0	3.0	0.75	3.952054976021112	90.0	0.2	highlong	2.0	0.0	0.0
1.0	1.0	0.75	3.3510892144525606	90.0	0.2	highlong	3.0	0.0	0.0
1.0	6.0	0.75	3.805201944494708	90.0	0.2	highlong	0.0	0.0	0.0
1.0	4.0	0.75	4.00962981541449	90.0	0.2	highlong	4.0	0.0	0.0
1.0	3.0	0.75	3.979973845623309	90.0	0.2	highlong	1.0	0.0	0.0
1.0	2.0	0.75	3.7961137486201135	90.0	0.2	highlong	1.0	0.0	0.0
1.0	3.0	0.75	4.122475724327678	90.0	0.2	highlong	1.0	0.0	0.0
1.0	3.0	0.75	3.7346087041395255	90.0	0.2	highlong	5.0	0.0	0.0
1.0	4.0	0.75	3.2363726103379538	90.0	0.2	highlong	0.0	0.0	0.0
1.0	3.0	0.75	3.5588503747592504	90.0	0.2	highlong	2.0	1.0	1.0
1.0	1.0	0.75	3.3783015392133127	90.0	0.2	highlong	6.0	0.0	0.0
1.0	4.0	0.75	3.625000128074322	90.0	0.2	highlong	2.0	0.0	0.0
1.0	6.0	0.75	3.6097443232642714	90.0	0.2	highlong	3.0	1.0	1.0
1.0	3.0	0.75	3.8073752207354135	90.0	0.2	highlong	1.0	0.0	0.0
1.0	4.0	0.75	3.5350048365402036	90.0	0.2	highlong	1.0	1.0	1.0
1.0	2.0	0.75	3.996435752994082	90.0	0.2	highlong	2.0	1.0	0.0
1.0	1.0	0.75	3.7820682473211527	90.0	0.2	highlong	4.0	2.0	2.0
1.0	4.0	0.75	3.743807628023848	90.0	0.2	highlong	1.0	0.0	0.0
1.0	6.0	0.75	3.1570997443018527	90.0	0.2	highlong	5.0	0.0	0.0
1.0	1.0	0.75	3.8555719110130386	90.0	0.2	highlong	3.0	0.0	0.0
1.0	6.0	0.75	3.933391980682576	90.0	0.2	highlong	0.0	0.0	0.0
1.0	1.0	0.75	4.49617152141432	90.0	0.2	highlong	0.0	0.0	0.0
1.0	6.0	0.75	3.834855097332405	90.0	0.2	highlong	0.0	0.0	0.0
1.0	6.0	0.75	3.4236994765115787	90.0	0.2	highlong	3.0	0.0	0.0
1.0	4.0	0.75	3.612677308966629	90.0	0.2	highlong	5.0	0.0	0.0
1.0	2.0	0.75	3.605898212243596	90.0	0.2	highlong	5.0	0.0	0.0
1.0	5.0	0.75	3.883049799018846	90.0	0.2	highlong	1.0	0.0	0.0
1.0	6.0	0.75	4.501139969367789	90.0	0.2	highlong	1.0	0.0	0.0
1.0	1.0	0.75	3.166724300327557	90.0	0.2	highlong	5.0	1.0	1.0
1.0	3.0	0.75	3.948540371450085	90.0	0.2	highlong	3.0	0.0	0.0
1.0	4.0	0.75	3.5741869285334444	90.0	0.2	highlong	0.0	0.0	0.0
1.0	1.0	0.75	3.006485264892844	90.0	0.2	highlong	7.0	1.0	1.0
1.0	1.0	0.75	3.9326027908307406	90.0	0.2	highlong	3.0	2.0	2.0
1.0	3.0	0.75	3.696335532501899	90.0	0.2	highlong	3.0	0.0	0.0
1.0	2.0	0.75	3.813096867465018	90.0	0.2	highlong	4.0	0.0	0.0
1.0	5.0	0.75	4.034951314688715	90.0	0.2	highlong	3.0	0.0	0.0
1.0	4.0	0.75	2.725330908175467	90.0	0.2	highlong	9.0	0.0	0.0
1.0	4.0	0.75	3.722074157742668	90.0	0.2	highlong	2.0	0.0	0.0
1.0	6.0	0.75	4.047924077336583	90.0	0.2	highlong	0.0	0.0	0.0
1.0	2.0	0.75	3.4821859256772347	90.0	0.2	highlong	5.0	1.0	1.0
1.0	4.0	0.75	4.09421837327674	90.0	0.2	highlong	1.0	0.0	0.0
1.0	3.0	0.75	4.68392989983714	90.0	0.2	highlong	0.0	0.0	0.0
1.0	6.0	0.75	3.380805016372755	90.0	0.2	highlong	5.0	0.0	0.0
1.0	1.0	0.75	3.2028313213581683	90.0	0.2	highlong	3.0	0.0	0.0
1.0	5.0	0.75	3.3853909079945246	90.0	0.2	highlong	3.0	0.0	0.0
1.0	1.0	0.75	4.481845496736861	90.0	0.2	highlong	3.0	0.0	0.0
1.0	1.0	0.75	3.451366253676811	90.0	0.2	highlong	5.0	2.0	2.0
1.0	2.0	0.75	3.895057406854302	90.0	0.2	highlong	2.0	1.0	1.0
1.0	3.0	0.75	3.7101661786888553	90.0	0.2	highlong	3.0	0.0	0.0
1.0	5.0	0.75	3.6391425008188025	90.0	0.2	highlong	1.0	0.0	0.0
1.0	5.0	0.75	3.070593373255896	90.0	0.2	highlong	7.0	0.0	0.0
1.0	5.0	0.75	4.005895440687652	90.0	0.2	highlong	2.0	0.0	0.0
1.0	2.0	0.75	4.0861331790741255	90.0	0.2	highlong	4.0	0.0	0.0
1.0	5.0	0.75	4.199380503137476	90.0	0.2	highlong	1.0	0.0	0.0
1.0	2.0	0.75	3.4274796903616465	90.0	0.2	highlong	3.0	0.0	0.0
1.0	4.0	0.75	3.838459161578876	90.0	0.2	highlong	2.0	0.0	0.0
1.0	2.0	0.75	3.72630698702606	90.0	0.2	highlong	3.0	0.0	0.0
1.0	4.0	0.75	3.6388157378007673	90.0	0.2	highlong	2.0	0.0	0.0
1.0	2.0	0.75	4.2446933757172856	90.0	0.2	highlong	0.0	0.0	0.0
1.0	4.0	0.75	4.152220802376616	90.0	0.2	highlong	2.0	0.0	0.0
1.0	5.0	0.75	3.7996401893745513	90.0	0.2	highlong	2.0	0.0	0.0
1.0	4.0	0.75	3.528008485155567	90.0	0.2	highlong	1.0	0.0	0.0
1.0	3.0	0.75	4.23571448300427	90.0	0.2	highlong	0.0	0.0	0.0
1.0	2.0	0.75	4.414353331683434	90.0	0.2	highlong	0.0	0.0	0.0
1.0	1.0	0.75	3.732084674353475	90.0	0.2	highlong	2.0	0.0	0.0
1.0	6.0	0.75	3.3800165645759	90.0	0.2	highlong	1.0	0.0	0.0
1.0	4.0	0.75	3.7453720510801607	90.0	0.2	highlong	3.0	0.0	0.0
1.0	3.0	0.75	3.842246707626822	90.0	0.2	highlong	3.0	0.0	0.0
1.0	5.0	0.75	3.6011503880919533	90.0	0.2	highlong	1.0	0.0	0.0
1.0	4.0	0.75	4.2128609112935695	90.0	0.2	highlong	0.0	0.0	0.0
1.0	5.0	0.75	3.1197296595031534	90.0	0.2	highlong	3.0	1.0	1.0
1.0	3.0	0.75	3.36108556115003	90.0	0.2	highlong	6.0	0.0	0.0
1.0	3.0	0.75	3.8696820389572526	90.0	0.2	highlong	3.0	0.0	0.0
1.0	2.0	0.75	3.0379864580466265	90.0	0.2	highlong	4.0	0.0	0.0
1.0	6.0	0.75	3.4482818347734034	90.0	0.2	highlong	2.0	1.0	1.0
1.0	3.0	0.75	3.618773102482346	90.0	0.2	highlong	1.0	1.0	1.0
1.0	6.0	0.75	3.4423214287631767	90.0	0.2	highlong	3.0	0.0	0.0
1.0	3.0	0.75	4.216707968692494	90.0	0.2	highlong	2.0	0.0	0.0
1.0	3.0	0.75	3.5346804895171484	90.0	0.2	highlong	2.0	0.0	0.0
1.0	2.0	0.75	3.408854471132079	90.0	0.2	highlong	6.0	0.0	0.0
1.0	1.0	0.75	3.571133373992609	90.0	0.2	highlong	5.0	0.0	0.0
1.0	6.0	0.75	3.8350246191674535	90.0	0.2	highlong	0.0	0.0	0.0
1.0	4.0	0.75	3.556170702391674	90.0	0.2	highlong	1.0	0.0	0.0
1.0	2.0	0.75	3.604071615856197	90.0	0.2	highlong	3.0	0.0	0.0
1.0	4.0	0.75	4.320275704121232	90.0	0.2	highlong	0.0	1.0	1.0
1.0	1.0	0.75	4.0822116016855405	90.0	0.2	highlong	3.0	0.0	0.0
1.0	4.0	0.75	3.515402277800211	90.0	0.2	highlong	7.0	0.0	0.0
1.0	1.0	0.75	4.755872047882312	90.0	0.2	highlong	0.0	0.0	0.0
1.0	1.0	0.75	3.508730451448997	90.0	0.2	highlong	4.0	1.0	1.0
1.0	3.0	0.75	3.4433689396810228	90.0	0.2	highlong	7.0	1.0	1.0
1.0	3.0	0.75	3.577628087932812	90.0	0.2	highlong	1.0	1.0	1.0
1.0	1.0	0.75	4.577341886859334	90.0	0.2	highlong	3.0	0.0	0.0
1.0	2.0	0.75	4.310083982777328	90.0	0.2	highlong	2.0	0.0	0.0
1.0	1.0	0.75	3.5368053147577863	90.0	0.2	highlong	3.0	0.0	0.0
1.0	2.0	0.75	3.4298624299925327	90.0	0.2	highlong	2.0	0.0	0.0
1.0	3.0	0.75	3.816843548120729	90.0	0.2	highlong	1.0	0.0	0.0
1.0	3.0	0.75	3.9221448671760206	90.0	0.2	highlong	2.0	0.0	0.0
1.0	3.0	0.75	3.805262597847375	90.0	0.2	highlong	2.0	0.0	0.0
1.0	3.0	0.75	4.162164219747469	90.0	0.2	highlong	1.0	0.0	0.0
1.0	1.0	0.75	2.695011177477796	90.0	0.2	highlong	8.0	0.0	0.0
1.0	5.0	0.75	3.369053542306641	90.0	0.2	highlong	3.0	0.0	0.0
1.0	3.0	0.75	4.118393366575456	90.0	0.2	highlong	0.0	0.0	0.0
1.0	1.0	0.75	3.37196699923214	90.0	0.2	highlong	7.0	0.0	0.0
1.0	3.0	0.75	3.1300439168611764	90.0	0.2	highlong	4.0	1.0	1.0
1.0	2.0	0.75	3.637704637028624	90.0	0.2	highlong	1.0	0.0	0.0
1.0	1.0	0.75	4.1872736291977	90.0	0.2	highlong	0.0	0.0	0.0
1.0	3.0	0.75	4.035618130363054	90.0	0.2	highlong	0.0	0.0	0.0
1.0	2.0	0.75	3.5451249674756142	90.0	0.2	highlong	3.0	1.0	1.0
1.0	2.0	0.75	4.480427034907371	90.0	0.2	highlong	1.0	0.0	0.0
1.0	6.0	0.75	4.160925156300803	90.0	0.2	highlong	0.0	0.0	0.0
1.0	1.0	0.75	3.7374501808015816	90.0	0.2	highlong	4.0	0.0	0.0
1.0	2.0	0.75	3.7972007517434037	90.0	0.2	highlong	6.0	0.0	0.0
1.0	2.0	0.75	3.883191913023312	90.0	0.2	highlong	3.0	0.0	0.0
1.0	4.0	0.75	4.029790933753564	90.0	0.2	highlong	2.0	0.0	0.0
1.0	3.0	0.75	3.7916809924094967	90.0	0.2	highlong	2.0	0.0	0.0
1.0	2.0	0.75	3.2964499992380585	90.0	0.2	highlong	6.0	1.0	1.0
1.0	5.0	0.75	3.420145195148927	90.0	0.2	highlong	0.0	0.0	0.0
1.0	3.0	0.75	2.9870481392181296	90.0	0.2	highlong	6.0	0.0	0.0
1.0	3.0	0.75	3.8535160117687792	90.0	0.2	highlong	1.0	0.0	0.0
1.0	2.0	0.75	4.124787408633801	90.0	0.2	highlong	4.0	0.0	0.0
1.0	3.0	0.75	3.4356552428587905	90.0	0.2	highlong	6.0	0.0	0.0
1.0	3.0	0.75	3.2412754340595367	90.0	0.2	highlong	5.0	0.0	0.0
1.0	3.0	0.75	3.0759121800816804	90.0	0.2	highlong	4.0	0.0	0.0
1.0	4.0	0.75	4.037126583196328	90.0	0.2	highlong	2.0	0.0	0.0
1.0	4.0	0.75	3.654899910308188	90.0	0.2	highlong	2.0	0.0	0.0
1.0	6.0	0.75	3.7074229520799333	90.0	0.2	highlong	1.0	0.0	0.0
1.0	1.0	0.75	3.614183384012177	90.0	0.2	highlong	0.0	1.0	1.0
1.0	6.0	0.75	3.74566293733428	90.0	0.2	highlong	0.0	0.0	0.0
1.0	3.0	0.75	3.996233345740285	90.0	0.2	highlong	2.0	0.0	0.0
1.0	5.0	0.75	4.168259566837743	90.0	0.2	highlong	2.0	0.0	0.0
1.0	2.0	0.75	2.7091988808206477	90.0	0.2	highlong	12.0	0.0	0.0
1.0	5.0	0.75	3.24979341725124	90.0	0.2	highlong	1.0	1.0	1.0
1.0	1.0	0.75	3.085352840941804	90.0	0.2	highlong	8.0	0.0	0.0
1.0	5.0	0.75	3.4262329995294647	90.0	0.2	highlong	4.0	1.0	1.0
1.0	2.0	0.75	4.436679896450431	90.0	0.2	highlong	0.0	0.0	0.0
1.0	2.0	0.75	3.9974525138304102	90.0	0.2	highlong	3.0	1.0	1.0
1.0	2.0	0.75	2.853993984291786	90.0	0.2	highlong	8.0	0.0	0.0
1.0	5.0	0.75	3.3788821496181374	90.0	0.2	highlong	2.0	1.0	1.0
1.0	3.0	0.75	4.4635455970785465	90.0	0.2	highlong	0.0	0.0	0.0
1.0	3.0	0.75	3.672927465294392	90.0	0.2	highlong	3.0	0.0	0.0
1.0	1.0	0.75	3.1934724059400352	90.0	0.2	highlong	9.0	2.0	2.0
1.0	5.0	0.75	3.3394545795151935	90.0	0.2	highlong	2.0	1.0	1.0
1.0	6.0	0.75	4.0387003234709065	90.0	0.2	highlong	0.0	0.0	0.0
1.0	1.0	0.75	3.5437196608352	90.0	0.2	highlong	4.0	0.0	0.0
1.0	6.0	0.75	3.825678780069592	90.0	0.2	highlong	1.0	0.0	0.0
1.0	4.0	0.75	3.2853072020816976	90.0	0.2	highlong	3.0	0.0	0.0
1.0	2.0	0.75	4.392663454382629	90.0	0.2	highlong	1.0	0.0	0.0
1.0	1.0	0.75	3.7189376948528112	90.0	0.2	highlong	5.0	1.0	1.0
1.0	6.0	0.75	3.556525737843648	90.0	0.2	highlong	4.0	0.0	0.0
1.0	4.0	0.75	3.021301607011321	90.0	0.2	highlong	6.0	1.0	1.0
1.0	1.0	0.75	4.537654601907533	90.0	0.2	highlong	1.0	0.0	0.0
1.0	1.0	0.75	4.143917784997747	90.0	0.2	highlong	3.0	0.0	0.0
1.0	4.0	0.75	3.6321498041300497	90.0	0.2	highlong	1.0	0.0	0.0
1.0	3.0	0.75	3.2840944148128535	90.0	0.2	highlong	3.0	1.0	1.0
1.0	2.0	0.75	4.082219002681973	90.0	0.2	highlong	2.0	0.0	0.0
1.0	1.0	0.75	4.44464561766312	90.0	0.2	highlong	0.0	0.0	0.0
1.0	3.0	0.75	3.541390592748776	90.0	0.2	highlong	2.0	0.0	0.0
1.0	5.0	0.75	3.5500453293108434	90.0	0.2	highlong	0.0	0.0	0.0
1.0	6.0	0.75	3.7030064609752738	90.0	0.2	highlong	2.0	0.0	0.0
1.0	2.0	0.75	3.656948031141976	90.0	0.2	highlong	5.0	0.0	0.0
1.0	3.0	0.75	3.7959343760644697	90.0	0.2	highlong	1.0	0.0	0.0
1.0	3.0	0.75	3.883000079803961	90.0	0.2	highlong	6.0	0.0	0.0
1.0	1.0	0.75	3.225848418225948	90.0	0.2	highlong	8.0	1.0	1.0
1.0	4.0	0.75	4.420976491302089	90.0	0.2	highlong	0.0	0.0	0.0
1.0	4.0	0.75	3.9220112708109407	90.0	0.2	highlong	2.0	0.0	0.0
1.0	3.0	0.75	3.918870604033216	90.0	0.2	highlong	2.0	0.0	0.0
1.0	5.0	0.75	4.47139488261975	90.0	0.2	highlong	0.0	0.0	0.0
1.0	6.0	0.75	4.425993856466669	90.0	0.2	highlong	0.0	0.0	0.0
1.0	2.0	0.75	4.1638174934932515	90.0	0.2	highlong	3.0	0.0	0.0
1.0	2.0	0.75	3.773427196042464	90.0	0.2	highlong	4.0	0.0	0.0
1.0	2.0	0.75	3.546753434090496	90.0	0.2	highlong	6.0	0.0	0.0
1.0	6.0	0.75	4.35754800222323	90.0	0.2	highlong	1.0	0.0	0.0
1.0	5.0	0.75	4.2379594949354615	90.0	0.2	highlong	0.0	0.0	0.0
1.0	5.0	0.75	3.5650275211300126	90.0	0.2	highlong	1.0	0.0	0.0
1.0	5.0	0.75	4.068834482486031	90.0	0.2	highlong	2.0	0.0	0.0
1.0	5.0	0.75	4.109245339875783	90.0	0.2	highlong	0.0	0.0	0.0
1.0	1.0	0.75	3.6051173145797177	90.0	0.2	highlong	3.0	0.0	0.0
1.0	4.0	0.75	3.2872987853192326	90.0	0.2	highlong	0.0	1.0	1.0
1.0	3.0	0.75	3.9845244353785403	90.0	0.2	highlong	1.0	0.0	0.0
1.0	1.0	0.75	3.876912462825073	90.0	0.2	highlong	2.0	0.0	0.0
1.0	5.0	0.75	4.841821527342622	90.0	0.2	highlong	1.0	0.0	0.0
1.0	5.0	0.75	4.575418932075478	90.0	0.2	highlong	0.0	0.0	0.0
1.0	1.0	0.75	4.144588811347206	90.0	0.2	highlong	2.0	0.0	0.0
1.0	1.0	0.75	3.4571526912533783	90.0	0.2	highlong	4.0	1.0	1.0
1.0	5.0	0.75	4.2734717056326845	90.0	0.2	highlong	1.0	0.0	0.0
1.0	3.0	0.75	3.7279447792863785	90.0	0.2	highlong	3.0	0.0	0.0
1.0	5.0	0.75	2.960199491498956	90.0	0.2	highlong	4.0	1.0	1.0
1.0	1.0	0.75	3.639765258873145	90.0	0.2	highlong	5.0	0.0	0.0
1.0	1.0	0.75	4.049304316925043	90.0	0.2	highlong	1.0	0.0	0.0
1.0	5.0	0.75	4.4918617662194364	90.0	0.2	highlong	0.0	0.0	0.0
1.0	2.0	0.75	3.68645800124433	90.0	0.2	highlong	4.0	1.0	1.0
1.0	3.0	0.75	3.973288077272054	90.0	0.2	highlong	3.0	0.0	0.0
1.0	1.0	0.75	3.6097115402659634	90.0	0.2	highlong	7.0	0.0	0.0
1.0	2.0	0.75	4.504180091046254	90.0	0.2	highlong	1.0	0.0	0.0
1.0	1.0	0.75	3.3417924698140564	90.0	0.2	highlong	4.0	0.0	0.0
1.0	6.0	0.75	3.012657042910876	90.0	0.2	highlong	4.0	0.0	0.0
1.0	2.0	0.75	3.8142762598120767	90.0	0.2	highlong	3.0	0.0	0.0
1.0	6.0	0.75	4.436345799855097	90.0	0.2	highlong	1.0	0.0	0.0
1.0	4.0	0.75	3.5737497811354704	90.0	0.2	highlong	1.0	0.0	0.0
1.0	2.0	0.75	3.4539391863141398	90.0	0.2	highlong	4.0	1.0	1.0
1.0	5.0	0.75	4.820118182110374	90.0	0.2	highlong	0.0	0.0	0.0
1.0	3.0	0.75	3.4568020348865254	90.0	0.2	highlong	0.0	0.0	0.0
1.0	2.0	0.75	3.3193801686248308	90.0	0.2	highlong	4.0	0.0	0.0
1.0	3.0	0.75	4.639143390762849	90.0	0.2	highlong	1.0	0.0	0.0
1.0	6.0	0.75	3.94091577381592	90.0	0.2	highlong	2.0	0.0	0.0
1.0	5.0	0.75	3.90246845996975	90.0	0.2	highlong	0.0	0.0	0.0
1.0	2.0	0.75	3.3320267776510626	90.0	0.2	highlong	7.0	0.0	0.0
1.0	5.0	0.75	3.219640393131832	90.0	0.2	highlong	3.0	0.0	0.0
1.0	1.0	0.75	3.6173635600479135	90.0	0.2	highlong	5.0	1.0	1.0
1.0	6.0	0.75	3.407102623165519	90.0	0.2	highlong	1.0	0.0	0.0
1.0	2.0	0.75	4.190455749365684	90.0	0.2	highlong	1.0	0.0	0.0
1.0	1.0	0.75	3.211351180010035	90.0	0.2	highlong	7.0	1.0	1.0
1.0	4.0	0.75	3.3026790960222514	90.0	0.2	highlong	3.0	0.0	0.0
1.0	1.0	0.75	3.3119730878865714	90.0	0.2	highlong	7.0	1.0	1.0
1.0	5.0	0.75	3.461927179301129	90.0	0.2	highlong	4.0	0.0	0.0
1.0	2.0	0.75	3.7811017039820825	90.0	0.2	highlong	1.0	0.0	0.0
1.0	4.0	0.75	4.0074178669648495	90.0	0.2	highlong	2.0	0.0	0.0
1.0	5.0	0.75	3.8940723770212897	90.0	0.2	highlong	0.0	0.0	0.0
1.0	4.0	0.75	3.3566391743718524	90.0	0.2	highlong	4.0	1.0	1.0
1.0	6.0	0.75	3.9928600156828624	90.0	0.2	highlong	0.0	0.0	0.0
1.0	3.0	0.75	3.7088650398416436	90.0	0.2	highlong	1.0	0.0	0.0
1.0	3.0	0.75	5.020032426189142	90.0	0.2	highlong	0.0	0.0	0.0
1.0	5.0	0.75	4.114599067091852	90.0	0.2	highlong	0.0	1.0	1.0
1.0	1.0	0.75	3.6632351024433127	90.0	0.2	highlong	6.0	0.0	0.0
1.0	4.0	0.75	3.8158503788508806	90.0	0.2	highlong	1.0	0.0	0.0
1.0	4.0	0.75	4.305313475084951	90.0	0.2	highlong	0.0	0.0	0.0
1.0	1.0	0.75	4.131615265686384	90.0	0.2	highlong	2.0	0.0	0.0
1.0	1.0	0.75	4.21305866363549	90.0	0.2	highlong	0.0	0.0	0.0
1.0	3.0	0.75	3.361005648688036	90.0	0.2	highlong	3.0	0.0	0.0
1.0	5.0	0.75	3.4590905467281274	90.0	0.2	highlong	3.0	0.0	0.0
1.0	1.0	0.75	3.8960677052031563	90.0	0.2	highlong	2.0	0.0	0.0
1.0	6.0	0.75	2.9340112120023436	90.0	0.2	highlong	3.0	1.0	1.0
1.0	4.0	0.75	4.045409034363471	90.0	0.2	highlong	1.0	0.0	0.0
1.0	2.0	0.75	3.0733379907883864	90.0	0.2	highlong	11.0	0.0	0.0
1.0	3.0	0.75	3.805516327232701	90.0	0.2	highlong	1.0	0.0	0.0
1.0	2.0	0.75	3.9466923856511653	90.0	0.2	highlong	1.0	1.0	1.0
1.0	6.0	0.75	3.8723516102880216	90.0	0.2	highlong	4.0	0.0	0.0
1.0	3.0	0.75	4.845698979062499	90.0	0.2	highlong	1.0	0.0	0.0
1.0	6.0	0.75	3.721789756536138	90.0	0.2	highlong	2.0	1.0	1.0
1.0	4.0	0.75	4.002120002647695	90.0	0.2	highlong	2.0	0.0	0.0
1.0	1.0	0.75	3.9580867205499466	90.0	0.2	highlong	2.0	0.0	0.0
1.0	5.0	0.75	3.246644075990377	90.0	0.2	highlong	3.0	0.0	0.0
1.0	3.0	0.75	4.1825503218803375	90.0	0.2	highlong	0.0	0.0	0.0
1.0	3.0	0.75	3.105148542571997	90.0	0.2	highlong	5.0	0.0	0.0
1.0	5.0	0.75	4.3005388184756566	90.0	0.2	highlong	0.0	0.0	0.0
1.0	6.0	0.75	3.590255710344528	90.0	0.2	highlong	1.0	0.0	0.0
1.0	6.0	0.75	3.6133550194325896	90.0	0.2	highlong	1.0	0.0	0.0
1.0	3.0	0.75	3.9554995045161694	90.0	0.2	highlong	0.0	0.0	0.0
1.0	6.0	0.75	3.3655279291898013	90.0	0.2	highlong	1.0	0.0	0.0
1.0	4.0	0.75	3.319830993429122	90.0	0.2	highlong	2.0	1.0	1.0
1.0	1.0	0.75	3.662235532654122	90.0	0.2	highlong	4.0	0.0	0.0
1.0	2.0	0.75	3.618109154188731	90.0	0.2	highlong	3.0	0.0	0.0
1.0	1.0	0.75	3.6101046343473464	90.0	0.2	highlong	3.0	1.0	1.0
1.0	3.0	0.75	4.488316279985017	90.0	0.2	highlong	1.0	0.0	0.0
1.0	1.0	0.75	4.03798749489342	90.0	0.2	highlong	2.0	0.0	0.0
1.0	1.0	0.75	3.8053574708289855	90.0	0.2	highlong	7.0	0.0	0.0
1.0	3.0	0.75	3.548900405515571	90.0	0.2	highlong	3.0	0.0	0.0
1.0	1.0	0.75	3.8773463775752703	90.0	0.2	highlong	5.0	0.0	0.0
1.0	4.0	0.75	4.217871853990714	90.0	0.2	highlong	1.0	0.0	0.0
1.0	5.0	0.75	4.352609139133719	90.0	0.2	highlong	1.0	0.0	0.0
1.0	2.0	0.75	4.724575314271466	90.0	0.2	highlong	1.0	0.0	0.0
1.0	5.0	0.75	3.824713421137206	90.0	0.2	highlong	0.0	0.0	0.0
1.0	3.0	0.75	3.6695284464228255	90.0	0.2	highlong	3.0	0.0	0.0
1.0	3.0	0.75	4.495009832384491	90.0	0.2	highlong	0.0	0.0	0.0
1.0	3.0	0.75	3.224626572197831	90.0	0.2	highlong	7.0	1.0	1.0
1.0	5.0	0.75	3.8703267301096482	90.0	0.2	highlong	2.0	0.0	0.0
1.0	5.0	0.75	4.008879158697331	90.0	0.2	highlong	2.0	0.0	0.0
1.0	1.0	0.75	3.089454030048928	90.0	0.2	highlong	5.0	2.0	2.0
1.0	3.0	0.75	3.493083493495613	90.0	0.2	highlong	3.0	1.0	1.0
1.0	4.0	0.75	3.899745399862911	90.0	0.2	highlong	1.0	0.0	0.0
1.0	3.0	0.75	3.805648357083105	90.0	0.2	highlong	1.0	0.0	0.0
1.0	4.0	0.75	3.6415962653574585	90.0	0.2	highlong	2.0	0.0	0.0
1.0	5.0	0.75	4.376385906095683	90.0	0.2	highlong	1.0	0.0	0.0
1.0	2.0	0.75	3.752052427144884	90.0	0.2	highlong	6.0	0.0	0.0
1.0	6.0	0.75	3.0642907806234447	90.0	0.2	highlong	3.0	0.0	0.0
1.0	1.0	0.75	3.7612902309629215	90.0	0.2	highlong	4.0	0.0	0.0
1.0	6.0	0.75	3.832082713310454	90.0	0.2	highlong	3.0	0.0	0.0
1.0	1.0	0.75	4.581306431834594	90.0	0.2	highlong	1.0	1.0	1.0
1.0	5.0	0.75	3.765995059928128	90.0	0.2	highlong	2.0	0.0	0.0
1.0	2.0	0.75	3.647629599217058	90.0	0.2	highlong	4.0	0.0	0.0
1.0	5.0	0.75	3.5397946163424465	90.0	0.2	highlong	1.0	0.0	0.0
1.0	5.0	0.75	4.1787452425674525	90.0	0.2	highlong	2.0	0.0	0.0
1.0	5.0	0.75	3.3902685596338515	90.0	0.2	highlong	2.0	1.0	1.0
1.0	5.0	0.75	2.962731575110225	90.0	0.2	highlong	7.0	0.0	0.0
1.0	6.0	0.75	3.8450546920293096	90.0	0.2	highlong	1.0	0.0	0.0
1.0	4.0	0.75	3.971425932945083	90.0	0.2	highlong	1.0	1.0	1.0
1.0	4.0	0.75	3.6803553149273447	90.0	0.2	highlong	3.0	0.0	0.0
1.0	2.0	0.75	4.362920246467797	90.0	0.2	highlong	1.0	0.0	0.0
1.0	5.0	0.75	3.3366107729807504	90.0	0.2	highlong	1.0	0.0	0.0
1.0	4.0	0.75	3.8011799679104232	90.0	0.2	highlong	1.0	0.0	0.0
1.0	2.0	0.75	4.361474326340619	90.0	0.2	highlong	2.0	0.0	0.0
1.0	1.0	0.75	3.4297416165478634	90.0	0.2	highlong	4.0	0.0	0.0
1.0	3.0	0.75	3.2307447040420336	90.0	0.2	highlong	2.0	0.0	0.0
1.0	6.0	0.75	3.694775740441892	90.0	0.2	highlong	0.0	0.0	0.0
1.0	3.0	0.75	4.1145229374117065	90.0	0.2	highlong	0.0	0.0	0.0
1.0	2.0	0.75	4.775614975697581	90.0	0.2	highlong	1.0	0.0	0.0
1.0	1.0	0.75	3.6826637794684185	90.0	0.2	highlong	2.0	0.0	0.0
1.0	1.0	0.75	3.399878957913438	90.0	0.2	highlong	8.0	1.0	1.0
1.0	4.0	0.75	4.024016426232919	90.0	0.2	highlong	3.0	0.0	0.0
1.0	2.0	0.75	4.000975078852424	90.0	0.2	highlong	4.0	0.0	0.0
1.0	4.0	0.75	4.444910798936858	90.0	0.2	highlong	0.0	0.0	0.0
1.0	6.0	0.75	3.877604911069767	90.0	0.2	highlong	0.0	0.0	0.0
1.0	4.0	0.75	3.795598810237078	90.0	0.2	highlong	0.0	0.0	0.0
1.0	3.0	0.75	5.0727474789775036	90.0	0.2	highlong	0.0	0.0	0.0
1.0	2.0	0.75	3.9460931243961386	90.0	0.2	highlong	3.0	0.0	0.0
1.0	1.0	0.75	3.989109520060061	90.0	0.2	highlong	2.0	0.0	0.0
1.0	3.0	0.75	2.783922572849048	90.0	0.2	highlong	5.0	0.0	0.0
1.0	5.0	0.75	3.511661600694871	90.0	0.2	highlong	2.0	0.0	0.0
1.0	1.0	0.75	4.3023468002479985	90.0	0.2	highlong	2.0	0.0	0.0
1.0	4.0	0.75	4.1374659451308435	90.0	0.2	highlong	1.0	0.0	0.0
1.0	3.0	0.75	4.199481871678132	90.0	0.2	highlong	0.0	1.0	1.0
1.0	6.0	0.75	3.9368370241510884	90.0	0.2	highlong	1.0	0.0	0.0
1.0	2.0	0.75	3.5225463008336195	90.0	0.2	highlong	4.0	1.0	1.0
1.0	4.0	0.75	4.319560470652196	90.0	0.2	highlong	0.0	0.0	0.0
1.0	5.0	0.75	4.069784994925842	90.0	0.2	highlong	1.0	0.0	0.0
1.0	4.0	0.75	4.127667278844713	90.0	0.2	highlong	2.0	0.0	0.0
1.0	6.0	0.75	4.529057768378184	90.0	0.2	highlong	1.0	0.0	0.0
1.0	2.0	0.75	4.141666657158576	90.0	0.2	highlong	2.0	0.0	0.0
1.0	6.0	0.75	3.2987995109344603	90.0	0.2	highlong	2.0	0.0	0.0
1.0	2.0	0.75	3.2544726200797283	90.0	0.2	highlong	8.0	1.0	1.0
1.0	5.0	0.75	4.6002134237389205	90.0	0.2	highlong	0.0	0.0	0.0
1.0	3.0	0.75	3.0336650796952944	90.0	0.2	highlong	4.0	0.0	0.0
1.0	5.0	0.75	3.5553848355388813	90.0	0.2	highlong	2.0	0.0	0.0
1.0	6.0	0.75	3.824947984342444	90.0	0.2	highlong	0.0	0.0	0.0
1.0	2.0	0.75	3.595747610167693	90.0	0.2	highlong	6.0	1.0	1.0
1.0	6.0	0.75	3.5330096078840425	90.0	0.2	highlong	2.0	0.0	0.0
1.0	1.0	0.75	3.3023779607443844	90.0	0.2	highlong	5.0	0.0	0.0
1.0	5.0	0.75	3.927559022527884	90.0	0.2	highlong	1.0	1.0	1.0
1.0	2.0	0.75	4.590820916664312	90.0	0.2	highlong	2.0	0.0	0.0
1.0	4.0	0.75	3.7448040178095137	90.0	0.2	highlong	1.0	1.0	1.0
1.0	6.0	0.75	4.510299356869993	90.0	0.2	highlong	0.0	0.0	0.0
1.0	2.0	0.75	3.69383153921564	90.0	0.2	highlong	2.0	1.0	1.0
1.0	2.0	0.75	2.56768865664361	90.0	0.2	highlong	8.0	1.0	1.0
1.0	1.0	0.75	2.8374363728224217	90.0	0.2	highlong	11.0	1.0	1.0
1.0	6.0	0.75	3.576993528808343	90.0	0.2	highlong	2.0	0.0	0.0
1.0	1.0	0.75	3.898418960149327	90.0	0.2	highlong	4.0	0.0	0.0
1.0	3.0	0.75	3.3331485541725505	90.0	0.2	highlong	0.0	0.0	0.0
1.0	1.0	0.75	3.0874190827464587	90.0	0.2	highlong	5.0	0.0	0.0
1.0	4.0	0.75	3.794949931001041	90.0	0.2	highlong	2.0	1.0	1.0
1.0	3.0	0.75	3.5858778535440083	90.0	0.2	highlong	2.0	0.0	0.0
1.0	3.0	0.75	3.8458156235104095	90.0	0.2	highlong	0.0	0.0	0.0
1.0	6.0	0.75	3.991735616684268	90.0	0.2	highlong	1.0	0.0	0.0
1.0	5.0	0.75	4.235987897055757	90.0	0.2	highlong	2.0	0.0	0.0
1.0	4.0	0.75	4.19001475947523	90.0	0.2	highlong	2.0	0.0	0.0
1.0	6.0	0.75	3.665437605108516	90.0	0.2	highlong	1.0	0.0	0.0
1.0	4.0	0.75	3.7665350494777634	90.0	0.2	highlong	1.0	0.0	0.0
1.0	6.0	0.75	4.367508364828074	90.0	0.2	highlong	0.0	0.0	0.0
1.0	6.0	0.75	3.759055046662272	90.0	0.2	highlong	2.0	0.0	0.0
1.0	1.0	0.75	4.373511472195858	90.0	0.2	highlong	4.0	1.0	1.0
1.0	1.0	0.75	4.315135191803321	90.0	0.2	highlong	2.0	0.0	0.0
1.0	5.0	0.75	3.3872029146700147	90.0	0.2	highlong	1.0	0.0	0.0
1.0	2.0	0.75	3.902324084006492	90.0	0.2	highlong	7.0	0.0	0.0
1.0	6.0	0.75	3.968919252952404	90.0	0.2	highlong	1.0	0.0	0.0
1.0	6.0	0.75	3.352864274343581	90.0	0.2	highlong	0.0	0.0	0.0
1.0	1.0	0.75	3.201632813290732	90.0	0.2	highlong	8.0	0.0	0.0
1.0	5.0	0.75	3.987440088291516	90.0	0.2	highlong	0.0	0.0	0.0
1.0	1.0	0.75	3.1721533809747	90.0	0.2	highlong	5.0	2.0	2.0
1.0	5.0	0.75	3.8228892630185354	90.0	0.2	highlong	0.0	0.0	0.0
1.0	6.0	0.75	3.513269353347521	90.0	0.2	highlong	1.0	0.0	0.0
1.0	2.0	0.75	4.156060095519479	90.0	0.2	highlong	1.0	0.0	0.0
1.0	4.0	0.75	3.81641170402374	90.0	0.2	highlong	1.0	0.0	0.0
1.0	4.0	0.75	3.5377865714401513	90.0	0.2	highlong	4.0	0.0	0.0
1.0	4.0	0.75	4.344955636418028	90.0	0.2	highlong	1.0	0.0	0.0
1.0	5.0	0.75	3.661126969788473	90.0	0.2	highlong	1.0	0.0	0.0
1.0	4.0	0.75	3.0655428650500425	90.0	0.2	highlong	8.0	0.0	0.0
1.0	4.0	0.75	3.380515811349807	90.0	0.2	highlong	4.0	0.0	0.0
1.0	1.0	0.75	4.286103027165492	90.0	0.2	highlong	2.0	1.0	1.0
1.0	5.0	0.75	4.104576471552926	90.0	0.2	highlong	2.0	0.0	0.0
1.0	3.0	0.75	4.170504596813458	90.0	0.2	highlong	0.0	0.0	0.0
1.0	4.0	0.75	4.191358395319448	90.0	0.2	highlong	1.0	0.0	0.0
1.0	1.0	0.75	4.296601851372873	90.0	0.2	highlong	0.0	0.0	0.0
1.0	1.0	0.75	3.9158653542932402	90.0	0.2	highlong	5.0	0.0	0.0
1.0	1.0	0.75	3.488677816792947	90.0	0.2	highlong	4.0	0.0	0.0
1.0	5.0	0.75	4.44632994200915	90.0	0.2	highlong	0.0	0.0	0.0
1.0	2.0	0.75	3.315691392811312	90.0	0.2	highlong	5.0	0.0	0.0
1.0	6.0	0.75	4.062342591370319	90.0	0.2	highlong	0.0	0.0	0.0
1.0	3.0	0.75	3.8135282125330656	90.0	0.2	highlong	5.0	0.0	0.0
1.0	2.0	0.75	4.36610987284844	90.0	0.2	highlong	1.0	0.0	0.0
1.0	2.0	0.75	3.9712340238225017	90.0	0.2	highlong	0.0	0.0	0.0
1.0	1.0	0.75	3.434713487036205	90.0	0.2	highlong	3.0	0.0	0.0
1.0	5.0	0.75	3.764497042816633	90.0	0.2	highlong	1.0	0.0	0.0
1.0	5.0	0.75	3.535048718949313	90.0	0.2	highlong	1.0	0.0	0.0
1.0	4.0	0.75	3.2660661674285496	90.0	0.2	highlong	3.0	0.0	0.0
1.0	1.0	0.75	3.3556171869480838	90.0	0.2	highlong	6.0	0.0	0.0
1.0	1.0	0.75	2.9609002588737656	90.0	0.2	highlong	8.0	0.0	0.0
1.0	2.0	0.75	3.489765298497829	90.0	0.2	highlong	1.0	0.0	0.0
1.0	6.0	0.75	3.106374790500147	90.0	0.2	highlong	2.0	0.0	0.0
1.0	1.0	0.75	4.108296086310721	90.0	0.2	highlong	2.0	0.0	0.0
1.0	3.0	0.75	3.5138938249669383	90.0	0.2	highlong	2.0	1.0	1.0
1.0	3.0	0.75	3.806234454888501	90.0	0.2	highlong	1.0	0.0	0.0
1.0	5.0	0.75	4.139511912426977	90.0	0.2	highlong	1.0	0.0	0.0
1.0	1.0	0.75	3.8667313835452246	90.0	0.2	highlong	3.0	0.0	0.0
1.0	1.0	0.75	3.6282582532811483	90.0	0.2	highlong	4.0	0.0	0.0
1.0	4.0	0.75	4.742512633038138	90.0	0.2	highlong	0.0	0.0	0.0
1.0	6.0	0.75	4.239047320276693	90.0	0.2	highlong	0.0	0.0	0.0
1.0	2.0	0.75	4.150828377236063	90.0	0.2	highlong	1.0	1.0	1.0
1.0	5.0	0.75	4.780684511267624	90.0	0.2	highlong	0.0	0.0	0.0
1.0	4.0	0.75	3.4364974707515588	90.0	0.2	highlong	1.0	0.0	0.0
1.0	5.0	0.75	3.288532040527701	90.0	0.2	highlong	3.0	0.0	0.0
1.0	6.0	0.75	3.2143098952548304	90.0	0.2	highlong	2.0	2.0	2.0
1.0	3.0	0.75	3.9122046703624975	90.0	0.2	highlong	1.0	0.0	0.0
1.0	6.0	0.75	4.03027835861396	90.0	0.2	highlong	0.0	0.0	0.0
1.0	6.0	0.75	3.9336568481153513	90.0	0.2	highlong	0.0	0.0	0.0
1.0	6.0	0.75	4.1999311937107064	90.0	0.2	highlong	1.0	0.0	0.0
1.0	1.0	0.75	3.040721051293273	90.0	0.2	highlong	8.0	2.0	2.0
1.0	4.0	0.75	3.7217925235293974	90.0	0.2	highlong	1.0	0.0	0.0
1.0	1.0	0.75	3.9065816603964816	90.0	0.2	highlong	2.0	1.0	1.0
1.0	6.0	0.75	3.6444387477667832	90.0	0.2	highlong	0.0	0.0	0.0
1.0	6.0	0.75	3.800708202643176	90.0	0.2	highlong	2.0	0.0	0.0
1.0	5.0	0.75	4.1545457283564415	90.0	0.2	highlong	0.0	0.0	0.0
1.0	2.0	0.75	3.4283936032566427	90.0	0.2	highlong	8.0	1.0	1.0
1.0	3.0	0.75	4.7524812851711085	90.0	0.2	highlong	0.0	0.0	0.0
1.0	4.0	0.75	3.2234907674599462	90.0	0.2	highlong	2.0	0.0	0.0
1.0	1.0	0.75	3.8562446677213726	90.0	0.2	highlong	2.0	1.0	1.0
1.0	2.0	0.75	3.4253666799310407	90.0	0.2	highlong	6.0	0.0	0.0
1.0	5.0	0.75	2.5612333641563	90.0	0.2	highlong	5.0	2.0	2.0
1.0	6.0	0.75	4.11630692112706	90.0	0.2	highlong	0.0	0.0	0.0
1.0	3.0	0.75	4.432649253349827	90.0	0.2	highlong	3.0	0.0	0.0
1.0	1.0	0.75	3.8981430580143415	90.0	0.2	highlong	2.0	0.0	0.0
1.0	6.0	0.75	4.392873906670421	90.0	0.2	highlong	0.0	0.0	0.0
1.0	4.0	0.75	3.8496403918525104	90.0	0.2	highlong	0.0	0.0	0.0
1.0	5.0	0.75	4.218993630512204	90.0	0.2	highlong	0.0	0.0	0.0
1.0	2.0	0.75	2.7309022260528977	90.0	0.2	highlong	6.0	2.0	2.0
1.0	1.0	0.75	3.793555298428896	90.0	0.2	highlong	3.0	1.0	1.0
1.0	3.0	0.75	3.651011705703712	90.0	0.2	highlong	1.0	0.0	0.0
1.0	6.0	0.75	4.195403221215183	90.0	0.2	highlong	0.0	0.0	0.0
1.0	3.0	0.75	3.6260218180722212	90.0	0.2	highlong	4.0	0.0	0.0
1.0	3.0	0.75	3.5439147971597653	90.0	0.2	highlong	3.0	0.0	0.0
1.0	2.0	0.75	3.2504815896876096	90.0	0.2	highlong	4.0	2.0	2.0
1.0	5.0	0.75	3.468801405481292	90.0	0.2	highlong	4.0	0.0	0.0
1.0	5.0	0.75	4.066533419697959	90.0	0.2	highlong	0.0	0.0	0.0
1.0	2.0	0.75	2.929622225968924	90.0	0.2	highlong	9.0	1.0	1.0
1.0	5.0	0.75	3.6983047547539014	90.0	0.2	highlong	3.0	0.0	0.0
1.0	6.0	0.75	3.264917380997774	90.0	0.2	highlong	1.0	0.0	0.0
1.0	2.0	0.75	3.1854479087072587	90.0	0.2	highlong	12.0	2.0	2.0
1.0	2.0	0.75	2.770335896895647	90.0	0.2	highlong	12.0	2.0	2.0
1.0	4.0	0.75	3.729108788477753	90.0	0.2	highlong	2.0	0.0	0.0
1.0	6.0	0.75	3.7574651097343694	90.0	0.2	highlong	1.0	0.0	0.0
1.0	1.0	0.75	4.314007120755429	90.0	0.2	highlong	2.0	0.0	0.0
1.0	4.0	0.75	3.659220006676217	90.0	0.2	highlong	1.0	0.0	0.0
1.0	3.0	0.75	3.3724666416079168	90.0	0.2	highlong	6.0	0.0	0.0
1.0	1.0	0.75	3.747325443936917	90.0	0.2	highlong	5.0	0.0	0.0
1.0	5.0	0.75	3.913315771134642	90.0	0.2	highlong	1.0	0.0	0.0
1.0	5.0	0.75	3.432513082518736	90.0	0.2	highlong	1.0	0.0	0.0
1.0	3.0	0.75	3.527448818294816	90.0	0.2	highlong	6.0	0.0	0.0
1.0	3.0	0.75	3.480184860202713	90.0	0.2	highlong	1.0	1.0	1.0
1.0	4.0	0.75	3.9571478761015038	90.0	0.2	highlong	0.0	0.0	0.0
1.0	4.0	0.75	3.956821902630459	90.0	0.2	highlong	1.0	0.0	0.0
1.0	5.0	0.75	3.655963001308964	90.0	0.2	highlong	2.0	0.0	0.0
1.0	6.0	0.75	2.795148360280959	90.0	0.2	highlong	7.0	1.0	1.0
1.0	5.0	0.75	3.805436075415547	90.0	0.2	highlong	0.0	0.0	0.0
1.0	3.0	0.75	3.8610308736078154	90.0	0.2	highlong	1.0	0.0	0.0
1.0	1.0	0.75	4.336710512908436	90.0	0.2	highlong	2.0	0.0	0.0
1.0	1.0	0.75	3.390482168331081	90.0	0.2	highlong	8.0	0.0	0.0
1.0	6.0	0.75	3.3742341148963453	90.0	0.2	highlong	2.0	0.0	0.0
1.0	6.0	0.75	3.8113728605859816	90.0	0.2	highlong	0.0	1.0	1.0
1.0	3.0	0.75	3.495766939533275	90.0	0.2	highlong	7.0	0.0	0.0
1.0	4.0	0.75	4.237175134119351	90.0	0.2	highlong	2.0	0.0	0.0
1.0	3.0	0.75	3.7741378323560912	90.0	0.2	highlong	1.0	0.0	0.0
1.0	4.0	0.75	3.118371154813439	90.0	0.2	highlong	4.0	0.0	0.0
1.0	3.0	0.75	3.174998715162752	90.0	0.2	highlong	8.0	1.0	1.0
1.0	2.0	0.75	3.792559525374748	90.0	0.2	highlong	2.0	0.0	0.0
1.0	4.0	0.75	3.4703524670019856	90.0	0.2	highlong	1.0	0.0	0.0
1.0	1.0	0.75	3.2969037378803288	90.0	0.2	highlong	3.0	0.0	0.0
1.0	1.0	0.75	3.77921997955295	90.0	0.2	highlong	6.0	0.0	0.0
1.0	6.0	0.75	3.8431480726100213	90.0	0.2	highlong	1.0	0.0	0.0
1.0	2.0	0.75	3.46702473792581	90.0	0.2	highlong	3.0	0.0	0.0
1.0	3.0	0.75	4.016156988493559	90.0	0.2	highlong	3.0	0.0	0.0
1.0	2.0	0.75	3.680693678053618	90.0	0.2	highlong	2.0	1.0	1.0
1.0	3.0	0.75	4.046566586116937	90.0	0.2	highlong	2.0	0.0	0.0
1.0	3.0	0.75	3.976833479629821	90.0	0.2	highlong	3.0	0.0	0.0
1.0	2.0	0.75	3.800496504411553	90.0	0.2	highlong	1.0	0.0	0.0
1.0	3.0	0.75	3.6081240343254177	90.0	0.2	highlong	2.0	0.0	0.0
1.0	5.0	0.75	4.254570408925208	90.0	0.2	highlong	0.0	0.0	0.0
1.0	4.0	0.75	4.430441122452331	90.0	0.2	highlong	0.0	0.0	0.0
1.0	6.0	0.75	3.7689521608421126	90.0	0.2	highlong	2.0	0.0	0.0
1.0	6.0	0.75	3.7215074014313583	90.0	0.2	highlong	2.0	0.0	0.0
1.0	4.0	0.75	3.5777323308912115	90.0	0.2	highlong	2.0	0.0	0.0
1.0	6.0	0.75	2.719390937474377	90.0	0.2	highlong	3.0	1.0	1.0
1.0	1.0	0.75	3.5667700971768683	90.0	0.2	highlong	4.0	0.0	0.0
1.0	4.0	0.75	4.563972268945137	90.0	0.2	highlong	0.0	0.0	0.0
1.0	6.0	0.75	3.12979374764697	90.0	0.2	highlong	3.0	0.0	0.0
1.0	1.0	0.75	4.2478829748124705	90.0	0.2	highlong	2.0	1.0	1.0
1.0	2.0	0.75	4.130875213014338	90.0	0.2	highlong	3.0	1.0	1.0
1.0	6.0	0.75	3.0133658062557345	90.0	0.2	highlong	3.0	0.0	0.0
1.0	1.0	0.75	3.968442838565928	90.0	0.2	highlong	4.0	0.0	0.0
1.0	2.0	0.75	3.373157345985903	90.0	0.2	highlong	4.0	0.0	0.0
1.0	4.0	0.75	3.3605988449648385	90.0	0.2	highlong	4.0	0.0	0.0
1.0	4.0	0.75	4.3097449741037295	90.0	0.2	highlong	0.0	0.0	0.0
1.0	1.0	0.75	3.6587693352624338	90.0	0.2	highlong	4.0	1.0	1.0
1.0	3.0	0.75	3.2576911492662233	90.0	0.2	highlong	3.0	0.0	0.0
1.0	6.0	0.75	4.0931184055096415	90.0	0.2	highlong	0.0	0.0	0.0
1.0	5.0	0.75	3.5092832906122418	90.0	0.2	highlong	2.0	1.0	1.0
1.0	3.0	0.75	4.825689499987805	90.0	0.2	highlong	0.0	0.0	0.0
1.0	6.0	0.75	4.465667567221463	90.0	0.2	highlong	1.0	0.0	0.0
1.0	3.0	0.75	4.63438916397053	90.0	0.2	highlong	0.0	0.0	0.0
1.0	1.0	0.75	3.499592301261929	90.0	0.2	highlong	6.0	1.0	1.0
1.0	5.0	0.75	4.392007750232623	90.0	0.2	highlong	0.0	0.0	0.0
1.0	1.0	0.75	4.618431684714833	90.0	0.2	highlong	0.0	0.0	0.0
1.0	3.0	0.75	3.9661185631319222	90.0	0.2	highlong	0.0	1.0	1.0
1.0	2.0	0.75	2.653604746783377	90.0	0.2	highlong	12.0	1.0	1.0
1.0	6.0	0.75	3.4045828556543563	90.0	0.2	highlong	2.0	0.0	0.0
1.0	2.0	0.75	3.9623346603620266	90.0	0.2	highlong	3.0	0.0	0.0
1.0	3.0	0.75	4.005849295620364	90.0	0.2	highlong	0.0	0.0	0.0
1.0	6.0	0.75	4.015311856467555	90.0	0.2	highlong	0.0	0.0	0.0
1.0	4.0	0.75	4.320808127013102	90.0	0.2	highlong	2.0	0.0	0.0
1.0	2.0	0.75	4.360373825934384	90.0	0.2	highlong	2.0	0.0	0.0
1.0	3.0	0.75	4.649829291367171	90.0	0.2	highlong	3.0	0.0	0.0
1.0	5.0	0.75	3.3063270324459784	90.0	0.2	highlong	3.0	0.0	0.0
1.0	6.0	0.75	3.6090227870835	90.0	0.2	highlong	2.0	0.0	0.0
1.0	6.0	0.75	4.339669228153232	90.0	0.2	highlong	1.0	0.0	0.0
1.0	6.0	0.75	3.994577591548282	90.0	0.2	highlong	0.0	0.0	0.0
1.0	2.0	0.75	4.4572748463501854	90.0	0.2	highlong	0.0	0.0	0.0
1.0	6.0	0.75	3.621530907825477	90.0	0.2	highlong	0.0	0.0	0.0
1.0	4.0	0.75	4.117794298213151	90.0	0.2	highlong	2.0	0.0	0.0
1.0	2.0	0.75	4.15182792249716	90.0	0.2	highlong	2.0	0.0	0.0
1.0	3.0	0.75	3.84066176374228	90.0	0.2	highlong	1.0	0.0	0.0
1.0	1.0	0.75	3.665950388196207	90.0	0.2	highlong	7.0	0.0	0.0
1.0	5.0	0.75	3.892811970967865	90.0	0.2	highlong	0.0	0.0	0.0
1.0	3.0	0.75	3.55936151601282	90.0	0.2	highlong	1.0	0.0	0.0
1.0	5.0	0.75	3.3949603126437884	90.0	0.2	highlong	1.0	0.0	0.0
1.0	6.0	0.75	4.2427383624572785	90.0	0.2	highlong	0.0	0.0	0.0
1.0	2.0	0.75	3.9019375307160735	90.0	0.2	highlong	3.0	0.0	0.0
1.0	1.0	0.75	3.4641945070813023	90.0	0.2	highlong	6.0	0.0	0.0
1.0	5.0	0.75	3.7434680138922816	90.0	0.2	highlong	0.0	1.0	1.0
1.0	3.0	0.75	3.5204531681509574	90.0	0.2	highlong	1.0	1.0	1.0
1.0	4.0	0.75	3.5547870624229807	90.0	0.2	highlong	0.0	0.0	0.0
1.0	3.0	0.75	3.6173075403424435	90.0	0.2	highlong	1.0	0.0	0.0
1.0	3.0	0.75	3.72241477010438	90.0	0.2	highlong	4.0	0.0	0.0
1.0	4.0	0.75	4.493192899274608	90.0	0.2	highlong	0.0	0.0	0.0
1.0	4.0	0.75	3.949686298225304	90.0	0.2	highlong	4.0	0.0	0.0
1.0	5.0	0.75	4.477682417374879	90.0	0.2	highlong	1.0	0.0	0.0
1.0	4.0	0.75	2.9166312441927364	90.0	0.2	highlong	5.0	0.0	0.0
1.0	4.0	0.75	3.942896373837848	90.0	0.2	highlong	2.0	0.0	0.0
1.0	5.0	0.75	3.750523903751712	90.0	0.2	highlong	1.0	0.0	0.0
1.0	3.0	0.75	4.165734563219621	90.0	0.2	highlong	1.0	0.0	0.0
1.0	5.0	0.75	4.1009986017507645	90.0	0.2	highlong	0.0	0.0	0.0
1.0	2.0	0.75	4.075046833729169	90.0	0.2	highlong	3.0	0.0	0.0
1.0	4.0	0.75	3.9595692229310586	90.0	0.2	highlong	1.0	1.0	1.0
1.0	4.0	0.75	3.386407293422612	90.0	0.2	highlong	4.0	0.0	0.0
1.0	6.0	0.75	3.938130378077957	90.0	0.2	highlong	0.0	1.0	1.0
1.0	3.0	0.75	3.2110492234255448	90.0	0.2	highlong	8.0	0.0	0.0
1.0	1.0	0.75	3.7805930154552985	90.0	0.2	highlong	4.0	0.0	0.0
1.0	5.0	0.75	4.0628823827335205	90.0	0.2	highlong	1.0	0.0	0.0
1.0	6.0	0.75	4.349387594872534	90.0	0.2	highlong	0.0	0.0	0.0
1.0	2.0	0.75	3.409320204817722	90.0	0.2	highlong	7.0	0.0	0.0
1.0	4.0	0.75	4.224015333281236	90.0	0.2	highlong	0.0	0.0	0.0
1.0	6.0	0.75	3.654952702960109	90.0	0.2	highlong	1.0	0.0	0.0
1.0	1.0	0.75	3.937665388730676	90.0	0.2	highlong	1.0	0.0	0.0
1.0	4.0	0.75	4.517355328467971	90.0	0.2	highlong	0.0	0.0	0.0
1.0	2.0	0.75	4.214409635182515	90.0	0.2	highlong	2.0	0.0	0.0
1.0	1.0	0.75	3.276136319730272	90.0	0.2	highlong	5.0	2.0	2.0
1.0	2.0	0.75	3.8527156534093647	90.0	0.2	highlong	3.0	0.0	0.0
1.0	4.0	0.75	4.5347286452876645	90.0	0.2	highlong	0.0	1.0	1.0
1.0	1.0	0.75	3.960764697818738	90.0	0.2	highlong	1.0	0.0	0.0
1.0	6.0	0.75	4.4070799184415765	90.0	0.2	highlong	0.0	0.0	0.0
1.0	6.0	0.75	4.322984984531377	90.0	0.2	highlong	0.0	0.0	0.0
1.0	6.0	0.75	3.4580847583841945	90.0	0.2	highlong	4.0	0.0	0.0
1.0	3.0	0.75	4.5213368042731235	90.0	0.2	highlong	1.0	0.0	0.0
1.0	3.0	0.75	3.5643967931366243	90.0	0.2	highlong	4.0	0.0	0.0
1.0	4.0	0.75	3.261819307777808	90.0	0.2	highlong	3.0	0.0	0.0
1.0	4.0	0.75	3.605381589261439	90.0	0.2	highlong	2.0	1.0	1.0
1.0	2.0	0.75	3.7548484172058467	90.0	0.2	highlong	3.0	1.0	1.0
1.0	2.0	0.75	3.0029746041246135	90.0	0.2	highlong	7.0	2.0	2.0
1.0	3.0	0.75	3.6076025934986635	90.0	0.2	highlong	2.0	0.0	0.0
1.0	2.0	0.75	3.1046904661541164	90.0	0.2	highlong	5.0	2.0	2.0
1.0	6.0	0.75	4.293368929580866	90.0	0.2	highlong	0.0	0.0	0.0
1.0	3.0	0.75	3.5212294744097017	90.0	0.2	highlong	1.0	1.0	1.0
1.0	2.0	0.75	3.7578437507381817	90.0	0.2	highlong	3.0	1.0	1.0
1.0	1.0	0.75	4.171003843587366	90.0	0.2	highlong	3.0	0.0	0.0
1.0	1.0	0.75	3.903653891246227	90.0	0.2	highlong	6.0	1.0	1.0
1.0	4.0	0.75	3.6975043963944874	90.0	0.2	highlong	2.0	0.0	0.0
1.0	6.0	0.75	4.2541166702829365	90.0	0.2	highlong	2.0	0.0	0.0
1.0	2.0	0.75	3.1865996831965044	90.0	0.2	highlong	6.0	1.0	1.0
1.0	3.0	0.75	4.2637216228440336	90.0	0.2	highlong	3.0	0.0	0.0
1.0	3.0	0.75	3.689822608299967	90.0	0.2	highlong	3.0	0.0	0.0
1.0	3.0	0.75	3.793150709921144	90.0	0.2	highlong	0.0	0.0	0.0
1.0	3.0	0.75	3.2314599375110693	90.0	0.2	highlong	6.0	1.0	1.0
1.0	5.0	0.75	3.375021650314445	90.0	0.2	highlong	4.0	0.0	0.0
1.0	6.0	0.75	4.176749221883054	90.0	0.2	highlong	0.0	0.0	0.0
1.0	3.0	0.75	3.5948214127751648	90.0	0.2	highlong	2.0	1.0	1.0
1.0	3.0	0.75	3.4971909796951213	90.0	0.2	highlong	4.0	0.0	0.0
1.0	6.0	0.75	3.9888500967729192	90.0	0.2	highlong	3.0	0.0	0.0
1.0	1.0	0.75	4.037751054815745	90.0	0.2	highlong	6.0	0.0	0.0
1.0	1.0	0.75	3.8874387956402496	90.0	0.2	highlong	2.0	0.0	0.0
1.0	5.0	0.75	3.945122195919669	90.0	0.2	highlong	0.0	0.0	0.0
1.0	2.0	0.75	3.9908313230860055	90.0	0.2	highlong	2.0	0.0	0.0
1.0	3.0	0.75	3.6285527851125474	90.0	0.2	highlong	1.0	0.0	0.0
1.0	2.0	0.75	3.9159533904449733	90.0	0.2	highlong	2.0	0.0	0.0
1.0	6.0	0.75	3.6554868958955633	90.0	0.2	highlong	1.0	0.0	0.0
1.0	4.0	0.75	3.768633569770495	90.0	0.2	highlong	2.0	0.0	0.0
1.0	2.0	0.75	4.091929861435138	90.0	0.2	highlong	4.0	0.0	0.0
1.0	2.0	0.75	3.177432764643864	90.0	0.2	highlong	2.0	0.0	0.0
1.0	3.0	0.75	3.4332261099501142	90.0	0.2	highlong	4.0	0.0	0.0
1.0	3.0	0.75	3.206064771745237	90.0	0.2	highlong	7.0	0.0	0.0
1.0	6.0	0.75	4.121278791615404	90.0	0.2	highlong	0.0	0.0	0.0
1.0	5.0	0.75	3.5535678943328546	90.0	0.2	highlong	0.0	0.0	0.0
1.0	3.0	0.75	4.213879734728729	90.0	0.2	highlong	1.0	0.0	0.0
1.0	5.0	0.75	4.29636430282029	90.0	0.2	highlong	0.0	0.0	0.0
1.0	5.0	0.75	3.6490828774471926	90.0	0.2	highlong	3.0	0.0	0.0
1.0	6.0	0.75	3.0691749114264053	90.0	0.2	highlong	4.0	0.0	0.0
1.0	4.0	0.75	4.022629347119898	90.0	0.2	highlong	1.0	0.0	0.0
1.0	2.0	0.75	3.7552868988200103	90.0	0.2	highlong	5.0	0.0	0.0
1.0	6.0	0.75	3.856226329499188	90.0	0.2	highlong	0.0	0.0	0.0
1.0	4.0	0.75	3.7768825758071753	90.0	0.2	highlong	3.0	0.0	0.0
1.0	2.0	0.75	3.640432168926252	90.0	0.2	highlong	3.0	0.0	0.0
1.0	6.0	0.75	3.79244017319942	90.0	0.2	highlong	1.0	0.0	0.0
1.0	4.0	0.75	3.5955209036470954	90.0	0.2	highlong	1.0	0.0	0.0
1.0	2.0	0.75	4.118507325644529	90.0	0.2	highlong	1.0	0.0	0.0
1.0	5.0	0.75	4.177863062177363	90.0	0.2	highlong	1.0	0.0	0.0
1.0	1.0	0.75	3.626876577135793	90.0	0.2	highlong	5.0	0.0	0.0
1.0	3.0	0.75	3.4233531293185524	90.0	0.2	highlong	5.0	1.0	1.0
1.0	1.0	0.75	4.226879032642802	90.0	0.2	highlong	1.0	0.0	0.0
1.0	4.0	0.75	4.05525346862999	90.0	0.2	highlong	1.0	1.0	1.0
1.0	5.0	0.75	4.4164138576920875	90.0	0.2	highlong	0.0	0.0	0.0
1.0	5.0	0.75	4.203250445736302	90.0	0.2	highlong	1.0	0.0	0.0
1.0	5.0	0.75	3.87229505872376	90.0	0.2	highlong	1.0	0.0	0.0
1.0	2.0	0.75	4.550503869707587	90.0	0.2	highlong	0.0	0.0	0.0
1.0	2.0	0.75	3.5790850375332566	90.0	0.2	highlong	5.0	0.0	0.0
1.0	5.0	0.75	3.4293652317517664	90.0	0.2	highlong	3.0	0.0	0.0
1.0	4.0	0.75	4.269927914311052	90.0	0.2	highlong	1.0	0.0	0.0
1.0	2.0	0.75	3.9541714082699597	90.0	0.2	highlong	3.0	0.0	0.0
1.0	4.0	0.75	3.3852858449436454	90.0	0.2	highlong	5.0	0.0	0.0
1.0	6.0	0.75	4.007300747328066	90.0	0.2	highlong	0.0	0.0	0.0
1.0	3.0	0.75	3.593872532061761	90.0	0.2	highlong	2.0	0.0	0.0
1.0	5.0	0.75	3.9850082341631365	90.0	0.2	highlong	1.0	0.0	0.0
1.0	2.0	0.75	3.741757324971168	90.0	0.2	highlong	4.0	0.0	0.0
1.0	4.0	0.75	2.530987981974147	90.0	0.2	highlong	7.0	1.0	1.0
1.0	2.0	0.75	2.9585932301788143	90.0	0.2	highlong	9.0	0.0	0.0
1.0	4.0	0.75	3.7158575140064247	90.0	0.2	highlong	1.0	0.0	0.0
1.0	5.0	0.75	3.805664628751601	90.0	0.2	highlong	0.0	0.0	0.0
1.0	2.0	0.75	4.019556319389916	90.0	0.2	highlong	2.0	0.0	0.0
1.0	1.0	0.75	4.345109827515253	90.0	0.2	highlong	1.0	0.0	0.0
1.0	1.0	0.75	3.282204278046357	90.0	0.2	highlong	5.0	2.0	2.0
1.0	2.0	0.75	3.8023706234745327	90.0	0.2	highlong	2.0	0.0	0.0
1.0	1.0	0.75	3.6903737489026422	90.0	0.2	highlong	6.0	0.0	0.0
1.0	4.0	0.75	4.0694444486889045	90.0	0.2	highlong	1.0	0.0	0.0
1.0	6.0	0.75	3.6741079453381933	90.0	0.2	highlong	1.0	0.0	0.0
1.0	1.0	0.75	3.617768048549831	90.0	0.2	highlong	6.0	1.0	1.0
1.0	3.0	0.75	4.016015571623061	90.0	0.2	highlong	2.0	0.0	0.0
1.0	4.0	0.75	3.1668743070831518	90.0	0.2	highlong	4.0	0.0	0.0
1.0	1.0	0.75	3.5346534017387112	90.0	0.2	highlong	6.0	0.0	0.0
1.0	3.0	0.75	2.5966567381141727	90.0	0.2	highlong	9.0	1.0	1.0
1.0	3.0	0.75	3.650380269277098	90.0	0.2	highlong	5.0	1.0	1.0
1.0	2.0	0.75	4.290323215885257	90.0	0.2	highlong	2.0	0.0	0.0
1.0	5.0	0.75	3.6111766315313383	90.0	0.2	highlong	0.0	0.0	0.0
1.0	2.0	0.75	3.1746345020675832	90.0	0.2	highlong	4.0	1.0	1.0
1.0	1.0	0.75	3.860185306523335	90.0	0.2	highlong	2.0	0.0	0.0
1.0	5.0	0.75	3.793176657425084	90.0	0.2	highlong	1.0	0.0	0.0
1.0	1.0	0.75	3.4938237276931567	90.0	0.2	highlong	3.0	1.0	1.0
1.0	6.0	0.75	3.6788917777065535	90.0	0.2	highlong	2.0	0.0	0.0
1.0	5.0	0.75	4.142854636867123	90.0	0.2	highlong	1.0	0.0	0.0
1.0	1.0	0.75	4.1273209316516875	90.0	0.2	highlong	1.0	0.0	0.0
1.0	4.0	0.75	4.06225719425498	90.0	0.2	highlong	1.0	0.0	0.0
1.0	4.0	0.75	3.944901032979861	90.0	0.2	highlong	1.0	0.0	0.0
1.0	2.0	0.75	3.1175766613841365	90.0	0.2	highlong	7.0	1.0	1.0
1.0	1.0	0.75	4.198156133819685	90.0	0.2	highlong	4.0	0.0	0.0
1.0	5.0	0.75	3.8645624069189353	90.0	0.2	highlong	1.0	0.0	0.0
1.0	6.0	0.75	4.086825901081964	90.0	0.2	highlong	0.0	0.0	0.0
1.0	6.0	0.75	3.993278966120758	90.0	0.2	highlong	0.0	0.0	0.0
1.0	1.0	0.75	3.809624879051728	90.0	0.2	highlong	4.0	0.0	0.0
1.0	2.0	0.75	3.7144090588643968	90.0	0.2	highlong	1.0	0.0	0.0
1.0	5.0	0.75	3.5667956939826984	90.0	0.2	highlong	2.0	1.0	1.0
1.0	3.0	0.75	2.6136015778392485	90.0	0.2	highlong	7.0	1.0	1.0
1.0	5.0	0.75	3.4093537510046894	90.0	0.2	highlong	4.0	0.0	0.0
1.0	2.0	0.75	3.4881380254297465	90.0	0.2	highlong	4.0	1.0	1.0
1.0	2.0	0.75	3.9859928870332526	90.0	0.2	highlong	2.0	0.0	0.0
1.0	6.0	0.75	4.856009230685476	90.0	0.2	highlong	0.0	0.0	0.0
1.0	5.0	0.75	3.334818704489225	90.0	0.2	highlong	3.0	0.0	0.0
1.0	6.0	0.75	3.3769802989390456	90.0	0.2	highlong	0.0	1.0	1.0
1.0	5.0	0.75	3.7376867906401863	90.0	0.2	highlong	1.0	0.0	0.0
1.0	5.0	0.75	4.43344374677913	90.0	0.2	highlong	0.0	0.0	0.0
1.0	1.0	0.75	4.172873001959253	90.0	0.2	highlong	2.0	1.0	1.0
1.0	3.0	0.75	3.0578275088886584	90.0	0.2	highlong	3.0	1.0	1.0
1.0	1.0	0.75	3.5592847914789982	90.0	0.2	highlong	4.0	0.0	0.0
1.0	4.0	0.75	4.127160117413999	90.0	0.2	highlong	0.0	1.0	1.0
1.0	5.0	0.75	3.7505767182486083	90.0	0.2	highlong	2.0	1.0	1.0
1.0	2.0	0.75	4.301226990912025	90.0	0.2	highlong	0.0	0.0	0.0
1.0	5.0	0.75	3.689644137368535	90.0	0.2	highlong	3.0	0.0	0.0
1.0	4.0	0.75	3.7297180073775427	90.0	0.2	highlong	1.0	0.0	0.0
1.0	1.0	0.75	3.3295280145840698	90.0	0.2	highlong	6.0	0.0	0.0
1.0	3.0	0.75	3.6897841535776914	90.0	0.2	highlong	1.0	0.0	0.0
1.0	6.0	0.75	3.6099677797373215	90.0	0.2	highlong	0.0	0.0	0.0
1.0	5.0	0.75	4.122626804906623	90.0	0.2	highlong	0.0	0.0	0.0
1.0	2.0	0.75	3.0767856817729218	90.0	0.2	highlong	5.0	0.0	0.0
1.0	1.0	0.75	3.653146432452575	90.0	0.2	highlong	5.0	1.0	1.0
1.0	2.0	0.75	4.304376332172889	90.0	0.2	highlong	4.0	1.0	1.0
1.0	6.0	0.75	3.3921896189024925	90.0	0.2	highlong	3.0	0.0	0.0
1.0	2.0	0.75	3.2546561053429754	90.0	0.2	highlong	7.0	1.0	1.0
1.0	3.0	0.75	2.9530821890573136	90.0	0.2	highlong	4.0	0.0	0.0
1.0	2.0	0.75	3.9611904717739246	90.0	0.2	highlong	4.0	0.0	0.0
1.0	3.0	0.75	3.8706650932359215	90.0	0.2	highlong	2.0	0.0	0.0
1.0	2.0	0.75	4.475797260594142	90.0	0.2	highlong	2.0	0.0	0.0
1.0	2.0	0.75	3.807552394270984	90.0	0.2	highlong	2.0	1.0	1.0
1.0	2.0	0.75	3.5200389749996264	90.0	0.2	highlong	7.0	1.0	1.0
1.0	2.0	0.75	4.044038221202704	90.0	0.2	highlong	2.0	0.0	0.0
1.0	3.0	0.75	4.178197381106893	90.0	0.2	highlong	1.0	0.0	0.0
1.0	2.0	0.75	3.5833658144012546	90.0	0.2	highlong	3.0	1.0	1.0
1.0	6.0	0.75	4.0938677169098865	90.0	0.2	highlong	1.0	0.0	0.0
1.0	2.0	0.75	4.028773682287604	90.0	0.2	highlong	2.0	0.0	0.0
1.0	3.0	0.75	4.117902390626078	90.0	0.2	highlong	2.0	0.0	0.0
1.0	4.0	0.75	3.6378869900497977	90.0	0.2	highlong	3.0	0.0	0.0
1.0	1.0	0.75	4.185492478973465	90.0	0.2	highlong	2.0	0.0	0.0
1.0	3.0	0.75	3.924985281402239	90.0	0.2	highlong	1.0	0.0	0.0
1.0	1.0	0.75	2.9386674389953913	90.0	0.2	highlong	10.0	0.0	0.0
1.0	3.0	0.75	3.535176147179623	90.0	0.2	highlong	5.0	0.0	0.0
1.0	5.0	0.75	4.089594544901775	90.0	0.2	highlong	2.0	0.0	0.0
1.0	1.0	0.75	3.5207420495493054	90.0	0.2	highlong	5.0	0.0	0.0
1.0	2.0	0.75	3.853502277429916	90.0	0.2	highlong	3.0	2.0	2.0
1.0	3.0	0.75	3.483557632066775	90.0	0.2	highlong	2.0	2.0	2.0
1.0	4.0	0.75	3.9866236150266414	90.0	0.2	highlong	2.0	0.0	0.0
1.0	5.0	0.75	4.171626113142923	90.0	0.2	highlong	0.0	0.0	0.0
1.0	1.0	0.75	3.7550668574485915	90.0	0.2	highlong	7.0	0.0	0.0
1.0	4.0	0.75	4.245601904125598	90.0	0.2	highlong	1.0	1.0	1.0
1.0	4.0	0.75	4.126245025368534	90.0	0.2	highlong	2.0	0.0	0.0
1.0	1.0	0.75	3.881090040646808	90.0	0.2	highlong	3.0	0.0	0.0
1.0	3.0	0.75	3.5795944752181827	90.0	0.2	highlong	3.0	0.0	0.0
1.0	1.0	0.75	3.726072423820821	90.0	0.2	highlong	8.0	0.0	0.0
1.0	2.0	0.75	3.016401969525949	90.0	0.2	highlong	10.0	1.0	1.0
1.0	6.0	0.75	3.7918695892082823	90.0	0.2	highlong	2.0	0.0	0.0
1.0	4.0	0.75	3.592462760493496	90.0	0.2	highlong	1.0	0.0	0.0
1.0	3.0	0.75	3.3270050748820297	90.0	0.2	highlong	5.0	0.0	0.0
1.0	4.0	0.75	4.597938219105953	90.0	0.2	highlong	1.0	1.0	1.0
1.0	3.0	0.75	3.591451185232207	90.0	0.2	highlong	2.0	0.0	0.0
1.0	1.0	0.75	3.503096330826682	90.0	0.2	highlong	8.0	0.0	0.0
1.0	4.0	0.75	3.641459627448353	90.0	0.2	highlong	2.0	0.0	0.0
1.0	3.0	0.75	3.518742582834389	90.0	0.2	highlong	3.0	1.0	1.0
1.0	1.0	0.75	4.067793251341375	90.0	0.2	highlong	3.0	0.0	0.0
1.0	2.0	0.75	3.998034394482208	90.0	0.2	highlong	5.0	0.0	0.0
1.0	2.0	0.75	3.396474679806825	90.0	0.2	highlong	5.0	0.0	0.0
1.0	2.0	0.75	4.140865979429737	90.0	0.2	highlong	0.0	0.0	0.0
1.0	6.0	0.75	3.5804716663550717	90.0	0.2	highlong	1.0	0.0	0.0
1.0	2.0	0.75	3.9842247141805687	90.0	0.2	highlong	0.0	0.0	0.0
1.0	4.0	0.75	3.0874748110847205	90.0	0.2	highlong	3.0	0.0	0.0
1.0	5.0	0.75	3.604927283767127	90.0	0.2	highlong	0.0	0.0	0.0
1.0	1.0	0.75	3.5160128848938053	90.0	0.2	highlong	7.0	1.0	1.0
1.0	2.0	0.75	4.203664393495347	90.0	0.2	highlong	2.0	0.0	0.0
1.0	6.0	0.75	3.652512724470707	90.0	0.2	highlong	3.0	0.0	0.0
1.0	5.0	0.75	4.0260568447612615	90.0	0.2	highlong	2.0	0.0	0.0
1.0	5.0	0.75	3.473812719559087	90.0	0.2	highlong	2.0	0.0	0.0
1.0	1.0	0.75	3.9216634364465155	90.0	0.2	highlong	4.0	1.0	1.0
1.0	5.0	0.75	3.114340511712834	90.0	0.2	highlong	3.0	0.0	0.0
1.0	5.0	0.75	3.557761990610474	90.0	0.2	highlong	1.0	0.0	0.0
1.0	4.0	0.75	3.8222183147520967	90.0	0.2	highlong	2.0	1.0	1.0
1.0	5.0	0.75	4.621398182194342	90.0	0.2	highlong	1.0	0.0	0.0
1.0	2.0	0.75	2.9263194808903217	90.0	0.2	highlong	14.0	1.0	0.0
1.0	3.0	0.75	3.335432586084353	90.0	0.2	highlong	2.0	0.0	0.0
1.0	5.0	0.75	4.087405461630748	90.0	0.2	highlong	1.0	0.0	0.0
1.0	1.0	0.75	3.6586923421261965	90.0	0.2	highlong	2.0	0.0	0.0
1.0	3.0	0.75	3.8061421927487546	90.0	0.2	highlong	3.0	1.0	1.0
1.0	3.0	0.75	3.8726435654999065	90.0	0.2	highlong	2.0	0.0	0.0
1.0	1.0	0.75	3.4913192633297654	90.0	0.2	highlong	3.0	1.0	1.0
1.0	4.0	0.75	3.0869088610143263	90.0	0.2	highlong	4.0	0.0	0.0
1.0	6.0	0.75	3.324141375520465	90.0	0.2	highlong	1.0	0.0	0.0
1.0	6.0	0.75	5.0756229234406645	90.0	0.2	highlong	0.0	0.0	0.0
1.0	3.0	0.75	3.3872708854906888	90.0	0.2	highlong	2.0	0.0	0.0
1.0	6.0	0.75	3.6536137461571023	90.0	0.2	highlong	1.0	0.0	0.0
1.0	3.0	0.75	4.2713611878881075	90.0	0.2	highlong	2.0	0.0	0.0
1.0	2.0	0.75	3.409283729690808	90.0	0.2	highlong	2.0	1.0	1.0
1.0	6.0	0.75	4.199617455626727	90.0	0.2	highlong	0.0	0.0	0.0
1.0	2.0	0.75	2.9756014760877885	90.0	0.2	highlong	8.0	0.0	0.0
1.0	6.0	0.75	2.932588723448436	90.0	0.2	highlong	5.0	1.0	1.0
1.0	4.0	0.75	3.3684196089417036	90.0	0.2	highlong	2.0	0.0	0.0
1.0	1.0	0.75	2.8840714863368637	90.0	0.2	highlong	7.0	0.0	0.0
1.0	2.0	0.75	4.1322096945147715	90.0	0.2	highlong	0.0	0.0	0.0
1.0	2.0	0.75	3.5927432857613866	90.0	0.2	highlong	6.0	0.0	0.0
1.0	2.0	0.75	3.949870020071313	90.0	0.2	highlong	3.0	0.0	0.0
1.0	6.0	0.75	4.095701096083415	90.0	0.2	highlong	0.0	1.0	1.0
1.0	1.0	0.75	3.9410526284259433	90.0	0.2	highlong	6.0	0.0	0.0
1.0	1.0	0.75	4.486729627539821	90.0	0.2	highlong	1.0	0.0	0.0
1.0	2.0	0.75	3.5984428604351777	90.0	0.2	highlong	5.0	0.0	0.0
1.0	3.0	0.75	4.284954240734716	90.0	0.2	highlong	0.0	0.0	0.0
1.0	4.0	0.75	3.745504080930565	90.0	0.2	highlong	3.0	0.0	0.0
1.0	6.0	0.75	4.25353309679998	90.0	0.2	highlong	1.0	0.0	0.0
1.0	4.0	0.75	3.8546848756613663	90.0	0.2	highlong	1.0	0.0	0.0
1.0	1.0	0.75	4.049580647129527	90.0	0.2	highlong	2.0	0.0	0.0
1.0	3.0	0.75	3.4815759594743607	90.0	0.2	highlong	2.0	1.0	1.0
1.0	4.0	0.75	4.208797450256417	90.0	0.2	highlong	1.0	0.0	0.0
1.0	4.0	0.75	3.9434178146646017	90.0	0.2	highlong	0.0	1.0	1.0
1.0	4.0	0.75	3.6299922432361167	90.0	0.2	highlong	4.0	0.0	0.0
1.0	5.0	0.75	3.4648872290891406	90.0	0.2	highlong	3.0	1.0	1.0
1.0	4.0	0.75	3.892497050546983	90.0	0.2	highlong	0.0	0.0	0.0
1.0	4.0	0.75	3.932412569542428	90.0	0.2	highlong	1.0	0.0	0.0
1.0	6.0	0.75	3.455769174013787	90.0	0.2	highlong	4.0	0.0	0.0
1.0	3.0	0.75	3.527123539514198	90.0	0.2	highlong	3.0	0.0	0.0
1.0	2.0	0.75	3.132316014054595	90.0	0.2	highlong	4.0	0.0	0.0
1.0	1.0	0.75	3.3363087045799733	90.0	0.2	highlong	6.0	2.0	2.0
1.0	4.0	0.75	4.215587822078913	90.0	0.2	highlong	1.0	0.0	0.0
1.0	5.0	0.75	3.0937455618130807	90.0	0.2	highlong	4.0	0.0	0.0
1.0	6.0	0.75	3.889983776654897	90.0	0.2	highlong	2.0	0.0	0.0
1.0	1.0	0.75	4.6170091961609225	90.0	0.2	highlong	2.0	0.0	0.0
1.0	1.0	0.75	4.379664744278622	90.0	0.2	highlong	3.0	1.0	1.0
1.0	4.0	0.75	3.690495803802161	90.0	0.2	highlong	2.0	0.0	0.0
1.0	1.0	0.75	3.9294895003377883	90.0	0.2	highlong	3.0	1.0	1.0
1.0	6.0	0.75	3.8978739757106906	90.0	0.2	highlong	0.0	0.0	0.0
1.0	4.0	0.75	3.1256538535661718	90.0	0.2	highlong	4.0	0.0	0.0
1.0	2.0	0.75	3.858788066046564	90.0	0.2	highlong	3.0	0.0	0.0
1.0	6.0	0.75	3.8496004058784914	90.0	0.2	highlong	1.0	0.0	0.0
1.0	2.0	0.75	4.018404642777152	90.0	0.2	highlong	1.0	0.0	0.0
1.0	3.0	0.75	4.265713206081569	90.0	0.2	highlong	0.0	0.0	0.0
1.0	1.0	0.75	3.694794078664077	90.0	0.2	highlong	4.0	0.0	0.0
1.0	4.0	0.75	3.9248218699899	90.0	0.2	highlong	4.0	0.0	0.0
1.0	5.0	0.75	4.142165937031186	90.0	0.2	highlong	0.0	0.0	0.0
1.0	2.0	0.75	4.301707655379151	90.0	0.2	highlong	1.0	0.0	0.0
1.0	2.0	0.75	3.0107935134933923	90.0	0.2	highlong	10.0	0.0	0.0
1.0	4.0	0.75	3.584901845031343	90.0	0.2	highlong	0.0	0.0	0.0
1.0	2.0	0.75	3.7595960214517117	90.0	0.2	highlong	4.0	0.0	0.0
1.0	6.0	0.75	3.8817543671869137	90.0	0.2	highlong	2.0	0.0	0.0
1.0	6.0	0.75	3.673674030587995	90.0	0.2	highlong	0.0	0.0	0.0
1.0	4.0	0.75	3.900640138886168	90.0	0.2	highlong	0.0	1.0	1.0
1.0	5.0	0.75	4.227962996645012	90.0	0.2	highlong	1.0	0.0	0.0
1.0	2.0	0.75	3.620467493138443	90.0	0.2	highlong	5.0	0.0	0.0
1.0	3.0	0.75	3.993495160220645	90.0	0.2	highlong	0.0	0.0	0.0
1.0	5.0	0.75	3.9676545937620102	90.0	0.2	highlong	0.0	0.0	0.0
1.0	4.0	0.75	3.7103586444209857	90.0	0.2	highlong	1.0	0.0	0.0
1.0	5.0	0.75	3.7957335093432554	90.0	0.2	highlong	1.0	0.0	0.0
1.0	2.0	0.75	3.800443689914658	90.0	0.2	highlong	5.0	1.0	1.0
1.0	4.0	0.75	3.0860974570562614	90.0	0.2	highlong	4.0	1.0	1.0
1.0	4.0	0.75	3.4982039768577144	90.0	0.2	highlong	2.0	0.0	0.0
1.0	2.0	0.75	3.304819163189959	90.0	0.2	highlong	7.0	1.0	1.0
1.0	5.0	0.75	3.8113583088193166	90.0	0.2	highlong	0.0	0.0	0.0
1.0	3.0	0.75	3.424775382794732	90.0	0.2	highlong	3.0	0.0	0.0
1.0	6.0	0.75	3.7130050767536886	90.0	0.2	highlong	2.0	0.0	0.0
1.0	1.0	0.75	2.9724872879116706	90.0	0.2	highlong	10.0	1.0	1.0
1.0	1.0	0.75	3.6573505027832662	90.0	0.2	highlong	3.0	1.0	1.0
1.0	2.0	0.75	3.5660121740001287	90.0	0.2	highlong	5.0	0.0	0.0
1.0	5.0	0.75	4.231640239538435	90.0	0.2	highlong	2.0	0.0	0.0
1.0	1.0	0.75	3.75031220552009	90.0	0.2	highlong	3.0	0.0	0.0
1.0	5.0	0.75	4.246201244973307	90.0	0.2	highlong	0.0	0.0	0.0
1.0	5.0	0.75	3.991750639888541	90.0	0.2	highlong	0.0	0.0	0.0
1.0	4.0	0.75	3.992170033404016	90.0	0.2	highlong	1.0	0.0	0.0
1.0	3.0	0.75	4.031226756915315	90.0	0.2	highlong	2.0	0.0	0.0
1.0	6.0	0.75	3.860646659260623	90.0	0.2	highlong	0.0	0.0	0.0
1.0	6.0	0.75	3.8102131067916423	90.0	0.2	highlong	3.0	0.0	0.0
1.0	6.0	0.75	3.8877853057199534	90.0	0.2	highlong	0.0	0.0	0.0
1.0	2.0	0.75	3.2775487025305803	90.0	0.2	highlong	6.0	0.0	0.0
1.0	4.0	0.75	3.535064655321533	90.0	0.2	highlong	3.0	0.0	0.0
1.0	2.0	0.75	2.918327628729145	90.0	0.2	highlong	4.0	0.0	0.0
1.0	3.0	0.75	3.3596620128438164	90.0	0.2	highlong	3.0	0.0	0.0
1.0	1.0	0.75	3.7169142258491163	90.0	0.2	highlong	0.0	2.0	2.0
1.0	5.0	0.75	3.629141628467659	90.0	0.2	highlong	0.0	0.0	0.0
1.0	3.0	0.75	3.9131334181134685	90.0	0.2	highlong	3.0	0.0	0.0
1.0	3.0	0.75	3.3439054080721298	90.0	0.2	highlong	2.0	0.0	0.0
1.0	5.0	0.75	3.838522925779556	90.0	0.2	highlong	2.0	0.0	0.0
1.0	1.0	0.75	4.421226660516297	90.0	0.2	highlong	1.0	0.0	0.0
1.0	4.0	0.75	4.33093081130931	90.0	0.2	highlong	0.0	0.0	0.0
1.0	6.0	0.75	4.004614550855968	90.0	0.2	highlong	1.0	0.0	0.0
1.0	4.0	0.75	4.499339421097993	90.0	0.2	highlong	0.0	0.0	0.0
1.0	2.0	0.75	3.7419538780684616	90.0	0.2	highlong	4.0	0.0	0.0
1.0	2.0	0.75	4.156355624841971	90.0	0.2	highlong	2.0	1.0	1.0
1.0	6.0	0.75	4.039572995236334	90.0	0.2	highlong	0.0	0.0	0.0
1.0	6.0	0.75	3.970283309405631	90.0	0.2	highlong	0.0	0.0	0.0
1.0	4.0	0.75	3.7864723076425406	90.0	0.2	highlong	1.0	0.0	0.0
1.0	6.0	0.75	4.205273532764143	90.0	0.2	highlong	2.0	0.0	0.0
1.0	2.0	0.75	3.2674196994343485	90.0	0.2	highlong	8.0	1.0	1.0
1.0	4.0	0.75	3.9916588921504457	90.0	0.2	highlong	0.0	0.0	0.0
1.0	6.0	0.75	4.25323929930255	90.0	0.2	highlong	0.0	0.0	0.0
1.0	2.0	0.75	3.8613762707947314	90.0	0.2	highlong	0.0	1.0	1.0
1.0	6.0	0.75	4.187697283485802	90.0	0.2	highlong	1.0	0.0	0.0
1.0	4.0	0.75	3.5197936512479515	90.0	0.2	highlong	1.0	0.0	0.0
1.0	6.0	0.75	3.304207542958935	90.0	0.2	highlong	3.0	0.0	0.0
1.0	2.0	0.75	3.3815217526188617	90.0	0.2	highlong	7.0	1.0	1.0
1.0	1.0	0.75	3.1266793477414985	90.0	0.2	highlong	7.0	1.0	1.0
1.0	3.0	0.75	4.049470305394674	90.0	0.2	highlong	1.0	0.0	0.0
1.0	4.0	0.75	3.7374921956302	90.0	0.2	highlong	1.0	1.0	1.0
1.0	5.0	0.75	3.8089761598713303	90.0	0.2	highlong	2.0	0.0	0.0
1.0	2.0	0.75	3.5635803198717486	90.0	0.2	highlong	3.0	0.0	0.0
1.0	4.0	0.75	3.5348634196697075	90.0	0.2	highlong	3.0	1.0	1.0
1.0	6.0	0.75	3.205910580648014	90.0	0.2	highlong	3.0	0.0	0.0
1.0	1.0	0.75	3.878090529125217	90.0	0.2	highlong	2.0	0.0	0.0
1.0	5.0	0.75	3.410154428733528	90.0	0.2	highlong	1.0	0.0	0.0
1.0	5.0	0.75	4.057233421266737	90.0	0.2	highlong	3.0	0.0	0.0
1.0	1.0	0.75	3.4268350497876487	90.0	0.2	highlong	5.0	1.0	1.0
1.0	4.0	0.75	3.351538536485134	90.0	0.2	highlong	1.0	0.0	0.0
1.0	4.0	0.75	3.9337128678208217	90.0	0.2	highlong	0.0	0.0	0.0
1.0	6.0	0.75	4.248642447418881	90.0	0.2	highlong	0.0	0.0	0.0
1.0	4.0	0.75	4.458568310262391	90.0	0.2	highlong	0.0	0.0	0.0
1.0	6.0	0.75	3.6184176173325246	90.0	0.2	highlong	1.0	0.0	0.0
1.0	3.0	0.75	3.573581922631176	90.0	0.2	highlong	3.0	1.0	1.0
1.0	1.0	0.75	3.749387726893637	90.0	0.2	highlong	4.0	0.0	0.0
1.0	4.0	0.75	3.7702315461543887	90.0	0.2	highlong	1.0	0.0	0.0
1.0	6.0	0.75	4.01421509340548	90.0	0.2	highlong	0.0	1.0	1.0
1.0	5.0	0.75	3.6292085672295022	90.0	0.2	highlong	4.0	0.0	0.0
1.0	1.0	0.75	3.643941330940093	90.0	0.2	highlong	5.0	2.0	2.0
1.0	2.0	0.75	3.996566882490325	90.0	0.2	highlong	3.0	1.0	1.0
1.0	5.0	0.75	3.7194658859871157	90.0	0.2	highlong	1.0	0.0	0.0
1.0	3.0	0.75	4.136102668193537	90.0	0.2	highlong	0.0	0.0	0.0
1.0	4.0	0.75	3.88149196174044	90.0	0.2	highlong	1.0	0.0	0.0
1.0	4.0	0.75	3.878133462848656	90.0	0.2	highlong	1.0	0.0	0.0
1.0	2.0	0.75	3.136845460452961	90.0	0.2	highlong	7.0	1.0	1.0
1.0	1.0	0.75	3.969015165507221	90.0	0.2	highlong	2.0	1.0	1.0
1.0	5.0	0.75	3.7584608827885178	90.0	0.2	highlong	1.0	0.0	0.0
1.0	5.0	0.75	4.082209051283776	90.0	0.2	highlong	0.0	0.0	0.0
1.0	4.0	0.75	4.044278931525256	90.0	0.2	highlong	0.0	0.0	0.0
1.0	5.0	0.75	3.475973574434097	90.0	0.2	highlong	2.0	0.0	0.0
1.0	2.0	0.75	3.7513802187887135	90.0	0.2	highlong	2.0	1.0	1.0
1.0	3.0	0.75	4.194381233791414	90.0	0.2	highlong	0.0	0.0	0.0
1.0	3.0	0.75	3.7844853586855023	90.0	0.2	highlong	4.0	0.0	0.0
1.0	3.0	0.75	3.357250834671317	90.0	0.2	highlong	6.0	0.0	0.0
1.0	5.0	0.75	4.163381268787248	90.0	0.2	highlong	0.0	0.0	0.0
1.0	1.0	0.75	3.177527595163837	90.0	0.2	highlong	7.0	2.0	2.0
1.0	6.0	0.75	4.2748840884329935	90.0	0.2	highlong	1.0	0.0	0.0
1.0	3.0	0.75	3.281092493852213	90.0	0.2	highlong	4.0	0.0	0.0
1.0	3.0	0.75	3.382203790797392	90.0	0.2	highlong	4.0	0.0	0.0
1.0	2.0	0.75	3.159012657930643	90.0	0.2	highlong	4.0	1.0	1.0
1.0	1.0	0.75	3.837140236768977	90.0	0.2	highlong	6.0	1.0	1.0
1.0	5.0	0.75	3.491069252791899	90.0	0.2	highlong	3.0	0.0	0.0
1.0	3.0	0.75	3.9565976428790512	90.0	0.2	highlong	4.0	0.0	0.0
1.0	5.0	0.75	3.1366670764798315	90.0	0.2	highlong	6.0	0.0	0.0
1.0	1.0	0.75	4.315562548285268	90.0	0.2	highlong	1.0	0.0	0.0
1.0	6.0	0.75	2.903484499772247	90.0	0.2	highlong	2.0	1.0	1.0
1.0	4.0	0.75	4.0071056110035	90.0	0.2	highlong	0.0	0.0	0.0
1.0	1.0	0.75	3.7919653615009934	90.0	0.2	highlong	2.0	1.0	1.0
1.0	4.0	0.75	3.2956818564878847	90.0	0.2	highlong	1.0	0.0	0.0
1.0	2.0	0.75	3.6787253494395067	90.0	0.2	highlong	4.0	1.0	1.0
1.0	6.0	0.75	3.4195879718993787	90.0	0.2	highlong	2.0	0.0	0.0
1.0	5.0	0.75	3.566339696116064	90.0	0.2	highlong	2.0	0.0	0.0
1.0	1.0	0.75	3.457902002653624	90.0	0.2	highlong	6.0	1.0	1.0
1.0	2.0	0.75	3.0157938071915686	90.0	0.2	highlong	4.0	1.0	1.0
1.0	1.0	0.75	2.6361033929910698	90.0	0.2	highlong	6.0	4.0	4.0
1.0	1.0	0.75	4.0487399984306425	90.0	0.2	highlong	2.0	0.0	0.0
1.0	4.0	0.75	4.3760216930005145	90.0	0.2	highlong	0.0	0.0	0.0
1.0	3.0	0.75	3.788877780679844	90.0	0.2	highlong	1.0	0.0	0.0
1.0	6.0	0.75	3.672929879038049	90.0	0.2	highlong	1.0	0.0	0.0
1.0	3.0	0.75	4.034037108848917	90.0	0.2	highlong	1.0	0.0	0.0
1.0	1.0	0.75	3.1756695862197533	90.0	0.2	highlong	6.0	0.0	0.0
1.0	3.0	0.75	3.6861772959938666	90.0	0.2	highlong	1.0	0.0	0.0
1.0	5.0	0.75	4.236257640955872	90.0	0.2	highlong	2.0	0.0	0.0
1.0	1.0	0.75	3.5733099016464847	90.0	0.2	highlong	7.0	0.0	0.0
1.0	2.0	0.75	3.807743485035601	90.0	0.2	highlong	2.0	0.0	0.0
1.0	5.0	0.75	3.8254584587726295	90.0	0.2	highlong	1.0	0.0	0.0
1.0	4.0	0.75	4.016339918646118	90.0	0.2	highlong	0.0	0.0	0.0
1.0	5.0	0.75	3.255994421302874	90.0	0.2	highlong	2.0	0.0	0.0
1.0	6.0	0.75	3.433887354493302	90.0	0.2	highlong	1.0	1.0	1.0
1.0	5.0	0.75	3.2831895228638466	90.0	0.2	highlong	4.0	0.0	0.0
1.0	3.0	0.75	3.655765787923521	90.0	0.2	highlong	3.0	0.0	0.0
1.0	3.0	0.75	3.0162917628756025	90.0	0.2	highlong	6.0	0.0	0.0
1.0	4.0	0.75	3.5169832993143486	90.0	0.2	highlong	4.0	0.0	0.0
1.0	4.0	0.75	3.880102029190992	90.0	0.2	highlong	2.0	0.0	0.0
1.0	6.0	0.75	3.1708678519499465	90.0	0.2	highlong	3.0	1.0	1.0
1.0	1.0	0.75	3.51232008469236	90.0	0.2	highlong	5.0	1.0	1.0
1.0	6.0	0.75	3.2358852163599443	90.0	0.2	highlong	2.0	0.0	0.0
1.0	5.0	0.75	3.2795463393527693	90.0	0.2	highlong	7.0	1.0	1.0
1.0	2.0	0.75	3.7420442482919354	90.0	0.2	highlong	3.0	0.0	0.0
1.0	6.0	0.75	3.934501383956638	90.0	0.2	highlong	0.0	0.0	0.0
1.0	3.0	0.75	4.0572864509716435	90.0	0.2	highlong	0.0	0.0	0.0
1.0	3.0	0.75	3.445832575349577	90.0	0.2	highlong	4.0	1.0	1.0
1.0	5.0	0.75	4.319047082211951	90.0	0.2	highlong	0.0	0.0	0.0
1.0	4.0	0.75	3.569611646834036	90.0	0.2	highlong	2.0	1.0	1.0
1.0	4.0	0.75	3.3791508313396106	90.0	0.2	highlong	3.0	0.0	0.0
1.0	5.0	0.75	2.9148527525338483	90.0	0.2	highlong	6.0	0.0	0.0
1.0	4.0	0.75	2.947347154278571	90.0	0.2	highlong	3.0	0.0	0.0
1.0	1.0	0.75	3.9974675695273287	90.0	0.2	highlong	3.0	0.0	0.0
1.0	3.0	0.75	3.586456429501043	90.0	0.2	highlong	4.0	2.0	2.0
1.0	5.0	0.75	4.121157978170733	90.0	0.2	highlong	1.0	0.0	0.0
1.0	3.0	0.75	3.279027116174947	90.0	0.2	highlong	5.0	0.0	0.0
1.0	5.0	0.75	4.008895574794972	90.0	0.2	highlong	0.0	0.0	0.0
1.0	2.0	0.75	3.725561949390636	90.0	0.2	highlong	4.0	0.0	0.0
1.0	3.0	0.75	4.243546321154468	90.0	0.2	highlong	0.0	0.0	0.0
1.0	1.0	0.75	3.3514029525365383	90.0	0.2	highlong	10.0	1.0	1.0
1.0	3.0	0.75	4.022299554298227	90.0	0.2	highlong	0.0	0.0	0.0
1.0	5.0	0.75	4.210898690525825	90.0	0.2	highlong	0.0	0.0	0.0
1.0	3.0	0.75	4.003590344098748	90.0	0.2	highlong	5.0	0.0	0.0
1.0	5.0	0.75	4.697026423871481	90.0	0.2	highlong	0.0	0.0	0.0
1.0	1.0	0.75	3.7585802349638464	90.0	0.2	highlong	5.0	0.0	0.0
1.0	2.0	0.75	3.4115782649732638	90.0	0.2	highlong	2.0	0.0	0.0
1.0	6.0	0.75	3.6908351016399306	90.0	0.2	highlong	1.0	0.0	0.0
1.0	6.0	0.75	3.26906085098043	90.0	0.2	highlong	2.0	1.0	1.0
1.0	3.0	0.75	4.015955752841733	90.0	0.2	highlong	1.0	0.0	0.0
1.0	6.0	0.75	3.8939053037920353	90.0	0.2	highlong	2.0	0.0	0.0
1.0	4.0	0.75	4.053829428468145	90.0	0.2	highlong	2.0	0.0	0.0
1.0	6.0	0.75	4.378867027188567	90.0	0.2	highlong	0.0	0.0	0.0
1.0	5.0	0.75	3.598288385423688	90.0	0.2	highlong	2.0	0.0	0.0
1.0	3.0	0.75	3.8351628941568396	90.0	0.2	highlong	0.0	0.0	0.0
1.0	3.0	0.75	3.8476302156213635	90.0	0.2	highlong	1.0	0.0	0.0
1.0	1.0	0.75	4.17678629326692	90.0	0.2	highlong	1.0	0.0	0.0
1.0	5.0	0.75	3.3876556435145013	90.0	0.2	highlong	4.0	0.0	0.0
1.0	5.0	0.75	3.352078770171495	90.0	0.2	highlong	2.0	0.0	0.0
1.0	2.0	0.75	3.622266392208121	90.0	0.2	highlong	5.0	0.0	0.0
1.0	1.0	0.75	4.5196190580979065	90.0	0.2	highlong	2.0	0.0	0.0
1.0	1.0	0.75	3.616519024206628	90.0	0.2	highlong	4.0	0.0	0.0
1.0	6.0	0.75	3.703975843528408	90.0	0.2	highlong	0.0	0.0	0.0
1.0	6.0	0.75	4.0435920545780935	90.0	0.2	highlong	0.0	0.0	0.0
1.0	2.0	0.75	3.3827608413255232	90.0	0.2	highlong	5.0	1.0	1.0
1.0	5.0	0.75	3.0752231475691256	90.0	0.2	highlong	3.0	2.0	2.0
1.0	5.0	0.75	4.283600708728917	90.0	0.2	highlong	1.0	0.0	0.0
1.0	2.0	0.75	3.61970770487681	90.0	0.2	highlong	7.0	1.0	1.0
1.0	4.0	0.75	3.8660263067608778	90.0	0.2	highlong	2.0	0.0	0.0
1.0	6.0	0.75	2.8578832197326136	90.0	0.2	highlong	7.0	0.0	0.0
1.0	2.0	0.75	3.921878779695607	90.0	0.2	highlong	4.0	0.0	0.0
1.0	2.0	0.75	3.5592697682747247	90.0	0.2	highlong	2.0	1.0	1.0
1.0	1.0	0.75	3.2974873113632857	90.0	0.2	highlong	6.0	1.0	1.0
1.0	5.0	0.75	4.540226894669875	90.0	0.2	highlong	0.0	0.0	0.0
1.0	1.0	0.75	3.8974066620061634	90.0	0.2	highlong	1.0	0.0	0.0
1.0	5.0	0.75	3.4880825401373468	90.0	0.2	highlong	1.0	0.0	0.0
1.0	1.0	0.75	4.084980997991227	90.0	0.2	highlong	1.0	0.0	0.0
[truncated: 102,001 more rows]
