# Supplementary material for: Modeling the disruption of respiratory disease clinical trials by non-pharmaceutical COVID-19 interventions
Source: Nat Commun. 2022 Apr 13;13:1980. doi: 10.1038/s41467-022-29534-8 (PMC9008035; doi:10.1038/s41467-022-29534-8)
Supplement: Supplementary file 4 — Source Data [file 41467_2022_29534_MOESM4_ESM.zip › SupplementaryFile/analysis/sample_size.py]

import pandas as pd
import numpy as np
import bv_utils as ut
import bv_analysis as bva
from scipy import stats
from tqdm.notebook import tqdm

# For fitting negative binomial

import statsmodels.api as sm
from scipy.stats import nbinom

def fit_nbinom(y, nsample=10000, loglike_method='nb1', v=True):
    # Fit a negative binomial distribution to y
    exo = np.ones(nsample) # create a constant vector for NB regression with statsmodels
    res = sm.NegativeBinomial(y, exo, loglike_method=loglike_method).fit(start_params=[0.1, 0.1], disp=v) # nb regression with statsmodels
    mu = np.exp(res.params[0]) # shortcut, we just regress on a constant
    alpha = res.params[1]
    if loglike_method == 'nb1':
        Q = 1
    elif loglike_method == 'nb2':
        Q = 0
    # calculate scipy NB representation parameters from mean & dispersion
    size = 1. / alpha * mu**Q
    prob = size / (size + mu)
    if v: print('Estimated params      ', size, prob)
    return [np.hstack([size, prob]), np.hstack([mu, alpha])]

# For computing the sample size with negative binomial regression using R

#rpy2 imports for sample size calculations in R environment
import rpy2
import rpy2.robjects.packages as rpackages
utils = rpackages.importr('utils')
utils.chooseCRANmirror(ind=1) # select the first mirror in the list
packnames = ('MKmisc')
from rpy2.robjects.vectors import StrVector
from rpy2.robjects.vectors import FloatVector
import rpy2.rinterface as ri
utils.install_packages(StrVector(packnames))
mkmisc = rpackages.importr('MKmisc')
from rpy2.robjects import r

def return_params(muC, alphaC, muBV, alphaBV):
    # Ugly workaroung: create R objects of the function parameters from a string in a R subshell class manner.
    return (r(str(1/(0.5*alphaC+0.5*alphaBV))),
            r(str(muBV/muC)),
            r(str(muC)))

def compute_sample_size(muC, alphaC, muBV, alphaBV):
    theta1, RR1, mu0 = return_params(muC, alphaC, muBV, alphaBV)
    # Sample size calculation with R
    tr = r['power.nb.test'](mu0 = mu0, RR = RR1, theta = theta1, duration = 0.75, power = 0.9, approach = 2, alternativ = "two.sided")
    return float((str(tr).split("\n")[3].split("=")[1]))

def compute_power(n, muC, alphaC, muBV, alphaBV):
    theta1, RR1, mu0 = return_params(muC, alphaC, muBV, alphaBV)
    # Power calculation with R
    tr = r['power.nb.test'](n = n, mu0 = mu0, RR = RR1, theta = theta1, duration = 0.75, approach = 2, alternativ = "two.sided")
    return float(str(tr).split("\n")[10].split("=")[-1].strip())

def return_to_test(df, trial_params, ref):
    sc_to_test = [d for d in trial_params["sc_list"] if (d["name"] != trial_params["sc_ref"]["name"]) or (ref == False) or (len(trial_params["sc_list"]) == 1)]
    ep_to_test = [ep for ep in trial_params["ep_list"] if (ep != trial_params["ep_ref"]) or (ref == False) or (len(trial_params["ep_list"]) == 1)]
    return sc_to_test, ep_to_test

def sample_size_analysis(df, trial_params, ref=True, power=False, alpha=None):
    """
    Performs sample size (or power) analysis stratified by either scenario lists or endpoint lists.

    Can either do the analysis against a reference arm (ref = True) (eg 6 months of treatment vs 3 months) or simply treatment arm vs placebo (ref = False).
    """
    r = []
    sc_to_test, ep_to_test = return_to_test(df, trial_params, ref)
    pbar = tqdm(total=len(sc_to_test) * len(ep_to_test) * len(trial_params["ensemble"]))
    sg = np.random.SeedSequence(trial_params["seed"] + 2)
    sg = sg.generate_state(2 * len(sc_to_test) * len(ep_to_test) * len(trial_params["ensemble"]))
    k = 0
    for s in trial_params["ensemble"]:
        for sc in sc_to_test:
            if ref == True:
                tmp0, tmp1 = df.select_data(trial_params["sc_ref"], s), df.select_data(sc, s)
                for ep in ep_to_test:
                    xC, xBV = ut.trial(tmp0,
                                 ic=bva.aux_ic(trial_params["sc_ref"], trial_params),
                                 n=10000,
                                 ic_var=trial_params["ic_var"],
                                 var=ep,
                                 seed = sg[2*k]
                                 )
                    yC, yBV = ut.trial(tmp1,
                                 ic=bva.aux_ic(sc, trial_params),
                                 n=10000,
                                 ic_var=trial_params["ic_var"],
                                 var=ep,
                                 seed = sg[2*k+1]
                                 )
                    if power:
                        p = compute_power(ut.aux_n(trial_params, sc), *fit_nbinom(xBV, v=False)[1], *fit_nbinom(yBV, v=False)[1])
                        r.append([s, sc["name"], ep, p])
                    else:
                        mu1, alpha1 = fit_nbinom(xBV, v=False)[1]
                        mu2, alpha2 = fit_nbinom(yBV, v=False)[1]
                        if alpha != None:
                            alpha1, alpha2 = alpha, alpha
                        sp_size = compute_sample_size(mu1, alpha1, mu2, alpha2)
                        r.append([s, sc["name"], ep, min(sp_size, 1e4)])
                    pbar.update(1)
                    k += 1
            else:
                tmp = df.select_data(sc, s)
                for ep in ep_to_test:
                    x, y = ut.trial(tmp,
                                    ic=bva.aux_ic(sc, trial_params),
                                    n=10000,
                                    ic_var=trial_params["ic_var"],
                                    var=ep,
                                    seed = sg[k]
                                    )
                    if power:
                        p = compute_power(ut.aux_n(trial_params, sc), *fit_nbinom(x, v=False)[1], *fit_nbinom(y, v=False)[1])
                        r.append([s, sc["name"], ep, p])
                    else:
                        mu1, alpha1 = fit_nbinom(x, v=False)[1]
                        mu2, alpha2 = fit_nbinom(y, v=False)[1]
                        if alpha != None:
                            alpha1, alpha2 = alpha, alpha
                        sp_size = compute_sample_size(mu1, alpha1, mu2, alpha2)
                        r.append([s, sc["name"], ep, min(sp_size, 1e4)])
                    pbar.update(1)
                    k += 1

    return pd.DataFrame(r, columns=["hypothesis", "scenario", "ep", ["sp_size", "power"][power]])

def empirical_power_2by2(df, trial_params, N=1000):
    r = []
    sc_to_test, ep_to_test = return_to_test(df, trial_params, True)
    sc_ref = trial_params["sc_ref"]
    pbar = tqdm(total=len(sc_to_test) * len(ep_to_test) * len(trial_params["ensemble"]) * N)
    for s in trial_params["ensemble"]:
        tmp_ref = df.select_data(sc_ref, s)
        for sc in sc_to_test:
            tmp = df.select_data(sc, s)
            for ep in ep_to_test:
                successful_trials = 0
                for _ in range(N):
                    X_ref = ut.trial(tmp_ref,
                                     ic=bva.aux_ic(sc_ref, trial_params),
                                     n=ut.aux_n(trial_params, sc_ref, "BV"),
                                     nC=ut.aux_n(trial_params, sc_ref, "C"),
                                     ic_var=trial_params["ic_var"],
                                     var=ep
                                     )
                    X = ut.trial(tmp,
                                 ic=bva.aux_ic(sc, trial_params),
                                 n=ut.aux_n(trial_params, sc, "BV"),
                                 nC=ut.aux_n(trial_params, sc, "C"),
                                 ic_var=trial_params["ic_var"],
                                 var=ep
                                 )
                    mu = X[1].mean() - X[0].mean() - (X_ref[1].mean() - X_ref[0].mean())
                    scale = np.sqrt(np.sum([np.var(x)/len(x) for x in X + X_ref]))
                    rv = stats.norm(loc=mu, scale=scale)
                    pvalue = rv.cdf(0)
                    if pvalue > 0.5: pvalue = 1 - pvalue
                    successful_trials += pvalue < 0.05
                    pbar.update(1)
                r.append([s, sc["name"], ep, successful_trials/N])
    return pd.DataFrame(r, columns=["hypothesis", "scenario", "ep", "power"])
