# Supplementary material for: Modeling the disruption of respiratory disease clinical trials by non-pharmaceutical COVID-19 interventions
Source: Nat Commun. 2022 Apr 13;13:1980. doi: 10.1038/s41467-022-29534-8 (PMC9008035; doi:10.1038/s41467-022-29534-8)
Supplement: Supplementary file 4 — Source Data [file 41467_2022_29534_MOESM4_ESM.zip › SupplementaryFile/analysis/data/Covid_URTI_more.csv]

6	0.001904
13	0.002293
20	0.002231
27	0.001903
34	0.002091
41	0.002368
48	0.002416
55	0.002328
62	0.002032
69	0.00213
76	0.002163
83	0.002039
90	0.001141
97	0.000808
104	0.00064
111	0.000476
118	0.00044
125	0.000415
132	0.000417
139	0.000345
146	0.00035
153	0.000325
160	0.000255
167	0.000321
174	0.000365
181	0.000328
188	0.000304
195	0.000332
202	0.000361
209	0.000349
216	0.000366
223	0.000371
230	0.000373
237	0.000373
244	0.000405
251	0.000414
258	0.000399
265	0.000672
272	0.00086
279	0.000767
