# Supplementary material for: Modeling the disruption of respiratory disease clinical trials by non-pharmaceutical COVID-19 interventions
Source: Nat Commun. 2022 Apr 13;13:1980. doi: 10.1038/s41467-022-29534-8 (PMC9008035; doi:10.1038/s41467-022-29534-8)
Supplement: Supplementary file 4 — Source Data [file 41467_2022_29534_MOESM4_ESM.zip › SupplementaryFile/analysis/data/5yearAverage_LRTI.csv]

1.06690382167684	0.001873120515462
7.52561476374946	0.001765977266073
11.1027983522527	0.001650259096143
14.6775286410306	0.001525634829731
21.8675801776795	0.00142374171143
31.7708573066032	0.001345194194148
41.6792145006147	0.001285088593825
51.13424403274	0.001217013847468
56.5076205084691	0.001136898739784
63.6663620639013	0.001124935310765
70.4956978560632	0.001081816576286
80.4028160098093	0.001017212947436
90.3080756031573	0.000945862275797
100.207759515312	0.000854270475789
110.10942589189	0.000769875521423
120.017783085901	0.0007097699211
129.940637051018	0.000702291254535
140.122254495611	0.0006790994326
147.249371756796	0.000552331842956
154.424757677621	0.000600791656371
161.027577428935	0.000570691930047
169.601820329008	0.000562624692231
179.529630455186	0.000573138139771
189.450873667957	0.000559812036122
199.366045583428	0.000524445592693
209.285801947881	0.000505721854812
219.210762281449	0.000505889836741
229.133987958644	0.000499760578734
238.127606801344	0.000463235534088
243.651871675206	0.000517709698024
248.55372623605	0.000576150569431
256.251888714889	0.000681103715578
263.050376534308	0.000795460141088
271.652521992576	0.000906650295634
281.596811354283	0.000976987522575
291.519913127453	0.000970408461715
301.06993897066	0.000959769123537
308.807904441761	0.00105053453123
315.420710812311	0.001056688750367
321.335062936779	0.001117098334609
331.289388524635	0.001223869592613
340.789073067924	0.001317903794345
345.814986456056	0.001395571759594
350.254038706309	0.001510450516815
353.527985379067	0.001395702303636
356.800267615287	0.001274911766214
