# Supplementary material for: Modeling the disruption of respiratory disease clinical trials by non-pharmaceutical COVID-19 interventions
Source: Nat Commun. 2022 Apr 13;13:1980. doi: 10.1038/s41467-022-29534-8 (PMC9008035; doi:10.1038/s41467-022-29534-8)
Supplement: Supplementary file 4 — Source Data [file 41467_2022_29534_MOESM4_ESM.zip › SupplementaryFile/analysis/data/fig3_raw_ref.csv]

C	hypothesis	scenario	ep	BV	AB
5.98	verylowshort	Absent	nRTI_1_12	3.8	2.1800000000000006
5.02	verylowshort	Absent	nRTI_1_12	3.2	1.8199999999999994
6.08	verylowshort	Absent	nRTI_1_12	3.28	2.8000000000000003
5.42	verylowshort	Absent	nRTI_1_12	3.76	1.6600000000000001
5.2	verylowshort	Absent	nRTI_1_12	3.1	2.1
5.18	verylowshort	Absent	nRTI_1_12	3.14	2.0399999999999996
5.52	verylowshort	Absent	nRTI_1_12	3.48	2.0399999999999996
5.32	verylowshort	Absent	nRTI_1_12	3.36	1.9600000000000004
4.86	verylowshort	Absent	nRTI_1_12	3.5	1.3600000000000003
5.52	verylowshort	Absent	nRTI_1_12	2.9	2.6199999999999997
5.42	verylowshort	Absent	nRTI_1_12	3.64	1.7799999999999998
4.86	verylowshort	Absent	nRTI_1_12	3.34	1.5200000000000005
6.04	verylowshort	Absent	nRTI_1_12	3.32	2.72
5.28	verylowshort	Absent	nRTI_1_12	3.02	2.2600000000000002
5.34	verylowshort	Absent	nRTI_1_12	3.82	1.52
4.78	verylowshort	Absent	nRTI_1_12	2.82	1.9600000000000004
4.42	verylowshort	Absent	nRTI_1_12	3.18	1.2399999999999998
5.84	verylowshort	Absent	nRTI_1_12	3.7	2.1399999999999997
5.26	verylowshort	Absent	nRTI_1_12	3.2	2.0599999999999996
5.28	verylowshort	Absent	nRTI_1_12	3.1	2.18
5.54	verylowshort	Absent	nRTI_1_12	3.7	1.8399999999999999
5.02	verylowshort	Absent	nRTI_1_12	3.52	1.4999999999999996
5.48	verylowshort	Absent	nRTI_1_12	3.42	2.0600000000000005
4.38	verylowshort	Absent	nRTI_1_12	3.7	0.6799999999999997
5.02	verylowshort	Absent	nRTI_1_12	3.12	1.8999999999999995
5.4	verylowshort	Absent	nRTI_1_12	2.92	2.4800000000000004
5.06	verylowshort	Absent	nRTI_1_12	3.04	2.0199999999999996
4.84	verylowshort	Absent	nRTI_1_12	3.24	1.5999999999999996
6.14	verylowshort	Absent	nRTI_1_12	3.48	2.6599999999999997
5.06	verylowshort	Absent	nRTI_1_12	3.48	1.5799999999999996
5.32	verylowshort	Absent	nRTI_1_12	2.96	2.3600000000000003
4.92	verylowshort	Absent	nRTI_1_12	3.08	1.8399999999999999
5.46	verylowshort	Absent	nRTI_1_12	3.72	1.7399999999999998
5.24	verylowshort	Absent	nRTI_1_12	3.3	1.9400000000000004
4.9	verylowshort	Absent	nRTI_1_12	3.26	1.6400000000000006
4.86	verylowshort	Absent	nRTI_1_12	3.34	1.5200000000000005
5.28	verylowshort	Absent	nRTI_1_12	3.3	1.9800000000000004
5.38	verylowshort	Absent	nRTI_1_12	3.4	1.98
5.24	verylowshort	Absent	nRTI_1_12	2.82	2.4200000000000004
5.76	verylowshort	Absent	nRTI_1_12	3.72	2.0399999999999996
4.78	verylowshort	Absent	nRTI_1_12	3.44	1.3400000000000003
4.76	verylowshort	Absent	nRTI_1_12	3.76	1.0
5.42	verylowshort	Absent	nRTI_1_12	2.96	2.46
4.22	verylowshort	Absent	nRTI_1_12	3.48	0.7399999999999998
4.84	verylowshort	Absent	nRTI_1_12	3.72	1.1199999999999997
5.3	verylowshort	Absent	nRTI_1_12	3.5	1.7999999999999998
5.08	verylowshort	Absent	nRTI_1_12	3.22	1.8599999999999999
4.94	verylowshort	Absent	nRTI_1_12	3.34	1.6000000000000005
4.64	verylowshort	Absent	nRTI_1_12	3.0	1.6399999999999997
5.56	verylowshort	Absent	nRTI_1_12	3.08	2.4799999999999995
5.12	verylowshort	Absent	nRTI_1_12	3.08	2.04
5.4	verylowshort	Absent	nRTI_1_12	3.14	2.2600000000000002
5.92	verylowshort	Absent	nRTI_1_12	3.56	2.36
5.0	verylowshort	Absent	nRTI_1_12	3.62	1.38
5.58	verylowshort	Absent	nRTI_1_12	3.42	2.16
5.02	verylowshort	Absent	nRTI_1_12	2.84	2.1799999999999997
5.74	verylowshort	Absent	nRTI_1_12	3.16	2.58
5.22	verylowshort	Absent	nRTI_1_12	3.2	2.0199999999999996
5.4	verylowshort	Absent	nRTI_1_12	2.78	2.6200000000000006
4.78	verylowshort	Absent	nRTI_1_12	3.1	1.6800000000000002
4.9	verylowshort	Absent	nRTI_1_12	2.62	2.2800000000000002
4.94	verylowshort	Absent	nRTI_1_12	3.14	1.8000000000000003
5.22	verylowshort	Absent	nRTI_1_12	3.4	1.8199999999999998
5.52	verylowshort	Absent	nRTI_1_12	3.02	2.4999999999999996
5.4	verylowshort	Absent	nRTI_1_12	3.74	1.6600000000000001
5.0	verylowshort	Absent	nRTI_1_12	3.08	1.92
5.3	verylowshort	Absent	nRTI_1_12	3.2	2.0999999999999996
5.62	verylowshort	Absent	nRTI_1_12	3.48	2.14
5.2	verylowshort	Absent	nRTI_1_12	2.7	2.5
5.32	verylowshort	Absent	nRTI_1_12	3.22	2.1
5.42	verylowshort	Absent	nRTI_1_12	3.44	1.98
5.82	verylowshort	Absent	nRTI_1_12	3.42	2.4000000000000004
4.96	verylowshort	Absent	nRTI_1_12	3.82	1.1400000000000001
5.18	verylowshort	Absent	nRTI_1_12	3.04	2.1399999999999997
5.48	verylowshort	Absent	nRTI_1_12	3.12	2.3600000000000003
5.38	verylowshort	Absent	nRTI_1_12	2.86	2.52
5.38	verylowshort	Absent	nRTI_1_12	3.4	1.98
5.86	verylowshort	Absent	nRTI_1_12	3.36	2.5000000000000004
4.96	verylowshort	Absent	nRTI_1_12	3.74	1.2199999999999998
4.92	verylowshort	Absent	nRTI_1_12	3.46	1.46
5.3	verylowshort	Absent	nRTI_1_12	3.02	2.28
4.98	verylowshort	Absent	nRTI_1_12	3.34	1.6400000000000006
5.26	verylowshort	Absent	nRTI_1_12	3.56	1.6999999999999997
5.5	verylowshort	Absent	nRTI_1_12	3.34	2.16
5.22	verylowshort	Absent	nRTI_1_12	3.24	1.9799999999999995
5.7	verylowshort	Absent	nRTI_1_12	3.98	1.7200000000000002
5.16	verylowshort	Absent	nRTI_1_12	3.28	1.8800000000000003
5.32	verylowshort	Absent	nRTI_1_12	3.52	1.8000000000000003
5.34	verylowshort	Absent	nRTI_1_12	3.5	1.8399999999999999
4.72	verylowshort	Absent	nRTI_1_12	3.28	1.44
5.52	verylowshort	Absent	nRTI_1_12	3.52	1.9999999999999996
5.22	verylowshort	Absent	nRTI_1_12	3.14	2.0799999999999996
5.74	verylowshort	Absent	nRTI_1_12	2.84	2.9000000000000004
5.02	verylowshort	Absent	nRTI_1_12	3.86	1.1599999999999997
5.28	verylowshort	Absent	nRTI_1_12	3.08	2.2
5.1	verylowshort	Absent	nRTI_1_12	3.04	2.0599999999999996
4.88	verylowshort	Absent	nRTI_1_12	3.24	1.6399999999999997
5.4	verylowshort	Absent	nRTI_1_12	3.5	1.9000000000000004
4.88	verylowshort	Absent	nRTI_1_12	3.48	1.4
5.16	verylowshort	Absent	nRTI_1_12	3.02	2.14
5.6	verylowmedium	Absent	nRTI_1_12	3.04	2.5599999999999996
5.82	verylowmedium	Absent	nRTI_1_12	2.88	2.9400000000000004
5.12	verylowmedium	Absent	nRTI_1_12	3.08	2.04
4.96	verylowmedium	Absent	nRTI_1_12	2.96	2.0
5.22	verylowmedium	Absent	nRTI_1_12	2.9	2.32
5.34	verylowmedium	Absent	nRTI_1_12	3.24	2.0999999999999996
5.14	verylowmedium	Absent	nRTI_1_12	3.08	2.0599999999999996
5.5	verylowmedium	Absent	nRTI_1_12	3.16	2.34
4.72	verylowmedium	Absent	nRTI_1_12	3.3	1.42
5.06	verylowmedium	Absent	nRTI_1_12	3.16	1.8999999999999995
4.72	verylowmedium	Absent	nRTI_1_12	3.64	1.0799999999999996
5.48	verylowmedium	Absent	nRTI_1_12	2.9	2.5800000000000005
4.86	verylowmedium	Absent	nRTI_1_12	2.72	2.14
5.26	verylowmedium	Absent	nRTI_1_12	3.08	2.1799999999999997
4.68	verylowmedium	Absent	nRTI_1_12	3.5	1.1799999999999997
5.96	verylowmedium	Absent	nRTI_1_12	3.18	2.78
5.22	verylowmedium	Absent	nRTI_1_12	3.44	1.7799999999999998
4.68	verylowmedium	Absent	nRTI_1_12	2.6	2.0799999999999996
5.24	verylowmedium	Absent	nRTI_1_12	2.86	2.3800000000000003
5.52	verylowmedium	Absent	nRTI_1_12	2.72	2.7999999999999994
5.42	verylowmedium	Absent	nRTI_1_12	3.2	2.2199999999999998
5.76	verylowmedium	Absent	nRTI_1_12	3.28	2.48
4.68	verylowmedium	Absent	nRTI_1_12	3.52	1.1599999999999997
5.06	verylowmedium	Absent	nRTI_1_12	3.36	1.6999999999999997
4.98	verylowmedium	Absent	nRTI_1_12	2.7	2.2800000000000002
5.24	verylowmedium	Absent	nRTI_1_12	3.14	2.1
5.78	verylowmedium	Absent	nRTI_1_12	3.0	2.7800000000000002
5.08	verylowmedium	Absent	nRTI_1_12	3.36	1.7200000000000002
5.2	verylowmedium	Absent	nRTI_1_12	2.96	2.24
4.58	verylowmedium	Absent	nRTI_1_12	3.64	0.94
6.0	verylowmedium	Absent	nRTI_1_12	2.82	3.18
4.42	verylowmedium	Absent	nRTI_1_12	3.08	1.3399999999999999
5.7	verylowmedium	Absent	nRTI_1_12	3.22	2.48
5.28	verylowmedium	Absent	nRTI_1_12	2.94	2.3400000000000003
5.62	verylowmedium	Absent	nRTI_1_12	3.18	2.44
5.16	verylowmedium	Absent	nRTI_1_12	3.18	1.98
5.2	verylowmedium	Absent	nRTI_1_12	3.08	2.12
5.52	verylowmedium	Absent	nRTI_1_12	2.94	2.5799999999999996
5.22	verylowmedium	Absent	nRTI_1_12	3.14	2.0799999999999996
5.28	verylowmedium	Absent	nRTI_1_12	3.04	2.24
5.84	verylowmedium	Absent	nRTI_1_12	3.0	2.84
5.52	verylowmedium	Absent	nRTI_1_12	2.74	2.7799999999999994
5.64	verylowmedium	Absent	nRTI_1_12	2.76	2.88
5.34	verylowmedium	Absent	nRTI_1_12	2.6	2.7399999999999998
5.6	verylowmedium	Absent	nRTI_1_12	2.88	2.7199999999999998
5.18	verylowmedium	Absent	nRTI_1_12	3.18	1.9999999999999996
4.92	verylowmedium	Absent	nRTI_1_12	3.46	1.46
5.1	verylowmedium	Absent	nRTI_1_12	2.82	2.28
5.22	verylowmedium	Absent	nRTI_1_12	2.64	2.5799999999999996
5.78	verylowmedium	Absent	nRTI_1_12	3.08	2.7
5.92	verylowmedium	Absent	nRTI_1_12	2.8	3.12
5.18	verylowmedium	Absent	nRTI_1_12	3.46	1.7199999999999998
5.74	verylowmedium	Absent	nRTI_1_12	3.04	2.7
5.0	verylowmedium	Absent	nRTI_1_12	2.96	2.04
5.76	verylowmedium	Absent	nRTI_1_12	2.84	2.92
5.48	verylowmedium	Absent	nRTI_1_12	2.78	2.7000000000000006
5.46	verylowmedium	Absent	nRTI_1_12	2.48	2.98
5.52	verylowmedium	Absent	nRTI_1_12	2.66	2.8599999999999994
5.38	verylowmedium	Absent	nRTI_1_12	3.4	1.98
5.46	verylowmedium	Absent	nRTI_1_12	2.76	2.7
5.28	verylowmedium	Absent	nRTI_1_12	3.28	2.0000000000000004
4.86	verylowmedium	Absent	nRTI_1_12	2.7	2.16
4.9	verylowmedium	Absent	nRTI_1_12	2.94	1.9600000000000004
4.58	verylowmedium	Absent	nRTI_1_12	3.24	1.3399999999999999
5.54	verylowmedium	Absent	nRTI_1_12	2.94	2.6
5.74	verylowmedium	Absent	nRTI_1_12	3.2	2.54
5.22	verylowmedium	Absent	nRTI_1_12	2.88	2.34
5.02	verylowmedium	Absent	nRTI_1_12	3.56	1.4599999999999995
5.34	verylowmedium	Absent	nRTI_1_12	3.06	2.28
5.3	verylowmedium	Absent	nRTI_1_12	3.06	2.2399999999999998
5.42	verylowmedium	Absent	nRTI_1_12	2.98	2.44
4.76	verylowmedium	Absent	nRTI_1_12	3.04	1.7199999999999998
4.6	verylowmedium	Absent	nRTI_1_12	2.94	1.6599999999999997
4.4	verylowmedium	Absent	nRTI_1_12	3.2	1.2000000000000002
5.78	verylowmedium	Absent	nRTI_1_12	3.76	2.0200000000000005
4.56	verylowmedium	Absent	nRTI_1_12	2.66	1.8999999999999995
5.42	verylowmedium	Absent	nRTI_1_12	2.86	2.56
5.34	verylowmedium	Absent	nRTI_1_12	3.12	2.2199999999999998
5.42	verylowmedium	Absent	nRTI_1_12	3.14	2.28
4.56	verylowmedium	Absent	nRTI_1_12	3.02	1.5399999999999996
5.26	verylowmedium	Absent	nRTI_1_12	3.3	1.96
4.92	verylowmedium	Absent	nRTI_1_12	3.08	1.8399999999999999
5.22	verylowmedium	Absent	nRTI_1_12	3.38	1.8399999999999999
4.68	verylowmedium	Absent	nRTI_1_12	3.42	1.2599999999999998
4.86	verylowmedium	Absent	nRTI_1_12	2.92	1.9400000000000004
5.82	verylowmedium	Absent	nRTI_1_12	2.98	2.8400000000000003
5.04	verylowmedium	Absent	nRTI_1_12	3.54	1.5
5.24	verylowmedium	Absent	nRTI_1_12	2.86	2.3800000000000003
5.56	verylowmedium	Absent	nRTI_1_12	2.98	2.5799999999999996
4.68	verylowmedium	Absent	nRTI_1_12	3.28	1.4
5.3	verylowmedium	Absent	nRTI_1_12	3.28	2.02
4.94	verylowmedium	Absent	nRTI_1_12	3.36	1.5800000000000005
5.24	verylowmedium	Absent	nRTI_1_12	3.3	1.9400000000000004
4.6	verylowmedium	Absent	nRTI_1_12	3.06	1.5399999999999996
4.72	verylowmedium	Absent	nRTI_1_12	3.42	1.2999999999999998
5.08	verylowmedium	Absent	nRTI_1_12	2.88	2.2
5.34	verylowmedium	Absent	nRTI_1_12	3.28	2.06
4.82	verylowmedium	Absent	nRTI_1_12	2.94	1.8800000000000003
5.56	verylowmedium	Absent	nRTI_1_12	2.8	2.76
5.0	verylowmedium	Absent	nRTI_1_12	3.34	1.6600000000000001
4.86	verylowlong	Absent	nRTI_1_12	3.08	1.7800000000000002
5.58	verylowlong	Absent	nRTI_1_12	2.46	3.12
4.82	verylowlong	Absent	nRTI_1_12	3.2	1.62
5.3	verylowlong	Absent	nRTI_1_12	3.34	1.96
4.64	verylowlong	Absent	nRTI_1_12	2.94	1.6999999999999997
5.02	verylowlong	Absent	nRTI_1_12	3.1	1.9199999999999995
5.28	verylowlong	Absent	nRTI_1_12	2.62	2.66
5.34	verylowlong	Absent	nRTI_1_12	3.2	2.1399999999999997
5.22	verylowlong	Absent	nRTI_1_12	3.4	1.8199999999999998
5.0	verylowlong	Absent	nRTI_1_12	3.5	1.5
4.82	verylowlong	Absent	nRTI_1_12	2.82	2.0000000000000004
5.2	verylowlong	Absent	nRTI_1_12	2.94	2.2600000000000002
5.06	verylowlong	Absent	nRTI_1_12	3.26	1.7999999999999998
4.56	verylowlong	Absent	nRTI_1_12	2.72	1.8399999999999994
5.04	verylowlong	Absent	nRTI_1_12	2.84	2.2
5.02	verylowlong	Absent	nRTI_1_12	2.8	2.2199999999999998
5.08	verylowlong	Absent	nRTI_1_12	3.0	2.08
4.84	verylowlong	Absent	nRTI_1_12	3.62	1.2199999999999998
4.86	verylowlong	Absent	nRTI_1_12	3.14	1.7200000000000002
5.36	verylowlong	Absent	nRTI_1_12	3.1	2.2600000000000002
5.42	verylowlong	Absent	nRTI_1_12	3.3	2.12
4.86	verylowlong	Absent	nRTI_1_12	3.38	1.4800000000000004
5.1	verylowlong	Absent	nRTI_1_12	2.92	2.1799999999999997
5.42	verylowlong	Absent	nRTI_1_12	2.8	2.62
4.94	verylowlong	Absent	nRTI_1_12	2.92	2.0200000000000005
5.38	verylowlong	Absent	nRTI_1_12	2.9	2.48
4.84	verylowlong	Absent	nRTI_1_12	3.04	1.7999999999999998
5.86	verylowlong	Absent	nRTI_1_12	2.86	3.0000000000000004
4.8	verylowlong	Absent	nRTI_1_12	2.94	1.8599999999999999
5.56	verylowlong	Absent	nRTI_1_12	2.84	2.7199999999999998
5.38	verylowlong	Absent	nRTI_1_12	3.26	2.12
5.4	verylowlong	Absent	nRTI_1_12	3.24	2.16
4.4	verylowlong	Absent	nRTI_1_12	2.78	1.6200000000000006
5.46	verylowlong	Absent	nRTI_1_12	3.02	2.44
4.14	verylowlong	Absent	nRTI_1_12	2.9	1.2399999999999998
5.5	verylowlong	Absent	nRTI_1_12	2.72	2.78
5.34	verylowlong	Absent	nRTI_1_12	2.86	2.48
4.78	verylowlong	Absent	nRTI_1_12	3.14	1.6400000000000001
5.06	verylowlong	Absent	nRTI_1_12	2.64	2.4199999999999995
5.46	verylowlong	Absent	nRTI_1_12	3.12	2.34
4.84	verylowlong	Absent	nRTI_1_12	2.98	1.8599999999999999
5.44	verylowlong	Absent	nRTI_1_12	2.84	2.6000000000000005
5.4	verylowlong	Absent	nRTI_1_12	3.2	2.2
5.54	verylowlong	Absent	nRTI_1_12	3.26	2.2800000000000002
4.78	verylowlong	Absent	nRTI_1_12	2.78	2.0000000000000004
5.26	verylowlong	Absent	nRTI_1_12	2.9	2.36
5.1	verylowlong	Absent	nRTI_1_12	3.08	2.0199999999999996
4.96	verylowlong	Absent	nRTI_1_12	2.74	2.2199999999999998
4.74	verylowlong	Absent	nRTI_1_12	2.68	2.06
4.8	verylowlong	Absent	nRTI_1_12	3.08	1.7199999999999998
5.4	verylowlong	Absent	nRTI_1_12	3.16	2.24
5.1	verylowlong	Absent	nRTI_1_12	2.98	2.1199999999999997
4.44	verylowlong	Absent	nRTI_1_12	3.1	1.3400000000000003
5.06	verylowlong	Absent	nRTI_1_12	3.22	1.8399999999999994
4.48	verylowlong	Absent	nRTI_1_12	3.28	1.2000000000000006
5.72	verylowlong	Absent	nRTI_1_12	3.04	2.6799999999999997
5.16	verylowlong	Absent	nRTI_1_12	2.78	2.3800000000000003
5.2	verylowlong	Absent	nRTI_1_12	3.14	2.06
5.92	verylowlong	Absent	nRTI_1_12	3.42	2.5
5.9	verylowlong	Absent	nRTI_1_12	3.1	2.8000000000000003
5.38	verylowlong	Absent	nRTI_1_12	2.86	2.52
4.86	verylowlong	Absent	nRTI_1_12	3.36	1.5000000000000004
5.04	verylowlong	Absent	nRTI_1_12	2.92	2.12
5.82	verylowlong	Absent	nRTI_1_12	3.22	2.6
4.94	verylowlong	Absent	nRTI_1_12	2.5	2.4400000000000004
4.86	verylowlong	Absent	nRTI_1_12	2.52	2.3400000000000003
4.92	verylowlong	Absent	nRTI_1_12	3.52	1.4
5.24	verylowlong	Absent	nRTI_1_12	3.2	2.04
4.72	verylowlong	Absent	nRTI_1_12	3.24	1.4799999999999995
5.08	verylowlong	Absent	nRTI_1_12	2.48	2.6
5.04	verylowlong	Absent	nRTI_1_12	3.36	1.6800000000000002
5.1	verylowlong	Absent	nRTI_1_12	2.62	2.4799999999999995
5.34	verylowlong	Absent	nRTI_1_12	2.66	2.6799999999999997
4.66	verylowlong	Absent	nRTI_1_12	2.88	1.7800000000000002
5.12	verylowlong	Absent	nRTI_1_12	3.18	1.94
4.78	verylowlong	Absent	nRTI_1_12	3.12	1.6600000000000001
5.9	verylowlong	Absent	nRTI_1_12	2.36	3.5400000000000005
5.9	verylowlong	Absent	nRTI_1_12	2.54	3.3600000000000003
5.44	verylowlong	Absent	nRTI_1_12	2.88	2.5600000000000005
5.2	verylowlong	Absent	nRTI_1_12	3.42	1.7800000000000002
5.26	verylowlong	Absent	nRTI_1_12	2.96	2.3
5.34	verylowlong	Absent	nRTI_1_12	3.46	1.88
5.66	verylowlong	Absent	nRTI_1_12	3.46	2.2
5.74	verylowlong	Absent	nRTI_1_12	3.2	2.54
5.18	verylowlong	Absent	nRTI_1_12	2.82	2.36
5.4	verylowlong	Absent	nRTI_1_12	2.56	2.8400000000000003
5.36	verylowlong	Absent	nRTI_1_12	2.9	2.4600000000000004
5.08	verylowlong	Absent	nRTI_1_12	2.84	2.24
5.3	verylowlong	Absent	nRTI_1_12	2.84	2.46
5.2	verylowlong	Absent	nRTI_1_12	2.98	2.22
5.08	verylowlong	Absent	nRTI_1_12	3.04	2.04
5.08	verylowlong	Absent	nRTI_1_12	2.52	2.56
4.82	verylowlong	Absent	nRTI_1_12	2.92	1.9000000000000004
5.8	verylowlong	Absent	nRTI_1_12	2.36	3.44
5.56	verylowlong	Absent	nRTI_1_12	3.46	2.0999999999999996
5.46	verylowlong	Absent	nRTI_1_12	2.3	3.16
4.98	verylowlong	Absent	nRTI_1_12	3.02	1.9600000000000004
5.66	verylowlong	Absent	nRTI_1_12	3.0	2.66
5.92	verylowlong	Absent	nRTI_1_12	3.08	2.84
5.54	verylowlong	Absent	nRTI_1_12	2.88	2.66
5.2	lowshort	Absent	nRTI_1_12	3.22	1.98
5.3	lowshort	Absent	nRTI_1_12	3.0	2.3
5.48	lowshort	Absent	nRTI_1_12	2.98	2.5000000000000004
4.86	lowshort	Absent	nRTI_1_12	2.82	2.0400000000000005
5.14	lowshort	Absent	nRTI_1_12	3.96	1.1799999999999997
4.7	lowshort	Absent	nRTI_1_12	3.42	1.2800000000000002
5.18	lowshort	Absent	nRTI_1_12	2.78	2.4
5.88	lowshort	Absent	nRTI_1_12	3.56	2.32
4.74	lowshort	Absent	nRTI_1_12	3.8	0.9400000000000004
4.64	lowshort	Absent	nRTI_1_12	2.86	1.7799999999999998
4.92	lowshort	Absent	nRTI_1_12	3.98	0.94
5.5	lowshort	Absent	nRTI_1_12	3.5	2.0
4.68	lowshort	Absent	nRTI_1_12	3.24	1.4399999999999995
5.5	lowshort	Absent	nRTI_1_12	3.74	1.7599999999999998
5.12	lowshort	Absent	nRTI_1_12	3.5	1.62
4.9	lowshort	Absent	nRTI_1_12	3.34	1.5600000000000005
4.86	lowshort	Absent	nRTI_1_12	3.6	1.2600000000000002
5.1	lowshort	Absent	nRTI_1_12	2.94	2.1599999999999997
5.3	lowshort	Absent	nRTI_1_12	3.96	1.3399999999999999
4.88	lowshort	Absent	nRTI_1_12	3.5	1.38
5.44	lowshort	Absent	nRTI_1_12	3.34	2.1000000000000005
5.5	lowshort	Absent	nRTI_1_12	3.94	1.56
5.32	lowshort	Absent	nRTI_1_12	3.46	1.8600000000000003
4.44	lowshort	Absent	nRTI_1_12	3.34	1.1000000000000005
5.0	lowshort	Absent	nRTI_1_12	3.04	1.96
5.26	lowshort	Absent	nRTI_1_12	3.26	2.0
5.1	lowshort	Absent	nRTI_1_12	3.68	1.4199999999999995
5.62	lowshort	Absent	nRTI_1_12	3.54	2.08
4.98	lowshort	Absent	nRTI_1_12	3.78	1.2000000000000006
5.62	lowshort	Absent	nRTI_1_12	3.1	2.52
5.02	lowshort	Absent	nRTI_1_12	4.16	0.8599999999999994
5.26	lowshort	Absent	nRTI_1_12	2.96	2.3
5.36	lowshort	Absent	nRTI_1_12	3.34	2.0200000000000005
5.74	lowshort	Absent	nRTI_1_12	3.32	2.4200000000000004
5.38	lowshort	Absent	nRTI_1_12	3.38	2.0
5.08	lowshort	Absent	nRTI_1_12	3.64	1.44
4.5	lowshort	Absent	nRTI_1_12	3.34	1.1600000000000001
5.22	lowshort	Absent	nRTI_1_12	3.54	1.6799999999999997
5.3	lowshort	Absent	nRTI_1_12	3.22	2.0799999999999996
4.94	lowshort	Absent	nRTI_1_12	3.62	1.3200000000000003
5.06	lowshort	Absent	nRTI_1_12	3.02	2.0399999999999996
5.48	lowshort	Absent	nRTI_1_12	3.08	2.4000000000000004
5.44	lowshort	Absent	nRTI_1_12	3.86	1.5800000000000005
5.36	lowshort	Absent	nRTI_1_12	3.22	2.14
6.04	lowshort	Absent	nRTI_1_12	3.46	2.58
5.16	lowshort	Absent	nRTI_1_12	4.08	1.08
4.96	lowshort	Absent	nRTI_1_12	3.2	1.7599999999999998
4.84	lowshort	Absent	nRTI_1_12	2.94	1.9
5.68	lowshort	Absent	nRTI_1_12	3.3	2.38
4.6	lowshort	Absent	nRTI_1_12	3.2	1.3999999999999995
4.66	lowshort	Absent	nRTI_1_12	3.76	0.9000000000000004
5.96	lowshort	Absent	nRTI_1_12	3.84	2.12
6.06	lowshort	Absent	nRTI_1_12	3.4	2.6599999999999997
4.84	lowshort	Absent	nRTI_1_12	3.4	1.44
5.02	lowshort	Absent	nRTI_1_12	2.94	2.0799999999999996
5.76	lowshort	Absent	nRTI_1_12	3.12	2.6399999999999997
5.42	lowshort	Absent	nRTI_1_12	2.98	2.44
5.36	lowshort	Absent	nRTI_1_12	3.3	2.0600000000000005
5.56	lowshort	Absent	nRTI_1_12	3.06	2.4999999999999996
4.8	lowshort	Absent	nRTI_1_12	3.26	1.54
4.94	lowshort	Absent	nRTI_1_12	2.8	2.1400000000000006
5.02	lowshort	Absent	nRTI_1_12	2.98	2.0399999999999996
5.16	lowshort	Absent	nRTI_1_12	3.38	1.7800000000000002
5.28	lowshort	Absent	nRTI_1_12	3.28	2.0000000000000004
5.28	lowshort	Absent	nRTI_1_12	3.28	2.0000000000000004
4.96	lowshort	Absent	nRTI_1_12	3.42	1.54
5.64	lowshort	Absent	nRTI_1_12	3.4	2.2399999999999998
5.24	lowshort	Absent	nRTI_1_12	3.22	2.02
5.7	lowshort	Absent	nRTI_1_12	3.76	1.9400000000000004
4.68	lowshort	Absent	nRTI_1_12	3.3	1.38
5.64	lowshort	Absent	nRTI_1_12	3.42	2.2199999999999998
5.58	lowshort	Absent	nRTI_1_12	3.6	1.98
5.4	lowshort	Absent	nRTI_1_12	3.5	1.9000000000000004
4.76	lowshort	Absent	nRTI_1_12	3.58	1.1799999999999997
4.9	lowshort	Absent	nRTI_1_12	3.2	1.7000000000000002
5.18	lowshort	Absent	nRTI_1_12	3.58	1.5999999999999996
5.52	lowshort	Absent	nRTI_1_12	3.26	2.26
5.38	lowshort	Absent	nRTI_1_12	3.42	1.96
5.18	lowshort	Absent	nRTI_1_12	2.78	2.4
5.0	lowshort	Absent	nRTI_1_12	3.68	1.3199999999999998
5.72	lowshort	Absent	nRTI_1_12	3.16	2.5599999999999996
5.56	lowshort	Absent	nRTI_1_12	3.3	2.26
4.78	lowshort	Absent	nRTI_1_12	3.6	1.1800000000000002
4.84	lowshort	Absent	nRTI_1_12	3.34	1.5
4.92	lowshort	Absent	nRTI_1_12	3.18	1.7399999999999998
5.62	lowshort	Absent	nRTI_1_12	2.96	2.66
5.68	lowshort	Absent	nRTI_1_12	3.16	2.5199999999999996
5.72	lowshort	Absent	nRTI_1_12	3.22	2.4999999999999996
4.82	lowshort	Absent	nRTI_1_12	3.82	1.0000000000000004
4.9	lowshort	Absent	nRTI_1_12	2.98	1.9200000000000004
5.7	lowshort	Absent	nRTI_1_12	3.54	2.16
5.34	lowshort	Absent	nRTI_1_12	3.72	1.6199999999999997
5.08	lowshort	Absent	nRTI_1_12	3.28	1.8000000000000003
5.46	lowshort	Absent	nRTI_1_12	3.28	2.18
5.08	lowshort	Absent	nRTI_1_12	3.16	1.92
4.98	lowshort	Absent	nRTI_1_12	2.5	2.4800000000000004
4.34	lowshort	Absent	nRTI_1_12	3.64	0.6999999999999997
5.68	lowshort	Absent	nRTI_1_12	3.92	1.7599999999999998
5.18	lowshort	Absent	nRTI_1_12	3.6	1.5799999999999996
5.82	lowshort	Absent	nRTI_1_12	3.12	2.7
5.48	lowmedium	Absent	nRTI_1_12	3.54	1.9400000000000004
5.14	lowmedium	Absent	nRTI_1_12	3.36	1.7799999999999998
5.42	lowmedium	Absent	nRTI_1_12	2.7	2.7199999999999998
5.04	lowmedium	Absent	nRTI_1_12	3.84	1.2000000000000002
5.24	lowmedium	Absent	nRTI_1_12	3.48	1.7600000000000002
4.86	lowmedium	Absent	nRTI_1_12	3.36	1.5000000000000004
5.14	lowmedium	Absent	nRTI_1_12	2.86	2.28
5.04	lowmedium	Absent	nRTI_1_12	3.04	2.0
5.7	lowmedium	Absent	nRTI_1_12	2.84	2.8600000000000003
5.1	lowmedium	Absent	nRTI_1_12	2.86	2.2399999999999998
4.92	lowmedium	Absent	nRTI_1_12	3.02	1.9
5.44	lowmedium	Absent	nRTI_1_12	2.94	2.5000000000000004
5.86	lowmedium	Absent	nRTI_1_12	3.1	2.7600000000000002
5.04	lowmedium	Absent	nRTI_1_12	3.14	1.9
4.58	lowmedium	Absent	nRTI_1_12	3.08	1.5
5.32	lowmedium	Absent	nRTI_1_12	2.84	2.4800000000000004
5.32	lowmedium	Absent	nRTI_1_12	3.24	2.08
5.2	lowmedium	Absent	nRTI_1_12	3.0	2.2
4.98	lowmedium	Absent	nRTI_1_12	2.84	2.1400000000000006
4.76	lowmedium	Absent	nRTI_1_12	2.8	1.96
5.16	lowmedium	Absent	nRTI_1_12	2.96	2.2
5.62	lowmedium	Absent	nRTI_1_12	3.7	1.92
5.72	lowmedium	Absent	nRTI_1_12	3.42	2.3
5.7	lowmedium	Absent	nRTI_1_12	3.2	2.5
5.4	lowmedium	Absent	nRTI_1_12	3.22	2.18
5.24	lowmedium	Absent	nRTI_1_12	2.96	2.2800000000000002
5.62	lowmedium	Absent	nRTI_1_12	2.58	3.04
5.04	lowmedium	Absent	nRTI_1_12	2.84	2.2
4.9	lowmedium	Absent	nRTI_1_12	2.9	2.0000000000000004
4.86	lowmedium	Absent	nRTI_1_12	3.56	1.3000000000000003
4.88	lowmedium	Absent	nRTI_1_12	2.76	2.12
6.1	lowmedium	Absent	nRTI_1_12	3.54	2.5599999999999996
4.98	lowmedium	Absent	nRTI_1_12	3.08	1.9000000000000004
5.34	lowmedium	Absent	nRTI_1_12	3.3	2.04
5.18	lowmedium	Absent	nRTI_1_12	3.2	1.9799999999999995
5.08	lowmedium	Absent	nRTI_1_12	3.06	2.02
5.58	lowmedium	Absent	nRTI_1_12	2.78	2.8000000000000003
5.24	lowmedium	Absent	nRTI_1_12	3.48	1.7600000000000002
5.56	lowmedium	Absent	nRTI_1_12	2.94	2.6199999999999997
5.78	lowmedium	Absent	nRTI_1_12	3.0	2.7800000000000002
5.24	lowmedium	Absent	nRTI_1_12	3.58	1.6600000000000001
5.48	lowmedium	Absent	nRTI_1_12	2.94	2.5400000000000005
5.84	lowmedium	Absent	nRTI_1_12	2.72	3.1199999999999997
5.44	lowmedium	Absent	nRTI_1_12	2.9	2.5400000000000005
5.36	lowmedium	Absent	nRTI_1_12	3.02	2.3400000000000003
4.8	lowmedium	Absent	nRTI_1_12	3.04	1.7599999999999998
5.14	lowmedium	Absent	nRTI_1_12	3.28	1.8599999999999999
5.08	lowmedium	Absent	nRTI_1_12	2.64	2.44
4.48	lowmedium	Absent	nRTI_1_12	3.36	1.1200000000000006
5.9	lowmedium	Absent	nRTI_1_12	2.92	2.9800000000000004
6.1	lowmedium	Absent	nRTI_1_12	3.24	2.8599999999999994
4.68	lowmedium	Absent	nRTI_1_12	3.36	1.3199999999999998
4.56	lowmedium	Absent	nRTI_1_12	2.78	1.7799999999999998
4.86	lowmedium	Absent	nRTI_1_12	3.22	1.6400000000000001
5.72	lowmedium	Absent	nRTI_1_12	3.72	1.9999999999999996
5.48	lowmedium	Absent	nRTI_1_12	3.22	2.2600000000000002
5.68	lowmedium	Absent	nRTI_1_12	3.34	2.34
5.32	lowmedium	Absent	nRTI_1_12	2.96	2.3600000000000003
5.78	lowmedium	Absent	nRTI_1_12	3.76	2.0200000000000005
5.46	lowmedium	Absent	nRTI_1_12	3.18	2.28
4.98	lowmedium	Absent	nRTI_1_12	3.12	1.8600000000000003
5.34	lowmedium	Absent	nRTI_1_12	3.08	2.26
5.12	lowmedium	Absent	nRTI_1_12	2.74	2.38
5.44	lowmedium	Absent	nRTI_1_12	2.96	2.4800000000000004
5.16	lowmedium	Absent	nRTI_1_12	2.5	2.66
5.18	lowmedium	Absent	nRTI_1_12	3.14	2.0399999999999996
5.16	lowmedium	Absent	nRTI_1_12	3.4	1.7600000000000002
5.48	lowmedium	Absent	nRTI_1_12	3.2	2.2800000000000002
4.7	lowmedium	Absent	nRTI_1_12	3.18	1.52
5.4	lowmedium	Absent	nRTI_1_12	3.08	2.3200000000000003
4.44	lowmedium	Absent	nRTI_1_12	3.06	1.3800000000000003
5.88	lowmedium	Absent	nRTI_1_12	3.5	2.38
5.22	lowmedium	Absent	nRTI_1_12	3.28	1.94
5.06	lowmedium	Absent	nRTI_1_12	2.76	2.3
5.56	lowmedium	Absent	nRTI_1_12	3.04	2.5199999999999996
4.72	lowmedium	Absent	nRTI_1_12	3.5	1.2199999999999998
5.12	lowmedium	Absent	nRTI_1_12	3.14	1.98
5.24	lowmedium	Absent	nRTI_1_12	3.44	1.8000000000000003
5.58	lowmedium	Absent	nRTI_1_12	2.8	2.7800000000000002
5.36	lowmedium	Absent	nRTI_1_12	3.22	2.14
4.62	lowmedium	Absent	nRTI_1_12	2.92	1.7000000000000002
5.04	lowmedium	Absent	nRTI_1_12	2.96	2.08
5.44	lowmedium	Absent	nRTI_1_12	2.78	2.6600000000000006
5.38	lowmedium	Absent	nRTI_1_12	3.02	2.36
5.28	lowmedium	Absent	nRTI_1_12	3.4	1.8800000000000003
5.18	lowmedium	Absent	nRTI_1_12	3.5	1.6799999999999997
4.96	lowmedium	Absent	nRTI_1_12	2.5	2.46
5.14	lowmedium	Absent	nRTI_1_12	3.14	1.9999999999999996
5.18	lowmedium	Absent	nRTI_1_12	3.26	1.92
5.62	lowmedium	Absent	nRTI_1_12	3.02	2.6
5.08	lowmedium	Absent	nRTI_1_12	3.32	1.7600000000000002
4.72	lowmedium	Absent	nRTI_1_12	2.9	1.8199999999999998
5.0	lowmedium	Absent	nRTI_1_12	3.3	1.7000000000000002
5.2	lowmedium	Absent	nRTI_1_12	3.28	1.9200000000000004
5.2	lowmedium	Absent	nRTI_1_12	3.14	2.06
5.34	lowmedium	Absent	nRTI_1_12	2.78	2.56
6.14	lowmedium	Absent	nRTI_1_12	3.52	2.6199999999999997
4.6	lowmedium	Absent	nRTI_1_12	2.84	1.7599999999999998
5.28	lowmedium	Absent	nRTI_1_12	3.36	1.9200000000000004
5.68	lowmedium	Absent	nRTI_1_12	2.84	2.84
5.2	lowlong	Absent	nRTI_1_12	3.12	2.08
5.48	lowlong	Absent	nRTI_1_12	2.98	2.5000000000000004
5.12	lowlong	Absent	nRTI_1_12	3.32	1.8000000000000003
4.82	lowlong	Absent	nRTI_1_12	3.12	1.7000000000000002
4.92	lowlong	Absent	nRTI_1_12	3.12	1.7999999999999998
5.38	lowlong	Absent	nRTI_1_12	2.92	2.46
4.4	lowlong	Absent	nRTI_1_12	2.96	1.4400000000000004
5.62	lowlong	Absent	nRTI_1_12	2.92	2.7
4.8	lowlong	Absent	nRTI_1_12	3.22	1.5799999999999996
5.34	lowlong	Absent	nRTI_1_12	4.1	1.2400000000000002
5.16	lowlong	Absent	nRTI_1_12	3.38	1.7800000000000002
5.34	lowlong	Absent	nRTI_1_12	2.82	2.52
4.8	lowlong	Absent	nRTI_1_12	3.04	1.7599999999999998
5.46	lowlong	Absent	nRTI_1_12	3.52	1.94
5.88	lowlong	Absent	nRTI_1_12	3.16	2.7199999999999998
5.88	lowlong	Absent	nRTI_1_12	3.34	2.54
4.8	lowlong	Absent	nRTI_1_12	2.76	2.04
4.68	lowlong	Absent	nRTI_1_12	2.64	2.0399999999999996
5.3	lowlong	Absent	nRTI_1_12	3.78	1.52
5.16	lowlong	Absent	nRTI_1_12	3.02	2.14
4.94	lowlong	Absent	nRTI_1_12	3.3	1.6400000000000006
5.64	lowlong	Absent	nRTI_1_12	3.0	2.6399999999999997
4.78	lowlong	Absent	nRTI_1_12	2.98	1.8000000000000003
5.16	lowlong	Absent	nRTI_1_12	3.22	1.94
4.46	lowlong	Absent	nRTI_1_12	2.54	1.92
5.18	lowlong	Absent	nRTI_1_12	3.14	2.0399999999999996
4.64	lowlong	Absent	nRTI_1_12	2.86	1.7799999999999998
5.1	lowlong	Absent	nRTI_1_12	3.58	1.5199999999999996
4.8	lowlong	Absent	nRTI_1_12	2.7	2.0999999999999996
5.04	lowlong	Absent	nRTI_1_12	3.04	2.0
5.68	lowlong	Absent	nRTI_1_12	3.62	2.0599999999999996
4.6	lowlong	Absent	nRTI_1_12	3.08	1.5199999999999996
5.5	lowlong	Absent	nRTI_1_12	2.98	2.52
4.68	lowlong	Absent	nRTI_1_12	2.5	2.1799999999999997
5.48	lowlong	Absent	nRTI_1_12	3.52	1.9600000000000004
5.08	lowlong	Absent	nRTI_1_12	2.98	2.1
5.2	lowlong	Absent	nRTI_1_12	3.36	1.8400000000000003
5.38	lowlong	Absent	nRTI_1_12	3.12	2.26
5.68	lowlong	Absent	nRTI_1_12	3.04	2.6399999999999997
5.54	lowlong	Absent	nRTI_1_12	3.3	2.24
5.74	lowlong	Absent	nRTI_1_12	2.7	3.04
4.86	lowlong	Absent	nRTI_1_12	2.7	2.16
4.74	lowlong	Absent	nRTI_1_12	2.92	1.8200000000000003
5.26	lowlong	Absent	nRTI_1_12	2.88	2.38
5.02	lowlong	Absent	nRTI_1_12	3.4	1.6199999999999997
5.28	lowlong	Absent	nRTI_1_12	3.42	1.8600000000000003
5.04	lowlong	Absent	nRTI_1_12	3.02	2.02
4.96	lowlong	Absent	nRTI_1_12	3.14	1.8199999999999998
5.24	lowlong	Absent	nRTI_1_12	3.0	2.24
5.4	lowlong	Absent	nRTI_1_12	2.68	2.72
5.68	lowlong	Absent	nRTI_1_12	3.48	2.1999999999999997
5.32	lowlong	Absent	nRTI_1_12	2.88	2.4400000000000004
4.78	lowlong	Absent	nRTI_1_12	3.0	1.7800000000000002
5.44	lowlong	Absent	nRTI_1_12	3.36	2.0800000000000005
5.32	lowlong	Absent	nRTI_1_12	2.8	2.5200000000000005
4.74	lowlong	Absent	nRTI_1_12	3.36	1.3800000000000003
5.0	lowlong	Absent	nRTI_1_12	2.86	2.14
4.38	lowlong	Absent	nRTI_1_12	2.92	1.46
5.36	lowlong	Absent	nRTI_1_12	3.06	2.3000000000000003
5.02	lowlong	Absent	nRTI_1_12	2.8	2.2199999999999998
5.74	lowlong	Absent	nRTI_1_12	2.7	3.04
4.88	lowlong	Absent	nRTI_1_12	3.02	1.8599999999999999
5.04	lowlong	Absent	nRTI_1_12	3.04	2.0
5.46	lowlong	Absent	nRTI_1_12	2.76	2.7
5.24	lowlong	Absent	nRTI_1_12	3.24	2.0
5.34	lowlong	Absent	nRTI_1_12	3.36	1.98
4.72	lowlong	Absent	nRTI_1_12	2.82	1.9
5.26	lowlong	Absent	nRTI_1_12	2.68	2.5799999999999996
4.92	lowlong	Absent	nRTI_1_12	2.62	2.3
4.7	lowlong	Absent	nRTI_1_12	3.12	1.58
5.52	lowlong	Absent	nRTI_1_12	2.56	2.9599999999999995
6.18	lowlong	Absent	nRTI_1_12	2.28	3.9
4.68	lowlong	Absent	nRTI_1_12	3.16	1.5199999999999996
6.0	lowlong	Absent	nRTI_1_12	3.28	2.72
5.32	lowlong	Absent	nRTI_1_12	3.3	2.0200000000000005
5.1	lowlong	Absent	nRTI_1_12	3.22	1.8799999999999994
5.6	lowlong	Absent	nRTI_1_12	2.84	2.76
5.08	lowlong	Absent	nRTI_1_12	2.84	2.24
5.22	lowlong	Absent	nRTI_1_12	2.8	2.42
4.58	lowlong	Absent	nRTI_1_12	2.74	1.8399999999999999
5.72	lowlong	Absent	nRTI_1_12	3.2	2.5199999999999996
4.46	lowlong	Absent	nRTI_1_12	2.7	1.7599999999999998
5.06	lowlong	Absent	nRTI_1_12	3.18	1.8799999999999994
5.16	lowlong	Absent	nRTI_1_12	2.82	2.3400000000000003
5.42	lowlong	Absent	nRTI_1_12	3.28	2.14
4.76	lowlong	Absent	nRTI_1_12	2.9	1.8599999999999999
6.02	lowlong	Absent	nRTI_1_12	3.4	2.6199999999999997
5.08	lowlong	Absent	nRTI_1_12	3.12	1.96
4.62	lowlong	Absent	nRTI_1_12	3.02	1.6
5.06	lowlong	Absent	nRTI_1_12	3.5	1.5599999999999996
5.22	lowlong	Absent	nRTI_1_12	3.28	1.94
5.04	lowlong	Absent	nRTI_1_12	3.6	1.44
4.86	lowlong	Absent	nRTI_1_12	2.82	2.0400000000000005
5.46	lowlong	Absent	nRTI_1_12	3.18	2.28
4.16	lowlong	Absent	nRTI_1_12	2.78	1.3800000000000003
5.24	lowlong	Absent	nRTI_1_12	3.42	1.8200000000000003
5.4	lowlong	Absent	nRTI_1_12	3.02	2.3800000000000003
4.9	lowlong	Absent	nRTI_1_12	3.38	1.5200000000000005
5.52	lowlong	Absent	nRTI_1_12	2.76	2.76
4.88	lowlong	Absent	nRTI_1_12	3.4	1.48
5.72	mediumshort	Absent	nRTI_1_12	3.0	2.7199999999999998
4.96	mediumshort	Absent	nRTI_1_12	2.62	2.34
5.42	mediumshort	Absent	nRTI_1_12	2.98	2.44
4.94	mediumshort	Absent	nRTI_1_12	3.14	1.8000000000000003
5.2	mediumshort	Absent	nRTI_1_12	2.8	2.4000000000000004
5.26	mediumshort	Absent	nRTI_1_12	3.56	1.6999999999999997
5.08	mediumshort	Absent	nRTI_1_12	3.42	1.6600000000000001
5.42	mediumshort	Absent	nRTI_1_12	3.86	1.56
5.6	mediumshort	Absent	nRTI_1_12	3.04	2.5599999999999996
5.24	mediumshort	Absent	nRTI_1_12	3.16	2.08
5.44	mediumshort	Absent	nRTI_1_12	3.06	2.3800000000000003
5.18	mediumshort	Absent	nRTI_1_12	3.06	2.1199999999999997
5.38	mediumshort	Absent	nRTI_1_12	3.6	1.7799999999999998
5.46	mediumshort	Absent	nRTI_1_12	3.1	2.36
5.18	mediumshort	Absent	nRTI_1_12	2.96	2.2199999999999998
5.38	mediumshort	Absent	nRTI_1_12	3.12	2.26
5.26	mediumshort	Absent	nRTI_1_12	3.48	1.7799999999999998
5.06	mediumshort	Absent	nRTI_1_12	3.78	1.2799999999999998
5.32	mediumshort	Absent	nRTI_1_12	3.22	2.1
4.88	mediumshort	Absent	nRTI_1_12	3.5	1.38
5.04	mediumshort	Absent	nRTI_1_12	3.72	1.3199999999999998
5.4	mediumshort	Absent	nRTI_1_12	3.68	1.7200000000000002
5.98	mediumshort	Absent	nRTI_1_12	3.24	2.74
4.9	mediumshort	Absent	nRTI_1_12	3.34	1.5600000000000005
5.8	mediumshort	Absent	nRTI_1_12	3.38	2.42
5.56	mediumshort	Absent	nRTI_1_12	3.52	2.0399999999999996
5.34	mediumshort	Absent	nRTI_1_12	3.14	2.1999999999999997
5.36	mediumshort	Absent	nRTI_1_12	2.86	2.5000000000000004
5.46	mediumshort	Absent	nRTI_1_12	3.1	2.36
4.86	mediumshort	Absent	nRTI_1_12	3.62	1.2400000000000002
4.74	mediumshort	Absent	nRTI_1_12	3.38	1.3600000000000003
5.76	mediumshort	Absent	nRTI_1_12	3.42	2.34
5.06	mediumshort	Absent	nRTI_1_12	3.32	1.7399999999999998
6.14	mediumshort	Absent	nRTI_1_12	3.34	2.8
5.26	mediumshort	Absent	nRTI_1_12	2.86	2.4
5.16	mediumshort	Absent	nRTI_1_12	3.36	1.8000000000000003
4.94	mediumshort	Absent	nRTI_1_12	3.1	1.8400000000000003
5.2	mediumshort	Absent	nRTI_1_12	3.1	2.1
5.74	mediumshort	Absent	nRTI_1_12	2.9	2.8400000000000003
5.26	mediumshort	Absent	nRTI_1_12	3.66	1.5999999999999996
5.5	mediumshort	Absent	nRTI_1_12	3.04	2.46
6.36	mediumshort	Absent	nRTI_1_12	2.88	3.4800000000000004
4.98	mediumshort	Absent	nRTI_1_12	3.04	1.9400000000000004
4.96	mediumshort	Absent	nRTI_1_12	3.62	1.3399999999999999
4.98	mediumshort	Absent	nRTI_1_12	3.16	1.8200000000000003
5.76	mediumshort	Absent	nRTI_1_12	3.2	2.5599999999999996
6.06	mediumshort	Absent	nRTI_1_12	2.78	3.28
4.7	mediumshort	Absent	nRTI_1_12	2.92	1.7800000000000002
5.46	mediumshort	Absent	nRTI_1_12	3.96	1.5
5.22	mediumshort	Absent	nRTI_1_12	3.3	1.92
4.96	mediumshort	Absent	nRTI_1_12	2.88	2.08
5.6	mediumshort	Absent	nRTI_1_12	3.06	2.5399999999999996
5.34	mediumshort	Absent	nRTI_1_12	3.38	1.96
4.94	mediumshort	Absent	nRTI_1_12	3.56	1.3800000000000003
5.22	mediumshort	Absent	nRTI_1_12	3.64	1.5799999999999996
4.92	mediumshort	Absent	nRTI_1_12	3.28	1.6400000000000001
5.14	mediumshort	Absent	nRTI_1_12	3.42	1.7199999999999998
5.3	mediumshort	Absent	nRTI_1_12	3.28	2.02
5.08	mediumshort	Absent	nRTI_1_12	3.24	1.8399999999999999
6.16	mediumshort	Absent	nRTI_1_12	3.8	2.3600000000000003
5.52	mediumshort	Absent	nRTI_1_12	3.34	2.1799999999999997
5.58	mediumshort	Absent	nRTI_1_12	3.12	2.46
5.36	mediumshort	Absent	nRTI_1_12	3.14	2.22
5.06	mediumshort	Absent	nRTI_1_12	3.38	1.6799999999999997
5.26	mediumshort	Absent	nRTI_1_12	3.08	2.1799999999999997
4.74	mediumshort	Absent	nRTI_1_12	3.22	1.52
6.08	mediumshort	Absent	nRTI_1_12	3.66	2.42
5.36	mediumshort	Absent	nRTI_1_12	2.96	2.4000000000000004
4.98	mediumshort	Absent	nRTI_1_12	3.06	1.9200000000000004
5.16	mediumshort	Absent	nRTI_1_12	3.24	1.92
5.12	mediumshort	Absent	nRTI_1_12	3.78	1.3400000000000003
4.72	mediumshort	Absent	nRTI_1_12	2.76	1.96
5.8	mediumshort	Absent	nRTI_1_12	2.82	2.98
5.3	mediumshort	Absent	nRTI_1_12	3.22	2.0799999999999996
5.54	mediumshort	Absent	nRTI_1_12	3.38	2.16
5.46	mediumshort	Absent	nRTI_1_12	3.38	2.08
5.34	mediumshort	Absent	nRTI_1_12	3.18	2.1599999999999997
4.94	mediumshort	Absent	nRTI_1_12	3.32	1.6200000000000006
4.84	mediumshort	Absent	nRTI_1_12	2.64	2.1999999999999997
5.78	mediumshort	Absent	nRTI_1_12	2.98	2.8000000000000003
4.86	mediumshort	Absent	nRTI_1_12	3.36	1.5000000000000004
5.0	mediumshort	Absent	nRTI_1_12	3.14	1.8599999999999999
5.24	mediumshort	Absent	nRTI_1_12	3.32	1.9200000000000004
5.28	mediumshort	Absent	nRTI_1_12	3.24	2.04
5.34	mediumshort	Absent	nRTI_1_12	3.32	2.02
5.48	mediumshort	Absent	nRTI_1_12	3.82	1.6600000000000006
5.32	mediumshort	Absent	nRTI_1_12	3.44	1.8800000000000003
5.16	mediumshort	Absent	nRTI_1_12	3.5	1.6600000000000001
5.24	mediumshort	Absent	nRTI_1_12	3.42	1.8200000000000003
5.24	mediumshort	Absent	nRTI_1_12	3.58	1.6600000000000001
5.6	mediumshort	Absent	nRTI_1_12	3.0	2.5999999999999996
4.84	mediumshort	Absent	nRTI_1_12	3.24	1.5999999999999996
5.14	mediumshort	Absent	nRTI_1_12	3.0	2.1399999999999997
5.98	mediumshort	Absent	nRTI_1_12	3.4	2.5800000000000005
4.94	mediumshort	Absent	nRTI_1_12	3.2	1.7400000000000002
5.36	mediumshort	Absent	nRTI_1_12	2.8	2.5600000000000005
5.44	mediumshort	Absent	nRTI_1_12	3.9	1.5400000000000005
5.24	mediumshort	Absent	nRTI_1_12	3.76	1.4800000000000004
4.92	mediumshort	Absent	nRTI_1_12	3.3	1.62
4.96	mediumshort	Absent	nRTI_1_12	3.36	1.6
5.54	mediummedium	Absent	nRTI_1_12	3.0	2.54
5.56	mediummedium	Absent	nRTI_1_12	3.0	2.5599999999999996
4.84	mediummedium	Absent	nRTI_1_12	2.82	2.02
5.38	mediummedium	Absent	nRTI_1_12	2.86	2.52
5.16	mediummedium	Absent	nRTI_1_12	3.02	2.14
5.86	mediummedium	Absent	nRTI_1_12	3.44	2.4200000000000004
5.66	mediummedium	Absent	nRTI_1_12	3.2	2.46
5.56	mediummedium	Absent	nRTI_1_12	3.24	2.3199999999999994
5.64	mediummedium	Absent	nRTI_1_12	3.3	2.34
5.28	mediummedium	Absent	nRTI_1_12	2.74	2.54
5.06	mediummedium	Absent	nRTI_1_12	2.84	2.2199999999999998
5.84	mediummedium	Absent	nRTI_1_12	2.96	2.88
4.88	mediummedium	Absent	nRTI_1_12	3.46	1.42
4.68	mediummedium	Absent	nRTI_1_12	3.04	1.6399999999999997
5.1	mediummedium	Absent	nRTI_1_12	2.78	2.32
4.92	mediummedium	Absent	nRTI_1_12	3.0	1.92
5.68	mediummedium	Absent	nRTI_1_12	2.96	2.7199999999999998
5.16	mediummedium	Absent	nRTI_1_12	2.9	2.2600000000000002
6.3	mediummedium	Absent	nRTI_1_12	2.82	3.48
4.8	mediummedium	Absent	nRTI_1_12	3.46	1.3399999999999999
5.58	mediummedium	Absent	nRTI_1_12	3.36	2.22
4.74	mediummedium	Absent	nRTI_1_12	3.08	1.6600000000000001
5.1	mediummedium	Absent	nRTI_1_12	2.66	2.4399999999999995
5.86	mediummedium	Absent	nRTI_1_12	3.6	2.2600000000000002
5.76	mediummedium	Absent	nRTI_1_12	3.36	2.4
4.92	mediummedium	Absent	nRTI_1_12	3.12	1.7999999999999998
5.16	mediummedium	Absent	nRTI_1_12	3.52	1.6400000000000001
5.22	mediummedium	Absent	nRTI_1_12	3.2	2.0199999999999996
5.52	mediummedium	Absent	nRTI_1_12	3.02	2.4999999999999996
5.52	mediummedium	Absent	nRTI_1_12	2.92	2.5999999999999996
6.02	mediummedium	Absent	nRTI_1_12	3.16	2.8599999999999994
5.48	mediummedium	Absent	nRTI_1_12	3.26	2.2200000000000006
5.94	mediummedium	Absent	nRTI_1_12	3.06	2.8800000000000003
5.38	mediummedium	Absent	nRTI_1_12	2.82	2.56
5.1	mediummedium	Absent	nRTI_1_12	3.28	1.8199999999999998
5.9	mediummedium	Absent	nRTI_1_12	3.32	2.5800000000000005
5.2	mediummedium	Absent	nRTI_1_12	3.22	1.98
4.94	mediummedium	Absent	nRTI_1_12	2.76	2.1800000000000006
5.68	mediummedium	Absent	nRTI_1_12	2.7	2.9799999999999995
6.08	mediummedium	Absent	nRTI_1_12	2.8	3.2800000000000002
4.8	mediummedium	Absent	nRTI_1_12	3.52	1.2799999999999998
5.36	mediummedium	Absent	nRTI_1_12	3.32	2.0400000000000005
5.84	mediummedium	Absent	nRTI_1_12	3.2	2.6399999999999997
5.12	mediummedium	Absent	nRTI_1_12	3.1	2.02
5.82	mediummedium	Absent	nRTI_1_12	2.66	3.16
4.76	mediummedium	Absent	nRTI_1_12	3.48	1.2799999999999998
5.4	mediummedium	Absent	nRTI_1_12	2.7	2.7
5.0	mediummedium	Absent	nRTI_1_12	2.96	2.04
4.94	mediummedium	Absent	nRTI_1_12	3.46	1.4800000000000004
5.38	mediummedium	Absent	nRTI_1_12	2.84	2.54
4.66	mediummedium	Absent	nRTI_1_12	2.98	1.6800000000000002
5.22	mediummedium	Absent	nRTI_1_12	3.08	2.1399999999999997
5.12	mediummedium	Absent	nRTI_1_12	3.52	1.6
5.18	mediummedium	Absent	nRTI_1_12	2.82	2.36
4.28	mediummedium	Absent	nRTI_1_12	2.86	1.4200000000000004
5.06	mediummedium	Absent	nRTI_1_12	3.0	2.0599999999999996
5.54	mediummedium	Absent	nRTI_1_12	3.2	2.34
5.42	mediummedium	Absent	nRTI_1_12	2.56	2.86
4.78	mediummedium	Absent	nRTI_1_12	3.3	1.4800000000000004
4.74	mediummedium	Absent	nRTI_1_12	3.32	1.4200000000000004
4.7	mediummedium	Absent	nRTI_1_12	3.2	1.5
5.16	mediummedium	Absent	nRTI_1_12	3.04	2.12
5.24	mediummedium	Absent	nRTI_1_12	3.56	1.6800000000000002
5.26	mediummedium	Absent	nRTI_1_12	3.04	2.2199999999999998
4.9	mediummedium	Absent	nRTI_1_12	2.88	2.0200000000000005
5.44	mediummedium	Absent	nRTI_1_12	2.66	2.7800000000000002
5.02	mediummedium	Absent	nRTI_1_12	2.46	2.5599999999999996
5.12	mediummedium	Absent	nRTI_1_12	2.98	2.14
5.44	mediummedium	Absent	nRTI_1_12	2.52	2.9200000000000004
5.02	mediummedium	Absent	nRTI_1_12	3.46	1.5599999999999996
4.9	mediummedium	Absent	nRTI_1_12	2.94	1.9600000000000004
5.42	mediummedium	Absent	nRTI_1_12	2.6	2.82
4.5	mediummedium	Absent	nRTI_1_12	2.78	1.7200000000000002
5.48	mediummedium	Absent	nRTI_1_12	3.14	2.3400000000000003
5.46	mediummedium	Absent	nRTI_1_12	3.0	2.46
5.6	mediummedium	Absent	nRTI_1_12	3.32	2.28
5.5	mediummedium	Absent	nRTI_1_12	3.22	2.28
5.32	mediummedium	Absent	nRTI_1_12	3.26	2.0600000000000005
5.34	mediummedium	Absent	nRTI_1_12	2.96	2.38
5.12	mediummedium	Absent	nRTI_1_12	3.3	1.8200000000000003
5.58	mediummedium	Absent	nRTI_1_12	2.88	2.7
5.14	mediummedium	Absent	nRTI_1_12	3.14	1.9999999999999996
5.36	mediummedium	Absent	nRTI_1_12	3.74	1.62
5.4	mediummedium	Absent	nRTI_1_12	3.02	2.3800000000000003
5.76	mediummedium	Absent	nRTI_1_12	3.24	2.5199999999999996
5.54	mediummedium	Absent	nRTI_1_12	2.92	2.62
5.58	mediummedium	Absent	nRTI_1_12	2.76	2.8200000000000003
5.08	mediummedium	Absent	nRTI_1_12	2.96	2.12
5.98	mediummedium	Absent	nRTI_1_12	2.84	3.1400000000000006
5.64	mediummedium	Absent	nRTI_1_12	3.44	2.1999999999999997
5.26	mediummedium	Absent	nRTI_1_12	3.12	2.1399999999999997
4.66	mediummedium	Absent	nRTI_1_12	3.06	1.6
5.0	mediummedium	Absent	nRTI_1_12	3.18	1.8199999999999998
6.1	mediummedium	Absent	nRTI_1_12	2.68	3.4199999999999995
5.5	mediummedium	Absent	nRTI_1_12	3.3	2.2
6.58	mediummedium	Absent	nRTI_1_12	3.32	3.2600000000000002
5.18	mediummedium	Absent	nRTI_1_12	2.94	2.2399999999999998
5.26	mediummedium	Absent	nRTI_1_12	3.36	1.9
4.48	mediummedium	Absent	nRTI_1_12	2.92	1.5600000000000005
5.94	mediummedium	Absent	nRTI_1_12	3.24	2.7
4.88	mediumlong	Absent	nRTI_1_12	3.56	1.3199999999999998
5.72	mediumlong	Absent	nRTI_1_12	3.62	2.0999999999999996
5.4	mediumlong	Absent	nRTI_1_12	3.5	1.9000000000000004
5.0	mediumlong	Absent	nRTI_1_12	2.62	2.38
4.7	mediumlong	Absent	nRTI_1_12	2.98	1.7200000000000002
5.14	mediumlong	Absent	nRTI_1_12	3.14	1.9999999999999996
4.82	mediumlong	Absent	nRTI_1_12	3.16	1.6600000000000001
5.34	mediumlong	Absent	nRTI_1_12	2.7	2.6399999999999997
4.84	mediumlong	Absent	nRTI_1_12	3.2	1.6399999999999997
5.34	mediumlong	Absent	nRTI_1_12	2.78	2.56
5.2	mediumlong	Absent	nRTI_1_12	3.14	2.06
4.92	mediumlong	Absent	nRTI_1_12	3.44	1.48
5.46	mediumlong	Absent	nRTI_1_12	3.02	2.44
5.32	mediumlong	Absent	nRTI_1_12	2.86	2.4600000000000004
4.56	mediumlong	Absent	nRTI_1_12	3.3	1.2599999999999998
5.38	mediumlong	Absent	nRTI_1_12	3.64	1.7399999999999998
5.04	mediumlong	Absent	nRTI_1_12	3.32	1.7200000000000002
5.22	mediumlong	Absent	nRTI_1_12	3.18	2.0399999999999996
5.88	mediumlong	Absent	nRTI_1_12	3.32	2.56
4.92	mediumlong	Absent	nRTI_1_12	3.24	1.6799999999999997
5.98	mediumlong	Absent	nRTI_1_12	3.08	2.9000000000000004
5.4	mediumlong	Absent	nRTI_1_12	3.06	2.3400000000000003
5.34	mediumlong	Absent	nRTI_1_12	3.18	2.1599999999999997
5.48	mediumlong	Absent	nRTI_1_12	2.6	2.8800000000000003
4.44	mediumlong	Absent	nRTI_1_12	2.66	1.7800000000000002
5.72	mediumlong	Absent	nRTI_1_12	3.1	2.6199999999999997
4.72	mediumlong	Absent	nRTI_1_12	2.7	2.0199999999999996
4.7	mediumlong	Absent	nRTI_1_12	2.78	1.9200000000000004
5.28	mediumlong	Absent	nRTI_1_12	2.7	2.58
5.44	mediumlong	Absent	nRTI_1_12	2.94	2.5000000000000004
5.4	mediumlong	Absent	nRTI_1_12	3.18	2.22
5.56	mediumlong	Absent	nRTI_1_12	2.72	2.8399999999999994
5.36	mediumlong	Absent	nRTI_1_12	3.0	2.3600000000000003
5.3	mediumlong	Absent	nRTI_1_12	3.16	2.1399999999999997
5.36	mediumlong	Absent	nRTI_1_12	3.1	2.2600000000000002
5.3	mediumlong	Absent	nRTI_1_12	3.06	2.2399999999999998
4.84	mediumlong	Absent	nRTI_1_12	3.44	1.4
5.86	mediumlong	Absent	nRTI_1_12	2.96	2.9000000000000004
5.26	mediumlong	Absent	nRTI_1_12	3.0	2.26
5.56	mediumlong	Absent	nRTI_1_12	3.36	2.1999999999999997
4.58	mediumlong	Absent	nRTI_1_12	3.24	1.3399999999999999
5.64	mediumlong	Absent	nRTI_1_12	2.78	2.86
5.38	mediumlong	Absent	nRTI_1_12	3.12	2.26
5.18	mediumlong	Absent	nRTI_1_12	3.02	2.1599999999999997
5.46	mediumlong	Absent	nRTI_1_12	2.98	2.48
5.28	mediumlong	Absent	nRTI_1_12	2.58	2.7
5.36	mediumlong	Absent	nRTI_1_12	3.16	2.2
4.62	mediumlong	Absent	nRTI_1_12	3.36	1.2600000000000002
5.78	mediumlong	Absent	nRTI_1_12	3.58	2.2
5.22	mediumlong	Absent	nRTI_1_12	2.84	2.38
4.78	mediumlong	Absent	nRTI_1_12	3.14	1.6400000000000001
5.2	mediumlong	Absent	nRTI_1_12	3.06	2.14
5.22	mediumlong	Absent	nRTI_1_12	2.86	2.36
5.32	mediumlong	Absent	nRTI_1_12	3.12	2.2
5.82	mediumlong	Absent	nRTI_1_12	3.3	2.5200000000000005
4.68	mediumlong	Absent	nRTI_1_12	2.92	1.7599999999999998
5.08	mediumlong	Absent	nRTI_1_12	3.0	2.08
5.4	mediumlong	Absent	nRTI_1_12	3.08	2.3200000000000003
5.18	mediumlong	Absent	nRTI_1_12	2.92	2.26
6.22	mediumlong	Absent	nRTI_1_12	3.16	3.0599999999999996
5.54	mediumlong	Absent	nRTI_1_12	3.16	2.38
5.24	mediumlong	Absent	nRTI_1_12	3.04	2.2
5.4	mediumlong	Absent	nRTI_1_12	2.9	2.5000000000000004
5.08	mediumlong	Absent	nRTI_1_12	2.98	2.1
5.02	mediumlong	Absent	nRTI_1_12	2.92	2.0999999999999996
4.62	mediumlong	Absent	nRTI_1_12	2.88	1.7400000000000002
5.14	mediumlong	Absent	nRTI_1_12	3.08	2.0599999999999996
5.62	mediumlong	Absent	nRTI_1_12	2.62	3.0
5.24	mediumlong	Absent	nRTI_1_12	3.02	2.22
5.22	mediumlong	Absent	nRTI_1_12	2.92	2.3
5.28	mediumlong	Absent	nRTI_1_12	3.22	2.06
5.68	mediumlong	Absent	nRTI_1_12	3.26	2.42
5.68	mediumlong	Absent	nRTI_1_12	2.96	2.7199999999999998
5.14	mediumlong	Absent	nRTI_1_12	3.18	1.9599999999999995
5.3	mediumlong	Absent	nRTI_1_12	3.06	2.2399999999999998
4.8	mediumlong	Absent	nRTI_1_12	2.6	2.1999999999999997
5.6	mediumlong	Absent	nRTI_1_12	2.36	3.2399999999999998
5.58	mediumlong	Absent	nRTI_1_12	3.48	2.1
5.14	mediumlong	Absent	nRTI_1_12	2.66	2.4799999999999995
5.56	mediumlong	Absent	nRTI_1_12	2.9	2.6599999999999997
4.92	mediumlong	Absent	nRTI_1_12	2.66	2.26
4.74	mediumlong	Absent	nRTI_1_12	2.6	2.14
4.64	mediumlong	Absent	nRTI_1_12	2.84	1.7999999999999998
4.84	mediumlong	Absent	nRTI_1_12	3.18	1.6599999999999997
4.8	mediumlong	Absent	nRTI_1_12	2.92	1.88
5.54	mediumlong	Absent	nRTI_1_12	3.0	2.54
5.32	mediumlong	Absent	nRTI_1_12	3.16	2.16
4.94	mediumlong	Absent	nRTI_1_12	2.98	1.9600000000000004
4.88	mediumlong	Absent	nRTI_1_12	2.88	2.0
5.5	mediumlong	Absent	nRTI_1_12	2.68	2.82
5.74	mediumlong	Absent	nRTI_1_12	2.74	3.0
5.12	mediumlong	Absent	nRTI_1_12	3.0	2.12
4.9	mediumlong	Absent	nRTI_1_12	2.82	2.0800000000000005
6.08	mediumlong	Absent	nRTI_1_12	3.36	2.72
4.5	mediumlong	Absent	nRTI_1_12	2.5	2.0
4.84	mediumlong	Absent	nRTI_1_12	3.22	1.6199999999999997
5.7	mediumlong	Absent	nRTI_1_12	2.94	2.7600000000000002
5.52	mediumlong	Absent	nRTI_1_12	3.3	2.2199999999999998
5.2	mediumlong	Absent	nRTI_1_12	2.94	2.2600000000000002
5.02	mediumlong	Absent	nRTI_1_12	2.88	2.1399999999999997
4.6	highshort	Absent	nRTI_1_12	3.0	1.5999999999999996
5.48	highshort	Absent	nRTI_1_12	3.32	2.1600000000000006
5.18	highshort	Absent	nRTI_1_12	3.34	1.8399999999999999
5.1	highshort	Absent	nRTI_1_12	2.96	2.1399999999999997
4.84	highshort	Absent	nRTI_1_12	3.36	1.48
4.84	highshort	Absent	nRTI_1_12	3.36	1.48
5.34	highshort	Absent	nRTI_1_12	3.14	2.1999999999999997
5.54	highshort	Absent	nRTI_1_12	3.44	2.1
4.98	highshort	Absent	nRTI_1_12	3.16	1.8200000000000003
5.96	highshort	Absent	nRTI_1_12	2.64	3.32
5.22	highshort	Absent	nRTI_1_12	2.76	2.46
5.18	highshort	Absent	nRTI_1_12	2.84	2.34
5.0	highshort	Absent	nRTI_1_12	3.0	2.0
5.76	highshort	Absent	nRTI_1_12	3.4	2.36
4.78	highshort	Absent	nRTI_1_12	3.3	1.4800000000000004
5.48	highshort	Absent	nRTI_1_12	2.88	2.6000000000000005
5.04	highshort	Absent	nRTI_1_12	3.22	1.8199999999999998
5.74	highshort	Absent	nRTI_1_12	3.52	2.22
5.48	highshort	Absent	nRTI_1_12	3.28	2.2000000000000006
5.86	highshort	Absent	nRTI_1_12	2.64	3.22
5.38	highshort	Absent	nRTI_1_12	3.7	1.6799999999999997
5.56	highshort	Absent	nRTI_1_12	2.72	2.8399999999999994
5.54	highshort	Absent	nRTI_1_12	2.96	2.58
5.12	highshort	Absent	nRTI_1_12	2.54	2.58
4.9	highshort	Absent	nRTI_1_12	2.62	2.2800000000000002
4.8	highshort	Absent	nRTI_1_12	3.58	1.2199999999999998
5.7	highshort	Absent	nRTI_1_12	3.02	2.68
4.42	highshort	Absent	nRTI_1_12	3.2	1.2199999999999998
4.82	highshort	Absent	nRTI_1_12	2.94	1.8800000000000003
4.56	highshort	Absent	nRTI_1_12	3.16	1.3999999999999995
5.96	highshort	Absent	nRTI_1_12	3.02	2.94
5.14	highshort	Absent	nRTI_1_12	3.68	1.4599999999999995
5.04	highshort	Absent	nRTI_1_12	2.6	2.44
5.08	highshort	Absent	nRTI_1_12	3.26	1.8200000000000003
5.4	highshort	Absent	nRTI_1_12	3.32	2.0800000000000005
5.16	highshort	Absent	nRTI_1_12	3.2	1.96
5.06	highshort	Absent	nRTI_1_12	3.02	2.0399999999999996
4.74	highshort	Absent	nRTI_1_12	2.98	1.7600000000000002
5.2	highshort	Absent	nRTI_1_12	3.06	2.14
5.34	highshort	Absent	nRTI_1_12	3.28	2.06
4.58	highshort	Absent	nRTI_1_12	3.92	0.6600000000000001
5.0	highshort	Absent	nRTI_1_12	2.76	2.24
5.1	highshort	Absent	nRTI_1_12	3.26	1.8399999999999999
5.24	highshort	Absent	nRTI_1_12	3.16	2.08
4.96	highshort	Absent	nRTI_1_12	2.8	2.16
4.94	highshort	Absent	nRTI_1_12	3.42	1.5200000000000005
4.68	highshort	Absent	nRTI_1_12	3.72	0.9599999999999995
5.9	highshort	Absent	nRTI_1_12	3.06	2.8400000000000003
5.46	highshort	Absent	nRTI_1_12	2.96	2.5
5.38	highshort	Absent	nRTI_1_12	3.92	1.46
4.58	highshort	Absent	nRTI_1_12	3.44	1.1400000000000001
4.72	highshort	Absent	nRTI_1_12	3.1	1.6199999999999997
5.38	highshort	Absent	nRTI_1_12	3.42	1.96
5.56	highshort	Absent	nRTI_1_12	3.04	2.5199999999999996
5.16	highshort	Absent	nRTI_1_12	3.46	1.7000000000000002
5.0	highshort	Absent	nRTI_1_12	3.56	1.44
4.84	highshort	Absent	nRTI_1_12	2.8	2.04
4.84	highshort	Absent	nRTI_1_12	3.22	1.6199999999999997
5.44	highshort	Absent	nRTI_1_12	3.52	1.9200000000000004
4.94	highshort	Absent	nRTI_1_12	3.46	1.4800000000000004
4.92	highshort	Absent	nRTI_1_12	2.76	2.16
5.48	highshort	Absent	nRTI_1_12	3.36	2.1200000000000006
4.94	highshort	Absent	nRTI_1_12	2.76	2.1800000000000006
4.7	highshort	Absent	nRTI_1_12	2.8	1.9000000000000004
5.42	highshort	Absent	nRTI_1_12	3.04	2.38
5.18	highshort	Absent	nRTI_1_12	3.7	1.4799999999999995
5.34	highshort	Absent	nRTI_1_12	3.12	2.2199999999999998
5.16	highshort	Absent	nRTI_1_12	3.24	1.92
5.1	highshort	Absent	nRTI_1_12	2.82	2.28
5.94	highshort	Absent	nRTI_1_12	2.72	3.22
4.62	highshort	Absent	nRTI_1_12	2.98	1.6400000000000001
5.46	highshort	Absent	nRTI_1_12	3.28	2.18
5.22	highshort	Absent	nRTI_1_12	3.26	1.96
4.6	highshort	Absent	nRTI_1_12	2.92	1.6799999999999997
5.42	highshort	Absent	nRTI_1_12	3.1	2.32
5.3	highshort	Absent	nRTI_1_12	3.02	2.28
5.68	highshort	Absent	nRTI_1_12	3.14	2.5399999999999996
6.1	highshort	Absent	nRTI_1_12	3.24	2.8599999999999994
5.26	highshort	Absent	nRTI_1_12	3.0	2.26
4.58	highshort	Absent	nRTI_1_12	3.06	1.52
5.22	highshort	Absent	nRTI_1_12	3.4	1.8199999999999998
5.16	highshort	Absent	nRTI_1_12	3.18	1.98
4.94	highshort	Absent	nRTI_1_12	3.18	1.7600000000000002
5.48	highshort	Absent	nRTI_1_12	3.22	2.2600000000000002
5.38	highshort	Absent	nRTI_1_12	3.34	2.04
5.26	highshort	Absent	nRTI_1_12	3.2	2.0599999999999996
5.54	highshort	Absent	nRTI_1_12	3.14	2.4
5.3	highshort	Absent	nRTI_1_12	3.1	2.1999999999999997
5.52	highshort	Absent	nRTI_1_12	2.9	2.6199999999999997
4.34	highshort	Absent	nRTI_1_12	2.82	1.52
4.72	highshort	Absent	nRTI_1_12	3.14	1.5799999999999996
4.66	highshort	Absent	nRTI_1_12	3.0	1.6600000000000001
4.42	highshort	Absent	nRTI_1_12	3.5	0.9199999999999999
5.52	highshort	Absent	nRTI_1_12	2.9	2.6199999999999997
4.8	highshort	Absent	nRTI_1_12	3.54	1.2599999999999998
5.16	highshort	Absent	nRTI_1_12	2.82	2.3400000000000003
5.34	highshort	Absent	nRTI_1_12	3.1	2.2399999999999998
5.38	highshort	Absent	nRTI_1_12	3.64	1.7399999999999998
5.56	highshort	Absent	nRTI_1_12	3.28	2.28
5.4	highshort	Absent	nRTI_1_12	3.66	1.7400000000000002
4.98	highmedium	Absent	nRTI_1_12	2.78	2.2000000000000006
5.18	highmedium	Absent	nRTI_1_12	2.54	2.6399999999999997
5.16	highmedium	Absent	nRTI_1_12	3.12	2.04
5.22	highmedium	Absent	nRTI_1_12	2.94	2.28
4.7	highmedium	Absent	nRTI_1_12	2.9	1.8000000000000003
5.0	highmedium	Absent	nRTI_1_12	2.58	2.42
5.02	highmedium	Absent	nRTI_1_12	2.72	2.2999999999999994
5.1	highmedium	Absent	nRTI_1_12	2.9	2.1999999999999997
5.42	highmedium	Absent	nRTI_1_12	2.76	2.66
5.28	highmedium	Absent	nRTI_1_12	2.64	2.64
5.14	highmedium	Absent	nRTI_1_12	2.92	2.2199999999999998
4.92	highmedium	Absent	nRTI_1_12	2.9	2.02
5.64	highmedium	Absent	nRTI_1_12	3.02	2.6199999999999997
5.16	highmedium	Absent	nRTI_1_12	2.86	2.3000000000000003
5.72	highmedium	Absent	nRTI_1_12	2.68	3.0399999999999996
4.6	highmedium	Absent	nRTI_1_12	3.08	1.5199999999999996
5.54	highmedium	Absent	nRTI_1_12	2.76	2.7800000000000002
5.08	highmedium	Absent	nRTI_1_12	3.12	1.96
5.0	highmedium	Absent	nRTI_1_12	2.92	2.08
4.32	highmedium	Absent	nRTI_1_12	3.1	1.2200000000000002
6.06	highmedium	Absent	nRTI_1_12	2.62	3.4399999999999995
4.74	highmedium	Absent	nRTI_1_12	2.82	1.9200000000000004
4.82	highmedium	Absent	nRTI_1_12	3.04	1.7800000000000002
4.58	highmedium	Absent	nRTI_1_12	2.96	1.62
4.74	highmedium	Absent	nRTI_1_12	3.1	1.6400000000000001
5.3	highmedium	Absent	nRTI_1_12	3.74	1.5599999999999996
5.94	highmedium	Absent	nRTI_1_12	2.7	3.24
5.68	highmedium	Absent	nRTI_1_12	3.04	2.6399999999999997
5.4	highmedium	Absent	nRTI_1_12	3.14	2.2600000000000002
4.74	highmedium	Absent	nRTI_1_12	2.82	1.9200000000000004
5.76	highmedium	Absent	nRTI_1_12	2.62	3.1399999999999997
5.76	highmedium	Absent	nRTI_1_12	3.12	2.6399999999999997
4.98	highmedium	Absent	nRTI_1_12	2.76	2.2200000000000006
5.38	highmedium	Absent	nRTI_1_12	3.04	2.34
5.96	highmedium	Absent	nRTI_1_12	2.78	3.18
4.78	highmedium	Absent	nRTI_1_12	2.9	1.8800000000000003
5.32	highmedium	Absent	nRTI_1_12	2.88	2.4400000000000004
4.68	highmedium	Absent	nRTI_1_12	3.18	1.4999999999999996
5.14	highmedium	Absent	nRTI_1_12	3.08	2.0599999999999996
4.92	highmedium	Absent	nRTI_1_12	2.88	2.04
5.46	highmedium	Absent	nRTI_1_12	3.84	1.62
5.34	highmedium	Absent	nRTI_1_12	3.48	1.8599999999999999
5.34	highmedium	Absent	nRTI_1_12	3.48	1.8599999999999999
5.78	highmedium	Absent	nRTI_1_12	2.46	3.3200000000000003
5.42	highmedium	Absent	nRTI_1_12	2.92	2.5
4.7	highmedium	Absent	nRTI_1_12	3.18	1.52
5.36	highmedium	Absent	nRTI_1_12	2.92	2.4400000000000004
5.6	highmedium	Absent	nRTI_1_12	3.3	2.3
4.48	highmedium	Absent	nRTI_1_12	2.66	1.8200000000000003
4.98	highmedium	Absent	nRTI_1_12	3.32	1.6600000000000006
5.2	highmedium	Absent	nRTI_1_12	3.1	2.1
5.26	highmedium	Absent	nRTI_1_12	2.62	2.6399999999999997
4.9	highmedium	Absent	nRTI_1_12	3.06	1.8400000000000003
4.94	highmedium	Absent	nRTI_1_12	2.66	2.2800000000000002
4.6	highmedium	Absent	nRTI_1_12	2.62	1.9799999999999995
5.36	highmedium	Absent	nRTI_1_12	2.82	2.5400000000000005
4.74	highmedium	Absent	nRTI_1_12	2.88	1.8600000000000003
5.24	highmedium	Absent	nRTI_1_12	3.1	2.14
4.84	highmedium	Absent	nRTI_1_12	3.2	1.6399999999999997
5.58	highmedium	Absent	nRTI_1_12	2.86	2.72
6.1	highmedium	Absent	nRTI_1_12	2.92	3.1799999999999997
5.08	highmedium	Absent	nRTI_1_12	3.1	1.98
6.04	highmedium	Absent	nRTI_1_12	2.52	3.52
5.68	highmedium	Absent	nRTI_1_12	2.82	2.86
4.88	highmedium	Absent	nRTI_1_12	2.64	2.2399999999999998
5.04	highmedium	Absent	nRTI_1_12	2.84	2.2
5.46	highmedium	Absent	nRTI_1_12	3.1	2.36
5.26	highmedium	Absent	nRTI_1_12	2.72	2.5399999999999996
5.04	highmedium	Absent	nRTI_1_12	2.78	2.2600000000000002
5.2	highmedium	Absent	nRTI_1_12	2.96	2.24
5.16	highmedium	Absent	nRTI_1_12	2.52	2.64
5.16	highmedium	Absent	nRTI_1_12	2.9	2.2600000000000002
4.62	highmedium	Absent	nRTI_1_12	3.34	1.2800000000000002
5.6	highmedium	Absent	nRTI_1_12	2.6	2.9999999999999996
5.8	highmedium	Absent	nRTI_1_12	2.74	3.0599999999999996
5.76	highmedium	Absent	nRTI_1_12	3.2	2.5599999999999996
6.04	highmedium	Absent	nRTI_1_12	3.28	2.7600000000000002
5.02	highmedium	Absent	nRTI_1_12	3.5	1.5199999999999996
5.2	highmedium	Absent	nRTI_1_12	2.9	2.3000000000000003
5.78	highmedium	Absent	nRTI_1_12	3.4	2.3800000000000003
5.26	highmedium	Absent	nRTI_1_12	3.06	2.1999999999999997
5.4	highmedium	Absent	nRTI_1_12	2.66	2.74
5.96	highmedium	Absent	nRTI_1_12	3.6	2.36
4.94	highmedium	Absent	nRTI_1_12	3.18	1.7600000000000002
4.76	highmedium	Absent	nRTI_1_12	2.52	2.2399999999999998
5.18	highmedium	Absent	nRTI_1_12	2.98	2.1999999999999997
5.1	highmedium	Absent	nRTI_1_12	2.9	2.1999999999999997
5.72	highmedium	Absent	nRTI_1_12	3.0	2.7199999999999998
5.38	highmedium	Absent	nRTI_1_12	2.84	2.54
5.18	highmedium	Absent	nRTI_1_12	2.94	2.2399999999999998
6.02	highmedium	Absent	nRTI_1_12	2.84	3.1799999999999997
5.28	highmedium	Absent	nRTI_1_12	2.84	2.4400000000000004
5.14	highmedium	Absent	nRTI_1_12	3.28	1.8599999999999999
5.22	highmedium	Absent	nRTI_1_12	2.94	2.28
4.82	highmedium	Absent	nRTI_1_12	3.18	1.6400000000000001
5.44	highmedium	Absent	nRTI_1_12	3.58	1.8600000000000003
5.54	highmedium	Absent	nRTI_1_12	2.7	2.84
5.46	highmedium	Absent	nRTI_1_12	2.74	2.7199999999999998
4.82	highmedium	Absent	nRTI_1_12	3.1	1.7200000000000002
4.76	highmedium	Absent	nRTI_1_12	2.84	1.92
4.9	highlong	Absent	nRTI_1_12	2.72	2.18
5.06	highlong	Absent	nRTI_1_12	2.96	2.0999999999999996
5.26	highlong	Absent	nRTI_1_12	2.56	2.6999999999999997
5.48	highlong	Absent	nRTI_1_12	2.58	2.9000000000000004
5.48	highlong	Absent	nRTI_1_12	3.32	2.1600000000000006
4.84	highlong	Absent	nRTI_1_12	2.38	2.46
5.2	highlong	Absent	nRTI_1_12	2.24	2.96
5.4	highlong	Absent	nRTI_1_12	2.6	2.8000000000000003
5.34	highlong	Absent	nRTI_1_12	3.36	1.98
5.86	highlong	Absent	nRTI_1_12	2.52	3.3400000000000003
5.36	highlong	Absent	nRTI_1_12	2.54	2.8200000000000003
5.28	highlong	Absent	nRTI_1_12	2.5	2.7800000000000002
5.22	highlong	Absent	nRTI_1_12	2.66	2.5599999999999996
5.5	highlong	Absent	nRTI_1_12	3.02	2.48
5.8	highlong	Absent	nRTI_1_12	3.4	2.4
6.16	highlong	Absent	nRTI_1_12	3.2	2.96
5.46	highlong	Absent	nRTI_1_12	2.64	2.82
5.12	highlong	Absent	nRTI_1_12	2.74	2.38
4.7	highlong	Absent	nRTI_1_12	2.5	2.2
4.98	highlong	Absent	nRTI_1_12	3.06	1.9200000000000004
5.14	highlong	Absent	nRTI_1_12	2.94	2.1999999999999997
5.44	highlong	Absent	nRTI_1_12	3.1	2.3400000000000003
5.6	highlong	Absent	nRTI_1_12	3.22	2.3799999999999994
5.42	highlong	Absent	nRTI_1_12	2.92	2.5
5.42	highlong	Absent	nRTI_1_12	3.08	2.34
4.78	highlong	Absent	nRTI_1_12	2.84	1.9400000000000004
6.04	highlong	Absent	nRTI_1_12	2.72	3.32
4.82	highlong	Absent	nRTI_1_12	3.1	1.7200000000000002
4.82	highlong	Absent	nRTI_1_12	2.56	2.2600000000000002
6.42	highlong	Absent	nRTI_1_12	3.02	3.4
5.4	highlong	Absent	nRTI_1_12	3.18	2.22
4.78	highlong	Absent	nRTI_1_12	2.48	2.3000000000000003
5.98	highlong	Absent	nRTI_1_12	3.04	2.9400000000000004
5.48	highlong	Absent	nRTI_1_12	2.94	2.5400000000000005
5.26	highlong	Absent	nRTI_1_12	2.9	2.36
5.34	highlong	Absent	nRTI_1_12	2.94	2.4
5.58	highlong	Absent	nRTI_1_12	3.04	2.54
5.26	highlong	Absent	nRTI_1_12	2.62	2.6399999999999997
4.18	highlong	Absent	nRTI_1_12	2.4	1.7799999999999998
4.94	highlong	Absent	nRTI_1_12	2.84	2.1000000000000005
5.3	highlong	Absent	nRTI_1_12	2.9	2.4
4.92	highlong	Absent	nRTI_1_12	2.66	2.26
5.3	highlong	Absent	nRTI_1_12	2.94	2.36
5.14	highlong	Absent	nRTI_1_12	2.34	2.8
5.04	highlong	Absent	nRTI_1_12	2.38	2.66
5.68	highlong	Absent	nRTI_1_12	2.86	2.82
4.48	highlong	Absent	nRTI_1_12	3.1	1.3800000000000003
5.86	highlong	Absent	nRTI_1_12	2.88	2.9800000000000004
4.82	highlong	Absent	nRTI_1_12	2.4	2.4200000000000004
6.4	highlong	Absent	nRTI_1_12	2.5	3.9000000000000004
5.3	highlong	Absent	nRTI_1_12	2.82	2.48
4.88	highlong	Absent	nRTI_1_12	3.14	1.7399999999999998
4.7	highlong	Absent	nRTI_1_12	2.7	2.0
4.82	highlong	Absent	nRTI_1_12	2.74	2.08
5.26	highlong	Absent	nRTI_1_12	2.68	2.5799999999999996
4.64	highlong	Absent	nRTI_1_12	2.76	1.88
5.26	highlong	Absent	nRTI_1_12	2.88	2.38
5.76	highlong	Absent	nRTI_1_12	3.1	2.6599999999999997
4.48	highlong	Absent	nRTI_1_12	3.06	1.4200000000000004
5.82	highlong	Absent	nRTI_1_12	2.92	2.9000000000000004
5.44	highlong	Absent	nRTI_1_12	2.84	2.6000000000000005
5.58	highlong	Absent	nRTI_1_12	2.74	2.84
4.74	highlong	Absent	nRTI_1_12	2.42	2.3200000000000003
5.3	highlong	Absent	nRTI_1_12	2.74	2.5599999999999996
5.3	highlong	Absent	nRTI_1_12	3.1	2.1999999999999997
4.92	highlong	Absent	nRTI_1_12	2.92	2.0
4.7	highlong	Absent	nRTI_1_12	2.92	1.7800000000000002
5.68	highlong	Absent	nRTI_1_12	2.76	2.92
4.96	highlong	Absent	nRTI_1_12	2.72	2.2399999999999998
5.98	highlong	Absent	nRTI_1_12	2.78	3.2000000000000006
5.42	highlong	Absent	nRTI_1_12	2.9	2.52
5.5	highlong	Absent	nRTI_1_12	3.12	2.38
5.66	highlong	Absent	nRTI_1_12	2.9	2.7600000000000002
5.84	highlong	Absent	nRTI_1_12	2.86	2.98
5.26	highlong	Absent	nRTI_1_12	3.04	2.2199999999999998
5.7	highlong	Absent	nRTI_1_12	2.5	3.2
5.1	highlong	Absent	nRTI_1_12	2.94	2.1599999999999997
5.52	highlong	Absent	nRTI_1_12	2.62	2.8999999999999995
5.44	highlong	Absent	nRTI_1_12	3.08	2.3600000000000003
5.86	highlong	Absent	nRTI_1_12	2.66	3.2
5.7	highlong	Absent	nRTI_1_12	2.18	3.52
5.56	highlong	Absent	nRTI_1_12	2.78	2.78
4.82	highlong	Absent	nRTI_1_12	2.86	1.9600000000000004
5.14	highlong	Absent	nRTI_1_12	2.54	2.5999999999999996
6.02	highlong	Absent	nRTI_1_12	3.04	2.9799999999999995
6.02	highlong	Absent	nRTI_1_12	2.46	3.5599999999999996
4.72	highlong	Absent	nRTI_1_12	3.02	1.6999999999999997
5.4	highlong	Absent	nRTI_1_12	3.38	2.0200000000000005
4.44	highlong	Absent	nRTI_1_12	3.2	1.2400000000000002
5.38	highlong	Absent	nRTI_1_12	2.8	2.58
5.46	highlong	Absent	nRTI_1_12	2.68	2.78
6.16	highlong	Absent	nRTI_1_12	2.86	3.3000000000000003
5.14	highlong	Absent	nRTI_1_12	3.08	2.0599999999999996
4.98	highlong	Absent	nRTI_1_12	2.54	2.4400000000000004
5.56	highlong	Absent	nRTI_1_12	2.3	3.26
5.48	highlong	Absent	nRTI_1_12	2.2	3.2800000000000002
5.62	highlong	Absent	nRTI_1_12	2.52	3.1
5.28	highlong	Absent	nRTI_1_12	2.86	2.4200000000000004
6.0	highlong	Absent	nRTI_1_12	2.54	3.46
5.28	highlong	Absent	nRTI_1_12	3.12	2.16
