# Supplementary material for: Modeling the disruption of respiratory disease clinical trials by non-pharmaceutical COVID-19 interventions
Source: Nat Commun. 2022 Apr 13;13:1980. doi: 10.1038/s41467-022-29534-8 (PMC9008035; doi:10.1038/s41467-022-29534-8)
Supplement: Supplementary file 4 — Source Data [file 41467_2022_29534_MOESM4_ESM.zip › SupplementaryFile/analysis/data/5yr.json]

{"res":[{"extraInfo":[],"compressed":true,"size":8692,"scale":null,"molarMass":null,"id":"virulenceFactor33","vals":1,"type":"Param","unit":"dimensionless","ref":"https://githealth.io/om-pharma/broncho-vaxom/Knowledge%20Model%20Documentation/Final/Integrated_Model.md#exposition-to-pathogens"},{"extraInfo":[],"compressed":true,"size":8692,"scale":null,"molarMass":null,"id":"randomVirusClass13","vals":0.2839364288718579,"type":"Param","unit":"dimensionless","ref":"https://githealth.io/om-pharma/broncho-vaxom/Knowledge%20Model%20Documentation/Final/Wheezing.md#seasonality-of-wheezing-and-connection-to-rt-is"},{"extraInfo":[],"compressed":true,"size":8692,"scale":null,"molarMass":null,"id":"imStatus37","vals":2.959706078953365,"type":"Param","unit":"dimensionless","ref":"https://githealth.io/om-pharma/broncho-vaxom/Knowledge%20Model%20Documentation/Final/RTIpatient.md#immunocompetence"},{"extraInfo":[],"compressed":true,"size":8692,"scale":null,"molarMass":null,"id":"viralExposition0","vals":1000,"type":"Param","unit":"substance_count / milliliter","ref":"https://githealth.io/om-pharma/broncho-vaxom/Knowledge%20Model%20Documentation/Final/Integrated_Model.md#exposition-to-pathogens"},{"extraInfo":[],"compressed":false,"size":8692,"scale":1,"molarMass":null,"id":"nURTI","vals":[0,0,0,0,0,0,0,0,0,0,0,0,0,0,0,0,0,0,0,0,0,0,0,0,0,0,0,0,0,0,0,0,0,0,0,0,0,0,0,0,0,0,0,0,0,0,0,0,0,0,0,0,0,0,0,0,0,0,0,0,0,0,0,0,0,0,0,0,0,0,0,0,0,0,0,0,0,0,0,0,0,0,0,0,0,0,0,0,0,0,0,0,0,0,0,0,0,0,0,0,0,0,0,0,0,0,0,0,0,0,0,0,0,0,0,0,0,0,0,0,0,0,0,0,0,0,0,0,0,0,0,0,0,0,0,0,0,0,0,0,0,0,0,0,0,0,0,0,0,0,0,0,0,0,0,0,0,0,0,0,0,0,0,0,0,0,0,0,0,0,0,0,0,0,0,0,0,0,0,0,0,0,0,0,0,0,0,0,0,0,0,0,0,0,0,0,0,0,0,0,0,0,0,0,0,0,0,0,0,0,0,0,0,0,0,0,0,0,0,0,0,0,0,0,0,0,0,0,0,0,0,0,0,0,0,0,0,0,0,0,0,0,0,0,0,0,0,0,0,0,0,0,0,0,0,0,0,0,0,0,0,0,0,0,0,0,0,0,0,0,0,0,0,0,0,0,0,0,0,0,0,0,0,0,0,0,0,0,0,0,0,0,0,0,0,0,0,0,0,0,0,0,0,0,0,0,0,0,0,0,0,0,0,0,0,0,0,0,0,0,0,0,0,0,0,0,0,0,0,0,0,0,0,0,0,0,0,0,0,0,0,0,0,0,0,0,0,0,0,0,0,0,0,0,0,0,0,0,0,0,0,0,0,0,0,0,0,0,0,0,0,0,0,0,0,0,0,0,0,0,0,0,0,0,0,0,0,0,0,0,0,0,0,0,0,0,0,0,0,0,0,0,0,0,0,0,0,0,0,0,0,0,0,0,0,0,0,0,0,0,0,0,0,0,0,0,0,0,0,0,0,0,0,0,0,0,0,0,0,0,0,0,0,0,0,0,0,0,0,0,0,0,0,0,0,0,0,0,0,0,0,0,0,0,0,0,0,0,0,0,0,0,0,0,0,0,0,0,0,0,0,0,0,0,0,0,0,0,0,0,0,0,0,0,0,0,0,0,0,0,0,0,0,0,0,0,0,0,0,0,0,0,0,0,0,0,0,0,0,0,0,0,0,0,0,0,0,0,0,0,0,0,0,0,0,0,0,0,0,0,0,0,0,0,0,0,0,0,0,0,0,0,0,0,0,0,0,0,0,0,0,0,0,0,0,0,0,0,0,0,0,0,0,0,0,0,0,0,0,0,0,0,0,0,0,0,0,0,0,0,0,0,0,0,0,0,0,0,0,0,0,0,0,0,0,0,0,0,0,0,0,0,0,0,0,0,0,0,0,0,0,0,0,0,0,0,0,0,0,0,0,0,0,0,0,0,0,0,0,0,0,0,0,0,0,0,0,0,0,0,0,0,0,0,0,0,0,0,0,0,0,0,0,0,0,0,0,0,0,0,0,0,0,0,0,0,0,0,0,0,0,0,0,0,0,0,0,0,0,0,0,0,0,0,0,0,0,0,0,0,0,0,0,0,0,0,0,0,0,0,0,0,0,0,0,0,0,0,0,0,0,0,0,0,0,0,0,0,0,0,0,0,0,0,0,0,0,0,0,0,0,0,0,0,0,0,0,0,0,0,0,0,0,0,0,0,0,0,0,0,0,0,0,0,0,0,0,0,0,0,0,0,0,0,0,0,0,0,0,0,0,0,0,0,0,0,0,0,0,0,0,0,0,0,0,0,0,0,0,0,0,0,0,0,0,0,0,0,0,0,0,0,0,0,0,0,0,0,0,0,0,0,0,0,0,0,0,0,0,0,0,0,0,0,0,0,0,0,0,0,0,0,0,0,0,0,0,0,0,0,0,0,0,0,0,0,0,0,0,0,0,0,0,0,0,0,0,0,0,0,0,0,0,0,0,0,0,0,0,0,0,0,0,0,0,0,0,0,0,0,0,0,0,0,0,0,0,0,0,0,0,0,0,0,0,0,0,0,0,0,0,0,0,0,0,0,0,0,0,0,0,0,0,0,0,0,0,0,0,0,0,0,0,0,0,0,0,0,0,0,0,0,0,0,0,0,0,0,0,0,0,0,0,0,0,0,0,0,0,0,0,0,0,0,0,0,0,0,0,0,0,0,0,0,0,0,0,0,0,0,0,0,0,0,0,0,0,0,0,0,0,0,0,0,0,0,0,0,0,0,0,0,0,0,0,0,0,0,0,0,0,0,0,0,0,0,0,0,0,0,0,0,0,0,0,0,0,0,0,0,0,0,0,0,0,0,0,0,0,0,0,0,0,0,0,0,0,0,0,0,0,1,1,1,1,1,1,1,1,1,1,1,1,1,1,1,1,1,1,1,1,1,1,1,1,1,1,1,1,1,1,1,1,1,1,1,1,1,1,1,1,1,1,1,1,1,1,1,1,1,1,1,1,1,1,1,1,1,1,1,1,1,1,1,1,1,1,1,1,1,1,1,1,1,1,1,1,1,1,1,1,1,1,1,1,1,1,1,1,1,1,1,1,1,1,1,1,1,1,1,1,1,1,1,1,1,1,1,1,1,1,1,1,1,1,1,1,1,1,1,1,1,1,1,1,1,1,1,1,1,1,1,1,1,1,1,1,1,1,1,1,1,1,1,1,1,1,1,1,1,1,1,1,1,1,1,1,1,1,1,1,1,1,1,1,1,1,1,1,1,1,1,1,1,1,1,1,1,1,1,1,1,1,1,1,1,1,1,1,1,1,1,1,1,1,1,1,1,1,1,1,1,1,1,1,1,1,1,1,1,1,1,1,1,1,1,1,1,1,1,1,1,1,1,1,1,1,1,1,1,1,1,1,1,1,1,1,1,1,1,1,1,1,1,1,1,1,1,1,1,1,1,1,1,1,1,1,1,1,1,1,1,1,1,1,1,1,1,1,1,1,1,1,1,1,1,1,1,1,1,1,1,1,1,1,1,1,1,1,1,1,1,1,1,1,1,1,1,1,1,1,1,1,1,1,1,1,1,1,1,1,1,1,1,1,1,1,1,1,1,1,1,1,1,1,1,1,1,1,1,1,1,1,1,1,1,1,1,1,1,1,1,1,1,1,1,1,1,1,1,1,1,1,1,1,1,1,1,1,1,1,1,1,1,1,1,1,1,1,1,1,1,1,1,1,1,1,1,1,1,1,1,1,1,1,1,1,1,1,1,1,1,1,1,1,1,1,1,1,1,1,1,1,1,1,1,1,1,1,1,1,1,1,1,1,1,1,1,1,1,1,1,1,1,1,1,1,1,1,1,1,1,1,1,1,1,1,1,1,1,1,1,1,1,1,1,1,1,1,1,1,1,1,1,1,1,1,1,1,1,1,1,1,1,1,1,1,1,1,1,1,1,1,1,1,1,1,1,1,1,1,1,1,1,1,1,1,1,1,1,1,1,1,1,1,1,1,1,1,1,1,1,1,1,1,1,1,1,1,1,1,1,1,1,1,1,1,1,1,1,1,1,1,1,1,1,1,1,1,1,1,1,1,1,1,1,1,1,1,1,1,1,1,1,1,1,1,1,1,1,1,1,1,1,1,1,1,1,1,1,1,1,1,1,1,1,1,1,1,1,1,1,1,1,1,1,1,1,1,1,1,1,1,1,1,1,1,1,1,1,1,1,1,1,1,1,1,1,1,1,1,1,1,1,1,1,1,1,1,1,1,1,1,1,1,1,1,1,1,1,1,1,1,1,1,1,1,1,1,1,1,1,1,1,1,1,1,1,1,1,1,1,1,1,1,1,1,1,1,1,1,1,1,1,1,1,1,1,1,1,1,1,1,1,1,1,1,1,1,1,1,1,1,1,1,1,1,1,1,1,1,1,1,1,1,1,1,1,1,1,1,1,1,1,1,1,1,1,1,1,1,1,1,1,1,1,1,1,1,1,1,1,1,1,1,1,1,1,1,1,1,1,1,1,1,1,1,1,1,1,1,1,1,1,1,1,1,1,1,1,1,1,1,1,1,1,1,1,1,1,1,1,1,1,1,1,1,1,1,1,1,1,1,1,1,1,1,1,1,1,1,1,1,1,1,1,1,1,1,1,1,1,1,1,1,1,1,1,1,1,1,1,1,1,1,1,1,1,1,1,1,1,1,1,1,1,1,1,1,1,1,1,1,1,1,1,1,1,1,1,1,1,1,1,1,1,1,1,1,1,1,1,1,1,1,1,1,1,1,1,1,1,1,1,1,1,1,1,1,1,1,1,1,1,1,1,1,1,1,1,1,1,1,1,1,1,1,1,1,1,1,1,1,1,1,1,1,1,1,1,1,1,1,1,1,1,1,1,1,1,1,1,1,1,1,1,1,1,1,1,1,1,1,1,1,1,1,1,1,1,1,1,1,1,1,1,1,1,1,1,1,1,1,1,1,1,1,1,1,1,1,1,1,1,1,1,1,1,1,1,1,1,1,1,1,1,1,1,1,1,1,1,1,1,1,1,1,1,1,1,1,1,1,1,1,1,1,1,1,1,1,1,1,1,1,1,1,1,1,1,1,1,1,1,1,1,1,1,1,1,1,1,1,1,1,1,1,1,1,1,1,1,1,1,1,1,1,1,1,1,1,1,1,1,1,1,1,1,1,1,1,1,1,1,1,1,1,1,1,1,1,1,1,1,1,1,1,1,1,1,1,1,1,1,1,1,1,1,1,1,1,1,1,1,1,1,1,1,1,1,1,1,1,1,1,1,1,1,1,1,1,1,1,1,1,1,1,1,1,1,1,1,1,1,1,1,1,1,1,1,1,1,1,1,1,1,1,1,1,1,1,1,1,1,1,1,1,1,1,1,1,1,1,1,1,1,1,1,1,1,1,1,1,1,1,1,1,1,1,1,1,1,1,1,1,1,1,1,1,1,1,1,1,1,1,1,1,1,1,1,1,1,1,1,1,1,1,1,1,1,1,1,1,1,1,1,1,1,1,1,1,1,1,1,1,1,1,1,1,1,1,1,1,1,1,1,1,1,1,1,1,1,1,1,1,1,1,1,1,1,1,1,1,1,1,1,1,1,1,1,1,1,1,1,1,1,1,1,1,1,1,1,1,1,1,1,1,1,1,1,1,1,1,1,1,1,1,1,1,1,1,1,1,1,1,1,1,1,1,1,1,1,1,1,1,1,1,1,1,1,1,1,1,1,1,1,1,1,1,1,1,1,1,1,1,1,1,1,1,1,1,1,1,1,1,1,1,1,1,1,1,1,1,1,1,1,1,1,1,1,1,1,1,1,1,1,1,1,1,1,1,1,1,1,1,1,1,1,1,1,1,1,1,1,1,1,1,1,1,1,1,1,1,1,1,1,1,1,1,1,1,1,1,1,1,1,1,1,1,1,1,1,1,1,1,1,1,1,1,1,1,1,1,1,1,1,1,1,1,1,1,1,1,1,1,1,1,1,1,1,1,1,1,1,1,1,1,1,1,1,1,1,1,1,1,1,1,1,1,1,1,1,1,1,1,1,1,1,1,1,1,1,1,1,1,1,1,1,1,1,1,1,1,1,1,1,1,1,1,1,1,1,1,1,1,1,1,1,1,1,1,1,1,1,1,1,1,1,1,1,1,1,1,1,1,1,1,1,1,1,1,1,1,1,1,1,1,1,1,1,1,1,1,1,1,1,1,1,1,1,1,1,1,1,1,1,1,1,1,1,1,1,1,1,1,1,1,1,1,1,1,1,1,1,1,1,1,1,1,1,1,1,1,1,1,1,1,1,1,1,1,1,1,1,1,1,1,1,1,1,1,1,1,1,1,1,1,1,1,1,1,1,1,1,1,1,1,1,1,1,1,1,1,1,1,1,1,1,1,1,1,1,1,1,1,1,1,1,1,1,1,1,1,1,1,1,1,1,1,1,1,1,1,1,1,1,1,1,1,1,1,1,1,1,1,1,1,1,1,1,1,1,1,1,1,1,1,1,1,1,1,1,1,1,1,1,1,1,1,1,1,1,1,1,1,1,1,1,1,1,1,1,1,1,1,1,1,1,1,1,1,1,1,1,1,1,1,1,1,1,1,1,1,1,1,1,1,1,1,1,1,1,1,1,1,1,1,1,1,1,1,1,1,1,1,1,1,1,1,1,1,1,1,1,1,1,1,1,1,1,1,1,1,1,1,1,1,1,1,1,1,1,1,1,1,1,1,1,1,1,1,1,1,1,1,1,1,1,1,1,1,1,1,1,1,1,1,1,1,1,1,1,1,1,1,1,1,1,1,1,1,1,1,1,1,1,1,1,1,1,1,1,1,1,1,1,1,1,1,1,1,1,1,1,1,1,1,1,1,1,1,1,1,1,1,1,1,1,1,1,1,1,1,1,1,1,1,1,1,1,1,1,1,1,1,1,1,1,1,1,1,1,1,1,1,1,1,1,1,1,1,1,1,1,1,1,1,1,1,1,1,1,1,1,1,1,1,1,1,1,1,1,1,1,1,1,1,1,1,1,1,1,1,1,1,1,1,1,1,1,1,1,1,1,1,1,1,1,1,1,1,1,1,1,1,1,1,1,1,1,1,1,1,1,1,1,1,1,1,1,1,1,1,1,1,1,1,1,1,1,1,1,1,1,1,1,1,1,1,1,1,1,1,1,1,1,1,1,1,1,1,1,1,1,1,1,1,1,1,1,1,1,1,1,1,1,1,1,1,1,1,1,1,1,1,1,1,1,1,1,1,1,1,1,1,1,1,1,1,1,1,1,1,1,1,1,1,1,1,1,1,1,1,1,1,1,1,1,1,1,1,1,1,1,1,1,1,1,1,1,1,1,1,1,1,1,1,1,1,1,1,1,1,1,1,1,1,1,1,1,1,1,1,1,1,1,1,1,1,1,1,1,1,1,1,1,1,1,1,1,1,1,1,1,1,1,1,1,1,1,1,1,1,1,1,1,1,1,1,1,1,1,1,1,1,1,1,1,1,1,1,1,1,1,1,1,1,1,1,1,1,1,1,1,1,1,1,1,1,1,1,1,1,1,1,1,1,1,1,1,1,1,1,1,1,1,1,1,1,1,1,1,1,1,1,1,1,1,1,1,1,1,1,1,1,1,1,1,1,1,1,1,1,1,1,1,1,1,1,1,1,1,1,1,1,1,1,1,1,1,1,1,1,1,1,1,1,1,1,1,1,1,1,1,1,1,1,1,1,1,1,1,1,1,1,1,1,1,1,1,1,1,1,1,1,1,1,1,1,1,1,1,1,1,1,1,1,1,1,1,1,1,1,1,1,1,1,1,1,1,1,1,1,1,1,1,1,1,1,1,1,1,1,1,1,1,1,1,1,1,1,1,1,1,1,1,1,1,1,1,1,1,1,1,1,1,1,1,1,1,1,1,1,1,1,1,1,1,1,1,1,1,1,1,1,1,1,1,1,1,1,1,1,1,1,1,1,1,1,1,1,1,1,1,1,1,1,1,1,1,1,1,1,1,1,1,1,1,1,1,1,1,1,1,1,1,1,1,1,1,1,1,1,1,1,1,1,1,1,1,1,1,1,1,1,1,1,1,1,1,1,1,1,1,1,1,1,1,1,1,1,1,1,1,1,1,1,1,1,1,1,1,1,1,1,1,1,1,1,1,1,1,1,1,1,1,1,1,1,1,1,1,1,1,1,1,1,1,1,1,1,1,1,1,1,1,1,1,1,1,1,1,1,1,1,1,1,1,1,1,1,1,1,1,1,1,1,1,1,1,1,1,1,1,1,1,1,1,1,1,1,1,1,1,1,1,1,1,1,1,1,1,1,1,1,1,1,1,1,1,1,1,1,1,1,1,1,1,1,1,1,1,1,1,1,1,1,1,1,1,1,1,1,1,1,1,1,1,1,1,1,1,1,1,1,1,1,1,1,1,1,1,1,1,1,1,1,1,1,1,1,1,1,1,1,1,1,1,1,1,1,1,1,1,1,1,1,1,1,1,1,1,1,1,1,1,1,1,1,1,1,1,1,1,1,1,1,1,1,1,1,1,1,1,1,1,1,1,1,1,1,1,1,1,1,1,1,1,1,1,1,1,1,1,1,1,1,1,1,1,1,1,1,1,1,1,1,1,1,1,1,1,1,1,1,1,1,1,1,1,1,1,1,1,1,1,1,1,1,1,1,1,1,1,1,1,1,1,1,1,1,1,1,1,1,1,1,1,1,1,1,1,1,1,1,1,1,1,1,1,1,1,1,1,1,1,1,1,1,1,1,1,1,1,1,1,1,1,1,1,1,1,1,1,1,1,1,1,1,1,1,1,1,1,1,1,1,1,1,1,1,1,1,1,1,1,1,1,1,1,1,1,1,1,1,1,1,1,1,1,1,1,1,1,1,1,1,1,1,1,1,1,1,1,1,1,1,1,1,1,1,1,1,1,1,1,1,1,1,1,1,1,1,1,1,1,1,1,1,1,1,1,1,1,1,1,1,1,1,1,1,1,1,1,1,1,1,1,1,1,1,1,1,1,1,1,1,1,1,1,1,1,1,1,1,1,1,1,1,1,1,1,1,1,1,1,1,1,1,1,1,1,1,1,1,1,1,1,1,1,1,1,1,1,1,1,1,1,1,1,1,1,1,1,1,1,1,1,1,1,1,1,1,1,1,1,1,1,1,1,1,1,1,1,1,1,1,1,1,1,1,1,1,1,1,1,1,1,1,1,1,1,1,1,1,1,1,1,1,1,1,1,1,1,1,1,1,1,1,1,1,1,1,1,1,1,1,1,1,1,1,1,1,1,1,1,1,1,1,1,1,1,1,1,1,1,1,1,1,1,1,1,1,1,1,1,1,1,1,1,1,1,1,1,1,1,1,1,1,1,1,1,1,1,1,1,1,1,1,1,1,1,1,1,1,1,1,1,1,1,1,1,1,1,1,1,1,1,1,1,1,1,1,1,1,1,1,1,1,1,1,1,1,1,1,1,1,1,1,1,1,1,2,2,2,2,2,2,2,2,2,2,2,2,2,2,2,2,2,2,2,2,2,2,2,2,2,2,2,2,2,2,2,2,2,2,2,2,2,2,2,2,2,2,2,2,2,2,2,2,2,2,2,2,2,2,2,2,2,2,2,2,2,2,2,2,2,2,2,2,2,2,2,2,2,2,2,2,2,2,2,2,2,2,2,2,2,2,2,2,2,2,2,2,2,2,2,2,2,2,2,2,2,2,2,2,2,2,2,2,2,2,2,2,2,2,2,2,2,2,2,2,2,2,2,2,2,2,2,2,2,2,2,2,2,2,2,2,2,2,2,2,2,2,2,2,2,2,2,2,2,2,2,2,2,2,2,2,2,2,2,2,2,2,2,2,2,2,2,2,2,2,2,2,2,2,2,2,2,2,2,2,2,2,2,2,2,2,2,2,2,2,2,2,2,2,2,2,2,2,2,2,2,2,2,2,2,2,2,2,2,2,2,2,2,2,2,2,2,2,2,2,2,2,2,2,2,2,2,2,2,2,2,2,2,2,2,2,2,2,2,2,2,2,2,2,2,2,2,2,2,2,2,2,2,2,2,2,2,2,2,2,2,2,2,2,2,2,2,2,2,2,2,2,2,2,2,2,2,2,2,2,2,2,2,2,2,2,2,2,2,2,2,2,2,2,2,2,2,2,2,2,2,2,2,2,2,2,2,2,2,2,2,2,2,2,2,2,2,2,2,2,2,2,2,2,2,2,2,2,2,2,2,2,2,2,2,2,2,2,2,2,2,2,2,2,2,2,2,2,2,2,2,2,2,2,2,2,2,2,2,2,2,2,2,2,2,2,2,2,2,2,2,2,2,2,2,2,2,2,2,2,2,2,2,2,2,2,2,2,2,2,2,2,2,2,2,2,2,2,2,2,2,2,2,2,2,2,2,2,2,2,2,2,2,2,2,2,2,2,2,2,2,2,2,2,2,2,2,2,2,2,2,2,2,2,2,2,2,2,2,2,2,2,2,2,2,2,2,2,2,2,2,2,2,2,2,2,2,2,2,2,2,2,2,2,2,2,2,2,2,2,2,2,2,2,2,2,2,2,2,2,2,2,2,2,2,2,2,2,2,2,2,2,2,2,2,2,2,2,2,2,2,2,2,2,2,2,2,2,2,2,2,2,2,2,2,2,2,2,2,2,2,2,2,2,2,2,2,2,2,2,2,2,2,2,2,2,2,2,2,2,2,2,2,2,2,2,2,2,2,2,2,2,2,2,2,2,2,2,2,2,2,2,2,2,2,2,2,2,2,2,2,2,2,2,2,2,2,2,2,2,2,2,2,2,2,2,2,2,2,2,2,2,2,2,2,2,2,2,2,2,2,2,2,2,2,2,2,2,2,2,2,2,2,2,2,2,2,2,2,2,2,2,2,2,2,2,2,2,2,2,2,2,2,2,2,2,2,2,2,2,2,2,2,2,2,2,2,2,2,2,2,2,2,2,2,2,2,2,2,2,2,2,2,2,2,2,2,2,2,2,2,2,2,2,2,2,2,2,2,2,2,2,2,2,2,2,2,2,2,2,2,2,2,2,2,2,2,2,2,2,2,2,2,2,2,2,2,2,2,2,2,2,2,2,2,2,2,2,2,2,2,2,2,2,2,2,2,2,2,2,2,2,2,2,2,2,2,2,2,2,2,2,2,2,2,2,2,2,2,2,2,2,2,2,2,2,2,2,2,2,2,2,2,2,2,2,2,2,2,2,2,2,2,2,2,2,2,2,2,2,2,2,2,2,2,2,2,2,2,2,2,2,2,2,2,2,2,2,2,2,2,2,2,2,2,2,2,2,2,2,2,2,2,2,2,2,2,2,2,2,2,2,2,2,2,2,2,2,2,2,2,2,2,2,2,2,2,2,2,2,2,2,2,2,2,2,2,2,2,2,2,2,2,2,2,2,2,2,2,2,2,2,2,2,2,2,2,2,2,2,2,2,2,2,2,2,2,2,2,2,2,2,2,2,2,2,2,2,2,2,2,2,2,2,2,2,2,2,2,2,2,2,2,2,2,2,2,2,2,2,2,2,2,2,2,2,2,2,2,2,2,2,2,2,2,2,2,2,2,2,2,2,2,2,2,2,2,2,2,2,2,2,2,2,2,2,2,2,2,2,2,2,2,2,2,2,2,2,2,2,2,2,2,2,2,2,2,2,2,2,2,2,2,2,2,2,2,2,2,2,2,2,2,2,2,2,2,2,2,2,2,2,2,2,2,2,2,2,2,2,2,2,2,2,2,2,2,2,2,2,2,2,2,2,2,2,2,2,2,2,2,2,2,2,2,2,2,2,2,2,2,2,2,2,2,2,2,2,2,2,2,2,2,2,2,2,2,2,2,2,2,2,2,2,2,2,2,2,2,2,2,2,2,2,2,2,2,2,2,2,2,2,2,2,2,2,2,2,2,2,2,2,2,2,2,2,2,2,2,2,2,2,2,2,2,2,2,2,2,2,2,2,2,2,2,2,2,2,2,2,2,2,2,2,2,2,2,2,2,2,2,2,2,2,2,2,2,2,2,2,2,2,2,2,2,2,2,2,2,2,2,2,2,2,2,2,2,2,2,2,2,2,2,2,2,2,2,2,2,2,2,2,2,2,2,2,2,2,2,2,2,2,2,2,2,2,2,2,2,2,2,2,2,2,2,2,2,2,2,2,2,2,2,2,2,2,2,2,2,2,2,2,2,2,2,2,2,2,2,2,2,2,2,2,2,2,2,2,2,2,2,2,2,2,2,2,2,2,2,2,2,2,2,2,2,2,2,2,2,2,2,2,2,2,2,2,2,2,2,2,2,2,2,2,2,2,2,2,2,2,2,2,2,2,2,2,2,2,2,2,2,2,2,2,2,2,2,2,2,2,2,2,2,2,2,2,2,2,2,2,2,2,2,2,2,2,2,2,2,2,2,2,2,2,2,2,2,2,2,2,2,2,2,2,2,2,2,2,2,2,2,2,2,2,2,2,2,2,2,2,2,2,2,2,2,2,2,2,2,2,2,2,2,2,2,2,2,2,2,2,2,2,2,2,2,2,2,2,2,2,2,2,2,2,2,2,2,2,2,2,2,2,2,2,2,2,2,2,2,2,2,2,2,2,2,2,2,2,2,2,2,2,2,2,2,2,2,2,2,2,2,2,2,2,2,2,2,2,2,2,2,2,2,2,2,2,2,2,2,2,2,2,2,2,2,2,2,2,2,2,2,2,2,2,2,2,2,2,2,2,2,2,2,2,2,2,2,2,2,2,2,2,2,2,2,2,2,2,2,2,2,2,2,2,2,2,2,2,2,2,2,2,2,2,2,2,2,2,2,2,2,2,2,2,2,2,2,2,2,2,2,2,2,2,2,2,2,2,2,2,2,2,2,2,2,2,2,2,2,2,2,2,2,2,2,2,2,2,2,2,2,2,2,2,2,2,2,2,2,2,2,2,2,2,2,2,2,2,2,2,2,2,2,2,2,2,2,2,2,2,2,2,2,2,2,2,2,2,2,2,2,2,2,2,2,2,2,2,2,2,2,2,2,2,2,2,2,2,2,2,2,2,2,2,2,2,2,2,2,2,2,2,2,2,2,2,2,2,2,2,2,2,2,2,2,2,2,2,2,2,2,2,2,2,2,2,2,2,2,2,2,2,2,2,2,2,2,2,2,2,2,2,2,2,2,2,2,2,2,2,2,2,2,2,2,2,2,2,2,2,2,2,2,2,2,2,2,2,2,2,2,2,2,2,2,2,2,2,2,2,2,2,2,2,2,2,2,2,2,2,2,2,2,2,2,2,2,2,2,2,2,2,2,2,2,2,2,2,2,2,2,2,2,2,2,2,2,2,2,2,2,2,2,2,2,2,2,2,2,2,2,2,2,2,2,2,2,2,2,2,2,2,2,2,2,2,2,2,2,2,2,2,2,2,2,2,2,2,2,2,2,2,2,2,2,2,2,2,2,2,2,2,2,2,2,2,2,2,2,2,2,2,2,2,2,2,2,2,2,2,2,2,2,2,2,2,2,2,2,2,2,2,2,2,2,2,2,2,2,2,2,2,2,2,2,2,2,2,2,2,2,2,2,2,2,2,2,2,2,2,2,2,2,2,2,2,2,2,2,2,2,2,2,2,2,2,2,2,2,2,2,2,2,2,2,2,2,2,2,2,2,2,2,2,2,2,2,2,2,2,2,2,2,2,2,2,2,2,2,2,2,2,2,2,2,2,2,2,2,2,2,2,2,2,2,2,2,2,2,2,2,2,2,2,2,2,2,2,2,2,2,2,2,2,2,2,2,2,2,2,2,2,2,2,2,2,2,2,2,2,2,2,2,2,2,2,2,2,2,2,2,2,2,2,2,2,2,2,2,2,2,2,2,2,2,2,2,2,2,2,2,2,2,2,2,2,2,2,2,2,2,2,2,2,2,2,2,2,2,2,2,2,2,2,2,2,2,2,2,2,2,2,2,2,2,2,2,2,2,2,2,2,2,2,2,2,2,2,2,2,2,2,2,2,2,2,2,2,2,2,2,2,2,2,2,2,2,2,2,2,2,2,2,2,2,2,2,2,2,2,2,2,2,2,2,2,2,2,2,2,2,2,2,2,2,2,2,2,2,2,2,2,2,2,2,2,2,2,2,2,2,2,2,2,2,2,2,2,2,2,2,2,2,2,2,2,2,2,2,2,2,2,2,2,2,2,2,2,2,2,2,2,2,2,2,2,2,2,2,2,2,2,2,2,2,2,2,2,2,2,2,2,2,2,2,2,2,2,2,2,2,2,2,2,2,2,2,2,2,2,2,2,2,2,2,2,2,2,2,2,2,2,2,2,2,2,2,2,2,2,2,2,2,2,2,2,2,2,2,2,2,2,2,2,2,2,2,2,2,2,2,2,2,2,2,2,2,2,2,2,2,2,2,2,2,2,2,2,2,2,2,2,2,2,2,2,2,2,2,2,2,2,2,2,2,2,2,2,2,2,2,2,2,2,2,2,2,2,2,2,2,2,2,2,2,2,2,2,2,2,2,2,2,2,2,2,2,2,2,2,2,2,2,2,2,2,2,2,2,2,2,2,2,2,2,2,2,2,2,2,2,2,2,2,2,2,2,2,2,2,2,2,2,2,2,2,2,2,2,2,2,2,2,2,2,2,2,2,2,2,2,2,2,2,2,2,2,2,2,2,2,2,2,2,2,2,2,2,2,2,2,2,2,2,2,2,2,2,2,2,2,2,2,2,2,2,2,2,2,2,2,2,2,2,2,2,2,2,2,2,2,2,2,2,2,2,2,2,2,2,2,2,2,2,2,2,2,2,2,2,2,2,2,2,2,2,2,2,2,2,2,2,2,2,2,2,2,2,2,2,2,2,2,2,2,2,2,2,2,2,2,2,2,2,2,2,2,2,2,2,2,2,2,2,2,2,2,2,2,2,2,2,2,2,2,2,2,2,2,2,2,2,2,2,2,2,2,2,2,2,2,2,2,2,2,2,2,2,2,2,2,2,2,2,2,2,2,2,2,2,2,2,2,2,2,2,2,2,2,2,2,2,2,2,2,2,2,2,2,2,2,2,2,2,2,2,2,2,2,2,2,2,2,2,2,2,2,2,2,2,2,2,2,2,2,2,2,2,2,2,2,2,2,2,2,2,2,2,2,2,2,2,2,2,2,2,2,2,2,2,2,2,2,2,2,2,2,2,2,2,2,2,2,2,2,2,2,2,2,2,2,2,2,2,2,2,2,2,2,2,2,2,2,2,2,2,2,2,2,2,2,2,2,2,2,2,2,2,2,2,2,2,2,2,2,2,2,2,2,2,2,2,2,2,2,2,2,2,2,2,2,2,2,2,2,2,2,2,2,2,2,2,2,2,2,2,2,2,2,2,2,2,2,2,2,2,2,2,2,2,2,2,2,2,2,2,2,2,2,2,2,2,2,2,2,2,2,2,2,2,2,2,2,2,2,2,2,2,2,2,2,2,2,2,2,2,2,2,2,2,2,2,2,2,2,2,2,2,2,2,2,2,2,2,2,2,2,2,2,2,2,2,2,2,2,2,2,2,2,2,2,2,2,2,2,2,2,2,2,2,2,2,2,2,2,2,2,2,2,2,2,2,2,2,2,2,2,2,2,2,2,2,2,2,2,2,2,2,2,2,2,2,2,2,2,2,2,2,2,2,2,2,2,2,2,2,2,2,2,2,2,2,2,2,2,2,2,2,2,2,2,2,2,2,2,2,2,2,2,2,2,2,2,2,2,2,2,2,2,2,2,2,2,2,2,2,2,2,2,2,2,2,2,2,2,2,2,2,2,2,2,2,2,2,2,2,2,2,2,2,2,2,2,2,2,2,2,2,2,2,2,2,2,2,2,2,2,2,2,2,2,2,2,2,2,2,2,2,2,2,2,2,2,2,2,2,2,2,2,2,2,2,2,2,2,2,2,2,2,2,2,2,2,2,2,2,2,2,2,2,2,2,2,2,2,2,2,2,2,2,2,2,2,2,2,2,2,2,2,2,2,2,2,2,2,2,2,2,2,2,2,2,2,2,2,2,2,2,2,2,2,2,2,2,2,2,2,2,2,2,2,2,2,2,2,2,2,2,2,2,2,2,2,2,2,2,2,2,2,2,2,2,2,2,2,2,2,2,2,2,2,2,2,2,2,2,2,2,2,2,2,2,2,2,2,2,2,2,2,2,2,2,2,2,2,2,2,2,2,2,2,2,2,2,2,2,2,2,2,2,2,2,2,2,2,2,2,2,2,2,2,2,2,2,2,2,2,2,2,2,2,2,2,2,2,2,2,2,2,2,2,2,2,2,2,2,2,2,2,2,2,2,2,2,2,2,2,2,2,2,2,2,2,2,2,2,2,2,2,2,2,2,2,2,2,2,2,2,2,2,2,2,2,2,2,2,2,2,2,2,2,2,2,2,2,2,2,2,2,2,2,2,2,2,2,2,2,2,2,2,2,2,2,2,2,2,2,2,2,2,2,2,2,2,2,2,2,2,2,2,2,2,2,2,2,2,2,2,2,2,2,2,2,2,2,2,2,2,2,2,2,2,2,2,2,2,2,2,2,2,2,2,2,2,2,2,2,2,2,2,2,2,2,2,2,2,2,2,2,2,2,2,2,2,2,2,2,2,2,2,2,2,2,2,2,2,2,2,2,2,2,2,2,2,2,2,2,2,2,2,2,2,2,2,2,2,2,2,2,2,2,2,2,2,2,2,2,2,2,2,2,2,2,2,2,2,2,2,2,2,2,2,2,2,2,2,2,2,2,2,2,2,2,2,2,2,2,2,2,2,2,2,2,2,2,2,2,2,2,2,2,2,2,2,2,2,2,2,2,2,2,2,2,2,2,2,2,2,2,2,2,2,2,2,2,2,2,2,2,2,2,2,2,2,2,2,2,2,2,2,2,2,2,2,2,2,2,2,2,2,2,2,2,2,2,2,2,2,2,2,2,2,2,2,2,2,2,2,2,2,2,2,2,2,2,2,2,2,2,2,2,2,2,2,2,2,2,2,2,2,2,2,2,2,2,2,2,2,2,2,2,2,2,2,2,2,2,2,2,2,2,2,2,2,2,2,2,2,2,2,2,2,2,2,2,2,2,2,2,2,2,2,2,2,2,2,2,2,2,2,2,2,2,2,2,2,2,2,2,2,2,2,2,2,2,2,2,2,2,2,2,2,2,2,2,2,2,2,2,2,2,2,2,2,2,2,2,2,2,2,2,2,2,2,2,2,2,2,2,2,2,2,2,2,2,2,2,2,2,2,2,2,2,2,2,2,2,2,2,2,2,2,2,2,2,2,2,2,2,2,2,2,2,2,2,2,2,2,2,2,2,2,2,2,2,2,2,2,2,2,2,2,2,2,2,2,2,2,2,2,2,2,2,2,2,2,2,2,2,2,2,2,2,2,2,2,2,2,2,2,2,2,2,2,2,2,2,2,2,2,2,2,2,2,2,2,2,2,2,2,2,2,2,2,2,2,2,2,2,2,2,2,2,2,2,2,2,2,2,2,2,2,2,2,2,2,2,2,2,2,2,2,2,2,2,2,2,2,2,2,2,2,2,2,2,2,2,2,2,2,2,2,2,2,2,2,2,2,2,2,2,2,2,2,2,2,2,2,2,2,2,2,2,2,2,2,2,2,2,2,2,2,2,2,2,2,2,2,2,2,2,2,2,2,2,2,2,2,2,2,2,2,2,2,2,2,2,2,2,2,2,2,2,2,2,2,2,2,2,2,2,2,2,2,2,2,2,2,2,2,2,2,2,2,2,2,2,2,2,2,2,2,2,2,2,2,2,2,2,2,2,2,2,2,2,2,2,2,2,2,2,2,2,2,2,2,2,2,2,2,2,2,2,2,2,2,2,2,2,2,2,2,2,2,2,2,2,2,2,2,2,2,2,2,2,2,2,2,2,2,2,2,2,2,2,2,2,2,2,2,2,2,2,2,2,2,2,2,2,2,2,2,2,2,2,2,2,2,2,2,2,2,2,2,2,2,2,2,2,2,2,2,2,2,2,2,2,2,2,2,2,2,2,2,2,2,2,2,2,2,2,2,2,2,2,2,2,2,2,2,2,2,2,2,2,2,2,2,2,2,2,2,2,2,2,2,2,2,2,2,2,2,2,2,2,2,2,2,2,2,2,2,2,2,2,2,2,2,2,2,2,2,2,2,2,2,2,2,2,2,2,2,2,2,2,2,2,2,2,2,2,2,2,2,2,2,2,2,2,2,2,2,2,2,2,2,2,2,2,2,2,2,2,2,2,2,2,2,2,2,2,2,2,2,2,2,2,2,2,2,2,2,2,2,2,2,2,2,2,2,2,2,2,2,2,2,2,2,2,2,2,2,2,2,2,2,2,2,2,2,2,2,2,2,2,2,2,2,2,2,2,2,2,2,2,2,2,2,2,2,2,2,2,2,2,2,2,2,2,2,2,2,2,2,2,2,2,2,2,2,2,2,2,2,2,2,2,2,2,2,2,2,2,2,2,2,2,2,2,2,2,2,2,2,2,2,2,2,2,2,2,2,2,2,2,2,2,2,2,2,2,2,2,2,2,2,2,2,2,2,2,2,2,2,2,2,2,2,2,2,2,2,2,2,2,2,2,2,2,2,2,2,2,2,2,2,2,2,2,2,2,2,2,2,2,2,2,2,2,2,2,2,2,2,2,2,2,2,2,2,2,2,2,2,2,2,2,2,2,2,2,2,2,2,2,2,2,2,2,2,2,2,2,2,2,2,2,2,2,2,2,2,2,2,2,2,2,2,2,2,2,2,2,2,2,2,2,2,2,2,2,2,2,2,2,2,2,2,2,2,2,2,2,2,2,2,2,2,2,2,2,2,2,2,2,2,2,2,2,2,2,2,2,2,2,2,2,2,2,2,2,2,2,2,2,2,2,2,2,2,2,2,2,2,2,2,2,2,2,2,2,2,2,2,2,2,2,2,2,2,2,2,2,2,2,2,2,2,2,2,2,2,2,2,2,2,2,2,2,2,2,2,2,2,2,2,2,2,2,2,2,2,2,2,2,2,2,2,2,2,2,2,2,2,2,2,2,2,2,2,2,2,2,2,2,2,2,2,2,2,2,2,2,2,2,2,2,2,2,2,2,2,2,2,2,2,2,2,2,2,2,2,2,2,2,2,2,2,2,2,2,2,2,2,2,2,2,2,2,2,2,2,2,2,2,2,2,2,2,2,2,2,2,2,2,2,2,2,2,2,2,2,2,2,2,2,2,2,2,2,2,2,2,2,2,2,2,2,2,2,2,2,2,2,2,2,2,2,2,2,2,2,2,2,2,2,2,2,2,2,2,2,2,2,2,2,2,2,2,2,2,2,2,2,2,2,2,2,2,2,2,2,2,2,2,2,2,2,2,2,2,2,2,2,2,2,2,2,2,2,2,2,2,2,2,2,2,2,2,2,2,2,2,2,2,2,2,2,2,2,2,2,2,2,2,2,2,2,2,2,2,2,2,2,2,2,2,2,2,2,2,2,2,2,2,2,2,2,2,2,2,2,2,2,2,2,2,2,2,2,2,2,2,2,2,2,2,2,2,2,2,2,2,2,2,2,2,2,2,2,2,2,2,2,2,2,2,2,2,2,2,2,2,2,2,2,2,2,2,2,2,2,2,2,2,2,2,2,2,2,2,2,2,2,2,2,2,2,2,2,2,2,2,2,2,2,2,2,2,2,2,2,2,2,2,2,2,2,2,2,2,2,2,2,2,2,2,2,2,2,2,2,2,2,2,2,2,2,2,2,2,2,2,2,2,2,2,2,2,2,2,2,2,2,2,2,2,2,2,2,2,2,2,2,2,2,2,2,2,2,2,2,2,2,2,2,2,2,2,2,2,2,2,2,2,2,2,2,2,2,2,2,2,2,2,2,2,2,2,2,2,2,2,2,2,2,2,2,2,2,2,2,2,2,2,2,2,2,2,2,2,2,2,2,2,2,2,2,2,2,2,2,2,2,2,2,2,2,2,2,2,2,2,2,2,2,2,2,2,2,2,2,2,2,2,2,2,2,2,2,2,2,2,2,2,2,2,2,2,2,2,2,2,2,2,2,2,2,2,2,2,2,2,2,2,2,2,2,2,2],"type":"Var","unit":"dimensionless","ref":"https://githealth.io/om-pharma/broncho-vaxom/Knowledge%20Model%20Documentation/Final/Integrated_Model.md#exposition-to-pathogens"},{"extraInfo":[],"compressed":true,"size":8692,"scale":null,"molarMass":null,"id":"symptomNoise29","vals":0.2139996288009169,"type":"Param","unit":"dimensionless","ref":"https://githealth.io/om-pharma/broncho-vaxom/Knowledge%20Model%20Documentation/Final/Wheezing.md#seasonality-of-wheezing-and-connection-to-rt-is"},{"extraInfo":[],"compressed":true,"size":8692,"scale":null,"molarMass":null,"id":"randomThreshold11","vals":6.00211293109119e-2,"type":"Param","unit":"dimensionless","ref":"https://githealth.io/om-pharma/broncho-vaxom/Knowledge%20Model%20Documentation/Final/Integrated_Model.md#exposition-to-pathogens"},{"extraInfo":[],"compressed":true,"size":8692,"scale":null,"molarMass":null,"id":"symptomNoise30","vals":-0.11616553741690674,"type":"Param","unit":"dimensionless","ref":"https://githealth.io/om-pharma/broncho-vaxom/Knowledge%20Model%20Documentation/Final/Wheezing.md#seasonality-of-wheezing-and-connection-to-rt-is"},{"extraInfo":[],"compressed":true,"size":8692,"scale":null,"molarMass":null,"id":"randomVirusClass28","vals":0.5596799447811089,"type":"Param","unit":"dimensionless","ref":"https://githealth.io/om-pharma/broncho-vaxom/Knowledge%20Model%20Documentation/Final/Wheezing.md#seasonality-of-wheezing-and-connection-to-rt-is"},{"extraInfo":[],"compressed":true,"size":8692,"scale":1.0e-6,"molarMass":null,"id":"PPJejunum2.bPAns","vals":0,"type":"Var","unit":"substance_count / microliter","ref":"https://githealth.io/om-pharma/broncho-vaxom/Knowledge%20Model%20Documentation/Final/GALT.md#initial-condition-of-variables"},{"extraInfo":[],"compressed":true,"size":8692,"scale":1,"molarMass":null,"id":"dataSeasonality","vals":1,"type":"Var","unit":"dimensionless","ref":"https://githealth.io/om-pharma/broncho-vaxom/Knowledge%20Model%20Documentation/Final/Vpop.md#disease-burden-data-seasonality"},{"extraInfo":[],"compressed":true,"size":8692,"scale":null,"molarMass":null,"id":"randomThreshold33","vals":6.079694436731706e-2,"type":"Param","unit":"dimensionless","ref":"https://githealth.io/om-pharma/broncho-vaxom/Knowledge%20Model%20Documentation/Final/Integrated_Model.md#exposition-to-pathogens"},{"extraInfo":[],"compressed":true,"size":8692,"scale":1.0e-6,"molarMass":null,"id":"PPIleum2.iML","vals":0,"type":"Var","unit":"substance_count / microliter","ref":"https://githealth.io/om-pharma/broncho-vaxom/Knowledge%20Model%20Documentation/Final/GALT.md#initial-condition-of-variables"},{"extraInfo":[],"compressed":true,"size":8692,"scale":null,"molarMass":null,"id":"tInf10","vals":160.1895083875492,"type":"Param","unit":"day","ref":"https://githealth.io/om-pharma/broncho-vaxom/Knowledge%20Model%20Documentation/Final/Integrated_Model.md#exposition-to-pathogens"},{"extraInfo":[],"compressed":true,"size":8692,"scale":null,"molarMass":null,"id":"symptomNoise3","vals":-8.716368608469566e-2,"type":"Param","unit":"dimensionless","ref":"https://githealth.io/om-pharma/broncho-vaxom/Knowledge%20Model%20Documentation/Final/Wheezing.md#seasonality-of-wheezing-and-connection-to-rt-is"},{"extraInfo":[],"compressed":true,"size":8692,"scale":null,"molarMass":null,"id":"imStatusRandom7","vals":0.1326316620897337,"type":"Param","unit":"dimensionless","ref":"https://githealth.io/om-pharma/broncho-vaxom/Knowledge%20Model%20Documentation/Final/Integrated_Model.md#exposition-to-pathogens"},{"extraInfo":[],"compressed":true,"size":8692,"scale":null,"molarMass":null,"id":"virulenceFactorEff5","vals":1,"type":"Param","unit":"dimensionless","ref":"https://githealth.io/om-pharma/broncho-vaxom/Knowledge%20Model%20Documentation/Final/Integrated_Model.md#exposition-to-pathogens"},{"extraInfo":[],"compressed":true,"size":8692,"scale":null,"molarMass":null,"id":"tInf32","vals":482.873868949277,"type":"Param","unit":"day","ref":"https://githealth.io/om-pharma/broncho-vaxom/Knowledge%20Model%20Documentation/Final/Integrated_Model.md#exposition-to-pathogens"},{"extraInfo":[],"compressed":true,"size":8692,"scale":9.999999999999998e-13,"molarMass":150000,"id":"Colon.OM85excreted","vals":0,"type":"Var","unit":"milligram","ref":"https://githealth.io/om-pharma/broncho-vaxom/Knowledge%20Model%20Documentation/Final/Administration.md#excretion"},{"extraInfo":[],"compressed":true,"size":8692,"scale":1.0e-6,"molarMass":null,"id":"PPIleum2.iMLp","vals":0,"type":"Var","unit":"substance_count / microliter","ref":"https://githealth.io/om-pharma/broncho-vaxom/Knowledge%20Model%20Documentation/Final/GALT.md#initial-condition-of-variables"},{"extraInfo":[],"compressed":true,"size":8692,"scale":1.0e-12,"molarMass":150000,"id":"aucSerumOM85","vals":0,"type":"Var","unit":"microgram hour / milliliter","ref":"https://githealth.io/om-pharma/broncho-vaxom/Knowledge%20Model%20Documentation/Final/Administration.md#distribution-by-the-systemic-blood-circulation-and-tissue-infiltration"},{"extraInfo":[],"compressed":true,"size":8692,"scale":1,"molarMass":null,"id":"viralExposition","vals":0,"type":"Var","unit":"substance_count / milliliter","ref":"https://githealth.io/om-pharma/broncho-vaxom/Knowledge%20Model%20Documentation/Final/Integrated_Model.md#exposition-to-pathogens"},{"extraInfo":[],"compressed":true,"size":8692,"scale":null,"molarMass":null,"id":"imStatus15","vals":2.8080686643054453,"type":"Param","unit":"dimensionless","ref":"https://githealth.io/om-pharma/broncho-vaxom/Knowledge%20Model%20Documentation/Final/RTIpatient.md#immunocompetence"},{"extraInfo":[],"compressed":true,"size":8692,"scale":null,"molarMass":null,"id":"viralExposition22","vals":1000,"type":"Param","unit":"substance_count / milliliter","ref":"https://githealth.io/om-pharma/broncho-vaxom/Knowledge%20Model%20Documentation/Final/Integrated_Model.md#exposition-to-pathogens"},{"extraInfo":[],"compressed":true,"size":8692,"scale":null,"molarMass":null,"id":"virulenceFactor8","vals":1,"type":"Param","unit":"dimensionless","ref":"https://githealth.io/om-pharma/broncho-vaxom/Knowledge%20Model%20Documentation/Final/Integrated_Model.md#exposition-to-pathogens"},{"extraInfo":[],"compressed":true,"size":8692,"scale":null,"molarMass":null,"id":"viralExposition44","vals":1000,"type":"Param","unit":"substance_count / milliliter","ref":"https://githealth.io/om-pharma/broncho-vaxom/Knowledge%20Model%20Documentation/Final/Integrated_Model.md#exposition-to-pathogens"},{"extraInfo":[],"compressed":true,"size":8692,"scale":1.0e-6,"molarMass":null,"id":"Venous.bPAns","vals":0,"type":"Var","unit":"substance_count / microliter","ref":"https://githealth.io/om-pharma/broncho-vaxom/Knowledge%20Model%20Documentation/Final/GALT.md#initial-condition-of-variables"},{"extraInfo":[],"compressed":false,"size":8692,"scale":1,"molarMass":null,"id":"popdensComp.sPopRV","vals":[0.7157463755308727,0.7157463755308727,0.7158012746741598,0.7158562076584662,0.7159111734825637,0.7159661768289112,0.7160212143775327,0.7160762857286733,0.7161313908823328,0.7161865298385113,0.7162417025972088,0.7162969091584253,0.7163521495221606,0.7164074236884151,0.716462732845843,0.7165180814356418,0.7165734644170652,0.7166288817901133,0.716684333554786,0.7167398197110834,0.7167953402590053,0.7168508951985519,0.7169064845297233,0.7169621082525192,0.7170177663669397,0.717073458872985,0.7171291857706549,0.7171849470599494,0.7172407427408686,0.7172965728134123,0.7173524372775808,0.717408336133374,0.7174642693807917,0.717520237019834,0.717576239050501,0.7176322754727928,0.7176883487000694,0.7177444602806539,0.7178006067934367,0.7178567882384177,0.7179130046155969,0.7179692559249744,0.71802554216655,0.718081863340324,0.7181382194462961,0.7181946104844664,0.718251036454835,0.7183074973574018,0.7183639931921669,0.7184205239591301,0.7184770896582916,0.7185336902896513,0.7185903258532093,0.7186469963489653,0.7187037017769198,0.7187604421370724,0.7188172174294232,0.7188740276539722,0.7189308761843168,0.7189877620963878,0.7190446834254375,0.7191016401714657,0.7191586323344724,0.7192156599144578,0.7192727229114217,0.7193298213253642,0.7193869551562853,0.7194441244041849,0.7195013290690631,0.7195585691509199,0.7196158446497551,0.7196731555655691,0.7197305018983615,0.7197878836481325,0.7198453008148822,0.7199027533986103,0.719960241399317,0.7200177648170024,0.7200753236516663,0.7201329179033087,0.7201905507797167,0.7202482200541404,0.7203059251557635,0.7203636660928182,0.7204214428735365,0.7204792555061507,0.7205371039988928,0.720594988359995,0.7206529085976894,0.7207108647202082,0.7207688567357834,0.7208268846526473,0.720884948479032,0.7209430482231696,0.7210011838932922,0.721059355497632,0.7211175630444211,0.7211758065418916,0.7212340859982758,0.7212924014218056,0.7213507528207133,0.721409140203231,0.7214675635775908,0.721526022952025,0.7215845183347653,0.7216430497340445,0.7217016171580941,0.7217602206151467,0.7218188601134341,0.7218775356611886,0.7219362472666424,0.7219949949380275,0.7220537786835761,0.7221125985115203,0.7221714552076288,0.7222303497470749,0.722289280605811,0.7223482477979901,0.7224072513377651,0.7224662912392885,0.7225253675167135,0.7225844801841927,0.7226436292558792,0.7227028147459256,0.7227620366684847,0.7228212950377095,0.7228805898677527,0.7229399211727673,0.722999288966906,0.7230586932643217,0.7231181340791671,0.7231776114255952,0.7232371253177587,0.7232966757698107,0.7233562627959037,0.7234158864101906,0.7234755466268245,0.7235352434599578,0.7235949769237437,0.7236547470323349,0.723697101128439,0.723697101128439,0.7237145543664107,0.7237743997330915,0.7238342817572807,0.7238942004454711,0.7239541558034321,0.7240141478373754,0.724074176553471,0.7241342419575958,0.7241943440553458,0.724254482852081,0.7243146583529498,0.7243748705629035,0.7244351194866695,0.7244954051287738,0.7245557274935355,0.7246160865850635,0.7246764824072556,0.7247369149637987,0.7247973842581628,0.7248578902936103,0.7249184330731927,0.7249790125997464,0.7250396288758941,0.725100281904044,0.7251609716863846,0.7252216982248936,0.7252824615213348,0.7253432615772536,0.7254040983939789,0.725464971972622,0.725525882314072,0.7255868294190032,0.7256478132878739,0.7257088339209209,0.7257698913181617,0.7258309854793932,0.7258921164041875,0.7259532840918982,0.726014488541661,0.7260757297523873,0.7261370077227661,0.7261983224512635,0.7262596739361178,0.7263210621753459,0.7263824871667448,0.7264439489078841,0.7265054473961087,0.7265669826285375,0.7266285546020599,0.7266901633133407,0.7267518087588225,0.7268134909347181,0.726875209837013,0.7269369654614646,0.7269987578035982,0.7270605868587117,0.7271224526218792,0.7271843550879423,0.7272462942515129,0.7273082701069726,0.7273702826484917,0.7274323318699725,0.7274944177650982,0.7275565403273256,0.7276186995498799,0.7276808954257526,0.7277431279477031,0.7278053971082584,0.7278677028997114,0.7279300453141213,0.7279924243433135,0.7280548399788742,0.7281172922121641,0.7281797810343116,0.7282423064362011,0.7283048684084782,0.7283674669415553,0.7284301020256105,0.7284927736505863,0.7285554818061875,0.7286182264818819,0.7286810076669001,0.7287438253502344,0.7288066795206395,0.7288695701666316,0.728932497276489,0.7289954608382508,0.7290584608397175,0.72912149726845,0.7291845701117697,0.7292476793567584,0.7293108249902577,0.7293740069988691,0.7294372253689535,0.7295004800866312,0.7295637711377811,0.7296270985080416,0.7296904621828092,0.7297538621472389,0.7298172983862439,0.7298807708844952,0.7299442796264215,0.7300078245962093,0.7300714057778019,0.7301350231549004,0.7301986767109624,0.7302623664292022,0.7303260922925899,0.7303898542838476,0.7304536523854621,0.7305174865796757,0.7305813568484731,0.7306452631736134,0.7307092055366171,0.730773183918744,0.7308371983010038,0.7309012486641648,0.7309653349887542,0.7310294572550544,0.7310936154431018,0.731157809532687,0.7312220395033547,0.7312863053344039,0.7313506070048874,0.7314149444936126,0.7314793177791399,0.7315437268397841,0.7316081716536129,0.7316726521984477,0.7317371684518632,0.7318017203911873,0.731866307993501,0.7319309312356386,0.7319955900941868,0.7320602845454853,0.7321250145656268,0.7321897801304564,0.7322545812155719,0.7323194177963234,0.7323842898478136,0.7324491973448973,0.732514140262182,0.732579118574027,0.7326441322545438,0.7327091812775962,0.7327742656167997,0.7328393852455222,0.732904540136883,0.7329697302637538,0.7330349555987578,0.7331002161142701,0.7331655117824164,0.7332308425750759,0.7332962084638792,0.7333616094202084,0.7334270454151972,0.7334925164197305,0.7335580224044452,0.7336235633397147,0.7336891391956716,0.7337547499422241,0.7338203955490227,0.7338860759854632,0.7339517912206867,0.7340175412235918,0.7340833259628298,0.7341491454067952,0.7342149995236408,0.7342808882812696,0.7343468116473781,0.7344127695893621,0.7344787620743707,0.7345447890693094,0.7346108505408331,0.734676946455356,0.7347430767790457,0.7348092414778212,0.7348754405173542,0.7349416738630665,0.7350079414801323,0.7350742433334772,0.7351405793877798,0.73520694960747,0.7352733539567309,0.7353397923994975,0.7354062648994573,0.7354727714200502,0.7355393119244689,0.7356058863756583,0.7356724947363162,0.7357391369688929,0.7358058130355918,0.7358725228983689,0.7359392665189337,0.7360060438587482,0.7360728548790284,0.7361396995407428,0.736206577804614,0.7362734896311177,0.7363404349804833,0.7364074138126939,0.7364744260874868,0.7365414717643526,0.7366085508025365,0.7366756631610378,0.7367428087986099,0.7368099876737609,0.7368771997447483,0.7369444449695853,0.7370117233060522,0.7370790347116006,0.7371463791435425,0.7372137565587836,0.7372811669143768,0.7373486101666663,0.7374160862721506,0.7374835951868265,0.7375511368664337,0.7376187112667228,0.7376863183427944,0.7377539580499399,0.737821630342892,0.7378893351762305,0.7379570725044432,0.7380248422814186,0.7380926444612604,0.7381604789974481,0.738228345843402,0.7382962449523569,0.7383641762769916,0.738432139770222,0.7385001353842834,0.7385681630714349,0.7386362227836657,0.7387043144724518,0.7387724380895215,0.7388405935858752,0.7389087809126107,0.7389770000204606,0.7390452508597611,0.7391135333809975,0.7391818475339638,0.739250193268596,0.7393185705343787,0.7393869792805164,0.7394554194563275,0.7395238910106033,0.739592393891756,0.7396609280481262,0.7397294934277899,0.7397980899784551,0.7398667176478999,0.7399353763834006,0.7400040661323053,0.7400727868408669,0.7401415384559419,0.7402103209249496,0.7402791341930441,0.7403479782061972,0.7404168529114564,0.7404857582533547,0.7405546941767267,0.7406236606280271,0.7406926575513095,0.7407616848903665,0.7408307425909907,0.7408998305967662,0.7409689488505133,0.7410380972973577,0.7411072758803988,0.7411764845415132,0.7412457232251702,0.7413149918739693,0.7413842904288594,0.7414536188336586,0.7415229770308338,0.7415923649612959,0.7416617825667748,0.7417312297883634,0.7418007065670303,0.7418702128437572,0.7419397485589903,0.742009313653286,0.7420789080667535,0.7421485317392899,0.7422181846107955,0.7422878666207307,0.7423575777082897,0.7424273178124728,0.7424970868720785,0.7425668848256868,0.7426367116116521,0.7427065671681021,0.7427764514329376,0.7428463643438343,0.7429163058382426,0.7429862758533883,0.7430562743262726,0.743126301193673,0.7431963563921633,0.7432664398580673,0.7433365515274526,0.7434066913362185,0.7434768592200753,0.7435470551144284,0.7436172789544913,0.7436875306752478,0.7437578102113547,0.7438281174974685,0.7438984524677634,0.743968815056686,0.7440392051981167,0.7441096228256536,0.7441800678727094,0.744250540272509,0.7443210399580714,0.7443915668621998,0.7444621209174748,0.744532702056152,0.7446033102105434,0.7446739453125732,0.7447446072939925,0.7448152960862515,0.7448860116206125,0.7449567538281369,0.7450275226396761,0.7450983179858706,0.7451691397971445,0.7452399880037324,0.745310862535627,0.7453817633226217,0.7454526902942851,0.7455236433799882,0.7455946225088821,0.7456656276098925,0.7457366586117332,0.7458077154429709,0.7458787980318744,0.7459499063065246,0.7460210401948132,0.7460921996244497,0.7461633845228729,0.7462345948173327,0.7463058304349023,0.7463770913024281,0.7464483773465369,0.7465196884936551,0.7465910246700272,0.7466623858016607,0.7466661621198141,0.7466661621198141,0.7467337719826443,0.7468051828663784,0.7468766184143326,0.7469480782871567,0.747019562695775,0.7470910716401874,0.7471626051203939,0.747234163080953,0.7473057452362096,0.7473773517104205,0.7474489822140896,0.7475206368441646,0.7475923154156962,0.7476640178962198,0.7477357442169632,0.7478074942089366,0.7478792679054119,0.74795106526868,0.7480228861069633,0.748094730385586,0.748166598055063,0.7482384890358477,0.7483104032004738,0.7483823404978426,0.7484543008490493,0.7484924091342641,0.7484924091342641,0.7485262841715801,0.7485982903768483,0.7486703193796514,0.7487423711028277,0.7488144454708527,0.7488865424034825,0.7489586618187336,0.749030803635004,0.7491029677713019,0.7491751541466943,0.7492473626801031,0.7493195932902398,0.7493918458956029,0.7494641204144895,0.7495364167650033,0.7496087348650592,0.7496810746323833,0.749753435984514,0.7498258188388021,0.7498982231124103,0.7499706487223133,0.7500430955853012,0.7501155636180008,0.7501880527368211,0.7502605628579867,0.7503330938975391,0.7504056457713352,0.7504782183950506,0.7505508116841808,0.7506234255540374,0.7506960599197483,0.7507687146962586,0.7508413897983316,0.7509140851405492,0.7509868006373124,0.7510595362028412,0.7511322917511754,0.7512050671961751,0.7512778624515212,0.7513506774307153,0.7514235120470808,0.751496366213763,0.7515692398437296,0.7516421328497709,0.7517150451445009,0.7517879766403572,0.7518609272496012,0.7519338968843194,0.7520068854564232,0.7520798928776492,0.7521529190595603,0.7522259639135455,0.7522990273508208,0.752372109282429,0.7524452096192414,0.7525183282719571,0.7525914651511032,0.7526646201670366,0.7527377932299422,0.7528109842498251,0.7528841931365342,0.7529574197997568,0.7530306641490038,0.753103926093611,0.7531772055427512,0.7532505024054315,0.7533238165904907,0.7533971480065961,0.7534704965622543,0.753543862165807,0.7536172447254303,0.7536906441491282,0.7537640603447494,0.7538374932199768,0.7539109426823303,0.7539844086391588,0.7540578909976595,0.7541313896648641,0.754204904547643,0.7542784355526981,0.7543519825865813,0.7544255455556806,0.7544991243662238,0.7545727189242738,0.7546463291357434,0.7547199549063845,0.7547935961417896,0.7548672527473892,0.7549409246284648,0.7550146116901391,0.7550883138373763,0.7551620309749818,0.7552357630076134,0.755309509839771,0.755383271375798,0.7554570475198825,0.7555308381760646,0.7556046432482296,0.755678462640107,0.7557522962552741,0.7558261439971612,0.7559000057690456,0.7559738814740502,0.756047771015149,0.7561216742951694,0.7561955912167881,0.7562695216825285,0.7563434655947681,0.7564174228557388,0.7564913933675237,0.7565653770320538,0.7566393737511177,0.7567133834263586,0.7567874059592731,0.7568614412512069,0.7569354892033666,0.7570095497168144,0.7570836226924674,0.7571577080310928,0.7572318056333229,0.7573059153996451,0.7573800372304043,0.757454171025797,0.7575283166858876,0.7576024741105961,0.7576766431997024,0.7577508238528397,0.7578250159695107,0.7578992194490758,0.7579734341907558,0.7580476600936291,0.758121897056643,0.7581961449786055,0.7582704037581961,0.7583446732939392,0.7584189534842286,0.7584189534842286,0.7584932442564404,0.7585675454462659,0.75864185698782,0.7587161787775136,0.7587905107115922,0.7588648526876525,0.7589392046032426,0.75901356635571,0.759087937842249,0.7591623189599132,0.759236709605625,0.7593111096761794,0.7593855190682435,0.7594599376783534,0.7595343654029153,0.7596088021382058,0.7596832477803728,0.7597577022254357,0.7598321653692862,0.7599066371076855,0.7599811173362665,0.7600556059505423,0.7601301028459004,0.7602046079176018,0.7602791210607778,0.7603536421704346,0.7604281711414582,0.760502707868608,0.760577252246516,0.7606518041696979,0.7607263635325514,0.7608009302293369,0.7608755041541864,0.7609500852011227,0.7610246732640568,0.7610992682367737,0.7611738700129339,0.761248478486064,0.7613230935496069,0.7613977150968734,0.7614723430210435,0.7615469772151885,0.761621617572249,0.7616962639850581,0.761770916346318,0.7618455745486356,0.7619202384844803,0.7619949080462244,0.762069583126115,0.7621442636162885,0.7622189494087674,0.7622936403954589,0.7623683364681569,0.7624430375185413,0.7625177434381802,0.7625924541185269,0.7626671694509262,0.7627418893266066,0.7628166136366902,0.7628913422721844,0.7629660751239886,0.7630408120828918,0.7631155530395721,0.7631902978846008,0.7632650465084369,0.7633397988014342,0.7634145546538372,0.7634893139557838,0.7635640765973037,0.76363884246832,0.7637136114586498,0.7637883834580033,0.763863158355986,0.7639379360420974,0.7640127164057329,0.764087499336183,0.7641622847226344,0.76423707245417,0.7643118624197694,0.7643866545083094,0.7644614486085645,0.7645362446092069,0.7646110423988071,0.7646858418658342,0.7647606428986564,0.7648354453855416,0.7649102492146446,0.7649850542740241,0.7650598604516337,0.765134667635385,0.7652094757130473,0.7652842845722706,0.7653590941006551,0.7654339041856811,0.7655087147147158,0.7655835255750283,0.7656583366537604,0.7657331478379464,0.765807959014783,0.7658827700708526,0.7659575808933332,0.7660323913686988,0.7661072013836553,0.7661820108248428,0.7662568195784214,0.7663316275311024,0.7664064345686815,0.7664812405776651,0.7665560454439944,0.7666308490535549,0.7667056512924497,0.7667804520461222,0.7668552512006223,0.7669300486412688,0.7670048442537243,0.7670796379234581,0.7671544295356048,0.7672292189757247,0.7673040061285807,0.7673787908795832,0.7674535731135577,0.7675283527153838,0.76760312957004,0.7676779035619566,0.767752674576109,0.7678274424967186,0.7679022072084669,0.7679769685957135,0.7680517265426079,0.7681264809336534,0.7682012316528324,0.7682759785842188,0.7683507216116986,0.7684254606191071,0.7685001954901642,0.7685749261087165,0.768649652358338,0.7687243741226195,0.7687990912850016,0.7688738037288446,0.7689485113374609,0.7690232139940237,0.7690979115815549,0.7691726039833462,0.7692472910821614,0.7693219727609855,0.7693966489029357,0.7694713193906069,0.7695459841066384,0.7696206429335771,0.7696952957539183,0.7697699424500895,0.7698445829044359,0.7699192169992533,0.7699938446167424,0.7700684656390279,0.7701430799481518,0.7702176874260944,0.7702922879547608,0.7703668814159731,0.7704414676914796,0.7705160466629449,0.7705906182119866,0.7706651822201475,0.7707397385688765,0.7708142871395408,0.7708888278134496,0.7709633604718374,0.7710378849958713,0.77111240126664,0.7711869091651656,0.7712614085723997,0.7713358993691928,0.7714103814363553,0.7714848546544775,0.7715593189044159,0.7716337740668693,0.7717082200223145,0.7717826566511902,0.7718570838338527,0.7719315014506002,0.7720059093816861,0.7720803075072932,0.772154695707547,0.7722290738624987,0.7723034418521341,0.772377799556365,0.7724521468550388,0.7725264836279376,0.7726008097547747,0.7726751251152003,0.7727494295887978,0.7728237230550857,0.7728980053935179,0.7729722764834828,0.7730465362043041,0.7731207844352413,0.7731950210554901,0.7732692459441816,0.7733434589803844,0.7734176600431025,0.7734918490112819,0.7735660257637995,0.7736401901794686,0.7737143421370413,0.773788481515212,0.7738626081926081,0.7739367220477994,0.7740108229592948,0.7740849108055395,0.7741589854649212,0.7742330468157649,0.7743070947363349,0.7743811291048356,0.774455149799412,0.774529156698148,0.7746031496790701,0.7746121463966954,0.7746121463966954,0.7746771285182449,0.7747510931858013,0.7748250435929479,0.7748989788113025,0.7749728994932052,0.7750468056386557,0.7751206972476541,0.7751945742636214,0.7752684361004779,0.7753422829981423,0.7754161145188618,0.7754899307452179,0.7755637314441063,0.7756375165039783,0.7757112858670501,0.7757850392269589,0.7758587766449445,0.7759324980601937,0.776006203189459,0.776079891954122,0.7761535642821173,0.7762272200497773,0.7763008590595503,0.7763744812282359,0.7764480864314096,0.7765216745361356,0.7765952454116628,0.7766687989348015,0.7767423349785122,0.7768158534368788,0.7768893541726221,0.776962837059223,0.7770363019703729,0.7771097487797629,0.7771831773610841,0.7772565875880277,0.7773299793536306,0.7774033525307983,0.7774767069872046,0.7775500425979363,0.7776233592380801,0.7776966567827229,0.7777699351069515,0.7778431940895777,0.7779164336109914,0.7779896535417502,0.778062853757459,0.778136034133723,0.7782091945461471,0.7782823348703365,0.7783554549817471,0.778428554753608,0.7785016340630383,0.7785746927855223,0.7786477307965444,0.7787207479715887,0.7787937441861398,0.7788667193156817,0.7789396732299789,0.7790126058058449,0.779085516919863,0.7791584064471546,0.779231274262841,0.7793041202420434,0.7793769442598832,0.7794497461879578,0.7795225258984144,0.7795952832693984,0.7796680181756345,0.7797407304918474,0.7798134200927621,0.7798860868531035,0.779958730646581,0.7800313513415252,0.7801039488169451,0.780176522947196,0.7802490736066328,0.7803196606201501,0.7803196606201501,0.7803216006697179,0.7803941040138163,0.7804665835052051,0.7805390390162946,0.7806114704258712,0.7806838776125977,0.780756260447235,0.7808286188016614,0.7809009525490346,0.7809732615629088,0.7810455457168756,0.7811178048845455,0.781190038939462,0.7812622477550715,0.7813344312047587,0.7814065891618664,0.7814787214997018,0.7815508280915321,0.7816229088105823,0.7816949635300332,0.7817669921230216,0.7818389944626413,0.7819109704219437,0.7819829198739382,0.7820548426915916,0.7821267387478287,0.7821986079155314,0.7822704500675401,0.782342265076653,0.7824140528156263,0.7824858131571739,0.7825575459739685,0.7826292511386412,0.7827009285237809,0.7827725780019356,0.7828441994456111,0.7829157927272726,0.7829873577193435,0.7830588942942059,0.7831304023242015,0.78320188168163,0.7832733322387505,0.7833447538677815,0.7834161464408999,0.7834875098302422,0.7835588439079043,0.7836301485459412,0.7837014236163674,0.7837726689911566,0.7838438845422425,0.7839150701415178,0.7839862256608353,0.7840573509720062,0.7841284459468015,0.7841995104569545,0.7842705443741553,0.7843415475700573,0.7844125199162743,0.7844834612843777,0.7845543715458976,0.7846252505723245,0.7846960982351098,0.784766914405665,0.7848376989553626,0.7849084517555346,0.7849791726774733,0.7850498615924315,0.7851205183716223,0.7851911428862188,0.7852617350073552,0.7853322946061253,0.785402821553584,0.7854733157207464,0.785543776978588,0.785614205198045,0.7856846002500141,0.7857549620053524,0.785825290334878,0.7858955851093692,0.785965846199565,0.7860360734761651,0.7861062668098299,0.7861764260711802,0.7862465511307979,0.7863166418592251,0.7863866981269649,0.786456719804481,0.7865267067621978,0.7865966588705003,0.7866665759997344,0.7867364580202065,0.7868063048021838,0.7868761162158943,0.7869458921315264,0.7870156324192294,0.7870190367782243,0.7870190367782243,0.7870853369403266,0.7871550055814219,0.7872246382058679,0.7872942346825842,0.7873637948814823,0.7874333186725156,0.7875028059255639,0.7875722565104615,0.7876416702970037,0.787711047154946,0.7877803869540035,0.7878496895638528,0.7879189548541307,0.787988182694435,0.7880573729543234,0.7881265255033145,0.7881956402108868,0.7882647169464795,0.7883337555794919,0.7884027559792837,0.7884717180151748,0.7885406415564453,0.7886095264723354,0.7886783726320457,0.7887471799047365,0.7888159481595287,0.7888846772655024,0.7889533670916984,0.7890220175071169,0.7890906283807183,0.7891591995814228,0.7892277309781102,0.7892962224396199,0.7893646738347515,0.7894330850322634,0.7895014559008742,0.7895697863092617,0.7896380761260632,0.7897063252198753,0.7897745334592542,0.7898427007127149,0.7899108268487317,0.7899789117357383,0.7900469552421272,0.7901149572362499,0.7901829175864168,0.790250836160897,0.7903187128279188,0.7903865474556685,0.7904543399122916,0.7905220900658922,0.7905897977845323,0.7906574629362326,0.790725085388972,0.7907926650106877,0.790860201669275,0.7909276952325871,0.7909951455684353,0.7910625525445887,0.7911299160287741,0.7911972358886764,0.7912645119919377,0.7913317442061575,0.7913989323988927,0.791466076437657,0.7915033017460675,0.7915033017460675,0.7915331761899215,0.7916002315231185,0.7916672422989265,0.7917342083737129,0.791736206253777,0.791736206253777,0.7918011293568102,0.7918680056827498,0.7919348369301564,0.7920016229616235,0.7920683636449655,0.7921350588471215,0.7922017084351165,0.7922683122759517,0.7923348702365729,0.7924013821838869,0.7924678479847547,0.7925342675059933,0.7926006406143762,0.7926669671766308,0.7927332470594394,0.7927994801294399,0.7928656662532252,0.7929318052973431,0.7929978971282959,0.793063941612541,0.7931299386164894,0.7931958880065065,0.7932617896489121,0.7933276434099807,0.7933934491559406,0.7934592067529732,0.7935249160672135,0.7935905769647509,0.793656189311627,0.7937217529738373,0.7937872678173304,0.7938527337080075,0.7939181505117223,0.7939835180942819,0.7940488363214454,0.7941141050589213,0.7941793241723701,0.7942444935274107,0.7943096129896126,0.7943746824244962,0.7944397016975321,0.7945046706741424,0.7945695892197006,0.7946344571995309,0.7946992744789088,0.79476404092306,0.7948287563971612,0.79489342076634,0.7949580338956739,0.79502259565019,0.795087105894866,0.7951515644946288,0.7952159713143551,0.7952803262188709,0.7953446290729517,0.7954088797413214,0.7954730780886533,0.7955372239795694,0.7956013172786399,0.7956653578503834,0.7957293455592669,0.795793280269705,0.7958571618460603,0.7959209901526427,0.79598476505371,0.7960484864134667,0.7961121540960645,0.7961757679656022,0.7962393278861246,0.7963028337216227,0.7963662853360354,0.7964296825932464,0.7964930253570854,0.796556313491328,0.796619546859695,0.7966827253258526,0.7967458487534116,0.7968089170059283,0.796871929946903,0.7969348874397882,0.7969977893479709,0.7970606355347796,0.7971234258634908,0.7971861601973257,0.797248838399448,0.7973114603329639,0.7973740258609241,0.7974365348463249,0.797498987152102,0.7975613826411317,0.7976237211762329,0.7976860026201664,0.7977482268356358,0.7978103936852864,0.7978725030317039,0.797934554737415,0.7979965486648877,0.7980584846765298,0.7980744869247535,0.7980744869247535,0.7981203626106249,0.7981821823755849,0.7982439438135462,0.7983056467847384,0.7983672911512147,0.7984288767750453,0.7984904035182148,0.7985518712426484,0.79861327981021,0.7986746290827006,0.7987359189218586,0.7987971491893598,0.7988583197468182,0.7989194304557843,0.7989804811777459,0.7990414717741277,0.7991024021062904,0.7991632720355312,0.7992240814230833,0.7992848301301155,0.7993455180177323,0.7994061449469732,0.7994667107788125,0.7995272153741596,0.799587658593858,0.7996480402986856,0.7997083603493542,0.7997686186065093,0.7998288149307297,0.7998889491825274,0.7999490212223473,0.8000090309105671,0.8000689781074966,0.8001288626733776,0.8001886844683843,0.8002484433526219,0.8003081391861271,0.8003677718288678,0.8004273411407423,0.8004868469815793,0.8005462892111386,0.8006056676891088,0.8006649822751087,0.8007242328286867,0.8007834192093198,0.8008425412764142,0.8009015988893046,0.8009605919072537,0.801014748767247,0.801014748767247,0.8010195201834922,0.8010783835850881,0.8011371819679954,0.801195915191517,0.801254583119974,0.8013131856088167,0.8013717225155357,0.8014301936987053,0.8014885990170021,0.8015469383289815,0.8016052114931078,0.8016634183677581,0.8017215588112327,0.8017796326817551,0.8018376398374804,0.8018955801364784,0.801953453436752,0.8020112595962231,0.8020689984727392,0.8021266699240676,0.8021842738079,0.8022418099818478,0.8022992783034446,0.802356678630145,0.8024140108193246,0.8024712747282797,0.8025284702142269,0.8025855971343031,0.8026426553455647,0.8026996447049872,0.8027565650694661,0.8028134162958149,0.802870198240766,0.8029269107609697,0.8029835537129941,0.8030401269533253,0.8030966303383661,0.8031530637244365,0.8032094269677732,0.8032657199245289,0.8033219424507725,0.8033780944024872,0.8034341756355735,0.8034901860058473,0.8035461253690346,0.8036019935807819,0.8036577904966493,0.8037135159721065,0.8037691698625394,0.8038247520232459,0.8038802623094354,0.8039357005762315,0.8039910666786687,0.804046360471694,0.804101581810166,0.8041567305488544,0.8042118065424395,0.8042668096455122,0.8043217397125735,0.8043765965980338,0.8044313801562131,0.8044860902413403,0.8045407267075533,0.8045952894088986,0.8046497781993304,0.8047041929327109,0.8047585334628098,0.8048127996433035,0.8048669913277758,0.8049211083697161,0.8049751506225203,0.8050291179394903,0.8050830101738327,0.8051368271786594,0.8051905688069875,0.8052442349117375,0.8052978253457348,0.8053513399617078,0.8054047786122888,0.8054581411500115,0.8055114274273132,0.8055646372965172,0.8056177706098395,0.8056708272194354,0.8057238069773931,0.8057767097355916,0.8058295353459679,0.805882283660224,0.8059349545299965,0.8059875478068418,0.8060400633419592,0.8060925009870086,0.8061448605930904,0.8061971420112408,0.8062493450929487,0.8063014696885412,0.8063535156492717,0.8064054828259701,0.8064573710687744,0.8065091802287239,0.8065609101559617,0.8066125607007336,0.8066641317136775,0.8067156230443175,0.8067670345430866,0.8068183660597101,0.8068696174438881,0.8069207885455298,0.806971879213829,0.8070228892986517,0.8070738186489853,0.8071246671142939,0.807175434543722,0.8072261207860919,0.8072767256906582,0.8073272491056085,0.807377690880018,0.8074280508626899,0.8074783289020205,0.8075285248459549,0.8075786385431807,0.8076286698420015,0.8076786185901496,0.8077284846355316,0.8077782678260923,0.8078279680095515,0.8078775850333184,0.8079271187449143,0.8079765689916648,0.8080259356207882,0.8080752184794042,0.8081244174144834,0.8081735322728915,0.8082225629013866,0.8082715091466396,0.8083203708551837,0.8083691478734332,0.808417840047684,0.8084664472241143,0.8085149692487834,0.8085634059676313,0.8086117572264786,0.8086600228710262,0.8087082027468548,0.8087562966994246,0.8088043045740746,0.8088522262160228,0.8089000614703653,0.8089478101820763,0.8089954721960075,0.809043047356888,0.8090905355093235,0.8091379364977961,0.8091852501666641,0.8092324763601617,0.8092796149223985,0.8093266656973584,0.8093736285289002,0.8094205032607558,0.8094672897262802,0.8095139877673692,0.8095605972411082,0.8096071179937537,0.8096535498720782,0.8096998927091241,0.809746146352595,0.8097923106457664,0.8098383854284399,0.8098843705416723,0.8099302658274853,0.8099760711282076,0.8100217862859582,0.8100674111427749,0.8101129455405507,0.8101583893209673,0.8102037423255395,0.8102490043957185,0.8102941753727639,0.810339255097806,0.8103842434118239,0.8104291401557294,0.8104739451702523,0.8105186582959856,0.8105632793732948,0.8106078082426172,0.8106522447442305,0.8106965887181609,0.810740840004332,0.810784998442506,0.8108290638723206,0.8108730361332714,0.8109169150647337,0.8109607005059444,0.8110043922960054,0.811047990273877,0.8110914942783785,0.8111349041481899,0.8111782197218486,0.8112214408377522,0.8112645673341575,0.8113075990491799,0.8113505358207942,0.8113933774868322,0.8114361238849839,0.811478774852797,0.8115213302276746,0.8115637898468784,0.8116061535475245,0.8116484211665862,0.8116905925408909,0.8117326675071223,0.8117746459018181,0.8118165275613705,0.811819318663361,0.811819318663361,0.8118583116450413,0.8118999988815303,0.8119415890599826,0.8119830814742921,0.8120244765635146,0.8120657740283749,0.8121069733989386,0.8121480749689415,0.8121890781753099,0.8122299829801269,0.8122707895067331,0.8123114970817488,0.8123521058965365,0.8123926158724978,0.8124330269310341,0.812473338408912,0.8125135504220549,0.8125536628176967,0.812593675440504,0.8126335879633878,0.8126734002731206,0.8127131121982136,0.812752723559008,0.8127922342088597,0.8128316439632699,0.8128709526444761,0.8129101600778842,0.8129492661353133,0.8129882706405527,0.8130271734197629,0.8130659743060958,0.8131046731411138,0.8131432697587512,0.8131817639919035,0.8132201556752565,0.8132584446327987,0.8132966306966383,0.8133347137023615,0.8133726934825091,0.8134105698520656,0.813448342640292,0.8134860116853733,0.8135235768184859,0.8135610378708062,0.8135983946735108,0.8136356470570417,0.8136727948297583,0.8137098378362513,0.8137467759063728,0.8137836088699749,0.8138203365569098,0.8138569587970295,0.8138934754117886,0.8139298862214804,0.8139661910638994,0.814002389767652,0.8140384821613442,0.8140744680735823,0.8141103473329726,0.8141461197492705,0.8141817851560306,0.8142173433840671,0.8142527942604958,0.8142881376124125,0.814323373266893,0.8143585010509935,0.8143935207917502,0.8144284323161796,0.8144632354512782,0.8144979300106556,0.8145325158138504,0.8145669926974837,0.8146013604868869,0.8146356190072882,0.8146697680838108,0.8147038075414743,0.8147377372051939,0.8147715568997808,0.8148052664499419,0.8148388656770733,0.8148723543919585,0.8149057324291233,0.8149389996118592,0.8149721557632954,0.8150052007063986,0.815038134263973,0.8150709562586608,0.8151036665129413,0.8151362648491319,0.8151687510893875,0.8152011250507529,0.8152333865575447,0.8152655354316525,0.8152975714942704,0.8153294945664128,0.8153613044689141,0.8153930010224288,0.8154245840474321,0.8154560533642188,0.815487408792904,0.8155186501542899,0.8155497772682265,0.8155807899538023,0.8156116880304571,0.8156424713174512,0.8156731396338656,0.8157036927986023,0.8157341306303838,0.8157644529477533,0.815794659569075,0.8158247503125335,0.8158547249961342,0.8158845834377033,0.8159143254548876,0.8159439508651549,0.8159734594858428,0.8160028511356433,0.8160321256304028,0.8160612827869552,0.8160903224219604,0.8161192443519042,0.8161480483930985,0.8161767343616811,0.8162053020736157,0.8162337513446922,0.8162620819905261,0.8162902938262004,0.8163183866669029,0.8163463603279173,0.8163742146241281,0.8164019493702438,0.816429564380797,0.8164570594701439,0.8164844344524651,0.8165116891417648,0.8165388233518712,0.8165658368963097,0.8165927295874725,0.8166195012394197,0.8166461516652094,0.8166726806777198,0.8166990880896496,0.8167253737135174,0.8167515373616618,0.8167775788462421,0.8168034979792371,0.816829294572446,0.8168549684366221,0.8168805193832983,0.8169059472240944,0.8169312517700534,0.8169564328320382,0.8169814902207314,0.8170064237466355,0.8170312332200724,0.8170559184511844,0.817080479249933,0.8171049154260999,0.8171292267892863,0.8171534131489133,0.8171774743142217,0.8172014100942723,0.8172252202979454,0.8172489047329266,0.8172724632076453,0.8172958955310927,0.8173192015113853,0.8173423809564577,0.8173654336740632,0.817388359471773,0.817411158156977,0.8174338295368826,0.8174563734185163,0.8174787896087222,0.817501077914163,0.8175232381413198,0.8175452700964915,0.8175671735857956,0.8175889484151676,0.8176105943900016,0.8176321113156518,0.8176534989978055,0.8176747572416316,0.8176958858521155,0.8177168846340582,0.817737753392077,0.8177584919306052,0.8177791000538919,0.8177995775660025,0.8178199242708182,0.817840139972188,0.8178602244736257,0.8178801775783994,0.8178999990896667,0.8179196888104019,0.8179392465433962,0.8179586720912574,0.81797796525641,0.817997125841095,0.8180161536473705,0.8180350484771111,0.8180538101324999,0.8180724384148647,0.8180909331254541,0.8181092940654412,0.818127521035817,0.8181456138373915,0.8181635722707928,0.8181813961364673,0.8181990852346802,0.8182166393655146,0.8182340583288724,0.8182513419258212,0.8182684899549845,0.8182855022157001,0.8183023785071776,0.8183191186284453,0.81833572237835,0.8183521895555572,0.818368519958551,0.8183847133856343,0.8184007696349285,0.8184166885043737,0.8184324697917286,0.8184481132945706,0.8184636188102958,0.8184789861361189,0.8184942150690732,0.8185093054060106,0.8185242569475146,0.8185390694873603,0.8185537428216582,0.8185682767466229,0.8185826710582907,0.8185969255525196,0.818611040024989,0.8186250142711996,0.8186388480864742,0.8186525412659569,0.8186660936046132,0.8186795048972304,0.8186927749384173,0.8187059035226042,0.8187188904440431,0.8187317354968073,0.8187444384747921,0.818756999174822,0.8187694173887373,0.8187798256052392,0.8187798256052392,0.8187816929093348,0.8187938255282035,0.8188058150394053,0.8188176612201075,0.8188293638777107,0.8188409228080619,0.8188523378026769,0.8188636086524709,0.8188747351533276,0.8188857170967955,0.8188965542740575,0.8189072464733614,0.8189177935064488,0.8189281951463824,0.818938451192578,0.8189485614318234,0.818958525652772,0.8189683436457319,0.8189780152014831,0.8189875401107323,0.8189969181638982,0.819006149151123,0.8190152328623627,0.8190241690874368,0.8190329576160551,0.8190415982377837,0.8190500907420314,0.8190584349180501,0.8190666305549388,0.8190746774416477,0.8190825753669785,0.8190903241195862,0.8190979234879776,0.819105373260512,0.8191126732254032,0.819119823170719,0.8191268228843827,0.8191336721541745,0.8191403707677298,0.8191469185125435,0.8191533151759658,0.819159560545209,0.8191656544073428,0.8191715965492995,0.8191773867578721,0.8191830248197156,0.8191885105213497,0.8191938436491552,0.8191990239893799,0.8192040513281368,0.8192089254514057,0.8192136461450334,0.8192182131947352,0.8192226263860951,0.8192268855045672,0.8192309903354767,0.8192349406640208,0.8192387362752691,0.8192423769541652,0.8192458624855273,0.8192491926540493,0.8192523672443013,0.8192553860407312,0.8192582488276658,0.8192609553893112,0.8192635055097538,0.8192658989729618,0.8192681355627859,0.8192702150629604,0.8192721372571041,0.8192739019287222,0.8192755088612058,0.8192769578378343,0.8192782486417759,0.819279381056089,0.8192803548637232,0.81928116984752,0.8192818257902147,0.8192823224744367,0.8192826596827114,0.8192828371974609,0.8192828548010055,0.8192827122755644,0.8192824094032575,0.8192819459661058,0.8192813217460336,0.819280536524869,0.8192795900843454,0.8192784822061024,0.8192772126716877,0.819275781262558,0.8192741877600801,0.8192724319455329,0.8192705136001079,0.8192684325049107,0.8192661884409623,0.8192637811892013,0.8192612105304836,0.8192584762455856,0.8192555781152041,0.8192525159199584,0.8192492894403913,0.8192458984569715,0.8192423427500934,0.8192386221000799,0.8192347362871834,0.8192306850915868,0.8192264682934057,0.8192220856726891,0.8192175370094215,0.8192128220835223,0.8192079406748517,0.8192028925632147,0.8191976775283538,0.8191922953499516,0.8191867458076351,0.8191810286809786,0.8191751437495054,0.8191690907926877,0.8191628695899487,0.8191564799206638,0.8191499215641628,0.8191431942997315,0.819136297906613,0.8191292321640102,0.8191219968510867,0.8191145917469678,0.8191070166307435,0.8190992712814709,0.8190913554781745,0.8190832689998483,0.8190750116254573,0.8190665831339399,0.8190579833042094,0.8190492119151564,0.8190402687456493,0.8190311535745373,0.8190218661806515,0.8190124063428081,0.8190027738398086,0.8189929684504418,0.8189829899534865,0.8189728381277163,0.8189625127518957,0.8189520136047848,0.8189413404651413,0.8189304931117236,0.8189194713232908,0.8189082748786056,0.8188969035564365,0.8188853571355595,0.8188736353947608,0.8188617381128377,0.8188496650686018,0.8188374160408809,0.8188249908085198,0.8188123891503847,0.8187996108453637,0.8187866556723691,0.8187735234103399,0.8187602138382443,0.8187467267350811,0.8187330618798826,0.8187192190517162,0.8187051980296872,0.8186909985929413,0.8186766205206664,0.8186620635921031,0.8186473275865268,0.8186324122832545,0.8186173174616638,0.8186020429011908,0.8185865883813277,0.8185709536816239,0.818555138581688,0.8185391428611921,0.8185229662631786,0.8185066084898064,0.8184900695365009,0.8184733490980314,0.8184564469600076,0.8184393628923488,0.8184220966697067,0.8184046480643943,0.8183870168566061,0.8183692028280501,0.8183512057600071,0.8183330254333013,0.8183146616287778,0.818296114127211,0.8182773827095284,0.8182584671566642,0.818239367249764,0.8182200827700493,0.8182006134988854,0.8181809592177494,0.8181611197082407,0.8181410947520682,0.8181208841310669,0.8181004876271891,0.8180799050225234,0.8180591360992812,0.8180381806398158,0.8180170384266167,0.817995709242311,0.8179741928696747,0.8179524890916235,0.8179305976912266,0.8179085184517039,0.8178862511564267,0.8178637955889272,0.8178411515328987,0.8178183187721993,0.8177952970908532,0.8177720862730536,0.8177486861031674,0.8177250963657374,0.8177013168454859,0.8176773473273172,0.8176531875963212,0.8176288374377765,0.8176042966371536,0.817579564980118,0.8175546422525333,0.8175295282404647,0.8175042227301833,0.8174787255081932,0.8174530363611918,0.817427155076109,0.8174010814400019,0.8173748152402084,0.8173483562643263,0.8173217043004044,0.8172948591360595,0.817267820560046,0.8172405883602241,0.8172131623259751,0.8171855422455991,0.8171577279089963,0.8171297191050177,0.8171015156239755,0.817073117255364,0.817044523789896,0.8170157350177127,0.8169867507299472,0.8169575707173964,0.8169281947716315,0.8168986226841178,0.8168688542468808,0.816838889252068,0.8168087274921757,0.816778368760046,0.8167478128488453,0.8167170595521808,0.8166861086629555,0.8166549599764245,0.8166236132856417,0.8165920683859672,0.8165603250722748,0.8165283831392134,0.8164962423836091,0.8164639026000601,0.8164313635860005,0.816398625137482,0.8163656870512119,0.8163325491254877,0.8162992111565907,0.8162656729441915,0.8162319342854804,0.816197994979417,0.8161638548257908,0.816129513622829,0.8160949711721776,0.8160602272725859,0.8160252817251895,0.8159901343312628,0.8159547848916399,0.8159192332091232,0.8158834790847622,0.8158475223226329,0.815811362724428,0.8157750000946895,0.8157384342366785,0.8157016649548063,0.8156646920542118,0.8156275153389595,0.8155901346152258,0.8155525496892448,0.8155147603675164,0.8154767664570611,0.815438567765312,0.8154001641002325,0.815361555270022,0.8153227410835027,0.8152837213499705,0.8152444958792763,0.815205064481522,0.8151654269674535,0.8151255831483083,0.8150855328358965,0.8150452758422964,0.8150048119802442,0.8149641410629833,0.8149232629041114,0.8148821773180093,0.8148408841195046,0.8147993831239309,0.8147576741471325,0.814715757005524,0.814673631516024,0.814631297496086,0.8145887547637252,0.8145460031375277,0.8145030424366747,0.8144598724809089,0.8144164930905319,0.8143729040864189,0.8143291052900266,0.8142850965233969,0.8142408776091691,0.8141964483705803,0.8141518086314707,0.8141069582162888,0.8140618969500946,0.8140166246585666,0.8139711411680084,0.8139254463053536,0.813879539898164,0.813833421774643,0.8137870917636384,0.8137405496946408,0.8136937953978088,0.8136468287039443,0.8135996494445303,0.813552257451708,0.8135046525583016,0.8134568345978148,0.8134088034044323,0.8133605588130423,0.8133121006592139,0.8132634287792346,0.8132145430100873,0.8131654431894763,0.8131161291558228,0.8130666007482671,0.8130168578066918,0.8129669001716977,0.8129167276846432,0.81286634018762,0.8128157375234801,0.8127649195358315,0.8127138860690394,0.8126626369682505,0.8126111720793693,0.812559491249097,0.8125075943249073,0.8124554811550735,0.812403151588665,0.812350605475548,0.8123317796161521,0.8123317796161521,0.8122978416080319,0.8122448608847396,0.8121916635174479,0.8121382489008903,0.8120846171181527,0.8120307683148108,0.8119767015988194,0.811922417401242,0.8118679154400426,0.8118131953006736,0.8117582572469945,0.8117031008669273,0.8116477260540176,0.8115921328363914,0.8115363211455026,0.8114802906216955,0.8114240410897506,0.8113675725194919,0.8113108847797271,0.8112539776773559,0.8111968510433999,0.8111395047602561,0.8110819386815417,0.8110241526957498,0.8109661466884709,0.8109079205018567,0.8108494739994151,0.8107908070786715,0.8107319196478177,0.8106728115544023,0.8106134826732778,0.8105539328933319,0.8104941621153575,0.8104341702049855,0.8103739570426994,0.8103135225141869,0.8102528665135078,0.8101919889163445,0.8101308896057723,0.8100695684752017,0.810008025441818,0.8099462603687162,0.8098842731412412,0.8098220636447381,0.8097596317645517,0.8096969773860269,0.8096341004546523,0.8095710008682491,0.8095076784876932,0.8094441332041626,0.8093803649088349,0.8093163734928879,0.8092521588474993,0.8091877209942925,0.8091230597535152,0.8090581750207324,0.8089930666945407,0.8089277346735368,0.8088621788563172,0.8087963991903734,0.8087303956701594,0.8086641681261014,0.8085977164670985,0.8085310406021906,0.8084641404405586,0.8083970158915244,0.8083296668645507,0.8082620932692415,0.8081942950153417,0.8081262720139453,0.8080580243900378,0.807989551914429,0.8079208545088632,0.8078519320958494,0.8077827845986609,0.8077134119413364,0.8076438140486784,0.8075739908462545,0.8075039422603968,0.8074336682182022,0.8073631687434033,0.8072924437553671,0.807221493153669,0.8071503168764758,0.8070789148631724,0.807007287054362,0.8069354333918655,0.8068633538187222,0.8067910482791893,0.8067185167187422,0.8066457591021022,0.8065727754037824,0.8064995655488112,0.8064261294905098,0.8063524671835887,0.8062785785841478,0.8062044636496765,0.8061301223390538,0.8060555546125483,0.8059807604318178,0.8059057397602664,0.8058304925737176,0.8057550188304442,0.8056793184982853,0.8056033915465068,0.8055272379458005,0.8054508576682843,0.8053742506875021,0.8052974169784244,0.8052203565174473,0.8051430692823933,0.805065555259864,0.8049878144293089,0.8049098467708785,0.804831652268688,0.8047532309083116,0.8046745826767829,0.8045957075625949,0.8045166055557,0.8044372766475099,0.8043577208308955,0.8042779381077699,0.8042611655879358,0.8042611655879358,0.804197928467785,0.804117691909745,0.8040372284380597,0.8039565380546997,0.8038756207630211,0.8037944765682423,0.8037131054771761,0.8036315074983876,0.8035496826421866,0.80346763092038,0.8033853523465103,0.8033028469358185,0.8032201147052402,0.8031371556734135,0.803053969860687,0.8029705572891268,0.8028869179825202,0.8028030519663859,0.8027189592680325,0.8026346399168225,0.8025500939435638,0.8024653213803103,0.8023803222613004,0.8022950966227271,0.8022096445016382,0.8021239659381821,0.8020380609739003,0.8019519296520218,0.8018655720179215,0.8017789881182504,0.8016921780015235,0.8016051417181852,0.8015178793206251,0.80143039086237,0.8013426763998714,0.8012547359910994,0.8011665696958346,0.8010781775760415,0.8009895596944927,0.8009007161165692,0.8008116469096949,0.8007223521431408,0.8006328318879696,0.8005430862171128,0.8004531152054308,0.800362918929726,0.8002724974687366,0.8001818509031364,0.8000909793155404,0.7999998827905143,0.7999085614145814,0.7998170152762326,0.7997252444659289,0.7996332490761091,0.7995410292011971,0.7994485849376076,0.7993559163837544,0.7992630236400551,0.7991699068089391,0.7990765659948533,0.7989830013043367,0.7988892128459347,0.7987952007300686,0.7987009650693557,0.7986065059783949,0.7985118235738794,0.7984169179745944,0.7983217893013136,0.798226437677006,0.7981308632265944,0.7980350660771858,0.7979390463579444,0.7978428042001154,0.797746339737127,0.7976496531044097,0.7975527444396702,0.7974556138826706,0.7973582615751874,0.7972606876611278,0.7971628922866346,0.7970648756001083,0.7969666377520735,0.7968681788951734,0.7967694991842036,0.7966705987761356,0.7965714778301283,0.7964721365075325,0.7963725749718945,0.7962727933889605,0.7961727919266816,0.7960725707552204,0.7959721300469581,0.7958714699764996,0.7957705907206801,0.7956694924585703,0.7955681753714818,0.7954666396429736,0.7953648854588574,0.7952629130072033,0.7951607224783455,0.795058314064888,0.7949556879617107,0.7948528443659736,0.7947497834771238,0.7946465054969002,0.7945430106293392,0.794439299080779,0.7943353710598681,0.794231226777568,0.7941268664471591,0.7940222902842461,0.7939174985067632,0.79381249133498,0.7937072689915055,0.7936018317012937,0.7934961796916501,0.7933903131922349,0.7932842324350697,0.7931779376545415,0.7930714290874062,0.7929647069727958,0.7928577715522229,0.7927506230695862,0.7926432617711737,0.7925356879056692,0.792427901724155,0.7923199034801184,0.7922116934294557,0.792103271830477,0.7919946389439108,0.7918857950329083,0.791776740363048,0.791667475202339,0.7915579998212287,0.7914483144926047,0.7913384194917997,0.7912283150965954,0.791118001587227,0.7910074792463873,0.7908967483592311,0.7907858092133797,0.7906746620989241,0.7905633073084295,0.7904517451369395,0.7903399758819795,0.7902279998435612,0.790115817324186,0.7900034286288492,0.7898908340650431,0.7897780339427614,0.7896650285745019,0.7895518182752744,0.7894384033626961,0.7893247841567537,0.7892109609799761,0.7890969341574108,0.7889827040168463,0.788868270888379,0.7887536351042977,0.7886387969997956,0.788523756912721,0.7884085151834374,0.7882930721548065,0.7881774281722032,0.7880615835835378,0.78794553873927,0.7878292939924306,0.7877128496986141,0.7875962062159721,0.7874793639052341,0.787362323129664,0.7872450842551143,0.7871276476500066,0.7870100136853425,0.7868921827347046,0.7867741551742501,0.7866559313827197,0.7865375117414337,0.7864188966342995,0.7863000864478098,0.7861810815710504,0.7860618823956973,0.7859424893160227,0.7858229027288972,0.7857031230337805,0.785583150632743,0.7854629859304527,0.7853426293341761,0.7852220812537862,0.7851013421017605,0.7849804122931827,0.7848592922457471,0.7847379823797566,0.7846164831181265,0.7844947948863842,0.7843729181126705,0.7842508532277405,0.7841286006649643,0.784006160860328,0.7838835342524355,0.7837607212825078,0.7836377223943854,0.7835145380345275,0.7833911686520136,0.7832676146985437,0.7831438766284381,0.783019954898639,0.7828958499687102,0.7827715623008366,0.7826470923598258,0.7825224406131072,0.7823976075307326,0.7822725935853762,0.7821473992523338,0.7820220250095233,0.7818964713374845,0.7817707387193783,0.781644827640987,0.7815187385907132,0.7813924720595793,0.7812660285412277,0.7811394085319199,0.7810126125305349,0.7808856410385693,0.7807584945601362,0.7806311736019639,0.7805036786733959,0.7803760102863883,0.78024816895551,0.7801201551979412,0.7799919695334714,0.7798636124844983,0.779735084576027,0.7796063863356675,0.779477518293634,0.7793484809827422,0.779219274938409,0.7790899006986494,0.778960358804075,0.7788306497978921,0.7787007742258993,0.7785707326364865,0.7784405255806308,0.7783101536118961,0.7781796172864298,0.77804891716296,0.7779180538027942,0.7777870277698156,0.7776558396304807,0.7775244899538173,0.7773929793114205,0.7772613082774505,0.7771294774286298,0.7769974873442899,0.7768653386071095,0.7767330318009464,0.7766005675134341,0.7764679463330332,0.7763351688518616,0.7762022356696032,0.7760691473762746,0.7759359045764027,0.7758025078702845,0.7756689578580496,0.7755352551555705,0.7754014003618326,0.7752673940990532,0.7751332369757894,0.7749989296088671,0.7748644726237524,0.7747298666333758,0.7745951122744302,0.7744602101642546,0.7743251609310858,0.7741899652105132,0.7740546236381992,0.7739191368519888,0.7737835054913669,0.773647730198306,0.7735118116173035,0.7733757503954239,0.7732395471821162,0.7731032026288032,0.7729667173898024,0.7728300921218414,0.772693327484313,0.7725564241383733,0.7724193827478555,0.772282203979137,0.7721448885010473,0.7720074369836456,0.7718698501011695,0.7717321285297741,0.7715942729475739,0.7714562840351097,0.7713181624753692,0.7711799089536743,0.7710415241576728,0.7709030087773879,0.7707643635051306,0.7706255890355385,0.7704866860655689,0.770347655294491,0.7702084974238822,0.7700692131576176,0.7699298032018627,0.7697902682650682,0.7696506090579571,0.7695108262935192,0.7693709206870061,0.7692308929559225,0.7690907438200167,0.7689504740012731,0.7688100842239082,0.7686695752143584,0.7685289477012726,0.7683882024155035,0.7682473400901044,0.7681063614603146,0.7679652672635537,0.7678240582394114,0.7676827351296448,0.7675412986781628,0.7673997496310198,0.7672580887364066,0.7671163167446464,0.7669744344081783,0.7668324424815512,0.7666903417214165,0.7665481328865194,0.7664058167376845,0.7662633940378001,0.7661208655518461,0.7659782320468151,0.7658354942917981,0.7656926530578898,0.765549709118215,0.7654066632479296,0.7652635162241681,0.7651202688260796,0.7649769218347898,0.7648334760333978,0.764689932206972,0.7645462911425429,0.7644025536290808,0.7642587204574918,0.7641435326892312,0.7641435326892312,0.7641147922645936,0.7639707696516109,0.76382665438777,0.763682447791928,0.7635381528366375,0.763393767066471,0.7632492904814283,0.7631047230815096,0.7629600666319887,0.7628153228607111,0.7626704913863431,0.7625255747338797,0.7623805717541217,0.7622354855580667,0.7620903149506199,0.7619450620607708,0.7617997276449342,0.7616543116272968,0.7615088144225762,0.7613632385165562,0.7612175836973172,0.7610718506769878,0.7609260403539025,0.7607801540514153,0.7606341923071497,0.760488155957478,0.7603420459188838,0.7601958630950765,0.7600496083058174,0.759903282412214,0.7597568862243668,0.7596104206169,0.7594638864562706,0.7593172846015972,0.7591706159119983,0.7590238812465926,0.7588770814644985,0.7587302174189142,0.7585832899503157,0.758436299931692,0.7582892482209527,0.7581421356760067,0.7579949631547632,0.7578477315151315,0.7577004416150206,0.7575530943904434,0.7574056907026465,0.7572582313795938,0.7571107172847659,0.7569631492816434,0.7568155282337073,0.7566678550044381,0.7565201304654764,0.7563723556808015,0.75622453138471,0.7560766584498768,0.7559287377489765,0.7557807701546838,0.7556327565396734,0.7554846977766201,0.7553365948302474,0.7551884486533756,0.7550402600352323,0.7548920298583031,0.7547437590050736,0.7545954483580298,0.7544470987996572,0.7542987112124415,0.7541502866531828,0.7540018259325203,0.7538533299163575,0.753704799496271,0.7535562355638379,0.7534076390106347,0.7532590107282383,0.7531103516489632,0.7529616627864295,0.7528129449406991,0.7526641990114025,0.7525154258981702,0.7523666265006329,0.7522178017184211,0.7520689524511655,0.7519200796985845,0.7517711843623602,0.751622267305157,0.7514733294336512,0.7513243716545188,0.7511753948744357,0.7510264000000784,0.7508773879444606,0.7507283597458835,0.75057931622586,0.7504302582971694,0.75028118687259,0.7501321028649011,0.7499830071868812,0.7498339007513091,0.7496847845205387,0.7495356594482439,0.7493865264036933,0.749237386304853,0.7490882400696887,0.7489390886161661,0.7487899328622512,0.7486407737259098,0.7484916122078121,0.7483424491907695,0.7481932855855574,0.7480441223144103,0.7478949602995626,0.7477458004632489,0.7475966437277034,0.747447491032584,0.7472983433498152,0.7471492015640707,0.747000066600922,0.7468509393859403,0.7467018208446969,0.7465527119027632,0.7464036134857104,0.746254526553531,0.7461054520317538,0.7459563908337107,0.7458073438873642,0.7456583121206771,0.7455092964616119,0.7453602978381313,0.7452113171799057,0.7450623554455047,0.744913413543003,0.7447644924017987,0.7446155929512891,0.7444667161208721,0.7443178628399454,0.7441690340379067,0.7440202306487383,0.7438714536054172,0.7437227038334452,0.7435739822626911,0.7434252898230236,0.7432766274443114,0.7431279960564233,0.7429793965892281,0.7428308299628437,0.7426822971114072,0.7425337989655566,0.7423853364546624,0.7422369105080955,0.7420885220552262,0.7419401720254254,0.7417918613401476,0.7416435909072607,0.7414953616725242,0.7413471745638386,0.7411990305091049,0.7410509304362236,0.7409028752730954,0.7407548659476211,0.7406069033520847,0.7404589884151868,0.7403111220770142,0.7401633052630254,0.7400155388986784,0.7398678239094316,0.7397201612207435,0.7395725517534916,0.7394249963611608,0.7392774960161805,0.7391300516405958,0.7389826641564518,0.7388353344857935,0.7386880635506662,0.7385408522731148,0.7383937015317799,0.7382466122166791,0.7380995852855675,0.7379526216561099,0.7378057222459712,0.7376588879728166,0.7375121197543111,0.7373654185081197,0.7372187850465023,0.7370722203345761,0.7369257252974879,0.7367793008475734,0.736632947897168,0.7364866673586078,0.7363404601442279,0.736194327131295,0.7360482691413676,0.735902287156561,0.7357563820828913,0.7356105548263746,0.7354648062930269,0.7353191373888641,0.7351735490199025,0.7350280419854733,0.7348826171962023,0.7347372755932059,0.7345920180752781,0.7344468455412125,0.7343017588898033,0.7341567590198441,0.7340118468179306,0.7338670230127026,0.7337222886144943,0.7335776445139366,0.7334330916016607,0.7332886307682976,0.7331442629044783,0.732999988900834,0.7328558095564021,0.7327117256980245,0.7325677382892911,0.7324238482117521,0.7322800563469573,0.7321363635764568,0.7319927707818008,0.7318492788445391,0.7317058884468245,0.7315626005624124,0.7314194160854571,0.7312763358875292,0.7311333608401988,0.7309904918150364,0.7308477296836122,0.7307050752460168,0.730562529195542,0.7304200925382569,0.730277766131422,0.7301355508320554,0.7299934474969318,0.7298514569825834,0.7297095801452989,0.7295678178411248,0.7294261709258641,0.7292846402550774,0.7291432266840818,0.7290019307648519,0.7288607534879474,0.7287196957430698,0.7285787583678158,0.7284379421987364,0.7282972480713364,0.7281566768200751,0.7280162292783656,0.727875906278575,0.7277357086520246,0.7275956372289899,0.7274556927439289,0.7273158759155448,0.7271761876866217,0.7270366288716045,0.7268972002832812,0.7267579027327827,0.7266187370295831,0.7264797039814992,0.7263408043946908,0.7262020390736608,0.7260634088212549,0.7259249144386619,0.7257865566122434,0.7256483362093541,0.7255102540269288,0.7253723108541057,0.7252345074780892,0.7250968446841505,0.7249593232556268,0.7248219439739225,0.7246847076185078,0.7245476149669197,0.7244106667947616,0.724273863852716,0.7241372069009736,0.7240006967270959,0.7239690757814161,0.7239690757814161,0.7238643341266112,0.7237281198417796,0.7235920546559761,0.7234561392988539,0.7233203745255213,0.7231847610392508,0.7230492996307617,0.722913991071343,0.7227788361055956,0.7226438354751559,0.7225089899208427,0.7223743001827967,0.7222397669995778,0.722105391107585,0.7219711732408575,0.7218371141308362,0.7217032145070399,0.7215694750962872,0.7214358966235499,0.7213024798109102,0.7211692253780232,0.7210361340421992,0.7209032065182969,0.7207704435188462,0.7206378457539346,0.7205054139312453,0.7203731487559883,0.7202410509308724,0.7201091211562078,0.7199773601297873,0.7198457685469046,0.7197143471003443,0.7195830964803855,0.7194520173747898,0.7193211104687904,0.7191903764450831,0.7190598159838232,0.7189294297626031,0.7187992184564499,0.7186691827378241,0.7185393232765968,0.7184096407400471,0.7182801357928631,0.7181508090971184,0.7180216613122685,0.7178926930951526,0.7177639050999708,0.7176352979782807,0.7175068723789982,0.7173786289483771,0.7172505683300048,0.7171226911648056,0.7169949980910141,0.7168674897441775,0.7167401667571491,0.7166130297600801,0.7164860793804116,0.7163593162428668,0.716232740969444,0.7161063541794106,0.7159801564892943,0.715854148512876,0.715728330861185,0.7156027041424907,0.7154772689622969,0.7153520259233339,0.7152269756255529,0.7151021186661195,0.714977455639407,0.7148529871369902,0.7147287137476395,0.7146046360573146,0.7144807546491582,0.7143570701034906,0.7142335829978035,0.7141102939067545,0.7139872034021562,0.7138643120529422,0.7137416204252203,0.7136191290822042,0.7134968385843424,0.7133747494893431,0.7132528623518891,0.7131311777236887,0.7130096961535881,0.7128884181875931,0.7127673443688406,0.7126464752375662,0.7125258113310962,0.7124053531838486,0.7122851013273324,0.7121650562901434,0.7120452185979577,0.7119255887735283,0.7118061673366799,0.711686954804306,0.7115679516903644,0.7114491585058732,0.7113305757589077,0.7112122039545956,0.7110940435951143,0.7109760951796865,0.7108583592045778,0.7107408361630922,0.7106235265455698,0.7105064308393824,0.7103895495289315,0.7102728830956447,0.710156432017973,0.7100401967713873,0.7099241778283762,0.7098083756584427,0.7096927907281027,0.7095774235008809,0.7094622744373101,0.7093473439949267,0.7092326326282704,0.7091181407888805,0.7090038689252944,0.7088898174830459,0.708775986904662,0.7086623776296628,0.7085489900945583,0.7084358247328468,0.7083228819750139,0.7082101622485297,0.708097665977849,0.7079853935844082,0.707873345486625,0.7077615220998976,0.7076499238366017,0.707538551106091,0.7074274043146956,0.7073164838657213,0.7072057901594486,0.7070953235931317,0.7069850845609983,0.7068750734542485,0.7067652906610544,0.70665573656656,0.7065464115528802,0.7064373159991009,0.7063284502812783,0.7062198147724396,0.706111409842582,0.7060032358586734,0.7058952931846522,0.705787582181427,0.7056801032068777,0.7055728566158549,0.705465842760181,0.7053590619886503,0.7052525146470296,0.7051462010780589,0.7050401216214516,0.7049342766138964,0.7048286663890565,0.7047232912775719,0.704618151607059,0.7045132477021125,0.704408579884308,0.7043041484721984,0.7041999537813208,0.7040959961241955,0.703992275810327,0.7038887931462058,0.7037855484353096,0.7036825419781052,0.7035797740720506,0.7034772450115961,0.7033749550881865,0.7032729045902627,0.7031710938032645,0.703069523009631,0.7029681924888039,0.7028671025172301,0.702766253368363,0.7026656453126651,0.7025652786176103,0.7024651535476866,0.7023652703643981,0.7022656293262677,0.7021662306888398,0.7020670747046843,0.7019681616233978,0.7018694916916073,0.7017710651529704,0.7016728822481826,0.7015749432149866,0.7014772482881483,0.7013797976994954,0.701282591677899,0.701185630449258,0.7010889142365786,0.7009924432598635,0.7008962177362206,0.7008002378798138,0.7007045039018533,0.7006090160106706,0.7005137744116171,0.700418779307166,0.7003240308968596,0.700229529377311,0.7001352749422706,0.7000412677825261,0.6999475080860131,0.6998539960377489,0.6997607318198458,0.6996677156115748,0.6995749475892614,0.6994824279264071,0.6993901567936082,0.6992981343585835,0.6992063607862311,0.6991148362385234,0.699023560874614,0.6989325348508036,0.698841758320548,0.6987512314344602,0.6986609543403117,0.6985709271829699,0.6984811501043137,0.6983916232437426,0.6983023467373094,0.6982133207185242,0.6981245453178888,0.6980360206652073,0.6979477468842019,0.6978597240985813,0.6977719524282705,0.6976844319884172,0.6975971628951585,0.6975101452590388,0.6974233791877495,0.6973368647888556,0.6972506021639303,0.6971645914138924,0.6970788326369584,0.6969933259263119,0.6969080713734646,0.6968230690663162,0.6967383190973188,0.6966538215413132,0.6965695764903136,0.6964855840154254,0.6964018441958276,0.696318357107458,0.6962351228134963,0.6961521413922764,0.6960694128953724,0.6959869373961143,0.6959047149519059,0.695822745615372,0.6957410294508067,0.6956595664966656,0.6955783568133499,0.69549740044401,0.6954166974293579,0.6953362478194961,0.6952560516405691,0.6951761089397922,0.695096419744056,0.695016984079698,0.6949378019836866,0.6948588734882588,0.6947801986032454,0.6947017773523281,0.6946236097608502,0.6945456958486618,0.6944680356167156,0.6943906290811368,0.6943134762515857,0.6942365771342365,0.6941599317296719,0.6940835400381429,0.6940074020572047,0.6939315177824602,0.6938558872057721,0.6937805103185997,0.6937053871086193,0.6936305175615888,0.6935559016610138,0.6934815393877874,0.6934074307203976,0.6933335756347903,0.6932599741045128,0.6931866261006644,0.6931135315919816,0.6930406905447725,0.6929681029229946,0.6928957686882162,0.6928236877996299,0.6927518602140669,0.6926802858859896,0.6926089647675182,0.6925378968084311,0.6924670819561709,0.6923965201558524,0.6923262113502727,0.6922561554799177,0.6921863524829702,0.6921168022953188,0.6920475048505647,0.6919784600800298,0.691909667912766,0.6918411282755611,0.6917728410929488,0.6917048062872158,0.6916370237784099,0.6915694934843473,0.6915022153205156,0.6914351892003606,0.6913684150349595,0.6913018927331657,0.691235622201877,0.6911696033457925,0.6911038360673483,0.6910383202669106,0.690973055842577,0.6909080426902988,0.6908432807038916,0.6907787697750406,0.6907145097933092,0.6906505006461455,0.6905867422188916,0.6905232343947877,0.690459977054908,0.6903969700784374,0.6903342133423723,0.6902717067216458,0.6902094500889645,0.6901474433151548,0.6900856862690721,0.6900241788180376,0.6899629208264455,0.6899019121573182,0.6898411526711091,0.6897806422264979,0.6897203806801052,0.689660367886703,0.6896006036990276,0.6895410879679371,0.6894818205423113,0.6894228012690868,0.6893640299932603,0.689305506557887,0.6892472308041137,0.6891892025711601,0.6891314216963563,0.689073888015141,0.6890166013610558,0.6889595615657865,0.688902768459132,0.6888462218690466,0.6887899216216298,0.6887338675411364,0.6887134888268517,0.6887134888268517,0.6886780606315911,0.6886224994739344,0.688567183461951,0.6885121125218567,0.6884572865300099,0.6884027053650993,0.688348369027125,0.688294277516087,0.6882404303102899,0.6881868275078071,0.6881334687623963,0.6880803539088741,0.6880274828457962,0.6879748551621435,0.6879224709763202,0.6878703296203423,0.6878184312322211,0.6877667757132521,0.6877153627193933,0.6876641919298795,0.6876132632938988,0.6875625766317128,0.6875121315615583,0.6874619279387889,0.6874119655580473,0.687362244188116,0.6873127635664544,0.6872635234912564,0.6872145237375261,0.6871657640426297,0.68711724417903,0.6870689639318102,0.6870209230740189,0.6869731213787044,0.6869255586189154,0.6868782354195493,0.6868311509483486,0.6867843044436045,0.686737695171102,0.6866913231858268,0.6866451884156987,0.6865992908607177,0.6865536305208839,0.6865082068335812,0.6864630196351578,0.6864180687697597,0.6863733537253871,0.6863288746554028,0.6862846307661253,0.686240622397021,0.6861968486716287,0.686153309640233,0.6861100052331492,0.6860669352266152,0.6860240989358983,0.6859814963991612,0.6859391273913723,0.6858969915740278,0.6858550885773051,0.6858134182143403,0.6857719802177634,0.6857307742677345,0.6856898000887327,0.6856490574129808,0.6856085459605659,0.6855682654220404,0.685528215535252,0.6854883960206565,0.6854488065987099,0.6854094469898679,0.6853703169145869,0.6853314160933225,0.6852927441989932,0.685254300919599,0.6852160860129374,0.685178099194754,0.6851403401807947,0.6851028086868048,0.6850655044285302,0.6850284271217164,0.6849915763258834,0.6849549518353727,0.6849185533715962,0.6848823806427092,0.6848464333568672,0.6848107112222254,0.6847752139469391,0.684739941181288,0.6847048925291711,0.6846700677849787,0.684635466648345,0.684601088818904,0.6845669339962902,0.6845330018801378,0.6844992921700809,0.6844658044262086,0.6844325383817789,0.6843994937646651,0.6843666702661781,0.6843340675776287,0.6843016853903277,0.6842695233955856,0.6842375812562178,0.6842058585293859,0.6841743550009486,0.6841430703544421,0.6841120042734026,0.6840811564413662,0.6840505265418694,0.6840201142584479,0.6839899191799464,0.6839599409759681,0.6839301793724389,0.6839006340456835,0.6838713046720267,0.6838421909277935,0.6838132924893086,0.6837846090281459,0.683756140073395,0.6837278853956247,0.6836998446644537,0.683672017549501,0.6836444037203859,0.6836170028467274,0.6835898145981444,0.6835628385838486,0.6835360744262203,0.6835095218461087,0.6834831805068898,0.6834570500719398,0.6834311302046346,0.6834054205683505,0.6833799208264636,0.6833546305257467,0.6833295493850173,0.6833046770739238,0.683280013250042,0.683255557570947,0.6832313096942148,0.6832072692774206,0.6831834359437999,0.6831598092818392,0.6831363890048303,0.683113174764981,0.6830901662144991,0.6830673630055922,0.6830447647904682,0.6830223712213347,0.6830001818698095,0.6829781964043363,0.6829564144954451,0.6829348357904018,0.6829134599364723,0.6828922865809226,0.6828713153710184,0.6828505459391367,0.6828299778518,0.6828096108123715,0.6827894444635939,0.6827694784482102,0.6827497124089631,0.6827301459885952,0.6827107788298494,0.6826916105232578,0.6826726407006879,0.6826538690302709,0.6826352951506369,0.6826169187004163,0.6825987393182393,0.6825807566427362,0.6825629703112173,0.6825453798787742,0.6825279850370131,0.6825107854208535,0.6824937806652155,0.6824769704050185,0.6824603542751826,0.6824439319106272,0.6824277029155436,0.6824116668975215,0.6823958235196205,0.6823801724134428,0.6823647132105907,0.6823494455426664,0.6823343690412722,0.6823194833380104,0.6823047880069131,0.6822902827052988,0.6822759670689175,0.6822618407264376,0.682247903306528,0.6822341544378571,0.6822205944219764,0.6822072227844084,0.6821940379351544,0.6821810397245238,0.6821682270103937,0.6821556002349295,0.6821431594763466,0.6821309047346452,0.6821188341588695,0.6821069475213029,0.6820952456972317,0.682083728686656,0.6820723952889729,0.6820612434871342,0.6820502750207236,0.6820394898897413,0.6820288878382929,0.6820184651127502,0.68200822415039,0.681998164951212,0.6819882875152166,0.6819785892080352,0.6819690704132075,0.681959731403985,0.6819505719513284,0.6819415918261982,0.6819327906987372,0.681924166717953,0.6819157205172826,0.6819074517411456,0.6818993600339618,0.6818914450401509,0.6818837062524119,0.6818761430222352,0.6818687551778462,0.681861542326778,0.6818545040765639,0.681847640034737,0.6818409498026733,0.6818344329861604,0.6818280891948971,0.6818219180356352,0.6818159191151268,0.681810092040124,0.6818044364903363,0.6817989520463813,0.6817936383140281,0.6817884949060463,0.6817835214352059,0.6817787175215161,0.6817740828214954,0.6817696169236835,0.6817653194447333,0.6817611900012979,0.6817572282100305,0.6817534336948369,0.6817498060808902,0.6817463449792525,0.6817430500081598,0.6817399207858851,0.6817369569307372,0.6817341580610617,0.6817315237952406,0.6817290537516918,0.6817267475486306,0.6817246048046299,0.681722625138232,0.6817208081679774,0.6817191535124415,0.6817176607902349,0.681716329620003,0.681715159620426,0.681714150410613,0.681713301610577,0.6817126128382597,0.6817120837126217,0.6817117138526684,0.6817115028774495,0.6817114504060596,0.6817115560576376,0.6817118194513667,0.6817122402113746,0.6817128179573461,0.6817135523070408,0.6817144428804449,0.6817154892976307,0.6817166911787563,0.6817180481440661,0.6817195598138905,0.6817212258100706,0.6817230457814647,0.681725019328637,0.6817271460731263,0.6817294256365327,0.6817318576405177,0.6817344417068041,0.6817371774571762,0.6817400645134798,0.6817431024976218,0.6817462910315707,0.6817496297373563,0.6817531182370699,0.6817567561528639,0.6817605431069523,0.6817644787216106,0.6817685626191755,0.6817727944220451,0.6817771737526789,0.681781700261849,0.6817863735994302,0.6817911933538807,0.6817961591505423,0.6818012706149558,0.681806527372862,0.6818119290502015,0.6818174752731145,0.6818231656679409,0.6818289998612201,0.6818349774796918,0.6818410981502947,0.6818473615001678,0.6818537671858587,0.681860314830713,0.6818670040514133,0.6818738344775308,0.6818808057389145,0.6818879174656917,0.6818951692882679,0.6819025608373267,0.68191009174383,0.6819177616390176,0.6819255701544079,0.6819335169217969,0.6819416015732594,0.6819498237632187,0.6819581831103168,0.681966679246917,0.6819753118070723,0.6819840804251535,0.6819929847358498,0.6820020243741691,0.6820111989754374,0.6820205081752989,0.6820299516097166,0.6820395289149714,0.6820492397276631,0.6820590836882453,0.682069060447832,0.6820791696323348,0.682089410880323,0.6820997838307179,0.6821102881227923,0.6821209233961713,0.6821316892908313,0.6821425854471013,0.6821536115056615,0.6821647671075439,0.682176051894133,0.6821874655071644,0.6821990075987487,0.6822106778174836,0.6822224757969378,0.6822344011810793,0.6822464536142665,0.6822586327412495,0.6822709382071688,0.6822833696575562,0.6822959267383344,0.682308609095817,0.6823214163767086,0.682334348228105,0.6823474042974926,0.6823605842502115,0.6823738877294871,0.6823873143792224,0.6824008638493598,0.6824145357902746,0.6824283298527745,0.6824422456881003,0.6824562829479257,0.6824704412843571,0.6824847203499333,0.6824991197976266,0.6825136392808414,0.6825282784534152,0.6825430369926578,0.6825579145368872,0.68257291074195,0.6825880252642572,0.6826032577606916,0.6826186078886077,0.6826340753058319,0.6826496596706623,0.6826653606418688,0.682681177878693,0.6826971110408486,0.6827131597885209,0.6827293237871659,0.6827456027101371,0.6827619962079703,0.6827785039434541,0.6827951255798831,0.682811860781058,0.6828287092112858,0.6828456705353793,0.6828627444186576,0.6828799305269458,0.6828972285265753,0.6829146380843835,0.6829321588677137,0.6829497905533487,0.682967532812518,0.6829853853077382,0.6830033477090219,0.6830214196869182,0.6830396009125125,0.6830578910574272,0.6830762897938212,0.6830947967943899,0.6831134117323654,0.6831321342815164,0.6831509641161484,0.6831699009111031,0.6831889443544807,0.6832080941169444,0.6832273498726132,0.683246711299071,0.683266178074466,0.6832857498775109,0.6833054263874828,0.6833252072842235,0.6833450922481388,0.6833650809601993,0.6833851731019398,0.68340536835546,0.6834256664041889,0.683446066945245,0.6834665696521003,0.6834871742096403,0.6835078803033406,0.6835286876192668,0.6835495958440743,0.6835706046650089,0.6835917137699061,0.6836129228471917,0.6836342315858811,0.6836556396755803,0.6836771468064848,0.6836987526753893,0.6837204569836971,0.6837422594129906,0.6837641596564152,0.6837861574077215,0.6838082523612637,0.6838304442119989,0.683852732655486,0.683875117387884,0.6838975981059517,0.6839201745070462,0.6839428462891217,0.6839656131507286,0.6839884747910122,0.6840114309097118,0.6840344812071594,0.6840576253842787,0.684080863142584,0.6841041941841789,0.6841276182117555,0.6841511349285931,0.6841747440385573,0.6841984452935653,0.6842222383662026,0.6842461229587345,0.6842700987784551,0.6842941655332889,0.6843183229317908,0.6843425706831462,0.6843669084971699,0.6843913360843058,0.6844158531556274,0.684440459422836,0.6844651545982615,0.6844899383948614,0.6845148105262205,0.6845397707065508,0.6845648186506905,0.6845899540741044,0.6846151766928827,0.6846404862237415,0.6846658823840216,0.6846913648916882,0.6847169334928941,0.6847425879161538,0.6847683278564971,0.6847941530355234,0.6848200631755121,0.6848460579994241,0.6848721372309017,0.68489830059427,0.6849245478145375,0.6849508786173971,0.6849772927292269,0.6850037898770909,0.6850303697887399,0.6850570321926122,0.6850837768178347,0.6851106033942238,0.6851375116522859,0.6851645013232179,0.6851915721389092,0.6852187238319415,0.6852459561355899,0.6852732687853161,0.685300661534758,0.6853281341030558,0.6853556862266743,0.6853833176427971,0.6854110280893276,0.6854388173048904,0.6854666850288325,0.6854946310012248,0.6855226549628634,0.6855507566552705,0.6855789358206965,0.6856071922021204,0.6856355255432515,0.6856639355885309,0.6856924220831324,0.6857209847729642,0.6857496234046698,0.6857783377256296,0.6858071274839619,0.6858359924285247,0.6858649323089165,0.6858939468650872,0.6859230358505707,0.685952199021768,0.6859814361309379,0.6860107469310701,0.6860401311758868,0.6860695886198431,0.6860991190181283,0.6861287221266661,0.686158397702117,0.6861881455018776,0.6862179652840826,0.6862478568076058,0.6862778198320602,0.6863078541177996,0.6863379594259195,0.6863681355182579,0.6863983821573963,0.6864286991066608,0.6864590861301224,0.6864895429925991,0.686520069454423,0.6865506652682147,0.6865813302153613,0.6866120640632366,0.6866428665799431,0.6866737375343123,0.6867046766959053,0.6867356838350129,0.6867667587226566,0.6867979011305885,0.6868291108312917,0.6868603875979817,0.6868917312046057,0.6869231414258434,0.686954618037108,0.6869861608145458,0.6870177695350372,0.6870494439761973,0.6870811839163755,0.6871129891346568,0.6871448594108621,0.6871767945255483,0.6872087942515969,0.6872408583758797,0.6872729866825649,0.6873051789549566,0.6873374349770872,0.687369754533718,0.6874021374103382,0.6874345833931665,0.6874670922691508,0.6874996638259679,0.6875322978520246,0.6875649941364574,0.6875977524691328,0.6876305726406476,0.6876634544423292,0.6876963976662356,0.6877294021051557,0.6877624675526095,0.6877955938028489,0.687828780650857,0.6878620278923485,0.6878953353226904,0.687928702738231,0.6879621299382321,0.6879956167212854,0.6880291628867123,0.6880627682345655,0.6880964325656272,0.6881301556814113,0.6881639373841623,0.6881977774768554,0.6882316757631975,0.688265632047627,0.6882996461353135,0.6883337178321584,0.6883678469447951,0.6884020332805895,0.6884362766476387,0.6884705768547733,0.6885049337115559,0.6885393470282817,0.6885738166159793,0.6886083422864099,0.6886429238382664,0.6886775610962532,0.6887122538742316,0.6887470019867391,0.6887818052490436,0.6888166634771441,0.6888515764877705,0.6888865440983845,0.6889215661271789,0.6889566423930787,0.688991772715741,0.6890269569155549,0.6890621948136425,0.6890974862318583,0.68913283099279,0.6891682289197586,0.6892036798368184,0.6892391835687578,0.6892747399410987,0.6893103487800973,0.6893460099127446,0.6893817231667659,0.6894174883706216,0.6894533053535069,0.6894891739453528,0.6895250939768256,0.6895610652793276,0.6895970876849971,0.6896331610267087,0.6896692851380736,0.6897054598534396,0.6897416850078917,0.689777960434632,0.6898142859094603,0.6898506613244472,0.6898870865170788,0.6899235613255611,0.6899600855888216,0.6899966591465082,0.6900332818389898,0.6900699535073562,0.6901066739934183,0.6901434431397079,0.6901802607894777,0.6902171267867018,0.6902540409760753,0.6902910032030145,0.690328013313657,0.6903650711548616,0.6904021765742084,0.6904393294199992,0.6904765295412566,0.6905137767877253,0.6905510710098711,0.6905884120588816,0.6906257997866657,0.6906632340458544,0.6907007146898,0.6907382415725767,0.6907758145489804,0.6907964316118548,0.6907964316118548,0.6908134334951794,0.6908510982659535,0.6908888086845447,0.6909265646138418,0.6909643659181072,0.6910022124514319,0.6910401040714818,0.6910780406373113,0.6911160220091644,0.6911540480481622,0.691192118616071,0.6912302335753016,0.6912683927889252,0.6913065961206867,0.6913448434350096,0.691383134596996,0.6914214694724252,0.6914598479277528,0.6914982698301094,0.6915367350473,0.6915752434478039,0.6916137949010214,0.6916523892763844,0.6916910264443787,0.6917297062761782,0.6917684286437062,0.6918071934195268,0.6918460004768072,0.6918848496893671,0.691923740931694,0.6919626740789453,0.6920016490069439,0.6920406655921844,0.692079723711809,0.6921188232436384,0.6921579640661405,0.692197146058443,0.6922363691003283,0.6922756330722374,0.6923149378552671,0.6923542833311696,0.6923936693823508,0.692433095891869,0.6924725627434346,0.6925120698214079,0.6925516170107989,0.6925912041972665,0.6926308312671171,0.6926704981073034,0.6927102046054237,0.6927499506497212,0.6927897361290822,0.692829560933035,0.6928694249517499,0.692909328076037,0.6929492701973456,0.6929892512077633,0.6930292710000153,0.6930693294674618,0.6931094265040981,0.693149562004553,0.6931897358640886,0.6932299479785984,0.6932701982446063,0.6933104865592654,0.6933508128203575,0.6933911769262912,0.6934315787761012,0.6934720182694469,0.6935124953066119,0.6935530097885015,0.6935935616166434,0.693634150693185,0.6936747769208931,0.6937154402031525,0.6937561404439647,0.6937968775479467,0.6938376514203304,0.6938784619669606,0.6939193090942944,0.6939601927094001,0.6940011127199553,0.6940420690342464,0.6940830615611667,0.6941240902102163,0.6941651548914997,0.6942062555157253,0.6942473919942043,0.6942885642388485,0.6943297721621702,0.6943710156772803,0.6944122946978877,0.6944536091382968,0.6944949589134078,0.694536343938715,0.6945777641303046,0.6946192194048545,0.6946607096796324,0.6946965319473504,0.6946965319473504,0.6947022348776666,0.6947437949067773,0.6947853896915,0.6948270191517045,0.6948686832072374,0.6949103817789015,0.694952114788093,0.6949938821567472,0.6950356838073621,0.6950775196630405,0.6951193896474704,0.695161293684905,0.6952032317001645,0.695245203618642,0.6952872093663017,0.6953292488696782,0.6953713220558735,0.6954134288525561,0.6954555691879599,0.6954977429908829,0.6955399501906856,0.69558219071729,0.6956244645011777,0.6956667714733891,0.6957091115655221,0.6957514847097297,0.69579389083872,0.6958363298857543,0.695878801784645,0.6959213064697554,0.6959638438759975,0.6960064139388313,0.6960490165942628,0.6960916517788425,0.6961343194296647,0.6961770194843659,0.6962197518811227,0.6962625165586512,0.696305313456205,0.6963481425135742,0.6963910036710844,0.6964338968695941,0.6964768220504952,0.6965197791557088,0.6965627681276859,0.6966057889094055,0.6966488414443728,0.6966919256766176,0.696735041550694,0.6967781890116778,0.6968213680051654,0.696864578477272,0.6969078203746321,0.6969510936459238,0.6969943982354135,0.6970377340937051,0.6970811011689321,0.6971244994101414,0.697167928767177,0.697211389190289,0.6972548806301822,0.6972984030380582,0.6973419563656469,0.6973855405651946,0.6974291555894474,0.6974728013916379,0.6975164779254927,0.6975601851452332,0.6976039230055747,0.6976476914617257,0.6976914904693859,0.6977353199847471,0.6977791799644859,0.6978230703657704,0.6978669911462481,0.6979109422640547,0.6979549236778041,0.6979989353465922,0.6980429772299942,0.69808704928806,0.6981311514813202,0.6981752837707739,0.6982194461178988,0.6982636384846388,0.6983078608334116,0.6983521131271,0.6983963953290552,0.6984407074030932,0.6984850493134916,0.6985294210249942,0.6985738225027994,0.6986182537125706,0.6986627146204231,0.6987072051929322,0.698751725397124,0.6987962752004763,0.6988408545709164,0.6988854634768316,0.6989301018870551,0.6989747697708556,0.6990194670979608,0.6990641938385298,0.6991089499631657,0.6991537354429136,0.6991985502492529,0.6992433943541018,0.6992882677298158,0.6993331703491822,0.6993781021854217,0.6994230632121865,0.6994680534035554,0.6995130727340363,0.6995581211785618,0.6996031987124874,0.6996483053115923,0.6996934409520754,0.699738605610556,0.6997837992640707,0.699829021890072,0.6998742734664267,0.6999195539714146,0.6999648633837265,0.7000102016824626,0.7000555688471313,0.700100964857647,0.700146389694329,0.7001918433378995,0.7002373257694823,0.7002828369706007,0.7003283769231764,0.7003739456095278,0.7004195430123675,0.700465169114802,0.7005108239003294,0.7005565073528375,0.7006022194566105,0.7006479601963786,0.7006937295572311,0.7007395275244931,0.7007853540839641,0.700831209221878,0.700877092924778,0.7009230051795668,0.7009689459735895,0.7010149152945905,0.7010609131306251,0.7011069394703215,0.7011529943026319,0.7011990776162336,0.7012451894013989,0.7012913296468888,0.7013374983442336,0.7013836954827977,0.7014299210545091,0.7014761750501185,0.70152245746149,0.701568768280874,0.7016151075001821,0.7016614751129155,0.7017078711112336,0.7017542954896946,0.7018007482409302,0.7018472293602054,0.701893738841114,0.7019402766789357,0.7019868428687517,0.7020334374059816,0.7020800602873547,0.7021267115080535,0.702173391063808,0.7022200989534861,0.7022668351729314,0.702313599719183,0.7023603925902593,0.7024072137849274,0.7024540633010937,0.7025009411374518,0.7025478472933331,0.702594781768217,0.7026417445619334,0.7026887356745467,0.702735755106411,0.7027828028581684,0.702829878930782,0.7028769833255307,0.7029241160439992,0.7029712770880786,0.7030184664599562,0.703065684162123,0.7031129301973656,0.7031602045687673,0.7032075072797075,0.7032548383338593,0.7033021977351864,0.703349585487946,0.7033970015966807,0.7034444460662203,0.7034919189016796,0.7035394201084576,0.7035869496922346,0.7036345076589707,0.7036820940149053,0.7037297087665536,0.703777351920706,0.7038250234844262,0.70387272346505,0.7039204518701826,0.7039682087076978,0.704015993985736,0.7040638077127038,0.7041116498972705,0.7041595205483732,0.7042074196751943,0.7042553472871981,0.7043033033940902,0.7043512880058164,0.7043993011325835,0.7044473427848551,0.7044954129733455,0.7045435117090175,0.7045916390030832,0.7046397948669942,0.7046879793124465,0.7047361923513783,0.7047844339959815,0.7048327042587677,0.7048810031522145,0.7049293306892241,0.7049776868829128,0.7050260717466621,0.705074485294083,0.7051229275389886,0.7051713984954132,0.705219898177614,0.7052684266000694,0.705316983777485,0.7053655697247861,0.7054141844571165,0.7054628279898326,0.7055115003385107,0.7055602015189362,0.7056089315471079,0.7056576904392379,0.7057064782117376,0.7057552948812374,0.7058041404645569,0.7058530149787348,0.7059019184409946,0.7059508508687763,0.7059998122797015,0.7060488026916034,0.7060978221224989,0.7061468705906043,0.7061959481146967,0.7062450547133967,0.7062941904049571,0.7063433552087044,0.7063925491441978,0.7064417722297648,0.7064910244851791,0.7065403059310412,0.7065896165860008,0.7066389564698407,0.7066883256035196,0.706737724007035,0.7067508090196378,0.7067508090196378,0.7067871518666364,0.7068366090091142,0.7068860954331233,0.7069356112499099,0.7069851564114916,0.7070347309218373,0.7070843348951065,0.7071339682727406,0.7071836311084394,0.7072333234486338,0.7072830452584953,0.7073327966138385,0.7073825775165536,0.7074323879672578,0.707482227976759,0.7075320976142868,0.7075819968964289,0.7076319258319814,0.7076818844424161,0.7077318727672208,0.7077818908329085,0.7078319386591446,0.7078820162710874,0.7079321236929471,0.7079822609494089,0.7080324280658009,0.7080826250670618,0.7081328519759302,0.7081831088156505,0.708233395611769,0.7082837123886404,0.7083340591713401,0.7083844359850254,0.7084348428537645,0.708485279802134,0.7085357468565879,0.7085862440446447,0.7086367713898339,0.7086873289174193,0.7087379166555812,0.7087885346349211,0.7088391828772721,0.7088898614083412,0.7089405702538353,0.7089913094394613,0.7090420789909261,0.7090928789420236,0.7091437093177156,0.7091945701418377,0.709245461440751,0.7092963832408168,0.7093473355683966,0.7093983184506841,0.70944933192529,0.7095003760118086,0.7095514507372898,0.7096025561287832,0.7096536922133387,0.7097048590180062,0.7097560565748519,0.7098072849159953,0.7098585440642221,0.7099098340473552,0.709961154893228,0.7100125066296842,0.7100638892845785,0.7101153028857758,0.7101667474611518,0.7102182230385924,0.7102697296472722,0.7103212673254108,0.7103728360937912,0.7104244359809982,0.7104760670156632,0.7105277292264633,0.7105794226421221,0.7106311472914092,0.7106829032031401,0.710734690406177,0.7107865089294276,0.7108383588053205,0.7108902400616394,0.7109421527269262,0.7109940968305188,0.7110460724018149,0.7110980794702719,0.7111501180654073,0.7112021882167984,0.7112542899540826,0.711306423306957,0.7113585883037508,0.7114107849733452,0.7114630133467622,0.7115152734537638,0.7115675653241618,0.7116198889878184,0.711672244474645,0.7117246318146037,0.7117770510377057,0.7118295021740129,0.7118819852527924,0.7119345002993132,0.7119870473472916,0.71203962642666,0.7120922375673814,0.7121448807994496,0.712197556152889,0.7122502636577551,0.7123030033441337,0.7123557752421413,0.7124085793819256,0.7124614157889791,0.7125142844954486,0.7125671855320596,0.7126201189287668,0.7126730847155385,0.7127260829223557,0.7127791135792125,0.7128321767161162,0.7128852723630869,0.7129384005501577,0.7129915613051807,0.7130447546571558,0.7130979806376672,0.7131512392765511,0.7132045306036428,0.7132578546487756,0.7133112114417824,0.7133646010124944,0.7134180233907419,0.7134714786063536,0.7135249666884589,0.713578487663822,0.7136320415645261,0.7136856284201742,0.7137392482603557,0.7137929011146458,0.7138465870126054,0.7139003059837815,0.7139540580577072,0.7140078432639011,0.7140616616318682,0.7141155131874641,0.7141693979618808,0.7142233159848193,0.7142772672854942,0.7143312518930932,0.7143852698367769,0.7144393211456783,0.714493405848904,0.7145475239755326,0.7146016755546162,0.7146558606111084,0.7147100791727934,0.714764331271169,0.7148186169348562,0.7148729361924431,0.7149272890724869,0.7149816756035144,0.7150360958140238,0.7150905497324858,0.7151450373873444,0.7151995588070192,0.7152541140199062,0.7153087030543788,0.7153633259387892,0.7154179827014701,0.7154726733707355,0.7155273979748825,0.715582156542192,0.7156369491009302,0.7156917756793503,0.715746636298766,0.7158015309813939,0.7158564597629056,0.7159114226706879,0.7159664197320499,0.7160214509742223,0.7160765164243555,0.7161316161095186,0.7161867500566975,0.7162419182927945,0.7162971208446254,0.7163523577389194,0.7164076290023172,0.7164629346613698,0.7165182747384412,0.7165736492625165,0.716629058259831,0.7166845017563463,0.7167399797779097,0.716795492350253,0.7168510394989898,0.716906621249614,0.7169622376274981,0.71701788865789,0.7170735743659125,0.71712929477656,0.7171850499146976,0.7172408398075042,0.7172966644808616,0.7173525239572927,0.7174084182613859,0.7174643474176103,0.7175203114503153,0.7175763103837279,0.7176323442419532,0.7176884130489717,0.7177445168286385,0.7178006556046822,0.7178568294007036,0.717913038240174,0.7179692821465185,0.7180255611469463,0.7180818752617357,0.7181382245140238,0.7181946089268267,0.7182510285230408,0.7183074833254406,0.7183639733566786,0.7184204986392845,0.7184770591956643,0.7185336550481,0.7185902862187479,0.7186469527296391,0.7187036546026779,0.7187603918592516,0.7188171645209165,0.7188739726094248,0.7189308161461306,0.7189876951522551,0.7190446096488855,0.7191015596569742,0.719158545197338,0.7192155662906572,0.719272622957475,0.7193297152181963,0.7193868430930874,0.7194440066022744,0.7195012057655865,0.7195584406011574,0.7196157111299374,0.7196730173713923,0.7197303593448364,0.7197877370694316,0.7198451505641859,0.7199025998479527,0.7199600849394298,0.720017605857158,0.7200751626195201,0.72013275524474,0.7201903837508812,0.7202480481558461,0.7203057484773973,0.7203634847331115,0.720421256940391,0.7204790651164844,0.7205369092784734,0.7205947894432722,0.7206527056276262,0.7207106578481112,0.7207686461211318,0.7208266704629208,0.720884730889538,0.7209428274168689,0.7210009600606238,0.7210591288365461,0.7211173337611427,0.7211755748487073,0.7212338521143095,0.721292165572844,0.7213505152390299,0.7214089011274093,0.7214673232523467,0.7215257816280282,0.7215842762684602,0.7216428071874692,0.7217013743987001,0.7217599779156157,0.7218186177514964,0.7218772939201564,0.7219360064343844,0.7219947553066817,0.7220535405496411,0.7221123621756725,0.7221712201970018,0.7222301146256697,0.7222890454735319,0.7223480127522578,0.7224070164733297,0.7224660566480423,0.7225251332875018,0.722584246402625,0.7226433960041729,0.7227025821027937,0.7227618047087404,0.7228210638321736,0.7228803594830616,0.7229396916711799,0.7229990604061098,0.7230584656972388,0.7231179075537582,0.7231773859846642,0.723183816237981,0.723183816237981,0.7232369009988047,0.7232964526049993,0.7233560408118821,0.7234156656266872,0.7234753270575498,0.7235350251124875,0.7235947597992002,0.7236545311251166,0.7237143390974337,0.723774183723142,0.7238340650090205,0.7238939829616767,0.7239539375874826,0.7240139288926708,0.7240739568831991,0.7241340215648365,0.7241941229431416,0.7242542610234673,0.7243144358109644,0.7243746473105759,0.7244348955270393,0.7244951804648815,0.7245555021284221,0.7246158605217672,0.7246762556488123,0.7247366875132425,0.7247971561185309,0.7248576614679386,0.7249182035645136,0.7249787824110908,0.7250393980102906,0.7251000503645199,0.7251607394759698,0.7252214653466168,0.7252822279782208,0.7253430273723256,0.725403863530258,0.7254647364531273,0.7255256461418249,0.72558659259702,0.7256475758191537,0.7257085958084626,0.7257696525649745,0.7258307460884835,0.7258918763785682,0.7259530434345813,0.7260142472556538,0.7260754878406949,0.7261367651883913,0.726198079297207,0.7262594301653824,0.7263208177909342,0.7263822421716544,0.7264437033051072,0.7265052011886354,0.7265667358193575,0.7266283071941644,0.7266899153097203,0.7267515601624631,0.7268132417486249,0.7268749600641771,0.7269367151048649,0.7269985068662138,0.7270603353435208,0.7271222005318552,0.727184102426057,0.7272460410207348,0.7273080163102659,0.727370028288801,0.727432076950257,0.7274941622883189,0.7275562842964384,0.7276184429678364,0.7276806382955142,0.7277428702722315,0.7278051388905067,0.7278674441426262,0.7279297860206463,0.7279921645163906,0.7280545796214482,0.7281170313271725,0.7281795196246823,0.7282420445048609,0.728304605958356,0.7283672039755796,0.7284298385467071,0.7284925096616776,0.7285552173101932,0.7286179614817191,0.728680742165483,0.7287435593504749,0.7288064130254467,0.7288693031789124,0.7289322297991472,0.7289951928741877,0.7290581923918313,0.7291212283396363,0.7291843007049212,0.7292474094747652,0.7293105546360069,0.7293737361752449,0.7294369540788374,0.7295002083329014,0.7295634989233135,0.7296268258357087,0.7296901890554807,0.7297535885677814,0.7298170243575209,0.7298804964093674,0.7299440047077466,0.7300075492368415,0.7300711299805929,0.7301347469226984,0.7301984000466125,0.7302620893355465,0.7303258147724682,0.7303895763401015,0.7304533740209269,0.7305172077971805,0.7305810776508546,0.7306449835636968,0.7307089255172101,0.7307729034926534,0.7308369174710401,0.7309009674331387,0.7309650533594729,0.7310291752303211,0.7310933330257156,0.7311575267254439,0.7312217563090474,0.7312860217558218,0.7313503230448166,0.7314146601548352,0.731479033064435,0.7315434417519269,0.7316078861953753,0.7316723663725982,0.7317368822611666,0.7318014338384048,0.7318660210813902,0.7319306439669534,0.7319953024716777,0.7320599965718991,0.7321247262437066,0.7321894914629418,0.7322542922051984,0.7323191284458231,0.732384000159915,0.732448907322325,0.7325138499076568,0.7325788278902658,0.7326438412442601,0.7327088899434995,0.7327739739615957,0.7328390932719127,0.732904247847566,0.7329694376614234,0.7330346626861044,0.7330999228939801,0.7331652182571733,0.7332305487475589,0.7332959143367631,0.7333613149961641,0.7334267506968912,0.7334922214098257,0.7335577271056005,0.7336232677545999,0.7336888433269598,0.7337544537925679,0.7338200991210633,0.7338857792818365,0.7339514942440298,0.734017243976537,0.7340830284480034,0.734148847626826,0.7342147014811531,0.7342805899788849,0.7343465130876733,0.7344124707749214,0.7344784630077847,0.7345444897531698,0.7346105509777351,0.7346766466478912,0.7347427767298003,0.734808941189376,0.7348751399922846,0.7349413731039438,0.7350076404895234,0.7350739421139455,0.735140277941884,0.7352066479377652,0.7352730520657675,0.7353394902898217,0.7354059625736108,0.7354724688805703,0.7355390091738883,0.7356055834165054,0.735672191571115,0.7357388336001631,0.7358055094658484,0.7358722191301229,0.7359389625546913,0.7360057397010117,0.7360725505302949,0.7361393950035054,0.7362062730813612,0.7362731847243335,0.7363401298926469,0.7364071085462802,0.7364741206449662,0.7365411661481913,0.7366082450151957,0.7366753572049742,0.7367425026762758,0.7368096813876039,0.7368768932972167,0.7369441383631266,0.7370114165431012,0.7370787277946629,0.7371460720750893,0.7372134493414136,0.7372808595504237,0.7373483026586632,0.737415778622432,0.7374832873977851,0.7375508289405339,0.7376184032062459,0.7376860101502449,0.7377536497276109,0.737821321893181,0.7378890266015486,0.7379567638070647,0.7380245334638369,0.7380923355257305,0.738160169946368,0.7382280366791297,0.7382959356771538,0.7383638668933364,0.7384318302803322,0.738499825790554,0.738567853376173,0.7386359129891198,0.7387040045810701,0.7387721281034504,0.7388402835074376,0.738908470744051,0.7389766897638373,0.7390449405170837,0.73911322295472,0.7391815370256098,0.7392498826804826,0.7393182598691678,0.7393866685397619,0.7394551086425983,0.7395235801259978,0.7395920829381436,0.7396606170284893,0.7397291823437339,0.7397977788325631,0.7398664064429973,0.7399350651211225,0.7400037548153028,0.740072475472073,0.7401412270376014,0.7402100094594173,0.740278822682509,0.7403476666534641,0.740416541318546,0.740485446621951,0.7405543825101032,0.7406233489276489,0.7406923458189755,0.7407613731296583,0.7408304308026621,0.7408995187830145,0.7409686370147014,0.7410377854404084,0.7411069640046257,0.7411761726504987,0.7412454113206507,0.7413146799576606,0.7413839785039138,0.7414533069016681,0.741522665092929,0.7415920530194646,0.7416614706227731,0.7417309178443183,0.7418003946251114,0.7418699009059194,0.7419394366273959,0.7420090017300024,0.7420785961539044,0.7421482198390075,0.7422178727250089,0.7422875547513956,0.7423572658574248,0.7424270059821381,0.7424967750643217,0.74256657304028,0.7426363998472105,0.742706255424385,0.7427761397146946,0.7428460526563572,0.7429159941851294,0.7429859642370586,0.743055962748702,0.7431259896567712,0.7431960448978078,0.743266128408187,0.7433362401239467,0.7434063799811846,0.7434765479154964,0.7435467438622784,0.7436169677567288,0.7436872195338371,0.7437574991283747,0.7438278064748923,0.7438981415077196,0.7439685041609582,0.7440388943683226,0.7441093120636286,0.7441797571804738,0.7442502296520693,0.7443207294113996,0.7443912563912328,0.7444618105241031,0.744532391742371,0.7446029999781781,0.7446736351634601,0.7447442972299332,0.7448149861090937,0.7448857017322223,0.7449564440303817,0.7450272129344209,0.7450980083749746,0.7451688302822997,0.745239678586529,0.7453105532180292,0.7453814541058637,0.7454523811803732,0.7455233343706869,0.745594313605718,0.7456653188151472,0.7457363499266266,0.7458074068695992,0.7458784895720372,0.7459495979618095,0.7460207319674825,0.7460918915157047,0.7461630765348367,0.7462342869517561,0.7463055226933648,0.7463767836871175,0.7464480698586774,0.7465193811353542,0.7465907174429394,0.7466620787073756,0.7467334648550265,0.7468048758105692,0.7468763115002786,0.746947771848867,0.7470192567813271,0.7470406695120304,0.7470406695120304,0.747090766353113,0.7471623003159292,0.7472338585755054,0.7473054408322134,0.7473770471745587,0.7474486776579566,0.7475203322824074,0.747592011047911,0.7476637136000589,0.7477354400731587,0.7478071902570094,0.7478789641256003,0.7479507616049282,0.7480225825579581,0.7480944270107824,0.748166294715358,0.7482381857256377,0.748310100003814,0.7483820374171303,0.7484539978447043,0.7485259812682722,0.7485979876198038,0.7486700167661596,0.7487420686441011,0.7488141431800213,0.7488862402917287,0.7489583598859647,0.7490305018866084,0.7491026662113328,0.7491748527793722,0.749247061509588,0.7493192923186522,0.7493915451243504,0.7494638198444674,0.7495361163967891,0.7496084346991004,0.7496807746691453,0.7497531362211629,0.7498255192751689,0.7498979237487894,0.7499703495596501,0.7500427966253769,0.7501152648635955,0.7501877541919318,0.7502602645184492,0.7503327957559034,0.7504053478283182,0.7504779206524282,0.7505505141449679,0.7506231282226716,0.750695762802274,0.7507684177999798,0.7508410931042131,0.7509137886495856,0.7509865043515449,0.7510592401255384,0.7511319958870135,0.7512047715514178,0.7512775670341987,0.7513503822356157,0.7514232170639233,0.7514960714443909,0.7515689452910738,0.7516418385180272,0.751714751039307,0.751787682768968,0.7518606336202929,0.7519336034774468,0.7520065922734362,0.7520795999209428,0.752152626332648,0.7522256714212338,0.7522987350993816,0.7523718172797732,0.7524449178603408,0.7525180367472911,0.7525911738625239,0.7526643291173913,0.7527375024232454,0.7528106937560795,0.7528839029950923,0.7529571299379889,0.7530303744390566,0.7531036362098744,0.7531769154794592,0.7532502122478111,0.7533235265149301,0.7533968579743064,0.7534702066006368,0.7535435723270727,0.753616954941349,0.7536903545344434,0.75376377076994,0.7538372037896128,0.7539106533171696,0.753984119288216,0.7540576017144627,0.7541311005539572,0.7542046155692508,0.7542781466961264,0.7543516938983359,0.7544252570971504,0.7544988361347993,0.7545724309229642,0.7546460413854326,0.7547196674285331,0.7547933089418714,0.754866965829622,0.7549406379986907,0.7550143253522293,0.755088027798891,0.7551617452411565,0.7552354775809987,0.7553092247217754,0.755382986566844,0.7554567630195625,0.7555305539832886,0.7556043593613799,0.755678179059093,0.7557520129811892,0.7558258610293397,0.7558997231070679,0.7559735991178972,0.7560474889653508,0.7561213925529523,0.756195309784225,0.7562692405602242,0.7563431847714943,0.7564171423311057,0.756491113141958,0.7565650971069511,0.7566390941289844,0.7567131041109582,0.7567871269557717,0.756861162566325,0.7569352108201142,0.7570092716323873,0.7570833449080248,0.7571574305488371,0.757231528456635,0.7573056385332289,0.7573797606804293,0.7574538948000468,0.7575280407758245,0.7576021985058785,0.7576763679016865,0.7577505488638338,0.7578247412929063,0.7578989450894895,0.7579731601541693,0.758047386387531,0.758121623681761,0.7581958719181693,0.7582701310134223,0.7583444008668956,0.7584186813779645,0.7584929724460047,0.7585672739703916,0.7586415858505007,0.7587159079857074,0.7587902402440043,0.7588645825452274,0.7589389347877432,0.7590132968697676,0.7590876686895163,0.7591620501452049,0.7592364411350492,0.7593108415572649,0.7593852512898275,0.7594596702339431,0.7595340982939423,0.7596085353669265,0.7596829813499975,0.7597574361402568,0.7598318996348059,0.7599063717307466,0.7599808523143481,0.7600553412710566,0.7601298385100032,0.7602043439272114,0.7602788574187049,0.7603533788805071,0.7604279082086418,0.7605024452991322,0.7605769900451977,0.7606515423188822,0.7607261020331404,0.7608006690829487,0.7608752433632834,0.7609498247691207,0.7610244131954368,0.7610990085372079,0.7611736106894105,0.7612482195249081,0.761322834988061,0.7613974569406393,0.7614720851833511,0.7615467196955349,0.7616213599809002,0.7616960062171483,0.7617706584922114,0.7618453168060894,0.7619199806187411,0.7619946497744867,0.7620693245830797,0.7621440050445202,0.7622186908234214,0.7622933813051789,0.7623680770053348,0.7624427779238893,0.7625174839686992,0.7625921940966799,0.7626669089910809,0.7627416286519023,0.762816353079144,0.7628910815128814,0.7629658141231787,0.7630405509395394,0.7631152918916246,0.7631900369090954,0.7632647857342225,0.763339538135457,0.7634142941530015,0.7634890536817691,0.7635638166166722,0.7636385828403295,0.7637133521518487,0.7637881244950986,0.763862899755884,0.7639376778200091,0.7640124585732786,0.7640872419097406,0.7641620277131057,0.7642368158676253,0.76431160625945,0.7643863987747309,0.7644611932996185,0.7645359897202636,0.764610787922817,0.7646855878062137,0.7647603892710226,0.7648351921886504,0.7649099964465217,0.7649848019320614,0.7650596085326945,0.7651344161358457,0.7652092246289396,0.7652840338995434,0.7653588438427811,0.7654336543409216,0.7655084652816755,0.7655832765527532,0.7656580880418652,0.7657328996367222,0.7658077112250345,0.7658825226945127,0.7659573339246616,0.7660321448031683,0.7661069552210805,0.7661817650656207,0.7662565742240113,0.7663313825834744,0.7664061900312328,0.7664809964545085,0.7665558017354331,0.766630605747706,0.7667054083895782,0.7667802095474855,0.7668550091078637,0.7669298069571485,0.7670046029817756,0.7670793970681807,0.7671541891027998,0.7672289789522393,0.7673037665129872,0.7673785516728171,0.7674533343173428,0.7675281143321777,0.7676028916029355,0.7676776660152297,0.7677524374546737,0.767827205796811,0.7679019709222252,0.7679767327239467,0.7680514910868117,0.7681262458956566,0.7682009970353176,0.7682757443906312,0.7683504878464336,0.7684252272853235,0.7684999625755387,0.7685746936138199,0.7686494202842743,0.7687241424710093,0.7687988600581317,0.768873572929749,0.7689482809699683,0.7690229840628967,0.7690976820787877,0.7691723749053827,0.7692470624299805,0.7693217445359942,0.7693964211068371,0.7694710920259228,0.7695457571766641,0.7696204164424746,0.7696950697005792,0.7697697168259868,0.7698443577101926,0.7699189922359422,0.769993620285981,0.7700682417430544,0.7701428564899082,0.7702174644092876,0.7702920653839382,0.7703666592788472,0.7704412459883548,0.7705158253946758,0.77059039737991,0.7706649618261574,0.7707395186155181,0.7708140676300922,0.7708886087519794,0.7709631418519546,0.7710376668109549,0.7711121835162289,0.7711866918490697,0.7712611916907589,0.7713356829225657,0.7714101654257478,0.7714846390815508,0.7715591037712086,0.771633559375943,0.7717080057769641,0.7717824428554698,0.7718568704926464,0.7719312885494475,0.7720056969198632,0.7720800954854312,0.772154484126486,0.7722288627233146,0.7723032311561574,0.772377589305208,0.7724519370506127,0.7725262742724712,0.7726006008508363,0.7726749166657135,0.7727492215970619,0.7728235155219774,0.7728977983132085,0.7729720698570102,0.7730463300327318,0.7731205787196554,0.773194815796996,0.7732690411439013,0.7733432546394517,0.7734174561626607,0.7734916455924741,0.773565822807771,0.7736399876873628,0.7737141401099938,0.7737882799537663,0.773862407097233,0.773936521419252,0.7740106227982616,0.774084711112631,0.7741587862406603,0.7742328480605806,0.7743068964505542,0.7743809312886741,0.7744549524529648,0.7745289598213813,0.7746029532718097,0.7746769326820675,0.7747508979330837,0.7748248489006229,0.7748987854621482,0.7749727074953302,0.7750466148777765,0.7751205074870317,0.7751943852005773,0.7752682478958319,0.7753420954501515,0.7754159277408287,0.7754897446450933,0.7755635460401122,0.7756373318036598,0.7757111018148128,0.7757848559487724,0.7758585940825661,0.7759323160931635,0.7760060218574771,0.7760797112523616,0.7761533841546143,0.7762270404409748,0.7763006799881254,0.7763743026726905,0.7764479083712372,0.7765214969602752,0.7765950683171535,0.7766686223184414,0.7767421588399221,0.7768156777579366,0.7768891789487707,0.776962662288656,0.7770361276537691,0.777109574920232,0.7771830039641126,0.7772564146614233,0.7773298068881227,0.7774031805201141,0.7774765354332468,0.7775498715042204,0.7776231886082651,0.7776964866209986,0.7777697654180894,0.7778430248751532,0.7779162648677528,0.7779894852713978,0.7780626859615454,0.7781358668135998,0.7782090277029123,0.7782821685047815,0.7783552890944527,0.7784283893473233,0.7785014691392843,0.7785745283447877,0.7786475668389065,0.7787205844966627,0.7787935811930274,0.7788665568029207,0.7789395112012116,0.7790124442627184,0.7790853558622081,0.7791582458743966,0.7792311141739495,0.7793039606354807,0.7793767851348842,0.7794495875470304,0.7795223677454275,0.779595125604556,0.7796678609988462,0.7797405738026777,0.7798132638903797,0.7798859311362307,0.7799585754144577,0.7800311965992366,0.7801037945646919,0.7801763691848962,0.7802489203338704,0.780321447885583,0.7803939517139502,0.7804664316928356,0.7805388876960502,0.7806113195973517,0.7806837272704449,0.7807561105889806,0.7808284694265567,0.7809008036567167,0.78097311315295,0.7810453977886921,0.7811176574373234,0.7811898919721703,0.7812621012665036,0.7813342851935392,0.7814064436278442,0.7814785764495714,0.7815506835251906,0.7816227647278863,0.7816948199307979,0.7817668490070201,0.7818388518296022,0.7819108282715489,0.7819827782058199,0.7820547015053299,0.7821265980429494,0.7821984676915039,0.7822703103237745,0.7823421258124978,0.7824139140303662,0.7824856748500273,0.782557408144085,0.7826291137850986,0.7827007916455836,0.7827724415980113,0.7828440635148092,0.7829156572717862,0.7829872227393191,0.7830587597891637,0.7831302682936627,0.7832017481251198,0.7832731991558,0.78334462125793,0.7834160143036989,0.783487378165257,0.7835587127147176,0.7836300178241559,0.7837012933656099,0.7837725392110805,0.7838437552325314,0.7839149413018897,0.7839860972910456,0.7840572230718533,0.7841283185161304,0.7841993834956585,0.7842704178821834,0.7843414215462671,0.7844123943592517,0.7844833361937434,0.7845542469212958,0.7846251264134244,0.7846959745416073,0.7847667911772856,0.7848375761918629,0.7849083294567054,0.7849790508431427,0.7850497402224673,0.7851203974659352,0.7851910224447655,0.7852616150301408,0.7853321750932076,0.785402702505076,0.78547319713682,0.7855436588594775,0.7856140875440507,0.7856844830615062,0.7857548452821846,0.7858251740744454,0.785895469311525,0.785965730864173,0.7860359586030995,0.7861061523989755,0.7861763121224332,0.7862464376440653,0.7863165288344258,0.7863865855640294,0.7864566077033521,0.7865265951228306,0.7865965476928631,0.7866664652838087,0.7867363477659874,0.7868061950096809,0.7868760068851317,0.7869457832625438,0.7870155240120823,0.7870852290038736,0.7871548981080055,0.7872245311935194,0.7872941281310322,0.7873636887906498,0.7874332130422795,0.7875027007557889,0.7875721518010055,0.7876415660477168,0.7877109433656709,0.7877802836245755,0.7878495866940985,0.7879188524438683,0.7879880807434729,0.7880572714624607,0.7881264244703403,0.7881955396365801,0.7882646168306087,0.7883336559218149,0.7884026567795479,0.7884716192731164,0.7885405432717896,0.7886094286449042,0.7886782752616719,0.7887470829911587,0.7888158517024788,0.7888845812647066,0.788953271546877,0.7890219224179853,0.789090533746987,0.7891591054027982,0.7892276372542952,0.7892961291703148,0.7893645810196541,0.7894329926710708,0.7895013639932827,0.7895696948549683,0.7896379851247664,0.789706234671276,0.789774443363057,0.7898426110686294,0.7899107376564737,0.7899788229949392,0.7900468669520881,0.7901148693966082,0.7901828301968111,0.7902507492209685,0.7903186263373119,0.7903864614140327,0.7904542543192823,0.790522004921172,0.7905897130877726,0.7906573786871152,0.7907250015871903,0.7907925816559488,0.7908601187613008,0.7909276127711168,0.7909950635532267,0.7910624709754203,0.7911298349054472,0.791197155211017,0.7912644317597989,0.7913316644194217,0.7913988530545893,0.7914659975347764,0.7915330977278432,0.7916001535012169,0.7916671647222838,0.7917341312583892,0.7918010529768376,0.7918679297448921,0.7919347614297751,0.7920015478986683,0.7920682890187121,0.792134984657006,0.7922016346806091,0.7922682389565392,0.7923347973517731,0.7924013097332474,0.7924677759678573,0.7925341959224577,0.7926005694638623,0.7926668945445402,0.7927331735108505,0.7927994040896625,0.7928655873477164,0.7929317241581438,0.7929978145209449,0.7930638584361196,0.793129851835759,0.7931957944036072,0.7932616892796447,0.7933275364638717,0.7933933359562881,0.793459087756894,0.7935247918656892,0.793590448282674,0.7936560570078481,0.7937216180412118,0.7937871313827648,0.7938525966802622,0.7939180055637198,0.7939833653132887,0.7940486759289689,0.7941139374107603,0.7941791497586629,0.7942443129726768,0.7943094270528019,0.7943744919990384,0.7944395078113861,0.794504474489845,0.7945693920344151,0.794634255509651,0.794699064508864,0.7947638228610008,0.7948285305660615,0.7948931876240463,0.7949577940349549,0.7950223497987876,0.7950868549155442,0.7951513093852248,0.7952157132078294,0.7952800663833579,0.7953443685016872,0.7954086093766217,0.7954727976097598,0.795536933146778,0.7956010159333529,0.7956650459151611,0.795729023037879,0.7957929472471832,0.7958568184887503,0.7959206367082569,0.7959844018513794,0.7960481138637945,0.7961117726911785,0.7961753782792083,0.7962389305735601,0.7963024295199107,0.7963658750639365,0.7964292671513141,0.7964926057277201,0.7965558907388309,0.7966191221303232,0.7966822998478734,0.7967454179837649,0.7968084781212162,0.7968714831169796,0.7969344328601032,0.7969973272396356,0.7970601661446246,0.7971229494641189,0.7971856770871666,0.7972483489028158,0.7973109648001151,0.7973735246681126,0.7974360283958567,0.7974984758723954,0.7975608669867773,0.7976232016280506,0.7976854796852634,0.7977477010474641,0.7978098656037009,0.7978719732430223,0.7979340238544763,0.7979960173271113,0.79805795256733,0.7981198272284198,0.7981816438549367,0.7982434023110749,0.7983051024610281,0.7983667441689903,0.7984283272991552,0.7984898517157168,0.798551317282869,0.7986127238648055,0.7986740713257202,0.798735359529807,0.7987965883412598,0.7988577576242724,0.7989188672430387,0.7989799170617525,0.7990409069446078,0.7991018367557984,0.799162706359518,0.7992235156199607,0.7992842644013203,0.7993449525677906,0.7994055786015063,0.7994661433662955,0.7995266469334817,0.7995870891636865,0.7996474699175311,0.7997077890556371,0.7997680464386258,0.7998282419271187,0.799888375381737,0.7999484466631024,0.8000084556318362,0.8000684021485598,0.8001282860738947,0.8001881072684622,0.8002478655928839,0.800307560907781,0.800367193073775,0.8004267619514874,0.8004862674015395,0.8005457092845528,0.8006050874611488,0.8006644017919486,0.800723652137574,0.8007828383586462,0.8008419603157867,0.8009010178696168,0.8009600108807581,0.8010189392098318,0.8010778027174595,0.8011366012642627,0.8011953347108625,0.8012540029178806,0.8013126057459382,0.8013711430556569,0.8014296140211837,0.8014880190816006,0.8015463581398102,0.8016046310546011,0.8016628376847617,0.8017209778890805,0.8017790515263459,0.8018370584553464,0.8018949985348703,0.8019528716237064,0.8020106775806429,0.8020684162644683,0.8021260875339712,0.8021836912479398,0.8022412272651627,0.8022986954444284,0.8023560956445253,0.8024134277242418,0.8024706915423665,0.8025278869576877,0.8025850138289939,0.8026420720150736,0.8026990613747154,0.8027559817667075,0.8028128330498384,0.8028696150828968,0.8029263277246708,0.8029829708339491,0.8030395442695201,0.8030960478901722,0.8031524815546939,0.8032088451218737,0.8032651384505,0.8033213613899819,0.803377513053003,0.8034335939872287,0.8034896040495408,0.8035455430968216,0.8036014109859527,0.8036572075738164,0.8037129327172945,0.8037685862732689,0.8038241680986216,0.8038796780502346,0.8039351159849899,0.8039904817597694,0.804045775231455,0.8041009962569289,0.8041561446930728,0.804211220396769,0.8042662232248989,0.804321153034345,0.8043760096819892,0.8044307930247131,0.804485502919399,0.8045401392229288,0.8045947017921844,0.8046491904840478,0.804703605155401,0.8047579456631258,0.8048122118641043,0.8048664036152186,0.8049205207733503,0.8049745631953817,0.8050285307381947,0.8050824232586711,0.805136240613693,0.8051899825731276,0.805243648137526,0.8052972380177749,0.8053507520682045,0.8054041901431452,0.8054575520969273,0.805510837783881,0.8055640470583367,0.8056171797746248,0.8056702357870753,0.8057232149500188,0.8057761171177854,0.8058289421447055,0.8058816898851093,0.8059343601933273,0.8059869529236897,0.8060394679305267,0.8060919050681687,0.8061442641909461,0.806196545153189,0.8062487478092278,0.8063008720133927,0.8063529176200143,0.8064048844834225,0.8064567724579479,0.8065085813979207,0.8065603111576712,0.8066119615915297,0.8066635325538265,0.8067150238988919,0.8067664354810562,0.8068177671546497,0.8068690187740027,0.8069201901934456,0.8069712810666396,0.8070222903644738,0.8070732189144654,0.8071240665677835,0.807174833175597,0.8072255185890751,0.8072761226593868,0.8073266452377011,0.8073770861751872,0.8074274453230141,0.8074777225323508,0.8075279176543665,0.8075780305402301,0.8076280610411108,0.8076780090081777,0.8077278742925996,0.8077776567455458,0.8078273562181852,0.807876972561687,0.8079265056272202,0.8079759552659539,0.8080253213290571,0.8080746036676989,0.8081238021330482,0.8081729165762744,0.8082219468485463,0.808270892801033,0.8083197542849037,0.8083685311513272,0.8084172232514728,0.8084658304365094,0.8085143525576062,0.8085627894659322,0.8086111410126563,0.8086594067083697,0.8087075855882506,0.80875567853133,0.8088036853851167,0.8088516059971197,0.8088994402148478,0.80894718788581,0.8089948488575152,0.8090424229774721,0.8090899100931898,0.809137310052177,0.8091846227019429,0.8092318478899962,0.8092789854638458,0.8093260352710007,0.8093729971589696,0.8094198709752616,0.8094666565673855,0.8095133537828503,0.8095599624055301,0.8096064759985173,0.8096529036994748,0.8096992415032865,0.8097454733445796,0.8097916164526048,0.8098376708273619,0.8098836364688512,0.8099295133770725,0.809975301552026,0.8100210009937114,0.810066611702129,0.8101121336772786,0.8101575669191603,0.810202911427774,0.8102481672031199,0.8102933342451978,0.8103384125540077,0.8103833519875812,0.8104281927687143,0.8104729413171727,0.8105175976329567,0.8105621617160661,0.810606633566501,0.8106510131842614,0.8106953005693471,0.8107394957217583,0.8107835986414951,0.8108276093285571,0.8108715277829447,0.8109153540046578,0.8109590879936962,0.8110027297500602,0.8110462792737496,0.8110897365647645,0.8111331016231047,0.8111763744487704,0.8112195550417617,0.8112626434020783,0.8113056395297205,0.811348543424688,0.811391355086981,0.8114340745165994,0.8114767017135434,0.8115192366778127,0.8115616794094075,0.8116040299083278,0.8116462881745735,0.8116884542081446,0.8117305042694205,0.8117724093989543,0.8118142176920126,0.8118559291485954,0.8118975437687027,0.8119390615523345,0.8119804824994908,0.8120218066101716,0.812063033884377,0.8121041643221069,0.8121451979233612,0.8121861346881399,0.8122269746164433,0.8122677177082711,0.8123083639636235,0.8123489133825004,0.8123893659649017,0.8124297217108276,0.812469980620278,0.8125101426932528,0.8125502079297522,0.812590176329776,0.8126300478933244,0.8126698226203973,0.8127095005109947,0.8127490815651166,0.8127885657827629,0.8128279531639339,0.8128672437086293,0.8129064374168491,0.8129455342885935,0.8129845343238624,0.8130233749181152,0.8130620948226427,0.813100712817934,0.8131392289039889,0.8131776430808078,0.8132159553483902,0.8132541657067365,0.8132922741558465,0.8133302806957202,0.8133681853263578,0.813405988047759,0.813443688859924,0.8134812877628528,0.8135187847565453,0.8135561798410015,0.8135934730162214,0.8136306642822051,0.8136677536389526,0.8137047410864638,0.8137416266247388,0.8137784102537775,0.8138150919735799,0.8138516717841462,0.8138881496854761,0.8139245256775698,0.8139607997604272,0.8139969719340484,0.8140330421984333,0.814069010553582,0.8141048769994944,0.8141406415361706,0.8141762901793042,0.8142117791636352,0.8142471610251273,0.8142824356872241,0.8143176030733699,0.8143526631070084,0.8143876157115834,0.8144224608105388,0.8144571983273188,0.8144918281853669,0.8145263503081273,0.8145607646190438,0.8145950710415603,0.8146292694991206,0.8146633599151688,0.8146973422131487,0.8147312163165041,0.8147649821486792,0.8147986396331176,0.8148321886932632,0.8148656292525602,0.8148989612344523,0.8149321845623833,0.8149652991597973,0.814998304950138,0.8150312018568495,0.8150639898033757,0.8150966687131603,0.8151292385096475,0.8151616991162808,0.8151940504565045,0.8152262924537622,0.815258425031498,0.8152904481131558,0.8153223616221793,0.8153541654820126,0.8153858596160996,0.815417443947884,0.8154489184008099,0.8154802828983212,0.8155115373638617,0.8155426817208753,0.815573715892806,0.8156046398030977,0.8156354533751942,0.8156661565325395,0.8156967491985774,0.8157272312967518,0.8157576027505068,0.8157878530837347,0.815817930953993,0.8158478936132506,0.8158777408985652,0.8159074726469945,0.8159370886955961,0.8159665888814277,0.815995973041547,0.8160252410130119,0.8160543926328798,0.8160834277382085,0.8161123461660558,0.8161411477534791,0.8161698323375365,0.8161983997552854,0.8162268498437836,0.8162551824400887,0.8162833973812584,0.8163114945043506,0.8163394736464228,0.8163673346445328,0.8163950773357381,0.8164227015570966,0.816450207145666,0.8164775939385037,0.8165048617726678,0.8165320104852157,0.8165590399132052,0.8165859498936939,0.8166127402637398,0.8166394108604002,0.8166659615207329,0.8166923920817958,0.8167187023806464,0.8167448922543423,0.8167709615399414,0.8167969100745014,0.8168227376950798,0.8168484442387346,0.8168740295425232,0.8168994934435033,0.8169248357787328,0.8169500563852692,0.8169751551001703,0.8170001317604938,0.8170249862032972,0.8170249862032972,0.8170496634103392,0.8170742170849398,0.8170986509151581,0.8171229363653055,0.8171470952568598,0.8171711300974878,0.8171950408871894,0.8172188276259648,0.8172424903138139,0.8172660289507366,0.8172894435367332,0.8173127340718034,0.8173359005559474,0.8173589429891651,0.8173818613714564,0.8174046557028216,0.8174273259832604,0.8174498033828845,0.8174721511760905,0.8174943705776782,0.8175164615876473,0.8175384242059982,0.8175602584327306,0.8175819642678446,0.8176035417113402,0.8176249907632175,0.8176463114234762,0.8176675036921167,0.8176885675691388,0.8177095030545424,0.8177303101483275,0.8177509888504944,0.8177715391610428,0.8177919610799729,0.8178122546072845,0.8178324197429777,0.8178524564870526,0.817872364839509,0.8178921448003471,0.8179117963695667,0.817931319547168,0.8179507143331508,0.8179699807275153,0.8179891187302614,0.818008128341389,0.8180270095608982,0.8180457623887891,0.8180643868250616,0.8180828226912226,0.8181010962246317,0.8181192357732089,0.8181372413369542,0.8181551129158678,0.8181728505099496,0.8181904541191996,0.8182079237436176,0.818225259383204,0.8182424610379585,0.8182595287078812,0.818276462392972,0.818293262093231,0.8183099278086583,0.8183264595392538,0.8183428572850174,0.8183591210459492,0.8183752508220492,0.8183912466133174,0.8184071084197537,0.8184228362413583,0.818438430078131,0.818453889930072,0.818469215797181,0.8184844076794583,0.8184994655769038,0.8185143894895175,0.8185291794172993,0.8185438353602493,0.8185583573183676,0.8185727452916539,0.8185869640315937,0.8186009829018169,0.8186148616646584,0.8186286003201181,0.818642198868196,0.818655657308892,0.8186689756422063,0.8186821538681389,0.8186951919866896,0.8187080899978585,0.8187208479016457,0.818733465698051,0.8187459433870746,0.8187582809687164,0.8187704784429765,0.8187825358098546,0.8187944530693511,0.8188062302214657,0.8188178672661985,0.8188293642035496,0.8188407210335188,0.8188519377561063,0.818863014371312,0.818873950879136,0.818884747279578,0.8188954035726383,0.8189059197583168,0.8189162958366136,0.8189265318075286,0.8189366276710618,0.8189465834272132,0.8189563921955306,0.8189659362408246,0.8189753312608375,0.8189845771831608,0.8189936739353858,0.819002621445104,0.8190114196399068,0.8190200684473855,0.8190285677951317,0.8190369176107367,0.8190451178217919,0.8190531683558887,0.8190610691406186,0.819068820103573,0.8190764211723431,0.8190838722745206,0.8190911733376969,0.8190983242894632,0.819105325057411,0.8191121755691316,0.8191188757522166,0.8191254255342575,0.8191318248428454,0.819138073605572,0.8191441717500285,0.8191501192038064,0.8191559158944971,0.819161561749692,0.8191670566969825,0.8191724006639601,0.8191775935782162,0.819182635367342,0.8191875259589292,0.8191922652805691,0.819196853259853,0.8192012898243725,0.8192055749017189,0.8192097084194835,0.8192136903052579,0.8192175204866334,0.8192211988912016,0.8192247254465537,0.8192281000802811,0.8192313227199755,0.8192343932932279,0.81923731172763,0.8192400779507731,0.8192426918902487,0.8192451534736481,0.8192474626285627,0.8192496192825841,0.8192516233633036,0.8192534747983125,0.8192551735152023,0.8192567194415644,0.8192581125049904,0.8192593526330714,0.8192604397533989,0.8192613737935645,0.8192621546811593,0.8192627823437749,0.8192632567090028,0.8192635777044344,0.8192637452576608,0.8192637592962737,0.8192635136014952,0.8192630812442714,0.8192624888618991,0.8192617362866952,0.8192608233509758,0.8192597498870579,0.8192585157272578,0.8192571207038921,0.8192555646492774,0.8192538473957303,0.8192519687755673,0.8192499286211049,0.8192477267646597,0.8192453630385483,0.8192428372750874,0.8192401493065933,0.8192372989653828,0.8192342860837721,0.8192311104940782,0.8192277720286174,0.8192242705197064,0.8192206057996615,0.8192167777007996,0.819212786055437,0.8192086306958904,0.8192043114544765,0.8191998281635114,0.8191951806553122,0.8191903687621951,0.8191853923164768,0.8191802511504739,0.8191749450965028,0.8191694739868801,0.8191638376539225,0.8191580359299465,0.8191520686472686,0.8191459356382055,0.8191396367350736,0.8191331717701895,0.8191265405758699,0.8191197429844311,0.8191127788281899,0.8191056479394627,0.8190983501505662,0.8190908852938169,0.8190832532015313,0.8190754537060261,0.8190674866396177,0.8190593518346228,0.8190510491233578,0.8190425783381394,0.8190339393112842,0.8190251318751087,0.8190161558619294,0.8190070111040629,0.8189976974338258,0.8189882146835346,0.8189785626855058,0.8189687412720562,0.8189587502755022,0.8189485895281604,0.8189382588623473,0.8189277581103794,0.8189170871045734,0.8189062117749535,0.8188951341204916,0.8188838827174075,0.818872457352547,0.8188608578127559,0.8188490838848796,0.8188371353557643,0.8188250120122557,0.8188127136411992,0.8188002400294411,0.8187875909638267,0.8187747662312019,0.8187617656184126,0.8187485889123045,0.8187352358997232,0.8187217063675147,0.8187080001025246,0.8186941168915988,0.8186800565215829,0.8186658187793228,0.8186514034516641,0.8186368103254528,0.8186220391875344,0.8186070898247548,0.8185919620239598,0.8185766555719951,0.8185611702557065,0.8185455058619397,0.8185296621775406,0.8185136389893548,0.8184974360842281,0.8184810532490063,0.8184644902705351,0.8184477469356604,0.8184308230312278,0.8184137183440833,0.8183964326610723,0.8183789657690408,0.8183613174548346,0.8183434875052994,0.8183254757072809,0.8183072818476248,0.8182889057131771,0.8182703470907834,0.8182516057672895,0.8182326815295412,0.8182135741643842,0.8181942834586643,0.8181748091992271,0.8181551511729187,0.8181353091665846,0.8181152829670706,0.8180950723612226,0.8180746771358861,0.8180540970779071,0.8180333319741313,0.8180123816114044,0.8179912457765722,0.8179699242564806,0.8179484168379751,0.8179267233079016,0.8179048434531059,0.8178827770604337,0.8178605239167308,0.8178380804280314,0.8178154404980736,0.81779261259675,0.8177695965020425,0.8177463919919337,0.8177229988444054,0.8176994168374401,0.81767564574902,0.8176516853571272,0.817627535439744,0.8176031957748525,0.8175786661404351,0.8175539463144739,0.817529036074951,0.8175039351998488,0.8174786434671494,0.8174531606548351,0.8174274865408881,0.8174016209032906,0.8173755635200247,0.8173493141690727,0.817322872628417,0.8172962386760395,0.8172694120899225,0.8172423926480484,0.8172151801283992,0.8171877743089573,0.8171601749677047,0.8171323818826237,0.8171043948316966,0.8170762135929055,0.8170478379442326,0.8170192676636603,0.8169905025291706,0.8169615423187458,0.8169323868103682,0.8169030357820198,0.816873489011683,0.8168437462773399,0.8168138073569728,0.8167836720285638,0.8167533400700954,0.8167228112595494,0.8166920853749082,0.8166611621941542,0.8166300414952693,0.8165987230562359,0.8165672066550362,0.8165354920696524,0.8165035790780666,0.8164714674582612,0.8164391569882183,0.8164066474459201,0.8163739386093489,0.8163410302564869,0.8163079221653161,0.816274614113819,0.8162411058799777,0.8162073972417744,0.8161734879771914,0.8161393778642108,0.8161050666808147,0.8160705542049856,0.8160358402147057,0.8160009247533975,0.8159658243733208,0.8159305226140182,0.8158950192657475,0.815859314118766,0.8158234069633314,0.8157872975897015,0.8157509857881334,0.8157144713488851,0.815677754062214,0.8156408337183777,0.8156037101076337,0.8155663830202396,0.8155288522464531,0.8154911175765317,0.815453178800733,0.8154150357093145,0.8153766880925337,0.8153381357406485,0.8152993784439162,0.8152604159925944,0.8152212481769407,0.8151818747872127,0.815142295613668,0.8151025104465642,0.8150625190761588,0.8150223212927095,0.8149819168864736,0.8149413056477088,0.8149004873666729,0.8148594618336232,0.8148182288388175,0.8147767881725131,0.8147351396249678,0.8146932829864392,0.8146512180471847,0.8146089445974618,0.8145664624275284,0.8145237713276419,0.8144808710880598,0.8144377614990398,0.8143944423508395,0.8143509134337164,0.8143071745379279,0.814263225453732,0.8142190659713858,0.8141746958811473,0.8141301149732738,0.814085323038023,0.8140403198656524,0.8139951052464196,0.8139496789705822,0.8139040408283978,0.813858190610124,0.8138121281060182,0.8137658498283495,0.8137193364462709,0.8136726181948165,0.813625688671737,0.8135785222010683,0.8135311453822034,0.8134835582151422,0.8134357606998849,0.8133877528364314,0.8133395346247816,0.8132911060649357,0.8132424671568936,0.8131936179006553,0.8131445582962208,0.8130952883435901,0.8130457799216098,0.8129960340910192,0.812946073972796,0.8128958995669402,0.812845510873452,0.8127949078923313,0.8127440906235781,0.8126930590671924,0.8126418132231741,0.8125903530915233,0.81253867867224,0.8124867899653242,0.8124346869707758,0.812382369688595,0.8123298381187817,0.8122770922613358,0.8122241321162574,0.8121709576835465,0.8121175689632032,0.8120639659552272,0.8120101486596188,0.8119561170763778,0.8119018712055044,0.8118474110469984,0.8117927366008599,0.811737847867089,0.8116827154018728,0.8116273462945531,0.8115717592183925,0.8115159541733911,0.8114599311595486,0.8114036901768652,0.811347231225341,0.8112905543049758,0.8112336594157696,0.8111765465577226,0.8111192157308347,0.8110616669351058,0.811003900170536,0.8109459154371252,0.8108877127348736,0.8108292920637811,0.8107706534238476,0.8107117968150731,0.8106527222374578,0.8105934296910016,0.8105339191757043,0.8104741906915662,0.8104142442385872,0.8103540798167672,0.8102936974261064,0.8102330970666045,0.8101722323667678,0.8101111235870941,0.810049793375541,0.8099882417321083,0.8099264686567959,0.809864474149604,0.8098022582105325,0.8097398208395815,0.809677162036751,0.8096142818020408,0.8095511801354511,0.8094878570369818,0.8094243125066329,0.8093605465444045,0.8092965591502965,0.809232350324309,0.8091679200664419,0.8091032683766952,0.8090383952550689,0.8089733007015631,0.8089079847161778,0.8088424472989129,0.8087766884497684,0.8087107081687442,0.8086445064558406,0.8085780833110574,0.8085114387343947,0.8084445727258524,0.8083774852854304,0.808310176413129,0.8082426461089479,0.8081748943728873,0.8081069212049471,0.8080387266051274,0.8079703105734282,0.8079016731098493,0.8078328142143908,0.8077637338870528,0.8076944321278353,0.8076249012518525,0.8075550993557811,0.8074850730796109,0.8074148224131892,0.807344347346363,0.8072736478689794,0.8072027239708855,0.8071315756419286,0.8070602028719556,0.8069886056508135,0.8069167839683498,0.8068447378144111,0.8067724671788449,0.8066999720514981,0.8066272524222179,0.8065543082808514,0.8064811396172455,0.8064077464212477,0.8063341286827047,0.8062602863914639,0.8061862195373721,0.8061119281102768,0.8060374121000247,0.8059626714964632,0.8058877062894392,0.8058125164687999,0.8057371020243924,0.8056614629460638,0.8055855992236612,0.8055095108470317,0.8054331978060224,0.8053566600904805,0.8052798976902529,0.8052029105951868,0.8051256987951293,0.8050482622799275,0.8049706010394286,0.8048927150634796,0.8048146043419276,0.8047362688646197,0.8046577086214031,0.8045789236021248,0.8044999137966319,0.8044206791947716,0.8043412197863908,0.8042615355613368,0.8041816265094568,0.8041014926205976,0.8040211338846065,0.8039405502913305,0.8038597418306167,0.8037787084923124,0.8036974502662645,0.8036159671423201,0.8035342591103264,0.8034523261601305,0.8033701682815795,0.8032877854645204,0.8032051776988004,0.8031223449742666,0.8030392844074232,0.8029559980289385,0.802872486480202,0.8027887497481009,0.8027047878195218,0.8026206006813518,0.8025361883204779,0.8024515507237868,0.8023666878781658,0.8022815997705015,0.8021962863876811,0.8021107477165914,0.8020249837441192,0.8019389944571518,0.8018527798425759,0.8017663398872784,0.8016796745781463,0.8015927839020666,0.8015056678459261,0.8014183263966118,0.8013307595410107,0.8012429672660099,0.8011549495584959,0.8010667064053559,0.8009782377934768,0.8008895437097456,0.8008006241410491,0.8007114790742744,0.8006221084963084,0.8005325123940379,0.80044269075435,0.8003526435641316,0.8002623708102695,0.8001718724796508,0.8000811485591625,0.7999901990356912,0.7998990238961242,0.7998076231273483,0.7997159967162505,0.7996241446497175,0.7995320669146365,0.7994397634978944,0.799347234386378,0.7992544795669744,0.7991614990265704,0.799068292752053,0.7989748607303092,0.798881202948226,0.79878731939269,0.7986932100505884,0.7985988749088081,0.798504313954236,0.7984095271737591,0.7983145145542644,0.7982192760826387,0.7981238117457689,0.7980281215305419,0.7979322054238449,0.7978360634125647,0.7977397398573204,0.79764324129692,0.7975465214961195,0.7974495805191529,0.7973524184302541,0.797255035293657,0.7971574311735958,0.7970596061343044,0.7969615602400165,0.7968632935549663,0.7967648061433878,0.7966660980695148,0.7965671693975814,0.7964680201918216,0.7963686505164692,0.7962690604357582,0.7961692500139227,0.7960692193151965,0.7959689684038136,0.7958684973440081,0.7957678062000139,0.7956668950360648,0.7955657639163949,0.7954644129052383,0.7953628420668287,0.7952610514654003,0.7951590411651868,0.7950567354409013,0.7949542070796781,0.794851469108672,0.794748499242216,0.7946453116130064,0.7945419100815067,0.7944382946477165,0.7943344653116362,0.7942304220732656,0.7941261649326047,0.7940216938896535,0.793917008944412,0.7938121100968802,0.7937069973470582,0.7936016800315425,0.7934961680693252,0.7933904441271128,0.7932845082049053,0.7931783603027025,0.7930720004205046,0.7929654285583115,0.7928586447161234,0.79275164889394,0.7926444410917616,0.7925370213095879,0.792429389547419,0.7923215458052552,0.792213490083096,0.7921052223809417,0.7919967426987924,0.7918880510366478,0.791779147394508,0.7916700317723732,0.7915607041702432,0.791451164588118,0.7913414130259977,0.7912314494838821,0.7911212739617716,0.7910108864596658,0.7909002869775648,0.7907894755154687,0.7906784520733775,0.7905672849619602,0.790456089422567,0.790344691437369,0.7902330910063661,0.7901212881295584,0.7900092828069459,0.7898970750385286,0.7897846648243063,0.7896720521642794,0.7895592370584475,0.7894462195068109,0.7893329995093694,0.7892195770661231,0.7891059521770719,0.788992124842216,0.7888780950615552,0.7887638628350896,0.7886494281628191,0.7885347910447438,0.7884199514808637,0.7883049094711788,0.788189665015689,0.7880742181143944,0.787958568767295,0.7878427169743908,0.7877266627356817,0.7876104060511677,0.7874939469208491,0.7873772853447255,0.787260421322797,0.7871433548550638,0.7870260859415258,0.786908614582183,0.7867909407770353,0.7866730645260827,0.7865549858293254,0.7864367046867632,0.7863182210983961,0.7861995350642242,0.7860806465842476,0.7859615556584661,0.7858422622868798,0.7857227664694886,0.7856030682062927,0.7854831674972919,0.7853630643424862,0.7852427587418758,0.7851222506954604,0.7850015402032403,0.7848806272652153,0.7847595118813856,0.7846381941698264,0.7845171410237158,0.784395903302703,0.7842744810067878,0.7841528741359701,0.7840310826902501,0.7839091066696278,0.783786946074103,0.783664600903676,0.7835420711583465,0.7834193568381147,0.7832964579429804,0.7831733744729438,0.7830501064280049,0.7829266538081635,0.7828030166134198,0.7826791948437737,0.7825551884992252,0.7824309975797744,0.7823066220854211,0.7821820620161656,0.7820573173720076,0.7819323881529473,0.7818072743589846,0.7816819759901195,0.781556493046352,0.7814308255276822,0.78130497343411,0.7811789367656353,0.7810527155222584,0.7809263097039791,0.7807997193107974,0.7806729443427133,0.7805459847997268,0.780418840681838,0.7802915119890468,0.7801639987213532,0.7800363008787573,0.779908418461259,0.7797803514688583,0.7796520999015553,0.7795236637593498,0.7793950430422419,0.7792662377502317,0.7791372478833192,0.7790080734415042,0.778878714424787,0.7787491708331673,0.7786194426666452,0.7784895299252208,0.778359432608894,0.7782291507176647,0.7780991562999015,0.7779691801902255,0.7778390446320741,0.7777087496254472,0.7775782951703448,0.7774476812667669,0.7773169079147135,0.7771859751141846,0.7770548828651802,0.7769236311677004,0.776792220021745,0.776660649427314,0.7765289193844077,0.7763970298930258,0.7762649809531684,0.7761327725648356,0.7760004047280272,0.7758678774427433,0.775735190708984,0.7756023445267491,0.7754693388960388,0.7753361738168529,0.7752028492891916,0.7750693653130547,0.7749357218884424,0.7748019190153546,0.7746679566937912,0.7745338349237524,0.774399553705238,0.7742651130382482,0.7741305129227829,0.7739957533588421,0.7738608343464258,0.7737257558855339,0.7735905179761666,0.7734551206183239,0.7733195638120055,0.7731838475572117,0.7730479718539425,0.7729119367021977,0.7727757421019774,0.7726393880532816,0.7725028745561103,0.7723662016104635,0.7722293692163412,0.7720923773737435,0.7719552260826702,0.7718179153431214,0.7716804451550971,0.7715428155185974,0.7714050264336222,0.7712672209620435,0.7711294520202754,0.7709915478099343,0.7708535083310204,0.7707153335835336,0.7705770235674739,0.7704385782828413,0.770299997729636,0.7701612819078576,0.7700224308175064,0.7698834444585823,0.7697443228310853,0.7696050659350154,0.7694656737703727,0.769326146337157,0.7691864836353686,0.7690466856650071,0.7689067524260729,0.7687666839185656,0.7686264801424856,0.7684861410978326,0.7683456667846068,0.7682050572028081,0.7680643123524364,0.767923432233492,0.7677824168459746,0.7676413477052624,0.7675003550651793,0.7673592483045175,0.767218027423277,0.7670766924214577,0.7669352432990597,0.7667936800560828,0.7666520026925273,0.766510211208393,0.7663683056036801,0.7662262858783883,0.7660841520325178,0.7659419040660684,0.7657995419790404,0.7656570657714337,0.7655144754432481,0.7653717709944838,0.7652289524251409,0.7650860197352191,0.7649429729247186,0.7647998119936393,0.7646565369419813,0.7645131477697445,0.7643696444769291,0.7642260270635348,0.7640822955295619,0.7639384875479391,0.7637948122866351,0.7636510436497312,0.7635071816372272,0.7633632262491231,0.7632191774854191,0.763075035346115,0.7629307998312108,0.7627864709407066,0.7626420486746024,0.762497533032898,0.7623529240155937,0.7622082216226893,0.762063425854185,0.7619185367100805,0.761773554190376,0.7616284782950714,0.7614833090241668,0.7613380463776622,0.7611926903555576,0.7610472409578529,0.7609016981845481,0.7607560620356434,0.7606103325111385,0.7604645096110336,0.7603185933353288,0.7601725836840239,0.7600268384151112,0.7598810346681385,0.7597351674357443,0.7595892370183659,0.75944324371644,0.7592971878304039,0.7591510696606946,0.7590048895077489,0.7588586476720042,0.7587123444538972,0.7585659801538652,0.7584195550723452,0.7582730695097741,0.758126523766589,0.757979918143227,0.7578332529401249,0.7576865284577201,0.7575397449964494,0.7573929028567499,0.7572460023390586,0.7570990437438126,0.756952027371449,0.7568049535224046,0.7566578224971167,0.7565106345960221,0.756363390119558,0.7562160893681614,0.7560687326422694,0.7559213202423188,0.755773852468747,0.7556263296219907,0.7554787520024872,0.7553311199106733,0.7551834336469863,0.755035693511863,0.7548878998057404,0.7547400528290559,0.7545921528822461,0.7544442002657484,0.7542961952799996,0.7541481382254369,0.7540000294024971,0.7538518691116175,0.7537036576532351,0.7535553953277867,0.7534070824357096,0.7532587192774408,0.7531103061534171,0.7529618433640759,0.7528133312098539,0.7526647699911885,0.7525161600085163,0.7523676147368356,0.7522192874391314,0.7520709334347914,0.7519225534161419,0.7517741480755095,0.7516257181052204,0.7514772641976013,0.7513287870449784,0.7511802873396781,0.7510317657740271,0.7508832230403515,0.7507346598309779,0.7505860768382326,0.7504374747544421,0.7502888542719329,0.7501402160830313,0.7499915608800637,0.7498428893553566,0.7496942022012364,0.7495455001100294,0.7493967837740623,0.7492480538856612,0.7490993111371527,0.7489505562208633,0.7488017898291192,0.7486530126542469,0.7485042253885729,0.7483554287244235,0.7482066233541252,0.7480578099700045,0.7479089892643876,0.7477601619296012,0.7476113286579714,0.747462490141825,0.747313647073488,0.7471648001452871,0.7470159500495487,0.746867097478599,0.7467182431247648,0.7465693876803721,0.7464205318377476,0.7462716762892176,0.7461228217271088,0.7459739688437471,0.7458251183314594,0.7456762708825718,0.7455274271894109,0.745378587944303,0.7452297538395747,0.7450809255675521,0.7449321038205621,0.7447832892909306,0.7446344826709844,0.7444858015125445,0.7443372055809871,0.7441886302624654,0.7440400764449691,0.7438915450164877,0.7437428979230655,0.7435942520004101,0.7434456324326059,0.7432970930039624,0.7431486040130872,0.7430001488900378,0.7428517276348142,0.7427033402474164,0.7425549867278443,0.7424066670760979,0.7422583812921775,0.7421101293760828,0.7419619113278139,0.7418137271473707,0.7416655768347533,0.7415174603899618,0.741369377812996,0.7412213291038561,0.7410733142625419,0.7409253332890534,0.7407773861833907,0.7406296048365169,0.7404819849026513,0.7403344156812945,0.7401868971724467,0.7400394293761078,0.7398920122922779,0.7397446459209567,0.7395973302621445,0.7394500653158412,0.7393028510820469,0.7391556875607613,0.7390085747519848,0.7388615126557171,0.7387145012719584,0.7385675406007085,0.7384206306419675,0.7382737713957355,0.7381269628620123,0.7379802050407981,0.7378334979320927,0.7376868415358964,0.7375402358522088,0.7373936808810302,0.7372471766223605,0.7371007230761997,0.7369543202425477,0.7368079681214047,0.7366616667127707,0.7365154160166454,0.7363694864032023,0.7362236949129183,0.7360779769696719,0.7359323325734634,0.7357867617242925,0.7356412644221594,0.7354958406670639,0.7353504904590061,0.7352052137979861,0.7350600106840037,0.7349148811170592,0.7347698250971523,0.7346248426242831,0.7344799336984515,0.7343350983196578,0.7341903364879018,0.7340456482031834,0.7339010334655028,0.7337564922748598,0.7336120246312546,0.7334676305346872,0.7333233099851574,0.7331790629826653,0.733034889527211,0.7328907896187943,0.7327467632574154,0.7326028104430742,0.7324589311757707,0.7323151493097089,0.7321717781008896,0.7320285046078725,0.7318853288306576,0.7317422507692449,0.7315992704236344,0.731456387793826,0.7313136028798198,0.7311709156816159,0.7310283261992141,0.7308858344326145,0.730743440381817,0.7306011440468217,0.7304589454276287,0.7303168445242378,0.7301748413366491,0.7300329358648626,0.7298911281088782,0.7297494180686961,0.7296078057443162,0.7294662911357384,0.7293248742429628,0.7291835550659893,0.7290423336048181,0.7289012098594491,0.7287601838298822,0.7286192555161175,0.728478424918155,0.7283376920359946,0.7281971656488112,0.7280569702352833,0.7279168992118232,0.727776952981348,0.7276371319467747,0.7274974365110203,0.7273578670770017,0.7272184240476359,0.7270791078258401,0.7269399188145311,0.726800857416626,0.7266619240350418,0.7265231190726955,0.726384442932504,0.7262458960173844,0.7261074787302537,0.7259691914740288,0.7258310346516269,0.7256930086659649,0.7255551139199597,0.7254173508165285,0.7252797197585881,0.7251422211490556,0.7250048553908479,0.7248676228868822,0.7247305240400754,0.7245935592533446,0.7244567289296066,0.7243200334717784,0.7241834732827772,0.72404704876552,0.7239107603229236,0.7237746083579051,0.7236385932733815,0.7235027154722699,0.7233669753574872,0.7232313733319503,0.7230959097985764,0.7229605851602824,0.7228253998199854,0.7226903541806022,0.72255544864505,0.7224206836162457,0.7222860594971063,0.7221515766905489,0.7220172355994904,0.7218830844312084,0.7217492220061273,0.7216155148674194,0.7214819636791624,0.7213485691054343,0.7212153318103129,0.7210822524578762,0.7209493317122018,0.7208165702373676,0.7206839686974515,0.7205515277565314,0.7204192480786852,0.7202871303279905,0.7201551751685253,0.7200233832643675,0.7198917552795949,0.7197602918782854,0.7196289937245167,0.7194978614823668,0.7193668958159135,0.7192360973892346,0.719105466866408,0.7189750049115116,0.718844712188623,0.7187145893618203,0.7185846370951814,0.7184548560527839,0.7183252468987059,0.7181958102970251,0.7180665469118193,0.7179374574071664,0.7178085424471444,0.717679802695831,0.717551238817304,0.7174228514756413,0.7172946413349208,0.7171666090592204,0.7170387553126177,0.7169110807591909,0.7167835860630176,0.7166562718881757,0.716529138898743,0.7164021877587975,0.7162754191324169,0.7161488336836791,0.7160224320766619,0.7158962177065656,0.7157702017375948,0.715644372622971,0.7155187310483648,0.7153932776994468,0.7152680132618874,0.7151429384213571,0.7150180538635265,0.7148933602740659,0.714768858338646,0.7146445487429373,0.7145204321726102,0.7143965093133352,0.7142727808507828,0.7141492474706237,0.7140259098585281,0.7139027687001667,0.7137798246812099,0.7136570784873284,0.7135345308041924,0.7134121823174726,0.7132900337128395,0.7131680856759636,0.7130463388925153,0.7129247940481652,0.7128034518285837,0.7126823129194415,0.712561378006409,0.7124406477751566,0.7123201229113548,0.7121998041006743,0.7120796920287855,0.7119597873813588,0.7118400908440649,0.7117206031025741,0.711601324842557,0.7114822567496842,0.711363399509626,0.7112447538080531,0.7111263203306358,0.7110080997630448,0.7108900927909505,0.7107723001000235,0.7106547223759341,0.7105373603043529,0.7104202145709505,0.7103032785154869,0.7101864905538213,0.7100699160512042,0.7099535555886773,0.7098374097472826,0.7097214791080616,0.7096057642520561,0.7094902657603079,0.7093749842138588,0.7092599201937506,0.7091450742810249,0.7090304470567236,0.7089160391018883,0.708801850997561,0.7086878833247832,0.7085741366645968,0.7084606115980435,0.7083473087061651,0.7082342285700035,0.7081213717706002,0.7080087388889971,0.7078963305062359,0.7077841472033584,0.7076721895614063,0.7075604581614214,0.7074489535844456,0.7073376764115205,0.7072266272236877,0.7071158066019892,0.7070052151274668,0.7068948533811622,0.706784721944117,0.706674821397373,0.7065651523219723,0.7064557152989561,0.7063465109093666,0.7062375397342454,0.7061288023546343,0.706020299351575,0.7059120313061092,0.7058039987992789,0.7056962024121256,0.7055886427256912,0.7054813203210174,0.705374235779146,0.7052673896811187,0.7051607805302667,0.7050543061358089,0.7049480650473289,0.7048420576997717,0.7047362845280822,0.7046307459672057,0.704525442452087,0.7044203744176714,0.7043155422989036,0.7042109465307289,0.7041065875480924,0.704002465785939,0.7038985816792138,0.7037949356628618,0.7036915281718281,0.7035883596410578,0.703485430505496,0.7033827412000874,0.7032802921597774,0.7031780838195109,0.703076116614233,0.7029743909788888,0.7028729073484232,0.7027716661577813,0.7026706678419082,0.702569912835749,0.7024694015742486,0.7023691344923523,0.7022691120250047,0.7021693346071514,0.702069802673737,0.7019705166597067,0.7018714770000056,0.7017726841295787,0.7016741384833711,0.7015758404963278,0.7014777906033938,0.7013799892395143,0.7012824368396342,0.7011851338386986,0.7010880806716526,0.7009912777734412,0.7008947255790094,0.7007984245233023,0.700702375041265,0.7006065775678425,0.7005110325379799,0.7004156379793597,0.7003204835370549,0.7002255756823966,0.7001309147012099,0.70003650087932,0.6999423345025522,0.6998484158567314,0.699754745227683,0.699661322901232,0.6995681491632036,0.6994752242994232,0.6993825485957157,0.6992901223379064,0.6991979458118205,0.699106019303283,0.6990143430981192,0.6989229174821543,0.6988317427412134,0.6987408191611217,0.6986501470277044,0.6985597266267866,0.6984695582441935,0.6983796421657503,0.6982899786772823,0.6982005680646144,0.6981114106135718,0.6980225066099799,0.6979338563396638,0.6978454600884484,0.6977573181421592,0.6976694307866214,0.6975817983076598,0.6974944209910999,0.6974072991227668,0.6973204329884856,0.6972338228740814,0.6971474690653796,0.6970613718482053,0.6969755315083835,0.6968899483317397,0.6968046226040987,0.6967195546112859,0.6966347446391264,0.6965501929734454,0.696465899900068,0.6963818657048195,0.69629798253311,0.6962143339992017,0.696130936905604,0.6960477913626717,0.695964897480673,0.6958822553697894,0.6957998651401156,0.69571772690166,0.6956358407643439,0.6955542068380024,0.6954728252323836,0.6953916960571492,0.6953108194218741,0.6952301954360465,0.695149824209068,0.6950697058502537,0.6949898404688318,0.6949102281739442,0.6948308690746456,0.6947517632799046,0.694672910898603,0.6945943120395356,0.6945159668114108,0.6944378753228507,0.6943600376823901,0.6942824539984777,0.694205124379475,0.6941280489336574,0.6940512277692134,0.6939746609942447,0.6938983487167666,0.6938222910447076,0.6937464880859097,0.693670939948128,0.6935956467390312,0.6935206085662012,0.6934458255371334,0.6933712977592362,0.6932970253398318,0.6932230083861555,0.6931492470053559,0.6930757510370344,0.6930026664755595,0.692929832343063,0.692857242820633,0.6927849332302358,0.6927128750068067,0.6926410674077537,0.6925695104330768,0.6924982040827762,0.6924271483568517,0.6923563432553034,0.6922857887781312,0.6922154849253351,0.6921454316969153,0.6920756290928717,0.6920060885156833,0.6919368001920593,0.6918677634198696,0.6917989781991141,0.6917304445297928,0.6916621624119057,0.6915941318454529,0.6915263528304344,0.6914588253668501,0.6913915494547,0.6913245250939842,0.6912577522847027,0.6911912310268553,0.6911249613204422,0.6910589431654633,0.6909931765619187,0.6909276615098084,0.6908623980091323,0.6907973860598904,0.6907326256620827,0.6906681168157094,0.6906038595207702,0.6905398537772652,0.6904760995851946,0.6904125969445581,0.690349295605696,0.6902862221518588,0.6902233970988148,0.6901608204465639,0.6900984921951063,0.690036412344442,0.6899745808945709,0.689912997845493,0.6898516631972084,0.6897905769497169,0.6897297391030187,0.6896691496571138,0.689608808612002,0.6895487159676835,0.6894888717241582,0.6894292758814261,0.6893699284394873,0.6893108293983417,0.6892519787579893,0.6891933765184302,0.6891350226796642,0.6890769172416915,0.6890190602045121,0.6889614515681258,0.6889040913325328,0.688846979497733,0.6887901160637264,0.6887335010305131,0.688677134398093,0.6886210161664661,0.6885651463356325,0.688509524905592,0.6884541518763448,0.6883990272478909,0.6883441510202302,0.6882895231933627,0.6882351437672884,0.6881810127420074,0.6881271301175196,0.6880734958938249,0.6880201100709236,0.6879669726488155,0.6879140836275005,0.6878614430069788,0.6878090201003773,0.6877567147864143,0.6877046508365099,0.6876528282506641,0.6876012470288769,0.6875499071711483,0.6874988086774783,0.6874479515478668,0.6873973357823139,0.6873469613808196,0.6872968283433839,0.6872469366700068,0.6871972863606883,0.6871478774154284,0.687098709834227,0.6870497836170842,0.6870010987640001,0.6869526552749745,0.6869044531500076,0.6868564923890992,0.6868087729922493,0.6867612949594581,0.6867140582907254,0.6866670629860514,0.6866203090454359,0.6865737964688791,0.6865275252563807,0.686481495407941,0.6864357069235599,0.6863901598032374,0.6863448540469734,0.6862997896547681,0.6862549666266213,0.6862103849625332,0.6861660446625035,0.6861219457265326,0.6860780881546201,0.6860344719467664,0.6859910971029711,0.6859479636232344,0.6859050715075564,0.6858624207559368,0.685820011368376,0.6857778433448737,0.68573591668543,0.6856940744570694,0.6856523927934275,0.6856109423516435,0.6855697231317176,0.6855287351336498,0.6854879783574398,0.6854474528030879,0.6854071584705941,0.6853670953599582,0.6853272634711803,0.6852876628042605,0.6852482933591987,0.6852091551359949,0.6851702481346491,0.6851315723551613,0.6850931277975315,0.6850549144617597,0.685016932347846,0.6849791814557903,0.6849416617855926,0.6849043733372528,0.6848673161107711,0.6848304901061475,0.6847938953233819,0.6847575317624742,0.6847213994234246,0.6846854983062329,0.6846498284108993,0.6846143897374237,0.6845791822858062,0.6845442060560466,0.684509461048145,0.6844749472621015,0.684440664697916,0.6844066133555885,0.684372793235119,0.6843392043365075,0.684305846659754,0.6842727202048585,0.6842398249718211,0.6842071609606417,0.6841747281713203,0.6841425266038569,0.6841105562582515,0.6840787679057507,0.6840469702556675,0.6840153911909884,0.6839840307117137,0.683952888817843,0.6839219655093767,0.6838912607863145,0.6838607746486565,0.6838305070964028,0.6838004581295533,0.6837706277481079,0.6837410159520668,0.68371162274143,0.6836824481161974,0.6836534920763689,0.6836247546219447,0.6835962357529247,0.6835679354693089,0.6835398537710973,0.6835119906582899,0.6834843461308868,0.6834569201888879,0.6834297128322931,0.6834027240611027,0.6833759538753164,0.6833494022749343,0.6833230692599565,0.6832969548303829,0.6832710589862134,0.6832453817274482,0.6832199230540873,0.6831946829661305,0.6831696614635779,0.6831448585464296,0.6831202742146855,0.6830959084683456,0.6830717613074099,0.6830478327318784,0.6830241227417512,0.6830006313370282,0.6829773585177094,0.6829543042837948,0.6829314686352843,0.6829088515721782,0.6828864530944762,0.682864056185432,0.682841756008225,0.6828196599466481,0.682797768000701,0.6827760801703839,0.6827545964556968,0.6827333168566396,0.6827122413732125,0.6826913700054154,0.6826707027532481,0.6826502396167109,0.6826299805958036,0.6826099256905263,0.682590074900879,0.6825704282268616,0.6825509856684743,0.6825317472257169,0.6825127128985894,0.6824938826870919,0.6824752565912244,0.6824568346109868,0.6824386167463793,0.6824206029974017,0.6824027933640541,0.6823851878463365,0.6823677864442488,0.6823505891577911,0.6823335959869634,0.6823168069317656,0.6823002219921979,0.68228384116826,0.6822676644599521,0.6822516918672743,0.6822359233902264,0.6822203590288085,0.6822049987830205,0.6821898426528625,0.6821748906383345,0.6821601427394365,0.6821455989561684,0.6821312592885302,0.6821171237365222,0.682103192300144,0.6820894649793958,0.6820758878196108,0.6820681030892203,0.6820681030892203,0.6820623595380693,0.6820492179889782,0.6820362648051516,0.6820234996300416,0.6820109221040784,0.6819985318403389,0.681986328453,0.681974311561902,0.6819624807883372,0.6819508357533743,0.6819393760776805,0.6819281013816246,0.6819170112853564,0.6819061054087838,0.6818953833716055,0.6818848447932889,0.6818744892930998,0.6818643164900905,0.6818543260031165,0.681844517450839,0.6818348904517287,0.6818254446240782,0.6818161795859982,0.681807094955436,0.6817981903501661,0.6817894653878133,0.68178091968584,0.6817725528615712,0.6817643645321825,0.6817563543147204,0.6817485218260725,0.6817408666830409,0.6817333885023116,0.6817260869004478,0.6817189614939023,0.6817120118990226,0.6817052377320633,0.6816986386091971,0.6816922141465183,0.6816859639600197,0.6816798876656179,0.6816739848791737,0.6816682552164864,0.6816626982932962,0.6816573137252938,0.6816521011281238,0.6816470601173888,0.6816421903086565,0.6816374913174655,0.681632962759329,0.6816286042497407,0.6816244154041811,0.6816203958381211,0.6816165451670286,0.6816128630063729,0.6816093489716306,0.6816060026782903,0.6816028237418573,0.6815998117778593,0.6815969664018525,0.6815942872294248,0.681591773876199,0.681589425957844,0.6815872430900773,0.6815852248886678,0.68158337096944,0.6815816809482832,0.6815801544411545,0.6815787910640835,0.6815775904331759,0.6815765521646218,0.6815756758746959,0.6815749611797651,0.6815744076962928,0.6815740150408452,0.6815737828300948,0.6815737106808253,0.6815737982099348,0.6815740450344421,0.6815744507714911,0.681575015038356,0.6815757374524449,0.6815766176313048,0.6815776551926265,0.6815788497542485,0.6815802009341622,0.6815817083505163,0.681583371621621,0.6815851903659524,0.6815871642021579,0.6815892927490593,0.6815915756256581,0.6815940124511397,0.6815966028448777,0.6815993464264382,0.6816022428155842,0.6816052916322803,0.6816084924966961,0.681611845029211,0.681615348850419,0.6816190035811317,0.6816228088423836,0.6816267642554357,0.6816308694417795,0.681635124023142,0.6816395276214887,0.681644079859029,0.6816487803582185,0.6816536287417704,0.6816586246326555,0.6816637676540837,0.6816690574295424,0.6816744935827799,0.6816800757378246,0.6816858035189722,0.6816916765508172,0.6816976944582077,0.6817038568662755,0.6817101634004606,0.6817166136865059,0.6817232073504499,0.6817299440186281,0.68173682331768,0.6817438448745549,0.681751008316516,0.6817583132711444,0.681765759366342,0.6817733462303348,0.681781073491677,0.6817889407792549,0.6817969477222894,0.6818050939503415,0.6818133790933146,0.6818218027814583,0.6818303646453716,0.6818390643160064,0.6818479014246713,0.6818568756030354,0.6818659864831315,0.6818752336973591,0.6818846168784884,0.6818941356596635,0.6819037896744055,0.681913578556616,0.6819235019405808,0.6819335594609729,0.6819437507528556,0.6819540754516866,0.68196453319332,0.6819751236140105,0.6819858463504173,0.6819967010396052,0.6820076873190507,0.6820188048266395,0.6820300532006754,0.6820414320798837,0.682052941103408,0.6820645799108209,0.6820763481421245,0.6820882454377487,0.6821002714385609,0.6821124257858672,0.6821247081214106,0.6821371180873808,0.6821496553264146,0.6821623194815956,0.6821751101964623,0.682188027115009,0.6822010698816855,0.6822142381414057,0.6822275315395468,0.6822409497219515,0.6822544923349342,0.6822681590252807,0.6822819494402517,0.6822958632275872,0.6823099000355071,0.6823240595127144,0.6823383413083999,0.6823527450722416,0.6823672704544096,0.6823819171055694,0.6823966846768813,0.6824115728200063,0.6824265811871083,0.6824417094308551,0.6824569572044232,0.6824723241614938,0.6824878099562691,0.6825034142434518,0.6825191366782782,0.6825349769164909,0.682550934614362,0.6825670094286885,0.6825832010167934,0.6825995090365296,0.6826159331462831,0.6826324730049718,0.6826491282720523,0.6826658986075191,0.6826827836719079,0.682699783126298,0.6827168966323143,0.6827341238521307,0.6827514644484712,0.6827689180846128,0.6827864844243879,0.6828041631321853,0.6828219538729535,0.6828398563122025,0.6828578701160057,0.682875994951003,0.6828942304844019,0.6829125763839798,0.682931032318087,0.6829495979556472,0.6829682729661634,0.682987057019729,0.6830059497869998,0.6830249509392243,0.683044060148284,0.6830632770865603,0.6830826014270212,0.683102032843246,0.6831215710094298,0.6831412156016755,0.6831609662945516,0.683180822762755,0.6832007846863936,0.6832208517392951,0.6832410235985195,0.6832612999463139,0.6832816804579208,0.6833021648131651,0.6833227526952936,0.6833434437815455,0.683364237754614,0.6833851342983239,0.6834061330920739,0.6834272338215207,0.6834484361708619,0.6834697398217184,0.6834911444628632,0.6835126497786596,0.6835342554530323,0.6835559611780551,0.6835777666380095,0.6835996715198513,0.6836216755173078,0.683643778316144,0.6836659796061311,0.6836882790820477,0.6837106764316481,0.6837331713475305,0.6837557635253171,0.6837784526548522,0.6838012384317165,0.6838241205521527,0.683847098708202,0.6838701725985907,0.6838933419199441,0.6839166063666141,0.6839399656406423,0.6839634194387835,0.683986967457822,0.6840106094032884,0.6840343449718019,0.684058173863515,0.6840820957852054,0.6841061104354986,0.6841302175173731,0.6841544167386511,0.6841787078000586,0.6842030904061626,0.6842275642645803,0.6842521290819146,0.6842767845655526,0.6843015304239717,0.6843263663654433,0.6843512920994398,0.6843763073361308,0.6844014117857353,0.6844266051600911,0.6844518871704166,0.6844772575297875,0.6845027159517268,0.6845282621503486,0.684553895840411,0.6845796167373507,0.6846054245572932,0.6846313190170566,0.684657299834154,0.6846833667267742,0.6847095194138045,0.6847357576148241,0.68476208105011,0.6847884894406007,0.6848149825078879,0.6848415599744159,0.6848682215632359,0.684894966998106,0.6849217960034674,0.6849487083044907,0.6849757036270117,0.6850027816975384,0.685029942243323,0.6850571849923328,0.6850845096732315,0.6851119160153741,0.6851394037488284,0.685166972604363,0.6851946223134529,0.6852223526082819,0.68525016322174,0.6852780538874264,0.6853060243396489,0.6853340743134251,0.6853622035444831,0.6853904117692625,0.6854186987249139,0.6854470641493013,0.6854755077810016,0.6855040293593051,0.685532628624217,0.6855613053164583,0.6855900591774643,0.6856188899493844,0.6856477973750882,0.6856767811981604,0.6857058411629048,0.6857349770143437,0.6857641884982174,0.6857934753609863,0.6858228373498301,0.6858522742126487,0.6858817856980637,0.6859113715554169,0.6859410315347727,0.6859707653869176,0.6860005728633602,0.6860304537163331,0.6860604076987915,0.686090434564415,0.6861205340676076,0.6861507059634975,0.6861809500079382,0.6862112659575088,0.6862416535695137,0.6862721126019845,0.6863026428136777,0.6863205384376077,0.6863205384376077,0.6863332442313858,0.6863639163710579,0.6863946588013138,0.6864254708168943,0.6864563521651571,0.6864873032423459,0.6865183240484605,0.686549414583501,0.6865805741482623,0.6866118025627822,0.6866430996761073,0.6866744649959404,0.68670589865506,0.6867373999408173,0.686768969163383,0.6868006054959854,0.6868323090487789,0.6868640797333561,0.6868959173122288,0.6869278212623827,0.6869597915846295,0.6869918280816697,0.687023930448808,0.6870560984238164,0.6870883318222706,0.6871206304167412,0.6871529939670034,0.6871854222484151,0.6872179150318286,0.6872504721106764,0.6872830933163028,0.687315778382187,0.6873485270818814,0.6873813391889378,0.6874142144769082,0.6874471527193446,0.6874801536897991,0.6875132173091026,0.6875463432928703,0.6875795313999737,0.6876127814119981,0.6876460931105284,0.6876794662771498,0.6877129006934475,0.6877463961986248,0.6877799526479506,0.6878135697570044,0.6878472473147557,0.6878809851101743,0.6879147829322296,0.6879486405698917,0.6879825578121299,0.6880165345769236,0.6880505705832971,0.6880846656194322,0.6881188194805042,0.688153031961689,0.6881873028581622,0.6882216319650994,0.6882560191328186,0.6882904641931377,0.6883249668992133,0.6883595270517892,0.6883941444516084,0.6884288188994143,0.6884635501959504,0.6884983381454055,0.6885331826634054,0.6885680834779354,0.6886030403951087,0.6886380534235007,0.6886731221297419,0.6887082462130839,0.6887434251579181,0.6887786588383337,0.6888139475128233,0.688849291181387,0.6888846898440248,0.6889201426574356,0.6889556499379687,0.6889912112357715,0.6890268264113096,0.6890624953982123,0.6890982177534031,0.6891339936734032,0.6891698224463626,0.6892057042437363,0.6892416389833392,0.6892776265328237,0.6893136663738905,0.6893497585658429,0.6893859029583564,0.689422099372008,0.689458347512005,0.6894946472750028,0.6895309984860312,0.6895674009672879,0.6896038545347336,0.6896403590163481,0.689676914235444,0.6897135200452971,0.6897501763207475,0.689786882848727,0.6898236394552217,0.6898604459662175,0.6898973022077005,0.6899342080056566,0.6899711631860719,0.6900081676212239,0.6900452212590791,0.6900823238280894,0.6901194751617947,0.6901566750937342,0.6901939234574477,0.6902312200864744,0.690268564814354,0.690305957502472,0.6903433981298257,0.69038088642433,0.6904184222268277,0.6904560053781615,0.6904936357191742,0.6905313130907084,0.690569037333607,0.6906068082987372,0.6906446259766051,0.6906824901066712,0.690720400536137,0.6907583571122041,0.6907963596820744,0.6908344080929494,0.6908725021920308,0.6909106418265202,0.6909488269895452,0.6909870574381382,0.6910253330219175,0.6910636535938609,0.6911020190069465,0.691140429114152,0.6911788837684554,0.6912173828228344,0.691255926254313,0.6912945138564075,0.6913331454728693,0.6913718209622268,0.6914105401830085,0.6914493029937429,0.6914881092529586,0.6915269588191839,0.6915658516579929,0.6916047875951344,0.6916437664690291,0.6916827881436899,0.6917218524831293,0.6917609593513601,0.6918001086123948,0.6918393001302462,0.6918785338603808,0.6919178096591657,0.6919571273601098,0.6919964868326777,0.6920358879463336,0.6920753305705423,0.692114814574768,0.6921543398284754,0.6921939062774948,0.6922335138075958,0.6922731622479402,0.6923128514734026,0.6923525813588579,0.6923923517791807,0.6924321626092457,0.6924720137239276,0.6925119050598888,0.6925518365309502,0.6925918079625613,0.6926318192349518,0.6926718702283513,0.6927119608229895,0.6927520908990958,0.6927922603369001,0.692832469064484,0.6928727170222739,0.6929130040326283,0.6929533299810681,0.6929936947531137,0.6930340982342856,0.6930745403101047,0.6931150208660914,0.6931555398223973,0.6931960971445955,0.6932366926525404,0.6932773262369749,0.6933179977886423,0.6933587071982857,0.6933994543566481,0.6934402391544726,0.6934810615046451,0.6935219213964439,0.6935628186477785,0.6936037531545431,0.6936447248126323,0.6936857335179403,0.6937267791663616,0.6937678616537906,0.6938089808865069,0.6938501368760702,0.693891329438988,0.6939325584762324,0.6939738238887755,0.6940151255775894,0.694056463443646,0.6940978373879177,0.6941392475319659,0.6941806935553868,0.6942221753148262,0.694263692716068,0.6943052454413039,0.6943468336864536,0.6943884574518705,0.6944301167375548,0.69447181099983,0.6945135403589897,0.6945553049522531,0.6945971047796203,0.6946389394259153,0.6946808086712649,0.6947227128163506,0.6947646518611722,0.6948066255857633,0.6948486334330113,0.6948906758364778,0.6949327527961631,0.694974864288835,0.695017009666955,0.6950591892304409,0.6951014029266824,0.6951436507030697,0.6951859325069926,0.6952282480879418,0.6952705973999558,0.6953129804183028,0.6953553970671824,0.6953978472707937,0.6954403309387182,0.6954828479785902,0.6955253983250177,0.695567981899121,0.6956105986220201,0.6956532484273686,0.6956959313153713,0.6957386471540887,0.6957813958674484,0.6958241773793776,0.6958669916138043,0.6959098384946557,0.6959527179458596,0.6959956298913432,0.6960385743298352,0.6960815512467976,0.6961245604929146,0.696167601998329,0.696210675693184,0.6962537815076224,0.6962969193717875,0.6963400892158221,0.6963832909698694,0.6964265246890553,0.6964697902734014,0.696513087620534,0.6965564166665669,0.6965997773476138,0.6966431695997883,0.6966865933592045,0.6967300485619756,0.6967735351473685,0.6968170532011028,0.6968606025570757,0.6969041831565941,0.6969477949409646,0.696991437851494,0.6970351118294886,0.6970788168162555,0.6971225527531012,0.697166319620649,0.6972101174348752,0.6972539460700177,0.6972978054720637,0.6973416955870004,0.6973856163608152,0.697429567739495,0.6974735496690275,0.6975175620953995,0.697561605039829,0.6976056784556359,0.697649782252006,0.6976939163793634,0.6977380807881314,0.697782275428734,0.6978265002515945,0.6978707552071372,0.6979150402457852,0.6979593554314218,0.6980037006534748,0.698048075855653,0.6980924809926934,0.6981369160193331,0.6981813808903096,0.6982258755603596,0.6982703999842205,0.6983149541373379,0.6983595380660927,0.6984041516546063,0.6984487948618329,0.6984934676467265,0.6985381699682416,0.6985829017853321,0.6986276630569526,0.6986724537420569,0.6987172738536277,0.698762123383809,0.6988070022462542,0.6988519104040318,0.6988968478202104,0.6989418144578584,0.6989868102800445,0.6990318352498371,0.6990768893303049,0.6991219725730803,0.6991670849129399,0.6992122262946155,0.6992573966851776,0.6993025960516965,0.6993478243612425,0.699393081580886,0.6994383676776972,0.6994836826248221,0.6995290264951136,0.6995743991817253,0.6996198006556106,0.6996652308877235,0.6997106898490176,0.6997561775104467,0.6998016938429643,0.6998472388175244,0.6998928124406496,0.6999384147367232,0.699984045625554,0.700029705081858,0.7000753930803512,0.7001211095957495,0.7001668546027691,0.7002126280761258,0.7002584299905359,0.7003042603866405,0.700350119238108,0.7003960064924596,0.7004419221280513,0.7004878661232393,0.7005338384563796,0.7005798391058284,0.7006258680499416,0.7006719252670754,0.7007180108470151,0.7007641247032759,0.7008102668120982,0.7008564371563902,0.7009026357191176,0.7009488624833047,0.7009951174320338,0.7010414005484458,0.7010877118157395,0.7011340512171721,0.7011804187360591,0.7012268143557739,0.7012732380597486,0.7013196899128981,0.7013661698950221,0.7014126779522885,0.7014592140728795,0.7015057782452259,0.701552370458007,0.701598990700151,0.7016456389608341,0.7016923152294818,0.7017390194957678,0.7017857517496143,0.7018325119811925,0.7018793001809216,0.7019261163616516,0.7019729605512007,0.7020198327027558,0.702066732810155,0.7021136608675955,0.7021606168696352,0.7022076008111912,0.7022546126875406,0.702301652494321,0.702348720227529,0.7023958158835216,0.7024429394590155,0.7024900909510872,0.7025372703572612,0.7025844776805701,0.7026317129153115,0.7026789760601732,0.7027262671142108,0.7027735860768484,0.702820932947877,0.7028683077274561,0.7029157104161131,0.7029631410147431,0.7030105995246089,0.7030580859473414,0.7031056002849394,0.7031531425397695,0.7032007126973528,0.7032483107653883,0.703295936752594,0.703343590661983,0.7033912724968991,0.7034389822610166,0.7034867199583404,0.7035344855932064,0.7035822791702808,0.7036301006945608,0.7036779501713737,0.7037258276063781,0.703773733005563,0.7038216663661924,0.7038696276864568,0.7039176169840282,0.703965634265439,0.7040136795375163,0.7040617528073823,0.7041098540824544,0.7041579833704448,0.7042061406793608,0.7042543260175048,0.7043025393934741,0.7043507808161609,0.7043990502947527,0.7044473478373154,0.7044956734405207,0.7045440271246977,0.7045924088997165,0.7046408187757195,0.7046892567631208,0.7047377228726064,0.7047862171151346,0.7048347395019352,0.7048832900445102,0.7049318687546338,0.7049804756443516,0.7050291107259816,0.7050777740121136,0.7051264655062948,0.7051751852257284,0.7052239331855059,0.7052727093989083,0.7053215138794711,0.7053703466409837,0.70541920769749,0.7054680970632878,0.705517014752929,0.7055659607812198,0.7056149351632204,0.7056639379142453,0.7057129690498631,0.7057620285798916,0.7058111165176807,0.7058602328845496,0.7059093776966583,0.7059585509704014,0.7060077527224086,0.7060569829695439,0.7061062417289066,0.7061555290178304,0.706204844853884,0.7062541892548707,0.7063035622388286,0.7063529638240308,0.7064023940236652,0.7064518528342295,0.7065013402942196,0.706550856422089,0.7066004012365169,0.7066499747564098,0.7066995770009039,0.706749207989367,0.7067988677414008,0.7068485562768424,0.7068982736157675,0.7069480197784911,0.7069977947855708,0.707047598657808,0.7070974314162506,0.7071472930821946,0.7071971836771866,0.7072471032230255,0.7072970517417649,0.707347029255715,0.7073970357874447,0.7074470713597838,0.7074971359958249,0.7075472297189255,0.7075973525527104,0.7076475045210733,0.7076976856481791,0.7077478959584664,0.7077981354766487,0.707848404190986,0.7078987020045684,0.707949029072111,0.7079993854172654,0.7080497710638964,0.7081001860360842,0.7081506303581254,0.7082011040545357,0.7082516071500511,0.7083021396696291,0.7083527016384513,0.7084032930819247,0.7084539140256833,0.7085045644955899,0.7085552445177379,0.708605954118453,0.7086566933242945,0.7087074621620579,0.7087582606587756,0.7088090888417191,0.708859946738401,0.7089108343765759,0.7089617517842428,0.7090126989896467,0.7090636760212798,0.7091146829078842,0.7091657196784521,0.7092167863622294,0.7092678829887156,0.7093190095513442,0.7093701659709102,0.7094213523883898],"type":"Var","unit":"substance_count","ref":"https://githealth.io/om-pharma/broncho-vaxom/Knowledge%20Model%20Documentation/Final/Vpop.md#submodel-cm-objectives"},{"extraInfo":[],"compressed":true,"size":8692,"scale":null,"molarMass":null,"id":"tInf1","vals":21.355393501863322,"type":"Param","unit":"day","ref":"https://githealth.io/om-pharma/broncho-vaxom/Knowledge%20Model%20Documentation/Final/Integrated_Model.md#exposition-to-pathogens"},{"extraInfo":[],"compressed":true,"size":8692,"scale":null,"molarMass":null,"id":"imStatusRandom34","vals":1.3659546934207583,"type":"Param","unit":"dimensionless","ref":"https://githealth.io/om-pharma/broncho-vaxom/Knowledge%20Model%20Documentation/Final/Integrated_Model.md#exposition-to-pathogens"},{"extraInfo":[],"compressed":true,"size":8692,"scale":null,"molarMass":null,"id":"randomThreshold8","vals":3.0638245527132443e-2,"type":"Param","unit":"dimensionless","ref":"https://githealth.io/om-pharma/broncho-vaxom/Knowledge%20Model%20Documentation/Final/Integrated_Model.md#exposition-to-pathogens"},{"extraInfo":[],"compressed":true,"size":8692,"scale":null,"molarMass":null,"id":"symptomNoise12","vals":8.419345136748504e-2,"type":"Param","unit":"dimensionless","ref":"https://githealth.io/om-pharma/broncho-vaxom/Knowledge%20Model%20Documentation/Final/Wheezing.md#seasonality-of-wheezing-and-connection-to-rt-is"},{"extraInfo":[],"compressed":true,"size":8692,"scale":null,"molarMass":null,"id":"virulenceFactorEff14","vals":1,"type":"Param","unit":"dimensionless","ref":"https://githealth.io/om-pharma/broncho-vaxom/Knowledge%20Model%20Documentation/Final/Integrated_Model.md#exposition-to-pathogens"},{"extraInfo":[],"compressed":true,"size":8692,"scale":null,"molarMass":null,"id":"virulenceFactorEff36","vals":1,"type":"Param","unit":"dimensionless","ref":"https://githealth.io/om-pharma/broncho-vaxom/Knowledge%20Model%20Documentation/Final/Integrated_Model.md#exposition-to-pathogens"},{"extraInfo":[],"compressed":true,"size":8692,"scale":null,"molarMass":null,"id":"viralExposition19","vals":1000,"type":"Param","unit":"substance_count / milliliter","ref":"https://githealth.io/om-pharma/broncho-vaxom/Knowledge%20Model%20Documentation/Final/Integrated_Model.md#exposition-to-pathogens"},{"extraInfo":[],"compressed":true,"size":8692,"scale":null,"molarMass":null,"id":"imStatusRandom16","vals":-0.8689254178687751,"type":"Param","unit":"dimensionless","ref":"https://githealth.io/om-pharma/broncho-vaxom/Knowledge%20Model%20Documentation/Final/Integrated_Model.md#exposition-to-pathogens"},{"extraInfo":[],"compressed":true,"size":8692,"scale":null,"molarMass":null,"id":"virulenceFactor11","vals":1,"type":"Param","unit":"dimensionless","ref":"https://githealth.io/om-pharma/broncho-vaxom/Knowledge%20Model%20Documentation/Final/Integrated_Model.md#exposition-to-pathogens"},{"extraInfo":[],"compressed":true,"size":8692,"scale":null,"molarMass":null,"id":"randomVirusClass31","vals":0.8298922810308701,"type":"Param","unit":"dimensionless","ref":"https://githealth.io/om-pharma/broncho-vaxom/Knowledge%20Model%20Documentation/Final/Wheezing.md#seasonality-of-wheezing-and-connection-to-rt-is"},{"extraInfo":[],"compressed":true,"size":8692,"scale":1.0e-6,"molarMass":null,"id":"RTT.iML","vals":0,"type":"Var","unit":"substance_count / milliliter","ref":"https://githealth.io/om-pharma/broncho-vaxom/Knowledge%20Model%20Documentation/Final/GALT.md#initial-condition-of-variables"},{"extraInfo":[],"compressed":true,"size":8692,"scale":null,"molarMass":null,"id":"imStatus43","vals":2.879333264592247,"type":"Param","unit":"dimensionless","ref":"https://githealth.io/om-pharma/broncho-vaxom/Knowledge%20Model%20Documentation/Final/RTIpatient.md#immunocompetence"},{"extraInfo":[],"compressed":true,"size":8692,"scale":null,"molarMass":null,"id":"tInf20","vals":311.87234610849174,"type":"Param","unit":"day","ref":"https://githealth.io/om-pharma/broncho-vaxom/Knowledge%20Model%20Documentation/Final/Integrated_Model.md#exposition-to-pathogens"},{"extraInfo":[],"compressed":true,"size":8692,"scale":null,"molarMass":null,"id":"virulenceFactor21","vals":1,"type":"Param","unit":"dimensionless","ref":"https://githealth.io/om-pharma/broncho-vaxom/Knowledge%20Model%20Documentation/Final/Integrated_Model.md#exposition-to-pathogens"},{"extraInfo":[],"compressed":true,"size":8692,"scale":null,"molarMass":null,"id":"symptomNoise44","vals":5.962754539342599e-2,"type":"Param","unit":"dimensionless","ref":"https://githealth.io/om-pharma/broncho-vaxom/Knowledge%20Model%20Documentation/Final/Wheezing.md#seasonality-of-wheezing-and-connection-to-rt-is"},{"extraInfo":[],"compressed":true,"size":8692,"scale":null,"molarMass":null,"id":"randomThreshold3","vals":3.434406721315592e-2,"type":"Param","unit":"dimensionless","ref":"https://githealth.io/om-pharma/broncho-vaxom/Knowledge%20Model%20Documentation/Final/Integrated_Model.md#exposition-to-pathogens"},{"extraInfo":[],"compressed":true,"size":8692,"scale":null,"molarMass":null,"id":"symptomNoise19","vals":-4.7585285436151405e-2,"type":"Param","unit":"dimensionless","ref":"https://githealth.io/om-pharma/broncho-vaxom/Knowledge%20Model%20Documentation/Final/Wheezing.md#seasonality-of-wheezing-and-connection-to-rt-is"},{"extraInfo":[],"compressed":true,"size":8692,"scale":null,"molarMass":null,"id":"virulenceFactor47","vals":1,"type":"Param","unit":"dimensionless","ref":"https://githealth.io/om-pharma/broncho-vaxom/Knowledge%20Model%20Documentation/Final/Integrated_Model.md#exposition-to-pathogens"},{"extraInfo":[],"compressed":true,"size":8692,"scale":null,"molarMass":null,"id":"viralExposition12","vals":1000,"type":"Param","unit":"substance_count / milliliter","ref":"https://githealth.io/om-pharma/broncho-vaxom/Knowledge%20Model%20Documentation/Final/Integrated_Model.md#exposition-to-pathogens"},{"extraInfo":[],"compressed":true,"size":8692,"scale":null,"molarMass":null,"id":"randomVirusClass45","vals":0.16116627146189622,"type":"Param","unit":"dimensionless","ref":"https://githealth.io/om-pharma/broncho-vaxom/Knowledge%20Model%20Documentation/Final/Wheezing.md#seasonality-of-wheezing-and-connection-to-rt-is"},{"extraInfo":[],"compressed":true,"size":8692,"scale":null,"molarMass":null,"id":"viralExposition30","vals":1000,"type":"Param","unit":"substance_count / milliliter","ref":"https://githealth.io/om-pharma/broncho-vaxom/Knowledge%20Model%20Documentation/Final/Integrated_Model.md#exposition-to-pathogens"},{"extraInfo":[],"compressed":true,"size":8692,"scale":1.0e-12,"molarMass":150000,"id":"LiverInterstitial.OM85","vals":0,"type":"Var","unit":"microgram / milliliter","ref":"https://githealth.io/om-pharma/broncho-vaxom/Knowledge%20Model%20Documentation/Final/Administration.md#distribution-by-the-systemic-blood-circulation-and-tissue-infiltration"},{"extraInfo":[],"compressed":true,"size":8692,"scale":null,"molarMass":null,"id":"virulenceFactor38","vals":1,"type":"Param","unit":"dimensionless","ref":"https://githealth.io/om-pharma/broncho-vaxom/Knowledge%20Model%20Documentation/Final/Integrated_Model.md#exposition-to-pathogens"},{"extraInfo":[],"compressed":true,"size":8692,"scale":null,"molarMass":null,"id":"randomVirusClass18","vals":0.6781029031341714,"type":"Param","unit":"dimensionless","ref":"https://githealth.io/om-pharma/broncho-vaxom/Knowledge%20Model%20Documentation/Final/Wheezing.md#seasonality-of-wheezing-and-connection-to-rt-is"},{"extraInfo":[],"compressed":true,"size":8692,"scale":null,"molarMass":null,"id":"imStatusMean","vals":3.77,"type":"Param","unit":"dimensionless","ref":"https://githealth.io/om-pharma/broncho-vaxom/Knowledge%20Model%20Documentation/Final/RTIpatient.md#immunocompetence"},{"extraInfo":[],"compressed":true,"size":8692,"scale":null,"molarMass":null,"id":"concEC","vals":11.63,"type":"Param","unit":"megasubstance_count / milliliter","ref":"https://githealth.io/om-pharma/broncho-vaxom/Knowledge%20Model%20Documentation/Final/MALT.md#epithelial-cells-macrophages-and-dendritic-cells"},{"extraInfo":[],"compressed":true,"size":8692,"scale":null,"molarMass":null,"id":"randomThreshold21","vals":5.2285590471658925e-3,"type":"Param","unit":"dimensionless","ref":"https://githealth.io/om-pharma/broncho-vaxom/Knowledge%20Model%20Documentation/Final/Integrated_Model.md#exposition-to-pathogens"},{"extraInfo":[],"compressed":true,"size":8692,"scale":null,"molarMass":null,"id":"virulenceFactorEff42","vals":1,"type":"Param","unit":"dimensionless","ref":"https://githealth.io/om-pharma/broncho-vaxom/Knowledge%20Model%20Documentation/Final/Integrated_Model.md#exposition-to-pathogens"},{"extraInfo":[],"compressed":true,"size":8692,"scale":null,"molarMass":null,"id":"imStatusRandom40","vals":1.3478011340423577,"type":"Param","unit":"dimensionless","ref":"https://githealth.io/om-pharma/broncho-vaxom/Knowledge%20Model%20Documentation/Final/Integrated_Model.md#exposition-to-pathogens"},{"extraInfo":[],"compressed":true,"size":8692,"scale":null,"molarMass":null,"id":"randomThreshold47","vals":6.1548935887834125e-3,"type":"Param","unit":"dimensionless","ref":"https://githealth.io/om-pharma/broncho-vaxom/Knowledge%20Model%20Documentation/Final/Integrated_Model.md#exposition-to-pathogens"},{"extraInfo":[],"compressed":true,"size":8692,"scale":null,"molarMass":null,"id":"imStatus7","vals":3.870004273215659,"type":"Param","unit":"dimensionless","ref":"https://githealth.io/om-pharma/broncho-vaxom/Knowledge%20Model%20Documentation/Final/RTIpatient.md#immunocompetence"},{"extraInfo":[],"compressed":true,"size":8692,"scale":null,"molarMass":null,"id":"symptomNoise22","vals":2.4456499063382913e-2,"type":"Param","unit":"dimensionless","ref":"https://githealth.io/om-pharma/broncho-vaxom/Knowledge%20Model%20Documentation/Final/Wheezing.md#seasonality-of-wheezing-and-connection-to-rt-is"},{"extraInfo":[],"compressed":true,"size":8692,"scale":null,"molarMass":null,"id":"imStatusRandom26","vals":-0.9045456159265942,"type":"Param","unit":"dimensionless","ref":"https://githealth.io/om-pharma/broncho-vaxom/Knowledge%20Model%20Documentation/Final/Integrated_Model.md#exposition-to-pathogens"},{"extraInfo":[],"compressed":true,"size":8692,"scale":1.0000000000000002e-12,"molarMass":150000,"id":"KidneyInterstitial.OM85","vals":0,"type":"Var","unit":"microgram / milliliter","ref":"https://githealth.io/om-pharma/broncho-vaxom/Knowledge%20Model%20Documentation/Final/Administration.md#distribution-by-the-systemic-blood-circulation-and-tissue-infiltration"},{"extraInfo":[],"compressed":true,"size":8692,"scale":null,"molarMass":null,"id":"virulenceFactorEff24","vals":1,"type":"Param","unit":"dimensionless","ref":"https://githealth.io/om-pharma/broncho-vaxom/Knowledge%20Model%20Documentation/Final/Integrated_Model.md#exposition-to-pathogens"},{"extraInfo":[],"compressed":true,"size":8692,"scale":null,"molarMass":null,"id":"randomVirusClass23","vals":0.27990651888808227,"type":"Param","unit":"dimensionless","ref":"https://githealth.io/om-pharma/broncho-vaxom/Knowledge%20Model%20Documentation/Final/Wheezing.md#seasonality-of-wheezing-and-connection-to-rt-is"},{"extraInfo":[],"compressed":true,"size":8692,"scale":null,"molarMass":null,"id":"randomThreshold38","vals":6.858934218282785e-2,"type":"Param","unit":"dimensionless","ref":"https://githealth.io/om-pharma/broncho-vaxom/Knowledge%20Model%20Documentation/Final/Integrated_Model.md#exposition-to-pathogens"},{"extraInfo":[],"compressed":true,"size":8692,"scale":1.0e-12,"molarMass":150000,"id":"aucTotOM85PP","vals":0,"type":"Var","unit":"microgram hour","ref":"https://githealth.io/om-pharma/broncho-vaxom/Knowledge%20Model%20Documentation/Final/Administration.md#absorption-into-peyers-patches-and-into-systemic-circulation"},{"extraInfo":[],"compressed":false,"size":8692,"scale":10,"molarMass":null,"id":"RTT.virus","vals":[0,0,0,0,0,0,0,0,0,0,0,0,0,0,0,0,0,0,0,0,0,0,0,0,0,0,0,0,0,0,0,0,0,0,0,0,0,0,0,0,0,0,0,0,0,0,0,0,0,0,0,0,0,0,0,0,0,0,0,0,0,0,0,0,0,0,0,0,0,0,0,0,0,0,0,0,0,0,0,0,0,0,0,0,0,0,0,0,0,0,0,0,0,0,0,0,0,0,0,0,0,0,0,0,0,0,0,0,0,0,0,0,0,0,0,0,0,0,0,0,0,0,0,0,0,0,0,0,0,0,0,0,0,0,0,0,0,0,0,0,0,1000,8.062164857488145,8.34313971477911,8.698977684250929,9.075434779706521,9.47369357415278,9.89529184840242,10.341889700045396,10.815495822482772,11.317912389628004,11.851783417672662,12.419097866044401,13.02246381557908,13.664831945228812,14.349257714883395,15.079117504551746,15.858114158212524,16.690288940496757,17.580071596439673,18.53233136667558,19.55237814701015,20.64606894455055,21.819781208722492,23.080555903851554,24.436010294254967,25.89504539866546,27.46619912622005,29.160767295200905,30.989036765116833,32.963599112360896,35.09879379645262,37.40836620133752,39.91006622867445,42.62031432042574,45.56040320092072,48.751141406707866,52.21667848527093,55.98312810211113,60.07918290908527,64.53621774439235,69.38864412561826,74.67410470220155,80.4337893161376,86.71280201195,93.5603846093778,101.03022345011554,109.18093204204612,118.07641753943645,127.78629147362392,138.38644482682574,149.95934580364664,162.59422837852864,176.38908015507027,191.4489320873595,207.88772292065417,225.82919625195376,245.40728594816636,266.7653929900098,290.0590357993293,315.454453391446,343.13062721387223,373.27762461341246,406.1011754575582,441.81841451808543,480.6599253122975,522.8693473542937,568.7030076087177,618.4292332523839,672.3271443611831,730.6852959660933,793.7994718156716,861.9699042862051,935.4974669759814,1014.6794617653087,1099.8053160461309,1191.147665102252,1288.9549462454581,1393.4423801788867,1504.7792592121077,1623.0788803690443,1748.3852583630216,1880.647450008526,2019.716831662805,2165.3265001084255,2317.045695252738,2474.282604128712,2636.2616676866373,2802.024266186261,2970.3730257280663,3139.8762314637365,3308.859865363464,3475.46910570789,3637.6304219415624,3793.0613395514306,3939.275176458407,4073.7611496971645,4194.087919582059,4297.893866170786,4382.81858841374,4446.57556254068,4487.722210318948,4505.159677225356,4498.012332018234,4466.135560777304,4410.186826140722,4330.906324246084,4230.108448475103,4109.683556884983,3972.035753544234,3819.886254459033,3656.0659617081915,3483.449219535266,3304.8506855309456,3122.9517145647333,2940.2068694390978,2758.8129399712543,2580.658190142582,2407.313787884924,2240.0439414335633,2079.8208035814887,1927.347499194774,1783.0857474091647,1647.2880023142952,1520.0304160787034,1401.251655904936,1290.7567419866268,1188.2799691164983,1093.4804147247428,1005.9818332743386,925.3771954832844,851.240909323884,783.1558369671058,720.6763113987167,663.4171931122311,610.9366954321678,562.9101577841803,518.9503618234761,478.72883822110794,441.9230172595879,408.252915423354,377.44400542538125,349.24932580983034,323.43989032652064,299.80662231615446,278.15416565491915,258.312473730651,240.11701816751892,223.42539321733292,208.10361382542632,194.0282198391338,181.0904032740569,169.19000702377772,158.2384444942624,148.1494050019924,138.84961520185828,130.27076251619962,122.34990811621465,115.03034033376251,108.26237017656213,101.99809027307491,96.19562506489123,90.81601317768398,85.82403429421882,81.18769355836936,76.87792395848852,72.86815786706302,69.13417041945866,65.65392884468514,62.40726843743079,59.37581175247808,56.542499352317655,53.89209396922317,51.41063771506227,49.08528413544835,46.904347016619404,44.857035356765515,42.93346052086711,41.12453951657444,39.42196881132043,37.818094480903426,36.305837993670835,34.87884744230218,33.53108190685485,32.25731076310495,31.052243258260383,29.911238088797326,28.830087544243696,27.80494814845808,26.8321906909619,25.90839857913708,25.030422746880543,24.195165216404632,23.399723394428907,22.64187567184164,21.919307280918435,21.230126502221406,20.572737021734703,19.94500387081893,19.343812538833625,18.76908162178292,18.21892694548583,17.69152437416978,17.18703969048838,16.70163542129902,16.237136924046954,15.79013306515413,15.360810153924215,14.948015632904395,14.550844335389728,14.168488588767978,13.800140163878224,13.445133604017524,13.102783398341833,12.772450996878238,12.453500609634043,12.145405237848918,11.847592238008934,11.559545818452833,11.280821210560166,11.010960068094377,10.74957996733371,10.496257569174636,10.250608756852262,10.012266379471544,9.780870487625538,9.556136996805702,9.33774918465119,9.12545148443808,8.918959658113007,8.71800228538614,8.522314096811058,8.331638677918907,8.145763173230362,7.964486734908895,7.787632708818796,7.6150273934735395,7.446479283939103,7.281776293497348,7.12072016241329,6.963103708488192,6.808799778019939,6.657668518828463,6.509716150594467,6.36477987063065,6.222665606908571,6.083128603910831,5.945970422806602,5.811355052787064,5.679046881992597,5.548931248103134,5.420914736997336,5.294899484789866,5.1707869763311525,5.048477787993904,4.9278725755025246,4.808896182710556,4.69146092733871,4.575469798877245,4.4608446464214575,4.347501423379812,4.235348330990072,4.124324943582717,4.014366592238634,3.9053857792338778,3.7973103595438173,3.6900689347328894,3.583584381717173,3.477798088177351,3.3726604596308336,3.2680947048993003,3.164051033442401,3.060497455384772,2.9573642314618547,2.8546013324199135,2.7521690093580062,2.6500096399999364,2.548083287275055,2.446404330108159,2.3449340618131065,2.243635152637761,2.1425518761201685,2.041702076983509,1.9411341788640024,1.840899821435923,1.741087732949606,1.6418215764145836,1.5432290475119257,1.4455908343274806,1.3490433500202426,1.2538069229917037,1.1602782578315967,1.0688332446123368,0.9798342718604284,0.8936630993091909,0.8107723387220594,0.7316742805661598,0.6567396906211125,0.5862393061251454,0.520450416767411,0.45961640006173443,0.4038513400903783,0.3530569612116074,0.30717430809756274,0.2660988695694794,0.22951343630286775,0.19712395563264687,0.1686364893182122,0.1437167192764035,0.12203495118173743,0.10326188132058044,8.709074797899159e-2,7.320340854919152e-2,6.1326943001742906e-2,5.121877140170935e-2,4.264661826299589e-2,3.540576775454681e-2,2.9314148699781283e-2,2.420750212581146e-2,1.9940392308480083e-2,1.639190283275087e-2,1.3437242141143278e-2,1.098998112608452e-2,8.970532156649856e-3,7.312237740575828e-3,5.946444947025968e-3,4.8260705066329665e-3,3.9118383934733155e-3,3.167636194981251e-3,2.5588699493103643e-3,2.070957496659558e-3,1.673701408130582e-3,1.3513826042006192e-3,1.0878773348052574e-3,8.734456459793369e-4,7.004922902903842e-4,5.623097519243533e-4,4.54151621451206e-4,3.628552131563342e-4,2.891778495033023e-4,2.3155324587156002e-4,1.862603961961397e-4,1.464657972644358e-4,1.151209674243981e-4,9.292720966827379e-5,7.42931074236455e-5,5.796241676030521e-5,4.575317744812932e-5,3.8002782463880676e-5,2.5663667809009536e-5,1.0880187605676556e-5,9.999999999926531e-6,0,0,0,0,0,0,0,0,0,0,0,0,0,0,0,0,0,0,0,0,0,0,0,0,0,0,0,1000,8.066131430434226,8.405411319398764,8.764858407435664,9.145055075287775,9.547345975131318,9.973309170831419,10.424622396674664,10.903327054449182,11.41146010102487,11.951101883345107,12.524800115485574,13.13514309473365,13.785021792380611,14.47757599050188,15.216251293674128,16.004806453038707,16.847368548980434,17.748441610895348,18.7129864006215,19.746401943335975,20.85453431322293,22.044048897011884,23.322185017804106,24.69676338231622,26.175827302930717,27.769915122213146,29.48890344982721,31.343932918106322,33.34847597292762,35.5157651107641,37.86134999827458,40.40184293463182,43.15555133025069,46.142974535198704,49.386020362427686,52.90925551539224,56.739326247869535,60.90541237694531,65.44011564430929,70.37780365439478,75.75828246586302,81.62215237035093,88.01714492231865,94.99296059763725,102.60510893964357,110.91184761324371,119.98021279999375,129.8861617206698,140.7012957659063,152.51182713288165,165.41160056232604,179.500916368432,194.88821910989887,211.69327182823028,230.04470315969758,250.07579558859305,271.9429541899843,295.8033607475027,321.8353594628722,350.22515053621436,381.1743054871681,414.897909590806,451.6261154402574,491.60468974455455,535.0941609138059,582.3699105100899,633.7219657249465,689.4552653877557,749.8865087342272,815.3437701528043,886.1639998377632,962.6900686621409,1045.266254717651,1134.233770593677,1229.924531555726,1332.6519199144611,1442.7055745512907,1560.3370061726935,1685.745988895101,1819.0677188517866,1960.3576695637857,2109.5699956525386,2266.5373882053877,2430.941906584329,2602.3054103854543,2779.9548133227513,2962.998235308152,3150.2971279085345,3340.4668507452884,3531.8470697629114,3722.4960593540413,3910.1673540813563,4092.4823437014325,4266.718041792452,4429.928510351106,4579.263898358997,4711.766525782313,4824.462627842555,4914.757741346244,4980.3851431208905,5019.3530056252475,5030.336997287703,5012.7881865864665,4966.648696157979,4892.554482660284,4792.0773013552525,4667.3226842238355,4520.778569396505,4355.3792788180735,4174.55030659025,3981.706031028181,3780.2753768146526,3573.5630972079275,3364.6472590761095,3156.2896566828435,2950.909138229851,2750.5459421802257,2556.8548867490663,2371.105141334509,2194.2422118451564,2026.8982505796832,1869.4354220031373,1721.9803534827745,1584.496154380956,1456.7572617984497,1338.4690452350949,1229.2281730709292,1128.590036899049,1036.0519483454918,951.1064631091986,873.2528471497723,801.952031675329,736.740281802927,677.1346571972076,622.6647913789087,572.9154345783651,572.9154345783651,527.5001832607574,486.0159509804656,448.1469579437838,413.56948401000903,381.9876577763343,353.13340309105365,326.76185030803526,302.64906609214,280.5895537233271,260.3984878091354,241.90587784838723,224.96091464684807,209.42112491131243,195.1622801616074,182.06635233440068,170.0348485935657,158.9646146525093,148.78066716064617,139.39750796022244,130.74789201877482,122.76651552925053,115.39656504555549,108.58445643721068,102.28272382072846,96.4481341148445,91.04064738665537,86.02533771992807,81.36938377396086,77.0417668001798,73.01806714968625,69.27151413484553,65.78042161323238,62.524780488503986,59.48578563446669,56.646323950627654,53.99081350117812,51.50510259225579,49.17635066651949,46.99247500697598,44.942568020370466,43.016706293039945,41.20577451812577,39.501488453182844,37.89596042967601,36.3824486756891,34.95412550365302,33.60551690321056,32.33081208640091,31.12526723870844,29.984020324938797,28.902601138395276,27.877098754505443,26.90383402302522,25.979508242649057,25.10103421978724,24.265708953370122,23.470513078770807,22.713071853688962,21.9908659559422,21.301667617593537,20.643584418539923,20.014935368809315,19.414091668856308,18.839550921128588,18.289913998932978,17.762787541521227,17.257407893380954,16.773102041757667,16.308081615935418,15.8610061475833,15.432017455541684,15.019889359426402,14.62259874569257,14.240086599725444,13.872233635385006,13.516873927986325,13.17503311437814,12.844955431199024,12.525658913366152,12.217696815640199,11.920047062242919,11.6322946028539,11.353679050426388,11.084010817695045,10.822755708126603,10.569570415520936,10.324060960016121,10.08590052382542,9.854747832919953,9.630271560878334,9.41210331427055,9.19999756866575,8.993699998827505,8.792979099071086,8.597559192664868,8.407175186255163,8.221612089340399,8.040691531124232,7.864169350128623,7.6919099464549205,7.523681403537733,7.3593098951230695,7.198608497239177,7.04141222802923,6.887616426653314,6.737038710145282,6.589539688444991,6.444962533992163,6.303176550833665,6.164054295771653,6.027464570286204,5.893358164141985,5.761601113443662,5.6320787384461894,5.504680139665594,5.379289838616071,5.255785849497136,5.134058015452364,5.0140413469370175,4.895622405216112,4.778762211340919,4.663413645213196,4.5494848387609625,4.4368722970257615,4.325505689598346,4.215260727902825,4.106047434840918,3.997790928321812,3.8904258228214084,3.7838746638507192,3.6782659981745462,3.57340121446784,3.469120623331669,3.3654499068843458,3.2623199191203605,3.1597304683438776,3.0575617093094416,2.9557579743260547,2.854280347186515,2.7531116155595177,2.6522164245372113,2.5515618375056457,2.4511124029787066,2.3508370766222106,2.250745634244178,2.1508280814379965,2.0510682001189795,1.9516052932109251,1.8524426580463622,1.7536168702095007,1.6552653199988352,1.5575446569063398,1.4606342518312638,1.3647385685248827,1.2701078585863834,1.1770462268634738,1.0859122380373543,0.997090578705838,0.9109933821708398,0.8280468630052,0.7486725908835861,0.6732692990452095,0.6022035855631602,0.5357658075543192,0.47407428547228225,0.41737689170548414,0.3656897313862625,0.31885675942333974,0.2767533615406885,0.2391927396453495,0.20587417405056563,0.1764820340187467,0.1507073994888441,0.12824029562206224,0.10875814686821171,9.193580400632226e-2,7.745830438089527e-2,6.503432408277621e-2,5.4424006403842214e-2,4.5399246136556604e-2,3.7759972497659625e-2,3.1323946044341924e-2,2.5923440931064117e-2,2.1403996107166968e-2,1.762867635585205e-2,1.4481367261290084e-2,1.1869767497082278e-2,9.710455741755244e-3,7.927944396049998e-3,6.463638472508141e-3,5.260300925012818e-3,4.274155945976921e-3,3.4683299771458725e-3,2.811416485584542e-3,2.2765986912611684e-3,1.8419031007545026e-3,1.4884984217919304e-3,1.2015704084471694e-3,9.691012067271189e-4,7.80487391549975e-4,6.295951356632143e-4,5.027030494025804e-4,3.981671787521266e-4,3.1753103807716297e-4,2.590743749702923e-4,2.108448469181066e-4,1.713553195982539e-4,1.3968139952957601e-4,1.0870363535904076e-4,8.400508719754188e-5,6.750699229663694e-5,5.830722401624732e-5,5.3502853359946235e-5,5.200340015603258e-5,4.624941142217375e-5,2.894015403201485e-5,1.2048475346347352e-5,9.999999999919665e-6,0,0,0,0,0,0,0,0,0,0,0,0,0,0,0,0,0,0,0,0,0,0,0,0,0,0,0,0,0,0,0,0,0,0,0,0,0,0,0,0,0,0,0,0,0,0,0,0,0,0,0,0,0,0,0,0,0,0,0,0,0,0,0,0,0,0,0,0,0,0,0,0,0,0,0,0,0,0,0,1000,235.28587032331745,8.252295172523938,8.60295376350561,8.973843964663287,9.366242394330534,9.781599247000253,10.221623502363684,10.68822010376993,11.183370749041925,11.709242939919395,12.267982582162892,12.862011943059438,13.494395881094594,14.168160996143074,14.886737680200556,15.653240529762787,16.472298260453062,17.34786716859181,18.284866806652396,19.288417155474605,20.364404415579315,21.51907139459629,22.759323179945767,24.092982554648746,25.527566076565055,27.073869542039766,28.74077158075459,30.53955135872831,32.48265980926764,34.58361072340267,36.85672931019497,39.31914974398089,41.98803946106533,44.883145951051,48.026435378902924,51.4420046541266,55.15569700426032,59.196267777734,63.59364627196703,68.38654315497295,73.60788090987569,79.30294830824928,85.51456712443486,92.29743910138602,99.70187422060559,107.7887870620891,116.62473261417585,126.28326390528434,136.8399619972414,148.38233346292532,161.0032524907145,174.80620670134076,189.90345955737996,206.41728246904196,224.48055704681997,244.239030693374,265.85033593582176,289.4859577106308,315.33315008019486,343.5957830014998,374.4950156854413,408.27075717441824,445.18285790062515,485.51253603964534,529.5637760633331,577.6646669047457,630.1686970238572,687.4559780051724,749.9342805612501,818.0400434562706,892.2390103936881,973.0265590427238,1060.9275782973464,1156.4957620043945,1260.3121587018618,1372.9827839359154,1495.1350017669683,1627.4120728325263,1770.4696338007066,1924.9603235548127,2091.526541398656,2270.7881461164725,2463.321546708758,2669.635261122788,2890.14618869158,3125.1498605961533,3374.7744566448837,3638.9358810804183,3917.336189837903,4209.310637810796,4513.792490556972,4829.338389136221,5154.031405790454,5485.291485415963,5819.847229886791,5836.200686799358,5836.200686799358,6153.835720804608,6482.818267797828,6801.561279404552,7104.2037806617745,7384.413255911314,7635.529927251913,7850.858567178229,8023.9052902073045,8148.735781269659,8220.48211281413,8235.529192057551,8191.852852046235,8089.458849768486,7930.201408100914,7717.589218430505,7457.187172769914,7155.9059327137775,6820.9853136718675,6461.0639827649475,6083.933085782999,5697.849170116007,5309.488551539082,4925.5771901796925,4551.020199852449,4190.297551658406,3846.199126570011,3521.2569610489854,3216.646376643943,2933.133858591765,2670.6934730454136,2429.027727047422,2207.419841933566,2004.9134334311761,1820.411557405922,1652.7177403992039,1500.5978160303466,1362.8283391260932,1238.1708850454454,1125.5298908341929,1023.7508968869574,931.8645826672437,848.9219469689857,774.0462200739445,706.4225051759794,645.3833229141836,590.2289119987062,540.3635998935529,495.27982160098605,454.4637879521267,417.51060312453995,384.01719705143387,353.63808826030555,326.0615587621888,301.01039309235586,278.2200004139002,257.4784716785072,238.58097507693623,221.34927866449033,205.61631396622568,191.2381308664735,178.08963384363975,166.04825883963625,155.0134163357541,144.88874634026786,135.59015348319437,130.76018532653168,1000,8.593756052286675,8.926681581924592,9.282941466130662,9.660544768205845,9.67215278728444,9.67215278728444,10.060383607550522,10.483824164298001,10.932816846059723,11.409248220089538,11.91509430473352,12.452717200292867,13.024334972950351,13.632340147081496,14.28011962844487,14.970298213024677,15.706404404102672,16.49237857009386,17.331940055307097,18.22961331131362,19.190326031982774,20.21945094107159,21.32275224198666,22.506409139291172,23.77817601161306,25.145015364156304,26.615683790772504,28.199930586305875,29.90743025198391,31.749803908779032,33.73869166950623,35.888911147512964,38.21416652592067,40.73180223822211,43.45999172256822,46.41729221598455,49.626618955394186,53.11156895444574,56.898442187512046,61.015583311894446,65.49449034829262,70.37090891380585,75.68211936608408,81.46982745828178,87.7789062505546,94.65948452916763,102.16530206212032,110.35589255135945,119.29687813444939,129.0586152543468,139.718389630908,151.3605245855392,164.0768870017096,177.96740482469858,193.14089514113616,209.71567929405256,227.82030441852132,247.59430051695543,269.18896779396573,292.76819089539543,318.50927159385867,346.6037713246966,377.2583506922302,410.69559025782735,447.154772166032,486.8925972668754,530.1838061334416,577.3216881040354,628.6184391443584,684.4045694741466,745.0297451993314,810.8624656354423,882.286756219162,959.7023642389025,1043.521757918138,1134.166797911825,1232.0640569340812,1337.6396466693886,1451.311885219549,1573.48246940878,1704.5256930763783,1844.7754537152246,1994.5097983126886,2153.9327817711937,2323.1534583222374,2502.16976242479,2690.847111029059,2888.842877498013,3095.5980692665207,3310.352872113835,3532.034614423713,3759.2787613674295,3990.388322824479,4223.34852812177,4455.720354089597,4684.590040534145,4906.860267139051,5119.213693936499,5317.81510393235,5498.580613282578,5657.922091108819,5791.878239437718,5897.007014288996,5970.220970697868,5983.645781215111,5983.645781215111,6009.102691271499,6012.048169243492,5978.300116768854,5908.1182935157585,5802.7317006280755,5664.301704297703,5495.8950680764865,5301.233237267973,5084.573128260655,4850.462843817246,4603.508066204854,4348.249871288455,4088.9299946013616,3829.4114097838424,3573.081728033092,3322.7829944158007,3080.8346861143227,2849.036806611245,2628.6793260379895,2420.614815583168,2225.3733328744693,2043.0505536982632,1873.6074998751803,1716.7153168746468,1571.954909486006,1438.7702069714765,1316.5301545284988,1204.5753136660535,1102.192986770603,1008.7109961104557,923.4488993642171,845.7457008700011,774.975568372009,710.5426188279971,651.911187026436,598.5580852555242,550.007968490596,505.8274474863728,465.60843450503086,428.9875077223344,395.6297098862726,365.2309854355427,337.50965968424856,312.2203331435112,289.13280294736717,268.0439444130038,248.76696962220808,231.12776587871204,216.2413580126434,216.2413580126434,214.97935453756602,200.18343327570804,186.61336672900634,174.15929276970036,162.7223856232597,152.20877163539186,142.53470945596126,133.62519156838584,125.4126946700207,117.83566844447616,110.83824977529473,104.36973913463505,98.38452385109166,92.84201772403168,87.70398601676193,82.93713773219278,78.51013024811633,74.39509108383616,70.56632147551173,67.00046699145312,63.67668331614872,60.57507197618307,57.67823801028826,54.97034900046092,52.436390221402554,50.063084815757236,47.83827912796067,45.750860924579875,43.79031874726299,41.947370489853654,40.21355152119785,38.58076295161302,37.04184508518174,35.59014685825783,34.21953385403324,32.92440554785039,31.69952145846873,30.540158278523148,29.441888698546602,28.40066038760809,27.412731629871345,26.474530316301156,25.582903872474127,24.734974434911862,23.927757703760804,23.15892615794169,22.426288241544043,21.727489207174965,21.060515035965157,20.423494033681276,19.814538644613528,19.232088259004904,18.674609325882876,18.14069382163359,17.629070495550014,17.13844941033033,16.667553029070998,16.215256217339764,15.78052098883043,15.362472576836101,14.960648503670932,14.574381568023513,14.20179706500786,13.842830870242622,13.49663655104421,13.162805005277809,12.840365950822418,12.529109206355491,12.22824047943552,11.937329984927786,11.65614751350608,11.383346755011063,11.119785315838921,10.864275258237418,10.616391369492307,10.376239581939572,10.143071160098403,9.916627498013831,9.696961383981339,9.483258075204564,9.275483198263561,9.073356177570513,8.876640422410384,8.685097528881133,8.498483724348636,8.316584461360879,8.139187307221727,7.966115860542834,7.797171058898837,7.632169746465324,7.470976067321463,7.313396884924778,7.159284451495758,7.008495644912992,6.8608549314297615,6.716244677341239,6.57450479610218,6.435508144146796,6.299197279891082,6.165421307094709,6.034061915802406,5.905000420359089,5.778116981393876,5.653322717140051,5.530499237763985,5.409568299330692,5.290453423418243,5.1730562927423875,5.057300865298952,4.943096583246151,4.830366582007488,4.719027428319834,4.608999228766131,4.500205814987432,4.392567178477367,4.286027050671035,4.180507508863053,4.075937273171115,3.9722536943468767,3.869403697764641,3.767318575134191,3.6659377642646933,3.5652003862092334,3.4650479651311303,3.3654239314266112,3.266271968625634,3.1675167260845867,3.06910640841204,2.9709817544829047,2.8730933699365053,2.775408972326748,2.677871364629485,2.580435492909744,2.4833807792463403,2.386304511925738,2.289363833931072,2.19250714465342,2.0957563742464758,1.9991367846602266,1.9026759803853315,1.806510589842225,1.710698325806372,1.615133098617686,1.5200687988816206,1.4261462853405276,1.332960589657995,1.2411033614626688,1.1506096381851936,1.0621984900290684,0.9758580628676302,0.8921605970699896,0.8115927483632596,0.7344960179811223,0.6612383105189331,0.5922275010521705,0.5275461606385329,0.4675683894876984,0.4123893270854189,0.361961181393077,0.3162323371550422,0.2750422334386351,0.2382051518947217,0.20548972939350071,0.1766009953707545,0.15121132132432516,0.12901955625500292,0.10971406780708833,9.299567506069352e-2,7.857752966650872e-2,6.619068942750979e-2,5.558996819500967e-2,4.655626882893239e-2,3.8881303845453824e-2,3.238525157452212e-2,2.6912209909959434e-2,2.2313911903739384e-2,1.8455556103153956e-2,1.5226343486106889e-2,1.2535418754937118e-2,1.0303570661363021e-2,8.455082698677117e-3,6.927031467354542e-3,5.665337081838444e-3,4.629843553042278e-3,3.7760063854544394e-3,3.069940448555348e-3,2.4943879752730904e-3,2.0259877688491397e-3,1.6491521713343233e-3,1.3387012470176393e-3,1.081518663980437e-3,8.673668043037993e-4,6.957419913824599e-4,5.641571854324291e-4,4.658764901812615e-4,3.8773822433816105e-4,3.165275758028137e-4,2.4875810917485857e-4,1.8791740166996043e-4,1.5204475899928215e-4,1.268837843988628e-4,1.0980622548236459e-4,9.059138824418051e-5,7.19001875208987e-5,5.636550567612731e-5,4.367937813841377e-5,3.568777763627449e-5,2.9372314134778265e-5,2.4459706838200727e-5,2.0115723554177043e-5,1.6061450581563205e-5,1.2812471666233685e-5,1.0149237962606875e-5,9.99999999996898e-6,0,0,0,0,0,0,0,0,0,0,0,0,0,0,0,0,0,0,0,0,0,0,0,0,0,0,0,0,0,0,0,0,0,0,0,0,0,0,0,0,0,0,0,0,0,0,0,0,0,0,0,0,0,0,0,0,0,0,0,0,0,0,0,0,0,0,0,0,0,0,0,0,0,0,0,0,0,0,0,0,0,0,0,0,0,0,0,0,0,0,0,0,0,0,0,0,0,0,0,0,0,0,0,0,0,0,0,0,0,0,0,0,0,0,0,0,0,0,0,0,0,0,0,0,0,0,0,0,0,0,0,0,0,0,0,0,0,0,0,0,0,0,0,0,0,0,0,0,0,0,0,0,0,0,0,0,0,0,0,0,0,0,0,0,0,0,0,0,0,0,0,0,0,0,0,0,0,0,0,0,0,0,0,0,0,0,0,0,0,0,0,0,0,0,0,0,0,0,0,0,0,0,0,0,0,0,0,0,0,0,0,0,0,0,0,0,0,0,0,0,0,0,0,0,0,0,0,0,0,0,0,0,0,0,0,0,0,0,0,0,0,0,0,0,0,0,0,0,0,0,1000,9.87174896878664,8.29531486355157,8.648403893728638,9.021927764590428,9.417252839990462,9.835826797488952,10.279351952646575,10.749676374696618,11.248759875390768,11.778768660748236,12.342062764623249,12.941306988258384,13.578758163536111,14.258049897434367,14.982250012942293,15.755133884396555,16.580788428397206,17.46357506790999,18.408352458661476,19.420148258592747,20.505088286724327,21.66930929436033,22.92033247768358,24.265295669893824,25.71227792035045,27.271312449150454,28.95230142745433,30.76610937900283,32.726163153098994,34.8443187436187,37.137250655919786,39.62004214085919,42.311051440077634,45.23021544120248,48.399209338520684,51.84193458705034,55.58455020528427,59.65609468383329,64.08793941505755,68.9150830816084,74.17502871209696,79.90997021091313,86.16491603342018,92.98930915650152,100.4382870039602,108.57190202681915,117.45481872883619,127.15685509173623,137.75760146060466,149.34155675013764,162.00084803447638,175.83734448354923,190.958172628968,207.48524150071376,225.54793312808366,245.28603774183773,266.855007796314,290.4159654575861,316.15398543291104,344.2614186985805,374.94202563880344,408.43854811473693,444.97055281326885,484.81866261525715,528.2564665419667,575.5873775100492,627.1288207824905,683.2079378098015,744.2162477675507,810.5053401827475,882.4802975014626,960.555471682534,1045.1606184788957,1136.7434732037354,1235.7666184321554,1342.6534793742153,1457.8677447321209,1581.8386325447873,1714.981131674612,1857.6705951111383,2010.2284078424032,2172.906126599785,2345.8654539762288,2529.152158862957,2722.6671296279724,2926.137437918402,3139.079239452495,3360.7647939023464,3590.1935243964967,3826.0386617010417,4066.6057149555854,4309.847311549813,4553.327905258617,4794.16592275747,5029.082706092162,5254.493305197927,5466.5518882139095,5661.124049154245,5833.877373692051,5980.771334765198,6098.269341610309,6182.858307727009,6231.127857842222,6241.671431016388,6213.509203613219,6146.442195990112,6041.811341587478,5901.5768086046155,5729.061465188124,5528.074851995299,5303.118388400909,5059.021567725743,4800.759838972681,4533.21578742657,4261.000182983828,3988.323322498482,3718.8507153245246,3455.676976753913,3201.3114581901864,2957.6933153597142,2726.2295471290645,2507.8497322831654,2303.0710836128696,2112.0662669832277,1934.7331473694123,1770.7464896842578,1619.6056681906707,1480.7147128825322,1353.3935223484475,1236.9401101931726,1130.5634993071426,1033.561494609173,945.1859164183819,864.7968552423798,791.6038186856881,725.0853200625146,664.6128891521837,609.6397336127797,559.6759180040534,514.2553921560735,472.9554383294395,435.3901305806418,401.2041055940868,370.07847983405827,341.7247104105945,315.8805340164075,292.3077717796158,270.79213478239365,251.13941193999793,233.1740550881728,216.74015339504157,201.69317200246985,187.90748261584486,175.2618457654513,163.65933953297724,152.99449471636512,143.18970185901574,134.16912344081007,125.85621622289177,118.1906845256793,111.11793788205294,104.58309105273656,98.5400971348594,92.9473355061051,87.76610305911689,82.9609018291061,78.50101721098389,74.35768137526559,70.50455478593034,66.91741229495155,63.574622153537845,60.456697455834274,57.54586463701037,54.82583379368591,52.281687350189735,49.89978589304963,47.66768236407797,45.57360430748781,43.606978660729695,41.758882768644234,40.02130562246393,38.386017982411914,36.84568154473518,35.392875116412355,34.02145273262628,32.72577622911747,31.50075713625449,30.34159142796497,29.243812476816075,28.203192995073113,27.215982225801067,26.278643541980276,25.388110793240223,24.541362713653335,23.735630407190044,22.968248924849753,22.23684630917573,21.539329935441923,20.873696883811405,20.238125260242573,19.630656208571875,19.049581106554218,18.49329646035901,17.96052181333396,17.450143415695603,16.960928359118974,16.49169205984465,16.040885170346577,15.607427585154527,15.190318236837737,14.790060905401079,14.404689504903109,14.032988089720345,13.675640006785162,13.330580924692642,12.997451949803743,12.676164863663335,12.366142496403498,12.065896625433176,11.77637636234081,11.495806387879432,11.223928169594622,10.961229123572403,10.70651403357296,10.459541780488989,10.219983086958166,9.987506945097127,9.761782258942699,9.542505407903555,9.329380773596297,9.122135482238523,8.920500811345761,8.724246281750176,8.533108294591312,8.346875291672577,8.16529694649163,7.988208513766015,7.815381882318101,7.646663350081353,7.4818531159717265,7.320789623177767,7.163292967912037,7.009210680078261,6.858377438404214,6.710663155863411,6.565925030138447,6.424044738608453,6.2849008451083055,6.148371606364341,6.014339900866444,5.882681899824152,5.75327590437192,5.626016787827169,5.5008029402288,5.3775228973393325,5.256121508019376,5.136488366876362,5.018539415764574,4.902187655916623,4.787343275604004,4.6739246176773115,4.561842701037121,4.451020392432669,4.34137438670564,4.232832881970884,4.125345033796062,4.018830389702,3.9132293435104364,3.808472130146509,3.704492870525153,3.601226985654158,3.4986076576165077,3.3965704931085954,3.2950494485880686,3.193997561855252,3.093369541634638,2.9931090047007887,2.893171285507709,2.793505387698343,2.694083800588375,2.5948583698376337,2.4958178560695243,2.3969327441366,2.2981874849577313,2.199575975458071,2.1010923607853504,2.0028225597814666,1.9047811860459276,1.8070074262831162,1.7095664464417317,1.612624659851015,1.516353284485526,1.4209228517873778,1.326533283315735,1.2334569438739666,1.1420425744970744,1.0526174164901523,0.9655486906156114,0.8812882296461262,0.800244243420448,0.7228289857822845,0.6494337929105198,0.580382638507487,0.5159089169527954,0.4562418918838874,0.401473216663532,0.35157702213719183,0.30645847902037765,0.2659496367223115,0.22982438740865666,0.1978089053261088,0.1695991376607993,0.1448699604749881,0.12329392873104505,0.10456613607096268,8.83942872401639e-2,7.448738420930916e-2,6.257133736285139e-2,5.2396098838839e-2,4.3746013141916174e-2,3.642808325316118e-2,3.0257009228429235e-2,2.5064779490452178e-2,2.0706593687623252e-2,1.7064466188558853e-2,1.403681743016933e-2,1.1522551678465782e-2,9.442315930617777e-3,7.721948548743452e-3,6.301934756394752e-3,5.132632152929989e-3,4.17288554579922e-3,3.3910697847191348e-3,2.7542358121745475e-3,2.2376367165922798e-3,1.81499428301011e-3,1.4685446024328115e-3,1.183666087377868e-3,9.521626012101153e-4,7.679492283965923e-4,6.219882404405401e-4,5.076570433450673e-4,4.130632981155954e-4,3.3309032787827203e-4,2.6267171985009275e-4,2.0523071357899804e-4,1.6255583008384963e-4,1.334235040916863e-4,1.1601380853732448e-4,9.994761293527506e-5,8.219665377898532e-5,5.801978204664751e-5,3.662388713859597e-5,2.29563985939779e-5,2.054851756150656e-5,2.928331160662329e-5,3.566841841484424e-5,3.4576781194490954e-5,1.6873381260069965e-5,9.999999999918886e-6,0,0,0,0,0,0,0,0,0,0,0,0,0,0,0,0,0,0,0,0,0,0,0,0,0,0,0,0,0,0,0,0,0,0,0,0,0,0,0,0,0,0,0,0,0,0,0,0,0,0,0,0,0,0,0,0,0,0,0,0,0,0,0,0,0,0,0,0,0,0,0,0,0,0,0,0,0,0,0,0,0,0,0,0,0,0,0,0,0,0,0,0,0,0,0,0,0,0,0,0,0,0,0,0,0,0,0,0,0,0,0,0,0,0,0,0,0,0,0,0,0,0,0,0,1000,8.171926562792029,8.517770317307237,8.883516254502037,9.270414145507159,9.679801553265866,10.113339365698618,10.572922976747426,11.060371250280978,11.57785686020467,12.127516094233208,12.711980697363462,13.333961071795947,13.996099552394362,14.701864904041484,15.455031918203481,16.258810033258936,17.117884497913643,18.036917724971126,19.020684866785253,20.075020743587555,21.20604234029423,22.42031494072709,23.725217836892725,25.12850664613533,26.63860043949264,28.265875576482298,30.020846759046623,31.91514842300889,33.96171521464095,36.17478044278221,38.569797474768656,41.163607442161364,43.974922206426136,47.02387904113701,50.33301683932199,53.92683010004277,57.83239953424811,62.07948511948265,66.69964919844023,71.72886223348047,77.20506744434418,83.17070259087455,89.67152443401659,96.7577275368964,104.4839346871591,112.90905980725277,122.09819787529796,132.12073231146377,143.05526675275587,154.9770544945848,167.98379132017982,182.1677534931383,197.63164249473257,214.48620652993782,232.8602613853292,252.87404234939055,274.66984279284776,298.38992017867344,324.2074000414049,352.2692686505956,382.76258853182026,415.8745715279353,451.798387679761,490.7382149193865,532.9051964076726,578.5167201272338,627.7946051301064,680.9626167406136,738.2437330367551,799.8566261358419,866.0111333134033,936.9032116857456,1012.7090283120326,1093.5765733154817,1179.6195627020822,1270.9046120674896,1367.442292491148,1469.1812960812476,1575.9942206469832,1687.6511802104135,1803.8146141871023,1924.0373141537877,2047.7365172772336,2174.175530474669,2302.4736080443927,2431.5991009428726,2560.35301455116,2687.3801014923674,2811.1926747294806,2930.1850450552856,3042.654466998706,3146.837007271843,3240.973196646412,3323.360512294874,3392.3872862869625,3446.599921954429,3484.7937237064407,3506.0614861654426,3509.8095501257553,3495.776548997871,3464.1004653677073,3415.390585684542,3350.513678490082,3270.6292737812914,3177.2819788918628,3072.2959155457,2957.4166220617453,2834.639384914126,2705.958223285589,2573.088909118591,2438.0675157069245,2302.400895721275,2167.5983604895655,2034.9667219485648,1905.5646123593147,1780.2900000848153,1659.8384292689545,1544.732036254638,1435.3328179833613,1331.857048613947,1234.4030778371746,1142.9701393913977,1057.470737759592,977.7581565401052,903.6304750977612,834.8505516786174,771.1591182669224,712.2728682559037,657.9161394395949,607.7868900424297,561.6187086420405,519.1227328310796,480.022681559825,444.0908273585259,411.06344979458567,380.7202526464888,352.84328786359475,327.23560956541314,303.7091993911238,282.089272378524,262.2259536400227,243.96490493657856,227.16919361671626,211.72395628119995,197.50136806415412,184.41169386590985,172.34870887410776,161.23064468842796,150.9768385207905,141.51162339091752,132.77167727276054,124.69412407800066,117.22400870305744,110.31068117239478,103.90775610947217,97.97301423514163,92.46813753822616,87.3579357815201,82.60985878466886,78.19464498873683,74.08572542759478,70.25872456035317,66.69133675281032,63.36312735157066,60.25538962362708,57.35102862678778,54.634320341871174,52.0908708004918,49.70773833780889,47.47243848100056,45.37466035264299,43.404237128703464,41.5517928761551,39.80883567017201,38.167299514113566,36.62000001692675,35.160241679654455,33.78198907473793,32.47958879121715,31.247899765764743,30.082135655930127,28.97795770520695,27.931331925773897,26.938433228729792,25.99586265587654,25.100188134313527,24.24828791668217,23.43754494687498,22.665377889506086,21.92947635488905,21.227708645797186,20.557938702379147,19.918233406030673,19.30670103557801,18.721764421503245,18.162217531947288,17.62652710805089,17.11310187867192,16.62061164151462,16.147642322316813,15.69360729188336,15.258456248971727,14.83911319921386,14.43644524442976,14.048340046958613,13.674225198536995,13.314388609760204,12.967077244793174,12.632084876388017,12.30865164246215,11.996323071020816,11.694398547856618,11.402510088563577,11.12007378854948,10.846558185308405,10.581632788428413,10.325388525412023,10.076387956736086,9.834846079347308,9.600460487473155,9.372858267437568,9.15166533582815,8.93668836618157,8.727455057153675,8.523786411418659,8.325673590359639,8.132454090837122,7.944400206916415,7.760518517636564,7.581298311184308,7.406332598203021,7.235404336418046,7.068366969027738,6.9049641055555835,6.7451298240525706,6.5886479189473635,6.43538546075116,6.2852112604175,6.137874591511624,5.993281783327764,5.85156558598642,5.712241698759645,5.575229728415951,5.440833785479827,5.308044658519749,5.177952659093524,5.049448046560763,4.9230636582342315,4.798057773087438,4.6749706626499945,4.553432353703727,4.433373161094825,4.314706082364049,4.197346887162759,4.081214414773588,3.96624511441406,3.852335725068667,3.739416625147562,3.627414699549425,3.5162735521632054,3.4059178729535073,3.296281513978447,3.187296571466589,3.078897629501054,2.971032968051905,2.863634743216511,2.7566900377434824,2.650147993358577,2.5439733317889393,2.43814744880798,2.3326303585067483,2.2274576410007842,2.1225971206870264,2.018091170614019,1.9140353361069116,1.8104285121562753,1.7074102215070306,1.6051252729439258,1.5037604754621545,1.403527890824385,1.3046845749592408,1.2075446750720933,1.112463443069699,1.0198541156480132,0.9301583137513382,0.8438252407635902,0.7612960168338767,0.6829977811577375,0.6093171972882551,0.5405697601297377,0.4768423562049465,0.41842186351327176,0.36528499233944706,0.3173121959092313,0.2743397883014239,0.23611181573088225,0.20232753929466,0.17266090857375166,0.14674610516085107,0.12423106181338393,0.10478153228023945,8.806393966626976e-2,7.375905448900524e-2,6.1563821017358855e-2,5.121183410707872e-2,4.246455385024908e-2,3.510984685782244e-2,2.89495301837915e-2,2.3802025713338185e-2,1.951303260766985e-2,1.595260372828413e-2,1.3014750352320737e-2,1.059847436820353e-2,8.615331217679252e-3,6.985016083162508e-3,5.648178846693455e-3,4.559633421360781e-3,3.6802112419519603e-3,2.9711206430498515e-3,2.3928262910082937e-3,1.9202767035140732e-3,1.5354415278310235e-3,1.2307319456641417e-3,9.896786080951002e-4,7.967912824929028e-4,6.381298405442554e-4,5.064175118600499e-4,4.020984268321e-4,3.224700113463524e-4,2.632000101698071e-4,2.132382238397859e-4,1.7218204163525332e-4,1.3431394686296675e-4,1.021353203972481e-4,7.280632674300988e-5,4.86250046433988e-5,3.284255464999608e-5,2.552064322945303e-5,2.514659596908123e-5,2.929693106296856e-5,3.24389851143744e-5,2.562081389160109e-5,1.3693405119416469e-5,1.2100386016981784e-5,1.5160683767046986e-5,1.1984171830725408e-5,9.999999999961378e-6,0,0,0,0,0,0,0,0,0,0,0,0,0,0,0,0,0,0,0,0,0,0,0,0,0,0,0,0,0,0,0,0,0,0,0,0,0,0,0,0,0,0,0,0,0,0,0,0,0,0,0,0,0,0,0,0,0,0,0,0,0,0,0,0,0,0,0,0,0,0,0,0,0,0,0,0,0,0,0,0,0,0,0,0,0,0,0,0,0,0,0,0,0,0,0,0,0,0,0,0,0,0,0,0,0,0,0,0,0,0,0,0,0,0,0,0,0,0,0,0,0,0,0,0,0,0,0,0,0,0,0,0,0,0,0,0,0,0,0,0,0,0,0,0,0,0,0,0,0,0,0,0,0,0,0,0,0,0,0,0,0,0,0,0,0,0,0,0,0,0,0,0,0,0,0,0,0,0,0,0,0,0,0,0,0,0,0,0,0,0,0,0,0,0,0,0,0,0,0,0,0,0,0,0,0,0,0,0,0,0,0,0,0,0,0,0,0,0,0,0,0,0,0,0,0,0,0,0,0,0,0,0,0,0,0,0,0,0,0,0,0,0,0,0,0,0,0,0,0,0,0,0,0,0,0,0,0,0,0,0,0,0,0,0,0,0,0,0,0,0,0,0,0,0,0,0,0,0,1000,8.164556089163659,8.510184768103711,8.875580164376256,9.262124001813248,9.671279185238392,10.10449028519193,10.563575357503943,11.050723054668877,11.567939007647832,12.117471778415327,12.701667673261422,13.323393380395745,13.985549416437633,14.691367752050073,15.444379744085895,16.248485034902252,17.10787651720649,18.027231629520216,19.01159944852281,20.066554260304304,21.197907477207213,22.41259571037737,23.718244779215734,25.122670374911102,26.634958888350862,28.264886876706147,30.023027663934084,31.92152435471201,33.97303170459717,36.191691243638296,38.59310503704997,41.19492795999977,44.01596305854068,47.07681931721503,50.40054445624191,54.01209540700706,57.93881727447544,62.21107123044999,66.8617822258693,71.92697261288733,77.44658095561286,83.46375110457545,90.02571943594326,97.1848656818862,104.99725252578233,113.5245589862712,122.83526838620128,133.00144610197384,144.10331457040883,156.23024842292753,169.47334556224845,183.93614987208153,199.73486179587334,216.98559899904393,235.82174551238705,256.3836251436799,278.8287939496244,303.316352183609,330.03453407759343,359.1584128297249,390.9153863935209,425.51050092944024,463.1817762818341,504.17213276051274,548.7688015805264,597.2289798815152,649.8611433165393,706.9641837440278,768.8616601733272,835.8952727406008,908.3855928633674,986.7038521285078,1071.1635133857787,1162.1249679696207,1259.9125839123724,1364.8335822524955,1477.1668832612577,1597.1513831968227,1724.9705855785885,1860.736707649214,2004.4776720584096,2156.123955273892,2315.467217555443,2482.1450353446844,2655.6252293177695,2835.1691495632363,3019.8150878213964,3208.3603141718554,3399.3335379910104,3590.9862937458897,3781.2980788854647,3967.976542575324,4148.476581868188,4320.051292417524,4479.805862947399,4624.759779470804,4751.952578021197,4858.564446174836,4942.027539561904,5000.074040990045,5030.968849359787,5033.675901820185,5007.6873101495785,4953.0646654381935,4870.934612884965,4762.967943092968,4631.132109400302,4478.465144391907,4308.021221205801,4123.104014767226,3927.0716908545646,3723.577152526331,3515.73772684935,3306.5353299938715,3098.616987438971,2894.3305728686105,2695.5872190418777,2503.928200713543,2320.53342307038,2146.249419416656,1981.626932484525,1826.9489286563414,1682.2916291031231,1547.5591503210371,1422.5050528997754,1306.8050342623858,1200.0176917710796,1101.7162283492119,1011.3364041187807,928.448386165546,852.4759779693085,782.9465212534371,719.3605135819184,661.2229963247974,608.1326271121844,559.6448758564683,515.3708703775193,474.94973391512826,438.0432361225778,404.3380388246648,373.5528328293378,345.4233012637185,319.7115457599177,296.19893325990944,274.68628262479115,254.99250420976054,236.95346941794256,220.41966018653483,205.25538221614923,191.33724154296934,178.5537829899339,166.8033914397591,155.9946003893413,146.0435986569848,136.87541208741428,128.42068197663886,120.61777646472619,113.40990738398757,106.74635765926384,100.5800829504067,94.86970668078999,89.57803526572744,84.66749131661885,80.10751301673604,75.86907931473338,71.92613755451478,68.25462278722674,64.83251222982017,61.64032713304064,58.65923580763052,55.87376048209753,53.26732617287099,50.82770716532714,48.541003891686245,46.396017501823046,44.382422109358856,42.490242735478,40.71068900297819,39.03552711593511,37.457398099939915,35.96884770198979,34.56427203180049,33.237536541457665,31.983265960594927,30.796478250531813,29.672696050669757,28.60768630610348,27.5975731409789,26.63869883586057,25.727802261737104,24.861773664828064,24.037774722893392,23.25332324546508,22.505819881560495,21.793214588968183,21.11330419113044,20.464064429263097,19.843756471129325,19.2505540950218,18.682932930047077,18.13942514028425,17.61869788494021,17.119527689364457,16.64065554411312,16.181064301270016,15.739609577741348,15.315262527575399,14.907107411760293,14.514252766972405,14.13588182265646,13.771328820859297,13.419973663974226,13.08121538720085,12.75439812907491,12.439050367176447,12.134192246592614,11.838815464105316,11.5537830063925,11.277691172861072,11.010473874665115,10.751524758925761,10.500589481953073,10.257222993778482,10.021066861793063,9.791828768857853,9.569176012963494,9.352790174174272,9.142402225166585,8.93773637434792,8.738541503526612,8.544575220196483,8.355593581926184,8.171372155312284,7.991707100311826,7.8163929310034135,7.64525177197464,7.478097382412748,7.314751757134151,7.155042244703165,6.998813498036614,6.845921849667577,6.696200771516455,6.549522809491455,6.405726149143584,6.264721729904342,6.126388575035297,5.990592416604258,5.857207720730967,5.726109460288483,5.59719498734524,5.470339217461464,5.3454555034870355,5.222472850489277,5.101279478379942,4.98178792783432,4.863901067122701,4.74753536085298,4.632609689678485,4.519033775959844,4.406742858315871,4.295649401137472,4.185686296683507,4.0767869744003145,3.968874531870086,3.86187666497973,3.7557236094216626,3.6503444518638477,3.5456683701810836,3.441625361308408,3.3381628816023072,3.235212282255848,3.1327101264815203,3.0305979726974175,2.9288867766434685,2.827542016501764,2.7265205809621316,2.625754969033265,2.525219480974678,2.424861721181188,2.324635881759823,2.224525836528213,2.1246086944686486,2.0249256187546307,1.9255425454999124,1.8264617830223862,1.7277598974681987,1.6295504993297438,1.5320222482706238,1.435380629818873,1.339862829611291,1.245697500755828,1.1531469090518962,1.0625291751104617,0.9743095846031542,0.8890988196888467,0.8070423885399209,0.7286337311795235,0.6544112680990775,0.5844620683627189,0.5192319625648717,0.45891544190619443,0.4035322930536428,0.3530617185249468,0.3075444968251174,0.2665919853656697,0.2302151869110044,0.19787876745691724,0.16950665905037848,0.14459288965990857,0.12292093798019328,0.10412770710822065,8.790659837711524e-2,7.397172821850075e-2,6.20501467128405e-2,5.189145814408303e-2,4.327176708960045e-2,3.598241416688955e-2,2.983805348382746e-2,2.467743441986559e-2,2.0358869217063424e-2,1.675685241111555e-2,1.3761472942343433e-2,1.1277781462578027e-2,9.224204382339625e-3,7.530816564432875e-3,6.137946241348974e-3,4.995230680256123e-3,4.059402380290395e-3,3.294573435129436e-3,2.6706862785899396e-3,2.1626346071641172e-3,1.7485065971443161e-3,1.4132992201257917e-3,1.1450413011931258e-3,9.268491199890256e-4,7.478241166082099e-4,5.999042117677388e-4,4.7853102437954496e-4,3.830375771348522e-4,3.077806273307861e-4,2.5035100594013744e-4,2.0341218318067634e-4,1.6392527408116788e-4,1.3018828612416851e-4,1.0280587421497597e-4,8.251176684229725e-5,6.716999073142365e-5,5.589696103424401e-5,4.5444046962836276e-5,3.599452373361295e-5,2.737984502483407e-5,2.099815428661687e-5,1.738821393926611e-5,1.5138548591124865e-5,1.340947434181367e-5,1.0632189147007814e-5,9.99999999999235e-6,0,0,0,0,0,0,0,0,0,0,0,0,0,0,0,0,0,0,0,0,0,0,0,0,0,0,0,0,0,0,0,0,0,0,0,0,0,0,0,0,0,0,0,0,0,0,0,0,0,0,0,0,0,0,0,0,0,0,0,0,0,0,0,0,0,0,0,0,0,0,0,0,0,0,0,0,0,0,0,0,0,0,0,0,0,0,0,0,0,0,0,0,0,0,0,0,0,0,0,0,0,0,0,0,0,0,0,0,0,0,0,0,0,0,0,0,0,0,0,0,0,0,0,0,0,0,0,0,0,0,0,0,0,0,0,0,0,0,0,0,0,0,0,0,0,0,0,0,0,0,0,0,0,0,0,0,0,0,0,0,0,0,0,0,0,0,0,0,0,0,0,0,0,0,0,0,0,0,0,0,0,0,0,0,0,0,0,0,0,0,0,0,0,0,0,0,0,0,0,0,0,0,0,0,0,0,0,0,0,0,0,0,0,0,0,0,0,0,0,0,0,0,0,0,0,0,0,0,0,0,0,0,0,0,0,0,0,0,0,0,0,0,0,0,0,0,0,0,0,0,0,0,0,0,0,0,0,0,0,0,0,0,0,0,0,0,0,0,0,0,0,0,0,0,0,0,0,0,0,0,0,0,0,0,0,0,0,0,0,0,0,0,0,0,0,0,0,0,0,0,0,0,0,0,0,0,0,0,0,0,0,0,0,0,0,0,0,0,0,0,0,0,0,0,0,0,0,0,0,0,0,0,0,0,0,0,0,0,0,0,0,0,0,0,0,0,0,0,0,0,0,0,0,0,0,0,0,0,0,0,0,0,0,0,0,0,0,0,0,0,0,0,0,0,0,0,0,0,0,0,0,0,0,0,0,0,0,0,0,0,0,0,0,0,0,0,0,0,0,0,0,0,0,0,0,0,0,0,0,0,0,0,0,0,0,0,0,0,0,0,0,0,0,0,0,0,0,0,0,0,0,0,0,0,0,0,0,0,0,0,0,0,0,0,0,0,0,0,0,0,0,0,0,0,0,0,0,0,0,0,0,0,0,0,0,0,0,0,0,0,0,0,0,0,0,0,0,0,0,0,0,0,0,0,0,0,0,0,0,0,0,0,0,0,0,0,0,0,0,0,0,0,0,0,0,0,0,0,0,0,0,0,0,0,0,0,0,0,0,0,0,0,0,0,0,0,0,0,0,0,0,0,0,0,0,0,0,0,0,0,0,0,0,0,0,0,0,0,0,0,0,0,0,0,0,0,0,0,0,0,0,0,0,0,0,0,0,0,0,0,0,0,0,0,0,0,0,0,0,0,0,0,0,0,0,0,0,0,0,0,0,0,0,0,0,0,0,0,0,0,0,0,0,0,0,0,0,0,0,0,0,0,0,0,0,0,0,0,0,0,0,0,0,0,0,0,0,0,0,0,0,0,0,0,0,0,0,0,0,0,0,0,0,0,0,0,0,0,0,0,0,0,0,0,0,0,0,0,0,0,0,0,0,0,0,0,0,0,0,0,0,0,0,0,1000,8.06046104108771,8.398884104079091,8.757965374137024,9.1377565846375,9.539576308630215,9.965100044057312,10.416137196331698,10.894443541084557,11.402089557707214,11.9414106095974,12.514613383276421,13.124552382346177,13.77401099484001,14.465988318167023,15.204334221410162,15.992329982696601,16.834496978276338,17.73516887249473,18.69932393479542,19.732433988150778,20.840420531623987,22.03009522263204,23.30830072838789,24.682897809635318,26.162602855297404,27.75687657394002,29.47637887829092,31.333040087105555,33.338550957959455,35.507503618355514,37.855600222438134,40.399438104661584,43.157454302446304,46.15009369911531,49.399324276260124,52.93007170038736,56.769471455191045,60.94715674357804,65.49532064717955,70.44951883878305,75.84907059665308,81.73745920365826,88.1612062067315,95.17127275300308,102.82392379416923,111.18119610680817,120.3104720252509,130.28494918939313,141.18304619570722,153.09456113095615,166.1149981634445,180.34604330118833,195.90070580202178,212.90347168681873,231.49104485796116,251.8086577989833,274.0097468181241,298.2645526725784,324.77074873910414,353.72135719161383,385.32813892823987,419.83519768144527,457.48531538393325,498.5668230885255,543.3509132948751,592.1730061142239,645.3342616145387,703.2334667099423,766.205805750126,834.6703033844428,909.0208980015954,989.7503696228412,1077.2384445269806,1172.0186011328876,1274.5205282242955,1385.2513709141278,1504.6861381335716,1633.2958946898696,1771.528311219974,1919.793883786568,2078.4598991218545,2247.8222160390796,2428.0812437357563,2619.3256727246603,2821.496912949034,3034.3543453865104,3257.4455503983413,3490.0619882499327,3731.1984970937747,3979.5166926585916,4233.3036667094375,4490.43454365397,4748.359956832029,5004.087322602438,5254.184398807318,5494.786617758906,5721.6877898251005,5930.503196522199,6092.673052027919,6092.673052027919,6116.855397115662,6275.9251008655165,6403.66926025862,6496.286625760242,6550.632172204999,6564.457175049816,6536.567881099269,6466.884428638328,6356.500588646254,6207.823879274822,6024.184260041079,5809.776138353669,5569.643148512063,5309.013546665446,5033.241301482185,4747.821534895025,4457.700606929421,4167.29312059855,3880.7823218324015,3601.4019784644915,3331.707588763733,3073.964902249981,2829.519270462912,2599.238906100288,2383.736421978873,2183.098828941143,1997.1612862207878,1825.5277441034216,1667.6318545350941,1522.790125665092,1390.242772971897,1269.187337039316,1158.8063863702769,1058.2910592437704,966.8542406610304,883.7417286126811,808.2383018201905,739.672619852777,677.4199990847851,620.9018188686725,569.5868754349079,522.9852198867426,480.65114990189096,442.18008568797666,407.20176972367017,375.3833737943451,346.42350642181765,320.0472365207178,296.0071084846804,274.08012452806474,254.06793899450201,235.78563256443707,219.07031387709523,203.7802248318652,189.77525026833328,176.9403280915953,165.16520503114455,154.35232260752787,144.41429626283767,135.27187966040012,126.85343790633449,119.0940960381958,111.9351893080658,105.32425310736038,99.21368525387291,93.56001414398614,88.32404538307523,83.46999426498304,78.96549866422538,74.78186613705715,70.89163811194729,67.27144390102156,63.899145278781305,60.75530429771927,57.820628828169475,55.07887762792165,52.5153252837862,50.11583664963496,47.86740970597224,45.75890832875166,43.78018977642774,41.920895870110215,40.17235524494736,38.526685658678076,36.97650886499998,35.51473650853799,34.135198364219626,32.83220234610944,31.60038671238665,30.434961183144694,29.331326724333636,28.28540745106795,27.293338049772498,26.35163548232917,25.457019345168302,24.606433785762686,23.797021222804464,23.026292599109116,22.291917942976234,21.591603043081406,20.923406156921825,20.285362661387364,19.67567155685102,19.09263652861928,18.53459923121804,18.000137859656768,17.488077428740922,16.997207254443932,16.526281151266204,16.074269493989938,15.639937378728154,15.22212750670439,14.820028648573642,14.433229811184141,14.060982136860803,13.702582118615029,13.356545309756616,13.0226435225514,12.700626136574197,12.38955325732031,12.089041921615955,11.798387605034854,11.517323202752713,11.245260101187734,10.981717483391876,10.726598020947527,10.478928969488388,10.238978534672542,10.006372402631285,9.779529861145999,9.56030971860851,9.346786197856161,9.139368631035332,8.937376857106049,8.740585184119272,8.549110526338369,8.362549220453017,8.18070179138364,8.003368865852146,7.830317727483348,7.661339360061026,7.496274127221179,7.334970297209674,7.177275627385252,7.023007224479948,6.872003858353856,6.724129796735998,6.579271322085426,6.437278099398816,6.298027089384529,6.16137703115776,6.027229753553415,5.895451910937064,5.765950853505133,5.638615369105378,5.513344490829278,5.390042102869614,5.268605609107339,5.148942570074937,5.03095401323946,4.9145579876830805,4.799657975030376,4.686188222083424,4.574061655357515,4.463211618657455,4.353569130756532,4.245058392232537,4.137608195642424,4.031145603729484,3.9255982913513496,3.820892388788859,3.7169556230605063,3.6137151670665593,3.511107269180783,3.4090746905045797,3.307547315763445,3.2064620164910327,3.1058504405375085,3.005696229719754,2.9059097592171326,2.8062648276452142,2.7068909924100626,2.6077434798784243,2.5087620554222068,2.4099320056231184,2.3112394704008326,2.212677015760742,2.114254952008059,2.016003258848091,1.9179885528848932,1.8202777626688569,1.7229423211030837,1.626044978122307,1.529695527591498,1.4340973616660633,1.3396758014086663,1.246607489245297,1.1549027750297076,1.0651729183165755,0.9779234634958697,0.893178637688195,0.8118129731639344,0.733793752534317,0.6598360927140977,0.5901587796109707,0.525083514353106,0.46476106845105963,0.4092861507768486,0.358667261086975,0.31288851674589546,0.2717192550027386,0.23496937145542204,0.20236757691280824,0.1736116825909589,0.14838906897864632,0.1263779560788286,0.10725899156911077,9.072496239415649e-2,7.649239382135535e-2,6.429344538283216e-2,5.3876038079494516e-2,4.5013994075329834e-2,3.7504305222434205e-2,3.1163744302679056e-2,2.5829179722323743e-2,2.1360248279641992e-2,1.7615755951825376e-2,1.449436043306734e-2,1.1902338837743859e-2,9.756433660809166e-3,7.979020790766537e-3,6.511878467485882e-3,5.309161984941492e-3,4.325886910156315e-3,3.5217664294670266e-3,2.8596138675398013e-3,2.316441021928988e-3,1.8756075057681687e-3,1.5163737909240306e-3,1.2265777252300884e-3,9.922011014178048e-4,8.011573249048292e-4,6.479922622816182e-4,5.213658152014997e-4,4.18650408121083e-4,3.3440854300515767e-4,2.668412403451756e-4,2.1262259171665163e-4,1.7135191068856737e-4,1.3867344174041884e-4,1.1332088529902843e-4,9.277780421381667e-5,7.466504097739619e-5,6.004257839708513e-5,4.9546051900561136e-5,4.087667089773997e-5,3.381451433221213e-5,2.837620570953276e-5,2.3327021876393128e-5,2.0566232716643986e-5,2.430431582497719e-5,3.329864731643344e-5,4.3418775534578976e-5,3.558364599016015e-5,1.3994536421465868e-5,9.999999999762125e-6,0,0,0,0,0,0,0,0,0,0,0,0,0,0,0,0,0,0,0,0,0,0,0,0,0,0,0,0,0,0,0,0,0,0,0,0,0,0,0,0,0,0,0,0,0,0,0,0,0,0,0,0,0,0,0,0,0,0,0,0,0,0,0,0,0,0,0,0,0,0,0,0,0,0,0,0,0,0,0,0,0,0,0,0,0,0,0,0,0,0,0,0,0,0,0,0,0,0,0,0,0,0,0,0,0,0,0,0,0,0,0,0,0,0,0,0,0,0,0,0,0,0,0,0,0,0,0,0,0,0,0,0,0,0,0,0,0,0,0,0,0,0,0,0,0,0,0,0,0,0,0,0,0,0,0,0,0,0,0,0,0,0,0,0,0,0,0,0,0,0,0,0,0,0,0,0,0,0,0,0,0,0,0,0,0,0,0,0,0,0,0,0,0,0,0,0,0,0,0,0,0,0,0,0,0,0,0,0,0,0,0,0,0,0,0,0,0,0,0,0,0,0,0,0,0,0,0,0,0,0,0,0,0,0,0,0,0,0,0,0,0,0,0,0,0,0,0,0,0,0,0,0,0,0,0,0,0,0,0,0,0,0,0,0,0,0,0,0,0,0,0,0,0,0,0,0,0,0,0,0,0,0,0,0,0,0,0,0,0,0,0,0,0,0,0,0,0,0,0,0,0,0,0,0,0,1000,8.20631604424953,8.554288724180156,8.922332329928976,9.311557114355548,9.723458189814671,10.159757766898677,10.622339655461952,11.11308026204932,11.6340343527591,12.187552174817984,12.77619793083354,13.402673833493404,14.069928502760714,14.781132450593562,15.539899678954106,16.35017419606239,17.216214531116456,18.142624389628292,19.134707519824506,20.198017573286645,21.33837164713787,22.563326693930662,23.88015246748993,25.29520696844918,26.82031296641307,28.46291010649414,30.235849004748374,32.14925694597027,34.21725295243676,36.454241580561636,38.87499192138953,41.49805443478999,44.34214011542371,47.427059859725155,50.77780082189779,54.41719832448655,58.37363675022744,62.67855562933732,67.3637684775834,72.46587611826075,78.02474180832553,84.08373147585895,90.69008872497129,97.89545602278146,105.75623578727962,114.33392335659634,123.69557163133895,133.91411349380888,145.068903427265,157.24614368847998,170.539421587988,185.05020982557852,200.88841687936468,218.1730870633735,237.032657263397,257.6056063345772,280.0411178891557,304.4995347650562,331.1527513032635,360.18379192938636,391.78995612780795,426.18033895030334,463.57672983935976,504.21342826172366,548.336811999571,596.2047411591614,648.0856206339074,704.2568446903108,765.0025587973635,830.6113971576406,901.3727500282827,977.5723756149657,1059.4867927885357,1147.379700456294,1241.4914259322293,1342.029030134548,1449.1574991219004,1562.9874854468706,1683.561135620554,1810.8372700433122,1944.673920696681,2084.8104054035034,2230.848403489679,2382.232731660282,2538.2326439669,2697.9246924753675,2860.1784400211313,3023.6465771284597,3186.761271370013,3347.7387310307995,3504.594154941666,3655.1640869469297,3797.1503431004335,3928.1705523021546,4045.8236622120316,4147.769356751147,4231.814460673649,4296.004312195894,4338.715297677119,4358.735064098495,4355.33274195134,4328.308484190336,4278.015989921523,4205.356665932079,4111.745849958109,3999.051863781992,3869.512314002926,3725.636269230533,3570.09080868662,3405.6305525718085,3234.942199746029,3060.5678432660297,2884.9174412976904,2710.1341741301667,2538.022871904731,2370.1716784576242,2207.8849600634107,2052.0917305341936,1903.5490404484551,1762.7616857189523,1629.980104899775,1505.356610730873,1388.8689197206272,1280.3288415547352,1179.532575533699,1086.1876756418465,999.9151980776777,920.3507193072057,847.0974681589477,779.7450518227052,717.8925690330917,661.1451517804414,609.1194221137224,561.4487490272323,517.7909265326019,477.81420246711656,441.2135097729112,407.712020679615,377.0386482563259,348.9562077846535,323.24122980490085,299.6736748688417,278.08842086151697,258.29099189113504,240.13214334439104,223.46825774256848,208.1662048026094,194.1070221100983,181.18169285071292,169.29021758098898,158.34230668419812,148.25580817168782,138.9563498347631,130.37632041474637,122.45405462706208,115.1324531583777,108.35938129895106,102.09052700320052,96.28307619453867,90.89845489111762,85.90222781006692,81.25942380838207,76.94487839508001,72.93015157600159,69.19148871975118,65.70688120851767,62.455821669969765,59.41989267003683,56.58269837081588,53.92866584399192,51.443305734348506,49.11535484982288,46.93125569123453,44.88102847537143,42.95473746871564,41.14317843425847,39.43813242000808,37.831980695752485,36.31761616871517,34.88859437161441,33.538989608316975,32.26336044063736,31.056636163699654,29.914133814982247,28.83159150320267,27.805059835356932,26.830940820711326,25.905778217394936,25.02637678921322,24.18978781838202,23.39338825755541,22.634924258845246,21.911853854355506,21.221923535846187,20.563123458885528,19.933707972773522,19.33232996772784,18.75728906377141,18.206968084615934,17.679085094892482,17.17252751426656,16.687604841520905,16.221654270443324,15.774792817536028,15.344697586150074,14.931472726109135,14.534256308454289,14.151618599444738,13.782514110465131,13.427134501287151,13.08436199003028,12.753647435310691,12.434299288992099,12.125819947617813,11.827638574057522,11.539280267356705,11.260259297782028,10.990074010942571,10.728336051894475,10.474725894218494,10.228822859568735,9.990165160237828,9.758449082661627,9.533474208579369,9.314980508669333,9.102483205483438,8.895558039190107,8.694329888634133,8.49862282833594,8.307624714799813,8.121407430430002,7.940245300347436,7.762861901716157,7.590209612418347,7.421206718327017,7.256409086212871,7.094831422753897,6.9372709894642375,6.782749252862056,6.631499472386868,6.483320145358187,6.338048085313025,6.195595223321107,6.0557908286658755,5.91852570775018,5.783687284652821,5.651166519131912,5.5208542065437465,5.3926396244365185,5.266429151287809,5.1421129703249,5.019588360707203,4.898765210500613,4.779537237382979,4.661829724517277,4.545570768197318,4.430662505900734,4.317027306484066,4.2045789418378,4.093235725393724,3.9829318592094625,3.87358216612325,3.765129890984503,3.657525673226622,3.5506927228366263,3.4445662281985827,3.339080268185953,3.234169114925552,3.129768274161949,3.0258119439588187,2.92226274378275,2.8190899940794565,2.716232297930527,2.6136754234452204,2.511371323565813,2.4092931893794045,2.307444513398422,2.2057861584295764,2.1043674269102763,2.003259707245544,1.9024358521691913,1.801958926633989,1.7019499342029922,1.602590826493079,1.504024413608202,1.4064252997658795,1.3100305027929846,1.2152036557761674,1.122232742183458,1.0314587400082385,0.9432794250415978,0.8582467903051317,0.7767743411541344,0.6991565721554913,0.6257929329678554,0.5571725450308581,0.49342354674926336,0.4346281879137634,0.3809162298494092,0.3321939568757075,0.28833647150152986,0.2491590112188061,0.21440233171747866,0.18375635988546388,0.15688009691564034,0.13342808594098649,0.11307175170170684,9.54852917966906e-2,8.036420066880513e-2,6.742341979850287e-2,5.637744206970639e-2,4.699297676536407e-2,3.905778729293849e-2,3.2369804388674775e-2,2.6753173606952573e-2,2.2054284176143493e-2,1.8136398414875892e-2,1.487937111581066e-2,1.218037884258886e-2,9.957709425198647e-3,8.124183797690908e-3,6.608776797318576e-3,5.366043511646566e-3,4.353656437080088e-3,3.5287170240503388e-3,2.852011998133001e-3,2.297095387371019e-3,1.8490719984410944e-3,1.4940647943744417e-3,1.212791685589916e-3,9.81797264121438e-4,7.871899920405253e-4,6.2371189470353e-4,4.975223977684265e-4,4.0325231047400696e-4,3.322726319777731e-4,2.71449553463757e-4,2.1819300039299585e-4,1.7712821606687666e-4,1.4279626965343074e-4,1.1446568253942825e-4,9.186752494625418e-5,7.333414196989622e-5,6.51782379692354e-5,6.603320916093581e-5,7.04324282481404e-5,7.221913651605276e-5,7.104682804066443e-5,6.578101056766964e-5,5.37216720585525e-5,3.933321135391401e-5,2.6909470506843477e-5,1.5958260797068283e-5,1.0198691631088521e-5,1.099439912016465e-5,1.5021503177052007e-5,1.9751974086935164e-5,2.5453329766284902e-5,2.7282110888821357e-5,2.453050076851492e-5,1.9264852830067993e-5,1.250845445423948e-5,9.999999999542932e-6,0,0,0,0,0,0,0,0,0,0,0,0,0,0,0,0,0,0,0,0,0,0,0,0,0,0,0,0,0,0,0,0,0,0,0,0,0,0,0,0,0,0,0,0,0,0,0,0,0,0,0,0,0,0,0,0,0,0,0,0,0,0,0,0,0,0,0,0,0,0,0,0,0,0,0,0,0,0,0,0,0,0,0,0,0,0,0,0,0,0,0,0,0,0,0,0,0,0,0,0,0,0,0,0,0,0,0,0,0,0,0,0,0,0,0,0,0,0,0,0,0,0,0,0,0,0,0,0,0,0,0,0,0,0,0,0,0,0,0,0,0,0,0,0,0,0,0,0,0,0,0,0,0,0,0,0,0,0,0,0,0,0,0,0,0,0,0,0,0,0,0,0,0,0,0,0,0,0,0,0,0,0,0,0,0,0,0,0,0,0,0,0,0,0,0,0,0,0,0,0,0,0,0,0,0,0,0,0,0,0,0,0,0,0,0,0,0,0,0,0,0,0,0,0,0,0,0,0,0,0,0,0,0,0,0,0,0,0,0,0,0,0,0,0,0,0,0,0,0,0,0,0,0,0,0,0,0,0,0,0,0,0,0,0,0,0,0,0,0,0,0,0,0,0,0,0,0,0,0,0,0,0,0,0,0,0,0,0,0,0,0,0,0,0,0,0,0,0,0,0,0,0,0,0,0,0,0,0,0,0,0,0,0,0,0,0,0,0,0,0,0,0,0,0,0,0,0,0,0,0,0,0,0,0,0,0,0,0,0,0,0,0,0,0,0,0,0,0,0,0,0,0,0,0,0,0,0,0,0,0,0,0,0,0,0,0,0,0,0,0,0,0,0,0,0,0,0,0,0,0,0,0,0,0,0,0,0,0,0,0,0,0,0,0,0,0,0,0,0,0,0,0,0,0,0,0,0,0,0,0,0,0,0,0,0,0,0,0,0,0,0,0,0,0,0,0,0,0,0,0,0,0,0,0,0,0,0,0,0,0,0,0,0,0,0,0,0,0,0,0,0,0,0,0,0,0,0,0,0,0,0,0,0,0,0,0,0,0,0,0,0,0,0,0,0,0,0,0,0,0,0,0,0,0,0,0,0,0,0,0,0,0,0,0,0,0,0,0,0,0,0,0,0,0,0,0,0,0,0,0,0,0,0,0,0,0,0,0,0,0,0,0,0,0,0,0,0,0,0,0,0,0,0,0,0,0,0,0,0,0,0,0,0,0,0,0,0,0,0,0,0,0,0,0,0,0,0,0,0,0,0,0,0,0,0,0,0,0,0,0,0,0,0,0,0,0,0,0,0,0,0,0,0,0,0,0,0,0,0,0,0,0,0,0,0,0,0,0,0,0,0,0,0,0,0,0,0,0,0,0,0,0,0,0,0,0,0,0,0,0,0,0,0,0,0,0,0,0,0,0,0,0,0,0,0,0,0,0,0,0,0,0,0,0,0,0,0,0,0,0,0,0,0,0,0,0,0,0,0,0,0,0,0,0,0,0,0,0,0,0,0,0,0,0,0,0,0,0,0,0,0,0,0,0,0,0,0,0,0,0,0,0,0,0,0,0,0,0,0,0,0,0,0,0,0,0,0,0,0,0,0,0,0,0,0,0,0,0,0,0,0,0,0,0,0,0,0,0,0,0,0,0,0,0,0,0,0,0,0,0,0,0,0,0,0,0,0,0,0,0,0,0,0,0,0,0,0,0,0,0,0,0,0,0,0,0,0,0,0,0,0,0,0,0,0,0,0,0,0,0,0,0,0,0,0,0,0,0,0,0,0,0,0,0,0,0,0,0,0,0,0,0,0,0,0,0,0,0,0,0,0,0,0,0,0,0,0,0,0,0,0,0,0,0,0,0,0,0,0,0,0,0,0,0,0,0,0,0,0,0,0,0,0,0,0,0,0,0,0,0,0,0,0,0,0,0,0,0,0,0,0,0,0,0,0,0,0,0,0,0,0,0,0,0,0,0,0,0,0,0,0,0,0,0,0,0,0,0,0,0,0,0,0,0,0,0,0,0,0,0,0,0,0,0,0,0,0,0,0,0,0,0,0,0,0,0,0,0,0,0,0,0,0,0,0,0,0,0,0,0,0,0,0,0,0,0,0,0,0,0,0,0,0,0,0,0,0,0,0,0,0,0,0,0,0,0,0,0,0,0,0,0,0,0,0,0,0,0,0,0,0,0,0,0,0,0,0,0,0,0,0,0,0,0,0,0,0,0,0,0,0,0,0,0,0,0,0,0,0,0,0,0,0,0,0,0,0,0,0,0,0,0,0,0,0,0,0,0,0,0,0,0,0,0,0,0,0,0,0,0,0,0,0,0,0,0,0,0,0,0,0,0,0,0,0,0,0,0,0,0,0,0,0,0,0,0,0,0,0,0,0,0,0,0,0,0,0,0,0,0,0,0,0,0,0,0,0,0,0,0,0,0,0,0,0,0,0,0,0,0,0,0,0,0,0,0,0,0,0,0,0,0,0,0,0,0,0,0,0,0,0,0,0,0,0,0,0,0,0,0,0,0,0,0,0,0,0,0,0,0,0,0,0,0,0,0,0,0,0,0,0,0,0,0,0,0,0,0,0,0,0,0,0,0,0,0,0,0,0,0,0,0,0,0,0,0,0,0,0,0,0,0,0,0,0,0,0,0,0,0,0,0,0,0,0,0,0,0,0,0,0,0,0,0,0,0,0,0,0,0,0,0,0,0,0,0,0,0,0,0,0,0,0,0,0,0,0,0,0,0,0,0,0,0,0,0,0,0,0,0,0,0,0,0,0,0,0,0,0,0,0,0,0,0,0,0,0,0,0,0,0,0,0,0,0,0,0,0,0,0,0,0,0,0,0,0,0,0,0,0,0,0,0,0,0,0,0,0,0,0,0,0,0,0,0,0,0,0,0,0,0,0,0,0,0,0,0,0,0,0,0,0,0,0,0,0,0,0,0,0,0,0,0,0,0,0,0,0,0,0,0,0,0,0,0,0,0,0,0,0,0,0,0,0,0,0,0,0,0,0,0,0,0,0,0,0,0,0,0,0,0,0,0,0,0,0,0,0,0,0,0,0,0,0,0,0,0,0,0,0,0,0,0,0,0,0,0,0,0,0,0,0,0,0,0,0,0,0,0,0,0,0,0,0,0,0,0,0,0,0,0,0,0,0,0,0,0,0,0,0,0,0,0,0,0,0,0,0,0,0,0,0,0,0,0,0,0,0,0,0,0,0,0,0,0,0,0,0,0,0,0,0,0,0,0,0,0,0,0,0,0,0,0,0,0,0,0,0,0,0,0,0,0,0,0,0,0,0,0,0,0,0,0,0,0,0,0,0,0,0,0,0,0,0,0,0,0,0,0,0,0,0,0,0,0,0,0,0,0,0,0,0,0,0,0,0,0,0,0,0,0,0,0,0,0,0,0,0,0,0,0,0,0,0,0,0,0,0,0,0,0,0,0,0,0,0,0,0,0,0,0,0,0,0,0,0,0,0,0,0,0,0,0,0,0,0,0,0,0,0,0,0,0,0,0,0,0,0,0,0,0,0,0,0,0,0,0,0,0,0,0,0,0,0,0,0,0,0,0,0,0,0,0,0,0,0,0,0,0,0,0,0,0,0,0,0,0,0,0,0,0,0,0,0,0,0,0,0,0,0,0,0,0,0,0,0,0,0,0,0,0,0,0,0,0,0,0,0,0,0,0,0,0,0,0,0,0,0,0,0,0,0,0,0,0,0,0,0,0,0,0,0,0,0,0,0,0,0,0,0,0,0,0,0,0,0,0,0,0,0,0,0,0,0,0,0,0,0,0,0,0,0,0,0,0,0,0,0,0,0,0,0,0,0,0,0,0,0,0,0,0,0,0,0,0,0,0,0,0,0,0,0,0,0,0,0,0,0,0,0,0,0,0,0,0,0,0,0,0,0,0,0,0,0,0,0,0,0,0,0,0,0,0,0,0,0,0,0,0,0,0,0,0,0,0,0,0,0,0,0,0,0,0,0,0,0,0,0,0,0,0,0,0,0,0,0,0,0,0,0,0,0,0,0,0,0,0,0,0,0,0,0,0,0,0,0,0,0,0,0,0,0,0,0,0,0,0,0,0,0,0,0,0,0,0,0,0,0,0,0,0,0,0,0,0,0,0,0,0,0,0,0,0,0,0,0,0,0,0,0,0,0,0,0,0,0,0,0,0,0,0,0,0,0,0,0,0,0,0,0,0,0,0,0,0,0,0,0,0,0,0,0,0,0,0,0,0,0,0,0,0,0,0,0,0,0,0,0,0,0,0,0,0,0,0,0,0,0,0,0,0,0,0,0,0,0,0,0,0,0,0,0,0,0,0,0,0,0,0,0,0,0,0,0,0,0,0,0,0,0,0,0,0,0,0,0,0,0,0,0,0,0,0,0,0,0,0,0,0,0,0,0,0,0,0,0,0,0,0,0,0,0,0,0,0,0,0,0,0,0,0,0,0,0,0,0,0,0,0,0,0,0,0,0,0,0,0,0,0,0,0,0,0,0,0,0,0,0,0,0,0,0,0,0,0,0,0,0,0,0,0,0,0,0,0,0,0,0,0,0,0,0,0,0,0,0,0,0,0,0,0,0,0,0,0,0,0,0,0,0,0,0,0,0,0,0,0,0,0,0,0,0,0,0,0,0,0,0,0,0,0,0,0,0,0,0,0,0,0,0,0,0,0,0,0,0,0,0,0,0,0,0,0,0,0,0,0,0,0,0,0,0,0,0,0,0,0,0,0,0,0,0,0,0,0,0,0,0,0,0,0,0,0,0,0,0,0,0,0,0,0,0,0,0,0,0,0,0,0,0,0,0,0,0,0,0,0,0,0,0,0,0,0,0,0,0,0,0,0,0,0,0,0,0,0,0,0,0,0,0,0,0,0,0,0,0,0,0,0,0,0,0,0,0,0,0,0,0,0,0,0,0,0,0,0,0,0,0,0,0,0,0,0,0,0,0,0,0,0,0,0,0,0,0,0,0,0,0,0,0,0,0,0,0,0,0,0,0,0,0,0,0,0,0,0,0,0,0,0,0,0,0,0,0,0,0,0,0,0,0,0,0,0,0,0,0,0,0,0,0,0,0,0,0,0,0,0,0,0,0,0,0,0,0,0,0,0,0,0,0,0,0,0,0,0,0,0,0,0,0,0,0,0,0,0,0,0,0,0,0,0,0,0,0,0,0,0,0,0,0,0,0,0,0,0,0,0,0,0,0,0,0,0,0,0,0,0,0,0,0,0,0,0,0,0,0,0,0,0,0,0,0,0,0,0,0,0,0,0,0,0,0,0,0,0,0,0,0,0,0,0,0,0,0,0,0,0,0,0,0,0,0,0,0,0,0,0,0,0,0,0,0,0,0,0,0,0,0,0,0,0,0,0,0,0,0,0,0,0,0,0,0,0,0,0,0,0,0,0,0,0,0,0,0,0,0,0,0,0,0,0,0,0,0,0,0,0,0,0,0,0,0,0,0,0,0,0,0,0,0,0,0,0,0,0,0,0,0,0,0,0,0,0,0,0,0,0,0,0,0,0,0,0,0,0,0,0,0,0,0,0,0,0,0,0,0,0,0,0,0,0,0,0,0,0,0,0,0,0,0,0,0,0,0,0,0,0,0,0,0,0,0,0,0,0,0,0,0,0,0,0,0,0,0,0,0,0,0,0,0,0,0,0,0,0,0,0,0,0,0,0,0,0,0,0,0,0,0,0,0,0,0,0,0,0,0,0,0,0,0,0,0,0,0,0,0,0,0,0,0,0,0,0,0,0,0,0,0,0,0,0,0,0,0,0,0,0,0,0,0,0,0,0,0,0,0,0,0,0,0,0,0,0,0,0,0,0,0,0,0,0,0,0,0,0,0,0,0,0,0,0,0,0,0,0,0,0,0,0,0,0,0,0,0,0,0,0,0,0,0,0,0,0,0,0,0,0,0,0,0,0,0,0,0,0,0,0,0,0,0,0,0,0,0,0,0,0,0,0,0,0,0,0,0,0,0,0,0,0,0,0,0,0,0,0,0,0,0,0,0,0,0,0,0,0,0,0,0,0,0,0,0,0,0,0,0,0,0,0,0,0,0,0,0,0,0,0,0,0,0,0,0,0,0,0,0,0,0,0,0,0,0,0,0,0,0,0,0,0,0,0,0,0,0,0,0,0,0,0,0,0,0,0,0,0,0,0,0,0,0,0,0,0,0,0,0,0,0,0,0,0,0,0,0,0,0,0,0,0,0,0,0,0,0,0,0,0,0,0,0,0,0,0,0,0,0,0,0,0,0,0,0,0,0,0,0,0,0,0,0,0,0,0,0,0,0,0,0,0,0,0,0,0,0,0,0,0,0,0,0,0,0,0,0,0,0,0,0,0,0,0,0,0,0,0,0,0,0,0,0,0,0,0,0,0,0,0,0,0,0,0,0,0,0,0,0,0,0,0,0,0,0,0,0,0,0,0,0,0,0,0,0,0,0,0,0,0,0,1000,8.054704100887646,8.392028344883384,8.750682195804025,9.129971725220722,9.531257443422259,9.95609382279282,10.406240497200264,10.883689253460467,11.390465503289859,11.92842534358501,12.500630675872491,13.109034705720418,13.756931694700526,14.447406397348301,15.183628136327131,15.969374000189564,16.809028550174734,17.706900740907923,18.66788724265981,19.697362981588306,20.801241097663393,21.98599729147937,23.25877440891477,24.627350135377934,26.100315000357114,27.687074838963404,29.398019024583174,31.244472969935416,33.23893578245507,35.39515849835563,37.72846946897862,40.255458335681794,42.99419389075511,45.96457889741532,49.18853875531497,52.69021483150098,56.49604922896659,60.63476294866982,65.13762734121637,70.0396460912763,75.37839386344294,81.19564568988694,87.53602763770442,94.45095232709602,101.99175764265345,110.2199450643091,119.19716315288643,128.99507073551243,139.68906594943613,151.36027420995165,164.10126437604012,178.0043199566202,193.18014522836285,209.73721616423174,227.80176291045782,247.50563388054067,268.9914150350505,292.4077011066293,317.9259374554994,345.71829765064354,375.9733134761264,408.88656148130286,444.672877216674,483.55570145640075,525.7692374473656,571.5591260052882,621.1809179900342,674.8985863101162,732.982457779112,795.7067703056499,863.3451529104861,936.1691408194829,1014.4428253244711,1098.4155422767712,1188.3123979259972,1284.3286560767644,1386.6203117638047,1495.290422493658,1610.3756202293243,1731.8361326788354,1859.5362738460085,1993.2251293477502,2132.5235408805625,2276.9065317204354,2425.683266902245,2577.9769240793926,2732.719859112356,2888.6489238879267,3044.286070371046,3197.9432771708725,3347.758586615389,3491.714957194523,3627.653889690353,3753.3039851192007,3866.4155399807564,3964.8724022673528,4046.501695086327,4109.41537488129,4152.219621778979,4173.798769111222,4173.145041911505,4150.301383687295,4105.3274624839505,4039.271708654741,3953.1241656431844,3848.72760896814,3728.142733015799,3593.650155225844,3447.7354692998965,3292.947615593069,3131.814699007187,2966.7625231914385,2800.053323985679,2633.724850465364,2469.570379293059,2309.0983478639005,2153.571439265019,2003.982655951408,1861.0691714665013,1725.3455856320356,1597.1208385343316,1476.5470989285436,1363.6285486812728,1258.2669191295151,1160.260725095988,1069.3556954727883,985.2263955536131,907.5427674398262,835.9131698027783,769.9986184773294,709.3701971944101,653.7004073115124,602.6059082950433,555.7476448132692,512.7950248954642,473.43239812938003,437.36834711880147,404.32956189434583,374.06162688667393,346.33177065091746,320.91736353835694,297.62629250186995,276.2616104888666,256.667132158076,238.68886962303435,222.18090829409414,207.0125248203227,193.07250086003538,180.2529358273537,168.45421525393053,157.58654840504389,147.5720282392125,138.33577115598044,129.81076009826694,121.93704288077701,114.65865149978384,107.92556401596774,101.69184596950532,95.91541159402759,90.55846482247385,85.586295289081,80.96713831216817,76.67244242948752,72.675882286554,68.9533957150794,65.48329766219061,62.245547294346125,59.2218696065382,56.395702752958584,53.75174381518872,51.276046507231776,48.95590869014941,46.77959069559137,44.73639358265476,42.816527329786695,41.01094122774974,39.31138158993548,37.71026366299467,36.20057214406686,34.77590269503652,33.43034681251495,32.15843549587917,30.955169147050377,29.815918546315984,28.736394720860936,27.712653108710384,26.741023556295314,25.818180426591155,24.940987072203608,24.106672655944056,23.312378640523637,22.555607140171563,21.83410451675632,21.145778091874032,20.48867578014908,19.861033570906642,19.261191992413305,18.687267129224697,18.13765332953189,17.610936529491216,17.106103228919327,16.62197036538944,16.1574907007323,15.711483091856033,15.282694455356765,14.870163079865595,14.472814463833325,14.090715800286818,13.723192643440829,13.368066204416271,13.026000127450086,12.696022208979237,12.377450184448547,12.06902525728849,11.77153249915129,11.483688921611039,11.205071426813076,10.93536694517129,10.674050802211866,10.42078380934041,10.175194638209984,9.936895274874795,9.705550722044368,9.480856897699702,9.26250759950164,9.050251618653627,8.84379493843787,8.642845317792013,8.447233456813606,8.25664770960472,8.070844974944206,7.889680445704571,7.7128765871811495,7.5402399639872435,7.371637888679216,7.206831023737524,7.04566905048306,6.888019095925479,6.733680057848175,6.582531327686248,6.434434974488768,6.28922247360367,6.1467950043778545,6.007012850173584,5.869732232485638,5.734875613359376,5.602303041853522,5.471895328102179,5.343580370475102,5.217230872473375,5.0927452283517605,4.97004955542572,4.849031081182328,4.729600917767976,4.6116833790602385,4.4951775544350765,4.380005714360132,4.266092683184123,4.1533470790191345,4.041702494775342,3.931084764039543,3.8214113198847555,3.7126258820577407,3.604654382985567,3.497422853131342,3.390883423649049,3.284961919962775,3.179595506311958,3.0747483215921605,2.970351312836975,2.866352680217161,2.7627190487654967,2.659390051524998,2.5563386145248734,2.453588619986125,2.35106208478193,2.248706775987245,2.146597006726331,2.0447494067619227,1.9432290970023225,1.8420923217565428,1.7414057543521184,1.6412873366786445,1.541887355631018,1.4434768590010945,1.3462005296049029,1.2502926967384367,1.1561500796164017,1.0641760122858819,0.9747267314897797,0.8881779610950933,0.8050239004168637,0.7257458401211162,0.6506977363024186,0.5801717965073381,0.5144601226044965,0.4537937299727625,0.39823156239968865,0.34773399832179813,0.3021978988024236,0.26143144460853496,0.2251816842050653,0.19315166276336404,0.16501928876111605,0.14044352148076306,0.11908450957930516,0.10060987614583042,8.471085507383572e-2,7.108002383309238e-2,5.944452310815432e-2,4.955536590566006e-2,4.118945239594474e-2,3.4140697283917186e-2,2.8223155736468327e-2,2.326693762849755e-2,1.9129182854462926e-2,1.5685800020099526e-2,1.28357149041241e-2,1.048288754511568e-2,8.548982288948145e-3,6.957300859974988e-3,5.649122192448818e-3,4.5759992176850365e-3,3.7015296957190087e-3,2.9897804968929626e-3,2.4113574394587895e-3,1.9512698469868017e-3,1.5766198824612426e-3,1.2701727687918377e-3,1.0169721379180274e-3,8.123727658804326e-4,6.524245401067734e-4,5.283159326906235e-4,4.313922865025456e-4,3.4814474202220295e-4,2.763257327208469e-4,2.1326213089096151e-4,1.6690337312249399e-4,1.3526113371568598e-4,1.1716523164142474e-4,1.0057135495068393e-4,8.049299385133746e-5,5.605553367377921e-5,3.600446833026943e-5,2.70305945773833e-5,2.818816798760223e-5,3.4230215773828136e-5,3.2351637906660704e-5,2.865261992440942e-5,1.8107489441469807e-5,9.999999998861485e-6,0,0,0,0,0,0,0,0,0,0,0,0,0,0,0,0,0,0,0,0,0,0,0,0,0,0,0,0,0,0,0,0,0,0,0,0,0,0,0,0,0,0,0,0,0,0,0,0,0,0,0,0,0,0,0,0,0,0,0,0,0,0,0,0,0,0,0,0,0,0,0,0,0,0,0,0,0,0,0,0,0,0,0,0,0,0,0,0,0,0,0,0,0,0,0,0,0,0,0,0,0,0,0,0,0,0,0,0,0,0,0,0,0,0,0,0,0,0,0,0,0,0,0,0,0,0,0,0,0,0,0,0,0,0,0,0,0,0,0,0,0,0,0,0,0,0,0,0,0,0,0,0,0,0,0,0,0,0,0,0,0,0,0,0,0,0,0,0,0,0,0,0,0,0,0,0,0,0,0,0,0,0,0,0,0,0,0,0,0,0,0,0,0,0,0,0,0,0,0,0,0,0,0,0,0,0,0,0,0,0,0,0,0,0,0,0,0,0,0,0,0,0,0,0,0,0,0,0,0,0,0,0,0,0,0,0,0,0,0,0,0,0,0,0,0,0,0,0,0,0,0,0,0,0,0,0,0,0,0,0,0,0,0,0,0,0,0,0,0,0,0,0,0,0,0,0,0,0,0,0,0,0,0,0,0,0,0,0,0,0,0,0,0,0,0,0,0,0,0,0,0,0,0,0,0,0,0,0,0,0,0,0,0,0,0,0,0,0,0,0,0,0,0,0,0,0,0,0,0,0,0,0,0,0,0,0,0,0,0,0,0,0,0,0,0,0,0,0,0,0,0,0,0,0,0,0,0,0,0,0,0,0,0,0,0,0,0,0,0,0,0,0,0,0,0,0,0,0,0,0,0,0,0,0,0,0,0,0,0,0,0,0,0,0,0,0,0,0,0,0,0,0,0,0,0,0,0,0,0,0,0,0,0,0,0,0,0,0,0,0,0,0,0,0,0,0,0,0,0,0,0,0,0,0,0,0,0,0,0,0,0,0,0,0,0,0,0,0,0,0,0,0,0,0,0,0,0,0,0,0,0,0,0,0,0,0,0,0,0,0,0,0,0,0,0,0,0,0,0,0,0,0,0,0,0,0,0,0,0,0,0,0,0,0,0,0,0,0,0,0,0,0,0,0,0,0,0,0,0,0,0,0,0,0,0,0,0,0,0,0,0,0,0,0,0,0,0,0,0,0,0,0,0,0,0,0,0,0,0,0,0,0,0,0],"type":"Var","unit":"substance_count / milliliter","ref":"https://githealth.io/om-pharma/broncho-vaxom/Knowledge%20Model%20Documentation/Final/RTIpatient.md#replication-of-the-virus"},{"extraInfo":[],"compressed":true,"size":8692,"scale":null,"molarMass":null,"id":"tInf46","vals":702.0235018677282,"type":"Param","unit":"day","ref":"https://githealth.io/om-pharma/broncho-vaxom/Knowledge%20Model%20Documentation/Final/Integrated_Model.md#exposition-to-pathogens"},{"extraInfo":[],"compressed":true,"size":8692,"scale":1.0e-6,"molarMass":null,"id":"PPDuodenum.iMLp","vals":0,"type":"Var","unit":"substance_count / microliter","ref":"https://githealth.io/om-pharma/broncho-vaxom/Knowledge%20Model%20Documentation/Final/GALT.md#initial-condition-of-variables"},{"extraInfo":[],"compressed":true,"size":8692,"scale":null,"molarMass":null,"id":"symptomNoise8","vals":-0.10387599391575296,"type":"Param","unit":"dimensionless","ref":"https://githealth.io/om-pharma/broncho-vaxom/Knowledge%20Model%20Documentation/Final/Wheezing.md#seasonality-of-wheezing-and-connection-to-rt-is"},{"extraInfo":[],"compressed":true,"size":8692,"scale":9.999999999999998e-13,"molarMass":null,"id":"OtherVascular.iML","vals":0,"type":"Var","unit":"substance_count / microliter","ref":"https://githealth.io/om-pharma/broncho-vaxom/Knowledge%20Model%20Documentation/Final/GALT.md#initial-condition-of-variables"},{"extraInfo":[],"compressed":true,"size":8692,"scale":null,"molarMass":null,"id":"imStatus25","vals":3.2827888909964584,"type":"Param","unit":"dimensionless","ref":"https://githealth.io/om-pharma/broncho-vaxom/Knowledge%20Model%20Documentation/Final/RTIpatient.md#immunocompetence"},{"extraInfo":[],"compressed":true,"size":8692,"scale":null,"molarMass":null,"id":"tInf39","vals":590.9502221275018,"type":"Param","unit":"day","ref":"https://githealth.io/om-pharma/broncho-vaxom/Knowledge%20Model%20Documentation/Final/Integrated_Model.md#exposition-to-pathogens"},{"extraInfo":[],"compressed":true,"size":8692,"scale":null,"molarMass":null,"id":"OM85treatmentSchaad","vals":0,"type":"Param","unit":"dimensionless","ref":"https://githealth.io/om-pharma/broncho-vaxom/Knowledge%20Model%20Documentation/Final/Administration.md#dosing-regimen"},{"extraInfo":[],"compressed":true,"size":8692,"scale":null,"molarMass":null,"id":"virulenceFactor3","vals":1,"type":"Param","unit":"dimensionless","ref":"https://githealth.io/om-pharma/broncho-vaxom/Knowledge%20Model%20Documentation/Final/Integrated_Model.md#exposition-to-pathogens"},{"extraInfo":[],"compressed":true,"size":8692,"scale":null,"molarMass":null,"id":"randomVirusClass1","vals":0.7027471714030662,"type":"Param","unit":"dimensionless","ref":"https://githealth.io/om-pharma/broncho-vaxom/Knowledge%20Model%20Documentation/Final/Wheezing.md#seasonality-of-wheezing-and-connection-to-rt-is"},{"extraInfo":[],"compressed":true,"size":8692,"scale":null,"molarMass":null,"id":"viralExposition29","vals":1000,"type":"Param","unit":"substance_count / milliliter","ref":"https://githealth.io/om-pharma/broncho-vaxom/Knowledge%20Model%20Documentation/Final/Integrated_Model.md#exposition-to-pathogens"},{"extraInfo":[],"compressed":true,"size":8692,"scale":9.999999999999998e-13,"molarMass":null,"id":"HeartVascular.bPAns","vals":0,"type":"Var","unit":"substance_count / microliter","ref":"https://githealth.io/om-pharma/broncho-vaxom/Knowledge%20Model%20Documentation/Final/GALT.md#initial-condition-of-variables"},{"extraInfo":[],"compressed":true,"size":8692,"scale":1.0e-6,"molarMass":null,"id":"PPIleum1.iMLp","vals":0,"type":"Var","unit":"substance_count / microliter","ref":"https://githealth.io/om-pharma/broncho-vaxom/Knowledge%20Model%20Documentation/Final/GALT.md#initial-condition-of-variables"},{"extraInfo":[],"compressed":true,"size":8692,"scale":1.0e-12,"molarMass":150000,"id":"BrainVascular.OM85","vals":0,"type":"Var","unit":"microgram / milliliter","ref":"https://githealth.io/om-pharma/broncho-vaxom/Knowledge%20Model%20Documentation/Final/Administration.md#distribution-by-the-systemic-blood-circulation-and-tissue-infiltration"},{"extraInfo":[],"compressed":true,"size":8692,"scale":null,"molarMass":null,"id":"viralExposition24","vals":1000,"type":"Param","unit":"substance_count / milliliter","ref":"https://githealth.io/om-pharma/broncho-vaxom/Knowledge%20Model%20Documentation/Final/Integrated_Model.md#exposition-to-pathogens"},{"extraInfo":[],"compressed":true,"size":8692,"scale":null,"molarMass":null,"id":"viralExposition42","vals":1000,"type":"Param","unit":"substance_count / milliliter","ref":"https://githealth.io/om-pharma/broncho-vaxom/Knowledge%20Model%20Documentation/Final/Integrated_Model.md#exposition-to-pathogens"},{"extraInfo":[],"compressed":true,"size":8692,"scale":9.999999999999998e-13,"molarMass":null,"id":"GutInterstitial.iML","vals":0,"type":"Var","unit":"substance_count / microliter","ref":"https://githealth.io/om-pharma/broncho-vaxom/Knowledge%20Model%20Documentation/Final/GALT.md#initial-condition-of-variables"},{"extraInfo":[],"compressed":true,"size":8692,"scale":1.0000000000000002e-12,"molarMass":150000,"id":"GutVascular.OM85","vals":0,"type":"Var","unit":"microgram / milliliter","ref":"https://githealth.io/om-pharma/broncho-vaxom/Knowledge%20Model%20Documentation/Final/Administration.md#distribution-by-the-systemic-blood-circulation-and-tissue-infiltration"},{"extraInfo":[],"compressed":true,"size":8692,"scale":1.0e-6,"molarMass":null,"id":"PPIleum4.iML","vals":0,"type":"Var","unit":"substance_count / microliter","ref":"https://githealth.io/om-pharma/broncho-vaxom/Knowledge%20Model%20Documentation/Final/GALT.md#initial-condition-of-variables"},{"extraInfo":[],"compressed":false,"size":8692,"scale":1,"molarMass":350000,"id":"RTT.ig","vals":[0,0,0,0,0,0,0,0,0,0,0,0,0,0,0,0,0,0,0,0,0,0,0,0,0,0,0,0,0,0,0,0,0,0,0,0,0,0,0,0,0,0,0,0,0,0,0,0,0,0,0,0,0,0,0,0,0,0,0,0,0,0,0,0,0,0,0,0,0,0,0,0,0,0,0,0,0,0,0,0,0,0,0,0,0,0,0,0,0,0,0,0,0,0,0,0,0,0,0,0,0,0,0,0,0,0,0,0,0,0,0,0,0,0,0,0,0,0,0,0,0,0,0,0,0,0,0,0,0,0,0,0,0,0,0,0,0,0,0,0,0,0,8.935719837387283e-5,1.2345088332201516e-4,1.5870491996588767e-4,1.9520297370304862e-4,2.3301709613004337e-4,2.7223153252058774e-4,3.1293848521170026e-4,3.552364119886138e-4,3.9923001652985717e-4,4.4503258313700585e-4,4.927657399495741e-4,5.425597881655406e-4,5.945564607318409e-4,6.489085741870757e-4,7.057811830087179e-4,7.653529728438324e-4,8.278174880427897e-4,8.933845677825752e-4,9.622823830933811e-4,1.0347583711631028e-3,1.1110813370329854e-3,1.1915438427985933e-3,1.2764644410269738e-3,1.3661898938996278e-3,1.4610998630252817e-3,1.561606952627569e-3,1.6681624452618896e-3,1.7812588695811163e-3,1.9014338768018617e-3,2.0292772545181656e-3,2.165434274314774e-3,2.3106112424402187e-3,2.465578936307042e-3,2.6311836335694023e-3,2.8083518866587453e-3,2.998098780736957e-3,3.201538730015392e-3,3.419891819166508e-3,3.654493219133279e-3,3.906807212756997e-3,4.178438177977499e-3,4.4711437483697936e-3,4.786852614934069e-3,5.1276755164062545e-3,5.495919735930793e-3,5.8941127239892635e-3,6.325019729711537e-3,6.791664980554148e-3,7.297360105487166e-3,7.845722183713207e-3,8.440694309383287e-3,9.08658593048306e-3,9.788098669867306e-3,1.0550357205887824e-2,1.1378953299940162e-2,1.2279974086650143e-2,1.326002929737832e-2,1.4326310486470309e-2,1.5486626537562623e-2,1.674944900271435e-2,1.8123896151545298e-2,1.9619954719763643e-2,2.1248384052636817e-2,2.302077892298102e-2,2.4949634892772313e-2,2.704839459478431e-2,2.933149071456152e-2,3.181437694852431e-2,3.451357072496722e-2,3.7446673239045866e-2,4.063238275879981e-2,4.4090513003933525e-2,4.7841915688424115e-2,5.190847152290025e-2,5.631307689305154e-2,6.1079525632825496e-2,6.623234403516343e-2,7.179659208768614e-2,7.779769129264222e-2,8.426114339007257e-2,9.121216356753471e-2,9.867539819676202e-2,0.106674217970491,0.11523027281310771,0.12436282869898496,0.1340880774254379,0.14441833807811189,0.15536121992626514,0.1669187289447719,0.17908629201241894,0.1918518840101929,0.20519529510724482,0.21908727516457271,0.23348890709775327,0.24835114198762814,0.2636150559348208,0.27921178997465296,0.2950635090652948,0.31108348945543296,0.327177761545677,0.34324801346143313,0.3591926331427885,0.3749091004650088,0.3902964571087965,0.40525753601348197,0.41970180266991086,0.43354685313007685,0.44672041936638374,0.4591618112883002,0.47082203817099655,0.4816645880286516,0.49166589693355006,0.500813257360466,0.5091046955509257,0.516548891348012,0.5231633671322822,0.5289726336616218,0.5340068158779725,0.5383004920578991,0.5418915431131281,0.5448200338827107,0.5471272144221401,0.5488546827806687,0.5500435389491093,0.5507343523928474,0.5509662981483067,0.5507768731077951,0.5502016008518955,0.5492739705225681,0.5480255656681802,0.5464859462897167,0.5446825666758947,0.5426408425469128,0.5403841774696899,0.5379341797962862,0.5353107206908625,0.5325319884445487,0.529614633882844,0.5265738815234375,0.5234236103714982,0.5201764773361737,0.5168440142149945,0.513436711795811,0.5099641098670669,0.5064348870179312,0.5028569254040263,0.4992373780981831,0.49558274507201744,0.491898921524544,0.48819126314702865,0.48446462324085476,0.4807234009789977,0.4769715938420334,0.4732128211944799,0.4694503646510877,0.4656871971490048,0.46192601149158763,0.45816924700573647,0.45441909930678603,0.45067756240083234,0.4469464584163859,0.4432274265339918,0.4395219417198688,0.4358313310793389,0.4321567948672989,0.4284994144386111,0.42486015925001874,0.42123990250053556,0.4176394279253576,0.4140594500784543,0.41050058799103556,0.40696339452075847,0.40344836300394327,0.3999559265218555,0.3964864717115556,0.3930403378319325,0.3896178208020814,0.38621917517879883,0.382844620431912,0.3794943451601032,0.37616849919452305,0.3728672171354554,0.36959059010915485,0.3663387027157255,0.3631116061062366,0.3599093375849439,0.35673191846388475,0.35357935213429814,0.3504516273909243,0.3473487216855996,0.3442705944479444,0.34121719764240843,0.3381884690644643,0.3351843374202592,0.3322047243732446,0.32924954287924507,0.32631869881617603,0.32341209099233703,0.320529610812264,0.31767114529733725,0.3148365756876302,0.3120257805516748,0.30923863083518505,0.3064749956077033,0.3037347414997207,0.30101772979397295,0.29832382008814173,0.2956528692187045,0.29300473164713375,0.2903792598785499,0.28777630413923905,0.28519571375972697,0.28263733572021355,0.28010101796808545,0.27758660477221453,0.27509394149940125,0.27262287124318263,0.2701732367663988,0.2677448808285197,0.26533764495157064,0.2629513712093387,0.2605859008513645,0.2582410752407064,0.25591673564362644,0.2536127233622306,0.251328879850758,0.24906504684167885,0.24682106631995793,0.2445967804107087,0.24239203194695183,0.24020666352954287,0.23804051875836288,0.23589344145588664,0.2337652759409384,0.23165586795650936,0.2295650625669409,0.22749270668067673,0.22543864689375784,0.22340273068725636,0.22138480668665989,0.2193847232231702,0.21740233114308555,0.2154374807076668,0.213490023803074,0.21155981266095075,0.20964669933667598,0.2077505377618672,0.2058711833136971,0.20400849160979298,0.20216231922240793,0.20033252410498173,0.19851896395019192,0.19672149830902294,0.19493998646576116,0.19317429185533347,0.19142427562777847,0.18968979680945258,0.1879707229787867,0.1862669186262893,0.18457824418219598,0.18290456965493096,0.18124576390223862,0.17960168959117268,0.17797221855923634,0.17635722363971384,0.17475657003050407,0.17317013139137755,0.1715977843193216,0.17003939655303532,0.16849484369189874,0.1669640061141316,0.16544675406359738,0.16394296512259804,0.16245252337404514,0.16097530159891957,0.1595111779373946,0.1580600368399828,0.1566217594920745,0.15519622970741934,0.15378333210617431,0.15238295122012135,0.15099497435954792,0.14961928836422964,0.14825578252166569,0.1469043476293537,0.14556487444112615,0.14423725696924622,0.14292139125797698,0.14161717496141163,0.1403245078382594,0.139043292079462,0.13777343236696227,0.13651483588293217,0.13526741245835977,0.13403107479430235,0.13280573823221273,0.1315913203167155,0.13038774056513833,0.12919492031587743,0.12801278226469637,0.12684125003105703,0.12568024770868652,0.1245296995573248,0.12338952962570678,0.12225966138503186,0.12114001773366974,0.12003052087739366,0.11893109198968073,0.11784165224830664,0.11676212142887069,0.11569242011297713,0.11463246735071109,0.11358218163733147,0.11254148129356259,0.11151028455408425,0.11048850961241656,0.10947607467790317,0.10847289805099783,0.10747889831177897,0.10649399399770418,0.10551810412285009,0.10455114801256123,0.10359304550626505,0.10264371688224161,0.10170308289789029,0.10077106483925677,9.984758457096764e-2,9.89325645353453e-2,9.80259276325283e-2,9.712759752815772e-2,9.623749840107644e-2,9.535555513949827e-2,9.448169325033083e-2,9.361583887929241e-2,9.275791879333416e-2,9.19078603971947e-2,9.106559179304319e-2,9.023104163893766e-2,8.940413925175854e-2,8.858481459383855e-2,8.777299827599121e-2,8.69686215167278e-2,8.617161618031385e-2,8.538191468638334e-2,8.459945012465167e-2,8.382415624130621e-2,8.305596738485402e-2,8.229481822314283e-2,8.15406443865829e-2,8.150093510246194e-2,8.150093510246194e-2,8.079342523147867e-2,8.005300904526044e-2,7.931934776872943e-2,7.859209557218942e-2,7.787148930074547e-2,7.715752895439759e-2,7.64502145331458e-2,7.574949870054314e-2,7.505513756226423e-2,7.436723720948984e-2,7.368556676977013e-2,7.301020355869971e-2,7.234100710112965e-2,7.167795269832641e-2,7.102099167224893e-2,7.037000077111827e-2,6.97250042617701e-2,6.908597464117272e-2,6.845278011137582e-2,6.78253952228753e-2,6.720378450102263e-2,6.658789386747618e-2,6.597764367455275e-2,6.537299502323266e-2,6.477389417744517e-2,6.445893200796812e-2,0,8.705196483416015e-5,1.1834636279914443e-4,1.5071994647954194e-4,1.8423946684987343e-4,2.1897402878614283e-4,2.5500159541555587e-4,2.92407303561187e-4,3.3128233272796147e-4,3.717238306235809e-4,4.1383598204458686e-4,4.577312093078086e-4,5.035308072227136e-4,5.513657311761847e-4,6.013774651271069e-4,6.537190265411452e-4,7.085560520939454e-4,7.660680238841974e-4,8.264495799041288e-4,8.899120184419348e-4,9.566848582197489e-4,1.0270175270908175e-3,1.1011816129989104e-3,1.1794699607567574e-3,1.262205635193329e-3,1.3497399126431626e-3,1.4424575454241191e-3,1.540777495124262e-3,1.6451562711990216e-3,1.7560949665331403e-3,1.8741409748485374e-3,1.9998941691259237e-3,2.13401028701509e-3,2.2772072046392446e-3,2.430271826358049e-3,2.5940663693973806e-3,2.7695358611601263e-3,2.957715952701276e-3,3.1597419941352066e-3,3.3768587392398164e-3,3.610429926524825e-3,3.8619514392862313e-3,4.133061173598638e-3,4.425555576326553e-3,4.741398588451414e-3,5.082749813553213e-3,5.4519665438178926e-3,5.851629001948683e-3,6.284565738983656e-3,6.753869223185856e-3,7.262917797892549e-3,7.815400121691098e-3,8.415356786965023e-3,9.067190264644967e-3,9.775707085406135e-3,1.054615007181022e-2,1.1384230491227786e-2,1.2296165880844392e-2,1.3288727131976468e-2,1.436927521890525e-2,1.554585319650265e-2,1.682713115436571e-2,1.8222477532851177e-2,1.974206391780169e-2,2.1396922890361495e-2,2.3198943381524915e-2,2.516093237530829e-2,2.729667705558934e-2,2.9621024877374946e-2,3.214984724983891e-2,3.4900112305864366e-2,3.7889917626533945e-2,4.113854961512379e-2,4.466637943947321e-2,4.849491659418542e-2,5.264676390453673e-2,5.7145595243758195e-2,6.201594800530306e-2,6.72831797855372e-2,7.297326515449508e-2,7.911257370391404e-2,8.572754396707112e-2,9.284436908878327e-2,0.10048855470117764,0.10868434941923374,0.11745427149879539,0.12681836076650482,0.13679340026483988,0.1473919492661455,0.15862177392510993,0.17048462951315968,0.18297524019208244,0.19608015157496592,0.2097775227652518,0.22403579773342125,0.23881271978360336,0.2540552363051666,0.26970005424366184,0.28567300664863843,0.30188981124361813,0.3182576645718513,0.33467674056825314,0.35104168099696487,0.36724439937234193,0.3831766571014045,0.39873228573305386,0.4138101955227488,0.4283173655306475,0.4421702700854212,0.4552963129513639,0.4676357714513112,0.47914290592367975,0.4897851756963731,0.49954315439307984,0.5084099720637405,0.5163904942930119,0.5234990798184824,0.529758637073942,0.5351991064236946,0.5398560680398806,0.543768814407788,0.5469794634451449,0.5495317446048337,0.5514699998662091,0.5528383444495736,0.553680041261088,0.5540369956571511,0.5539493288832327,0.5534552840699101,0.5525909041857526,0.5513899745197182,0.5498839313682821,0.5481020548344024,0.5460714081566249,0.5438170541631303,0.5413617644967332,0.538726449293279,0.538726449293279,0.5359301849617937,0.5329914965857933,0.5299249367780775,0.5267453782645882,0.5234663152768462,0.5200997843696349,0.5166566800837931,0.5131469352129806,0.5095795850778522,0.5059627730844661,0.5023038581073819,0.49860951904281137,0.4948858206748937,0.49113826086662504,0.48737181209990277,0.4835909794247525,0.4797998302676323,0.4760020568580584,0.47220099827795936,0.46839966616198214,0.46460078276614813,0.46080682374705234,0.4570200260709957,0.4532424078248757,0.4494757836563766,0.44572179060055317,0.4419819113315523,0.4382574773398569,0.43454968293318313,0.4308596103191228,0.42718823098679765,0.42353640793233877,0.4199049069686344,0.4162944217002801,0.41270557581037515,0.4091389200131898,0.40559493926155665,0.4020740549892639,0.398576653019044,0.39510306361416225,0.39165356956862235,0.38822841648818895,0.38482780977755354,0.3814519308102794,0.3781009101296017,0.37477488177040474,0.37147391564037985,0.36819809742719767,0.36494746246350684,0.36172204335645247,0.35852185219154264,0.35534688086284616,0.35219711376248863,0.34907251270405715,0.3459730373032372,0.3428986247323013,0.3398492131032731,0.33682471994513435,0.333825063069472,0.33085014521686273,0.32789986617256517,0.3249741180753684,0.32207278620262914,0.31919575420875046,0.31634289547206673,0.3135140821355077,0.31070918122307684,0.30792805718750227,0.3051705707175706,0.3024365779880792,0.29972593361996347,0.2970384913328149,0.29437410078037135,0.29173260864623113,0.2891138619012596,0.2865177049987375,0.28394398202961624,0.2813925352442822,0.27886320685611077,0.27635583594630714,0.27387026341282666,0.27140632851419677,0.2689638700197503,0.2665427267911958,0.26414273704497065,0.2617637392668736,0.25940557175156564,0.2570680728660868,0.25475108117389034,0.25245443527532613,0.2501779740455682,0.24792153673628467,0.24568496292497594,0.24346809268246186,0.24127076665709352,0.23909282593571984,0.23693411242202492,0.23479446867948575,0.23267373632066093,0.23057176103219387,0.22848838451559525,0.22642345336382186,0.2243768125399977,0.2223483076469054,0.2203377879896399,0.21834509854031087,0.2163700918900473,0.21441261463971178,0.2124725183201371,0.21054965496078687,0.20864387474504914,0.20675503416478253,0.20488298381787812,0.20302758158124776,0.20118868188836697,0.19936614107694295,0.19755981881628618,0.1957695705527151,0.1939952597607378,0.19223674337712257,0.19049388457134736,0.1887665459260264,0.18705458895810068,0.18535788122285804,0.1836762842631811,0.18200966762816215,0.18035789603832625,0.17872083756645737,0.17709836248287955,0.17549033740518438,0.173896634951191,0.17231712650672332,0.17075168539584779,0.16920018556128183,0.16766250233221458,0.16613850951792133,0.16462808407944357,0.16313110274806591,0.1616474439470969,0.160176987080838,0.15871961215124125,0.15727520081858765,0.1558436365667538,0.1544247996380915,0.15301857681197503,0.1516248521210278,0.1502435079749903,0.14887443372866055,0.14751751827779752,0.146172651961432,0.14483972614851487,0.1435186336251039,0.14220926895515187,0.1409115278569672,0.13962530826392724,0.13835051014227526,0.13708703585213353,0.13583478973073346,0.13459367846943615,0.13336361151442883,0.13214450079391693,0.13093626094277827,0.12973880798480905,0.12855206016539888,0.12737593785073012,0.1262103631122657,0.12505525883571048,0.12391054831844797,0.12277615500445482,0.12165200243080636,0.12053801387262068,0.11943411213077251,0.11834021927906616,0.1172562571014328,0.1161821457712007,0.11511780738409796,0.11406316288807383,0.11301813164319707,0.1119826329648413,0.11095658582290333,0.10993990917960458,0.10893252222823453,0.10793434415324141,0.10694529435550595,0.10596529237704862,0.10499425796129629,0.10403211119991167,0.10307877257164329,0.10213416298954266,0.10119820377213182,0.10027081677496612,9.935192436988698e-2,9.844144946284279e-2,9.753931556702015e-2,9.664544677048706e-2,9.575976775784259e-2,9.488220383412574e-2,9.40126809187454e-2,9.31511255568117e-2,9.229746493453397e-2,9.145162684269342e-2,9.061353978316422e-2,8.978313279558553e-2,8.89603355322813e-2,8.814507829633908e-2,8.733729208682225e-2,8.653690845267681e-2,8.574385959016537e-2,8.495807834384987e-2,8.417949811705144e-2,8.34080529615368e-2,8.264367751437764e-2,8.188630700222488e-2,8.113587724114076e-2,8.039232461475497e-2,7.965558608396871e-2,7.892559920072972e-2,7.883728898403904e-2,7.883728898403904e-2,7.820234175036829e-2,7.748567387835606e-2,7.677555810079473e-2,7.607162869473125e-2,7.537412798038093e-2,7.468305595774369e-2,7.399841262681958e-2,7.332017273692708e-2,7.264807472665488e-2,7.198222566922094e-2,7.132242714674147e-2,7.066871659049394e-2,7.002098922610303e-2,6.937919485552084e-2,6.874330895704457e-2,6.811319664343306e-2,6.748888487777413e-2,6.687034688483585e-2,6.62574631123958e-2,6.565019935869523e-2,6.504852415533366e-2,6.445238573122188e-2,6.386170698370042e-2,6.327645001631463e-2,6.269656279840174e-2,6.212199556869855e-2,6.155269798347025e-2,6.098861768270798e-2,6.042970333285791e-2,5.987594092179512e-2,5.932726102324013e-2,5.8783613222930894e-2,5.824494747776783e-2,5.77112137446514e-2,5.7182361980482e-2,5.6658342142160034e-2,5.613915310481591e-2,5.562474283910288e-2,5.5115046085862096e-2,5.4610016331037625e-2,5.410960706057357e-2,5.361377176041402e-2,5.312246391650307e-2,5.2635662369665694e-2,5.215335669983888e-2,5.1675469565256524e-2,5.120195797928775e-2,5.073277895530169e-2,5.0267889506667496e-2,4.9807246646754275e-2,4.935081117616822e-2,4.889860048320174e-2,4.845053311005257e-2,4.800656913779878e-2,4.756666864751844e-2,4.7130791720289625e-2,4.669889843719042e-2,4.6270948879298876e-2,4.5846945315600116e-2,4.542683802212808e-2,4.50105789753268e-2,4.4598130933503274e-2,4.418945665496445e-2,4.378451889801732e-2,4.3383280420968846e-2,4.298572552215904e-2,4.259183513560329e-2,4.220155353824331e-2,4.181484591179726e-2,4.1431677437983344e-2,4.105201329851972e-2,4.067581867512459e-2,4.030306493002409e-2,3.993375617645191e-2,3.956783151272312e-2,3.920525837087862e-2,3.884600418295932e-2,3.849951728365744e-2,0,3.7088566263936425e-5,7.04980482546522e-5,9.204429856009242e-5,1.1434474583665794e-4,1.3744573138456926e-4,1.6139649935860865e-4,1.862537866674766e-4,2.1207714344250388e-4,2.3893008388222313e-4,2.668810903893845e-4,2.9600435985696844e-4,3.2637650712668675e-4,3.5808380036693883e-4,3.912194570571526e-4,4.258842013140724e-4,4.621861493281469e-4,5.002426012449258e-4,5.401806879141795e-4,5.821384779190336e-4,6.26265887246871e-4,6.727259718502738e-4,7.216961144007678e-4,7.733695516752793e-4,8.2795695656439e-4,8.856869550004257e-4,9.468113094523086e-4,1.0116036630942963e-3,1.0803633534235996e-3,1.153416784062456e-3,1.2311230299597458e-3,1.313873681428275e-3,1.4020969727242087e-3,1.4962644980464673e-3,1.5968910394611065e-3,1.704541468753888e-3,1.8198355827257547e-3,1.9434536991033001e-3,2.0761423253018506e-3,2.218717566945754e-3,2.372078038738349e-3,2.5372085971085544e-3,2.715187654386898e-3,2.9072019113851513e-3,3.114554107273777e-3,3.338669375173084e-3,3.5811104825592597e-3,3.8435934560305863e-3,4.127999870057787e-3,4.436390422301071e-3,4.7710224703670975e-3,5.134373351824764e-3,5.5291504869810024e-3,5.958326850507236e-3,6.425160681469311e-3,6.933194243504812e-3,7.4863294719163965e-3,8.088800083396545e-3,8.745226568670838e-3,9.460678216877474e-3,1.0240701445173056e-2,1.1091347475650687e-2,1.201921113060642e-2,1.3031477976428332e-2,1.413597537473337e-2,1.5341225338374152e-2,1.6656499088520398e-2,1.8091874161922487e-2,1.9658294604819902e-2,2.1367629834803024e-2,2.3232742896861926e-2,2.5267554425636135e-2,2.7487108462821645e-2,2.990763759889903e-2,3.254662607941622e-2,3.542286911527158e-2,3.8556526181056545e-2,4.196916547393724e-2,4.568379563888671e-2,4.9724884781519534e-2,5.4118353265009446e-2,5.8891538760865e-2,6.407313407129206e-2,6.96930802063469e-2,7.57824039777791e-2,8.237299374865197e-2,8.949730446060032e-2,9.718796943879959e-2,0.10547730397332107,0.11439674344568666,0.12397608529949981,0.1342425440330972,0.14521975050069977,0.15692665562176725,0.16937612961252263,0.18257336117036563,0.18323688976950148,0.18323688976950148,0.19651474279724274,0.21118476456142404,0.2265565577403567,0.24258868609479936,0.2592250918191809,0.27639340964270365,0.2940045852827307,0.31195418392560753,0.3301230708460261,0.34837885358913745,0.36657924259905456,0.3845762504478455,0.4022207417760658,0.41936724993417795,0.43587841288080814,0.45162942965234165,0.46651247580541194,0.4804387996014749,0.49334076980955255,0.5051723927586016,0.5159086426234248,0.525544104503481,0.534090671806579,0.5415750938299762,0.5480362776658969,0.5535222608862032,0.5580877387418992,0.5617916800741654,0.5646953919189499,0.5668604724239659,0.5683479467856554,0.5692168281360952,0.5695235668500309,0.5693214874127082,0.5686605227509215,0.5675870771232391,0.5661439559912651,0.5643703660920569,0.5623021281822405,0.5599717905909201,0.5574088497288239,0.5546400920796704,0.5516896750423618,0.548579314482263,0.5453285926437424,0.5419551133931961,0.5384746639942619,0.5349014271174806,0.531248112297584,0.527526130467447,0.5237457064034727,0.5199160057107691,0.51604524745478,0.5121407911378284,0.5082092361778401,0.5042564961637497,0.5002878681172584,0.496308110143113,0.4923214834636055,0.48833180401862164,0.48434249441523985,0.48035661553876385,0.4763769213698928,0.4724058696961391,0.4684456598881231,0.4662543602728735,0,8.507691560319954e-5,1.1367627721233478e-4,1.4317740038364608e-4,1.7364690390363338e-4,1.745717027346759e-4,1.745717027346759e-4,2.0513823544202883e-4,2.3771482365225874e-4,2.714546404645925e-4,3.0643699442406587e-4,3.427460270099259e-4,3.8047194872377934e-4,4.197120644345833e-4,4.6057062578215596e-4,5.031607294488467e-4,5.476038154177154e-4,5.94031416200279e-4,6.425857047115939e-4,6.934202859456082e-4,7.467016438382488e-4,8.026106213239759e-4,8.613434768727842e-4,9.231132228943794e-4,9.88151412660504e-4,1.056710901465147e-3,1.1290649276276918e-3,1.205513775859141e-3,1.2863831468092565e-3,1.3720306042491182e-3,1.462844187499418e-3,1.559248725149767e-3,1.6617089799713107e-3,1.7707330372183686e-3,1.8868762060926584e-3,2.0107491360781557e-3,2.1430167736696533e-3,2.2844100172371355e-3,2.435728237203185e-3,2.5978492875691137e-3,2.7717332840980395e-3,2.9584322471468993e-3,3.159107666561749e-3,3.3750343398577442e-3,3.6075938054159324e-3,3.858300660096189e-3,4.12881865127364e-3,4.420971256841645e-3,4.736755842055669e-3,5.078360870637588e-3,5.448181862774947e-3,5.848840129846083e-3,6.283205102789622e-3,6.754413809575592e-3,7.265892066798084e-3,7.821386281220923e-3,8.424988560542732e-3,9.081166467192533e-3,9.794794953807487e-3,1.057119056328372e-2,1.141614796198811e-2,1.233597885275495e-2,1.3337553285903848e-2,1.442834334832346e-2,1.5616469162171517e-2,1.6910747063060033e-2,1.832073975070051e-2,1.9856808109752756e-2,2.1530164315269076e-2,2.335292570997257e-2,2.5338167723508092e-2,2.7499976882308364e-2,2.9853503034770672e-2,3.2415004957753915e-2,3.520189177853962e-2,3.8232759097583544e-2,4.1527422915627644e-2,4.510688279175071e-2,4.899336822557919e-2,5.32102910363481e-2,5.778219009295186e-2,6.273464360515148e-2,6.809414242047768e-2,7.388791703215197e-2,8.014371033161291e-2,8.68894876021954e-2,9.415313190501957e-2,0.10196198416786569,0.11034229671714593,0.11931849593081263,0.1289125699145432,0.139143182529764,0.1500246305533715,0.16156616174656122,0.17377098170165134,0.1866347062891526,0.20014399068763217,0.21427569408193609,0.2289962854342679,0.2442608432492209,0.26001205222338997,0.27618043130826314,0.2926845357462926,0.30943177498078456,0.32631969270266103,0.330695060402685,0.330695060402685,0.34323698107530964,0.3600671996951369,0.376694135890516,0.39299769670349616,0.4088625744351462,0.4241799640836141,0.4388505604336106,0.4527872680109007,0.465916855667922,0.4781810919845748,0.48953733550196754,0.49995839550781024,0.5094318101702683,0.5179586478440552,0.5255519717709939,0.5322349641445191,0.5380391286636618,0.5430024995105203,0.547168656827603,0.5505842140239464,0.553297448598556,0.5553572817574041,0.5568126115976935,0.5577107890017632,0.5580977251759488,0.5580174674154146,0.5575117349956801,0.5566197232271348,0.5553779950330955,0.553820514152706,0.5519786537371532,0.5498813409659513,0.5475550656045165,0.5450240752985642,0.5423104996742352,0.5394345120305911,0.5364144624441921,0.5332669165107047,0.5300069598797268,0.5266482936361998,0.5232032951016636,0.5196831637275423,0.5160979981318711,0.5124569304380395,0.5087682130417593,0.5050393200959218,0.5012770055178388,0.49748735214708456,0.4939853159208748,0.4939853159208748,0.4936758483798921,0.48984750523322934,0.486006806417027,0.4821577131089005,0.478303734165198,0.47444826737922313,0.47059431047561223,0.46674453854286035,0.46290134257217674,0.45906690585330745,0.4552432026969216,0.4514319983604781,0.44763487337367935,0.44385323081315564,0.44008836706509824,0.43634138897928965,0.4326133431424612,0.4289051339231366,0.4252175857847427,0.4215514395349197,0.4179073358249421,0.4142858598246432,0.4106875153344666,0.40711275070978925,0.4035619619394753,0.40003548309492415,0.39653361587395825,0.39305660886373095,0.3896046792340946,0.3861780084219719,0.38277674195868205,0.3794010027851492,0.37605088069646203,0.3727264461636023,0.36942774591174876,0.36615480522525845,0.36290763448670593,0.35968622298392694,0.356490548281266,0.353320572183687,0.35017624381233897,0.3470575051665472,0.34396428109989446,0.34089648527474126,0.3378540369074351,0.3348368276404202,0.33184474402354824,0.32887767835134346,0.3259355095236792,0.3230181127152836,0.3201253631740747,0.3172571250555542,0.3144132625601015,0.31159363375321114,0.3087980923200273,0.3060264896953934,0.30327867426230204,0.3005544916636132,0.29785378630661746,0.2951764007523421,0.29252217664118085,0.28989095484088867,0.287282573674299,0.28469687005399963,0.2821336799255497,0.2795928391524088,0.2770741828558587,0.27457754533956724,0.27210276124835947,0.26964966421055336,0.26721808865668917,0.26480786761845293,0.2624188353921625,0.26005082633624865,0.2577036743845089,0.255377213933735,0.25307127980541,0.25078570736825423,0.2485203321295005,0.246274990370373,0.24404951868873787,0.24184375449822815,0.23965753593232675,0.23749070154209675,0.23534309032955797,0.23321454277763998,0.23110489901477246,0.22901400091826277,0.22694169093758076,0.22488781218373138,0.2228522108054634,0.22083472905756585,0.21883521399162223,0.21685351321602914,0.2148894704376359,0.21294293945981918,0.21101376602183927,0.20910179963950823,0.20720689610124748,0.20532890300456136,0.2034676761437674,0.20162307036976862,0.19979493693941058,0.19798313729953818,0.19618752458566774,0.19440795846532793,0.19264429883632989,0.19089640366406113,0.1891641375735929,0.1874473589263511,0.1857459342049549,0.1840597254972365,0.18238859778198152,0.18073241896722855,0.17909105303558437,0.17746437350375283,0.1758522459763671,0.1742545384852397,0.17267112263268355,0.17110187398384474,0.16954666158984094,0.16800535787091192,0.1664778400794028,0.16496398402866091,0.1634636652386688,0.16197676113034032,0.16050315122180892,0.1590427147037943,0.15759533220563948,0.15616088507941955,0.15473925519205092,0.15333032613119077,0.1519339821419121,0.15055010857254253,0.14917859189152569,0.14781931865274328,0.14647217713658167,0.1451370564647686,0.1438138468720041,0.14250243970718662,0.14120272750582202,0.1399146041254254,0.13863796445539484,0.13737270452919992,0.13611872254985763,0.1348759186972619,0.13364419362975738,0.13242345058872995,0.13121359457867882,0.1300145326693825,0.12882617425821716,0.12764843073498552,0.12648121570889245,0.12532444500462878,0.12417803651994974,0.12304190962673611,0.12191598553257395,0.12080018653733937,0.1196944359237988,0.11859865253150889,0.11751275978457658,0.11643668858148777,0.11537036458872643,0.11431371359500697,0.1132666544456667,0.11222911282992006,0.11120101201425751,0.11018227324145569,0.10917281827350693,0.10817256919108678,0.10718144809620347,0.10619937699106208,0.10522627790582222,0.10426207289533729,0.1033066841426914,0.10236003406917873,0.10142204524181567,0.10049264057359816,9.957174336168637e-2,9.865927738845949e-2,9.775516666741756e-2,9.685933582167112e-2,9.597170998652325e-2,9.509221519677521e-2,9.422077720315425e-2,9.33573224102263e-2,9.250177824793884e-2,9.165407262466724e-2,9.081413411511344e-2,8.998189185769924e-2,8.915727559338352e-2,8.834021559766175e-2,8.753064276822749e-2,8.672848859363032e-2,8.593368520339362e-2,8.514616530641247e-2,8.43658622183762e-2,8.35927098217765e-2,8.282664262154082e-2,8.206759572476736e-2,8.131550483762232e-2,8.057030625248905e-2,7.98319368182944e-2,7.910033396029725e-2,7.837543567389005e-2,7.765718052064269e-2,7.694550763231486e-2,7.624035669100049e-2,7.554166793987074e-2,7.484938215744674e-2,7.416344067065533e-2,7.348378534196838e-2,7.281035856012862e-2,7.276564450226738e-2,7.276564450226738e-2,7.214314080672865e-2,7.148199883002906e-2,7.082689766967806e-2,7.017770850345431e-2,6.953449291640731e-2,6.889717432419581e-2,6.826563247091486e-2,6.763994252336313e-2,6.701993730547237e-2,6.640560555971768e-2,6.579698365997733e-2,6.519386490803261e-2,6.459630804385068e-2,6.400428894111167e-2,6.341778347349568e-2,6.283659329790428e-2,6.226075225411343e-2,6.16902141144003e-2,6.1124931886037445e-2,6.056481732964734e-2,6.000983356410898e-2,5.945992971704017e-2,5.8915052953978655e-2,5.837517406114331e-2,5.784023674123344e-2,5.731018951680648e-2,5.678498317706413e-2,5.62645949485129e-2,5.574897469952863e-2,5.523807364925729e-2,5.47318469989885e-2,5.423026272798033e-2,5.373327722686071e-2,5.3240845307188e-2,5.275292450148857e-2,5.226947776905503e-2,5.179046395005031e-2,5.131584012032654e-2,5.084556490085168e-2,5.0379607189280404e-2,4.991792752650981e-2,4.9460481229250015e-2,4.9007227716934686e-2,4.8558126408997496e-2,4.811313672487207e-2,4.767221915905703e-2,4.723536653331694e-2,4.68025186296785e-2,4.6373636806302444e-2,4.594868242134951e-2,4.5527616832980435e-2,4.5110401399355994e-2,4.469701314667951e-2,4.428743126774987e-2,4.388160230195996e-2,4.3479489932012845e-2,4.3081057840611586e-2,4.268626971045925e-2,4.229508922425889e-2,4.190751682781338e-2,4.15235065537269e-2,4.114301777828606e-2,4.076601709120455e-2,4.039247112089303e-2,4.002234653445903e-2,3.9655610037707095e-2,3.9292228375138655e-2,3.8932168329952097e-2,3.857539672404274e-2,3.8221904348718146e-2,3.787167138354792e-2,3.7524647430183626e-2,3.7180802303491696e-2,3.684010600795659e-2,3.650252873768086e-2,3.61680408763851e-2,3.583661299740801e-2,3.550821586370631e-2,3.5182820427854845e-2,3.486040237325684e-2,3.454095245324171e-2,3.422442784272306e-2,3.3910801667283365e-2,3.360004732459547e-2,3.329213848442261e-2,3.298704908861847e-2,3.268475335112709e-2,3.238522575798291e-2,3.2088441067310805e-2,3.179437430932602e-2,3.150300017561829e-2,3.1214294547509576e-2,3.09282332988919e-2,3.0644792509931563e-2,3.0363948530733015e-2,3.0085677981338897e-2,2.9809957751730027e-2,2.9536765001825355e-2,2.926607716148206e-2,2.899787193049543e-2,2.8732115496150522e-2,2.8468784816012737e-2,2.820786502120265e-2,2.794933429657816e-2,2.769317108958519e-2,2.743935411025767e-2,2.7187862331217554e-2,2.6938674987674806e-2,2.6691771577427414e-2,2.6447131860861374e-2,2.6204735860950706e-2,2.5964563863257444e-2,2.572659641593163e-2,2.5490814329711325e-2,2.525719867792261e-2,2.5025730067637218e-2,2.4796366694118936e-2,2.456910643713448e-2,2.4343930186733975e-2,2.4120819018078332e-2,2.3899754191439276e-2,2.3680717152199344e-2,2.346368953085187e-2,2.3248653143001004e-2,2.303558998936172e-2,2.282448225575977e-2,2.261530815539619e-2,2.240804931410023e-2,2.220269067991302e-2,2.199921477340831e-2,2.179760427694955e-2,2.159784203468985e-2,2.1399911052572017e-2,2.1203794498328533e-2,2.100947570148156e-2,2.0816938153342963e-2,2.0626165408492627e-2,2.043714044151116e-2,2.0249847818153928e-2,2.006427162580989e-2,1.9880396110705755e-2,1.9698205677906002e-2,1.951768489131285e-2,1.9338818473666298e-2,1.916159130654409e-2,1.8985988430361724e-2,1.8811995044372476e-2,1.8639593473837833e-2,1.8468769564011854e-2,1.829951025060207e-2,1.813180123960855e-2,1.7965628394587464e-2,1.7800977736651007e-2,1.763783544446745e-2,1.7476187854261124e-2,1.7316021459812432e-2,1.715732291245781e-2,1.7000079021089777e-2,1.684427675215692e-2,1.6689903229663856e-2,1.6536945735171293e-2,1.6385391707795984e-2,1.623522874421075e-2,1.6086434301685278e-2,1.593899537423224e-2,1.5792906639587035e-2,1.5648155888604947e-2,1.5504731054249965e-2,1.5362620211594711e-2,1.5221811577820493e-2,1.5082293512217279e-2,1.4944054516183686e-2,1.4807083233227016e-2,1.4671368448963232e-2,1.4536899091116958e-2,1.440366422952149e-2,1.4271653076118773e-2,1.4140854984959445e-2,1.4011259452202773e-2,1.3882849713815797e-2,1.3755611676133086e-2,1.3629540537813348e-2,1.350462566045606e-2,1.3380856507950322e-2,1.3258222646474884e-2,1.3136713744498107e-2,1.301631957277801e-2,1.2897030004362223e-2,1.2778835014588017e-2,1.2661724681082297e-2,1.254568683255049e-2,1.243071174465494e-2,1.2316790752088884e-2,1.2203914150657967e-2,1.2092072327856827e-2,1.1981255762869073e-2,1.1871455026567291e-2,1.1762660781513046e-2,1.1654863781956881e-2,1.1548054873838313e-2,1.1442224994785845e-2,1.133736463044759e-2,1.1233465101077682e-2,1.1130517703478735e-2,1.1028513707191611e-2,1.0927444471568595e-2,1.0827301445773384e-2,1.0728076168781108e-2,1.06297602693783e-2,1.0532345466162923e-2,1.043582356754435e-2,1.034018647174339e-2,1.0245422294394502e-2,1.0151525743277497e-2,1.0058489040562658e-2,9.966304345438328e-3,9.87496390619248e-3,9.784460060212703e-3,9.694785233986215e-3,9.60593194309986e-3,9.517892792240096e-3,9.430660475193014e-3,9.344227774844328e-3,9.258587563179368e-3,9.173732801283094e-3,9.089656539340091e-3,9.00635191663456e-3,8.923812161550334e-3,8.842030591570864e-3,8.76098737494907e-3,8.680685190100762e-3,8.601118290273274e-3,8.522280051131606e-3,8.444163927585579e-3,8.366763453789844e-3,8.290072243143879e-3,8.21408398829199e-3,8.138792461123307e-3,8.064191512771785e-3,7.99027507361621e-3,7.917037153280192e-3,7.844471840632163e-3,7.772573303785393e-3,7.70133579009797e-3,7.630753626172805e-3,7.560821217857644e-3,7.491524223402402e-3,7.422862029032069e-3,7.3651892327877624e-3,0,6.465946030879414e-5,9.08922116091531e-5,1.1776857819854082e-4,1.4559161418488276e-4,1.7441797090579585e-4,2.0431126446359042e-4,2.3534093306133821e-4,2.6758182057923995e-4,3.0111235800495167e-4,3.360184856098105e-4,3.723929166742571e-4,4.1033720401648024e-4,4.49947384453002e-4,4.913488116903576e-4,5.346619031084208e-4,5.800250245365064e-4,6.275865371609279e-4,6.77505344926713e-4,7.299539551313428e-4,7.85120016748269e-4,8.432081296383768e-4,9.044407867106953e-4,9.690609456891701e-4,1.0373325316506026e-3,1.10954279988705e-3,1.1860055084885698e-3,1.2670637040444897e-3,1.353091899533924e-3,1.4445007417790902e-3,1.5417377842627355e-3,1.6452938258944515e-3,1.7557057796571429e-3,1.873563278215842e-3,1.9995107260889914e-3,2.1342552580574147e-3,2.278572101250185e-3,2.4333109549425124e-3,2.5994104770915923e-3,2.7778868194852794e-3,2.9698722106127114e-3,3.1765803059177642e-3,3.399370799972106e-3,3.6397100718351333e-3,3.899222123169601e-3,4.179685382956754e-3,4.483035698796629e-3,4.811426901143157e-3,5.1671610917531025e-3,5.552802178099365e-3,5.9711498281307205e-3,6.425272666354116e-3,6.918523939814546e-3,7.454564712142784e-3,8.037400606013533e-3,8.671398816496452e-3,9.361332439183122e-3,1.0112413577129744e-2,1.0930320666832201e-2,1.182125388951501e-2,1.2791948269776749e-2,1.3849740851801942e-2,1.5002623393273046e-2,1.6259252305552713e-2,1.7629046061562813e-2,1.9122221483631914e-2,2.0749847975560443e-2,2.2523887419317178e-2,2.4457255759844313e-2,2.6563891719023264e-2,2.8858828665848872e-2,3.13581797844795e-2,3.4079241795422315e-2,3.704052591687829e-2,4.02617723928377e-2,4.3763972843040955e-2,4.7569394855873595e-2,5.170151152711744e-2,5.618501652729966e-2,6.104571397108294e-2,6.631041835171828e-2,7.200679453740125e-2,7.81631468360402e-2,8.480813969209192e-2,9.197047417283602e-2,9.967845151831113e-2,0.10795945366790757,0.11683927969175283,0.12634147690730582,0.13648669407847278,0.14729154178648277,0.15876748233504148,0.17091976237414425,0.18374631852960213,0.19723656407164641,0.21137014789348854,0.2261158923805146,0.24143090359011063,0.2572599289905348,0.2735348062832276,0.29017461010868895,0.30708688242033466,0.3241687692361578,0.3413076581153097,0.35838377116180464,0.37527525890752617,0.39185912867766365,0.40801515775804964,0.42362971956498346,0.4385985736353836,0.45282967685754194,0.4662455872767738,0.4787839693604431,0.4903973546672071,0.5010553826485864,0.5107441345231182,0.519464042311053,0.5272279429843441,0.5340593279538529,0.5399905526270309,0.5450609805642401,0.54931512219366,0.552800930424844,0.5555683241994376,0.557667948761537,0.5591500924451551,0.5600639196877595,0.5604572996263134,0.5603756677450183,0.5598617697362894,0.5589557781581828,0.5576952586353767,0.5561151015648431,0.5542474859799779,0.5521220124548529,0.5497656846662963,0.5472032282235846,0.5444571929846217,0.5415480808994172,0.5384944852416171,0.535313280578554,0.5320196522794107,0.5286273213380371,0.5251491268049563,0.5215962901289798,0.5179789235578739,0.5143062173396229,0.5105864949861003,0.5068272923448205,0.5030353682258943,0.4992167882887454,0.495377026308822,0.4915210311736901,0.48765327700906386,0.48377779422773637,0.47989821910135627,0.4760178165028136,0.47213953569319544,0.46826604012796835,0.4643997176155222,0.4605427255997485,0.4566969994741693,0.4528642805574643,0.44904613519045045,0.4452439666956859,0.44145903709036205,0.4376924737861104,0.4339452855706874,0.430218358516281,0.4265125073632703,0.42282847053561057,0.41916688513532696,0.41552830394915113,0.41191321474865294,0.4083220497218691,0.40475518918096914,0.40121296434220033,0.3976956667186962,0.3942035536837539,0.3907367992054468,0.3872955755710927,0.3838800122350147,0.380490228729552,0.3771263038196776,0.3737883182055002,0.37047631130318265,0.367190299084177,0.3639302791971503,0.3606962350698014,0.35748813719540606,0.35430594634032125,0.35114960389775474,0.34801904438072734,0.34491418732822265,0.34183494493136457,0.33878121913100084,0.3357529067180964,0.3327498952025677,0.32977206768375844,0.3268193009533579,0.32389146632162097,0.3209884307799085,0.3181100559457922,0.31525619972191554,0.3124267167010827,0.3096214579311428,0.3068402730175693,0.304083007905193,0.30134950648675074,0.2986396098351759,0.29595315673308037,0.29328998655648825,0.2906499374382017,0.2880328445745939,0.28543854319993756,0.28286686823690305,0.28031765170192957,0.27779072721163434,0.2752859272693916,0.2728030845026706,0.27034203059056516,0.26790259754076745,0.2654846178017273,0.2630879231380236,0.26071234584407665,0.25835771855125406,0.2560238740800066,0.2537106457495715,0.25141786727636306,0.24914537290977598,0.24689299723587457,0.24466057553142387,0.2424479437989248,0.24025493938575085,0.23808139837949233,0.23592716026965013,0.23379206187007098,0.23167594474291878,0.22957864705023395,0.22750001219745708,0.22543988012373434,0.22339809569118793,0.2213745009959828,0.2193689422738283,0.21738126381656006,0.21541131332864055,0.21345893735562377,0.2115239851554261,0.20960630561129037,0.20770574954493734,0.20582216820441984,0.2039554139599195,0.20210534036633376,0.2002718019891915,0.19845465485839434,0.19665375269299906,0.19486895690669975,0.19310012171487143,0.19134710877532862,0.18960977818493985,0.18788798925996414,0.18618160810707612,0.18449049392500744,0.18281451443882354,0.18115353325725497,0.17950741588047975,0.17787603243713251,0.1762592472077184,0.17465693407386762,0.1730689599313619,0.17149519652696274,0.1699355178607064,0.16838979368428733,0.1668579026682061,0.1653397159885939,0.16383511088741906,0.16234396495714584,0.1608661546304126,0.15940156119120558,0.15795006162118047,0.1565115401768003,0.15508587541259383,0.15367295265576372,0.15227265419462369,0.15088486503438728,0.1495094719011844,0.14814635901277584,0.14679541572059343,0.14545653161165406,0.14412959694138125,0.14281450335390733,0.14151114376356633,0.14021941282855988,0.13893920598541493,0.13767042074864624,0.13641295636146733,0.13516671433087893,0.13393159720342956,0.13270751019609084,0.13149436075762957,0.13029205889989198,0.12910051578049472,0.1279196453775133,0.12674936362068057,0.125589587540487,0.12444023671528101,0.12330123166023241,0.1221724936009353,0.12105394424272149,0.11994550558296602,0.11884709968367721,0.11775864850544415,0.11668007378179208,0.11561129694387992,0.11455223907731846,0.11350282091985202,0.11246296295125051,0.11143258542891663,0.11041160842859173,0.10939995189944926,0.1083975357609523,0.1074042799920055,0.1064201046882638,0.10544493011079734,0.10447867673563413,0.10352126533666295,0.10257261706003877,0.101632653463237,0.10070129647821331,9.977846853092612e-2,9.88640925351065e-2,9.795809189690333e-2,9.706039065888983e-2,9.6170913340827e-2,9.528958513846103e-2,9.441633178402595e-2,9.355107964080797e-2,9.269375566591007e-2,9.184428742571722e-2,9.100260312784988e-2,9.01686315841677e-2,8.934230225827262e-2,8.852354522028405e-2,8.771229116425948e-2,8.690847139066128e-2,8.611201781517297e-2,8.53228629716978e-2,8.454094000878722e-2,8.376618269554224e-2,8.299852539831364e-2,8.223790307502431e-2,8.148425125869449e-2,8.073750606819662e-2,7.999760420652317e-2,7.92644829652292e-2,7.853808023370137e-2,7.781833446334238e-2,7.710518466740511e-2,7.63985703850115e-2,7.56984317050034e-2,7.544984953436105e-2,7.544984953436105e-2,7.500473872855115e-2,7.43173858239079e-2,7.363630567167403e-2,7.296139005167453e-2,7.229264679717937e-2,7.163007878290209e-2,7.097347651731076e-2,7.032294123308717e-2,6.967838185808593e-2,6.903966453096787e-2,6.840687445439639e-2,6.777986165046171e-2,6.715858737446032e-2,6.654306186303727e-2,6.593326016837725e-2,6.532904700992233e-2,6.473035700976118e-2,6.413717976270766e-2,6.354946657769332e-2,6.296714393976939e-2,6.2390148006488566e-2,6.181843553560851e-2,6.1251951744979674e-2,6.069065513537316e-2,6.013450310189074e-2,5.958343649556561e-2,5.903740430125516e-2,5.849636929437222e-2,5.796029857460379e-2,5.742913465680742e-2,5.690283112483443e-2,5.638134761254191e-2,5.5864648885751954e-2,5.535268455328163e-2,5.484541062620137e-2,5.4342785375049565e-2,5.384477070508324e-2,5.335132054296081e-2,5.286239202516133e-2,5.237794604911357e-2,5.1897952164029634e-2,5.142236023535722e-2,5.09511282254125e-2,5.048421409651159e-2,5.0021575810970664e-2,4.956317133110591e-2,4.910897938321215e-2,4.8658962236855854e-2,4.821306940677018e-2,4.7771260868987996e-2,4.7333496599542196e-2,4.6899736574465625e-2,4.646994076979114e-2,4.604411164381488e-2,4.562218607275931e-2,4.520412546148744e-2,4.478989220212252e-2,4.437944868678773e-2,4.3972757307606344e-2,4.356979470829636e-2,4.3170551220883965e-2,4.277496936766192e-2,4.238301454361837e-2,4.1994652184835675e-2,4.1609847768490395e-2,4.1228566812853265e-2,4.0850774877289234e-2,4.047643756225743e-2,4.010552050931119e-2,3.973798970332031e-2,3.937386463236202e-2,3.901307620574244e-2,3.8655593089587874e-2,3.8301384147101394e-2,3.795041843856272e-2,3.7602665221328345e-2,3.7258093949831414e-2,3.691667427558183e-2,3.65783760471662e-2,3.6243169310247805e-2,3.591104222985998e-2,3.558196351492256e-2,3.5255898228618444e-2,3.493281870261583e-2,3.4612697550426015e-2,3.42955076674034e-2,3.398122223074549e-2,3.366981469949289e-2,3.3361258814529345e-2,3.305552859858165e-2,3.2752598084976554e-2,3.245244145989139e-2,3.2155033954193925e-2,3.1860350673247155e-2,3.1568367001677936e-2,3.1279058603376986e-2,3.0992401421498887e-2,3.0708371678462076e-2,3.042694587594886e-2,3.0148100794905396e-2,2.987181312965186e-2,2.9598048533603132e-2,2.9326792378127714e-2,2.9058021921271087e-2,2.879171466274428e-2,2.8527848343923922e-2,2.826640094785223e-2,2.8007350699237023e-2,2.775067606445164e-2,2.7496355751535095e-2,2.7244368710191924e-2,2.6994686913108128e-2,2.6747290996258062e-2,2.6502162548846298e-2,2.6259280910056037e-2,2.601862562812146e-2,2.5780176460327674e-2,2.5543913373010714e-2,2.5309816541557544e-2,2.5077866350406104e-2,2.484804339304521e-2,2.4620326257012055e-2,2.4572801063596994e-2,0,1.3120008614970018e-4,1.7400832950694985e-4,2.1830544506642977e-4,2.641823442343671e-4,3.1173294521583773e-4,3.6106949086897236e-4,4.1230847582626853e-4,4.655745185846453e-4,5.21002622229542e-4,5.787363128521227e-4,6.389312689739123e-4,7.017549194958694e-4,7.673885338250273e-4,8.360268303401433e-4,9.078825462708861e-4,9.831845699263893e-4,1.062180464070864e-3,1.1451397498751386e-3,1.2323556404549867e-3,1.3241515909017116e-3,1.42087502219292e-3,1.5228954541640373e-3,1.6306221888853505e-3,1.7445039892891115e-3,1.8650093184935765e-3,1.9926782843635565e-3,2.1280926971737036e-3,2.2718857846360757e-3,2.424761460351426e-3,2.587471352191825e-3,2.7608392394646514e-3,2.945769834046306e-3,3.1432581881798627e-3,3.3543579981381135e-3,3.580276272978079e-3,3.822317170579255e-3,4.0819080380510115e-3,4.360637424588856e-3,4.6601598853962985e-3,4.982347108124568e-3,5.329259245402698e-3,5.70314669882732e-3,6.106462434829062e-3,6.541887034216076e-3,7.012352921191437e-3,7.521066457865902e-3,8.071531385922797e-3,8.667572670900982e-3,9.313369954909872e-3,1.0013469079462298e-2,1.0772825877636786e-2,1.159686179145039e-2,1.249145130195114e-2,1.3462981430391752e-2,1.451840647630909e-2,1.5665263404620978e-2,1.6911747010935386e-2,1.826668824635607e-2,1.9739658021004504e-2,2.1341020960257952e-2,2.3081929954572648e-2,2.4974400997381314e-2,2.7031279088979114e-2,2.9266398238876574e-2,3.169451989135742e-2,3.433140937960929e-2,3.719385084510511e-2,4.0299600142818685e-2,4.366747443634152e-2,4.731720884994582e-2,5.126951751335969e-2,5.554596227287846e-2,6.016886404144024e-2,6.516120044674631e-2,7.054638003176997e-2,7.634807189939544e-2,8.25898931039472e-2,8.92951239665013e-2,9.648634773449924e-2,0.10418500279557727,0.11241082682280583,0.12118127552481281,0.13051091171947615,0.14041069789605884,0.15088725478890658,0.16194211716534263,0.17357095676430978,0.18576280139564225,0.19849936139308433,0.2117544569828723,0.22549348620063672,0.2396731406598452,0.254241336258292,0.2691374411040367,0.2842927502923177,0.2996312299844404,0.31507063383057987,0.33052400837903984,0.3459011499344894,0.36111052544472366,0.3760611595341279,0.39066478626238604,0.4048377283337229,0.4185024356107617,0.4315891114736375,0.4440372485628762,0.4557960407460334,0.4668253528989716,0.4770956596789099,0.48658730186928334,0.49529058139916904,0.5032051553113213,0.5103386077347192,0.5167058359251281,0.5223277970842166,0.527230397199318,0.5314435067643201,0.5349998060965941,0.5379340632681502,0.5402825572698476,0.5420819897355524,0.5433689091789299,0.5441792855564003,0.5445481546484336,0.5445093339357637,0.5440952423840985,0.5433366835518046,0.5422627695039512,0.5409008897573472,0.5392766642142673,0.53741401675631,0.5353351510222575,0.5330606137046596,0.530609483935548,0.5279993040112123,0.5252462440201826,0.5223651598457426,0.5193696751507415,0.5162722752333745,0.5130843919024408,0.5098164875712083,0.5064781320553017,0.5030780510608118,0.49962421394970946,0.49612388272750974,0.49258368797315155,0.48900968758680463,0.48540737634374354,0.4817817773698801,0.47813745843179395,0.47447857784945724,0.47080891528416335,0.4671319071797167,0.4634506928803138,0.45976812568506553,0.45608679921240364,0.4524090506925858,0.4487370239807209,0.445072692058906,0.4414178139488863,0.43777397558934616,0.4341426173848717,0.4305250482984614,0.42692245599949896,0.42333591604762716,0.4197663986944133,0.4162147839849176,0.41268186476498014,0.4091683382548477,0.40567486815096226,0.4022019772005988,0.3987501724696513,0.39531990634677344,0.39191158330362363,0.38852557530267273,0.3851621939429099,0.3818217175420148,0.3785043761097436,0.3752103723518077,0.3719398718264632,0.3686930206255703,0.3654699330799807,0.36227070622456925,0.3590954245199617,0.3559441245134516,0.3528168603524384,0.34971366038591645,0.34663452035165293,0.3435794325117517,0.3405483701734574,0.3375412932009634,0.3345581566535085,0.3315989022392423,0.3286634664845487,0.32575177730729743,0.3228637546297741,0.31999931183101465,0.3171583539929363,0.31434078010770855,0.31154648194183043,0.3087753476971349,0.30602726331759167,0.30330211037639654,0.3005997635549535,0.2979200957187033,0.29526297704094195,0.2926282733378074,0.29001584992585216,0.2874255685673624,0.2848572891980866,0.28231086999272237,0.2797861670362091,0.2772830353468293,0.2748013285202864,0.27234089901523345,0.26990159836148997,0.26748327708838293,0.2650857848530753,0.2627089711656111,0.26035268440607806,0.2580167731064732,0.25570108539098546,0.25340546891750726,0.251129771493421,0.24887384069072485,0.24663752413451653,0.2444206697144117,0.2422231254255221,0.24004473920057873,0.23788535939177766,0.23574483473482571,0.23362301436084598,0.2315197477266347,0.22943488460414727,0.2273682753360884,0.22531977091543606,0.22328922278243027,0.22127648295966487,0.21928140389746636,0.21730383848119983,0.21534364088145658,0.21340066595722268,0.21147476839276846,0.20956580446673656,0.20767363059536895,0.2057981035043684,0.20393908189736512,0.20209642465699762,0.20026999115531482,0.19845964195725754,0.19666523811013029,0.19488664152655163,0.19312371493581793,0.19137632189540704,0.18964432701683545,0.18792759528340586,0.18622599288417657,0.18453938626629673,0.1828676430737321,0.1812106334835923,0.17956822445606763,0.17794028776698897,0.17632669378860608,0.17472731284864332,0.17314202052948396,0.1715706867706317,0.17001318958692938,0.16846940219099008,0.16693920085269268,0.16542246502806474,0.16391906953277727,0.16242889860328372,0.1609518286923667,0.1594877409077607,0.15803651974472846,0.15659805001311708,0.15517221802629644,0.15375891134501482,0.1523580194619786,0.15096943400961824,0.1495930489777303,0.14822876083654218,0.14687646824757752,0.14553607325820223,0.14420748107187725,0.14289060045161808,0.1415853424814305,0.1402916217141198,0.13900935584081592,0.13773846521019026,0.13647887086214772,0.1352304973678619,0.13399327017601342,0.13276711470607716,0.13155195631460803,0.1303477199271968,0.1291543296933229,0.12797170874900093,0.1267997793138939,0.12563846229918832,0.12448767748538728,0.12334734363154347,0.12221737846370502,0.12109769886972828,0.11998822101849586,0.11888886050772893,0.11779953246408426,0.11672015176431016,0.11565063307544703,0.11459089094973644,0.11354083995743783,0.11250039484317298,0.11146947059182133,0.11044798244197163,0.109435845997053,0.10843297726672836,0.10743929275703572,0.10645470947371953,0.10547914500720124,0.10451251750607646,0.10355474570573582,0.1026057489574701,0.10166544727678672,0.10073376135160586,9.981061251582743e-2,9.889592276200651e-2,9.798961473434536e-2,9.70916117637041e-2,9.620183786769328e-2,9.532021774386076e-2,9.444667675165563e-2,9.358114089766789e-2,9.27235368645889e-2,9.187379197655439e-2,9.103183423728071e-2,9.019759230481714e-2,8.93709955023305e-2,8.855197380857885e-2,8.774045783376354e-2,8.693637884619751e-2,8.613966867398656e-2,8.535025980027862e-2,8.456808526809542e-2,8.379307876081174e-2,8.302517458557178e-2,8.2264307700874e-2,8.166036144614246e-2,8.166036144614246e-2,8.151042504848613e-2,8.076347643447587e-2,8.002332592440091e-2,7.928987311655425e-2,7.856289212115744e-2,7.784256991420037e-2,7.712890649568303e-2,7.642190186560546e-2,7.572142358561657e-2,7.50273420254312e-2,7.433968715792445e-2,7.365827472231731e-2,7.298318858109923e-2,7.231420824698287e-2,7.16514184205321e-2,7.099467337389385e-2,7.034392132802239e-2,6.96991674725704e-2,6.906038351044988e-2,6.842740872171003e-2,6.780025487609982e-2,6.71788746602358e-2,6.656321123664813e-2,6.595318602889003e-2,6.534876064918335e-2,6.474988142931443e-2,6.415649677836266e-2,6.356855477416454e-2,6.298600131779228e-2,6.240878338241797e-2,6.183688232266325e-2,6.127023600068101e-2,6.070878778366454e-2,6.0152485985387714e-2,5.96012789196244e-2,5.9055114900148475e-2,5.851394224073383e-2,5.797772760641108e-2,5.7446477095790746e-2,5.6920096028631864e-2,5.6398536467352586e-2,5.5881750474371106e-2,5.536969011210559e-2,5.486230744297418e-2,5.435955452939506e-2,5.386143618013267e-2,5.3367906711771315e-2,5.2878897963298574e-2,5.239436575981786e-2,5.191426592643258e-2,5.143855428824619e-2,5.0967186670362055e-2,5.050012180318645e-2,5.00373869002407e-2,4.957889179009184e-2,4.912459557140328e-2,4.867445734283845e-2,4.8228436203060734e-2,4.778649125073356e-2,4.7348581584520336e-2,4.691469305148025e-2,4.648480803955117e-2,4.605886139865888e-2,4.56368150784267e-2,4.521863102847786e-2,4.480427119843568e-2,4.43936975379234e-2,4.398687199656433e-2,4.358380585527215e-2,4.318444073095171e-2,4.2788733880448515e-2,4.2396649826178696e-2,4.200815309055837e-2,4.1623208196003715e-2,4.1241779664930825e-2,4.086384406705677e-2,4.04894020165001e-2,4.011839097210334e-2,3.975077783801538e-2,3.938652951838509e-2,3.9025612917361334e-2,3.8667994939092974e-2,3.831364248772887e-2,3.79625540868404e-2,3.7614697288574764e-2,3.727002731896548e-2,3.692851330795536e-2,3.659012438548722e-2,3.6254829681503904e-2,3.59225983259482e-2,3.559340161084786e-2,3.5267253568174686e-2,3.4944094275713836e-2,3.4623894945267825e-2,3.430662678863915e-2,3.3992261017630324e-2,3.368076884404384e-2,3.33721214796822e-2,3.3066308720227e-2,3.2763317107611635e-2,3.2463101543266e-2,3.216563518341582e-2,3.187089118428675e-2,3.1578842702104495e-2,3.128946289309474e-2,3.1002724913483177e-2,3.0718637064172227e-2,3.043715756258873e-2,3.015825650956876e-2,2.988190887525673e-2,2.9608089629797087e-2,2.9336773743334228e-2,2.906793618601259e-2,2.8801560759120187e-2,2.8537647618894834e-2,2.8276152697399415e-2,2.8017052656100487e-2,2.7760324156464667e-2,2.750594385995852e-2,2.725388842804862e-2,2.700413452220158e-2,2.6756681501326186e-2,2.651150599891553e-2,2.626857660560809e-2,2.6027871559735367e-2,2.578936909962883e-2,2.5553047463619964e-2,2.5318884890040257e-2,2.508686136680858e-2,2.4856986489132975e-2,2.4629218120321913e-2,2.4403535968925673e-2,2.4179919743494493e-2,2.3958349152578662e-2,2.373880390472844e-2,2.3521263708494083e-2,2.3305721615356212e-2,2.309216775029046e-2,2.2880570483938108e-2,2.267091089570439e-2,2.2463170064994566e-2,2.2257329071213878e-2,2.2053368993767555e-2,2.1851270912060853e-2,2.1651040928672666e-2,2.1452649169436712e-2,2.1256074739665502e-2,2.1061299997003465e-2,2.0868307299095022e-2,2.0677079003584585e-2,2.0487597468116563e-2,2.0299851468826645e-2,2.0113840798669486e-2,1.9929534526593465e-2,1.974691620213142e-2,1.9565969374816188e-2,1.9386677594180605e-2,1.9209024409757518e-2,1.903299337107976e-2,1.8858584234393076e-2,1.8685780185222926e-2,1.8514559228031593e-2,1.8344906023721914e-2,1.817680523319673e-2,1.8010241517358888e-2,1.784519953711122e-2,1.7681665344009743e-2,1.7519645451170705e-2,1.7359110258407053e-2,1.7200045462910513e-2,1.7042436761872802e-2,1.6886269852485647e-2,1.6731530431940762e-2,1.6578204197429863e-2,1.642628642151519e-2,1.6275769866748894e-2,1.612663235257275e-2,1.5978860542457316e-2,1.5832441099873147e-2,1.5687360688290818e-2,1.5543605971180884e-2,1.5401163612013912e-2,1.5260038094265724e-2,1.512020805907562e-2,1.4981658904990949e-2,1.4844378196480467e-2,1.4708353498012961e-2,1.4573572374057204e-2,1.4440022389081963e-2,1.4307695769686633e-2,1.4176592148254619e-2,1.4046689812714305e-2,1.3917977167662318e-2,1.3790442617695294e-2,1.3664074567409853e-2,1.353886142140263e-2,1.3414791584270249e-2,1.3291865032350542e-2,1.3170069670261571e-2,1.304939009534666e-2,1.2929815495572322e-2,1.2811335058905068e-2,1.269393797331141e-2,1.2577613426757858e-2,1.246235169875068e-2,1.23481572034835e-2,1.223500914774117e-2,1.212289744993666e-2,1.2011812028482931e-2,1.1901742801792955e-2,1.1792679688279692e-2,1.1684612606356106e-2,1.1577538344164483e-2,1.1471451604473111e-2,1.1366336833592162e-2,1.1262184631033062e-2,1.1158985596307257e-2,1.1056730328926182e-2,1.0955409428401277e-2,1.0855013494243986e-2,1.075554581517793e-2,1.0656991122960317e-2,1.0559339214991447e-2,1.0462581325867148e-2,1.0366708690183225e-2,1.0271712542535508e-2,1.0177584117519812e-2,1.0084318440859757e-2,9.991916202664384e-3,9.900361504010444e-3,9.809646338444646e-3,9.719762712397363e-3,9.630702645182634e-3,9.54245816899817e-3,9.455021328925343e-3,9.368384182929205e-3,9.282538801858465e-3,9.197477269445501e-3,9.113191682306367e-3,9.029687117415653e-3,8.94694989031306e-3,8.864970634053403e-3,8.783742213352512e-3,8.703257540164919e-3,8.623509573683855e-3,8.544491320341244e-3,8.466195833807706e-3,8.388616214992562e-3,8.311745612043826e-3,8.23557722034821e-3,8.160107000663873e-3,8.085331382859218e-3,8.011240387185805e-3,7.937827732021747e-3,7.865087200511146e-3,7.793012640564108e-3,7.7215979648567416e-3,7.650837150831145e-3,7.580724240695426e-3,7.5112533414236834e-3,7.442418624756014e-3,7.374214327198517e-3,7.306634060623943e-3,7.239672614321643e-3,7.173324423465454e-3,7.107583950593152e-3,7.042445721324224e-3,6.977904324359864e-3,6.913954411482975e-3,6.85059069755817e-3,6.787807960531767e-3,6.725601041431795e-3,6.663964844367985e-3,6.602892515009301e-3,6.542378168736288e-3,6.4824183061056775e-3,6.468598707213388e-3,0,9.617198520019605e-5,1.2775066643560724e-4,1.604267652528832e-4,1.9426751469079387e-4,2.2934733928830866e-4,2.6574017181597045e-4,3.035353675799004e-4,3.428278807829474e-4,3.8371620608363094e-4,4.2630648715446623e-4,4.7071310561457285e-4,5.17059903249287e-4,5.654807812936393e-4,6.16120432568015e-4,6.691353452660173e-4,7.246963125045848e-4,7.829856377763308e-4,8.442034154667009e-4,9.085633840615803e-4,9.763005726280496e-4,1.0476709856717778e-3,1.1229529129969718e-3,1.2024491987388754e-3,1.2864906690276676e-3,1.3754385767529823e-3,1.4696852725590696e-3,1.5696609825354378e-3,1.6758436809176784e-3,1.7887383031764486e-3,1.9089050845367355e-3,2.036957048646515e-3,2.173569964255772e-3,2.319482039131485e-3,2.475500434160879e-3,2.6425120004311643e-3,2.8214883078759565e-3,3.013489319979089e-3,3.219682422094834e-3,3.4413483250816815e-3,3.6798825292150552e-3,3.936822323054163e-3,4.213855155113597e-3,4.512817231414021e-3,4.835730610907085e-3,5.184813050291136e-3,5.562477750595538e-3,5.971377983195733e-3,6.41442044424347e-3,6.894767803160187e-3,7.415890600805834e-3,7.981584023181729e-3,8.595961837746417e-3,9.263552537531328e-3,9.989291165857214e-3,1.0778552734672835e-2,1.1637187987148037e-2,1.2571572265612221e-2,1.3588636424158914e-2,1.4695925122690254e-2,1.5901606519076343e-2,1.72145750472665e-2,1.8644464001106177e-2,2.0201676801699178e-2,2.1897467665075623e-2,2.3744006094080946e-2,2.5754388101746323e-2,2.7942691266055447e-2,3.0324037536972555e-2,3.291464532808633e-2,3.5731803441930964e-2,3.879395817401752e-2,4.212070048593507e-2,4.5732747357015255e-2,4.965195830698584e-2,5.3901256971808933e-2,5.85045746399724e-2,6.348674092440071e-2,6.887333841258611e-2,7.46904918159765e-2,8.096461984009146e-2,8.77221310892144e-2,9.498908845960927e-2,0.10279075739347787,0.11115102877435448,0.12009179990806476,0.1296322773385153,0.1397881766928485,0.15057086637113606,0.16198643352487246,0.17403469588316242,0.18670821069956434,0.19999130789910308,0.21385917881226635,0.22827710152838265,0.24319987047459163,0.2585714631097768,0.274325026692013,0.2903832832276877,0.30665938214400124,0.3230580613428265,0.3394772910588128,0.35581063512525846,0.3719496621455446,0.3877861586215604,0.40321510673498545,0.4181376132063071,0.4324627575274941,0.44611002803665645,0.4590110839053412,0.4711102390853991,0.4823658220805654,0.4927493040881334,0.502245418134855,0.5108509035255856,0.5185732702635066,0.5254297616254235,0.5314455876102284,0.5366524171035079,0.5410869848339908,0.5447894792029764,0.5478025134348009,0.5501702446640289,0.5519371029429615,0.55314699293365,0.5538427565401338,0.5540657809218869,0.5538556357231796,0.5532498965937757,0.5522838867697184,0.5509907392320088,0.5494012658772685,0.5475440380886869,0.5454454851378479,0.543129900791736,0.5406196191745362,0.5379351174802776,0.535095077191479,0.532116561054074,0.5290151349941906,0.525804964057145,0.5224989124049026,0.5191086863330325,0.5156449062097375,0.512117201703257,0.50853432421363,0.5049041976588392,0.5012339928549852,0.4975302091905215,0.49379873863262447,0.49004491850997683,0.48627358116454483,0.4824890999484266,0.4786954329221347,0.4748961610872143,0.4710945250124009,0.46729347527561077,0.46349564246291275,0.4597034395571651,0.45591900427931736,0.45214428546621066,0.4483810675910296,0.4446309087075635,0.44089525779216093,0.43717541423341844,0.43347254554906944,0.42978769733450806,0.4261218048142076,0.42247570636085474,0.4188501527381937,0.4152458135450491,0.4116632859468468,0.40810309838602193,0.40456572000054275,0.401051562080774,0.39756098424010167,0.39409430370213777,0.3906517927272347,0.3872336852033137,0.3838401796928472,0.3804714423966011,0.3771276098961075,0.37380879123351285,0.3705150715901079,0.3672465139404302,0.3640031601889639,0.3607850338629406,0.35759213986012006,0.3544244683305898,0.3512819988685896,0.3481646890454014,0.34507249183271305,0.34200534699903856,0.33896317472633697,0.3359459065792917,0.33295344323438597,0.3299856920978966,0.3270425517043793,0.3241239078312543,0.3212296512163445,0.31835965667600513,0.31551380095245396,0.3126919544569512,0.30989398128519463,0.3071197476160016,0.3043691096974076,0.30164192570808895,0.2989380492119415,0.2962573301644869,0.29359961989261374,0.2909647634171736,0.28835260810471464,0.2857629979541222,0.2831957754050135,0.2806507848702433,0.27812786635296616,0.2756268600205881,0.2731476051161652,0.2706899411308406,0.2682537074504401,0.26583874266513224,0.2634448850644041,0.26107197294539997,0.25871984462842834,0.2563883384756859,0.25407729304338156,0.25178654712509546,0.24951593959166685,0.24726530992009996,0.24503449773818162,0.24282334313844028,0.24063168707985544,0.23845937040458795,0.2363062349692407,0.23417212333738605,0.23205687811522585,0.22996034333621948,0.22788236327296035,0.22582278287492405,0.2237814484502183,0.22175820686083392,0.2197529059804753,0.217765392400017,0.21579551788010393,0.2138431291244732,0.21190807929380626,0.20999021901835896,0.20808939999867984,0.20620547802047554,0.20433830399573263,0.20248773754882715,0.20065363120149646,0.19883584282727043,0.1970342319340524,0.19524865404609787,0.19347897369512687,0.19172504773137108,0.1899867390912643,0.18826391157565242,0.18655642566307193,0.18486415039960163,0.18318694728208285,0.18152468514993067,0.1798772330429554,0.1782444561466944,0.1766262213620699,0.17502240368660854,0.1734328731131895,0.1718574990348524,0.1702961528298408,0.16874871264731675,0.1672150512103356,0.16569504356229262,0.16418856601162612,0.16269549714596915,0.16121571549107944,0.15974910072938678,0.1582955333645202,0.15685489521377605,0.1554270682424525,0.15401193590603202,0.15260938242673971,0.15121929301580295,0.14984155423009377,0.1484760537616911,0.14712268064335848,0.14578132511963843,0.14445187877543186,0.14313423484662466,0.14182828806737774,0.14053393515241122,0.13925107465224362,0.13797960698133918,0.1367194347138944,0.13547046264949605,0.13423259863355697,0.1330057530007624,0.1317898379888162,0.13058476865668978,0.12939046221743883,0.12820683742720979,0.12703381538544203,0.12587131782553757,0.12471926778984654,0.12357758856748866,0.12244620378722697,0.12132503685878374,0.12021401096942971,0.11911304879043476,0.11802207250393486,0.11694100364713897,0.11586976332216156,0.11480827208552531,0.11375645003190553,0.1127142168982987,0.1116814921811828,0.11065819518782945,0.10964424510593387,0.1086395610977469,0.10764406238014845,0.10665766831950627,0.10568029850215777,0.10471187279537393,0.10375231140352212,0.10280153491924651,0.10185946436840945,0.1009260212497439,0.10000112758686912,9.908470588950924e-2,9.817667925050608e-2,9.727697133978588e-2,9.638550647006577e-2,9.550220950694167e-2,9.462700592294845e-2,9.375982165279233e-2,9.290058353628797e-2,9.204921883271958e-2,9.120565560818986e-2,9.036982249407284e-2,8.95416487792483e-2,8.872106435668659e-2,8.790799976019745e-2,8.710238612140778e-2,8.630415519744958e-2,8.551323935447969e-2,8.47295715783979e-2,8.395308546767362e-2,8.318371522737263e-2,8.242139566525906e-2,8.166606217807719e-2,8.0917650747758e-2,8.017609794774536e-2,7.944134092473569e-2,7.871331741026702e-2,7.79919657015199e-2,7.727722465880388e-2,7.65690337037532e-2,7.631241221998002e-2,7.631241221998002e-2,7.586736243903788e-2,7.517210509907138e-2,7.448319144211235e-2,7.380036347939364e-2,7.312369042584374e-2,7.245324019180731e-2,7.178901277728438e-2,7.113100818227494e-2,7.04789864244824e-2,6.983299261808165e-2,6.919291774042306e-2,6.855870696903793e-2,6.793033750446394e-2,6.730769154893311e-2,6.66908053582713e-2,6.607950399877818e-2,6.547382361326294e-2,6.487373835271006e-2,6.427916555975136e-2,6.369002796685988e-2,6.310631081456679e-2,6.2527969490346e-2,6.195492595914516e-2,6.1387141413955945e-2,6.08245670039045e-2,6.026715344289326e-2,5.971485341345112e-2,5.916761578098734e-2,5.862539086838916e-2,5.808815304754188e-2,5.7555854265034054e-2,5.702843840341716e-2,5.6505857035026176e-2,5.59880617321961e-2,5.5475004067261954e-2,5.496664588290985e-2,5.446293236543394e-2,5.396380848863471e-2,5.346916674971267e-2,5.297892237843162e-2,5.2493175489932785e-2,5.2011926084216155e-2,5.153517416128174e-2,5.1062794326729055e-2,5.0594750106284024e-2,5.013102139213238e-2,4.967151708239178e-2,4.9216266646783566e-2,4.876514342077466e-2,4.831820158018055e-2,4.787531089396055e-2,4.743647883379307e-2,4.700169504541325e-2,4.657092771825775e-2,4.614408312293228e-2,4.5721164631380054e-2,4.530214026255887e-2,4.488696656368739e-2,4.447559691576058e-2,4.4068003196348515e-2,4.366414914414096e-2,4.3264000557815485e-2,4.2867521496072196e-2,4.2474675713604956e-2,4.208542861033106e-2,4.1699771148664154e-2,4.1317653356963385e-2,4.093904031600923e-2,4.056389710658218e-2,4.019218880946272e-2,3.982388050543133e-2,3.9458937275268474e-2,3.90973497000095e-2,3.873910027067799e-2,3.8384134037083434e-2,3.80324186067271e-2,3.768392158711026e-2,3.733861058573418e-2,3.699645321010011e-2,3.6657417067709336e-2,3.632152194948318e-2,3.598870920985524e-2,3.565894456366916e-2,3.53321981537825e-2,3.500844012305286e-2,3.4687640614337795e-2,3.4369769770494885e-2,3.4054812715750046e-2,3.374276658010877e-2,3.3433579184202776e-2,3.3127222876613675e-2,3.282367000592304e-2,3.2522892920712435e-2,3.2224863969563436e-2,3.192955550105764e-2,3.163697207508385e-2,3.134707827885142e-2,3.1059839942453954e-2,3.0775231335784026e-2,3.049322672873424e-2,3.0213800391197178e-2,2.9936926593065426e-2,2.9662585960766142e-2,2.939078268913578e-2,2.91214699570439e-2,2.8854623768673527e-2,2.8590220128207756e-2,2.8328235039829664e-2,2.8068644507722295e-2,2.7811424536068736e-2,2.7556572216176828e-2,2.7304066654954252e-2,2.705387441676558e-2,2.6805973111702158e-2,2.6560340349855365e-2,2.6316953741316568e-2,2.607579089617711e-2,2.5836830488049845e-2,2.5600083086164203e-2,2.5365505203816596e-2,2.5133075952217743e-2,2.4902774442578317e-2,2.467457978610902e-2,2.4448471094020555e-2,2.4224427477523614e-2,2.400244163659123e-2,2.3782503308942597e-2,2.3564580081439083e-2,2.3348652469654247e-2,2.3134700989161625e-2,2.2922706155534756e-2,2.2712648484347196e-2,2.2504508491172484e-2,2.2298293064228196e-2,2.2093970179730603e-2,2.1891518934555716e-2,2.16909211562205e-2,2.149215867224194e-2,2.1295213310136993e-2,2.1100066897422637e-2,2.090670909313261e-2,2.0715137480991918e-2,2.0525321182018864e-2,2.033724324789265e-2,2.015088673029251e-2,1.9966234680897678e-2,1.978327015138737e-2,1.9601976193440816e-2,1.942235447687305e-2,1.9244384302527732e-2,1.9068044489176636e-2,1.889331923018029e-2,1.8720192718899208e-2,1.8548649148693915e-2,1.837867271292493e-2,1.8210251109548582e-2,1.8043387537428027e-2,1.787805298563221e-2,1.7714232712181054e-2,1.7551911975094474e-2,1.7391076032392393e-2,1.723171014209473e-2,1.707379956222139e-2,1.691734215599814e-2,1.6762325807067612e-2,1.660872964394355e-2,1.6456539917523844e-2,1.6305742878706384e-2,1.615632477838907e-2,1.6008271867469802e-2,1.5861570726281506e-2,1.571622845329959e-2,1.5572218078986682e-2,1.5429526780223876e-2,1.5288141733892235e-2,1.5148050116872846e-2,1.5009239106046793e-2,1.4871695878295153e-2,1.4735415609886098e-2,1.4600392592264533e-2,1.4466606676925519e-2,1.433404590436747e-2,1.4202698315088793e-2,1.4072551949587906e-2,1.3943594848363213e-2,1.3815815051913127e-2,1.3689216407405619e-2,1.3563779894528106e-2,1.343949241506226e-2,1.331634281496367e-2,1.319431994018791e-2,1.307341263669056e-2,1.2953612202741447e-2,1.2834907419013178e-2,1.2717282016875501e-2,1.2600733356393187e-2,1.2485214338456157e-2,1.2370748069642282e-2,1.2257338637326996e-2,1.2144986041510302e-2,1.2033638572051034e-2,1.1923289867228133e-2,1.1813964379914428e-2,1.1705662110109916e-2,1.1598352931471052e-2,1.149198623083414e-2,1.1386605659034179e-2,1.1282211216071173e-2,1.1178796836453075e-2,1.1076273547552388e-2,1.097469912038321e-2,1.0874073554945537e-2,1.0774396851239373e-2,1.0675609548163177e-2,1.0577720302698566e-2,1.048073528248714e-2,1.0384649317814451e-2,1.0289457238966057e-2,1.0195151852206073e-2,1.0101695425504438e-2,1.0009100104213655e-2,9.91735817818376e-3,9.826461937264797e-3,9.736403671306796e-3,9.647174069433651e-3,9.558762330942465e-3,9.471162684926402e-3,9.384367032064182e-3,9.298367273034524e-3,9.21315530851614e-3,9.12872646532235e-3,9.045073615526856e-3,8.962187454756819e-3,8.88006031836642e-3,8.798684541709841e-3,8.718052460141271e-3,8.638163100453483e-3,8.559006401026152e-3,8.480574607066096e-3,8.402860605856873e-3,8.325857284682037e-3,8.249558394767955e-3,8.173962044265858e-3,8.099058228880482e-3,8.024840299322534e-3,7.951301606302728e-3,7.878435500531774e-3,7.806237542185337e-3,7.734703677489961e-3,7.663825553860089e-3,7.593597004317734e-3,7.5240118729648486e-3,7.455064014983322e-3,7.38674729663497e-3,7.319055595261556e-3,7.251982799284773e-3,7.185527221287805e-3,7.119681262601478e-3,7.0544385683315985e-3,6.989793497758949e-3,6.925740447510662e-3,6.862273851560232e-3,6.799388181227517e-3,6.737077945178732e-3,6.67533825135215e-3,6.614165484748437e-3,6.553553062524442e-3,6.493495843356319e-3,6.433988736971716e-3,6.375026704149786e-3,6.316604756721182e-3,6.258717957568061e-3,6.201361420624082e-3,6.1445302874829025e-3,6.088219772211413e-3,6.032425149334557e-3,5.977141734010606e-3,5.922364892251146e-3,5.8680900409210646e-3,5.814312647738569e-3,5.761028231275174e-3,5.708232205645891e-3,5.65591709967933e-3,5.60408076763031e-3,5.55271883727668e-3,5.501826989939945e-3,5.451400960485265e-3,5.401436537321457e-3,5.351929562400994e-3,5.302875931220006e-3,5.254271592818277e-3,5.206112549779252e-3,5.158394858230026e-3,5.111114627841354e-3,5.0642680218276484e-3,5.017851256946973e-3,4.971860603501053e-3,4.926292385335265e-3,4.8811429798386475e-3,4.836408817943889e-3,4.7920834553619816e-3,4.748160600754124e-3,4.704640389604625e-3,4.661519193717668e-3,4.6187934241013456e-3,4.576459530967677e-3,4.534514003732588e-3,4.492953371015924e-3,4.451774200641447e-3,4.410973099636834e-3,4.370546714233676e-3,4.330491729867485e-3,4.290804871177685e-3,4.25148027922434e-3,4.2125151335188175e-3,4.173907268980266e-3,4.13565342039807e-3,4.097750354720067e-3,4.060194871052553e-3,4.0229838006602715e-3,3.986114006966432e-3,3.949582385552688e-3,3.913385864159156e-3,3.877521402684403e-3,3.8419859931854523e-3,3.806776659877783e-3,3.7718890135486015e-3,3.7373210589718513e-3,3.7030699525629415e-3,3.669132790487564e-3,3.6355066984377045e-3,3.602188831631644e-3,3.5691763748139558e-3,3.5364665422555077e-3,3.5040565777534624e-3,3.471943754631275e-3,3.4401253757386967e-3,3.4085987734517715e-3,3.3773611021859335e-3,3.346408939065692e-3,3.31574038822487e-3,3.2853528592793973e-3,3.2552437894068746e-3,3.225410643346567e-3,3.1958509133994074e-3,3.166562119427998e-3,3.137541808856604e-3,3.108787556671161e-3,3.0802969654192707e-3,3.0520676652102023e-3,3.02409731371489e-3,2.9963829122682307e-3,2.9689217534724106e-3,2.94171220698714e-3,2.9147519844702026e-3,2.8880388224704085e-3,2.861570482427602e-3,2.835344750672653e-3,2.8093594384274606e-3,2.7836123818049557e-3,2.758101441809095e-3,2.7328245043348673e-3,2.7077794801682884e-3,2.6829643049864045e-3,2.658375693023483e-3,2.6340119896786146e-3,2.6098715447882e-3,2.585952329938583e-3,2.56225233862307e-3,2.538769586241934e-3,2.5155021101024144e-3,2.4924479694187133e-3,2.469605245312e-3,2.4469720408104067e-3,2.4245464808490347e-3,2.402326712269945e-3,2.380310903822169e-3,2.3584956661577626e-3,2.3368803354980403e-3,2.3154630975670745e-3,2.294242150976649e-3,2.2732157135708433e-3,2.252382022426035e-3,2.231739333850899e-3,2.2112859233864063e-3,2.191020085805826e-3,2.170940135114725e-3,2.1510444045509647e-3,2.131331246584708e-3,2.111798726889492e-3,2.0924444568970234e-3,2.073267552328049e-3,2.0542663969219657e-3,2.0354393914618655e-3,2.016784953774539e-3,1.998301518730476e-3,1.979987538243863e-3,1.961841481272585e-3,1.9438618338182248e-3,1.9260470989260648e-3,1.9083957966850827e-3,1.890906464227956e-3,1.8735771178682483e-3,1.8564061557928592e-3,1.8393925483086708e-3,1.8225348619200158e-3,1.8058316783383665e-3,1.7892815944823316e-3,1.772883222477659e-3,1.7566351896572355e-3,1.7405361385610853e-3,1.7245847269363721e-3,1.7087796277373967e-3,1.6931195291255995e-3,1.6776031344695585e-3,1.6622284144236384e-3,1.6469944115505759e-3,1.631900011979623e-3,1.61694394490287e-3,1.6021249530833118e-3,1.5874417928548503e-3,1.572893234122294e-3,1.558478060361357e-3,1.5441950686186597e-3,1.5300430695117306e-3,1.5160208872290026e-3,1.502127359529815e-3,1.4883612930598291e-3,1.474720742060205e-3,1.4612051873478225e-3,1.4478134901284056e-3,1.4345445236859222e-3,1.4213971733825844e-3,1.4083703366588477e-3,1.3954629230334113e-3,1.3826738541032186e-3,1.370002063543457e-3,1.357446497107557e-3,1.3450061126271929e-3,1.3326798800122842e-3,1.3204664331761785e-3,1.3083641852937625e-3,1.296372744005079e-3,1.2844910933742398e-3,1.27271822867715e-3,1.2610531564657417e-3,1.2494948946322098e-3,1.2380424724732465e-3,1.2266949307542748e-3,1.2154513217736854e-3,1.2043107094270686e-3,1.193272169271451e-3,1.18233478858953e-3,1.1714976664539067e-3,1.1607599137913233e-3,1.1501206534468957e-3,1.1395790202483485e-3,1.129134161070251e-3,1.1187852348982495e-3,1.108531412893304e-3,1.0983718784559223e-3,1.088305827290395e-3,1.0783297292048235e-3,1.068444676623383e-3,1.0586500958831005e-3,1.0489451693842806e-3,1.0393290892515173e-3,1.0298010573564212e-3,1.0203602853403472e-3,1.0110059946371193e-3,1.0017374164957573e-3,9.92553792003204e-4,9.834543721070523e-4,9.744384176382693e-4,9.655051993339252e-4,9.566539978599188e-4,9.478841038337036e-4,9.391948178470151e-4,9.305854504885969e-4,9.220553223669268e-4,9.13603764132944e-4,9.052301165027759e-4,8.969337302804631e-4,8.887123711557825e-4,8.80564871850287e-4,8.724920493410606e-4,8.644932290717908e-4,8.56567743361545e-4,8.487149313568803e-4,8.409341389839512e-4,8.332247189006192e-4,8.255860304485606e-4,8.180174396053769e-4,8.105183189367024e-4,8.030880475483129e-4,7.957260110382353e-4,7.88431601448856e-4,7.812042172190294e-4,7.740432631361868e-4,7.669481502884458e-4,7.599182960167188e-4,7.529531238668208e-4,7.460520635415797e-4,7.392145508529446e-4,7.324399360673792e-4,7.25726502415124e-4,7.19074699415155e-4,7.124839618174403e-4,7.059537289523346e-4,6.994834446539769e-4,6.930725571836906e-4,6.867205191533815e-4,6.80426787448937e-4,6.741908231536254e-4,6.680120914714942e-4,6.618900616507692e-4,6.558242069072535e-4,6.498140043477265e-4,6.43858934893342e-4,6.379584832030285e-4,6.321121375968866e-4,6.263193899795894e-4,6.205797357637796e-4,6.148926737934701e-4,6.09257706267442e-4,6.036743386626435e-4,5.981425703658304e-4,5.926617974639072e-4,5.872313188662136e-4,5.818506672972386e-4,5.765193791318499e-4,5.712369943352935e-4,5.660030564031952e-4,5.608171123015595e-4,5.556787124067707e-4,5.505874104455934e-4,5.455427634351717e-4,5.405443316230307e-4,5.355916784270758e-4,5.306843703755938e-4,5.258219770472524e-4,5.210040710111011e-4,5.162302277665709e-4,5.115000256834755e-4,5.068130459420103e-4,5.021688724727534e-4,4.975670918966665e-4,4.930075403748908e-4,4.884904558095412e-4,4.840147566277599e-4,4.795800603060557e-4,4.7518598777258317e-4,4.708321633706882e-4,4.665182148224512e-4,4.622437731922324e-4,4.580084728502163e-4,4.538119514359559e-4,4.496538498219171e-4,4.455338120770238e-4,4.414514854302016e-4,4.3740652023392234e-4,4.3339856992774946e-4,4.294272910018818e-4,4.2549234296069746e-4,4.215933882863e-4,4.1773009240206083e-4,4.139021236361657e-4,4.101091531851577e-4,4.0635085507748255e-4,4.026271769120562e-4,3.98937642444329e-4,3.9528188891406674e-4,3.91659607814798e-4,3.880704936176642e-4,3.845142437421482e-4,3.8099055852680195e-4,3.7749914119997397e-4,3.7403969785053734e-4,3.7061193739861833e-4,3.672155715663229e-4,3.6385031484846564e-4,3.605158844832973e-4,3.572120004232324e-4,3.5393838530557747e-4,3.5069476442325866e-4,3.4748086569554964e-4,3.442964196387995e-4,3.4114115933716075e-4,3.380148204133168e-4,3.3491714099921003e-4,3.3184782320666367e-4,3.28806580475181e-4,3.2579320640399617e-4,3.228074469754852e-4,3.198490504382611e-4,3.1691776727576506e-4,3.1401335017485843e-4,3.111355539944133e-4,3.0828413573390435e-4,3.054588545020003e-4,3.0265947148515494e-4,2.998857499161989e-4,2.97137455042931e-4,2.9441435409670915e-4,2.917162162610423e-4,2.890428126401817e-4,2.8639391622771205e-4,2.8376930187514317e-4,2.8116874626050103e-4,2.7859202785691977e-4,2.7603892690123235e-4,2.735092253625624e-4,2.710029673779606e-4,2.6851972170766964e-4,2.6605927721613044e-4,2.6362142546839176e-4,2.612059596652977e-4,2.5881267461076534e-4,2.5644136667906373e-4,2.5409183378209167e-4,2.5176387533665647e-4,2.494572922317518e-4,2.4717188679583633e-4,2.44907462764112e-4,2.426638252458022e-4,2.4044078069143014e-4,2.382381368600971e-4,2.3605570278676107e-4,2.338932887495144e-4,2.3175070623686266e-4,2.2962776791500295e-4,2.2752428759510187e-4,2.254400802005739e-4,2.2337496173436e-4,2.2132874924620573e-4,2.193012607999394e-4,2.172923154407507e-4,2.153017331624686e-4,2.1332933487484026e-4,2.1137494237080857e-4,2.0943837829379125e-4,2.075194661049585e-4,2.0561803005051158e-4,2.037338951289614e-4,2.0186695586801818e-4,2.000186343244429e-4,1.9818731911641039e-4,1.9637285235936326e-4,1.9457507721541248e-4,1.927938378655878e-4,1.910289794820875e-4,1.8928034820052793e-4,1.875477910921939e-4,1.8583115613628805e-4,1.841302921921811e-4,1.8244504897166152e-4,1.807752770111854e-4,1.7912082764412652e-4,1.7748155297302596e-4,1.758573058418421e-4,1.742479398082005e-4,1.7265330911564363e-4,1.7107326866588104e-4,1.6950767399103893e-4,1.679563812259101e-4,1.664192470802041e-4,1.6489612881079638e-4,1.6338688419397914e-4,1.6189137149771041e-4,1.6040944945386424e-4,1.589409772304806e-4,1.574858144040152e-4,1.5669368977077992e-4,0,6.973135230059081e-5,9.495066102628067e-5,1.2103887413965523e-4,1.480492573013979e-4,1.760377804476536e-4,2.0506940752748016e-4,2.3521224556585234e-4,2.665388841944573e-4,2.9912723422717053e-4,3.330616549410258e-4,3.6843274727672664e-4,4.0533837958895227e-4,4.4388418582694527e-4,4.8418399821395925e-4,5.263614629244958e-4,5.705499808850593e-4,6.168943983810713e-4,6.655517836387634e-4,7.166925884046639e-4,7.705020648674825e-4,8.271816718330787e-4,8.869580933642534e-4,9.500591443611343e-4,1.0167445727622853e-3,1.087298235874492e-3,1.1620318875848743e-3,1.241285588619494e-3,1.325429775563808e-3,1.4148683383896717e-3,1.5100432748007724e-3,1.6114395969489433e-3,1.719594152178524e-3,1.83508226660147e-3,1.9585547530486082e-3,2.090691746578226e-3,2.2322615121276894e-3,2.384101275354396e-3,2.5471365225439866e-3,2.7223798223669597e-3,2.9109387131234623e-3,3.11402659917315e-3,3.332977188081091e-3,3.569254516748522e-3,3.824456288822981e-3,4.100339431019229e-3,4.398832052787224e-3,4.722041768164873e-3,5.072278044757206e-3,5.4520704626801145e-3,5.864195019041933e-3,6.3116747568682935e-3,6.79782687115781e-3,7.326278535821296e-3,7.900988869837037e-3,8.526285305033193e-3,9.206904504240823e-3,9.948012082307594e-3,1.075520737981751e-2,1.1634641362793194e-2,1.259301712539066e-2,1.3637609964514779e-2,1.4776336071887183e-2,1.6017796953598375e-2,1.7371348545809382e-2,1.884713254649173e-2,2.045615124439331e-2,2.2210286747390624e-2,2.4122404534814033e-2,2.6206415929489163e-2,2.8477257472704826e-2,3.095099354998393e-2,3.364491746991424e-2,3.6577538584151754e-2,3.9768568237945646e-2,4.323905437325383e-2,4.7011322907826184e-2,5.1108960248408844e-2,5.55567976048598e-2,6.0380847035976494e-2,6.560819385340283e-2,7.126684947429623e-2,7.738555638573419e-2,8.3993522796173e-2,9.112008994152453e-2,9.879432100122251e-2,0.10704449148147702,0.11589748205769615,0.12537804977959208,0.13550802372549173,0.14630533846722274,0.1577829825710942,0.16994777559528756,0.18279922769205978,0.19632820527386183,0.21051620501966561,0.22533339043088843,0.24073764385816934,0.2566741275117268,0.27079836560715476,0.27079836560715476,0.2730745959810691,0.2898567700331723,0.3069282507477059,0.32418330920335264,0.34150684949912485,0.3587769717615335,0.3758673908796896,0.392651099692935,0.4090036384369025,0.42480680100720025,0.4399522614318358,0.45434428222887197,0.4679021067509912,0.4805614574340108,0.49227490403556845,0.5030121028463241,0.5127590972993141,0.5215166102297676,0.529298639144108,0.5361305609061018,0.5420465897631048,0.5470881816559694,0.5513020632357909,0.5547381841128632,0.5574483370133673,0.5594848525848047,0.5608997143888467,0.5617435607512149,0.5620651470364219,0.5619108610830434,0.5613245014500539,0.5603470780981794,0.5590167088301156,0.5573686363178404,0.5554353109069179,0.5532465018490009,0.5508294273606954,0.5482089019941264,0.545407557619046,0.5424458564623593,0.5393423576946172,0.5361139160119246,0.5327756176973313,0.5293412185106533,0.5258231562705007,0.5222325756523128,0.5185795717504893,0.514873271000456,0.5111218581030734,0.5073327011334563,0.5035124765715915,0.4996671914283537,0.4958022169281297,0.49192241930397473,0.4880322067231823,0.4841354424006261,0.480235757760865,0.476336400506636,0.4724402116188591,0.4685497759934957,0.46466743646089065,0.4607953000854497,0.456935247463671,0.4530889591372474,0.44925794638538863,0.44544357072133245,0.44164705863798037,0.43786950330579294,0.43411188488258096,0.43037505747528526,0.4266598123751594,0.42296680832548617,0.4192966752843993,0.41564993230853087,0.4120270656750159,0.4084284809634998,0.40485454404063237,0.40130556472125745,0.3977818074687047,0.39428350430834236,0.3908108373686389,0.3873639697813989,0.3839430205469056,0.3805480929931009,0.3771792558788943,0.3738365613971762,0.37052003714349613,0.36722969224524415,0.3639655206374939,0.3607274958046161,0.35751558233674885,0.3543297258955917,0.3511698651980162,0.348035923935236,0.34492781882597917,0.34184545750410195,0.33878874005353277,0.33575755316108286,0.33275177799005806,0.3297712955014604,0.32681597361665304,0.32388568092289527,0.3209802814079162,0.3180996322951112,0.31524359003996727,0.31241200655337076,0.3096047291889969,0.30682160381785273,0.30406247348815063,0.30132717842483264,0.2986155575879025,0.2959274478609699,0.2932626848846225,0.29062110327294055,0.28800253730571096,0.2854068203872088,0.28283378458405645,0.28028326123596986,0.2777550810367787,0.27524907508742164,0.2727650741390859,0.2703029085201779,0.2678624086144052,0.2654434051523861,0.2630457286692342,0.26066921025419365,0.25831368113018854,0.2559789725416583,0.25366491745812697,0.2513713472497031,0.24909809563483556,0.24684499602318724,0.24461188305771012,0.24239859155518734,0.2402049569745099,0.23803081582183597,0.23587600536341896,0.23374036364523598,0.23162372923172728,0.22952594172285212,0.2274468416287268,0.22538627022061625,0.2233440696347997,0.2213200831247298,0.2193141549227755,0.21732613002199636,0.21535585491720396,0.21340317697717404,0.2114679428489989,0.20955000342340377,0.2076492055702539,0.2057654036193452,0.2038984460513531,0.20204818840012856,0.2002144829417772,0.19839718510871837,0.19659615141440562,0.19481123743659864,0.1930423032879332,0.19128920524746076,0.1895518064998774,0.18782996467550844,0.18612354508248002,0.18443240814216783,0.18275641927951305,0.1810954433260654,0.1794493461310936,0.17781799745666232,0.17620126244107617,0.17459900785881005,0.17301110977311626,0.17143743529762367,0.16987785508415676,0.16833224267368713,0.16680047381365964,0.16528242172253954,0.1637779619410509,0.162286972208906,0.16080933053817986,0.1593449160492234,0.157893608540461,0.15645528864363628,0.15502983797454578,0.15361713918004166,0.1522170759170694,0.15082953286070527,0.14945439570715774,0.1480915511863929,0.14674088714277,0.14540229255468864,0.14407565767315203,0.14276087390975295,0.14145783395083925,0.14016643174797674,0.13888656265392382,0.13761812396742332,0.13636101486291377,0.13511513590624138,0.13388038932576807,0.1326566800907773,0.13144391496240287,0.13024200272536474,0.1290508547294813,0.12787038396465927,0.1267005055286964,0.12554113635471562,0.12439219488365735,0.1232536006194291,0.12212527412980685,0.1210071364953044,0.11989910922780882,0.11880111387479078,0.11771307196997749,0.11663490484886622,0.11556653361285307,0.11450787910198885,0.1134588618681744,0.11241940220125661,0.11138942018962479,0.110368835783946,0.10935756884993537,0.10835553923999075,0.10736266686384602,0.10637887175714542,0.10540407416055456,0.10443819466166473,0.10348115382782572,0.10253287279037519,0.1015932730712148,0.10066227665622343,9.973980601469994e-2,9.882578408777488e-2,9.792013434913963e-2,9.702278082565947e-2,9.613364810345101e-2,9.525266135351262e-2,9.437974633616111e-2,9.351482942707479e-2,9.265783762375925e-2,9.180869853021661e-2,9.096734037653698e-2,9.013369201075103e-2,8.930768289354057e-2,8.848924312520215e-2,8.767830340889686e-2,8.687479508380883e-2,8.607865010147661e-2,8.528980102427833e-2,8.450818104288622e-2,8.373372392354964e-2,8.296636406880302e-2,8.220603644438265e-2,8.14526766233494e-2,8.070622190218964e-2,7.996660909798962e-2,7.923377389597229e-2,7.850765527927397e-2,7.778819294606351e-2,7.707532281190811e-2,7.636898524403046e-2,7.56691231584816e-2,7.497567345756452e-2,7.428857652308427e-2,7.360777631963716e-2,7.293321388765561e-2,7.275563522467073e-2,7.275563522467073e-2,7.226486484683384e-2,7.1602615817843e-2,7.09464155870193e-2,7.029614427315375e-2,6.965183338616862e-2,6.901346022457336e-2,6.83808455221371e-2,6.775408123384691e-2,6.713305657596662e-2,6.651767575979353e-2,6.590801063776669e-2,6.530389241028363e-2,6.470531686902672e-2,6.411228263992928e-2,6.352476565953236e-2,6.294261644546136e-2,6.236579852699253e-2,6.179429215864294e-2,6.122805038466185e-2,6.066699756182063e-2,6.011107870679762e-2,5.956024973957321e-2,5.901445783400731e-2,5.847366584049394e-2,5.79378287551662e-2,5.740689094136823e-2,5.688080320452369e-2,5.635953305224082e-2,5.584304415341187e-2,5.5331282699004405e-2,5.4824203926907386e-2,5.432177065692043e-2,5.3823946578650514e-2,5.3330683908145146e-2,5.2841940222876284e-2,5.2357676068237546e-2,5.1877853673927055e-2,5.140242896104278e-2,5.0931360592568156e-2,5.04646124708306e-2,5.000215284600771e-2,4.954393422028384e-2,4.908991605319267e-2,4.864005780426791e-2,4.8194318933043254e-2,4.775265889905242e-2,4.73150611523507e-2,4.6881482942301204e-2,4.645187817612096e-2,4.6026208254784075e-2,4.5604434579264705e-2,4.5186518550536944e-2,4.4772424385867704e-2,4.436215154587313e-2,4.3955638536642735e-2,4.355284908836621e-2,4.3153746931233215e-2,4.275829579543346e-2,4.2366459411156604e-2,4.1978220323343335e-2,4.1593561275548634e-2,4.121243000556086e-2,4.0834793142837375e-2,4.046061735637736e-2,4.0089869354721655e-2,3.9722515885952776e-2,3.9358523737694995e-2,3.8997859737114254e-2,3.8640490750918216e-2,3.828638908550093e-2,3.793556527083119e-2,3.7587956137976726e-2,3.7243531487400935e-2,3.690226130956938e-2,3.6564115784949815e-2,3.622906528401208e-2,3.589708036722823e-2,3.556813178507247e-2,3.524219047802111e-2,3.4919227576552664e-2,3.459923502190469e-2,3.428217710325532e-2,3.396802252816767e-2,3.365674464176674e-2,3.33483170609879e-2,3.3042713674576875e-2,3.27399086430898e-2,3.243987639889316e-2,3.214259164616386e-2,3.184802936088911e-2,3.155616444078615e-2,3.126697217617118e-2,3.0980428639032692e-2,3.0696509849732732e-2,3.0415192097988507e-2,3.01364519428724e-2,2.9860266212811952e-2,2.9586612005589895e-2,2.9315466688344127e-2,2.9046807897567705e-2,2.878061194438287e-2,2.851684775850861e-2,2.825550040815466e-2,2.7996547985881647e-2,2.773996881734946e-2,2.748574146131725e-2,2.723384470964344e-2,2.6984257587285693e-2,2.673695935230096e-2,2.649192949584544e-2,2.624914774217461e-2,2.6008585718617507e-2,2.5770227061006186e-2,2.553405305650528e-2,2.530004380127951e-2,2.5068179593133826e-2,2.483844093151338e-2,2.4610808517503614e-2,2.438526325383016e-2,2.416178624485889e-2,2.3940358796595944e-2,2.372095953112297e-2,2.350356876426578e-2,2.328817039563392e-2,2.3074746210168244e-2,2.286327817572289e-2,2.2653748443065252e-2,2.2446139345876005e-2,2.224043340074911e-2,2.203661330719178e-2,2.183466194762451e-2,2.1634561682803373e-2,2.143629267124842e-2,2.123984062211413e-2,2.1045188926697475e-2,2.0852321146236443e-2,2.0661221011910095e-2,2.0471872424838503e-2,2.0284259456082792e-2,2.0098366346645143e-2,1.991417750746877e-2,1.973167751943792e-2,1.9550847489339628e-2,1.9371674057542643e-2,1.9194142553620775e-2,1.9018238003930106e-2,1.8843945591643475e-2,1.8671250656750453e-2,1.8500138696057364e-2,1.8330595363187298e-2,1.816260646858005e-2,1.79961579794922e-2,1.78312318188929e-2,1.7667813015375143e-2,1.750589061496229e-2,1.7345450879659975e-2,1.7186480222625092e-2,1.7028965209493714e-2,1.6872892559709057e-2,1.6718249147849393e-2,1.656502200495597e-2,1.6413198319860982e-2,1.6262765440515463e-2,1.611371087531723e-2,1.5966022294438824e-2,1.581968753115543e-2,1.56746945831728e-2,1.5531031613955226e-2,1.5388686954053408e-2,1.5247649102432445e-2,1.5107906727799728e-2,1.4969448669932878e-2,1.483225690971234e-2,1.4696314528724868e-2,1.4561618451341015e-2,1.4428157376556288e-2,1.4295920109643919e-2,1.4164895560758579e-2,1.4035072743540008e-2,1.3906440773716736e-2,1.3778988867709743e-2,1.3652706341236134e-2,1.3527582607912822e-2,1.3403607177860224e-2,1.3280769656305893e-2,1.3159059742188253e-2,1.3038463840677967e-2,1.2918973998617555e-2,1.2800580156816316e-2,1.2683272196480955e-2,1.2567040071473575e-2,1.2451873806425273e-2,1.2337763494849722e-2,1.2224699297256798e-2,1.211267143926617e-2,1.200167020972091e-2,1.1891685958801086e-2,1.1782709096137368e-2,1.167473008892463e-2,1.156774241782005e-2,1.1461738210535706e-2,1.1356705748659563e-2,1.1252636028124322e-2,1.114952011809551e-2,1.1047349159946861e-2,1.0946114366235724e-2,1.0845807019678456e-2,1.0746418472125808e-2,1.0647940143538346e-2,1.055036352096182e-2,1.0453680157502582e-2,1.0357881671302966e-2,1.0262959839399156e-2,1.01689109272618e-2,1.0075723580404261e-2,9.983389886869759e-3,9.891902012326672e-3,9.801252199655636e-3,9.711432768536657e-3,9.622436115036164e-3,9.534254711194125e-3,9.446881104611128e-3,9.36030791803547e-3,9.27452784895026e-3,9.189533669160484e-3,9.105318224380123e-3,9.021874018363806e-3,8.939193944993365e-3,8.85727131604908e-3,8.776099229707339e-3,8.69567085291848e-3,8.615979420889748e-3,8.537018236568288e-3,8.458780670124086e-3,8.38126015843296e-3,8.30445020455952e-3,8.228344377240144e-3,8.15293631036594e-3,8.078219702465722e-3,8.004188158093154e-3,7.93083377496862e-3,7.858151703959444e-3,7.786135802788185e-3,7.7147799836698545e-3,7.6440782125343516e-3,7.5740245082489815e-3,7.504612941840932e-3,7.435837635719758e-3,7.367692762899877e-3,7.300172546223042e-3,7.233271257580842e-3,7.16698321713718e-3,7.101302792550761e-3,7.036224582804794e-3,6.971743050227676e-3,6.907852619449754e-3,6.844547855732656e-3,6.781823369152678e-3,6.719673813864141e-3,6.658093887362713e-3,6.5970783297487606e-3,6.536621922990668e-3,6.476719490188193e-3,6.417365894835792e-3,6.358556040085962e-3,6.300284868012584e-3,6.2425476097551485e-3,6.1853406604574415e-3,6.128658015384767e-3,6.072494850309182e-3,6.016846383073504e-3,5.961707873089511e-3,5.9070746208361655e-3,5.852941967357817e-3,5.799305293762406e-3,5.746160020719695e-3,5.6935016079594555e-3,5.641325553769696e-3,5.589627394494862e-3,5.538402704034055e-3,5.487647837828089e-3,5.437358315998545e-3,5.387529589698991e-3,5.338157433800363e-3,5.289237662579655e-3,5.240766129365313e-3,5.192738726182639e-3,5.145151383399183e-3,5.09800006937014e-3,5.051280790083752e-3,5.004989588806693e-3,4.959122545729478e-3,4.913675777611854e-3,4.868645439036189e-3,4.824027724140696e-3,4.779818852910225e-3,4.736015085217279e-3,4.692612715761047e-3,4.649608073713845e-3,4.60699752236756e-3,4.5647774587800815e-3,4.522944313421763e-3,4.481494549821839e-3,4.4770377223000216e-3,0,1.1273938223137218e-4,1.484840577668975e-4,1.8547710654856435e-4,2.2378889128967682e-4,2.6350439838873955e-4,3.0471679316693297e-4,3.4752402595271273e-4,3.920306888591076e-4,4.3834914359701827e-4,4.8660048205778384e-4,5.369160540869001e-4,5.894360604516446e-4,6.443137204053975e-4,7.017106067591692e-4,7.618052654202005e-4,8.247909973521789e-4,8.908760178146175e-4,9.60287110329802e-4,1.0332712584454578e-3,1.1100946619552667e-3,1.1910475688502796e-3,1.2764485849057858e-3,1.3666398836080945e-3,1.4619953552325658e-3,1.5629253396294452e-3,1.6698783385576464e-3,1.7833422535391053e-3,1.9038506306745563e-3,2.0319882661685397e-3,2.1683926895000325e-3,2.3137605546692517e-3,2.4688590846327044e-3,2.634525136482934e-3,2.811675477948699e-3,3.0013155767754105e-3,3.2045444998249177e-3,3.422570531384892e-3,3.656714873930105e-3,3.9084268805727e-3,4.179296492577044e-3,4.471073458872545e-3,4.785664194535081e-3,5.125147150986737e-3,5.4918092348711905e-3,5.888147560100331e-3,6.31689851502429e-3,6.781055082348071e-3,7.28388922811922e-3,7.828976400226773e-3,8.420221763500263e-3,9.061888329267855e-3,9.758627014066868e-3,1.051550873656347e-2,1.1338066466625222e-2,1.2232316425128417e-2,1.3204800718800948e-2,1.4262634047358627e-2,1.5413542602314034e-2,1.6665907873938648e-2,1.802874216407405e-2,1.951190571389113e-2,2.112605252166442e-2,2.2882653897387063e-2,2.479407151105916e-2,2.6873596117858757e-2,2.913549256289113e-2,3.159504794404754e-2,3.426860265699867e-2,3.7173548553370475e-2,4.032837362775944e-2,4.37526539263899e-2,4.7467036974693524e-2,5.149318904442511e-2,5.585368790482527e-2,6.057202882049417e-2,6.567248581588514e-2,7.11798936686324e-2,7.711941995109393e-2,8.351629780351379e-2,9.039551208599751e-2,9.778138941116866e-2,0.10569712569893916,0.11416423694810332,0.12320193453047583,0.1328264254284206,0.14305014241745467,0.15388091479967475,0.16532109633765088,0.17736666040900342,0.1900063543931683,0.20322084788625844,0.21698199876328336,0.2312522690626701,0.24598434570401922,0.2611210184294821,0.2765953683989547,0.2923313096635373,0.3082445076869192,0.32424370189561524,0.3402323329333847,0.35611052212197236,0.3717772917392581,0.38713290247157883,0.40208121435584615,0.4165319435948679,0.4304026978506018,0.4436206853083956,0.4561240199861336,0.46786256863575665,0.47879836271572396,0.488905559981,0.49816990978441644,0.506588028969406,0.5141664419250555,0.5209202392069138,0.5268717792601274,0.5320495014080124,0.536486495461092,0.5402192578821826,0.5432867150550507,0.5457291440736769,0.5475873628012079,0.5489021056154364,0.5497133323895664,0.5500598123354602,0.5499788702682756,0.5495060637493218,0.5486750323536278,0.547517441151938,0.5460629244231471,0.5443390901198334,0.5423715658083954,0.5401840489938576,0.5377983750874238,0.5352346432745425,0.5325112962081219,0.5296452296663331,0.5266519158721008,0.5235454856641484,0.5203388394658719,0.5170437364703714,0.5136708745306734,0.5102300042832904,0.5067299946165433,0.5031789004555283,0.4995840476973904,0.4959520927779438,0.49228907804854877,0.48860049078101875,0.4848913153683248,0.4811660725398964,0.4774288639174137,0.47368341152217674,0.46993309025121316,0.4661809600763254,0.4624297946674319,0.45868210792844133,0.45494017616629157,0.4512060585135602,0.44748162134573144,0.44376855472348886,0.44006838232706896,0.43638248058572254,0.4327120935274431,0.4290583410672051,0.42542223215581015,0.42180467444223985,0.4182064819194058,0.4146283847923821,0.41107103602345935,0.4075350206449877,0.4040208539144303,0.4005289941431295,0.39705984723635424,0.3936137708543526,0.3901910772638141,0.38679203733537626,0.38341688452056827,0.38006581822911245,0.3767390069613361,0.3734365897027851,0.37015867818827225,0.36690536177471544,0.3636767048665441,0.3604727547489836,0.3572935392374522,0.3541390702638335,0.35100934319345234,0.34790433979687585,0.34482402747331253,0.3417683621245236,0.3387372887559533,0.33573074234776,0.33274864896879564,0.3297909255626451,0.32685748200182274,0.32394822125769085,0.3210630405982863,0.3182018312568307,0.31536447711754906,0.31255085721608794,0.3097608464683256,0.3069943181109613,0.3042511402851798,0.30153117731842766,0.2988342920884439,0.29616034294122795,0.29350918614817456,0.29088067678669316,0.28827466697899395,0.28569100766081706,0.28312954796690415,0.28059013606135064,0.278072618760981,0.27557684182520764,0.27310264996620853,0.2706498872094655,0.26821839714195894,0.26580802284891875,0.2634186071871388,0.2610499927878841,0.25870202185788277,0.256374536413456,0.254067378706222,0.25178039130098473,0.2495134167547673,0.24726629724061494,0.24503887555098824,0.2428309955028166,0.24064250042226704,0.23847323383609034,0.23632304086622152,0.23419176612415976,0.23207925516701922,0.22998535379220755,0.22790990952019285,0.22585276874949675,0.2238137802924361,0.22179279256766765,0.2197896549174093,0.2178042176141449,0.21583633151397974,0.21388584836625785,0.21195262074952384,0.21003650204979518,0.20813734622181196,0.20625500883538606,0.20438934638571524,0.2025402131205314,0.2007074705969516,0.19889097376524476,0.19709058077270067,0.19530615592978315,0.1935375555891851,0.1917846433872356,0.1900472834633527,0.1883253353145852,0.18661866860412615,0.18492714564606266,0.1832506312259645,0.1815889973212328,0.1799421074357086,0.17830983197703185,0.17669204275118228,0.17508860637714188,0.17349939918191995,0.17192429137862444,0.17036315440555516,0.16881586751162894,0.16728230153865237,0.16576233412626407,0.1642558439135938,0.1627627049580878,0.16128280164404268,0.15981601015101463,0.15836221089550184,0.15692128966629607,0.15549312478326022,0.15407760040699522,0.15267460310661138,0.15128401983801565,0.14990573864273635,0.14853964848847775,0.14718564004817886,0.14584360575711564,0.14451344007600345,0.14319503785772097,0.14188829790417096,0.14059312163267865,0.13930941166035754,0.13803707270873083,0.13677601315869653,0.13552614468762736,0.134287381148743,0.13305963854514813,0.13184283559688206,0.1306368931058684,0.129441733189629,0.12825727640713877,0.12708344543183742,0.12592016599642208,0.12476736841387877,0.12362497723200686,0.12249291374754057,0.12137109919396463,0.12025945492012968,0.1191579017434761,0.11806636029236013,0.1169847503473255,0.11591299093382948,0.11485100126111203,0.11379869940364884,0.11275600327954924,0.1117228307209642,0.1106990995284731,0.10968472753976984,0.10867963270569984,0.10768373316447796,0.10669694732607593,0.1057191942234943,0.10475039272618838,0.10379046211789018,0.1028393224197141,0.10189689421658943,0.10096309861163286,0.10003785730216067,9.912109249615461e-2,9.821272702896565e-2,9.731268432817605e-2,9.642088847845892e-2,9.553726417298317e-2,9.466173672909942e-2,9.379423209797003e-2,9.29346769035466e-2,9.208299843356499e-2,9.123912509936445e-2,9.040298566740249e-2,8.957450823817853e-2,8.875362474849353e-2,8.794026337002511e-2,8.713435586075033e-2,8.63358346188998e-2,8.554462976770229e-2,8.476067744947773e-2,8.398390849172022e-2,8.321425802112607e-2,8.245166146262019e-2,8.169605221015835e-2,8.094736910594823e-2,8.020554614817862e-2,7.947052151241693e-2,7.874223330434707e-2,7.802061807443919e-2,7.730561737662445e-2,7.659716817115667e-2,7.589521158669393e-2,7.519968833881704e-2,7.451053797997557e-2,7.382770454111343e-2,7.315112783230063e-2,7.248075174573523e-2,7.181651944463932e-2,7.161878514024354e-2,7.161878514024354e-2,7.115840316504844e-2,7.050629631346875e-2,6.986014199128682e-2,6.921968978989083e-2,6.858502454490444e-2,6.795619937369998e-2,6.733321427627748e-2,6.671606925263694e-2,6.610450280133003e-2,6.549861402153809e-2,6.489825785206677e-2,6.430341633710038e-2,6.371404219213112e-2,6.31300450864582e-2,6.255144366162223e-2,6.1978081134073604e-2,6.140999160655723e-2,6.0847151181552275e-2,6.0289480228559164e-2,5.973690608739128e-2,5.9189416332115705e-2,5.864696932539174e-2,5.8109493207397625e-2,5.757694856491885e-2,5.7049291171828644e-2,5.652647444324209e-2,5.6008454445521424e-2,5.549518313964476e-2,5.498661397321171e-2,5.4482716737808e-2,5.398345732442027e-2,5.348877869727399e-2,5.299863547840761e-2,5.2512982289859546e-2,5.203177375366823e-2,5.155496449187215e-2,5.108250997588991e-2,5.061443729504269e-2,5.015065549031472e-2,4.969112244296984e-2,4.923579603427192e-2,4.878463414548484e-2,4.8337594657872476e-2,4.789463545269869e-2,4.745574945778256e-2,4.702091240243951e-2,4.659005871982096e-2,4.6163149557987074e-2,4.574014606499797e-2,4.532100938891375e-2,4.490570067779458e-2,4.449418224895427e-2,4.408647776160677e-2,4.3682508889623085e-2,4.328223962287815e-2,4.2885633951246845e-2,4.2492655864604066e-2,4.210326935282473e-2,4.1717438405783736e-2,4.1335154035445604e-2,4.095639302989208e-2,4.058110190373524e-2,4.020924712361258e-2,3.984079515616161e-2,3.947571246801983e-2,3.911396552582473e-2,3.875552205540022e-2,3.840039720784017e-2,3.804852658276974e-2,3.7699878884326146e-2,3.7354422816646644e-2,3.7012127083868425e-2,3.6672960390128725e-2,3.6336891439564784e-2,3.600391193808901e-2,3.567400068846985e-2,3.534711201840591e-2,3.502321670559398e-2,3.4702285527730845e-2,3.438429111879507e-2,3.406919591335241e-2,3.3756969554493386e-2,3.344757203371012e-2,3.314091303007251e-2,3.283706548071591e-2,3.253602938564033e-2,3.2237804744845756e-2,3.194230356920842e-2,3.164951859488101e-2,3.135943222225764e-2,3.1071986023712556e-2,3.0787205277984352e-2,3.050500051625655e-2,3.0225409442936547e-2,2.994836128419126e-2,2.967383954500123e-2,2.9401847225166304e-2,2.9132373578257747e-2,2.8865361077474144e-2,2.860079364871328e-2,2.83386619105657e-2,2.807894631642761e-2,2.7821612023393977e-2,2.75666376290692e-2,2.7314004073771696e-2,2.7063688919211293e-2,2.6815670815462274e-2,2.6569927464433946e-2,2.6326436390281566e-2,2.6085175361482915e-2,2.5846137428993766e-2,2.5609298497702625e-2,2.537463306101606e-2,2.514211945974399e-2,2.4911736034696323e-2,2.4683461126682973e-2,2.4457273076513873e-2,2.4233150224998938e-2,2.401109009793439e-2,2.3791085221434437e-2,2.3573096892942895e-2,2.3357105127119856e-2,2.3143089938625416e-2,2.293103134211966e-2,2.272090935226267e-2,2.2512703983714542e-2,2.2306401955337004e-2,2.2102018536252984e-2,2.1899507809066097e-2,2.1698851482435298e-2,2.150003126501955e-2,2.1303028865477833e-2,2.1107825992469107e-2,2.091440435465232e-2,2.072274566068646e-2,2.0532865998387613e-2,2.03447303652702e-2,2.0158317789410254e-2,1.997361145351726e-2,1.9790594540300722e-2,1.960925023247012e-2,1.942956171273496e-2,1.925151216380472e-2,1.907510360778006e-2,1.8900323079528544e-2,1.8727143681828397e-2,1.8555549874616575e-2,1.8385526117830023e-2,1.8217056871405693e-2,1.8050126595280543e-2,1.7884719749391518e-2,1.7720828736255363e-2,1.755845624257654e-2,1.7397571522482242e-2,1.7238160180219505e-2,1.7080207820035366e-2,1.692370004617686e-2,1.6768622462891025e-2,1.661496067442489e-2,1.6462700285025493e-2,1.631185535766588e-2,1.6162392942681146e-2,1.601429955911062e-2,1.5867561862913132e-2,1.5722166510047524e-2,1.557810015647262e-2,1.5435349458147271e-2,1.5293901071030291e-2,1.5153759387257248e-2,1.5014908442244063e-2,1.4877329533694791e-2,1.4741010293861134e-2,1.4605938354994786e-2,1.4472101349347444e-2,1.4339486909170803e-2,1.4208082666716571e-2,1.4077885371277002e-2,1.3948892465189322e-2,1.3821081455765776e-2,1.3694440882604936e-2,1.3568959285305382e-2,1.3444625203465704e-2,1.3321427176684478e-2,1.3199353744560282e-2,1.3078395701604356e-2,1.2958560869173626e-2,1.2839824172558856e-2,1.2722174993471941e-2,1.2605602713624773e-2,1.2490096714729249e-2,1.237564637849726e-2,1.2262241086640698e-2,1.214987022087146e-2,1.2038540112817488e-2,1.1928230496352454e-2,1.1818921698558315e-2,1.1710606553901283e-2,1.1603282865251476e-2,1.149691127025319e-2,1.1391505632828834e-2,1.1287072813293329e-2,1.1183612811646676e-2,1.1081082400901329e-2,1.0979469119828628e-2,1.0878797762301873e-2,1.0779068328321068e-2,1.068025461343653e-2,1.0582308597301335e-2,1.048527056030978e-2,1.0389140502461857e-2,1.0293911477286564e-2,1.0199504848734376e-2,1.0105972125610813e-2,1.001331330791588e-2,9.921528395649575e-3,9.830562437144221e-3,9.74042773005714e-3,9.65112640788215e-3,9.562653384258777e-3,9.47500357282655e-3,9.388159886753034e-3,9.302106915771916e-3,9.216846652649815e-3,9.13237178574249e-3,9.048675003405691e-3,8.965748658390183e-3,8.88358282371145e-3,8.802171524164067e-3,8.721507199465498e-3,8.641582289333195e-3,8.562389233484617e-3,8.483928094843416e-3,8.406189376838642e-3,8.329164082918646e-3,8.252844973003494e-3,8.177224807013253e-3,8.102296344867987e-3,8.028052346487763e-3,7.954485571792645e-3,7.881595243542708e-3,7.809381410808627e-3,7.737829379613324e-3,7.666932553963446e-3,7.596684337865631e-3,7.527078135326522e-3,7.458107350352759e-3,7.389765386950987e-3,7.3220459459606545e-3,7.254958535548821e-3,7.188485775461162e-3,7.122621667245484e-3,7.057360212449591e-3,6.992695412621294e-3,6.928621269308393e-3,6.865131784058698e-3,6.802220958420015e-3,6.739891110077283e-3,6.678136264288891e-3,6.616947040392886e-3,6.55631793465461e-3,6.496243443339411e-3,6.436718062712633e-3,6.377736289039623e-3,6.3192926185857284e-3,6.261384266231578e-3,6.2040129497687715e-3,6.1471672758936415e-3,6.090842160944021e-3,6.035032521257753e-3,5.979733273172675e-3,5.9249393330266225e-3,5.870645617157437e-3,5.816847041902957e-3,5.763547578960011e-3,5.7107375541980785e-3,5.658411272858245e-3,5.6065640267467486e-3,5.555191107669825e-3,5.504287807433708e-3,5.453849417844633e-3,5.4038712307088385e-3,5.354353021946345e-3,5.305292323081305e-3,5.256681123354121e-3,5.208515060664862e-3,5.1607897729135975e-3,5.1135008980003945e-3,5.066644073825321e-3,5.020214938288447e-3,4.974210117322445e-3,4.9286325783472005e-3,4.883472702551299e-3,4.8387264497988716e-3,4.794389779954047e-3,4.750458652880959e-3,4.706929028443737e-3,4.66379686650651e-3,4.6210581269334125e-3,4.5787147461358564e-3,4.53676111623204e-3,4.495191820199627e-3,4.4540031172569435e-3,4.4131912666223174e-3,4.372752527514077e-3,4.33268315915055e-3,4.292979420750063e-3,4.253640144602602e-3,4.21466508460996e-3,4.176047139407767e-3,4.137782845884651e-3,4.099868740929238e-3,4.062301361430154e-3,4.025077244276027e-3,3.988192926355483e-3,3.95164494455715e-3,3.915436910671923e-3,3.8795607421777275e-3,3.8440131875008207e-3,3.808791040692019e-3,3.77389109580214e-3,3.7393101468819988e-3,3.7050449879824144e-3,3.6710924131542018e-3,3.637453500081167e-3,3.6041254826420016e-3,3.571103207534389e-3,3.538383773951266e-3,3.505964285584016e-3,3.47384185062245e-3,3.4420135817548212e-3,3.410476596167818e-3,3.3792280155465664e-3,3.348264966074628e-3,3.317584578434003e-3,3.2871839878051263e-3,3.2570603338668734e-3,3.22721792997838e-3,3.197649376808556e-3,3.168351690200538e-3,3.139322313043958e-3,3.1105587051432045e-3,3.0820583432174193e-3,3.0538187209004997e-3,3.025837348741096e-3,2.9981117542026135e-3,2.9706394816632112e-3,2.943418092415805e-3,2.9164451646680628e-3,2.8897191607003695e-3,2.863239884010515e-3,2.8370029814101866e-3,2.8110062286686305e-3,2.785247424722401e-3,2.759724391675352e-3,2.73443497479864e-3,2.7093770425307227e-3,2.684548486477361e-3,2.659947221411618e-3,2.635571185273859e-3,2.61141833917175e-3,2.587486667380262e-3,2.5637739210887227e-3,2.540278105498412e-3,2.5169974149197175e-3,2.493929909641718e-3,2.4710736723314608e-3,2.4484268080339606e-3,2.425987444172202e-3,2.4037537305471347e-3,2.3817238393376815e-3,2.359895965100729e-3,2.338268324771133e-3,2.3168391576617185e-3,2.2956067254632784e-3,2.2745674867606174e-3,2.253720846704717e-3,2.2330652185926256e-3,2.212598879453551e-3,2.1923201252325728e-3,2.1722272707906448e-3,2.152318649904595e-3,2.1325926152671233e-3,2.1130475384868027e-3,2.0936818100880804e-3,2.0744938395112775e-3,2.055482055112586e-3,2.036644542616402e-3,2.0179786705753636e-3,1.9994838820989493e-3,1.981158620612966e-3,1.963001345538727e-3,1.9450105322930463e-3,1.9271846722882396e-3,1.9095222729321264e-3,1.8920218576280296e-3,1.8746819657747733e-3,1.8575011527666864e-3,1.8404779899935987e-3,1.8236110648408438e-3,1.8068984325008363e-3,1.7903386054815423e-3,1.7739305573854038e-3,1.7576729021204888e-3,1.7415642678127673e-3,1.7256032968061112e-3,1.7097886456622965e-3,1.6941189851610004e-3,1.6785930002998022e-3,1.6632093902941851e-3,1.6479668685775335e-3,1.6328641628011338e-3,1.6179000148341769e-3,1.6030725395942893e-3,1.588380868171964e-3,1.57382383276246e-3,1.5594002051846126e-3,1.545108770216959e-3,1.5309483255977368e-3,1.516917682024887e-3,1.5030156631560515e-3,1.4892411056085758e-3,1.4755928589595057e-3,1.4620697857455891e-3,1.4486707614632774e-3,1.435394539361061e-3,1.4222395235567085e-3,1.4092050487929544e-3,1.3962900167079776e-3,1.3834933406595394e-3,1.3708139457249832e-3,1.3582507687012345e-3,1.345802758104801e-3,1.3334688741717736e-3,1.321248088857823e-3,1.3091393858382047e-3,1.2971417605077548e-3,1.2852542199808924e-3,1.273474996113007e-3,1.2618029074629074e-3,1.2502375600417525e-3,1.2387779663225996e-3,1.2274231500467151e-3,1.216172146350669e-3,1.205024001893427e-3,1.193977774983446e-3,1.1830325357057654e-3,1.1721873660491009e-3,1.161441360032938e-3,1.1507936238346241e-3,1.1402432759164646e-3,1.1297894471528132e-3,1.1194312809571657e-3,1.1091679334092547e-3,1.098998573382142e-3,1.0889223826693114e-3,1.0789385561117614e-3,1.069046301725102e-3,1.0592448408266438e-3,1.0495334081624913e-3,1.0399112520346411e-3,1.0303776344280685e-3,1.0209318311378266e-3,1.0115731318961348e-3,1.0023008404994762e-3,9.931142749356873e-4,9.840119398497426e-4,9.749890345617695e-4,9.660487921593523e-4,9.571904759397036e-4,9.48413357497519e-4,9.397167166817829e-4,9.31099841552574e-4,9.225620283378729e-4,9.14102581390367e-4,9.057208131442578e-4,8.974160440720661e-4,8.891876026414398e-4,8.81034825271958e-4,8.729570562919401e-4,8.64953647895249e-4,8.570239600980993e-4,8.491673606958634e-4,8.413832252198771e-4,8.336709368942461e-4,8.260298865926522e-4,8.18459472795161e-4,8.109570204127357e-4,8.035231357307193e-4,7.961575677664839e-4,7.888596902879909e-4,7.816288815025846e-4,7.744645239431708e-4,7.673660043543918e-4,7.603327135788033e-4,7.533640464430513e-4,7.464594016440478e-4,7.396181816351474e-4,7.328397925123241e-4,7.261236439003464e-4,7.19469148838956e-4,7.12875723669042e-4,7.063427879188181e-4,6.998697641899997e-4,6.934560780439793e-4,6.871011578880032e-4,6.808044348613486e-4,6.745659357979643e-4,6.683852685498649e-4,6.622613724950725e-4,6.561937148612956e-4,6.501817664498746e-4,6.442250015549875e-4,6.383228978828542e-4,6.324749364709427e-4,6.266806016071744e-4,6.209393807491288e-4,6.152507644432493e-4,6.096142462440491e-4,6.040293226333151e-4,5.984954929393147e-4,5.930122592560001e-4,5.875791263622145e-4,5.821956016408968e-4,5.768611949982872e-4,5.715754187831325e-4,5.66337787705891e-4,5.611481211898386e-4,5.560072387959451e-4,5.509134432287021e-4,5.458662964781883e-4,5.408653645797513e-4,5.359102175819501e-4,5.31000429514497e-4,5.261355783562025e-4,5.21315246002916e-4,5.165390182354703e-4,5.118064846876232e-4,5.071172388140013e-4,5.024708778580422e-4,4.978670028199381e-4,4.933052184245777e-4,4.8878513308949e-4,4.8430635889278604e-4,4.7986851154110325e-4,4.7547121033754706e-4,4.7111407814963413e-4,4.667967413772356e-4,4.6251912212042846e-4,4.5828067792291543e-4,4.540810067741054e-4,4.499197564576042e-4,4.4579657853021146e-4,4.4171112829908437e-4,4.376630647989001e-4,4.3365205076901917e-4,4.2967775263064845e-4,4.257398404640036e-4,4.218379879854732e-4,4.179718725247808e-4,4.1414117500214833e-4,4.1034557990545894e-4,4.065847752674205e-4,4.028584526427281e-4,3.9916630708522705e-4,3.9550803712507627e-4,3.9188334474591117e-4,3.882919353620066e-4,3.847332562948758e-4,3.812069653288335e-4,3.7771298115883136e-4,3.742510115204063e-4,3.7082076686815465e-4,3.6742196033905957e-4,3.6405430771581886e-4,3.6071752739017237e-4,3.574113403262294e-4,3.5413547002379674e-4,3.508896424817054e-4,3.476735861611387e-4,3.4448703194895974e-4,3.413297131210389e-4,3.3820136530558114e-4,3.351017264464538e-4,3.3203053676651413e-4,3.2898753873093664e-4,3.259724770105408e-4,3.2298509844511835e-4,3.200251320863197e-4,3.1709225553964353e-4,3.141862925084443e-4,3.113069958499429e-4,3.084541202832335e-4,3.0562742234972463e-4,3.0282666037357816e-4,3.000515944221497e-4,2.9730198626642886e-4,2.9457759934147854e-4,2.9187819870687547e-4,2.8920355100714993e-4,2.8655342443222596e-4,2.8392758867786124e-4,2.8132581490608675e-4,2.787478757056473e-4,2.7619354505244105e-4,2.736625982699597e-4,2.711548119897285e-4,2.686699641117462e-4,2.662078337649249e-4,2.6376906998788903e-4,2.613528742039566e-4,2.5895892307773187e-4,2.5658701250644614e-4,2.54236939647233e-4,2.519085028697871e-4,2.496015017090237e-4,2.473157368177369e-4,2.450510099192598e-4,2.4280712376012272e-4,2.4058388206271236e-4,2.3838108947793124e-4,2.3619855153785642e-4,2.3403607460839858e-4,2.3189346584196147e-4,2.2977053313010025e-4,2.2766708505618112e-4,2.2558293084804027e-4,2.2351788033064286e-4,2.2147032542046123e-4,2.194411095746451e-4,2.1743004161416866e-4,2.1543709997114613e-4,2.1346226699216369e-4,2.115055426772212e-4,2.0956692702631872e-4,2.0764361251153013e-4,2.0573538086393847e-4,2.0384439918813587e-4,2.0197066748412255e-4,2.0011418575189833e-4,1.9827495399146337e-4,1.964529722028175e-4,1.9464824038596082e-4,1.928607585408934e-4,1.9109052666761513e-4,1.8933754476612596e-4,1.8760146971994292e-4,1.8587414845716636e-4,1.8416267246015375e-4,1.8246704172890507e-4,1.8078725626342033e-4,1.7912331606369946e-4,1.7747522112974257e-4,1.7584297146154952e-4,1.742265670591204e-4,1.7262600792245528e-4,1.7104129405155403e-4,1.6947242544641667e-4,1.6791456807758402e-4,1.6636732361299393e-4,1.6483444232060778e-4,1.6331592420042567e-4,1.6181176925244753e-4,1.6032197747667339e-4,1.5884654887310328e-4,1.573854834417371e-4,1.5593878118257495e-4,1.545064420956168e-4,1.5308846618086258e-4,1.516844915795127e-4,1.502855308318507e-4,1.4889917327953568e-4,1.4752537099202906e-4,1.4616407603879218e-4,1.4481524048928649e-4,1.434788164129734e-4,1.421547558793143e-4,1.4084301095777053e-4,1.3954353371780362e-4,1.382562762288748e-4,1.3698119056044565e-4,1.3571822878197744e-4,1.3446734296293164e-4,1.3322848517276963e-4,1.3200160748095277e-4,1.3078666195694253e-4,1.295836006702003e-4,1.2839237569018742e-4,1.272129390863653e-4,1.260452429281955e-4,1.2488923928513916e-4,1.2374089396879388e-4,1.2260127424195175e-4,1.2147231466479676e-4,1.2035392874200002e-4,1.1924602997823248e-4,1.181485318781652e-4,1.1706134794646917e-4,1.159843916878155e-4,1.1491757660687513e-4,1.1386081620831916e-4,1.1281402399681856e-4,1.117771134770444e-4,1.1074999815366769e-4,1.0973259153135942e-4,1.0872480711479066e-4,1.0772655840863245e-4,1.067377589175558e-4,1.0575832214623171e-4,1.0478816159933125e-4,1.0382719078152545e-4,1.028753231974853e-4,1.0193230139762716e-4,1.0099764992356293e-4,1.0007174426788072e-4,9.915449361124337e-5,9.824580713431372e-5,9.73455940177547e-5,9.645376344222912e-5,9.557022458839987e-5,9.469488663692985e-5,9.382765876848188e-5,9.296845016371885e-5,9.21171700033036e-5,9.127372746789904e-5,9.043803173816799e-5,8.960999199477336e-5,8.878951741837799e-5,8.797651718964475e-5,8.71709004892365e-5,8.637257649781614e-5,8.55814543960465e-5,8.479744336459046e-5,8.402045258411092e-5,8.325390481816219e-5,8.249516789619935e-5,8.174362441702208e-5,8.099919264345158e-5,8.026179083830911e-5,7.953133726441592e-5,7.880775018459326e-5,7.809094786166239e-5,7.738084855844456e-5,7.667737053776102e-5,7.598043206243302e-5,7.528995139528181e-5,7.460584679912866e-5,7.392803653679476e-5,7.325643887110144e-5,7.259097206486992e-5,7.193155438092143e-5,7.127810408207726e-5,7.063053943115864e-5,6.998877869098682e-5,6.935274012438305e-5,6.872234199416859e-5,6.809750256316469e-5,6.747814009419261e-5,6.686417285007358e-5,6.625551909362886e-5,6.565209708767972e-5,6.505382509504738e-5,6.446062137855311e-5,6.387240420101817e-5,6.328909182526379e-5,6.271060251411122e-5,6.213685453038175e-5,6.156776613689659e-5,6.101076480486006e-5,6.0459441131389364e-5,5.99132508714244e-5,5.937213233819259e-5,5.883602384492138e-5,5.8304863704838264e-5,5.777859023117062e-5,5.725714173714596e-5,5.6740456535991664e-5,5.622847294093522e-5,5.5721129265204054e-5,5.521836382202565e-5,5.4720114924627375e-5,5.422632088623677e-5,5.373692002008121e-5,5.325185063938816e-5,5.277105105738507e-5,5.2294459587299374e-5,5.182201454235855e-5,5.135365423579002e-5,5.088931698082122e-5,5.042894109067961e-5,4.997246487859263e-5,4.9519826657787726e-5,4.9070964741492364e-5,4.862581744293394e-5,4.818432307533994e-5,4.774641995193781e-5,4.731204638595497e-5,4.688114069061888e-5,4.645364117915699e-5,4.602948616479675e-5,4.560861396076559e-5,4.5191052933378677e-5,4.478390490065499e-5,4.43804941282442e-5,4.398077723399915e-5,4.358471083577264e-5,4.3192251551417516e-5,4.280335599878659e-5,4.24179807957327e-5,4.203608256010868e-5,4.165761790976734e-5,4.12825434625615e-5,4.0910815836344004e-5,4.054239164896768e-5,4.017722751828533e-5,3.981528006214981e-5,3.945650589841392e-5,3.9100861644930503e-5,3.8748303919552396e-5,3.8398789340132394e-5,3.8052274524523334e-5,3.770871609057806e-5,3.736807065614939e-5,3.703029483909013e-5,3.669534525725314e-5,3.636317852849122e-5,3.603375127065722e-5,3.570702010160393e-5,3.538294163918421e-5,3.5061472501250876e-5,3.474256930565675e-5,3.442618867025466e-5,3.411228721289743e-5,3.38008215514379e-5,3.349174830372887e-5,3.318547261233421e-5,3.2886365112254886e-5,3.258998039358397e-5,3.229628822690341e-5,3.200525838279513e-5,3.1716860631841074e-5,3.143106474462315e-5,3.1147840491723324e-5,3.0867157643723516e-5,3.0588985971205653e-5,3.031329524475168e-5,3.004005523494353e-5,2.976923571236313e-5,2.9500806447592403e-5,2.9234737211213308e-5,2.8970997773807758e-5,2.8709557905957698e-5,2.8450387378245065e-5,2.819345596125178e-5,2.7938733425559772e-5,2.7686189541751e-5,2.7435794080407367e-5,2.7187516812110826e-5,2.6941327507443317e-5,2.6697195936986754e-5,2.6455091871323073e-5,2.621498508103422e-5,2.5976845336702124e-5,2.5740642408908717e-5,2.5506346068235933e-5,2.5273926085265694e-5,2.5043352230579946e-5,2.481459427476063e-5,2.4587621988389664e-5,2.436295791720743e-5,2.414300541412045e-5,2.392505344858537e-5,2.370908049933498e-5,2.3495065045102067e-5,2.328298556461943e-5,2.3072820536619857e-5,2.286454843983614e-5,2.2658147753001066e-5,2.2453596954847428e-5,2.2250874524108016e-5,2.204995893951562e-5,2.1850828679803037e-5,2.165346222370305e-5,2.1457838049948456e-5,2.1263934637272046e-5,2.10717304644066e-5,2.088120401008492e-5,2.06923337530398e-5,2.0505098172004022e-5,2.0319475745710377e-5,2.013544495289166e-5,1.995298427228066e-5,1.977207218261017e-5,1.9592687162612976e-5,1.9414807691021874e-5,1.923841224656965e-5,1.90634793079891e-5,1.8889987354013007e-5,1.8717914863374182e-5,1.8547240314805392e-5,1.837794218703943e-5,1.82099989588091e-5,1.804338910884719e-5,1.7878633064683704e-5,1.771700775827731e-5,1.7556856072673436e-5,1.739816231087762e-5,1.7240910775895417e-5,1.7085085770732368e-5,1.6930671598394023e-5,1.677765256188593e-5,1.662601296421364e-5,1.6475737108382697e-5,1.6326809297398644e-5,1.617921383426704e-5,1.6032935021993423e-5,1.588795716358335e-5,1.5744264562042355e-5,1.5601841520376e-5,1.546067234158983e-5,1.5320741328689383e-5,1.5182032784680222e-5,1.5044093095531423e-5,1.4906309894091856e-5,1.4769747478889068e-5,1.4634356265653657e-5,1.4499965500672782e-5,1.4366758308144892e-5,1.423473468806998e-5,1.4103894640448046e-5,1.3974238165279093e-5,1.384576526256312e-5,1.3718475932300128e-5,1.3592370174490119e-5,1.3467447989133084e-5,1.3343709376229037e-5,1.3221154335777964e-5,1.3099782867779876e-5,1.2979594972234768e-5,1.2860590649142637e-5,1.2740636292316984e-5,1.2621443434212423e-5,1.2503285244243312e-5,1.2386161722409637e-5,1.227007286871141e-5,1.2155018683148622e-5,1.2040999165721275e-5,1.192801431642938e-5,1.1816064135272919e-5,1.1705148622251906e-5,1.1595267777366336e-5,1.1486421600616204e-5,1.1378610092001517e-5,1.1271833251522276e-5,1.1166091079178477e-5,1.1061383574970123e-5,1.0957710738897207e-5,1.0855072570
[truncated: 4,225,732 more chars]
