# Supplementary material for: Modeling the disruption of respiratory disease clinical trials by non-pharmaceutical COVID-19 interventions
Source: Nat Commun. 2022 Apr 13;13:1980. doi: 10.1038/s41467-022-29534-8 (PMC9008035; doi:10.1038/s41467-022-29534-8)
Supplement: Supplementary file 4 — Source Data [file 41467_2022_29534_MOESM4_ESM.zip › SupplementaryFile/analysis/data/covid.json]

{"res":[{"extraInfo":[],"compressed":true,"size":8683,"scale":null,"molarMass":null,"id":"virulenceFactor33","vals":1,"type":"Param","unit":"dimensionless","ref":"https://githealth.io/om-pharma/broncho-vaxom/Knowledge%20Model%20Documentation/Final/Integrated_Model.md#exposition-to-pathogens"},{"extraInfo":[],"compressed":true,"size":8683,"scale":null,"molarMass":null,"id":"randomVirusClass13","vals":0.2839364288718579,"type":"Param","unit":"dimensionless","ref":"https://githealth.io/om-pharma/broncho-vaxom/Knowledge%20Model%20Documentation/Final/Wheezing.md#seasonality-of-wheezing-and-connection-to-rt-is"},{"extraInfo":[],"compressed":true,"size":8683,"scale":null,"molarMass":null,"id":"imStatus37","vals":2.959706078953365,"type":"Param","unit":"dimensionless","ref":"https://githealth.io/om-pharma/broncho-vaxom/Knowledge%20Model%20Documentation/Final/RTIpatient.md#immunocompetence"},{"extraInfo":[],"compressed":true,"size":8683,"scale":null,"molarMass":null,"id":"viralExposition0","vals":1000,"type":"Param","unit":"substance_count / milliliter","ref":"https://githealth.io/om-pharma/broncho-vaxom/Knowledge%20Model%20Documentation/Final/Integrated_Model.md#exposition-to-pathogens"},{"extraInfo":[],"compressed":false,"size":8683,"scale":1,"molarMass":null,"id":"nURTI","vals":[0,0,0,0,0,0,0,0,0,0,0,0,0,0,0,0,0,0,0,0,0,0,0,0,0,0,0,0,0,0,0,0,0,0,0,0,0,0,0,0,0,0,0,0,0,0,0,0,0,0,0,0,0,0,0,0,0,0,0,0,0,0,0,0,0,0,0,0,0,0,0,0,0,0,0,0,0,0,0,0,0,0,0,0,0,0,0,0,0,0,0,0,0,0,0,0,0,0,0,0,0,0,0,0,0,0,0,0,0,0,0,0,0,0,0,0,0,0,0,0,0,0,0,0,0,0,0,0,0,0,0,0,0,0,0,0,0,0,0,0,0,0,0,0,0,0,0,0,0,0,0,0,0,0,0,0,0,0,0,0,0,0,0,0,0,0,0,0,0,0,0,0,0,0,0,0,0,0,0,0,0,0,0,0,0,0,0,0,0,0,0,0,0,0,0,0,0,0,0,0,0,0,0,0,0,0,0,0,0,0,0,0,0,0,0,0,0,0,0,0,0,0,0,0,0,0,0,0,0,0,0,0,0,0,0,0,0,0,0,0,0,0,0,0,0,0,0,0,0,0,0,0,0,0,0,0,0,0,0,0,0,0,0,0,0,0,0,0,0,0,0,0,0,0,0,0,0,0,0,0,0,0,0,0,0,0,0,0,0,0,0,0,0,0,0,0,0,0,0,0,0,0,0,0,0,0,0,0,0,0,0,0,0,0,0,0,0,0,0,0,0,0,0,0,0,0,0,0,0,0,0,0,0,0,0,0,0,0,0,0,0,0,0,0,0,0,0,0,0,0,0,0,0,0,0,0,0,0,0,0,0,0,0,0,0,0,0,0,0,0,0,0,0,0,0,0,0,0,0,0,0,0,0,0,0,0,0,0,0,0,0,0,0,0,0,0,0,0,0,0,0,0,0,0,0,0,0,0,0,0,0,0,0,0,0,0,0,0,0,0,0,0,0,0,0,0,0,0,0,0,0,0,0,0,0,0,0,0,0,0,0,0,0,0,0,0,0,0,0,0,0,0,0,0,0,0,0,0,0,0,0,0,0,0,0,0,0,0,0,0,0,0,0,0,0,0,0,0,0,0,0,0,0,0,0,0,0,0,0,0,0,0,0,0,0,0,0,0,0,0,0,0,0,0,0,0,0,0,0,0,0,0,0,0,0,0,0,0,0,0,0,0,0,0,0,0,0,0,0,0,0,0,0,0,0,0,0,0,0,0,0,0,0,0,0,0,0,0,0,0,0,0,0,0,0,0,0,0,0,0,0,0,0,0,0,0,0,0,0,0,0,0,0,0,0,0,0,0,0,0,0,0,0,0,0,0,0,0,0,0,0,0,0,0,0,0,0,0,0,0,0,0,0,0,0,0,0,0,0,0,0,0,0,0,0,0,0,0,0,0,0,0,0,0,0,0,0,0,0,0,0,0,0,0,0,0,0,0,0,0,0,0,0,0,0,0,0,0,0,0,0,0,0,0,0,0,0,0,0,0,0,0,0,0,0,0,0,0,0,0,0,0,0,0,0,0,0,0,0,0,0,0,0,0,0,0,0,0,0,0,0,0,0,0,0,0,0,0,0,0,0,0,0,0,0,0,0,0,0,0,0,0,0,0,0,0,0,0,0,0,0,0,0,0,0,0,0,0,0,0,0,0,0,0,0,0,0,0,0,0,0,0,0,0,0,0,0,0,0,0,0,0,0,0,0,0,0,0,0,0,0,0,0,0,0,0,0,0,0,0,0,0,0,0,0,0,0,0,0,0,0,0,0,0,0,0,0,0,0,0,0,0,0,0,0,0,0,0,0,0,0,0,0,0,0,0,0,0,0,0,0,0,0,0,0,0,0,0,0,0,0,0,0,0,0,0,0,0,0,0,0,0,0,0,0,0,0,0,0,0,0,0,0,0,0,0,0,0,0,0,0,0,0,0,0,0,0,0,0,0,0,0,0,0,0,0,0,0,0,0,0,0,0,0,0,0,0,0,0,0,0,0,0,0,0,0,0,0,0,0,0,0,0,0,0,0,0,0,0,0,0,0,0,0,0,0,0,0,0,0,0,0,0,0,0,0,0,0,0,0,0,0,0,0,0,0,0,0,0,0,0,0,0,0,0,0,0,0,0,0,0,0,0,0,0,0,0,0,0,0,0,0,0,0,0,0,0,0,0,0,0,0,0,0,0,0,0,0,0,0,0,0,0,0,0,0,0,0,0,0,0,0,0,0,0,0,0,0,0,0,0,0,0,0,0,0,0,0,0,0,0,0,0,0,0,0,0,0,0,0,0,0,0,0,0,0,0,0,0,0,0,0,0,0,0,0,0,0,0,0,0,0,0,0,0,0,0,0,0,0,0,0,0,0,0,0,0,0,0,0,1,1,1,1,1,1,1,1,1,1,1,1,1,1,1,1,1,1,1,1,1,1,1,1,1,1,1,1,1,1,1,1,1,1,1,1,1,1,1,1,1,1,1,1,1,1,1,1,1,1,1,1,1,1,1,1,1,1,1,1,1,1,1,1,1,1,1,1,1,1,1,1,1,1,1,1,1,1,1,1,1,1,1,1,1,1,1,1,1,1,1,1,1,1,1,1,1,1,1,1,1,1,1,1,1,1,1,1,1,1,1,1,1,1,1,1,1,1,1,1,1,1,1,1,1,1,1,1,1,1,1,1,1,1,1,1,1,1,1,1,1,1,1,1,1,1,1,1,1,1,1,1,1,1,1,1,1,1,1,1,1,1,1,1,1,1,1,1,1,1,1,1,1,1,1,1,1,1,1,1,1,1,1,1,1,1,1,1,1,1,1,1,1,1,1,1,1,1,1,1,1,1,1,1,1,1,1,1,1,1,1,1,1,1,1,1,1,1,1,1,1,1,1,1,1,1,1,1,1,1,1,1,1,1,1,1,1,1,1,1,1,1,1,1,1,1,1,1,1,1,1,1,1,1,1,1,1,1,1,1,1,1,1,1,1,1,1,1,1,1,1,1,1,1,1,1,1,1,1,1,1,1,1,1,1,1,1,1,1,1,1,1,1,1,1,1,1,1,1,1,1,1,1,1,1,1,1,1,1,1,1,1,1,1,1,1,1,1,1,1,1,1,1,1,1,1,1,1,1,1,1,1,1,1,1,1,1,1,1,1,1,1,1,1,1,1,1,1,1,1,1,1,1,1,1,1,1,1,1,1,1,1,1,1,1,1,1,1,1,1,1,1,1,1,1,1,1,1,1,1,1,1,1,1,1,1,1,1,1,1,1,1,1,1,1,1,1,1,1,1,1,1,1,1,1,1,1,1,1,1,1,1,1,1,1,1,1,1,1,1,1,1,1,1,1,1,1,1,1,1,1,1,1,1,1,1,1,1,1,1,1,1,1,1,1,1,1,1,1,1,1,1,1,1,1,1,1,1,1,1,1,1,1,1,1,1,1,1,1,1,1,1,1,1,1,1,1,1,1,1,1,1,1,1,1,1,1,1,1,1,1,1,1,1,1,1,1,1,1,1,1,1,1,1,1,1,1,1,1,1,1,1,1,1,1,1,1,1,1,1,1,1,1,1,1,1,1,1,1,1,1,1,1,1,1,1,1,1,1,1,1,1,1,1,1,1,1,1,1,1,1,1,1,1,1,1,1,1,1,1,1,1,1,1,1,1,1,1,1,1,1,1,1,1,1,1,1,1,1,1,1,1,1,1,1,1,1,1,1,1,1,1,1,1,1,1,1,1,1,1,1,1,1,1,1,1,1,1,1,1,1,1,1,1,1,1,1,1,1,1,1,1,1,1,1,1,1,1,1,1,1,1,1,1,1,1,1,1,1,1,1,1,1,1,1,1,1,1,1,1,1,1,1,1,1,1,1,1,1,1,1,1,1,1,1,1,1,1,1,1,1,1,1,1,1,1,1,1,1,1,1,1,1,1,1,1,1,1,1,1,1,1,1,1,1,1,1,1,1,1,1,1,1,1,1,1,1,1,1,1,1,1,1,1,1,1,1,1,1,1,1,1,1,1,1,1,1,1,1,1,1,1,1,1,1,1,1,1,1,1,1,1,1,1,1,1,1,1,1,1,1,1,1,1,1,1,1,1,1,1,1,1,1,1,1,1,1,1,1,1,1,1,1,1,1,1,1,1,1,1,1,1,1,1,1,1,1,1,1,1,1,1,1,1,1,1,1,1,1,1,1,1,1,1,1,1,1,1,1,1,1,1,1,1,1,1,1,1,1,1,1,1,1,1,1,1,1,1,1,1,1,1,1,1,1,1,1,1,1,1,1,1,1,1,1,1,1,1,1,1,1,1,1,1,1,1,1,1,1,1,1,1,1,1,1,1,1,1,1,1,1,1,1,1,1,1,1,1,1,1,1,1,1,1,1,1,1,1,1,1,1,1,1,1,1,1,1,1,1,1,1,1,1,1,1,1,1,1,1,1,1,1,1,1,1,1,1,1,1,1,1,1,1,1,1,1,1,1,1,1,1,1,1,1,1,1,1,1,1,1,1,1,1,1,1,1,1,1,1,1,1,1,1,1,1,1,1,1,1,1,1,1,1,1,1,1,1,1,1,1,1,1,1,1,1,1,1,1,1,1,1,1,1,1,1,1,1,1,1,1,1,1,1,1,1,1,1,1,1,1,1,1,1,1,1,1,1,1,1,1,1,1,1,1,1,1,1,1,1,1,1,1,1,1,1,1,1,1,1,1,1,1,1,1,1,1,1,1,1,1,1,1,1,1,1,1,1,1,1,1,1,1,1,1,1,1,1,1,1,1,1,1,1,1,1,1,1,1,1,1,1,1,1,1,1,1,1,1,1,1,1,1,1,1,1,1,1,1,1,1,1,1,1,1,1,1,1,1,1,1,1,1,1,1,1,1,1,1,1,1,1,1,1,1,1,1,1,1,1,1,1,1,1,1,1,1,1,1,1,1,1,1,1,1,1,1,1,1,1,1,1,1,1,1,1,1,1,1,1,1,1,1,1,1,1,1,1,1,1,1,1,1,1,1,1,1,1,1,1,1,1,1,1,1,1,1,1,1,1,1,1,1,1,1,1,1,1,1,1,1,1,1,1,1,1,1,1,1,1,1,1,1,1,1,1,1,1,1,1,1,1,1,1,1,1,1,1,1,1,1,1,1,1,1,1,1,1,1,1,1,1,1,1,1,1,1,1,1,1,1,1,1,1,1,1,1,1,1,1,1,1,1,1,1,1,1,1,1,1,1,1,1,1,1,1,1,1,1,1,1,1,1,1,1,1,1,1,1,1,1,1,1,1,1,1,1,1,1,1,1,1,1,1,1,1,1,1,1,1,1,1,1,1,1,1,1,1,1,1,1,1,1,1,1,1,1,1,1,1,1,1,1,1,1,1,1,1,1,1,1,1,1,1,1,1,1,1,1,1,1,1,1,1,1,1,1,1,1,1,1,1,1,1,1,1,1,1,1,1,1,1,1,1,1,1,1,1,1,1,1,1,1,1,1,1,1,1,1,1,1,1,1,1,1,1,1,1,1,1,1,1,1,1,1,1,1,1,1,1,1,1,1,1,1,1,1,1,1,1,1,1,1,1,1,1,1,1,1,1,1,1,1,1,1,1,1,1,1,1,1,1,1,1,1,1,1,1,1,1,1,1,1,1,1,1,1,1,1,1,1,1,1,1,1,1,1,1,1,1,1,1,1,1,1,1,1,1,1,1,1,1,1,1,1,1,1,1,1,1,1,1,1,1,1,1,1,1,1,1,1,1,1,1,1,1,1,1,1,1,1,1,1,1,1,1,1,1,1,1,1,1,1,1,1,1,1,1,1,1,1,1,1,1,1,1,1,1,1,1,1,1,1,1,1,1,1,1,1,1,1,1,1,1,1,1,1,1,1,1,1,1,1,1,1,1,1,1,1,1,1,1,1,1,1,1,1,1,1,1,1,1,1,1,1,1,1,1,1,1,1,1,1,1,1,1,1,1,1,1,1,1,1,1,1,1,1,1,1,1,1,1,1,1,1,1,1,1,1,1,1,1,1,1,1,1,1,1,1,1,1,1,1,1,1,1,1,1,1,1,1,1,1,1,1,1,1,1,1,1,1,1,1,1,1,1,1,1,1,1,1,1,1,1,1,1,1,1,1,1,1,1,1,1,1,1,1,1,1,1,1,1,1,1,1,1,1,1,1,1,1,1,1,1,1,1,1,1,1,1,1,1,1,1,1,1,1,1,1,1,1,1,1,1,1,1,1,1,1,1,1,1,1,1,1,1,1,1,1,1,1,1,1,1,1,1,1,1,1,1,1,1,1,1,1,1,1,1,1,1,1,1,1,1,1,1,1,1,1,1,1,1,1,1,1,1,1,1,1,1,1,1,1,1,1,1,1,1,1,1,1,1,1,1,1,1,1,1,1,1,1,1,1,1,1,1,1,1,1,1,1,1,1,1,1,1,1,1,1,1,1,1,1,1,1,1,1,1,1,1,1,1,1,1,1,1,1,1,1,1,1,1,1,1,1,1,1,1,1,1,1,1,1,1,1,1,1,1,1,1,1,1,1,1,1,1,1,1,1,1,1,1,1,1,1,1,1,1,1,1,1,1,1,1,1,1,1,1,1,1,1,1,1,1,1,1,1,1,1,1,1,1,1,1,1,1,1,1,1,1,1,1,1,1,1,1,1,1,1,1,1,1,1,1,1,1,1,1,1,1,1,1,1,1,1,1,1,1,1,1,1,1,1,1,1,1,1,1,1,1,1,1,1,1,1,1,1,1,1,1,1,1,1,1,1,1,1,1,1,1,1,1,1,1,1,1,1,1,1,1,1,1,1,1,1,1,1,1,1,1,1,1,1,1,1,1,1,1,1,1,1,1,1,1,1,1,1,1,1,1,1,1,1,1,1,1,1,1,1,1,1,1,1,1,1,1,1,1,1,1,1,1,1,1,1,1,1,1,1,1,1,1,1,1,1,1,1,1,1,1,1,1,1,1,1,1,1,1,1,1,1,1,1,1,1,1,1,1,1,1,1,1,1,1,1,1,1,1,1,1,1,1,1,1,1,1,1,1,1,1,1,1,1,1,1,1,1,1,1,1,1,1,1,1,1,1,1,1,1,1,1,1,1,1,1,1,1,1,1,1,1,1,1,1,1,1,1,1,1,1,1,1,1,1,1,1,1,1,1,1,1,1,1,1,1,1,1,1,1,1,1,1,1,1,1,1,1,1,1,1,1,1,1,1,1,1,1,1,1,1,1,1,1,1,1,1,1,1,1,1,1,1,1,1,1,1,1,1,1,1,1,1,1,1,1,1,1,1,1,1,1,1,1,1,1,1,1,1,1,1,1,1,1,1,1,1,1,1,1,1,1,1,1,1,1,1,1,1,1,1,1,1,1,1,1,1,1,1,1,1,1,1,1,1,1,1,1,1,1,1,1,1,1,1,1,1,1,1,1,1,1,1,1,1,1,1,1,1,1,1,1,1,1,1,1,1,1,1,1,1,1,1,1,1,1,1,1,1,1,1,1,1,1,1,1,1,1,1,1,1,1,1,1,1,1,1,1,1,1,1,1,1,1,1,1,1,1,1,1,1,1,1,1,1,1,1,1,1,1,1,1,1,1,1,1,1,1,1,1,1,1,1,1,1,1,1,1,1,1,1,1,1,1,1,1,1,1,1,1,1,1,1,1,1,1,1,1,1,1,1,1,1,1,1,1,1,1,1,1,1,1,1,1,1,1,1,1,1,1,1,1,1,1,1,1,1,1,1,1,1,1,1,1,1,1,1,1,1,1,1,1,1,1,1,1,1,1,1,1,1,1,1,1,1,1,1,1,1,1,1,1,1,1,1,1,1,1,1,1,1,1,1,1,1,1,1,1,1,1,1,1,1,1,1,1,1,1,1,1,1,1,1,1,1,1,1,1,1,1,1,1,1,1,1,1,1,1,1,1,1,1,1,1,1,1,1,1,1,1,1,1,1,1,1,1,1,1,1,1,1,1,1,1,1,1,1,1,1,1,1,1,1,1,1,1,1,1,1,1,1,1,1,1,1,1,1,1,1,1,1,1,1,1,1,1,1,1,1,1,1,1,1,1,1,1,1,1,1,1,1,1,1,1,1,1,1,1,1,1,1,1,1,1,1,1,1,1,1,1,1,1,1,1,1,1,1,1,1,1,1,1,1,1,1,1,1,1,1,1,1,1,1,1,1,1,1,1,1,1,1,1,1,1,1,1,1,1,1,1,1,1,1,1,1,1,1,1,1,1,1,1,1,1,1,1,1,1,1,1,1,1,1,1,1,1,1,1,1,1,1,1,1,1,1,1,1,1,1,1,1,1,1,1,1,1,1,1,1,1,1,1,1,1,1,1,1,1,1,1,1,1,1,1,1,1,1,1,1,1,1,1,1,1,1,1,1,1,1,1,1,1,1,1,1,1,1,1,1,1,1,1,1,1,1,1,1,1,1,1,1,1,1,1,1,1,1,1,1,1,1,1,1,1,1,1,1,1,1,1,1,1,1,1,1,1,1,1,1,1,1,1,1,1,1,1,1,1,1,1,1,1,1,1,1,1,1,1,1,1,1,1,1,1,1,1,1,1,1,1,1,1,1,1,1,1,1,1,1,1,1,1,1,1,1,1,1,1,1,1,1,1,1,1,1,1,1,1,1,1,1,1,1,1,1,1,1,1,1,1,1,1,1,1,1,1,1,1,1,1,1,1,1,1,1,1,1,1,1,1,1,1,1,1,1,1,1,1,1,1,1,1,1,1,1,1,1,1,1,1,1,1,1,1,1,1,1,1,1,1,1,1,1,1,1,1,1,1,1,1,1,1,1,1,1,1,1,1,1,1,1,1,1,1,1,1,1,1,1,1,1,1,1,1,1,1,1,1,1,1,1,1,1,1,1,1,1,1,1,1,1,1,1,1,1,1,1,1,1,1,1,1,1,1,1,1,1,1,1,1,1,1,1,1,1,1,1,1,1,1,1,1,1,1,1,1,2,2,2,2,2,2,2,2,2,2,2,2,2,2,2,2,2,2,2,2,2,2,2,2,2,2,2,2,2,2,2,2,2,2,2,2,2,2,2,2,2,2,2,2,2,2,2,2,2,2,2,2,2,2,2,2,2,2,2,2,2,2,2,2,2,2,2,2,2,2,2,2,2,2,2,2,2,2,2,2,2,2,2,2,2,2,2,2,2,2,2,2,2,2,2,2,2,2,2,2,2,2,2,2,2,2,2,2,2,2,2,2,2,2,2,2,2,2,2,2,2,2,2,2,2,2,2,2,2,2,2,2,2,2,2,2,2,2,2,2,2,2,2,2,2,2,2,2,2,2,2,2,2,2,2,2,2,2,2,2,2,2,2,2,2,2,2,2,2,2,2,2,2,2,2,2,2,2,2,2,2,2,2,2,2,2,2,2,2,2,2,2,2,2,2,2,2,2,2,2,2,2,2,2,2,2,2,2,2,2,2,2,2,2,2,2,2,2,2,2,2,2,2,2,2,2,2,2,2,2,2,2,2,2,2,2,2,2,2,2,2,2,2,2,2,2,2,2,2,2,2,2,2,2,2,2,2,2,2,2,2,2,2,2,2,2,2,2,2,2,2,2,2,2,2,2,2,2,2,2,2,2,2,2,2,2,2,2,2,2,2,2,2,2,2,2,2,2,2,2,2,2,2,2,2,2,2,2,2,2,2,2,2,2,2,2,2,2,2,2,2,2,2,2,2,2,2,2,2,2,2,2,2,2,2,2,2,2,2,2,2,2,2,2,2,2,2,2,2,2,2,2,2,2,2,2,2,2,2,2,2,2,2,2,2,2,2,2,2,2,2,2,2,2,2,2,2,2,2,2,2,2,2,2,2,2,2,2,2,2,2,2,2,2,2,2,2,2,2,2,2,2,2,2,2,2,2,2,2,2,2,2,2,2,2,2,2,2,2,2,2,2,2,2,2,2,2,2,2,2,2,2,2,2,2,2,2,2,2,2,2,2,2,2,2,2,2,2,2,2,2,2,2,2,2,2,2,2,2,2,2,2,2,2,2,2,2,2,2,2,2,2,2,2,2,2,2,2,2,2,2,2,2,2,2,2,2,2,2,2,2,2,2,2,2,2,2,2,2,2,2,2,2,2,2,2,2,2,2,2,2,2,2,2,2,2,2,2,2,2,2,2,2,2,2,2,2,2,2,2,2,2,2,2,2,2,2,2,2,2,2,2,2,2,2,2,2,2,2,2,2,2,2,2,2,2,2,2,2,2,2,2,2,2,2,2,2,2,2,2,2,2,2,2,2,2,2,2,2,2,2,2,2,2,2,2,2,2,2,2,2,2,2,2,2,2,2,2,2,2,2,2,2,2,2,2,2,2,2,2,2,2,2,2,2,2,2,2,2,2,2,2,2,2,2,2,2,2,2,2,2,2,2,2,2,2,2,2,2,2,2,2,2,2,2,2,2,2,2,2,2,2,2,2,2,2,2,2,2,2,2,2,2,2,2,2,2,2,2,2,2,2,2,2,2,2,2,2,2,2,2,2,2,2,2,2,2,2,2,2,2,2,2,2,2,2,2,2,2,2,2,2,2,2,2,2,2,2,2,2,2,2,2,2,2,2,2,2,2,2,2,2,2,2,2,2,2,2,2,2,2,2,2,2,2,2,2,2,2,2,2,2,2,2,2,2,2,2,2,2,2,2,2,2,2,2,2,2,2,2,2,2,2,2,2,2,2,2,2,2,2,2,2,2,2,2,2,2,2,2,2,2,2,2,2,2,2,2,2,2,2,2,2,2,2,2,2,2,2,2,2,2,2,2,2,2,2,2,2,2,2,2,2,2,2,2,2,2,2,2,2,2,2,2,2,2,2,2,2,2,2,2,2,2,2,2,2,2,2,2,2,2,2,2,2,2,2,2,2,2,2,2,2,2,2,2,2,2,2,2,2,2,2,2,2,2,2,2,2,2,2,2,2,2,2,2,2,2,2,2,2,2,2,2,2,2,2,2,2,2,2,2,2,2,2,2,2,2,2,2,2,2,2,2,2,2,2,2,2,2,2,2,2,2,2,2,2,2,2,2,2,2,2,2,2,2,2,2,2,2,2,2,2,2,2,2,2,2,2,2,2,2,2,2,2,2,2,2,2,2,2,2,2,2,2,2,2,2,2,2,2,2,2,2,2,2,2,2,2,2,2,2,2,2,2,2,2,2,2,2,2,2,2,2,2,2,2,2,2,2,2,2,2,2,2,2,2,2,2,2,2,2,2,2,2,2,2,2,2,2,2,2,2,2,2,2,2,2,2,2,2,2,2,2,2,2,2,2,2,2,2,2,2,2,2,2,2,2,2,2,2,2,2,2,2,2,2,2,2,2,2,2,2,2,2,2,2,2,2,2,2,2,2,2,2,2,2,2,2,2,2,2,2,2,2,2,2,2,2,2,2,2,2,2,2,2,2,2,2,2,2,2,2,2,2,2,2,2,2,2,2,2,2,2,2,2,2,2,2,2,2,2,2,2,2,2,2,2,2,2,2,2,2,2,2,2,2,2,2,2,2,2,2,2,2,2,2,2,2,2,2,2,2,2,2,2,2,2,2,2,2,2,2,2,2,2,2,2,2,2,2,2,2,2,2,2,2,2,2,2,2,2,2,2,2,2,2,2,2,2,2,2,2,2,2,2,2,2,2,2,2,2,2,2,2,2,2,2,2,2,2,2,2,2,2,2,2,2,2,2,2,2,2,2,2,2,2,2,2,2,2,2,2,2,2,2,2,2,2,2,2,2,2,2,2,2,2,2,2,2,2,2,2,2,2,2,2,2,2,2,2,2,2,2,2,2,2,2,2,2,2,2,2,2,2,2,2,2,2,2,2,2,2,2,2,2,2,2,2,2,2,2,2,2,2,2,2,2,2,2,2,2,2,2,2,2,2,2,2,2,2,2,2,2,2,2,2,2,2,2,2,2,2,2,2,2,2,2,2,2,2,2,2,2,2,2,2,2,2,2,2,2,2,2,2,2,2,2,2,2,2,2,2,2,2,2,2,2,2,2,2,2,2,2,2,2,2,2,2,2,2,2,2,2,2,2,2,2,2,2,2,2,2,2,2,2,2,2,2,2,2,2,2,2,2,2,2,2,2,2,2,2,2,2,2,2,2,2,2,2,2,2,2,2,2,2,2,2,2,2,2,2,2,2,2,2,2,2,2,2,2,2,2,2,2,2,2,2,2,2,2,2,2,2,2,2,2,2,2,2,2,2,2,2,2,2,2,2,2,2,2,2,2,2,2,2,2,2,2,2,2,2,2,2,2,2,2,2,2,2,2,2,2,2,2,2,2,2,2,2,2,2,2,2,2,2,2,2,2,2,2,2,2,2,2,2,2,2,2,2,2,2,2,2,2,2,2,2,2,2,2,2,2,2,2,2,2,2,2,2,2,2,2,2,2,2,2,2,2,2,2,2,2,2,2,2,2,2,2,2,2,2,2,2,2,2,2,2,2,2,2,2,2,2,2,2,2,2,2,2,2,2,2,2,2,2,2,2,2,2,2,2,2,2,2,2,2,2,2,2,2,2,2,2,2,2,2,2,2,2,2,2,2,2,2,2,2,2,2,2,2,2,2,2,2,2,2,2,2,2,2,2,2,2,2,2,2,2,2,2,2,2,2,2,2,2,2,2,2,2,2,2,2,2,2,2,2,2,2,2,2,2,2,2,2,2,2,2,2,2,2,2,2,2,2,2,2,2,2,2,2,2,2,2,2,2,2,2,2,2,2,2,2,2,2,2,2,2,2,2,2,2,2,2,2,2,2,2,2,2,2,2,2,2,2,2,2,2,2,2,2,2,2,2,2,2,2,2,2,2,2,2,2,2,2,2,2,2,2,2,2,2,2,2,2,2,2,2,2,2,2,2,2,2,2,2,2,2,2,2,2,2,2,2,2,2,2,2,2,2,2,2,2,2,2,2,2,2,2,2,2,2,2,2,2,2,2,2,2,2,2,2,2,2,2,2,2,2,2,2,2,2,2,2,2,2,2,2,2,2,2,2,2,2,2,2,2,2,2,2,2,2,2,2,2,2,2,2,2,2,2,2,2,2,2,2,2,2,2,2,2,2,2,2,2,2,2,2,2,2,2,2,2,2,2,2,2,2,2,2,2,2,2,2,2,2,2,2,2,2,2,2,2,2,2,2,2,2,2,2,2,2,2,2,2,2,2,2,2,2,2,2,2,2,2,2,2,2,2,2,2,2,2,2,2,2,2,2,2,2,2,2,2,2,2,2,2,2,2,2,2,2,2,2,2,2,2,2,2,2,2,2,2,2,2,2,2,2,2,2,2,2,2,2,2,2,2,2,2,2,2,2,2,2,2,2,2,2,2,2,2,2,2,2,2,2,2,2,2,2,2,2,2,2,2,2,2,2,2,2,2,2,2,2,2,2,2,2,2,2,2,2,2,2,2,2,2,2,2,2,2,2,2,2,2,2,2,2,2,2,2,2,2,2,2,2,2,2,2,2,2,2,2,2,2,2,2,2,2,2,2,2,2,2,2,2,2,2,2,2,2,2,2,2,2,2,2,2,2,2,2,2,2,2,2,2,2,2,2,2,2,2,2,2,2,2,2,2,2,2,2,2,2,2,2,2,2,2,2,2,2,2,2,2,2,2,2,2,2,2,2,2,2,2,2,2,2,2,2,2,2,2,2,2,2,2,2,2,2,2,2,2,2,2,2,2,2,2,2,2,2,2,2,2,2,2,2,2,2,2,2,2,2,2,2,2,2,2,2,2,2,2,2,2,2,2,2,2,2,2,2,2,2,2,2,2,2,2,2,2,2,2,2,2,2,2,2,2,2,2,2,2,2,2,2,2,2,2,2,2,2,2,2,2,2,2,2,2,2,2,2,2,2,2,2,2,2,2,2,2,2,2,2,2,2,2,2,2,2,2,2,2,2,2,2,2,2,2,2,2,2,2,2,2,2,2,2,2,2,2,2,2,2,2,2,2,2,2,2,2,2,2,2,2,2,2,2,2,2,2,2,2,2,2,2,2,2,2,2,2,2,2,2,2,2,2,2,2,2,2,2,2,2,2,2,2,2,2,2,2,2,2,2,2,2,2,2,2,2,2,2,2,2,2,2,2,2,2,2,2,2,2,2,2,2,2,2,2,2,2,2,2,2,2,2,2,2,2,2,2,2,2,2,2,2,2,2,2,2,2,2,2,2,2,2,2,2,2,2,2,2,2,2,2,2,2,2,2,2,2,2,2,2,2,2,2,2,2,2,2,2,2,2,2,2,2,2,2,2,2,2,2,2,2,2,2,2,2,2,2,2,2,2,2,2,2,2,2,2,2,2,2,2,2,2,2,2,2,2,2,2,2,2,2,2,2,2,2,2,2,2,2,2,2,2,2,2,2,2,2,2,2,2,2,2,2,2,2,2,2,2,2,2,2,2,2,2,2,2,2,2,2,2,2,2,2,2,2,2,2,2,2,2,2,2,2,2,2,2,2,2,2,2,2,2,2,2,2,2,2,2,2,2,2,2,2,2,2,2,2,2,2,2,2,2,2,2,2,2,2,2,2,2,2,2,2,2,2,2,2,2,2,2,2,2,2,2,2,2,2,2,2,2,2,2,2,2,2,2,2,2,2,2,2,2,2,2,2,2,2,2,2,2,2,2,2,2,2,2,2,2,2,2,2,2,2,2,2,2,2,2,2,2,2,2,2,2,2,2,2,2,2,2,2,2,2,2,2,2,2,2,2,2,2,2,2,2,2,2,2,2,2,2,2,2,2,2,2,2,2,2,2,2,2,2,2,2,2,2,2,2,2,2,2,2,2,2,2,2,2,2,2,2,2,2,2,2,2,2,2,2,2,2,2,2,2,2,2,2,2,2,2,2,2,2,2,2,2,2,2,2,2,2,2,2,2,2,2,2,2,2,2,2,2,2,2,2,2,2,2,2,2,2,2,2,2,2,2,2,2,2,2,2,2,2,2,2,2,2,2,2,2,2,2,2,2,2,2,2,2,2,2,2,2,2,2,2,2,2,2,2,2,2,2,2,2,2,2,2,2,2,2,2,2,2,2,2,2,2,2,2,2,2,2,2,2,2,2,2,2,2,2,2,2,2,2,2,2,2,2,2,2,2,2,2,2,2,2,2,2,2,2,2,2,2,2,2,2,2,2,2,2,2,2,2,2,2,2,2,2,2,2,2,2,2,2,2,2,2,2,2,2,2,2,2,2,2,2,2,2,2,2,2,2,2,2,2,2,2,2,2,2,2,2,2,2,2,2,2,2,2,2,2,2,2,2,2,2,2,2,2,2,2,2,2,2,2,2,2,2,2,2,2,2,2,2,2,2,2,2,2,2,2,2,2,2,2,2,2,2,2,2,2,2,2,2,2,2,2,2,2,2,2,2,2,2,2,2,2,2,2,2,2,2,2,2,2,2,2,2,2,2,2,2,2,2,2,2,2,2,2,2,2,2,2,2,2,2,2,2,2,2,2,2,2,2,2,2,2,2,2,2,2,2,2,2,2,2,2,2,2,2,2,2,2,2,2,2,2,2,2,2,2,2,2,2,2,2,2,2,2,2,2,2,2,2,2,2,2,2,2,2,2,2,2,2,2,2,2,2,2,2,2,2,2,2,2,2,2,2,2,2,2,2,2,2,2,2,2,2,2,2,2,2,2,2,2,2,2,2,2,2,2,2,2,2,2,2,2,2,2,2,2,2,2,2,2,2,2,2,2,2,2,2,2,2,2,2,2,2,2,2,2,2,2,2,2,2,2,2,2,2,2,2,2,2,2,2,2,2,2,2,2,2,2,2,2,2,2,2,2,2,2,2,2,2,2,2,2,2,2,2,2,2,2,2,2,2,2,2,2,2,2,2,2,2,2,2,2,2,2,2,2,2,2,2,2,2,2,2,2,2,2,2,2,2,2,2,2,2,2,2,2,2,2,2,2,2,2,2,2,2,2,2,2,2,2,2,2,2,2,2,2,2,2,2,2,2,2,2,2,2,2,2,2,2,2,2,2,2,2,2,2,2,2,2,2,2,2,2,2,2,2,2,2,2,2,2,2,2,2,2,2,2,2,2,2,2,2,2,2,2,2,2,2,2,2,2,2,2,2,2,2,2,2,2,2,2,2,2,2,2,2,2,2,2,2,2,2,2,2,2,2,2,2,2,2,2,2,2,2,2,2,2,2,2,2,2,2,2,2,2,2,2,2,2,2,2,2,2,2,2,2,2,2,2,2,2,2,2,2,2,2,2,2,2,2,2,2,2,2,2,2,2,2,2,2,2,2,2,2,2,2,2,2,2,2,2,2,2,2,2,2,2,2,2,2,2,2,2,2,2,2,2,2,2,2,2,2,2,2,2,2,2,2,2,2,2,2,2,2,2,2,2,2,2,2,2,2,2,2,2,2,2,2,2,2,2,2,2,2,2,2,2,2,2,2,2,2,2,2,2,2,2,2,2,2,2,2,2,2,2,2,2,2,2,2,2,2,2,2,2,2,2,2,2,2,2,2,2,2,2,2,2,2,2,2,2,2,2,2,2,2,2,2,2,2,2,2,2,2,2,2,2,2,2,2,2,2,2,2,2,2,2,2,2,2,2,2,2,2,2,2,2,2,2,2,2,2,2,2,2,2,2,2,2,2,2,2,2,2,2,2,2,2,2,2,2,2,2,2,2,2,2,2,2,2,2,2,2,2,2,2,2,2,2,2,2,2,2,2,2,2,2,2,2,2,2,2,2,2,2,2,2,2,2,2,2,2,2,2,2,2,2,2,2,2,2,2,2,2,2,2,2,2,2,2,2,2,2,2,2,2,2,2,2,2,2,2,2,2,2,2,2,2,2,2,2,2,2,2,2,2,2,2,2,2,2,2,2,2,2,2,2,2,2,2,2,2,2,2,2,2,2,2,2,2,2,2,2,2,2,2,2,2,2,2,2,2,2,2,2,2,2,2,2,2,2,2,2,2,2,2,2,2,2,2,2,2,2,2,2,2,2,2,2,2,2,2,2,2,2,2,2,2,2,2,2,2,2,2,2,2,2,2,2,2,2,2,2,2,2,2,2,2,2,2,2,2,2,2,2,2,2,2,2,2,2,2,2,2,2,2,2,2,2,2,2,2,2,2,2,2,2,2,2,2,2,2,2,2,2,2,2,2,2,2,2,2,2,2,2,2,2,2,2,2,2,2,2,2,2,2,2,2,2,2,2,2,2,2,2,2,2,2,2,2,2,2,2,2,2,2,2,2,2,2,2,2,2,2,2,2,2,2,2,2,2,2,2,2,2,2,2,2,2,2,2,2,2,2,2,2,2,2,2,2,2,2,2,2,2,2,2,2,2,2,2,2,2,2,2,2,2,2,2,2,2,2,2,2,2,2,2,2,2,2,2,2,2,2,2,2,2,2,2,2,2,2,2,2,2,2,2,2,2,2,2,2,2,2,2,2,2,2,2,2,2,2,2,2,2,2,2,2,2,2,2,2,2,2,2,2,2,2,2,2,2,2,2,2,2,2,2,2,2,2,2,2,2,2,2,2,2,2,2,2,2,2,2,2,2,2,2,2,2,2,2,2,2,2,2,2,2,2,2,2,2,2,2,2,2,2,2,2,2,2,2,2,2,2,2,2,2,2,2,2,2,2,2,2,2,2,2,2,2,2,2,2,2,2,2,2,2,2,2,2,2,2,2,2,2,2,2,2,2,2,2,2,2,2,2,2,2,2,2,2,2,2,2,2,2,2,2,2,2,2,2,2,2,2,2,2,2,2,2,2,2,2,2,2,2,2,2,2,2,2,2,2,2,2,2,2,2,2,2,2,2,2,2,2,2,2,2,2,2,2,2,2,2,2,2,2,2,2,2,2,2,2,2,2,2,2,2,2,2,2,2,2,2,2,2,2,2,2,2,2,2,2,2,2,2,2,2,2,2,2,2,2,2,2,2,2,2,2,2,2,2,2,2,2,2,2,2,2,2,2,2,2,2,2,2,2,2,2,2,2,2,2,2,2,2,2,2,2,2,2,2,2,2,2,2,2,2,2,2,2,2,2,2,2,2,2,2,2,2,2,2,2,2,2,2,2,2,2,2,2,2,2,2,2,2,2,2,2,2,2,2,2,2,2,2,2,2,2,2,2,2,2,2,2,2,2,2,2,2,2,2,2,2,2,2,2,2,2,2,2,2,2,2,2,2,2,2,2,2,2,2,2,2,2,2,2,2,2,2,2,2,2,2,2,2,2,2,2,2,2,2,2,2,2,2,2,2,2,2,2,2,2,2,2,2,2,2,2,2,2,2,2,2,2,2,2,2,2,2,2,2,2,2,2,2,2,2,2,2,2,2,2,2,2,2,2,2,2,2,2,2,2,2,2,2,2,2,2,2,2,2,2,2,2,2,2,2,2,2,2,2,2,2,2,2,2,2,2,2,2,2,2,2,2,2,2,2,2,2,2,2,2,2,2,2,2,2,2,2,2,2,2,2,2,2,2,2,2,2,2,2,2,2,2,2,2,2,2,2,2,2,2,2,2,2,2,2,2,2,2,2,2,2,2,2,2,2,2,2,2,2,2,2,2,2,2,2,2,2,2,2,2,2,2,2,2,2,2,2,2,2,2,2,2,2,2,2,2,2,2,2,2,2,2,2,2,2,2,2,2,2,2,2,2,2,2,2,2,2,2,2,2,2,2,2,2,2,2,2,2,2,2,2,2,2,2,2,2,2,2,2,2,2,2,2,2,2,2,2,2,2,2,2,2,2,2,2,2,2,2,2,2,2,2,2,2,2,2,2,2,2,2,2,2,2,2,2,2,2,2,2,2,2,2,2,2,2,2,2,2,2,2,2,2,2,2,2,2,2,2,2,2,2,2,2,2,2,2,2,2,2,2,2,2,2,2,2,2,2,2,2,2,2,2,2,2,2,2,2,2,2,2,2,2,2,2,2,2,2,2,2,2,2,2,2,2,2,2,2,2,2,2,2,2,2,2,2,2,2,2,2,2,2,2,2,2,2,2,2,2,2,2,2,2,2,2,2,2,2,2,2,2,2,2,2,2,2,2,2,2,2,2,2,2,2,2,2,2,2,2,2,2,2,2,2,2,2,2,2,2,2,2,2,2,2,2,2,2,2,2,2,2,2,2,2,2,2,2,2,2,2,2,2,2,2,2,2,2,2,2,2,2,2,2,2,2,2,2,2,2,2,2,2,2,2,2,2,2,2,2,2,2,2,2,2,2,2,2,2,2,2,2,2,2,2,2,2,2,2,2,2,2,2,2,2,2,2,2,2,2,2,2,2,2,2,2,2,2,2,2,2,2,2,2,2,2,2,2,2,2,2,2,2,2,2,2,2,2,2,2,2,2,2,2,2,2,2,2,2,2,2,2,2,2,2,2,2,2,2,2,2,2,2,2,2,2,2,2,2,2,2,2,2,2,2,2,2,2,2,2,2,2,2,2,2,2,2,2,2,2,2,2,2,2,2,2,2,2,2,2,2,2,2,2,2,2,2,2,2,2,2,2,2,2,2,2,2,2,2,2,2,2,2,2,2,2,2,2,2,2,2,2,2,2,2,2,2,2,2,2,2,2,2,2,2,2,2,2,2,2,2,2],"type":"Var","unit":"dimensionless","ref":"https://githealth.io/om-pharma/broncho-vaxom/Knowledge%20Model%20Documentation/Final/Integrated_Model.md#exposition-to-pathogens"},{"extraInfo":[],"compressed":true,"size":8683,"scale":null,"molarMass":null,"id":"symptomNoise29","vals":0.2139996288009169,"type":"Param","unit":"dimensionless","ref":"https://githealth.io/om-pharma/broncho-vaxom/Knowledge%20Model%20Documentation/Final/Wheezing.md#seasonality-of-wheezing-and-connection-to-rt-is"},{"extraInfo":[],"compressed":true,"size":8683,"scale":null,"molarMass":null,"id":"randomThreshold11","vals":6.00211293109119e-2,"type":"Param","unit":"dimensionless","ref":"https://githealth.io/om-pharma/broncho-vaxom/Knowledge%20Model%20Documentation/Final/Integrated_Model.md#exposition-to-pathogens"},{"extraInfo":[],"compressed":true,"size":8683,"scale":null,"molarMass":null,"id":"symptomNoise30","vals":-0.11616553741690674,"type":"Param","unit":"dimensionless","ref":"https://githealth.io/om-pharma/broncho-vaxom/Knowledge%20Model%20Documentation/Final/Wheezing.md#seasonality-of-wheezing-and-connection-to-rt-is"},{"extraInfo":[],"compressed":true,"size":8683,"scale":null,"molarMass":null,"id":"randomVirusClass28","vals":0.5596799447811089,"type":"Param","unit":"dimensionless","ref":"https://githealth.io/om-pharma/broncho-vaxom/Knowledge%20Model%20Documentation/Final/Wheezing.md#seasonality-of-wheezing-and-connection-to-rt-is"},{"extraInfo":[],"compressed":true,"size":8683,"scale":1.0e-6,"molarMass":null,"id":"PPJejunum2.bPAns","vals":0,"type":"Var","unit":"substance_count / microliter","ref":"https://githealth.io/om-pharma/broncho-vaxom/Knowledge%20Model%20Documentation/Final/GALT.md#initial-condition-of-variables"},{"extraInfo":[],"compressed":true,"size":8683,"scale":1,"molarMass":null,"id":"dataSeasonality","vals":1,"type":"Var","unit":"dimensionless","ref":"https://githealth.io/om-pharma/broncho-vaxom/Knowledge%20Model%20Documentation/Final/Vpop.md#disease-burden-data-seasonality"},{"extraInfo":[],"compressed":true,"size":8683,"scale":null,"molarMass":null,"id":"randomThreshold33","vals":6.079694436731706e-2,"type":"Param","unit":"dimensionless","ref":"https://githealth.io/om-pharma/broncho-vaxom/Knowledge%20Model%20Documentation/Final/Integrated_Model.md#exposition-to-pathogens"},{"extraInfo":[],"compressed":true,"size":8683,"scale":1.0e-6,"molarMass":null,"id":"PPIleum2.iML","vals":0,"type":"Var","unit":"substance_count / microliter","ref":"https://githealth.io/om-pharma/broncho-vaxom/Knowledge%20Model%20Documentation/Final/GALT.md#initial-condition-of-variables"},{"extraInfo":[],"compressed":true,"size":8683,"scale":null,"molarMass":null,"id":"tInf10","vals":160.1895083875492,"type":"Param","unit":"day","ref":"https://githealth.io/om-pharma/broncho-vaxom/Knowledge%20Model%20Documentation/Final/Integrated_Model.md#exposition-to-pathogens"},{"extraInfo":[],"compressed":true,"size":8683,"scale":null,"molarMass":null,"id":"symptomNoise3","vals":-8.716368608469566e-2,"type":"Param","unit":"dimensionless","ref":"https://githealth.io/om-pharma/broncho-vaxom/Knowledge%20Model%20Documentation/Final/Wheezing.md#seasonality-of-wheezing-and-connection-to-rt-is"},{"extraInfo":[],"compressed":true,"size":8683,"scale":null,"molarMass":null,"id":"imStatusRandom7","vals":0.1326316620897337,"type":"Param","unit":"dimensionless","ref":"https://githealth.io/om-pharma/broncho-vaxom/Knowledge%20Model%20Documentation/Final/Integrated_Model.md#exposition-to-pathogens"},{"extraInfo":[],"compressed":true,"size":8683,"scale":null,"molarMass":null,"id":"virulenceFactorEff5","vals":1,"type":"Param","unit":"dimensionless","ref":"https://githealth.io/om-pharma/broncho-vaxom/Knowledge%20Model%20Documentation/Final/Integrated_Model.md#exposition-to-pathogens"},{"extraInfo":[],"compressed":true,"size":8683,"scale":null,"molarMass":null,"id":"tInf32","vals":482.873868949277,"type":"Param","unit":"day","ref":"https://githealth.io/om-pharma/broncho-vaxom/Knowledge%20Model%20Documentation/Final/Integrated_Model.md#exposition-to-pathogens"},{"extraInfo":[],"compressed":true,"size":8683,"scale":9.999999999999998e-13,"molarMass":150000,"id":"Colon.OM85excreted","vals":0,"type":"Var","unit":"milligram","ref":"https://githealth.io/om-pharma/broncho-vaxom/Knowledge%20Model%20Documentation/Final/Administration.md#excretion"},{"extraInfo":[],"compressed":true,"size":8683,"scale":1.0e-6,"molarMass":null,"id":"PPIleum2.iMLp","vals":0,"type":"Var","unit":"substance_count / microliter","ref":"https://githealth.io/om-pharma/broncho-vaxom/Knowledge%20Model%20Documentation/Final/GALT.md#initial-condition-of-variables"},{"extraInfo":[],"compressed":true,"size":8683,"scale":1.0e-12,"molarMass":150000,"id":"aucSerumOM85","vals":0,"type":"Var","unit":"microgram hour / milliliter","ref":"https://githealth.io/om-pharma/broncho-vaxom/Knowledge%20Model%20Documentation/Final/Administration.md#distribution-by-the-systemic-blood-circulation-and-tissue-infiltration"},{"extraInfo":[],"compressed":true,"size":8683,"scale":1,"molarMass":null,"id":"viralExposition","vals":0,"type":"Var","unit":"substance_count / milliliter","ref":"https://githealth.io/om-pharma/broncho-vaxom/Knowledge%20Model%20Documentation/Final/Integrated_Model.md#exposition-to-pathogens"},{"extraInfo":[],"compressed":true,"size":8683,"scale":null,"molarMass":null,"id":"imStatus15","vals":2.8080686643054453,"type":"Param","unit":"dimensionless","ref":"https://githealth.io/om-pharma/broncho-vaxom/Knowledge%20Model%20Documentation/Final/RTIpatient.md#immunocompetence"},{"extraInfo":[],"compressed":true,"size":8683,"scale":null,"molarMass":null,"id":"viralExposition22","vals":1000,"type":"Param","unit":"substance_count / milliliter","ref":"https://githealth.io/om-pharma/broncho-vaxom/Knowledge%20Model%20Documentation/Final/Integrated_Model.md#exposition-to-pathogens"},{"extraInfo":[],"compressed":true,"size":8683,"scale":null,"molarMass":null,"id":"virulenceFactor8","vals":1,"type":"Param","unit":"dimensionless","ref":"https://githealth.io/om-pharma/broncho-vaxom/Knowledge%20Model%20Documentation/Final/Integrated_Model.md#exposition-to-pathogens"},{"extraInfo":[],"compressed":true,"size":8683,"scale":null,"molarMass":null,"id":"viralExposition44","vals":1000,"type":"Param","unit":"substance_count / milliliter","ref":"https://githealth.io/om-pharma/broncho-vaxom/Knowledge%20Model%20Documentation/Final/Integrated_Model.md#exposition-to-pathogens"},{"extraInfo":[],"compressed":true,"size":8683,"scale":1.0e-6,"molarMass":null,"id":"Venous.bPAns","vals":0,"type":"Var","unit":"substance_count / microliter","ref":"https://githealth.io/om-pharma/broncho-vaxom/Knowledge%20Model%20Documentation/Final/GALT.md#initial-condition-of-variables"},{"extraInfo":[],"compressed":false,"size":8683,"scale":1,"molarMass":null,"id":"popdensComp.sPopRV","vals":[0.7157463755308727,0.7157463755308727,0.7158012746741598,0.7158562076584662,0.7159111734825637,0.7159661768289112,0.7160212143775327,0.7160762857286733,0.7161313908823328,0.7161865298385113,0.7162417025972088,0.7162969091584253,0.7163521495221606,0.7164074236884151,0.716462732845843,0.7165180814356418,0.7165734644170652,0.7166288817901133,0.716684333554786,0.7167398197110834,0.7167953402590053,0.7168508951985519,0.7169064845297233,0.7169621082525192,0.7170177663669397,0.717073458872985,0.7171291857706549,0.7171849470599494,0.7172407427408686,0.7172965728134123,0.7173524372775808,0.717408336133374,0.7174642693807917,0.717520237019834,0.717576239050501,0.7176322754727928,0.7176883487000694,0.7177444602806539,0.7178006067934367,0.7178567882384177,0.7179130046155969,0.7179692559249744,0.71802554216655,0.718081863340324,0.7181382194462961,0.7181946104844664,0.718251036454835,0.7183074973574018,0.7183639931921669,0.7184205239591301,0.7184770896582916,0.7185336902896513,0.7185903258532093,0.7186469963489653,0.7187037017769198,0.7187604421370724,0.7188172174294232,0.7188740276539722,0.7189308761843168,0.7189877620963878,0.7190446834254375,0.7191016401714657,0.7191586323344724,0.7192156599144578,0.7192727229114217,0.7193298213253642,0.7193869551562853,0.7194441244041849,0.7195013290690631,0.7195585691509199,0.7196158446497551,0.7196731555655691,0.7197305018983615,0.7197878836481325,0.7198453008148822,0.7199027533986103,0.719960241399317,0.7200177648170024,0.7200753236516663,0.7201329179033087,0.7201905507797167,0.7202482200541404,0.7203059251557635,0.7203636660928182,0.7204214428735365,0.7204792555061507,0.7205371039988928,0.720594988359995,0.7206529085976894,0.7207108647202082,0.7207688567357834,0.7208268846526473,0.720884948479032,0.7209430482231696,0.7210011838932922,0.721059355497632,0.7211175630444211,0.7211758065418916,0.7212340859982758,0.7212924014218056,0.7213507528207133,0.721409140203231,0.7214675635775908,0.721526022952025,0.7215845183347653,0.7216430497340445,0.7217016171580941,0.7217602206151467,0.7218188601134341,0.7218775356611886,0.7219362472666424,0.7219949949380275,0.7220537786835761,0.7221125985115203,0.7221714552076288,0.7222303497470749,0.722289280605811,0.7223482477979901,0.7224072513377651,0.7224662912392885,0.7225253675167135,0.7225844801841927,0.7226436292558792,0.7227028147459256,0.7227620366684847,0.7228212950377095,0.7228805898677527,0.7229399211727673,0.722999288966906,0.7230586932643217,0.7231181340791671,0.7231776114255952,0.7232371253177587,0.7232966757698107,0.7233562627959037,0.7234158864101906,0.7234755466268245,0.7235352434599578,0.7235949769237437,0.7236547470323349,0.723697101128439,0.723697101128439,0.7237145543664107,0.7237743997330915,0.7238342817572807,0.7238942004454711,0.7239541558034321,0.7240141478373754,0.724074176553471,0.7241342419575958,0.7241943440553458,0.724254482852081,0.7243146583529498,0.7243748705629035,0.7244351194866695,0.7244954051287738,0.7245557274935355,0.7246160865850635,0.7246764824072556,0.7247369149637987,0.7247973842581628,0.7248578902936103,0.7249184330731927,0.7249790125997464,0.7250396288758941,0.725100281904044,0.7251609716863846,0.7252216982248936,0.7252824615213348,0.7253432615772536,0.7254040983939789,0.725464971972622,0.725525882314072,0.7255868294190032,0.7256478132878739,0.7257088339209209,0.7257698913181617,0.7258309854793932,0.7258921164041875,0.7259532840918982,0.726014488541661,0.7260757297523873,0.7261370077227661,0.7261983224512635,0.7262596739361178,0.7263210621753459,0.7263824871667448,0.7264439489078841,0.7265054473961087,0.7265669826285375,0.7266285546020599,0.7266901633133407,0.7267518087588225,0.7268134909347181,0.726875209837013,0.7269369654614646,0.7269987578035982,0.7270605868587117,0.7271224526218792,0.7271843550879423,0.7272462942515129,0.7273082701069726,0.7273702826484917,0.7274323318699725,0.7274944177650982,0.7275565403273256,0.7276186995498799,0.7276808954257526,0.7277431279477031,0.7278053971082584,0.7278677028997114,0.7279300453141213,0.7279924243433135,0.7280548399788742,0.7281172922121641,0.7281797810343116,0.7282423064362011,0.7283048684084782,0.7283674669415553,0.7284301020256105,0.7284927736505863,0.7285554818061875,0.7286182264818819,0.7286810076669001,0.7287438253502344,0.7288066795206395,0.7288695701666316,0.728932497276489,0.7289954608382508,0.7290584608397175,0.72912149726845,0.7291845701117697,0.7292476793567584,0.7293108249902577,0.7293740069988691,0.7294372253689535,0.7295004800866312,0.7295637711377811,0.7296270985080416,0.7296904621828092,0.7297538621472389,0.7298172983862439,0.7298807708844952,0.7299442796264215,0.7300078245962093,0.7300714057778019,0.7301350231549004,0.7301986767109624,0.7302623664292022,0.7303260922925899,0.7303898542838476,0.7304536523854621,0.7305174865796757,0.7305813568484731,0.7306452631736134,0.7307092055366171,0.730773183918744,0.7308371983010038,0.7309012486641648,0.7309653349887542,0.7310294572550544,0.7310936154431018,0.731157809532687,0.7312220395033547,0.7312863053344039,0.7313506070048874,0.7314149444936126,0.7314793177791399,0.7315437268397841,0.7316081716536129,0.7316726521984477,0.7317371684518632,0.7318017203911873,0.731866307993501,0.7319309312356386,0.7319955900941868,0.7320602845454853,0.7321250145656268,0.7321897801304564,0.7322545812155719,0.7323194177963234,0.7323842898478136,0.7324491973448973,0.732514140262182,0.732579118574027,0.7326441322545438,0.7327091812775962,0.7327742656167997,0.7328393852455222,0.732904540136883,0.7329697302637538,0.7330349555987578,0.7331002161142701,0.7331655117824164,0.7332308425750759,0.7332962084638792,0.7333616094202084,0.7334270454151972,0.7334925164197305,0.7335580224044452,0.7336235633397147,0.7336891391956716,0.7337547499422241,0.7338203955490227,0.7338860759854632,0.7339517912206867,0.7340175412235918,0.7340833259628298,0.7341491454067952,0.7342149995236408,0.7342808882812696,0.7343468116473781,0.7344127695893621,0.7344787620743707,0.7345447890693094,0.7346108505408331,0.734676946455356,0.7347430767790457,0.7348092414778212,0.7348754405173542,0.7349416738630665,0.7350079414801323,0.7350742433334772,0.7351405793877798,0.73520694960747,0.7352733539567309,0.7353397923994975,0.7354062648994573,0.7354727714200502,0.7355393119244689,0.7356058863756583,0.7356724947363162,0.7357391369688929,0.7358058130355918,0.7358725228983689,0.7359392665189337,0.7360060438587482,0.7360728548790284,0.7361396995407428,0.736206577804614,0.7362734896311177,0.7363404349804833,0.7364074138126939,0.7364744260874868,0.7365414717643526,0.7366085508025365,0.7366756631610378,0.7367428087986099,0.7368099876737609,0.7368771997447483,0.7369444449695853,0.7370117233060522,0.7370790347116006,0.7371463791435425,0.7372137565587836,0.7372811669143768,0.7373486101666663,0.7374160862721506,0.7374835951868265,0.7375511368664337,0.7376187112667228,0.7376863183427944,0.7377539580499399,0.737821630342892,0.7378893351762305,0.7379570725044432,0.7380248422814186,0.7380926444612604,0.7381604789974481,0.738228345843402,0.7382962449523569,0.7383641762769916,0.738432139770222,0.7385001353842834,0.7385681630714349,0.7386362227836657,0.7387043144724518,0.7387724380895215,0.7388405935858752,0.7389087809126107,0.7389770000204606,0.7390452508597611,0.7391135333809975,0.7391818475339638,0.739250193268596,0.7393185705343787,0.7393869792805164,0.7394554194563275,0.7395238910106033,0.739592393891756,0.7396609280481262,0.7397294934277899,0.7397980899784551,0.7398667176478999,0.7399353763834006,0.7400040661323053,0.7400727868408669,0.7401415384559419,0.7402103209249496,0.7402791341930441,0.7403479782061972,0.7404168529114564,0.7404857582533547,0.7405546941767267,0.7406236606280271,0.7406926575513095,0.7407616848903665,0.7408307425909907,0.7408998305967662,0.7409689488505133,0.7410380972973577,0.7411072758803988,0.7411764845415132,0.7412457232251702,0.7413149918739693,0.7413842904288594,0.7414536188336586,0.7415229770308338,0.7415923649612959,0.7416617825667748,0.7417312297883634,0.7418007065670303,0.7418702128437572,0.7419397485589903,0.742009313653286,0.7420789080667535,0.7421485317392899,0.7422181846107955,0.7422878666207307,0.7423575777082897,0.7424273178124728,0.7424970868720785,0.7425668848256868,0.7426367116116521,0.7427065671681021,0.7427764514329376,0.7428463643438343,0.7429163058382426,0.7429862758533883,0.7430562743262726,0.743126301193673,0.7431963563921633,0.7432664398580673,0.7433365515274526,0.7434066913362185,0.7434768592200753,0.7435470551144284,0.7436172789544913,0.7436875306752478,0.7437578102113547,0.7438281174974685,0.7438984524677634,0.743968815056686,0.7440392051981167,0.7441096228256536,0.7441800678727094,0.744250540272509,0.7443210399580714,0.7443915668621998,0.7444621209174748,0.744532702056152,0.7446033102105434,0.7446739453125732,0.7447446072939925,0.7448152960862515,0.7448860116206125,0.7449567538281369,0.7450275226396761,0.7450983179858706,0.7451691397971445,0.7452399880037324,0.745310862535627,0.7453817633226217,0.7454526902942851,0.7455236433799882,0.7455946225088821,0.7456656276098925,0.7457366586117332,0.7458077154429709,0.7458787980318744,0.7459499063065246,0.7460210401948132,0.7460921996244497,0.7461633845228729,0.7462345948173327,0.7463058304349023,0.7463770913024281,0.7464483773465369,0.7465196884936551,0.7465910246700272,0.7466623858016607,0.7466661621198141,0.7466661621198141,0.7467337719826443,0.7468051828663784,0.7468766184143326,0.7469480782871567,0.747019562695775,0.7470910716401874,0.7471626051203939,0.747234163080953,0.7473057452362096,0.7473773517104205,0.7474489822140896,0.7475206368441646,0.7475923154156962,0.7476640178962198,0.7477357442169632,0.7478074942089366,0.7478792679054119,0.74795106526868,0.7480228861069633,0.748094730385586,0.748166598055063,0.7482384890358477,0.7483104032004738,0.7483823404978426,0.7484543008490493,0.7484924091342641,0.7484924091342641,0.7485262841715801,0.7485982903768483,0.7486703193796514,0.7487423711028277,0.7488144454708527,0.7488865424034825,0.7489586618187336,0.749030803635004,0.7491029677713019,0.7491751541466943,0.7492473626801031,0.7493195932902398,0.7493918458956029,0.7494641204144895,0.7495364167650033,0.7496087348650592,0.7496810746323833,0.749753435984514,0.7498258188388021,0.7498982231124103,0.7499706487223133,0.7500430955853012,0.7501155636180008,0.7501880527368211,0.7502605628579867,0.7503330938975391,0.7504056457713352,0.7504782183950506,0.7505508116841808,0.7506234255540374,0.7506960599197483,0.7507687146962586,0.7508413897983316,0.7509140851405492,0.7509868006373124,0.7510595362028412,0.7511322917511754,0.7512050671961751,0.7512778624515212,0.7513506774307153,0.7514235120470808,0.751496366213763,0.7515692398437296,0.7516421328497709,0.7517150451445009,0.7517879766403572,0.7518609272496012,0.7519338968843194,0.7520068854564232,0.7520798928776492,0.7521529190595603,0.7522259639135455,0.7522990273508208,0.752372109282429,0.7524452096192414,0.7525183282719571,0.7525914651511032,0.7526646201670366,0.7527377932299422,0.7528109842498251,0.7528841931365342,0.7529574197997568,0.7530306641490038,0.753103926093611,0.7531772055427512,0.7532505024054315,0.7533238165904907,0.7533971480065961,0.7534704965622543,0.753543862165807,0.7536172447254303,0.7536906441491282,0.7537640603447494,0.7538374932199768,0.7539109426823303,0.7539844086391588,0.7540578909976595,0.7541313896648641,0.754204904547643,0.7542784355526981,0.7543519825865813,0.7544255455556806,0.7544991243662238,0.7545727189242738,0.7546463291357434,0.7547199549063845,0.7547935961417896,0.7548672527473892,0.7549409246284648,0.7550146116901391,0.7550883138373763,0.7551620309749818,0.7552357630076134,0.755309509839771,0.755383271375798,0.7554570475198825,0.7555308381760646,0.7556046432482296,0.755678462640107,0.7557522962552741,0.7558261439971612,0.7559000057690456,0.7559738814740502,0.756047771015149,0.7561216742951694,0.7561955912167881,0.7562695216825285,0.7563434655947681,0.7564174228557388,0.7564913933675237,0.7565653770320538,0.7566393737511177,0.7567133834263586,0.7567874059592731,0.7568614412512069,0.7569354892033666,0.7570095497168144,0.7570836226924674,0.7571577080310928,0.7572318056333229,0.7573059153996451,0.7573800372304043,0.757454171025797,0.7575283166858876,0.7576024741105961,0.7576766431997024,0.7577508238528397,0.7578250159695107,0.7578992194490758,0.7579734341907558,0.7580476600936291,0.758121897056643,0.7581961449786055,0.7582704037581961,0.7583446732939392,0.7584189534842286,0.7584932442273259,0.7585675454213571,0.758641856964309,0.758716178754038,0.7587905106882672,0.7588648526645906,0.7589392045804635,0.7590135663332144,0.759087937820027,0.7591623189379596,0.7592367095839395,0.759311109654763,0.7593855190470961,0.7594599376574747,0.7595343653823048,0.759608802117863,0.7596832477602973,0.7597577022056257,0.7598321653497271,0.7599066370883697,0.7599811173171989,0.7600556059317273,0.7601301028273394,0.7602046078992929,0.7602791210427208,0.7603536421526307,0.760428171123906,0.7605027078513062,0.7605772522294667,0.7606518041529,0.7607263635159955,0.7608009302130205,0.76087550413812,0.7609500851853175,0.7610246732485155,0.7610992682214958,0.7611738699979197,0.7612484784713287,0.7613230935351449,0.7613977150826714,0.7614723430070925,0.7615469772014747,0.7616216175587661,0.7616962639717977,0.7617709163332684,0.7618455745357932,0.7619202384718408,0.7619949080338108,0.7620695831139435,0.7621442636043716,0.762218949397116,0.7622936403840834,0.7623683364570497,0.7624430375077004,0.7625177434275975,0.7625924541081993,0.7626671694408509,0.7627418893167843,0.7628166136271205,0.7628913422628681,0.7629660751149263,0.7630408120740826,0.7631155530310165,0.7631902978762974,0.7632650465003865,0.7633397987936369,0.7634145546462927,0.7634893139484918,0.7635640765902637,0.7636388424615318,0.7637136114521127,0.763788383451717,0.7638631583499501,0.7639379360363115,0.7640127164001967,0.764087499330752,0.7641622847171775,0.7642370724487961,0.7643118624145178,0.7643866545032337,0.7644614486036557,0.7645362446043282,0.7646110423940481,0.7646858418609763,0.7647606428938011,0.7648354453806289,0.7649102492096748,0.7649850542690916,0.7650598604466669,0.7651346676305322,0.7652094757081352,0.7652842845674963,0.7653590940958461,0.7654339041809276,0.7655087147099987,0.7655835255703376,0.7656583366492394,0.765733147833598,0.7658079590106743,0.7658827700670466,0.7659575808898493,0.7660323913654979,0.7661072013808177,0.7661820108222545,0.7662568195761982,0.7663316275291185,0.7664064345670449,0.766481240576404,0.7665560454429298,0.7666308490529049,0.766705651291953,0.766780452046017,0.7668552512007554,0.7669300486417028,0.7670048442545299,0.7670796379244335,0.7671544295370327,0.7672292189772488,0.767304006130542,0.7673787908817691,0.7674535731160255,0.7675283527182064,0.7676031295730242,0.7676779035653756,0.7677526745796566,0.7678274425007052,0.7679022072126602,0.7679769686001878,0.7680517265474034,0.7681264809385874,0.768201231657995,0.7682759785895759,0.768350721617283,0.7684254606249512,0.7685001954963369,0.7685749261151672,0.768649652365017,0.7687243741295182,0.7687990912920784,0.768873803736118,0.7689485113449502,0.7690232140017288,0.769097911589679,0.7691726039917993,0.7692472910910981,0.7693219727704916,0.7693966489127392,0.7694713194006612,0.7695459841168716,0.7696206429439729,0.7696952957644981,0.7697699424608186,0.7698445829153572,0.7699192170103543,0.7699938446281019,0.7700684656506458,0.7701430799600346,0.7702176874382427,0.7702922879671683,0.7703668814286366,0.7704414677043978,0.7705160466761274,0.7705906182254272,0.7706651822338253,0.7707397385827766,0.7708142871536626,0.7708888278277923,0.7709633604864021,0.7710378850106562,0.7711124012816473,0.7711869091803961,0.7712614085878522,0.7713358993848943,0.7714103814523303,0.7714848546708977,0.7715593189212638,0.7716337740840263,0.7717082200397132,0.7717826566687832,0.7718570838516261,0.7719315014685633,0.772005909399847,0.7720803075256621,0.7721546957261252,0.7722290738812854,0.7723034418711247,0.7723777995755579,0.7724521468744222,0.7725264836474983,0.7726008097745076,0.7726751251350971,0.7727494296088547,0.7728237230753083,0.7728980054139087,0.7729722765040425,0.7730465362250036,0.773120784456102,0.7731950210764912,0.7732692459653525,0.7733434590017256,0.7734176600646323,0.7734918490330033,0.7735660257857137,0.7736401902015797,0.7737143421593502,0.7737884815377256,0.773862608215329,0.7739367220707234,0.7740108229824221,0.7740849108288681,0.7741589854884473,0.7742330468394865,0.7743070947602502,0.7743811291289437,0.7744551498237118,0.7745291567226404,0.7746031497037544,0.7746771286450208,0.7747510934243474,0.7748250439195824,0.774845233357754,0.774845233357754,0.7748989799224903,0.7749729013743148,0.7750468081781094,0.775120699573942,0.7751945759289774,0.7752684373624,0.7753422838742098,0.7754161154644067,0.7754899315029106,0.7755637322048269,0.7756375172332606,0.775711286537495,0.7757850400001988,0.7758587774068382,0.7759324987907319,0.776006203776204,0.7760798924410902,0.7761535647245913,0.776227220395505,0.7763008593044053,0.7763744814044586,0.7764480865854321,0.776521674633843,0.7765952454711339,0.7766687989727263,0.7767423350083016,0.7768158534432676,0.7768893541555306,0.7769628370178786,0.7770363019197256,0.7771097487307861,0.777183177321603,0.7772565875656948,0.77732997933658,0.777403352507777,0.7774767069528044,0.7775500425585316,0.7776233592076585,0.777696656763511,0.7777699351010086,0.7778431940950707,0.777916433620617,0.7779896535525668,0.7780628537673837,0.7781360341489206,0.7782091945660592,0.7782823348942423,0.7783554550089123,0.7784285547855124,0.7785016340994851,0.7785746928262733,0.7786477308392645,0.7787207480146717,0.7787937442281527,0.7788667193550336,0.7789396732706403,0.7790126058502986,0.7790855169693348,0.7791584064994308,0.7792312743139004,0.7793041202905457,0.7793769443043332,0.7794497462302288,0.7795225259431985,0.7795952833182085,0.7796680182288552,0.7797407305437115,0.7798134201421549,0.7798860868987576,0.779958730688092,0.7800313513847302,0.780103948863245,0.7801765229982083,0.7802490736574859,0.7803196606690834,0.7803196606690834,0.7803216007186512,0.7803941040627476,0.7804665835572795,0.7805390390761255,0.7806114704931207,0.7806838776820558,0.7807562605166762,0.7808286188706841,0.780900952617737,0.7809732616278109,0.7810455457711464,0.7811178049275743,0.7811900389774774,0.7812622477922948,0.7813344312422977,0.7814065891997092,0.7814787215376645,0.7815508281295062,0.7816229088485329,0.7816949635679575,0.7817669921609322,0.7818389945005414,0.7819109704598328,0.7819829199118163,0.7820548427294585,0.782126738785684,0.7821986079533754,0.7822704501053723,0.7823422651144732,0.7824140528534346,0.7824858131949689,0.782557546011749,0.7826292511764081,0.7827009285615364,0.7827725780396806,0.7828441994833458,0.7829157927649966,0.7829873577570564,0.7830588943319077,0.7831304023618918,0.7832018817193088,0.7832733322764177,0.7833447539054367,0.7834161464785431,0.7834875098678733,0.783558843945523,0.7836301485835474,0.7837014236539608,0.7837726690287372,0.78384388457981,0.7839150701790722,0.7839862256983763,0.7840573510095347,0.7841284459843191,0.7841995104944617,0.7842705444116538,0.7843415476075469,0.7844125199537525,0.7844834613218421,0.7845543715833471,0.7846252506097587,0.784696098272529,0.7847669144430692,0.7848376989927515,0.784908451792908,0.7849791727148312,0.7850498616297736,0.7851205184089486,0.7851911429235291,0.7852617350446491,0.7853322946434029,0.7854028215908451,0.7854733157579907,0.7855437770158156,0.7856142052352555,0.7856846002872075,0.7857549620425286,0.7858252903720369,0.7858955851465104,0.7859658462366884,0.7860360735132707,0.7861062668469174,0.7861764261082496,0.7862465511678488,0.7863166418962576,0.7863866981639788,0.7864567198414761,0.7865267067991739,0.7865966589074574,0.7866665760366723,0.7867364580571251,0.786806304839083,0.7868761162527738,0.7869458921683861,0.7870156324560692,0.7870189517560351,0.7870189517560351,0.787085336974522,0.7871550056136046,0.7872246382345948,0.7872942347105968,0.7873637949095404,0.7874333187005659,0.7875028059535859,0.7875722565384548,0.7876416703249687,0.7877110471828829,0.7877803869819122,0.7878496895917331,0.7879189548819826,0.7879881827222585,0.7880573729821184,0.7881265255310808,0.7881956402386243,0.7882647169741882,0.7883337556071717,0.7884027560069345,0.7884717180427967,0.788540641584038,0.7886095264998989,0.78867837265958,0.7887471799322414,0.788815948187004,0.7888846772929482,0.7889533671191146,0.7890220175345035,0.7890906284080753,0.7891591996087499,0.7892277310054073,0.7892962224668871,0.7893646738619886,0.7894330850594704,0.789501455928051,0.7895697863364082,0.7896380761531793,0.789706325246961,0.7897745334863093,0.7898427007397393,0.7899108268757254,0.7899789117627013,0.7900469552690592,0.7901149572631508,0.7901829176132867,0.7902508361877358,0.7903187128547263,0.7903865474824449,0.7904543399390367,0.7905220900926059,0.7905897978112144,0.790657462962883,0.7907250854155906,0.7907926650372744,0.7908602016958297,0.7909276952591099,0.7909951455949261,0.7910625525710475,0.7911299160552011,0.7911972359150712,0.7912645120183001,0.7913317442324874,0.7913989324251902,0.791466076463923,0.791503301772317,0.791503301772317,0.791533176216157,0.7916002315493215,0.7916672423250949,0.7917342083998428,0.7917360980734128,0.7917360980734128,0.7918011293829521,0.7918680057088818,0.7919348369562552,0.7920016229876891,0.7920683636709982,0.7921350588731211,0.792201708461083,0.7922683123018849,0.7923348702624728,0.7924013822097534,0.7924678480105877,0.7925342675317928,0.792600640640142,0.7926669672023631,0.7927332470851379,0.7927994801551045,0.7928656662788559,0.7929318053229399,0.7929978971538589,0.7930639416380699,0.7931299386419841,0.7931958880319671,0.7932617896743384,0.7933276434353727,0.7933934491812981,0.7934592067782961,0.793524916092502,0.7935905769900047,0.7936561893368461,0.7937217529990219,0.7937872678424803,0.7938527337331225,0.7939181505368026,0.7939835181193273,0.794048836346456,0.7941141050838969,0.794179324197311,0.7942444935523166,0.794309613014484,0.7943746824493328,0.7944397017223338,0.7945046706989094,0.7945695892444326,0.794634457224228,0.7946992745035708,0.7947640409476873,0.7948287564217541,0.7948934207908983,0.7949580339201975,0.795022595674679,0.7950871059193201,0.7951515645190474,0.795215971338738,0.7952803262432182,0.7953446290972631,0.795408879765597,0.7954730781128931,0.7955372240037734,0.7956013173028078,0.7956653578745153,0.7957293455833626,0.7957932802937645,0.7958571618700788,0.7959209901766214,0.7959847650776443,0.7960484864373677,0.7961121541199375,0.7961757679894516,0.796239327909953,0.7963028337454314,0.7963662853598239,0.7964296826170139,0.7964930253808313,0.7965563135150522,0.7966195468833973,0.7966827253495331,0.7967458487770706,0.7968089170295658,0.7968719299705191,0.7969348874633757,0.7969977893715248,0.7970606355582995,0.7971234258869773,0.7971861602207787,0.7972488384228675,0.7973114603563515,0.7973740258842805,0.7974365348696476,0.7974989871753881,0.7975613826643798,0.7976237211994426,0.7976860026433383,0.7977482268587703,0.7978103937083831,0.7978725030547628,0.7979345547604361,0.7979965486878707,0.7980584846994748,0.7980745186996594,0.7980745186996594,0.7981203626460067,0.7981821824126276,0.79824394385084,0.798305646821909,0.7983672911883464,0.7984288768121575,0.7984904035553082,0.7985518712797247,0.7986132798472714,0.798674629119748,0.7987359189588916,0.7987971492263782,0.7988583197838217,0.7989194304927729,0.7989804812147195,0.7990414718110861,0.7991024021432335,0.7991632720724589,0.7992240814599954,0.799284830167012,0.7993455180546128,0.7994061449838378,0.7994667108156609,0.7995272154109916,0.7995876586306735,0.7996480403354844,0.7997083603861362,0.7997686186432744,0.7998288149674778,0.7998889492192583,0.799949021259061,0.8000090309472634,0.8000689781441753,0.8001288627100387,0.8001886845050274,0.800248443389247,0.8003081392227342,0.8003677718654566,0.8004273411773125,0.8004868470181242,0.8005462892476499,0.8006056677255834,0.800664982311546,0.8007242328650956,0.8007834192457048,0.8008425413127758,0.8009015989256415,0.8009605919435663,0.8010149490357117,0.8010149490357117,0.8010195202120513,0.801078383597004,0.8011371819832916,0.8011959152129443,0.8012545831431819,0.8013131856322394,0.801371722538814,0.8014301937218897,0.8014885990401318,0.8015469383520579,0.8016052115161195,0.8016634183906999,0.801721558834104,0.8017796327045592,0.8018376398602161,0.8018955801591502,0.801953453459361,0.8020112596187707,0.8020689984952257,0.8021266699464935,0.8021842738302649,0.8022418100041517,0.8022992783256873,0.8023566786523266,0.8024140108414449,0.8024712747503389,0.802528470236225,0.80258559715624,0.8026426553674404,0.8026996447268019,0.8027565650912197,0.8028134163175074,0.8028701982623972,0.8029269107825397,0.8029835537345029,0.8030401269747729,0.8030966303597523,0.8031530637457616,0.803209426989037,0.8032657199457315,0.8033219424719138,0.8033780944235671,0.8034341756565918,0.8034901860268041,0.803546125389932,0.8036019936016208,0.8036577905174285,0.8037135159928259,0.8037691698831982,0.8038247520438432,0.8038802623299711,0.8039357005967053,0.8039910666990806,0.8040463604920444,0.804101581830455,0.8041567305690822,0.8042118065626062,0.8042668096656178,0.8043217397326177,0.8043765966180166,0.8044313801761344,0.8044860902612,0.8045407267273514,0.8045952894286351,0.8046497782190054,0.8047041929523244,0.8047585334823618,0.8048127996627942,0.8048669913472049,0.8049211083890838,0.8049751506418267,0.805029117958735,0.8050830101930159,0.8051368271977812,0.8051905688260477,0.8052442349307363,0.805297825364672,0.8053513399805835,0.8054047786311026,0.8054581411687646,0.8055114274460068,0.805564637315169,0.8056177706284932,0.8056708272381222,0.8057238069961011,0.8057767097543751,0.8058295353516398,0.8058822836202142,0.8059349544162124,0.8059875476191256,0.8060400631084532,0.806092500730762,0.8061448603285932,0.8061971417472723,0.8062493448310776,0.8063014694313764,0.8063535153955985,0.8064054825749469,0.8064573708198965,0.8065091799808346,0.8065609099087605,0.8066125604539094,0.8066641314667556,0.8067156227975233,0.8067670342961415,0.8068183658126292,0.8068696171964677,0.8069207882978561,0.8069718789658908,0.8070228890502392,0.8070738184005405,0.8071246668654125,0.8071754342945483,0.8072261205368029,0.807276725440875,0.8073272488560591,0.8073776906304363,0.8074280506129795,0.8074783286522771,0.8075285245961915,0.8075786382935067,0.8076286695920701,0.8076786183398572,0.8077284843852159,0.8077782675752387,0.8078279677581621,0.8078775847815315,0.80792711849241,0.8079765687386757,0.8080259353673231,0.8080752182254701,0.8081244171602778,0.808173532018448,0.808222562646798,0.8082715088919549,0.8083203706004374,0.8083691476186211,0.8084178397928033,0.8084664469691666,0.808514968993753,0.8085634057125086,0.8086117569712618,0.8086600226157116,0.8087082024914471,0.8087562964439254,0.8088043043184882,0.8088522259603513,0.8089000612146102,0.8089478099262386,0.808995471940088,0.809043047100888,0.8090905352532441,0.8091379362416385,0.8091852499104296,0.8092324761038514,0.8092796146660133,0.8093266654408996,0.8093736282723694,0.8094205030041557,0.8094672894798657,0.8095139875429799,0.8095605970368518,0.809607117804708,0.8096535496896471,0.8096998925346399,0.8097461461825288,0.8097923104760274,0.8098383852577198,0.8098843703700613,0.8099302656553771,0.8099760709558589,0.8100217861135633,0.8100674109703999,0.8101129453681789,0.8101583891485987,0.8102037421531989,0.8102490042233799,0.8102941752004007,0.810339254925428,0.8103842432394625,0.8104291399833717,0.8104739449978752,0.8105186581235961,0.8105632792010066,0.8106078080704349,0.8106522445720666,0.8106965885459607,0.8107408398320606,0.8107849982701487,0.8108290636998714,0.8108730359607191,0.8109169148920956,0.8109607003332231,0.8110043921231539,0.8110479901009299,0.8110914941053127,0.8111349039750613,0.8111782195486648,0.8112214406645513,0.8112645671609524,0.8113075988759811,0.8113505356476066,0.8113933773136556,0.8114361237118243,0.8114787746796552,0.8115213300545492,0.8115637896737655,0.8116061533744282,0.8116484209935038,0.8116905923678204,0.8117326673340644,0.8117722518649315,0.8117722518649315,0.8117746456765101,0.8118165266580727,0.8118583109575351,0.811899998329538,0.8119415881556572,0.8119830808411406,0.8120244759798296,0.8120657732577021,0.8121069729200752,0.8121480742838498,0.8121890774959423,0.8122299825500093,0.8122707888452407,0.8123114965565519,0.8123521056054102,0.8123926158604766,0.8124330267178484,0.8124733382804535,0.8125135503931128,0.8125536628918375,0.8125936754453822,0.8126335879590691,0.8126734002534286,0.8127131121492396,0.8127527235055857,0.8127922341298204,0.8128316438475336,0.8128709524843151,0.8129101599215486,0.8129492659697187,0.8129882704602024,0.8130271732263239,0.8130659741116375,0.8131046729476559,0.8131432695684078,0.8131817638087498,0.8132201554903644,0.8132584444490484,0.8132966305192654,0.8133347135337313,0.8133726933034263,0.8134105696643286,0.8134483424522941,0.8134860114986775,0.8135235766348334,0.8135610376921164,0.8135983944984514,0.81363564686656,0.8136727946395717,0.8137098376475196,0.8137467757204372,0.8137836086883579,0.8138203363813148,0.8138569586179503,0.8138934752235215,0.813929886034073,0.8139661908783953,0.8140023895852787,0.8140384819835136,0.8140744679018905,0.814110347146555,0.8141461195574067,0.814181784962903,0.8142173431903448,0.8142527940670128,0.8142881374201683,0.8143233730770524,0.8143585008648869,0.8143935206108737,0.8144284321421947,0.8144632352685611,0.8144979298164959,0.8145325156198995,0.8145669925042808,0.8146013602950452,0.8146356188174937,0.8146697678968238,0.8147038073581289,0.8147377370263984,0.8147715567265181,0.8148052662776328,0.8148388654947087,0.8148723542107518,0.8149057322492265,0.814938999433435,0.8149721555865174,0.815005200531452,0.8150381340910549,0.8150709560879799,0.8151036663447189,0.8151362646834548,0.8151687509209294,0.8152011248827358,0.815233386390421,0.815265535265353,0.8152975713287202,0.8153294944015314,0.8153613043046157,0.8153930008586232,0.8154245838840241,0.8154560532011091,0.8154874086310744,0.8155186499935493,0.8155497771079773,0.8155807897939743,0.8156116878709772,0.815642471158244,0.8156731394748534,0.8157036926397059,0.8157341304715221,0.815764452788844,0.8157946594100348,0.8158247501532786,0.8158547248365802,0.8158845832777658,0.8159143252944825,0.8159439507044352,0.8159734593261602,0.8160028509758344,0.8160321254704715,0.816061282626912,0.8160903222618221,0.8161192441916941,0.816148048232847,0.8161767342014254,0.8162053019134006,0.8162337511845695,0.8162620818300952,0.8162902936655039,0.8163183865061973,0.8163463601672413,0.816374214463526,0.8164019492097656,0.8164295642204986,0.8164570593100874,0.8164844342927184,0.8165116889824027,0.8165388231926877,0.8165658367364035,0.8165927294276868,0.8166195010797782,0.8166461515057383,0.8166726805184481,0.816699087930609,0.8167253735547425,0.8167515372031906,0.8167775786881155,0.8168034978214996,0.8168292944140549,0.816854968277862,0.8168805192245727,0.8169059470654134,0.8169312516114305,0.8169564326734903,0.8169814900622787,0.817006423588302,0.8170312330618863,0.8170559182931775,0.8170804790921414,0.8171049152685641,0.8171292266320512,0.8171534129920286,0.8171774741577419,0.8172014099382566,0.8172252201412135,0.8172489045755521,0.8172724630503319,0.8172958953738533,0.8173192013542353,0.8173423807994151,0.8173654335171485,0.8173883593150095,0.8174111580003903,0.8174338293805019,0.8174563732623733,0.8174787894528518,0.8175010777586035,0.8175232379861125,0.8175452699416812,0.8175671734314307,0.8175889482608764,0.8176105942356068,0.8176321111614876,0.8176534988438707,0.817674757087924,0.8176958856986312,0.817716884480792,0.8177377532390222,0.8177584917777535,0.8177790999012334,0.8177995774135257,0.8178199241186639,0.8178401398203229,0.817860224321966,0.8178801774269325,0.8178999989383777,0.817919688659274,0.81793924639241,0.8179586719403912,0.8179779651056396,0.8179971256903937,0.818016153496709,0.8180350483269813,0.8180538099826546,0.8180724382651883,0.8180909329759347,0.8181092939160652,0.8181275208865691,0.8181456136882541,0.818163572121746,0.818181395987489,0.8181990850857455,0.8182166392166226,0.8182340581813895,0.8182513417787469,0.8182684898082637,0.8182855020693273,0.8183023783611436,0.8183191184827369,0.8183357222329499,0.818352189410444,0.8183685198136986,0.8183847132410123,0.8184007694905012,0.8184166883601007,0.8184324696475642,0.8184481131504637,0.8184636186661898,0.8184789859919512,0.8184942149247754,0.8185093052631012,0.8185242568031974,0.8185390693410783,0.8185537426731383,0.8185682765955952,0.8185826709044901,0.8185969253956877,0.8186110398648765,0.8186250141075679,0.8186388479190974,0.8186525410946233,0.818666093429128,0.8186795047187989,0.818692774757831,0.8187059033403566,0.8187188902607294,0.8187317353131299,0.8187444382915663,0.8187569989898742,0.8187694172017164,0.8187798254164147,0.8187798254164147,0.8187816927204221,0.8187938253387166,0.8188058148507753,0.8188176610496364,0.8188293637281651,0.8188409226790816,0.8188523376949444,0.8188636085681251,0.8188747350908568,0.818885717055211,0.8188965542530928,0.8189072464762454,0.818917793516246,0.8189281951644904,0.8189384512122889,0.8189485614507478,0.8189585256708078,0.8189683436632799,0.818978015218779,0.8189875401277725,0.8189969181805774,0.819006149167361,0.8190152328781384,0.8190241691027701,0.8190329576309624,0.8190415982522692,0.8190500907560927,0.8190584349316842,0.8190666305681447,0.8190746774544259,0.81908257537933,0.8190903241315114,0.8190979234994765,0.8191053732715851,0.8191126732360503,0.8191198231809406,0.8191268228941788,0.8191336721635447,0.8191403707766742,0.8191469185210611,0.8191533151840573,0.819159560552874,0.819165654414582,0.819171596556113,0.8191773867642601,0.8191830248256788,0.8191885105268877,0.8191938436542691,0.8191990239940704,0.8192040513324046,0.819208925455251,0.8192136461484568,0.8192182131977365,0.8192226263886709,0.8192268855067114,0.8192309903371902,0.8192349406653021,0.8192387362761154,0.8192423769545766,0.8192458624855103,0.8192491926536107,0.8192523672434446,0.819255386039457,0.8192582488259734,0.8192609553872005,0.819263505507225,0.8192658989700154,0.8192681355594224,0.81927021505918,0.8192721372529072,0.8192739019241089,0.8192755088561765,0.8192769578323892,0.8192782486359155,0.8192793810498136,0.819280354857033,0.8192811698404153,0.8192818257826957,0.8192823224665038,0.8192826596743649,0.8192828371887011,0.8192828547918326,0.8192827122659787,0.8192824093932591,0.8192819459556954,0.8192813217352112,0.8192805365136347,0.8192795900726996,0.8192784821940454,0.8192772126592199,0.8192757812496798,0.8192741877467921,0.8192724319318352,0.8192705135860007,0.8192684324903943,0.8192661884260372,0.8192637811738676,0.8192612105147419,0.8192584762294359,0.8192555780986468,0.8192525159029939,0.8192492894230198,0.8192458984391929,0.8192423427319084,0.8192386220814888,0.8192347362681862,0.8192306850721841,0.8192264682735978,0.8192220856524769,0.819217536988806,0.8192128220625068,0.8192079406534392,0.819202892541403,0.8191976775061397,0.8191922953273334,0.8191867457846131,0.8191810286575539,0.8191751437256782,0.8191690907684586,0.8191628695653179,0.8191564798956319,0.8191499215387301,0.8191431942738983,0.8191362978803798,0.819129232137377,0.8191219968240535,0.8191145917195352,0.8191070166029124,0.8190992712532419,0.8190913554495478,0.819083268970824,0.8190750115960359,0.819066583104122,0.8190579832739954,0.8190492118845463,0.8190402687146435,0.8190311535431362,0.8190218661488559,0.8190124063106177,0.8190027738072234,0.8189929684174632,0.8189829899201158,0.8189728380939527,0.8189625127177388,0.8189520135702345,0.8189413404301983,0.8189304930763877,0.8189194712875624,0.8189082748424854,0.8188969035199248,0.8188853570986568,0.8188736353574674,0.818861738075154,0.8188496650305283,0.8188374160024178,0.8188249907696679,0.8188123891111445,0.8187996108057355,0.8187866556323532,0.8187735233699366,0.818760213797454,0.8187467266939042,0.8187330618383195,0.8187192190097673,0.818705197987353,0.8186909985502219,0.8186766204775613,0.8186620635486034,0.8186473275426278,0.8186324122389621,0.8186173174169852,0.81860204285613,0.818586588335886,0.8185709536358012,0.8185551385354843,0.8185391428146075,0.8185229662166479,0.8185066084566056,0.8184900695369856,0.8184733491297909,0.8184564470042003,0.8184393629379138,0.8184220967103598,0.8184046481017624,0.8183870168926802,0.818369202863712,0.8183512057954655,0.8183330254685949,0.8183146616637985,0.8182961141619167,0.8182773827438243,0.8182584671905648,0.818239367283263,0.8182200828031682,0.8182006135316399,0.8181809592501512,0.8181611197402906,0.8181410947837672,0.8181208841624091,0.8181004876581782,0.8180799050531529,0.8180591361295567,0.8180381806697344,0.8180170384561806,0.8179957092715212,0.817974192898534,0.8179524891201302,0.8179305977193866,0.8179085184795103,0.8178862511838887,0.8178637956160392,0.8178411515596694,0.8178183187986223,0.8177952971169337,0.817772086298788,0.8177486861285577,0.8177250963907834,0.8177013168701867,0.8176773473516753,0.8176531876203335,0.8176288374614477,0.8176042966604785,0.8175795650031028,0.8175546422751715,0.8175295282627636,0.8175042227521341,0.8174787255297763,0.8174530363823648,0.8174271550968051,0.8174010814602194,0.8173748152599529,0.8173483562835748,0.8173217043188793,0.8172948591538931,0.8172678205768754,0.8172405883763263,0.817213162340987,0.8171855422598471,0.8171577279221479,0.8171297191174328,0.8171015156354335,0.817073117266219,0.8170445238000389,0.8170157350277313,0.8169867507393606,0.8169575707270352,0.8169281947810514,0.8168986226935208,0.8168688542563619,0.8168388892612567,0.8168087275016109,0.8167783687690754,0.8167478128579717,0.816717059560768,0.8166861086714198,0.8166549599842571,0.8166236132928342,0.8165920683929305,0.8165603250783017,0.8165283831452563,0.8164962423888322,0.8164639026049106,0.8164313635904097,0.8163986251409049,0.8163656870547696,0.8163325491280307,0.8162992111591731,0.816265672946013,0.81623193428654,0.8161979949804736,0.8161638548255751,0.8161295136230424,0.8160949711713684,0.8160602272713403,0.8160252817238582,0.8159901343292025,0.8159547848907548,0.815919233208982,0.8158834790852835,0.8158475223230549,0.8158113627263869,0.815775000097253,0.8157384342388929,0.8157016649561222,0.8156646920539593,0.8156275153376815,0.8155901346131295,0.8155525496864583,0.8155147603641598,0.8154767664531479,0.8154385677608197,0.8154001640950531,0.8153615552641923,0.8153227410770457,0.8152837213428913,0.8152444958714838,0.8152050644730615,0.8151654269583495,0.8151255831385651,0.8150855328254215,0.8150452758311324,0.8150048119684176,0.8149641410505069,0.8149232628911449,0.8148821773045959,0.8148408841056481,0.8147993831096193,0.8147576741323612,0.8147157569902642,0.814673631500262,0.8146312974798368,0.8145887547470241,0.8145460031204178,0.8145030424191743,0.8144598724630182,0.814416493072247,0.8143729040677363,0.814329105270944,0.8142850965039161,0.8142408775892916,0.8141964483503072,0.8141518086108023,0.8141069581952248,0.8140618969286357,0.8140166246367139,0.8139711411457612,0.8139254462827108,0.8139254462827108,0.8139228890612841,0.813920922439629,0.8139195445921932,0.8139187531693499,0.8139185454951874,0.8139189187044018,0.8139198702676298,0.8139213975356047,0.8139234976741972,0.8139261678901288,0.8139294054408859,0.8139332076017557,0.8139375716744699,0.813942494969245,0.8139479748176258,0.8139540085474112,0.8139605935065908,0.813967727034288,0.8139754064979011,0.813983629258064,0.8139923926673228,0.8140016941284705,0.8140115310551029,0.8140219008605967,0.8140328009323069,0.81404422871676,0.8140561816427417,0.8140686571431507,0.8140816526590233,0.8140951656561232,0.8141091935913758,0.8141237339336159,0.8141387841735604,0.8141543418018713,0.8141704043215205,0.8141869692429692,0.8141975529644836,0.8141975529644836,0.8142040358184722,0.8142216000875819,0.8142396577485859,0.8142582053796688,0.8142772410131754,0.8142967661317435,0.8143167730470893,0.8143372630784433,0.8143582360746519,0.8143796825388929,0.8144016071886117,0.8144240062622029,0.8144468742778388,0.8144702128950506,0.8144940210128866,0.8145182948411451,0.8145430282520228,0.8145682219355964,0.8145938737064116,0.8146199807382983,0.8146465391187465,0.8146735472740829,0.8147010026930964,0.8147289030283551,0.8147572464257029,0.8147860301426098,0.8148152517787259,0.8148449090918739,0.8148750007006522,0.8149055238483176,0.8149364762910076,0.8149678558226933,0.8149996606705295,0.8150318884270353,0.8150645369151015,0.8150976039593014,0.8151310874703264,0.8151649852407866,0.8151992951051842,0.8152340148980205,0.8152691426651466,0.8153046761466675,0.8153406131794559,0.8153769516083975,0.8154136892783772,0.8154508240342805,0.8154883539126844,0.8155262771944544,0.8155645914155163,0.8156032944608299,0.8156423842153544,0.8156818585640495,0.8157217153918747,0.8157619531646797,0.8158025698149597,0.8158435630335867,0.8158849307578284,0.8159266709249525,0.8159687814722267,0.8160112603408738,0.8160541066169493,0.8160973175803907,0.8161408912377986,0.816184825596734,0.8162291186657173,0.8162737684542297,0.8163187729727118,0.8163641302325646,0.816409838246149,0.8164558950267861,0.8165022994497455,0.8165490494712764,0.8165961428299785,0.8166435776166356,0.816691351926864,0.8167394638611125,0.8167879115246626,0.8168366930276281,0.8168858064849557,0.8169352500164243,0.8169850219880279,0.8170351209175474,0.8170855445954481,0.8171362912022772,0.8171873589258034,0.8172387459610186,0.8172904505101366,0.8173424707825935,0.817394804995048,0.8174474513713811,0.81750040814429,0.8175536736716312,0.8176072461204412,0.8176611237498406,0.817715304826546,0.8177697876248693,0.8178245704267183,0.8178796515215966,0.8179350292066033,0.8179907017864333,0.818046667573377,0.8181029247767444,0.8181594717355835,0.8182163068188121,0.8182734283599177,0.8183308346994639,0.8183885241850906,0.8184464951715132,0.8185047460205241,0.8185632751009912,0.8186220807888588,0.8186811614156602,0.8187405152942371,0.8188001408914591,0.8188600366030256,0.818920200831219,0.8189806319849052,0.8190413284795336,0.8191022903803221,0.8191635134880331,0.8192249963877226,0.8192867329801121,0.8193487246409843,0.8194109729397173,0.8194734778763112,0.8195362383057606,0.819599248137965,0.8196625101056932,0.819726018778001,0.8197897752467959,0.8198537770821662,0.8199180221304092,0.8199825107407045,0.8200472378121414,0.8201122046562147,0.8201774105920756,0.8202428540107487,0.8203085311417536,0.8203744423330642,0.8204405863339388,0.8205069615083723,0.8205735655427454,0.8206403975403723,0.820707456043315,0.8207747395616062,0.8208422465635103,0.8209099756156674,0.8209779252448557,0.8210460942458547,0.8211144815485368,0.821183085382755,0.8212519042971267,0.8213209368402696,0.8213901815608013,0.8214596370073395,0.8215293017285014,0.8215991745428756,0.8216692552013267,0.8217395413574685,0.8218100316214059,0.8218807246032436,0.8219516189130867,0.82202271316104,0.8220940059572086,0.8221654959116972,0.8222371831772228,0.8223090653697921,0.8223811411464703,0.822453409175803,0.822525868126336,0.8225985166666147,0.8226713534651847,0.8227443771905918,0.8228175875238676,0.8228909827878486,0.8229645614794943,0.823038322316913,0.8231122640182128,0.823186385301502,0.823260684884889,0.8233351614864818,0.8234098144722805,0.8234846426650603,0.82355964445868,0.8236348186149838,0.823710163895816,0.8237856790630206,0.823861362878442,0.8239372141039245,0.8240132318921268,0.8240894154598327,0.8241657631160219,0.8242422736634861,0.8243189459050176,0.8243957786434082,0.8244727706814498,0.8245499208219342,0.8246272280500893,0.8247046919278241,0.8247823106880622,0.8248600831731498,0.8249380082254338,0.8250160846872604,0.8250943114009763,0.8251726872089278,0.8252512109538453,0.8253298825044285,0.8254087000305073,0.8254876624129363,0.82556676853257,0.8256460172702632,0.8257254075068703,0.8258049381232458,0.8258846080002447,0.8259644167936967,0.8260443631063579,0.8261244456966352,0.8262046634828247,0.826285015383222,0.826365500316123,0.8264461171998235,0.8265268649526194,0.8266077430399497,0.8266887504516996,0.8267698858433825,0.826851148169607,0.826932536384982,0.8270140494441162,0.8270956863016183,0.8271774459120973,0.8272593275741438,0.8273413306192795,0.8274234536189434,0.8275056955629088,0.8275880554409488,0.827670532242837,0.8277531249583467,0.827835832577251,0.8279186542538443,0.8280015896186613,0.8280846371762806,0.8281677959505056,0.82825106496514,0.8283344432439873,0.828417929810851,0.8285015236895347,0.8285852239109891,0.8286690303655475,0.8287529415064959,0.8288369563905621,0.8289210740744736,0.829005293614958,0.8290896140687429,0.8291740344925562,0.8292585539431254,0.8293431721450251,0.8294278879039673,0.8295127001786454,0.8295976080576364,0.8296826106295165,0.8297677069828625,0.8298528962062509,0.8299381773882583,0.8300235500894331,0.8301090134460469,0.8301945663292403,0.8302802078583933,0.8303659371528862,0.8304517533320992,0.8305376555154127,0.8306236428222068,0.8307097146703477,0.8307958704867806,0.8308821090711891,0.8309684295727403,0.8310548311406017,0.8311413129239406,0.8312278740719241,0.8313145137337198,0.8314012312041444,0.8314880261641392,0.8315748973565908,0.8316618439594651,0.8317488651507275,0.8318359601083442,0.8319231280102803,0.8320103680345021,0.8320976793708029,0.8321850619204612,0.832272514382878,0.8323600359638562,0.8324476258691985,0.8325352833047079,0.8326230074761871,0.8327107975894388,0.832798652850266,0.8328865730359084,0.8329745571278866,0.8330626042543856,0.8331507136481111,0.8332388845417688,0.8333271161680641,0.8334154077597028,0.8335037585493907,0.8335921681747666,0.8336806358977502,0.8337691607721931,0.8338577420567959,0.8339463790102596,0.8340350708912853,0.8341238169585737,0.8342126164708259,0.8343014689443299,0.8343903738871145,0.8344793302925511,0.8345683374444467,0.8346573946266085,0.8347465011228432,0.8348356562169581,0.8349248591927599,0.8350141094622644,0.8351034067486794,0.83519274999699,0.8352821385152789,0.8353715716116291,0.8354610485941237,0.8355505687708458,0.835640131449878,0.8357297359541376,0.835819382192345,0.8359090690731839,0.8359987959281562,0.8360885620887645,0.8361783668865106,0.8362682096528969,0.8363580897194255,0.8364480064175986,0.8365379595655569,0.8366279482958884,0.8367179718792133,0.8368080296696541,0.8368981210213335,0.8369882452883747,0.8370784018249,0.8371685899850325,0.837258809468719,0.8373490596453255,0.8374393397226111,0.8375296490765404,0.8376199870830778,0.837710353118188,0.8378007465578353,0.8378911667779844,0.8379816133759853,0.8380720859288447,0.8381625835931803,0.8382531057660407,0.838343651844475,0.838434221225532,0.8385248133062606,0.8386154274837098,0.8387060632834478,0.8387967205195264,0.8388873982704711,0.8389780959594569,0.8390688130100148,0.8391595488460314,0.8392503028917487,0.8393410745717649,0.8394318633110335,0.8395226685348638,0.839613489668921,0.8397043261392257,0.8397951773721546,0.8398860432710261,0.839976923158647,0.8400678163145425,0.8401587221929694,0.8402496402497129,0.8403405699420875,0.8404315107289362,0.8405224620706311,0.8406134234290727,0.840704394267691,0.8407953740514441,0.8408863622468195,0.8409773583818759,0.8410683622170833,0.8411593729879622,0.8412503901812824,0.8413414132860348,0.841432441793431,0.8415234751969035,0.8416145129921059,0.8417055546769125,0.841796599751419,0.8418876477179414,0.8419786980810172,0.8420697503474047,0.8421608040473919,0.8422518586908723,0.8423429137821388,0.8424339688381255,0.8425250233780491,0.8426160769234091,0.8427071289979873,0.8427981791278484,0.8428892268413396,0.842980271669091,0.843071313144015,0.843162350801307,0.8432533841672202,0.8433444126830238,0.8434354359662012,0.8435264535568515,0.8436174649971498,0.8437084698313466,0.8437994676057677,0.8438904578688149,0.843981440170965,0.8440724140647708,0.8441633791048604,0.8442543348479374,0.844345280852781,0.8444362166213033,0.8445271417083232,0.8446180557124533,0.8447089581967837,0.8447998487262884,0.8448907268678263,0.8449815921901399,0.8450724442638565,0.8451632826614879,0.8452541069574295,0.8453449167279617,0.8454357115512491,0.8455264910049185,0.845617254613189,0.8457080020021179,0.8457987327551902,0.8458894464576662,0.8459801426965815,0.8460708210607473,0.8461614811407501,0.8462521225289515,0.8463427448194888,0.8464333476082743,0.8465239304929959,0.8466144930731168,0.8467050349303038,0.8467955556600221,0.8468860548816799,0.8469765322003436,0.8470669872227827,0.84715741955747,0.8472478288145819,0.8473382146059981,0.8474285765453012,0.8475189142477778,0.8476092273304174,0.8476995154119131,0.8477897781126613,0.8478800150119936,0.8479702257632201,0.8480604099909909,0.8481505673208761,0.8482406973800729,0.848330799797404,0.8484208742033189,0.8485109202298933,0.8486009375108291,0.8486909256814545,0.8487808843787245,0.8488708132412196,0.8489607118644835,0.8490505798604822,0.8491404169174969,0.8492302226777254,0.849319996784958,0.8494097388845869,0.8494994486236151,0.8495891256506656,0.8496787696159896,0.8497683801714763,0.8498579569706615,0.8499474996687362,0.8500370079225564,0.8501264813906514,0.8502159197332327,0.8503053226122035,0.8503946896911673,0.8504840206354365,0.8505733151120424,0.8506625727897429,0.8507517933390323,0.8508409764321502,0.8509301217430899,0.851019228947608,0.8511082977232329,0.8511973277492743,0.8512863187068311,0.8513752702788018,0.8514641818151456,0.8515530532213441,0.8516418842190342,0.8517306744900758,0.8518194237176936,0.8519081315864737,0.8519967977823599,0.8520854219926505,0.8521740039059942,0.8522625432123877,0.8523510396031713,0.8524394927710255,0.8525279024099683,0.8526162682153509,0.8527045898838544,0.8527928671134868,0.8528810996035788,0.8529692870547809,0.8530574291690598,0.8531455256496946,0.8532335760277476,0.8533215801309854,0.8534095376753588,0.8534974483651181,0.8535853119055767,0.8536731280031018,0.8537608963651055,0.8538486167000355,0.8539362887173662,0.8540239121275891,0.8541114866422045,0.8541990119737118,0.8542864878356005,0.854373913942341,0.8544612900093757,0.8545486157531098,0.8546358908909024,0.8547231151410567,0.8548102882228118,0.8548974098563328,0.854984479820682,0.8550714977940651,0.8551584634989596,0.8552453766605078,0.8553322370048053,0.8554190442588953,0.8555057981507594,0.8555924984093123,0.8556791447643923,0.8557657369467555,0.8558522746880678,0.8559387577208971,0.8560251857787071,0.8561115585958484,0.8561978759075526,0.8562841374499237,0.8563703429599315,0.8564564921754039,0.8565425848350194,0.8566286206795329,0.8567145995576075,0.8568005211240062,0.8568863851231212,0.8569721913002909,0.857057939401795,0.8571436291748502,0.8572292603676063,0.8573148327291417,0.8574003460094591,0.8574857999594817,0.8575711943310487,0.8576565288769105,0.8577418033507256,0.8578270175070555,0.8579121711013605,0.8579972638899962,0.8580822956302081,0.8581672660801285,0.8582521749987714,0.8583370221471698,0.8584218073064194,0.858506530221382,0.8585911906550415,0.858675788371269,0.8587603231348198,0.8588447947113292,0.8589292028673098,0.8590135473701468,0.8590978279880951,0.8591820444902757,0.8592661966466717,0.859350284228125,0.8594343070063327,0.8595182647538433,0.8596021572440533,0.8596859842512034,0.859769745550375,0.8598534409174868,0.8599370701292908,0.8600206329602653,0.8601041291603352,0.860187558533141,0.8602709208579954,0.8603542159149856,0.8604374434849692,0.8605206033495694,0.8606036952911705,0.8606867190929135,0.8607696745386912,0.8608525614131438,0.8609353795016544,0.8610181285903444,0.8611008084660687,0.8611834189164115,0.8612659597296815,0.8613484306949072,0.8614308316018326,0.8615131622409128,0.8615954224033088,0.8616776118794047,0.8617597304531807,0.8618417779255706,0.8619237540902712,0.8620056587416492,0.8620874916747364,0.8621692526852246,0.862250941569461,0.8623325581244434,0.862414102147815,0.8624955734378594,0.8625769717934966,0.8626582970142765,0.8627395489003761,0.8628207272525924,0.8629018318723394,0.8629828625616418,0.8630638191231312,0.8631447013600404,0.8632255090761989,0.8633062420862033,0.8633869002346771,0.8634674832876669,0.8635479910520614,0.8636284233353358,0.8637087799455463,0.8637890606913243,0.863869265381872,0.8639493938269559,0.8640294458369022,0.864109421222591,0.8641893197954514,0.8642691413674556,0.8643488857511137,0.8644285527594684,0.8645081422060896,0.8645876539050693,0.8646670876710155,0.8647464433190477,0.8648257206647906,0.8649049195243695,0.8649840397144049,0.8650630810520064,0.865142043354768,0.8652209264407624,0.8652997301285361,0.8653784542371032,0.8654570985859409,0.8655356629949834,0.8656141472846169,0.8656925512756743,0.8657708747894296,0.8658491176475926,0.8659272798737889,0.8660053611392661,0.8660833612487381,0.8661612800276317,0.8662391173018467,0.8663168728977504,0.8663945466421739,0.8664721383624064,0.8665496478861913,0.8666270750417207,0.8667044196576313,0.8667816815629997,0.8668588605873369,0.8669359565605844,0.8670129693131092,0.8670898986756991,0.8671667444795577,0.8672435065563,0.8673201847379479,0.8673967788569249,0.8674732887460516,0.8675497142385411,0.8676260551679943,0.8677023113683948,0.867778482674105,0.8678545689198602,0.867930569940765,0.8680064855722878,0.8680823156502564,0.8681580600108535,0.8682337184906114,0.8683092909264077,0.8683847773294476,0.8684601775004391,0.86853549117898,0.8686107182057399,0.8686858584217932,0.8687609116686164,0.8688358777880832,0.8689107566224624,0.8689855480144135,0.8690602518069831,0.8691348678436022,0.8692093959680818,0.8692838360246098,0.8693581878577474,0.8694324513124259,0.8695066262339423,0.8695807124679567,0.8696547098604884,0.8697286182579123,0.8698024375069553,0.8698761674546934,0.8699498079485473,0.8700233588362793,0.8700968199659901,0.8701701911861146,0.8702434723454189,0.8703166632929965,0.8703897638782648,0.8704627739509619,0.8705356933611427,0.8706085219591753,0.8706812595957379,0.8707539061839678,0.8708264616533992,0.8708989218521402,0.870971289420548,0.8710435674639398,0.8711157471167957,0.8711878358332269,0.8712598336132333,0.8713317404568152,0.8714035563639722,0.8714752813347045,0.8715469149893558,0.8716184357258556,0.8716898633633439,0.8717611979018204,0.8718324393412852,0.8719035876817384,0.8719746429231798,0.8720456050656097,0.8721164741090277,0.8721872500534342,0.8722579328988289,0.872328522645212,0.8723990192925835,0.8724694228409432,0.8725397332902912,0.8726099506406275,0.8726800748919522,0.8727501060442652,0.8728200440975665,0.8728898890518562,0.8729596315435066,0.8730292634994711,0.8730987998506937,0.8731682405971746,0.8732375857389137,0.8733068352759112,0.873375989208167,0.8734450475356809,0.8735140102584531,0.8735828773764835,0.8736516488897723,0.8737203247983194,0.8737889051021246,0.8738573898011882,0.87392577889551,0.8739940723850901,0.8740622702699284,0.874130372550025,0.8741983792253798,0.874266290295993,0.8743340867691298,0.874401778360608,0.8744693717892605,0.8745368670550876,0.874604264158089,0.8746715630982648,0.874738763875615,0.8748058664901396,0.8748728709418386,0.8749397772307121,0.87500658535676,0.8750732953199822,0.8751399071203789,0.87520642075795,0.8752728362326955,0.8753391535446154,0.8754053726937098,0.8754714936799785,0.8755375165034216,0.8756034398155744,0.8756692491029311,0.8757349579054903,0.8758005661310194,0.8758660736872859,0.8759314804820568,0.8759967864230996,0.8760619914181814,0.8761270953750697,0.8761920982015317,0.8762569998053347,0.8763218000942459,0.8763864989760326,0.8764510963584622,0.876515592149302,0.8765799862563193,0.8766442785872812,0.8767084690499551,0.8767725575521084,0.8768365440015082,0.8769004283059221,0.876964210373117,0.8770278901108604,0.8770914639440777,0.8771549321786555,0.8772182969908614,0.8772815582545727,0.8773447158436665,0.8774077696320199,0.8774707194935102,0.8775335653020144,0.8775963069314098,0.8776589442555733,0.8777214771483822,0.8777839054837137,0.8778462291354449,0.8779084479774528,0.8779705618836148,0.8780325707278078,0.8780944743839092,0.8781562727257959,0.8782179656273452,0.8782795529624343,0.8783410346049402,0.8784024104287401,0.8784636802786484,0.8785248437307227,0.8785859009396348,0.8786468517773082,0.8787076961156657,0.8787684338266306,0.878829064782126,0.878889588854075,0.8789500059144008,0.8790103158350264,0.879070518487875,0.8791306137448698,0.8791906014779338,0.8792504815589902,0.8793102538599622,0.8793699182527728,0.8794294746093452,0.8794889228016024,0.8795482627014678,0.8796074941808643,0.879666617111715,0.8797256313659432,0.8797845368154719,0.8798433340451702,0.879902022838215,0.8799606026084672,0.8800190732347476,0.8800774345958763,0.8801356865706736,0.8801938290379601,0.8802518618765559,0.8803097849652814,0.8803675981829571,0.8804253014084031,0.88048289452044,0.880540377397888,0.8805977499195675,0.8806550119642989,0.8807121634109023,0.8807692041381983,0.8808261340250072,0.8808829529501493,0.8809396607924449,0.8809962574307145,0.8810527427437783,0.8811091167085485,0.88116538016584,0.8812215320843052,0.8812775723491197,0.8813335008454595,0.8813893174584999,0.8814450220734168,0.881500614575386,0.881556094849583,0.8816114627811836,0.8816667182553636,0.8817218611572987,0.8817768913721644,0.8818318087851366,0.8818866132813908,0.8819413047461031,0.8819958830644489,0.8820503481216039,0.8821046998027439,0.8821589379930446,0.8822130625776816,0.8822670734418308,0.8823209704706678,0.8823747539774303,0.8824284237897047,0.8824819795213842,0.8825354210617619,0.8825887483001309,0.8826419611257841,0.8826950594280146,0.8827480430961155,0.8828009120193798,0.8828536660871005,0.8829063051885707,0.8829588292130833,0.8830112380499314,0.8830635315884081,0.8831157097178065,0.8831677723274194,0.88321971930654,0.8832715505444613,0.8833232659304763,0.8833748653538781,0.8834263487039598,0.8834777158700141,0.8835289667828244,0.8835801017215835,0.8836311202053887,0.8836820221261269,0.8837328073756847,0.8837834758459492,0.8838340274288071,0.8838844620161452,0.8839347794998503,0.8839849797718093,0.8840350627239091,0.8840850282480364,0.8841348762360779,0.8841846065799207,0.8842342191714515,0.8842837139025571,0.8843330906651243,0.8843823493510401,0.8844314898521911,0.8844805120604643,0.8845294158677464,0.8845782011659243,0.8846268678468848,0.8846754160009039,0.8847238454912051,0.8847721560856628,0.8848203476780613,0.8848684201621845,0.8849163734318166,0.8849642073807417,0.8850119219027438,0.8850595168916071,0.8851069922411158,0.8851543478450539,0.8852015835972055,0.8852486993913548,0.8852956951212857,0.8853425706807825,0.8853893259636292,0.8854359608636099,0.8854824752745089,0.88552886909011,0.8855751422041975,0.8856212945105556,0.8856673259029681,0.8857132363102999,0.8857590259425786,0.8858046943922153,0.8858502415551054,0.8858956673271439,0.8859409716042254,0.885986154282244,0.8860312152570936,0.8860761544246677,0.886120971680859,0.8861656669215604,0.886210240042664,0.8862546909400615,0.8862990195096444,0.8863432256473037,0.8863873092489299,0.8864312702104133,0.8864751084276438,0.8865188237965104,0.8865624162129024,0.8866058855727084,0.8866492317718164,0.8866924547061144,0.8867355542714895,0.886778530363829,0.8868213828790193,0.8868641117129468,0.886906716761497,0.8869491979205555,0.886991555086007,0.8870337881537365,0.8870758970196277,0.8871178815795648,0.887159741729431,0.8872014773651093,0.8872430883824823,0.887284574677432,0.8873259361458404,0.8873671727765193,0.8874082848816809,0.8874492719065733,0.8874901337495624,0.8875308703090519,0.8875714814834835,0.8876119671713368,0.8876523272711297,0.8876925616814177,0.8877326703007946,0.8877726530278921,0.8878125097613797,0.8878522403999651,0.8878918448423941,0.8879313229874503,0.8879706747339551,0.8880098999807683,0.8880489986267874,0.8880879705709482,0.8881268157122242,0.8881655339496267,0.8882041251822057,0.8882425893090485,0.8882809262292807,0.8883191358420659,0.8883572180466055,0.8883951727421391,0.8884329998279442,0.8884706992033364,0.888508270767669,0.8885457144203337,0.8885830300607599,0.8886202175884149,0.8886572769028044,0.8886942079034716,0.8887310104899983,0.8887676845620035,0.8888042300191449,0.8888406468701016,0.8888769353009298,0.8889130948640149,0.8889491254611877,0.8889850269943516,0.8890207993654823,0.8890564424766282,0.88909195622991,0.8891273405275208,0.8891625952717267,0.8891977203648654,0.8892327157093478,0.8892675812076569,0.8893023167623483,0.88933692227605,0.8893713976514626,0.889405742791359,0.8894399575985845,0.8894740419760574,0.8895079958267677,0.8895418190537785,0.889575511560225,0.8896090732493149,0.8896425040243288,0.8896758037886191,0.8897089724456111,0.8897420098988026,0.8897749160517635,0.8898076908081366,0.8898403340716369,0.889872845746052,0.8899052257352418,0.8899374739431389,0.8899695902737482,0.8900015746311472,0.8900334269194856,0.890065147042986,0.8900967349059431,0.8901281905073363,0.8901595139034969,0.8901907047847396,0.8902217630570096,0.8902526886263478,0.8902834813988908,0.8903141412808709,0.890344668178616,0.8903750619985497,0.890405322647191,0.8904354500311548,0.8904654440571517,0.8904953046319878,0.8905250316625648,0.8905546250558803,0.8905840847190273,0.8906134105591946,0.8906426024836664,0.890671660399823,0.89070058421514,0.8907293738371886,0.8907580291736359,0.8907865501322446,0.8908149366208729,0.8908431885474747,0.8908713058200995,0.8908992883468929,0.8909271360360954,0.8909548487960438,0.8909824250220254,0.8910098562775718,0.8910371573599424,0.8910643207906116,0.8910913327805767,0.8911182107497391,0.8911449546980986,0.8911715646256554,0.8911980405324093,0.8912243824183602,0.8912505902835085,0.8912766641278539,0.8913026039513965,0.8913284097541362,0.8913540815360732,0.8913796192972072,0.8914050230375385,0.8914302553186383,0.8914553475101428,0.8914803031269715,0.8915051221691245,0.8915298046366018,0.8915543505294033,0.8915787598475291,0.8916030325909793,0.8916271687597536,0.8916511683538523,0.8916750313732752,0.8916987578180223,0.8917223476880938,0.8917458009834895,0.8917691177042095,0.8917922978502538,0.8918153414216224,0.8918382484183153,0.8918610188403323,0.8918836526876737,0.8919061499603393,0.8919285106583292,0.8919507347816434,0.891972822330282,0.8919947733042447,0.8920165877035318,0.892038265528143,0.8920598067780786,0.8920812114533384,0.8921024795539225,0.8921236110798308,0.8921445791715765,0.8921653949514228,0.8921860716191929,0.8922066091748873,0.8922270076185057,0.8922472669500481,0.8922673871695146,0.8922873682769052,0.8923072102722199,0.8923269131554586,0.8923464769266214,0.8923659015857083,0.8923851871327193,0.8924043335676543,0.8924233408905133,0.8924422091012966,0.8924609382000038,0.8924795281866351,0.8924979790611904,0.8925162908236699,0.8925344634740735,0.892552497012401,0.8925703914386527,0.8925881467528285,0.8926057629549282,0.8926232400449521,0.8926405780229001,0.8926577768887721,0.8926748366425682,0.8926917572842884,0.8927085388139326,0.8927251656207277,0.8927416296457721,0.8927579521837643,0.8927741332347042,0.892790172798592,0.8928060708754275,0.8928218274652108,0.8928374425679417,0.8928529161836206,0.8928682483122471,0.8928834389538215,0.8928984881083435,0.8929133957758134,0.892928161956231,0.8929427866495965,0.8929572698559096,0.8929716115751705,0.8929858118073792,0.8929998705525357,0.8930137878106399,0.8930275635816919,0.8930411978656917,0.8930546906626392,0.8930680419725344,0.8930812517953776,0.8930943201311684,0.893107246979907,0.8931200323415933,0.8931326762162275,0.8931451786038094,0.893157539504339,0.8931697516906651,0.893181784612039,0.8931936730979666,0.893205417131767,0.8932170166967592,0.8932284717762622,0.8932397823535948,0.8932509484120763,0.8932619699350256,0.8932728469057616,0.8932835793076033,0.8932941671238698,0.8933046103378799,0.8933149089329528,0.8933250628924075,0.893335072199563,0.8933449368377381,0.8933546567902519,0.8933642320404235,0.8933736625715718,0.8933829483670157,0.8933920894100744,0.8934010856840668,0.8934099371723119,0.8934186438581286,0.8934272057248361,0.8934356227557533,0.8934438949341991,0.8934520222434926,0.8934600046669527,0.8934678421878985,0.8934755347896491,0.8934830824555232,0.8934904851688401,0.8934977429129185,0.8935048556710776,0.8935118234266364,0.8935186461629138,0.8935253238632288,0.8935318565109005,0.8935382440892478,0.8935444865815897,0.8935505839712452,0.8935565362415334,0.8935623433757731,0.8935680053572835,0.8935735221693835,0.8935789052230356,0.8935841563888293,0.8935892665225413,0.8935942295126493,0.8935990296723978,0.8936036849508,0.8936081953478561,0.8936125608635661,0.89361678149793,0.8936208572509479,0.8936247881226195,0.893628574112945,0.8936322152219245,0.8936357114495578,0.893639062795845,0.8936422692607862,0.8936453249731023,0.893648213552183,0.8936509555073923,0.89365355083873,0.8936559995461961,0.8936583016297909,0.893660457089514,0.8936624659253656,0.8936643281373458,0.8936660437254543,0.8936676126896914,0.893669035030057,0.8936703107465511,0.8936714398391736,0.8936724223079247,0.8936732581528042,0.8936739473738122,0.8936744899709487,0.8936748859442137,0.8936751352936071,0.8936752380191291,0.8936751941207796,0.8936750035985584,0.8936746664524658,0.8936741826825016,0.8936735522886661,0.8936727752709589,0.8936718516293802,0.8936707813639301,0.8936695644746083,0.8936682009614152,0.8936666823957297,0.8936650023932757,0.8936631748966719,0.8936611999059181,0.8936590774210145,0.893656807441961,0.8936543899687575,0.8936518250014042,0.893649112539901,0.8936462525842478,0.8936432451344448,0.893640090190492,0.8936367877523891,0.8936333378201364,0.8936297403937338,0.8936259954731813,0.893622103058479,0.8936180631496267,0.8936138757466245,0.8936095408494725,0.8936050584581705,0.8936004285727187,0.893595651193117,0.8935907263193653,0.8935856539514638,0.8935804340894123,0.8935750667332111,0.8935695518828599,0.8935638895383587,0.8935580796997078,0.8935521223669068,0.8935460175399561,0.8935397652188555,0.8935333654036048,0.8935268180942044,0.893520123290654,0.8935132809929538,0.8935062912011037,0.8934991539151036,0.8934918691349537,0.8934844368606538,0.8934768570922041,0.8934691298296046,0.893461255072855,0.8934532328219557,0.8934450630769063,0.8934367458377072,0.8934282811043581,0.8934196688768591,0.8934109091552103,0.8934020019394114,0.8933929472294628,0.893383751245201,0.8933744106571058,0.8933649229117924,0.8933552880092605,0.8933455059495102,0.8933355767325417,0.8933255003583548,0.8933152768269494,0.8933049061383257,0.8932943882924838,0.8932837232894233,0.8932729111291445,0.8932619518116474,0.8932508453369319,0.893239591704998,0.8932281909158457,0.8932166429694751,0.8932049478658861,0.8931931056050788,0.8931811161870531,0.893168979611809,0.8931566958793465,0.8931442649896657,0.8931316869427666,0.893118961738649,0.8931060893773131,0.8930930698587588,0.8930799031829862,0.8930665893499952,0.8930531283597858,0.8930395202123581,0.8930257649077119,0.8930118624458475,0.8929978128267646,0.8929836160504634,0.8929692721169439,0.892954781026206,0.8929401427782496,0.8929253573730749,0.8929104248106818,0.8928953450910705,0.8928801182142407,0.8928647441801926,0.8928492229889261,0.8928335546404412,0.8928177391347379,0.8928017764718164,0.8927856666516764,0.8927694096743181,0.8927530055397414,0.8927364542479462,0.8927197579685275,0.8927029710509418,0.8926860392016086,0.8926689624205281,0.8926517407077003,0.8926343740631252,0.8926168624868028,0.8925992059787331,0.8925814045389161,0.8925634581673517,0.8925453668640401,0.8925271306289811,0.8925087494621748,0.8924902233636213,0.8924715523333203,0.8924527363712721,0.8924337754774766,0.8924146696519337,0.8923954188946436,0.8923760232056062,0.8923564825848214,0.8923367970322893,0.89231696654801,0.8922969911319832,0.8922768707842093,0.8922566055046879,0.8922361952934192,0.8922156401504033,0.89219494007564,0.8921740950691295,0.8921531051308715,0.8921319702608664,0.8921106904591138,0.8920892657256141,0.892067696060367,0.8920459814633726,0.8920241219346308,0.8920021174741417,0.8919799680819053,0.8919576737579217,0.8919352345021906,0.8919126503147123,0.8918899211954867,0.8918670471445138,0.8918440281617935,0.891820864247326,0.891797555401111,0.891774101623149,0.8917505029134395,0.8917267592719826,0.8917028706987785,0.8916788371938271,0.8916547036511797,0.8916305046600015,0.8916061653946883,0.8915816858552401,0.891557066041657,0.891532305953939,0.8915074055920859,0.8914823649560979,0.891457184045975,0.891431862861717,0.8914064014033243,0.8913807996707964,0.8913550576641337,0.891329175383336,0.8913031528284033,0.8912769899993357,0.8912506868961331,0.8912242435187956,0.891197659867323,0.8911709359417156,0.8911440717419732,0.8911170672680959,0.8910899225200836,0.8910626374979363,0.891035212201654,0.8910076466312369,0.8909799407866847,0.8909520946679976,0.8909241082751757,0.8908959816082186,0.8908677146671267,0.8908393074518998,0.8908107599625379,0.890782072199041,0.8907532441614093,0.8907242758496425,0.8906951672637409,0.8906659184037042,0.8906365292695326,0.8906069998612262,0.8905773301787846,0.8905475202222082,0.8905175699914967,0.8904874794866503,0.8904572487076691,0.8904268776545528,0.8903963663273015,0.8903657147259153,0.8903349228503942,0.8903039907007381,0.890272918276947,0.8902417055790209,0.8902104907793085,0.8901792004133076,0.8901477772770173,0.8901162213704376,0.8900845326935685,0.8900527112464098,0.8900207570289618,0.8899886700412243,0.8899564502831975,0.8899240977548811,0.8898916124562753,0.8898589943873801,0.8898262435481955,0.8897933599387214,0.8897603435589578,0.8897271944089049,0.8896939124885626,0.8896604977979308,0.8896269503370094,0.8895932701057988,0.8895594571042987,0.8895255113325091,0.8894914327904302,0.8894572214780617,0.8894228773954038,0.8893884005424566,0.8893537909192198,0.8893190485256937,0.889284173361878,0.8892491654277731,0.8892140247233786,0.8891787512486947,0.8891433450037214,0.8891078059884586,0.8890721342029064,0.8890363296470647,0.8890003923209336,0.8889643222245132,0.8889281193578032,0.8888917837208038,0.888855315313515,0.8888187141359367,0.8887819801880691,0.8887451134699119,0.8887081139814654,0.8886709817227294,0.888633716693704,0.8885963188943892,0.8885587883247849,0.8885211249848911,0.8884833288747079,0.8884454098522293,0.8884076279096359,0.8883697238039833,0.8883316975352713,0.8882935491035,0.8882552785086696,0.8882168857507797,0.8881783708298308,0.8881397337458223,0.8881009744987548,0.8880620930886278,0.8880230895154417,0.8879839637791962,0.8879447158798915,0.8879053458175274,0.8878658535921042,0.8878262392036216,0.8877865026520798,0.8877466439374786,0.8877066630598183,0.8876665600190985,0.8876263348153196,0.8875859874484814,0.8875455179185838,0.887504926225627,0.8874642123696109,0.8874233763505356,0.8873824181684009,0.887341337823207,0.8873001353149538,0.8872588106436413,0.8872173638092696,0.8871757948118385,0.8871341036513483,0.8870922903277987,0.8870503548411898,0.8870082971915216,0.8869661173787942,0.8869238154030075,0.8868813912641615,0.8868388449622563,0.8867961764972917,0.8867533858692679,0.8867104730781847,0.8866674381240424,0.8866242810068408,0.8865810017265798,0.8865376002832596,0.8864940766768801,0.8864504309074412,0.8864066629749432,0.8863627728793859,0.886318896198052,0.8862751391687979,0.8862312741098022,0.8861873010210649,0.8861432199025863,0.886099030754366,0.8860547335764043,0.8860103283687011,0.8859658151312564,0.8859211938640702,0.8858764645671424,0.8858316272404733,0.8857866818840625,0.8857416284979103,0.8856964670820165,0.8856511976363812,0.8856058201610045,0.8855603346558862,0.8855147411210265,0.8854690395564252,0.8854232299620824,0.8853773123379982,0.8853312866841725,0.8852851530006052,0.8852389112872964,0.8851925615442461,0.8851461037714543,0.885099537968921,0.8850528641366462,0.88500608227463,0.8849591923828721,0.8849121944613728,0.884865088510132,0.8848178745291496,0.8847705525184258,0.8847231224779605,0.8846755844077536,0.8846279383078053,0.8845801841781155,0.8845323220186841,0.8844843518295114,0.884436273610597,0.8843880873619411,0.8843397930835437,0.8842913907754049,0.8842428804375245,0.8841942620699026,0.8841455356725393,0.8840967012454344,0.884047758788588,0.8839987083020001,0.8839495497856706,0.8839006031123677,0.8838516993732624,0.8838027050201909,0.8837536200531532,0.8837044444721492,0.8836551782771791,0.8836058214682428,0.8835563740453404,0.8835068360084718,0.883457207357637,0.883407488092836,0.8833576782140689,0.8833077777213355,0.883257786614636,0.8832077048939704,0.8831575325593385,0.8831072696107404,0.8830569160481762,0.8830064718716457,0.8829559370811492,0.8829053116766864,0.8828545956582574,0.8828037890258623,0.882752891779501,0.8827019039191735,0.8826508254448798,0.88259965635662,0.882548396654394,0.8824970463382018,0.8824456054080434,0.8823940738639188,0.882342451705828,0.8822907389337712,0.882238935547748,0.8821870415477587,0.8821350569338033,0.8820829817058816,0.8820308158639939,0.8819785594081399,0.8819262123383197,0.8818737746545333,0.8818212463567807,0.881768627445062,0.8817159179193772,0.8816631177797261,0.8816102270261088,0.8815572456585254,0.8815041736769758,0.88145101108146,0.881397757871978,0.8813444140485298,0.8812909978255873,0.8812380161699581,0.8811849645086579,0.8811318428416867,0.8810786511690444,0.881025389490731,0.8809720578067466,0.8809186561170911,0.8808651844217645,0.880811642720767,0.8807580310140983,0.8807043493017586,0.8806505975837479,0.880596775860066,0.8805428841307131,0.8804889223956892,0.8804348906549941,0.8803807889086281,0.880326617156591,0.8802723753988828,0.8802426102889135,0.8802426102889135,0.8802178501833773,0.8801630006146505,0.8801080878368857,0.8800531122873889,0.8799980744015226,0.8799429746510542,0.8798878134991872,0.8798325914077832,0.8797773088381509,0.879721966252215,0.8796665641129849,0.8796111028845635,0.8795555830320967,0.8795000050217335,0.8794443693206079,0.8793886763968296,0.8793329267194815,0.8792771207586153,0.8792212589852496,0.8791653418713579,0.8791093698898692,0.8790533435146753,0.8789972632204853,0.8789411294830836,0.878884942779204,0.8788287035864992,0.8787724123835366,0.8787160696497963,0.8786596758656531,0.8786032315123918,0.8785467370722015,0.8784901930281692,0.8784335998642759,0.8783769580653887,0.878320268117254,0.8782635305064941,0.8782067457205995,0.878149914247927,0.8780930365776909,0.8780361131999584,0.8779791446056447,0.8779221312865054,0.8778650737351341,0.8778079724449536,0.877750827910211,0.8776936406259723,0.877636411088116,0.8775791397933288,0.8775218272390982,0.8774644739237067,0.8774070803462262,0.8773496470065113,0.877292174405196,0.8772346630436846,0.8771771134241466,0.877119526049511,0.8770619014234595,0.8770042400504224,0.8769465424355705,0.876888809084809,0.8768310405047733,0.8767732372028181,0.8767153996870156,0.8766575284661479,0.8765996240497009,0.8765416869478578,0.8764837176714922,0.8764257167321623,0.8763676846421052,0.8763096219142301,0.8762515290621107,0.8761934065999784,0.8761352550427175,0.8760770749058581,0.876018866705569,0.8759606309586527,0.8759023681825371,0.8758440788952694,0.8757857636155097,0.8757274228625241,0.8756690571561777,0.8756106670169284,0.8755522529658196,0.8754938155244746,0.8754353552150884,0.8753768725604218,0.8753183680837946,0.8752598423090777,0.8752012957606876,0.8751427289635785,0.8750841424432361,0.8750255367256701,0.8749669123374076,0.8749082698054859,0.8748496096574457,0.874790932421324,0.8747322386256469,0.8746735287994226,0.8746227287362547,0.8746227287362547,0.8746148034684946,0.8745560631718363,0.8744973084327302,0.8744385397838571,0.8743797577564952,0.8743209628823699,0.8742621556936448,0.8742033367229286,0.8741445065032625,0.8740856655680886,0.8740268144512464,0.8739679536869718,0.8739090838098904,0.8738502053550096,0.8737913188577104,0.8737324248537411,0.8736735238792097,0.8736146164705763,0.8735557031646444,0.8734967844985543,0.8734378610097767,0.8733789332361049,0.873320001715647,0.8732610669868182,0.8732021295883334,0.8731431900592008,0.8730842489387126,0.8730253067664386,0.8729663640822186,0.8729074214261544,0.8728484793386028,0.8727895383601671,0.8727305990316908,0.8726716618942485,0.87261272748914,0.8725537963578813,0.872494869042198,0.8724359460840143,0.8723770280254507,0.8723181154088147,0.872259208776591,0.8722003086714352,0.8721414156361643,0.8720825302137529,0.8720236529473213,0.8719647843801301,0.8719059250555717,0.871847075517162,0.8717882363085356,0.8717294079734347,0.8716705910557018,0.8716117860992728,0.871552993648172,0.8714942142969309,0.8714354485135216,0.8713766968695776,0.8713179598911089,0.8712592381310363,0.8712005321412973,0.8711418424671383,0.8710831696527533,0.8710245142424253,0.8709658767805765,0.8709072578116686,0.8708486578801533,0.8707900775304557,0.8707315173069682,0.870672977754048,0.8706144594160137,0.8705559628371384,0.8704974885616408,0.8704390371336743,0.8703806090973207,0.8703222049965817,0.8702638253753712,0.8702054707775072,0.8701471417467054,0.8700888388265694,0.8700305625605836,0.8699723134921054,0.8699140921643564,0.8698558991204162,0.8697977349032122,0.8697396000555138,0.8696814951199233,0.8696234206388689,0.8695653771545954,0.8695073652091573,0.8694493853444099,0.8693914381019986,0.8693335240233631,0.869275643649711,0.8692177975220357,0.869159986181078,0.8691022101673439,0.8690444700210752,0.8689867662822566,0.868929099490599,0.868871470185539,0.8688138789062262,0.8687563261915184,0.8686988125799738,0.8686413386098399,0.868583904819049,0.8685265117452073,0.8684691599255885,0.8684118498971256,0.8683545821964035,0.8682973573596509,0.8682401759227326,0.868183038421142,0.8681259453899929,0.8680688973640113,0.8680118948775284,0.867954938464472,0.8678980286583591,0.8678411659922884,0.8677843509989323,0.8677275842105283,0.8676708661588731,0.8676141973753131,0.8675575783907373,0.86750100973557,0.8674444919397626,0.8673880255327857,0.8673316110436221,0.8672752490007577,0.8672189399321767,0.8671626843653495,0.8671064828671116,0.867050336049712,0.8669942443846694,0.8669382083307933,0.8668822284023666,0.8668263051221543,0.8667704390150663,0.8667146306063245,0.8666588804514777,0.8666031890564234,0.8665475567987968,0.8664919842453704,0.8664364719615419,0.8663810204864284,0.8663256303570025,0.8662703020901743,0.8662150362128695,0.8661598332377618,0.8661046936825701,0.8660496180612773,0.8659946068879396,0.8659396606768127,0.8658847799404434,0.8658299651924312,0.8657752169440858,0.8657205357078107,0.8656659219935715,0.8656113763123081,0.8655568991726957,0.8655024910839529,0.8654481525535965,0.8653938840889379,0.8653396861964529,0.8652855593813927,0.8652315041492954,0.8651775210031983,0.8651236104476456,0.8650697729837836,0.865016009114658,0.8649623193399053,0.8649087041611164,0.8648551640770361,0.8648016995859716,0.8647483111852422,0.8646949993715158,0.8646417646407355,0.8645886074879963,0.8645355284075055,0.8644825278925833,0.8644296064351793,0.8643767645274082,0.8643240026596422,0.8642713213218097,0.8642187210031239,0.8641662021909405,0.8641137653729155,0.8640614110350292,0.864009139659549,0.8639569517331035,0.8639048477415913,0.8638528281659352,0.8638008934875103,0.8637490441863546,0.8636972807417898,0.8636456036321669,0.8635940133350761,0.8635425103271556,0.8634910950839224,0.8634397680798229,0.8633885297883991,0.8633373806823228,0.8632863212330539,0.8632353519110009,0.8631844731855074,0.8631336855252005,0.8630829893973958,0.8630323852683724,0.862981873603751,0.8629314548674252,0.8628811295224053,0.8628308980307665,0.862780760853219,0.8627307184497374,0.8626807712795189,0.862630919800095,0.8625811644679405,0.8625315057384971,0.8624819440661299,0.8624324799040604,0.8623831137043932,0.8623338459180883,0.8622846769949715,0.8622356073837063,0.8621866375317662,0.8621377678855687,0.8620889988903451,0.8620403309901397,0.8619917646277808,0.8619433002449219,0.8618949382818614,0.8618466791780834,0.8617985233719055,0.8617504713001449,0.8617025233987342,0.8616546801019964,0.8616069418431872,0.8615593090542742,0.8615117821660772,0.861464361608171,0.8614170478089224,0.8613698411954415,0.8613227421935965,0.8612757512279836,0.8612288687218763,0.8611820950973734,0.8611354307753221,0.8610888761753329,0.8610424317156646,0.8609960978132408,0.8609498748838073,0.8609037633416995,0.8608577636000339,0.8608118760705809,0.8607661011638216,0.8607204392889268,0.8606748908537337,0.8606294562647976,0.8605841359272876,0.8605389302451067,0.8604938396207443,0.8604488644553777,0.860404005148912,0.8603592620999102,0.8603576604544397,0.8603576604544397,0.8603146365590509,0.8602701278663246,0.8602257364489987,0.8601814636421287,0.8601373086602148,0.8600932721862699,0.8600493551764603,0.8600055570146019,0.8599618790203524,0.8599183212185365,0.8598748833683412,0.8598315669986993,0.8597883716720776,0.8597452975685218,0.859702344869663,0.8596595150924315,0.859616807958538,0.8595742238217503,0.8595317630358359,0.8594894263095791,0.859447213909482,0.8594051262224456,0.8593631636523714,0.8593213264789514,0.8592796151224915,0.8592380299805596,0.8591965714378321,0.8591552397288607,0.8591140352384004,0.8590729583507577,0.8590320094249947,0.8589911887620467,0.858950496712055,0.858909933637211,0.8588694998855705,0.8588291957939038,0.858789021706471,0.8587489779726839,0.8587090649382083,0.8586692829215816,0.8586296322598069,0.8585901133091888,0.8585507264131321,0.8585114719150416,0.8584723501583222,0.8584333614863786,0.8583945061054817,0.8583557844350366,0.8583171968129317,0.858278743574834,0.8582404250564106,0.8582022415933286,0.8581641934657114,0.8581262809113279,0.8580885043386643,0.8580508640732849,0.8580133604407539,0.8579759937666359,0.8579387643764951,0.8579016724422143,0.8578647182995875,0.8578279023096839,0.8577912247841774,0.8577546860345543,0.8577182863721133,0.8576820261079653,0.8576459055530332,0.8576099250180524,0.8575740848135707,0.8575383851499792,0.8575028262201454,0.8574674084465588,0.857432132123938,0.8573969975460083,0.8573620050055021,0.8573271547941579,0.8572924472027216,0.8572578825209454,0.8572234610375885,0.8571891830284818,0.8571550486230831,0.8571210582141376,0.85708721207719,0.8570535104862493,0.8570199537137901,0.8569865420307516,0.8569532757065378,0.8569201550090176,0.856887180204525,0.8568543515578586,0.8568216692972416,0.8567891336941184,0.8567567450154322,0.8567245035172364,0.8566924094539021,0.8566604630781189,0.8566286646408939,0.8565970143915527,0.8565655125777385,0.8565341594454127,0.8565029552437833,0.8564719002195875,0.8564409946091979,0.8564102386524991,0.8563796325877312,0.8563491766514897,0.8563188710787256,0.8562887161027453,0.8562587119552103,0.856228858866138,0.8561991570653945,0.8561696067909577,0.8561402082600209,0.8561109616967404,0.8560818673236692,0.8560529253617583,0.8560241360303557,0.8559954995472066,0.8559670161284539,0.8559386859886378,0.8559105093406953,0.8558824863957893,0.8558546173637154,0.8558269024526257,0.8557993418690352,0.8557719358178553,0.8557446845023942,0.8557175881243565,0.8556906468838438,0.8556638609793543,0.8556372306077827,0.8556107559616714,0.8555844372331131,0.8555582746162613,0.8555322683012713,0.8555064184766762,0.8554807253293872,0.8554551890446938,0.8554298098062629,0.8554045877961399,0.855379523194748,0.8553546161803434,0.8553298669273961,0.8553052756134328,0.8552808424121999,0.8552565674958102,0.855232451034744,0.8552084931978482,0.8551846941523367,0.8551610540637906,0.8551375730961579,0.8551142514117533,0.8550910891732576,0.855068086538763,0.8550452436654976,0.8550225607093415,0.855000037824543,0.8549776751637189,0.8549554728778536,0.8549334311162989,0.8549115500267738,0.8548898297553635,0.8548682704465199,0.8548468722430607,0.8548256352861687,0.8548045597153924,0.8547836456686443,0.8547628932822019,0.8547423026907064,0.8547218740271624,0.854701607422938,0.8546815030077638,0.8546615609176672,0.8546417812747195,0.8546221642032131,0.85460270982677,0.85458341826741,0.8545642896455523,0.8545453240800158,0.8545265216880205,0.8545078825851884,0.8544894068855448,0.8544710947015186,0.8544529461439444,0.8544349613220625,0.8544171403451324,0.8543994833204617,0.854381990350949,0.8543646615396602,0.8543474969880883,0.8543304967961542,0.8543136610622086,0.8542969898830335,0.8542804833538437,0.8542641415682882,0.8542479646184523,0.8542319525948586,0.8542161055864689,0.8542004236806873,0.8541849069639317,0.8541695555200941,0.8541543694319351,0.8541393487806646,0.8541244936459429,0.8541098041058831,0.8540952802370521,0.854080922114472,0.8540667298116228,0.8540527034004429,0.8540388429513316,0.8540251485331501,0.8540116202132235,0.8539982580579775,0.8539850621318024,0.8539720324970601,0.8539591692150064,0.8539464723453736,0.8539339419463725,0.8539215780746943,0.8539093807855118,0.8538973501324819,0.8538854861677473,0.8538737889419376,0.853862258504172,0.8538508949020605,0.8538396981819746,0.8538286683904857,0.8538178055692104,0.853807109759856,0.8537965810026391,0.8537862193362876,0.8537760247980427,0.8537659974236612,0.8537561372474178,0.8537464443021069,0.8537369186190444,0.853727560228071,0.8537183691575528,0.8537093454343846,0.8537004890857911,0.853691800135442,0.8536832786052553,0.8536749245163961,0.8536667378885793,0.8536587187400709,0.8536508670876923,0.8536431829468213,0.8536356663313952,0.853628317253913,0.8536211357254384,0.8536141217556017,0.8536072753526026,0.8536005965237414,0.8535940852758531,0.8535877416116054,0.853581565533614,0.8535755570430851,0.8535697161398189,0.8535640428222118,0.8535585370872593,0.8535531989305587,0.8535480283463123,0.8535430253273297,0.8535381898650312,0.8535335219494494,0.8535290215692335,0.8535246887131253,0.8535205233663985,0.8535165255133585,0.8535126951372395,0.8535090322199126,0.8535055367418893,0.8535022086823244,0.8534990480190187,0.8534960547284222,0.8534932287856374,0.8534905701644222,0.8534880788371926,0.8534857547750261,0.8534835979481711,0.8534816083256829,0.8534797858739782,0.8534781305588831,0.8534766423449058,0.8534753211952403,0.853474167071769,0.8534731799350668,0.8534723597444035,0.8534717064577476,0.8534712200317691,0.8534709004218433,0.8534707475820531,0.8534707614651935,0.8534709420239939,0.8534712892079409,0.8534718029659705,0.853472483245822,0.8534733299939679,0.8534743431556162,0.8534755226747152,0.8534768684939555,0.8534783805547747,0.8534800587973596,0.8534819031606503,0.8534839135823439,0.853486089998897,0.8534863351491558,0.8534863351491558,0.8534884323455051,0.8534909405543276,0.8534936145559558,0.85349645428981,0.8534994596853928,0.8535026306699101,0.8535059671707483,0.8535094691146375,0.8535131364272033,0.8535169690327951,0.8535209668546223,0.8535251298146799,0.8535294578337387,0.8535339508314248,0.8535386087261995,0.8535434314353281,0.8535484188748856,0.8535535709598351,0.8535588876036753,0.8535643687191556,0.8535700142178244,0.8535758240098557,0.8535817980046657,0.8535879361103306,0.853594238233738,0.8536007042808472,0.8536073341560723,0.8536141277628306,0.8536210850034984,0.8536282057793336,0.8536354899904727,0.853642937535976,0.8536505483137806,0.8536583222207225,0.853666259152538,0.8536743590038331,0.8536826216681858,0.8536910470380655,0.8536996350048608,0.8537083854589701,0.8537172982895554,0.8537263733847528,0.8537356106316643,0.8537450099163303,0.8537545711237323,0.853764294137798,0.8537741788413493,0.8537842251162314,0.8537944328432895,0.8538048019022947,0.8538153321719679,0.8538260235299774,0.8538368758530183,0.8538478890167478,0.8538590628958078,0.8538703973637916,0.8538818922933292,0.8538935475560417,0.8539053630225468,0.8539173385624506,0.8539294740443635,0.8539417693359421,0.8539542243038458,0.8539668388138216,0.8539796127305093,0.8539925459176161,0.8540056382379039,0.8540188895531525,0.8540322997242485,0.8540458686110911,0.854059596072595,0.8540734819667382,0.8540875261505683,0.8541017284801996,0.8541160888108105,0.8541306069966478,0.8541452828910335,0.8541601163463678,0.8541751072141338,0.854190255344903,0.8542055605883374,0.8542210227931942,0.8542366418073299,0.8542524174777041,0.8542683496503843,0.85428443817055,0.8543006828824963,0.8543170836296388,0.8543336402545169,0.8543503525987984,0.8543672205032837,0.8543842438079098,0.8544014223517543,0.8544187559730397,0.8544362445091377,0.8544538877965727,0.8544716856710268,0.8544896379673433,0.854507744519531,0.8545260051607684,0.8545444197234076,0.8545629880389786,0.8545817099381936,0.854600585250951,0.8546196138063388,0.8546387954326399,0.8546581299573355,0.8546776172071094,0.8546972570078522,0.8547170491846647,0.8547369935618634,0.8547570899629829,0.8547773382107816,0.8547977381272446,0.8548182895335878,0.8548389922502363,0.8548598460968954,0.8548808508925151,0.8549020064552699,0.8549233126026063,0.8549447691512078,0.8549663759170202,0.8549881327152659,0.8550100393604185,0.8550320956662336,0.8550543014457442,0.8550766565112359,0.8550991606743364,0.8551218137459459,0.8551446155362241,0.855167565854625,0.8551906645099143,0.8552139113101698,0.8552373060627761,0.8552608485744284,0.8552845386511385,0.8553083760982393,0.8553323607203874,0.8553564923215681,0.8553807707050991,0.8554051956736344,0.8554297670291682,0.8554544845730397,0.855479348105936,0.855504357427896,0.8555295123383041,0.8555548126358972,0.8555802581188044,0.8556058485844984,0.8556315838298516,0.8556574636511386,0.855683487844006,0.8557096562034726,0.8557359685238919,0.8557624245990195,0.8557890242220245,0.8558157671854817,0.8558426532813727,0.8558696823010875,0.855896854035424,0.8559241682745944,0.85595162480823,0.8559792234253849,0.8560069639145403,0.8560348460636089,0.856062869659937,0.8560910344903101,0.8561193403409557,0.8561477869975465,0.8561763742452058,0.8562051018685105,0.8562339696514953,0.8562629773776563,0.8562921248299538,0.8563214117908178,0.856350838042151,0.8563804033653326,0.8564101075412225,0.8564399503501635,0.8564699315719874,0.856500050986017,0.8565303083710708,0.8565607035054723,0.8565912361670386,0.8566219061330987,0.8566527131804976,0.8566836570855626,0.8567147376241891,0.8567459545717436,0.8567773077031396,0.8568087967928303,0.8568404216147848,0.8568721819425194,0.8569040775490899,0.8569361082070942,0.8569682736886752,0.857000573765531,0.8570330082089086,0.8570655767896145,0.8570982792780163,0.8571311154440479,0.8571640850572088,0.8571971878865742,0.857230423700796,0.8572637922681053,0.8572972933563155,0.8573309267328271,0.8573646921646307,0.8573985894183116,0.8574326182600526,0.8574667784556355,0.8575010697704476,0.8575354919694855,0.8575700448173565,0.8576047280782825,0.8576395415161041,0.8576744848942841,0.857709557975911,0.8577447605237013,0.8577800923000051,0.8578155530668071,0.8578511425857326,0.8578868606180486,0.8579227069246688,0.857958681266156,0.8579947834027266,0.8580310130942531,0.8580673701002678,0.8581038541799658,0.8581404650922093,0.8581772025955302,0.8582140664481333,0.8582510564079003,0.858288172232393,0.8583254136788562,0.8583627805042214,0.8584002724651102,0.8584378893178372,0.8584756308184133,0.8585134967225498,0.8585514867856604,0.8585896007628658,0.8586278384089956,0.8586661994785931,0.8587046837259172,0.858743290904946,0.8587820207693807,0.8588208730726477,0.858859847567862,0.8588989440079083,0.8589381621453516,0.8589775017325352,0.8590169625207611,0.8590565442617061,0.8590962467081446,0.8591360696124509,0.8591760127230472,0.8592160757923705,0.8592562585721825,0.8592965608121271,0.8593369822619052,0.8593775226720937,0.8594181817923104,0.8594589593716834,0.8594998551594252,0.8595408689044073,0.8595820003557113,0.8596232492616263,0.8596646153703832,0.8597060984302879,0.8597476981893362,0.8597894143953569,0.8598312467959857,0.8598731951386154,0.8599152591704443,0.8599574386384868,0.8599997332895767,0.8600421428703652,0.8600846671273233,0.8601273058067462,0.8601700586547554,0.8602129254173021,0.8602559058401706,0.8602989996689804,0.8603422066491889,0.8603855265260952,0.8604289590448417,0.8604725039504189,0.8605161609876659,0.8605599299012748,0.860603810435793,0.8606478023356261,0.8606919053450403,0.8607361192081661,0.8607804436689999,0.8608248784714079,0.8608694233591278,0.8609140780757701,0.8609588423610052,0.8610037159220865,0.8610486985539774,0.8610937900015236,0.8611389899937549,0.8611842982864051,0.8612297146160124,0.8612752387204256,0.8613208703410338,0.8613666092203298,0.8614124551007272,0.8614584077244034,0.8615044668337393,0.8615506321708891,0.861596903478008,0.8616432804970512,0.8616897629699037,0.861736350638378,0.8617830432442178,0.8618298405290954,0.8618767422346122,0.8619237481023029,0.8619708578736298,0.8620180712900004,0.86206538809276,0.862112808023225,0.8621603308226202,0.8622079562321417,0.8622556839929137,0.8623035138460241,0.8623514455325075,0.8623994787933673,0.8624476133695604,0.862495849002012,0.8625441854316118,0.862592622399214,0.8626411596456459,0.8626897969117041,0.8627385339381606,0.8627873704657663,0.8628363062352467,0.862885340987314,0.8629344744626609,0.8629837064019676,0.8630330365459054,0.8630824646351309,0.8631319904102999,0.8631816136120596,0.8632313339810562,0.8632811512579384,0.8633310651833513,0.8633748321026783,0.8633748321026783,0.8633810756172502,0.8634311826587893,0.8634813852039682,0.8635316829504215,0.8635820750934086,0.8636325622040303,0.8636831442822869,0.8637338213281781,0.8637845929577954,0.8638354584589525,0.863886418078059,0.8639374709261235,0.8639886173766016,0.8640398565708367,0.8640911887119627,0.864142613282302,0.8641941299399019,0.8642457387331552,0.8642974395277877,0.8643492315745771,0.8644011149198907,0.8644530893392862,0.864505154539142,0.8645573101402481,0.8646095559589154,0.8646618917341972,0.8647143171830599,0.8647668320378757,0.8648194360382466,0.8648721289210685,0.8649249104721652,0.8649777803980853,0.8650307384344914,0.8650837843170467,0.865136917781414,0.865190138563256,0.8652434463982357,0.8652968410785183,0.8653503223402484,0.865403889899379,0.8654575434956824,0.8655112828689308,0.8655651077588965,0.8656190179053519,0.8656730130603448,0.8657270930007669,0.8657812574390783,0.8658355061176014,0.8658898387786584,0.8659442551645714,0.8659987550176625,0.8660533380802541,0.8661080041181192,0.8661627528644962,0.8662175840593315,0.8662724974462437,0.8663274927688511,0.8663825697707725,0.8664377281956264,0.8664929677941997,0.8665482883172492,0.8666036895014826,0.8666591710913552,0.8667147328313219,0.8667703744658382,0.8668260957393589,0.86688189639664,0.8669377761999233,0.8669937348825177,0.8670497721897017,0.8671058878667539,0.8671620816589528,0.8672183533115769,0.8672747025699049,0.8673311291911312,0.8673876329224605,0.8674442135038758,0.8675008706816033,0.8675576042018691,0.8676144138108992,0.8676712992549197,0.8677282602842492,0.8677852966625117,0.8678424081237075,0.8678995944151391,0.8679568552841083,0.8680141904779175,0.8680715997438687,0.8681290828292642,0.8681866395012905,0.868244269501402,0.8683019725737254,0.8683597487030834,0.86841759751343,0.8684755184154443,0.8685335109968538,0.8685915745622161,0.8686497096509713,0.8687079162631193,0.8687661943986602,0.8688245432449133,0.8688829627348024,0.8689414526865077,0.8690000125300292,0.8690586425095996,0.8691173417208551,0.8691761105449175,0.8692349482428527,0.8692938546424329,0.8693528297749821,0.869411873528299,0.8694709852745702,0.8695301648428501,0.8695894121359923,0.8696487269447981,0.8697081088605694,0.8697675576498871,0.8698270731099095,0.8698866549937214,0.8699463030233515,0.8700060169478805,0.8700657965214663,0.8701256414912936,0.8701855516570335,0.8702455267594779,0.8703055665345588,0.8703656707314265,0.8704258390992311,0.870486071387123,0.8705463673442525,0.87060672671977,0.8706671493205541,0.870727634938473,0.8707881832713705,0.8708487940734346,0.8709094670988534,0.8709702021018153,0.8710309988365083,0.8710918570571204,0.8711527765328109,0.8712137570965831,0.871274798444658,0.87133590033501,0.871397062525613,0.8714582847744413,0.8715195668394693,0.8715809084786712,0.8716423094500211,0.8717037695714569,0.8717652885718228,0.8718268662044061,0.8718885022297524,0.871950196408408,0.8720119485009183,0.8720737582678294,0.872135625469687,0.8721975498974875,0.8722595313180272,0.8723215694755436,0.8723836641326477,0.8724458150519506,0.8725080219960635,0.8725702847275973,0.8726326030091635,0.8726949766172438,0.8727574053463332,0.8728198889324525,0.8728824271402135,0.8729450197342272,0.8730076664791054,0.8730703671394594,0.8731331214799006,0.8731959292650405,0.8732587903158876,0.8733217043603055,0.8733846711647048,0.8734476904957815,0.8735107621202323,0.8735738858047534,0.8736370613160411,0.873700288420792,0.8737635669253248,0.8738268965905146,0.8738902771710657,0.8739537084358565,0.8740171901537656,0.8740807220936715,0.874144304024453,0.8742079357149883,0.8742716169568265,0.8743353475433014,0.8743991272180744,0.8744629557522823,0.8745268329170621,0.874590758483551,0.8746547322228857,0.8747187539062035,0.874782823310822,0.8748469402609692,0.8749111044903073,0.8749753157722903,0.875039573880372,0.8751038785880066,0.8751682296686482,0.8752326268957505,0.8752970700427678,0.875361558934503,0.8754260935196493,0.8754906733795852,0.8755552980524802,0.8756199674651994,0.8756846807249246,0.875749438134458,0.8758142398436698,0.8758790858525598,0.8759439750955598,0.8760089072654267,0.8760738829733848,0.8761389022194341,0.8762039643295243,0.876269068068326,0.8763342144720324,0.8763994035406435,0.8764646350893005,0.8765299070249861,0.8765952207186717,0.8766605761703572,0.8767259733800427,0.8767914108346677,0.8768568888728013,0.876922407553203,0.8769879667358187,0.8770535662805938,0.8771192056840486,0.8771848844935173,0.8772506027833097,0.877316360345983,0.8773821569740943,0.8774479924393878,0.8775138663723089,0.8775797786482553,0.8776457290443709,0.8777117173377996,0.8777777433056855,0.8778438067916458,0.8779099075559276,0.8779760453631584,0.878042219993274,0.87810843122621,0.8781746788419017,0.8782409626202851,0.8783072823412954,0.8783736378517211,0.8784400290069183,0.8785064555097041,0.8785729171466768,0.8786394137044353,0.8787059449695784,0.8787725107287045,0.8788391107684126,0.8789057448778248,0.8789724129816433,0.8790391147739933,0.8791058500465961,0.8791726185911735,0.8792394201994469,0.8793062546631378,0.879373121773968,0.8794400213236588,0.8795069531628509,0.8795739170834858,0.8796409128532875,0.8797079402674843,0.8797749991213046,0.8798420892099768,0.8799092103287289,0.8799763622727896,0.8800435448552847,0.8801107579191197,0.88017800122066,0.8802452745579039,0.8803125777288503,0.8803799105314976,0.8804472727638445,0.8805146642238896,0.8805820847096315,0.8806495340819028,0.8807170121069047,0.8807845185783583,0.8808520532968693,0.8809196160630438,0.8809872066774874,0.881054824940806,0.8811224706536053,0.8811901436507387,0.8812578437500302,0.8813255707267876,0.8813933243842637,0.8814611045257116,0.8815289109543842,0.8815967434735348,0.8816646018864164,0.8817324860045446,0.8818003956929743,0.8818683307106621,0.8819362908635716,0.8820042759576666,0.8820722857989108,0.8821403201932679,0.8822083789467018,0.882276461865176,0.8823445688094922,0.8824126995713428,0.8824808539439822,0.8825490317361246,0.8826172327564845,0.8826854568137763,0.8827537037167144,0.8828219732740131,0.8828902653199769,0.8829585796983219,0.8830269161841772,0.883095274589027,0.8831636547243564,0.8832320564016499,0.8833004794323922,0.883368923628068,0.8834373888001619,0.8835058748365295,0.8835743814989063,0.8836429086009828,0.8837114559570238,0.8837800233812939,0.8838486106880575,0.8839172176915794,0.8839858442061241,0.8840544900967384,0.8841231551831237,0.8841918392563127,0.8842605421341966,0.8843292636347194,0.8843980035758792,0.8844667617757273,0.8845355380523684,0.8846043322239608,0.8846731441087163,0.8847419735248999,0.8848108202908305,0.8848796842248798,0.884948565240995,0.8850174630972398,0.8850863776101873,0.8851553086022298,0.8852242558959792,0.8852932193142661,0.8853621986801408,0.8854311938168724,0.8855002045479494,0.8855692306970794,0.8856382720881892,0.8857073285454249,0.8857763999078477,0.8858454860375553,0.8859145867254916,0.8859837017988941,0.8860528310853255,0.8861219744126749,0.886191131609157,0.8862603025033121,0.8863294869240065,0.886398684700432,0.8864678956621067,0.886537119638874,0.8866063564609034,0.8866756059668509,0.8867448679883901,0.886814142352161,0.8868834288901681,0.8869527274347666,0.8870220378186632,0.887091359874915,0.8871606934369307,0.8872300383384696,0.887299394413642,0.8873687614969096,0.8874381394230846,0.8875075280273304,0.8875769271390945,0.8876463365978803,0.8877157562401944,0.8877851859023574,0.8878546254210293,0.8879240746332092,0.887993533376236,0.8880630014877879,0.8881324788058829,0.888201965168878,0.8882714604154698,0.8883409643846946,0.8884104769145161,0.8884799978403135,0.8885495270059179,0.8886190642514848,0.888688609417498,0.8887581623447692,0.8888277228744378,0.8888972908479715,0.8889668661071658,0.8890364484941442,0.8891060378513583,0.8891756340215876,0.8892452368479394,0.8893148461731415,0.8893844618408144,0.8894540836954897,0.8895237115815384,0.8895933453436569,0.8896629848268675,0.8897326298765178,0.8898022803382817,0.8898719360581582,0.8899415968824723,0.8900112626578747,0.8900809332313413,0.8901506084501745,0.8902202881627898,0.8902899722166991,0.8903596604601214,0.8904293527416944,0.8904990489103832,0.89056874881548,0.8906384523066042,0.8907081592337026,0.8907778694470493,0.8908475827972451,0.8909172991352187,0.8909870183122255,0.8910567401798662,0.8911264645901177,0.8911961913951609,0.8912659204475638,0.8913356516002218,0.8914053847063574,0.891475119619521,0.8915448561935899,0.8916145942827691,0.891684333741591,0.8917540744249149,0.8918238161879283,0.8918935588861454,0.891963302373779,0.8920330465065465,0.8921027911421211,0.8921725361372406,0.8922422813489691,0.8923120266346977,0.892381771852144,0.8924515168593533,0.8925212615146982,0.8925910056768792,0.8926607492049248,0.8927304919581915,0.8928002337963649,0.8928699745794589,0.8929397141678169,0.8930094524221116,0.893079189203345,0.8931489243728493,0.8932186577922868,0.8932883893236503,0.8933581188292629,0.8934278461717791,0.8934975712141843,0.8935672938197954,0.8936370138522614,0.8937067311755628,0.8937764456540125,0.8938461571522562,0.8939158655333126,0.8939855706524382,0.8940552723846346,0.8941249705956084,0.8941946651513843,0.8942643559183056,0.8943340427630323,0.8944037255525432,0.8944734041541339,0.8945430784354177,0.894612748264325,0.8946824135091035,0.8947520740383176,0.8948217297208487,0.8948913804258948,0.8949610260229703,0.8950306663819062,0.8951003013728496,0.8951699308662634,0.8952395547329268,0.8953091728439349,0.8953787850647588,0.8954483912705005,0.8955179913341593,0.8955875851279355,0.8956571725243351,0.8957267533961709,0.8957963276165617,0.8958658950589314,0.8959354555970095,0.89600500910483,0.8960745554567319,0.8961440945273578,0.8962136261916543,0.8962831503248718,0.8963526668025634,0.8964221755005852,0.8964916762950955,0.8965611690625549,0.8966306536797255,0.896700130023671,0.896769597971896,0.8968390574021086,0.8969085081921544,0.8969779502203057,0.8970473833651339,0.8971168075055107,0.8971862225206068,0.8972556282898916,0.8973250246931337,0.8973944116103992,0.897463788922053,0.8975331565087568,0.8976025142514699,0.8976718620314484,0.8977411997302452,0.8978105272297091,0.897879844411985,0.897949151159513,0.8980184473550289,0.8980877328815631,0.8981570076227463,0.8982262714635505,0.8982955242866261,0.8983647659762194,0.8984339964168719,0.8985032154934204,0.898572423090996,0.8986416190950247,0.8987108033912262,0.8987799758656143,0.8988491364044963,0.8989182848944729,0.8989874212224376,0.8990565452755765,0.8991256569413687,0.8991947561075847,0.8992638426622872,0.8993329164938303,0.8994019774908594,0.8994710255423107,0.8995400605374115,0.8996090823653125,0.8996780909160396,0.8997470860797404,0.8998160677467921,0.8998850358078607,0.8999539901539004,0.9000229306761536,0.9000918572661506,0.900160769815709,0.9002296682169337,0.9002985523622167,0.900367422144236,0.9004362774559567,0.9005051181906292,0.9005739442417898,0.9006427555032605,0.9007115518691479,0.9007803332338437,0.9008490994920237,0.9009178505386486,0.900986586267997,0.9010553065753809,0.9011240113573731,0.9011927005100256,0.9012613739296714,0.9013300315129235,0.9013986731566744,0.9014672987580963,0.9015359082146401,0.9016045014240357,0.9016730782842911,0.9017416386936923,0.9018101825508031,0.9018787097544644,0.901947220203794,0.9020157137981863,0.902084190437312,0.9021526500211173,0.9022210924498245,0.9022895176239305,0.9023579254439661,0.9024263158100603,0.9024946886244102,0.9025630437885815,0.902631381204412,0.9026997007740107,0.9027680023997579,0.9028362859843044,0.9029045514305714,0.90297279864175,0.9030410275213007,0.9031092379729533,0.9031774299007063,0.9032456032088263,0.9033137578018481,0.9033818935845741,0.9034500104620738,0.9035181083396835,0.9035861871230058,0.9036542467179094,0.9037222870305286,0.9037903079669187,0.9038583094339718,0.9039262913386606,0.9039942535881731,0.904062196089961,0.904130118751739,0.9041980214814848,0.9042659041874385,0.9043337667781021,0.9044016091622396,0.9044694312488758,0.9045372329472968,0.904605014167049,0.9046727748179388,0.9047405148100327,0.9048082340536562,0.9048759324593938,0.9049436099380886,0.9050112664008422,0.9050789008740262,0.9051465144053942,0.9052141058094855,0.9052816756194402,0.9053492242724734,0.9054167517685853,0.9054842581077756,0.9055517409109743,0.9056191999868739,0.9056866371794158,0.9057540524886002,0.9058214459144271,0.9058888174568964,0.9059561671160083,0.9060234948917626,0.9060908007841594,0.9061580847931987,0.9062253469188803,0.9062925871612046,0.9063597999805391,0.9064269900293486,0.9064941573108677,0.9065613018250964,0.9066284235720347,0.9066955225516824,0.9067625987640399,0.9068296522091067,0.9068966828868832,0.9069636907973693,0.9070306759405649,0.9070976358056475,0.9071645692494068,0.9072314790095833,0.9072983650861773,0.9073652274791885,0.907432066188617,0.9074988812144629,0.9075656725567259,0.9076324402154063,0.9076991841905041,0.9077659044820191,0.9078326010899515,0.9078992682594162,0.9079659101019049,0.9080325270782942,0.9080991191571219,0.9081656863069262,0.9082322284962444,0.9082987456936145,0.9083652378675742,0.9084317049866613,0.9084981470194136,0.9085645639343687,0.9086309557000646,0.908697322285039,0.9087636636578296,0.9088299797869742,0.9088962706410106,0.9089625361884766,0.9090287763979098,0.9090949912378482,0.9091611806768294,0.9092273446833913,0.9092934809726094,0.9093595888339431,0.9094256704881166,0.9094917258739762,0.9095577549303682,0.9096237575961386,0.9096897338101337,0.9097556835112,0.9098216066381835,0.9098875031299304,0.9099533729252872,0.9100192159630999,0.9100850321822148,0.9101508215214782,0.9102165839197364,0.9102823193158354,0.9103480276486217,0.9104137088569414,0.9104793628796407,0.910544989655566,0.9106105891235634,0.9106761611579205,0.91074170427368,0.9108072196864998,0.9108727073258153,0.9109381671210619,0.911003599001675,0.91106900289709,0.9111343787367423,0.911199726450067,0.9112650459664997,0.9113303372154757,0.9113956001264304,0.9114608346287991,0.9115260406520173,0.9115912181255202,0.9116563669787433,0.9117214871411219,0.9117865785420913,0.9118516411110871,0.9119166747775443,0.9119816794708986,0.9120466551205852,0.9121116021814444,0.9121765204681708,0.9122414095939436,0.9123062694900992,0.9123711000879741,0.9124359013189045,0.9125006731142271,0.9125654154052782,0.9126301281233943,0.9126948111999118,0.9127594645661671,0.9128240881534966,0.9128886818932368,0.9129532457167241,0.913017779555295,0.9130822833402858,0.913146757003033,0.9132112004748731,0.9132756136871425,0.9133399965711776,0.9134043490583148,0.9134686710798905,0.9135329625672413,0.9135972234517035,0.9136614536646135,0.9137256531373078,0.9137898218011229,0.9138539595873951,0.9139180664274609,0.9139821422526567,0.914046186994319,0.9141102005837841,0.9141741829523886,0.9142381340314688,0.9143020547311445,0.9143659459501652,0.9144298059211821,0.914493634582482,0.9145574318723522,0.9146211977290797,0.9146849320909514,0.9147486348962544,0.9148123060832758,0.9148759455903027,0.914939553355622,0.9150031293175209,0.9150666734142864,0.9151301855842054,0.9151936657655653,0.9152571138966528,0.915320529915755,0.9153839137611591,0.9154472653711521,0.9155105846840209,0.9155738716380528,0.9156371261715347,0.9157003482227536,0.9157635377299966,0.9158266946315509,0.9158898188657033,0.915952910370741,0.916015969084951,0.9160789949466204,0.9161419878940361,0.9162049478654853,0.9162678747992551,0.9163307686336323,0.9163936293069043,0.9164564570542463,0.9165192543626791,0.9165820185946064,0.9166447496959447,0.9167074476126106,0.9167701122905207,0.9168327436755916,0.91689534171374,0.9169579063508823,0.9170204375329352,0.9170829352058152,0.917145399315439,0.9172078298077232,0.9172702266285844,0.9173325897239389,0.9173949190397038,0.9174572145217953,0.9175194761161302,0.9175817037686249,0.9176438974251961,0.9177060570317604,0.9177681825342344,0.9178302738785348,0.917892331010578,0.9179543538762805,0.9180163424215593,0.9180782965923306,0.9181402163345113,0.9182021015940177,0.9182639523167665,0.9183257684486744,0.9183875499356579,0.9184492967236336,0.9185110087585181,0.9185726859862279,0.9186343307131013,0.9186959411856681,0.9187575169377665,0.9188190579222097,0.9188805640918108,0.918942035399383,0.9190034717977391,0.9190648732396923,0.9191262396780556,0.9191875710656423,0.9192488673552653,0.9193101284997377,0.9193713544518726,0.919432545164483,0.919493700590382,0.9195548206823829,0.9196159053932985,0.9196769546759419,0.9197379684831263,0.9197989467676647,0.9198598894823703,0.919920796580056,0.919981668013535,0.9200425037356202,0.9201033036991249,0.9201640678568621,0.9202247961616448,0.9202854885662861,0.9203461450235992,0.9204067654863971,0.9204673499074928,0.9205278982396994,0.9205884104358301,0.9206488864486979,0.9207093276556854,0.9207697337501644,0.9208301037361654,0.9208904375725373,0.9209507352181291,0.9210109966317896,0.9210712217723678,0.9211314105987125,0.9211915630696728,0.9212516791440972,0.921311758780835,0.9213718019387349,0.9214318085766459,0.9214917786534167,0.9215517121278964,0.921611608958934,0.9216714691053781,0.9217312925260778,0.9217910791798819,0.9218508290256393,0.921910542022199,0.9219702181284098,0.9220298573031208,0.9220894595051806,0.9221490246934383,0.9222085528267427,0.9222680438639428,0.9223274977638874,0.9223869144854255,0.922446293987406,0.9225056362286775,0.9225649411680894,0.9226242087644903,0.922683438976729,0.9227426324722213,0.9228017900467222,0.9228609103045742,0.9229199932099921,0.9229790387271909,0.9230380468203854,0.9230970174537906,0.9231559505916214,0.9232148461980926,0.9232737042374193,0.9233325246738162,0.9233913074714983,0.9234500525946806,0.9235087600075779,0.9235674296744051,0.9236260615593771,0.9236846556267089,0.9237432111860028,0.9238017246071017,0.9238602014413558,0.9239186401037359,0.9239770342813024,0.9240353908733584,0.9240937098799039,0.9241519913009388,0.9242102351364634,0.9242684413864773,0.9243266100509808,0.9243847411299737,0.9244428346234562,0.9245008905314281,0.9245589088538896,0.9246168895908405,0.924674832742281,0.924732738308211,0.9247906062886304,0.9248484324105921,0.9249062101458573,0.9249639494701387,0.9250216503834363,0.9250793128857501,0.92513693697708,0.9251945226574263,0.9252520699267887,0.9253095787851673,0.9253670492325621,0.9254244812689731,0.9254818748944004,0.9255392301088439,0.9255965469123035,0.9256538253047794,0.9257110652862715,0.9257682668567798,0.9258254300163044,0.925882554764845,0.9259396411024019,0.925996689028975,0.9260536985445644,0.92611066964917,0.9261676023427917,0.9262244966254297,0.9262813524970839,0.9263381699577543,0.9263949490074409,0.9264516896461437,0.9265083918738627,0.9265650556905979,0.9266216810963493,0.926678268091117,0.9267348166749009,0.9267913268477009,0.9268477933266986,0.9269042114047424,0.9269605902384327,0.9270169298277694,0.9270732301727526,0.9271294912733822,0.9271857131296583,0.9272418957415809,0.9272980391091499,0.9273541432323654,0.9274102081112274,0.9274662337457359,0.9275222201358908,0.9275781672816922,0.9276340751831401,0.9276899438402344,0.9277457732529752,0.9278015634213626,0.9278573143453963,0.9279130260250765,0.9279686984604032,0.9280243316513763,0.928079925597996,0.928135480300262,0.9281909957581747,0.9282464719717337,0.9283019089409392,0.9283573066657912,0.9284126651462896,0.9284679843824346,0.9285232643742259,0.9285785051216638,0.9286337066247482,0.928688868883479,0.9287439918978563,0.9287990700019059,0.928854100644508,0.9289090912879095,0.9289640419321102,0.9290189525771102,0.9290738232229093,0.9291286538695078,0.9291834445169055,0.9292381951651024,0.9292929058140985,0.929347576463894,0.9294022071144886,0.9294567977658825,0.9295113484180756,0.929565859071068,0.9296203297248596,0.9296747603794505,0.9297291510348406,0.92978350169103,0.9298378123480185,0.9298920830058063,0.9299463136643934,0.9300005043237797,0.9300546549839652,0.93010876564495,0.9301628363067341,0.9302168669693174,0.9302708576326999,0.9303248082968817,0.9303787189618626,0.930432589627643,0.9304864202942225,0.9305402109616011,0.9305939616297791,0.9306476722987563,0.9307013373205211,0.9307549559775183,0.9308085339844278,0.9308620713412491,0.9309155680479826,0.9309690241046281,0.9310224395111857,0.9310758142676554,0.9311291483740372,0.9311824418303309,0.9312356946365368,0.9312889067926546,0.9313420782986847,0.9313952091546267,0.9314482993604809,0.931501348916247,0.9315543578219253,0.9316073260775156,0.931660253683018,0.9317131406384325,0.931765986943759,0.9318187925989976,0.9318715576041482,0.931924281959211,0.9319769656641858,0.9320296087190726,0.9320822111238715,0.9321347728785825,0.9321872939832055,0.9322397744377406,0.9322922142421878,0.9323446133965471,0.9323969719008184,0.9324492897550017,0.9325015669590971,0.9325537981144926,0.9326059838695604,0.9326581284266225,0.9327102317856789,0.9327622939467296,0.9328143149097746,0.9328662946748139,0.9329182332418474,0.9329701306108753,0.9330219867818974,0.9330738017549138,0.9331255755299245,0.9331773081069294,0.9332289994859287,0.9332806496669224,0.9333322586499102,0.9333838264348923,0.9334353530218688,0.9334868384108395,0.9335382826018044,0.9335896855947637,0.9336410473897173,0.9336923679866651,0.9337436473856072,0.9337948855865437,0.9338460825894744,0.9338972383943994,0.9339483530013187,0.9339994264102323,0.9340504586211401,0.9341014496340423,0.9341523994489388,0.9342033080658295,0.9342541754847145,0.9343050017055938,0.9343557817211235,0.9344065171096685,0.9344572108463474,0.9345078629311601,0.9345584733641068,0.9346090421451874,0.934659569274402,0.9347100547517505,0.934760498577233,0.9348109007508494,0.9348612612725996,0.9349115801424839,0.9349618573605021,0.9350120929266542,0.9350622868409403,0.9351124391033603,0.9351625497139142,0.9352126186726021,0.9352626459794239,0.9353126316343796,0.9353625756374693,0.935412477988693,0.9354623386880505,0.935512157735542,0.9355619351311674,0.9356116708749268,0.9356613649668201,0.9357110174068473,0.9357606281950085,0.9358101973313036,0.9358597248157327,0.9359092106482956,0.9359586548289925,0.9360080573578233,0.9360574182347882,0.9361067329179652,0.9361560035563912,0.9362052321711769,0.9362544187623224,0.9363035633298274,0.9363526658736921,0.9364017263939165,0.9364507448905006,0.9364997213634444,0.9365486558127477,0.9365975482384108,0.9366463986404335,0.9366952070188159,0.936743973373558,0.9367926977046598,0.9368413800121211,0.9368900202959423,0.9369386185561229,0.9369871747926634,0.9370356890055634,0.9370841611948232,0.9371325913604426,0.9371809795024216,0.9372293256207603,0.9372776297154587,0.9373258917865168,0.9373741118339345,0.9374222898577119,0.937470425857849,0.9375185198343458,0.9375665717872022,0.9376145817164182,0.9376625496219939,0.9377104755039293,0.9377583593622244,0.9378061971408823,0.9378539912882441,0.9379017431093976,0.9379494526043428,0.9379971197730799,0.9380447446156087,0.9380923271319294,0.9381398673220417,0.9381873651859458,0.9382348207236417,0.9382822339351293,0.9383296048204088,0.93837693337948,0.938424219612343,0.9384714635189978,0.9385186650994443,0.9385658243536825,0.9386129412817126,0.9386600158835344,0.9387070481591481,0.9387540381085534,0.9388009857317505,0.9388478910287394,0.9388947539995202,0.9389415746440926,0.9389883529624569,0.9390350889546129,0.9390817826205605,0.9391284339603001,0.9391750429738314,0.9392216096611545,0.9392681340222693,0.9393146160571759,0.9393610557658744,0.9394074531483645,0.9394538046079682,0.9395001127099818,0.9395463782394035,0.9395926011962332,0.9396387815804712,0.9396849193921174,0.9397310146311718,0.9397770672976343,0.9398230773915051,0.939869044912784,0.939914969861471,0.9399608522375663,0.9400066920410697,0.9400524892719813,0.9400982439303011,0.940143956016029,0.9401896255291651,0.9402352524697094,0.940280836837662,0.9403263786330226,0.9403718778557913,0.9404173345059683,0.9404627485835535,0.9405081200885469,0.9405534490209484,0.9405987353807581,0.940643979167976,0.9406891803826021,0.9407343390246363,0.9407794550940787,0.9408245285909292,0.940869559515188,0.9409145478668549,0.9409594936459301,0.9410043968524133,0.941049254246644,0.941094068413559,0.9411388397704447,0.9411835683148576,0.9412282540443552,0.9412728969564941,0.9413174970488314,0.9413620543189242,0.9414065687643294,0.9414510403826039,0.9414954691713048,0.941539855127989,0.9415841982502136,0.9416284985355354,0.9416727559815116,0.9417169705856989,0.9417611423456546,0.9418052712589354,0.9418493573230985,0.9418934005357007,0.9419374008942991,0.9419813583964507,0.9420252730397124,0.9420691448216412,0.9421129737397941,0.9421567597917281,0.9422005029750001,0.9422442032871672,0.9422878607257863,0.9423314752884144,0.9423750469726085,0.9424185757759256,0.9424620616959226,0.9425055047301566,0.9425489048761844,0.9425922621315631,0.9426355764938498,0.9426788479606012,0.9427220765293746,0.9427652621977267,0.9428084049632146,0.9428515048233953,0.9428945617758258,0.942937575818063,0.942980546947664,0.9430234751621855,0.9430663604591849,0.9431092028362189,0.9431520022908446,0.9431947588206189,0.9432374724230989,0.9432801430958413,0.9433227708364034,0.943365355642342,0.9434078975112142,0.9434503964405769,0.9434928524279872,0.9435352654710019,0.9435776355671781,0.9436199627140727,0.9436622469092427,0.9437044870049586,0.9437466832138867,0.9437888363648403,0.9438309464538036,0.9438730134767602,0.9439150374296942,0.9439570183085894,0.9439989561094294,0.9440408508281984,0.9440827024608801,0.9441245110034584,0.9441662764519172,0.9442079988022403,0.9442496780504116,0.944291314192415,0.9443329072242342,0.9443744571418534,0.9444159639412562,0.9444574276184263,0.944498848169348,0.944540225590005,0.9445815598763809,0.94462285102446,0.9446640990302257,0.9447053038896623,0.9447464655987534,0.944787584153483,0.9448286595498349,0.9448696917837929,0.944910680851341,0.9449516267484629,0.9449925294711427,0.945033389015364,0.9450742053771108,0.9451149785523671,0.9451557085371165,0.945196395327343,0.9452370389190305,0.9452776393081628,0.9453181964907238,0.9453587104626974,0.9453991812200673,0.9454396087588175,0.9454799930749318,0.9455203341643942,0.9455606320231884,0.9456008866472984,0.945641098032708,0.945681266175401,0.9457213910713614,0.945761472716573,0.9458015111070196,0.9458415062386851,0.9458814581075535,0.9459213667096085,0.945961232040834,0.9460010540972139,0.9460408328747321,0.9460805683693724,0.9461202605771186,0.9461599094939547,0.946199514398954,0.946239073945679,0.9462785900925296,0.9463180628350861,0.9463574921689291,0.9463968780896386,0.9464362205927949,0.9464755196739785,0.9465147753287696,0.9465539875527484,0.9465931563414955,0.946632281690591,0.9466713635956152,0.9467104020521485,0.9467493970557711,0.9467883486020634,0.9468272566866056,0.9468661213049782,0.9469049424527612,0.9469437201255352,0.9469824543188804,0.947021145028377,0.9470597922496055,0.947098395978146,0.947136956209579,0.9471754729394848,0.9472139461634435,0.9472523758770356,0.9472907620758413,0.947329104755441,0.9473674039114148,0.9474056595393433,0.9474438716348066,0.9474820401933851,0.9475201652106591,0.9475582466822089,0.9475962846036148,0.947634278970457,0.947672229778316,0.947710137022772,0.9477480006994052,0.9477858208037961,0.947823597331525,0.9478613302781721,0.9478990196393177,0.9479366654105421,0.9479742675874258,0.9480118261655489,0.9480493411404917,0.9480868125078347,0.9481242402631579,0.9481616244020419,0.9481989649200668,0.9482362618128132,0.948273515075861,0.9483107247047908,0.9483478906951829,0.9483850130426174,0.9484220917426748,0.9484591267909352,0.9484961181829792,0.9485330659143869,0.9485699699807386,0.9486068303776147,0.9486436471005955,0.9486804201452612,0.9487171495071923,0.9487538351819689,0.9487904771651714,0.9488270754523801,0.9488636300391753,0.9489001409211374,0.9489366080938465,0.948973031552883,0.9490094112938273,0.9490457473122597,0.9490820396037604,0.9491182881639098,0.949154492988288,0.9491906540724756,0.9492267714120527,0.9492628450025996,0.9492988748396969,0.9493348609189245,0.949370803235863,0.9494067017860925,0.9494425565651935,0.9494783675687462,0.9495141347923308,0.9495498582315278,0.9495855378819175,0.9496211737390801,0.9496567657985959,0.9496923140560454,0.9497278185070086,0.9497632791470659,0.9497986959717979,0.9498340689767845,0.9498693981576062,0.9499046835098434,0.9499399250290762,0.949975122710885,0.9500102765508501,0.9500453865445518,0.9500804526875705,0.9501154749754864,0.9501504534038798,0.9501853879683311,0.9502202786644205,0.9502551254877284,0.950289928433835,0.9503246874983207,0.9503594026767657,0.9503940739647504,0.9504287013578551,0.9504632848516601,0.9504978244417457,0.9505323201236923,0.9505667718930799,0.9506011797454892,0.9506355436765002,0.9506698636816934,0.9507041397566489,0.9507383718969473,0.9507725600981687,0.9508067043558934,0.9508407978234513,0.9508748396756204,0.9509088372290334,0.9509427904765834,0.9509766994111634,0.9510105640256661,0.9510443843129848,0.9510781602660123,0.9511118918776417,0.9511455791407658,0.9511792220482778,0.9512128205930704,0.951246374768037,0.9512798845660702,0.951313349980063,0.9513467710029085,0.9513801476274997,0.9514134798467295,0.9514467676534909,0.9514800110406769,0.9515132100011805,0.9515463645278947,0.9515794746137122,0.9516125402515263,0.95164556143423,0.9516785381547159,0.9517114704058773,0.9517443581806072,0.9517772014717985,0.9518100002723441,0.951842754575137,0.9518754643730702,0.9519081296590368,0.9519407504259296,0.9519733266666417,0.9520058583740659,0.9520383455410955,0.9520707881606231,0.9521031862255419,0.9521355397287449,0.952167848663125,0.952200113021575,0.9522323327969883,0.9522645079822576,0.9522966385702758,0.9523287245539361,0.9523607659261314,0.9523927666883834,0.9524247301913684,0.9524566507090833,0.9524885261396459,0.9525203487658773,0.9525521273440986,0.9525838618743098,0.9526155523565109,0.9526471987907019,0.9526788011768828,0.9527103595150537,0.9527418738052144,0.952773344047365,0.9528047702415057,0.9528361523876362,0.9528674904857566,0.9528987845358668,0.9529300345379671,0.9529612404920572,0.9529924023981373,0.9530235202562073,0.9530545940662671,0.9530856217462464,0.9531165882594551,0.9531475099941124,0.9531783869502182,0.9532092191277725,0.9532400065267754,0.953270749147227,0.9533014469891271,0.9533321000524757,0.953362708337273,0.9533932718435189,0.9534237905712133,0.9534542645203562,0.9534846936909478,0.9535150780829879,0.9535454176964766,0.9535757125314138,0.9536059625877997,0.9536361678656341,0.9536663283649172,0.9536964440856487,0.9537265150278289,0.9537565411914576,0.953786522576535,0.9538164591830608,0.9538463510110352,0.9538761980604583,0.9539060003313299,0.95393575782365,0.9539654705374189,0.9539951384726362,0.954024761629302,0.9540543400074165,0.9540838736069795,0.9541133624279912,0.9541428064704515,0.9541722057343602,0.9542015602197176,0.9542308699265235,0.954260134854778,0.9542893550044811,0.9543185303756327,0.954347660968233,0.9543767467822818,0.9544057878177792,0.9544347840747252,0.9544637355531197,0.9544926422529627,0.9545215041742544,0.9545503213169947,0.9545790936811835,0.954607821266821,0.9546364653679595,0.9546650518639115,0.9546935924239139,0.9547220870479669,0.9547505357360703,0.9547789384882243,0.9548072953044286,0.9548356061846835,0.9548638711289889,0.9548920901373448,0.9549202632097511,0.9549483903462079,0.9549764715467153,0.955004506811273,0.9550324961398813,0.95506043953254,0.9550883369892493,0.9551161885100091,0.9551439940948193,0.95517175374368,0.9551994674565912,0.955227135233553,0.9552547570745651,0.9552823329796278,0.955309862948741,0.9553373469819045,0.9553647850791187,0.9553921772403833,0.9554195234656984,0.955446823755064,0.9554740781084801,0.9555012865259466,0.9555284490074637,0.9555555655530312,0.9555826361626492,0.9556096608363177,0.9556366395740367,0.9556635723758061,0.9556904592416261,0.9557173001714966,0.9557440951654175,0.9557708442233889,0.9557975473454108,0.9558242045314832,0.955850815781606,0.9558773810957794,0.9559039004740032,0.9559303739162776,0.9559568014226024,0.9559831829929777,0.9560095186274035,0.9560358083258798,0.9560620520884066,0.9560882499149838,0.9561144018056115,0.9561405077602897,0.9561665677790184,0.9561925818617977,0.9562185500086273,0.9562444722195075,0.9562703484944381,0.9562961788334192,0.9563219632364509,0.956347701703533,0.9563733942346656,0.9563990408298486,0.9564246414890822,0.9564501962123663,0.9564757049997008,0.9565011678510859,0.9565265847665214,0.9565519557460074,0.9565772807895438,0.9566025598971308,0.9566277930687683,0.9566529803044562,0.9566781216041946,0.9567032169679835,0.956728266395823,0.9567532698877128,0.9567782274436533,0.9568031390636441,0.9568280047476855,0.9568528244957772,0.9568775983079196,0.9569023261841124,0.9569269866182862,0.9569515353133066,0.9569760360884401,0.9570004889436868,0.9570248938790469,0.9570492508945202,0.9570735599901067,0.9570978211658064,0.9571220344216195,0.9571461997575458,0.9571703171735854,0.9571943866697381,0.9572184082460042,0.9572423819023835,0.957266307638876,0.9572901854554818,0.9573140153522008,0.9573377973290331,0.9573615313859787,0.9573852175230375,0.9574088557402095,0.9574324460374949,0.9574559884148934,0.9574794828724051,0.9575029294100302,0.9575263280277685,0.9575496787256201,0.9575729815035849,0.9575962363616629,0.9576194432998543,0.9576426023181588,0.9576657134165766,0.9576887765951076,0.957711791853752,0.9577347591925095,0.9577576786113804,0.9577805501103644,0.9578033736894618,0.9578261493486723,0.9578488770879962,0.9578715569074332,0.9578941888069835,0.957916772786647,0.9579393088464239,0.9579617969863139,0.9579842372063172,0.9580066295064338,0.9580289738866636,0.9580512703470067,0.9580735188874631,0.9580957195080326,0.9581178722087155,0.9581399769895115,0.9581620338504209,0.9581840427914434,0.9582060038125793,0.9582279169138282,0.9582497820951906,0.9582715993566662,0.958293368698255,0.9583150901199571,0.9583367636217724,0.958358389203701,0.9583799668657429,0.958401496607898,0.9584229784301663,0.9584444123325478,0.9584657983150427,0.9584871363776508,0.9585084265203722,0.9585296687432067,0.9585508630461546,0.9585720094292156,0.9585931078923899,0.9586141584356775,0.9586351610590784,0.9586561157625925,0.9586770225462199,0.9586978814099605,0.9587186923538142,0.9587394553777814,0.9587601704818617,0.9587808376660554,0.9588014569303622,0.9588220282747822,0.9588425516993156,0.9588630272039622,0.9588833543935652,0.958903594456619,0.9589237834620781,0.9589439214099426,0.9589640083002123,0.9589841661885438,0.9590042833014375,0.959024351786435,0.9590443589655249,0.9590643136806963,0.9590842181972002,0.9591040725150367,0.9591238766342056,0.959143630554707,0.9591633342765409,0.9591829877997071,0.9592025911242059,0.9592221442500372,0.9592416471772008,0.9592610999056971,0.9592805024355258,0.9592998547666869,0.9593191568991805,0.9593384088330065,0.959357610568165,0.9593767621046561,0.9593958447490923,0.9594148571209635,0.9594338176981466,0.9594527264806417,0.9594715834684487,0.9594903886615678,0.9595091420599987,0.9595278436637417,0.9595464934727965,0.9595650914871634,0.9595836377068423,0.9596021321318331,0.9596205747621358,0.9596389655977505,0.9596573046386773,0.9596755918849159,0.9596938273364666,0.9597120109933291,0.9597301428555037,0.9597482229229902,0.9597662511957887,0.9597842276738991,0.9598021523573216,0.9598200252460559,0.9598378463401023,0.9598556156394606,0.9598733331441309,0.9598909988541131,0.9599086127694074,0.9599261748900135,0.9599436852159317,0.9599611437471618,0.9599785504837038,0.9599959054255579,0.9600132085727239,0.9600304599252019,0.9600476594829919,0.9600648072460937,0.9600819032145076,0.9600989473882334,0.9601159397672712,0.9601328803516209,0.9601497691412827,0.9601666061362564,0.9601833913365421,0.9602001247421397,0.9602168063530493,0.9602333866750015,0.9602499082820954,0.9602663758109872,0.9602827892616768,0.9602991486341641,0.9603154539284493,0.9603317051445321,0.9603479022824128,0.9603640453420914,0.9603801343235677,0.9603961692268418,0.9604121500519136,0.9604280767987833,0.9604439494674507,0.960459768057916,0.960475532570179,0.9604912430042398,0.9605068993600985,0.9605225016377549,0.960538049837209,0.960553543958461,0.9605689840015108,0.9605843699663583,0.9605997018530037,0.9606149796614468,0.9606302033916878,0.9606453730437264,0.960660488617563,0.9606755501131973,0.9606905575306294,0.9607055108698592,0.9607204101308869,0.9607352553137124,0.9607500464183356,0.9607647834447567,0.9607794663929755,0.9607940952629921,0.9608086700548065,0.9608231907684187,0.9608376574038286,0.9608520699610364,0.960866428440042,0.9608807328408453,0.9608949831634465,0.9609091794078454,0.9609233215740421,0.9609373875655816,0.9609513522576378,0.9609652599976495,0.9609791107856163,0.9609929046215383,0.9610066415054157,0.9610203214372482,0.9610339444170362,0.9610475104447792,0.9610610195204776,0.9610744716441313,0.9610878668157402,0.9611012050353044,0.9611144863028238,0.9611277106182985,0.9611408779817285,0.9611539883931137,0.9611670418524542,0.96118003835975,0.9611929779150009,0.9612058605182072,0.9612186861693688,0.9612314548684855,0.9612441666155576,0.9612568214105849,0.9612694192535675,0.9612819601445053,0.9612944440833985,0.9613068710702468,0.9613192411050504,0.9613315541878094,0.9613438103185235,0.9613560094971929,0.9613681517238175,0.9613802369983975,0.9613922653209327,0.9614042366914232,0.9614161511098689,0.9614280085762699,0.9614398090906261,0.9614515526529376,0.9614632392632044,0.9614748689214264,0.9614864416276037,0.9614979573817363,0.9615094161838241,0.9615208180338671,0.9615320989247995,0.9615432970279197,0.9615544339144894,0.9615655095478711,0.9615765238914277,0.9615874769085215,0.9615983685625152,0.9616091988167715,0.9616199676346531,0.9616306749795224,0.9616413208147422,0.9616519051036749,0.9616624278096834,0.96167288889613,0.9616832883263776,0.9616936260637886,0.9617039020717258,0.9617141163135517,0.9617242687526291,0.9617343593523203,0.9617443880759883,0.9617543548869953,0.9617642597487042,0.9617741026244776,0.961783883477678,0.9617936022716681,0.9618032589698104,0.9618128535354677,0.9618223859320026,0.9618318561227777,0.9618412640711554,0.9618506097404986,0.9618598930941697,0.9618691140955316,0.9618782727079466,0.9618873688947774,0.9618964026193868,0.9619053738451373,0.9619142825353915,0.9619231286535119,0.9619319121628614,0.9619406330268024,0.9619492912086977,0.9619578866719096,0.961966419379801,0.9619748892957345,0.9619832963830726,0.961991640605178,0.9619999219254132,0.962008140307141,0.9620162957137238,0.9620243881085245,0.9620324174549054,0.9620403837162295,0.962048286855859,0.9620561268371568,0.9620639036234854,0.9620716171782074,0.9620792674646855,0.9620868544462824,0.9620943780863604,0.9621018383482824,0.962109235195411,0.9621165685911087,0.9621238384987382,0.9621310448816621,0.962138187703243,0.9621452669268434,0.9621522825158262,0.9621592344335538,0.9621661226433889,0.962172947108694,0.9621797077928319,0.9621864046591652,0.9621930376710564,0.9621996067918681,0.962206111984963,0.9622125532137037,0.9622188514902692,0.9622250682418025,0.9622312173060298,0.962237298601005,0.9622433120447824,0.9622492575554158,0.9622551350509592,0.9622609444494667,0.9622666856689924,0.9622723586275902,0.9622779632433142,0.9622834994342184,0.9622889671183569,0.9622943662137835,0.9622996966385524,0.9623049583107177,0.9623101511483333,0.9623152750694531,0.9623203299921315,0.9623253158344222,0.9623302325143792,0.9623350799500568,0.9623398580595088,0.9623445667607894,0.9623492059719524,0.962353775611052,0.9623582755961421,0.9623627058452768,0.9623670662765103,0.9623713568078962,0.9623755773574889,0.9623797278433422,0.9623838081835103,0.9623878182960471,0.9623917580990067,0.962395627510443,0.9623994264484103,0.9624031548309623,0.9624068125761531,0.9624103996020369,0.9624139158266676,0.9624173611680993,0.9624207355443858,0.9624240388735814,0.9624272710737399,0.9624304320629156,0.9624335217591622,0.962436540080534,0.9624394869450849,0.9624423622708689,0.96244516597594,0.9624478979783523,0.9624505581961599,0.9624531465474166,0.9624556629501767,0.9624581073224939,0.9624604795824225,0.9624627796480165,0.9624650074373298,0.9624671628684165,0.9624692458593306,0.962471256328126,0.962473194192857,0.9624750593715774,0.9624768517823413,0.9624785713432028,0.9624802179722158,0.9624817915874344,0.9624832921069125,0.9624847194487044,0.9624860735308638,0.9624873542714449,0.9624885615885017,0.9624896954000882,0.9624907556242586,0.9624917421790665,0.9624926549825664,0.962493493952812,0.9624941821499696,0.9624947894916901,0.9624953196260062,0.9624957724317935,0.9624961477879276,0.962496445573284,0.962496665666738,0.9624968079471652,0.9624968722934413,0.9624968585844417,0.9624967666990418,0.9624965965161173,0.9624963479145436,0.9624960207731964,0.9624956149709509,0.9624951303866829,0.9624945668992677,0.9624939243875809,0.9624932027304981,0.9624924018068947,0.9624915214956462,0.9624905616756283,0.9624895222257163,0.9624884030247858,0.9624872039517123,0.9624859248853713,0.9624845657046385,0.9624831262883891,0.9624816065154989,0.9624800062648431,0.9624783254152975,0.9624765638457375,0.9624747214350388,0.9624727980620765,0.9624707936057265,0.9624687079448642,0.962466540958365,0.9624642925251046,0.9624619625239583,0.9624595508338019,0.9624570573335106,0.9624544819019601,0.962451824418026,0.9624490847605836,0.9624462628085084,0.9624433584406762,0.9624403715359623,0.9624373019732422,0.9624341496313915,0.9624309143892857,0.9624275961258003,0.9624241947198108,0.9624207100501927,0.9624171419958215,0.9624134904355729,0.9624097552483222,0.9624059363129449,0.9624020335083168,0.9623980467133131,0.9623939758068094,0.9623898206676813,0.9623855811748042,0.9623812572070537,0.9623768486433053,0.9623723553624346,0.9623677772433169,0.9623631141648279,0.962358366005843,0.9623535434887484,0.962348635594057,0.9623436434479804,0.9623385469788616,0.9623333568379667,0.9623280791484454,0.9623227139102977,0.9623172611235234,0.9623117207881229,0.9623060929040957,0.9623003774714424,0.9622945744901624,0.9622886839602561,0.9622827058817234,0.9622766402545643,0.9622704870787787,0.9622642463543667,0.9622579180813282,0.9622514743355852,0.9622448935463054,0.9622382209537652,0.9622314565579649,0.9622246003589044,0.9622176523565836,0.9622106125510027,0.9622034809421616,0.9621962575300601,0.9621889423146985,0.9621815352960766,0.9621740364741946,0.9621664458490523,0.9621587634206499,0.9621509891889871,0.9621431231540641,0.9621351653158811,0.9621271156744376,0.962118974229734,0.9621107409817703,0.9621024159305462,0.962093999076062,0.9620854904183175,0.9620768899573128,0.9620681976930479,0.9620594136255227,0.9620505377547374,0.9620415700806918,0.962032510603386,0.96202335932282,0.9620141162389938,0.9620047813519074,0.9619953546615607,0.9619858361679539,0.9619762258710868,0.9619664450293296,0.9619565382523835,0.9619465335884331,0.9619364310374782,0.9619262305995189,0.9619159322745552,0.9619055360625871,0.9618950419636146,0.9618844499776378,0.9618737601046564,0.9618629723446708,0.9618520866976807,0.9618411031636862,0.9618300217426874,0.9618188424346841,0.9618075652396765,0.9617961901576644,0.9617847171886479,0.9617731463326271,0.9617614775896018,0.9617497109595722,0.9617378464425381,0.9617258840384997,0.9617138237474568,0.9617016655694096,0.9616894095043579,0.9616770555523019,0.9616646037132415,0.9616520539871767,0.9616394063741074,0.9616266608740338,0.9616138174869557,0.9616008762128733,0.9615878370517865,0.9615746890297877,0.9615613264568608,0.9615478588703916,0.9615342862703804,0.9615206086568271,0.9615068260297315,0.9614929383890938,0.9614789457349139,0.9614648480671919,0.9614506453859277,0.9614363376911215,0.9614219249827729,0.9614074072608823,0.9613927845254495,0.9613780567764746,0.9613632240139575,0.9613482862378983,0.9613332434482967,0.9613180956451532,0.9613028428284675,0.9612874849982396,0.9612720221544696,0.9612564542971573,0.961240781426303,0.9612250035419065,0.9612091206439679,0.9611931327324871,0.961177039807464,0.9611608418688989,0.9611445389167916,0.9611281309511422,0.9611116179719507,0.9610949999792169,0.961078276972941,0.961061448953123,0.9610444528987545,0.9610272666272732,0.9610099658581587,0.9609925504806635,0.9609750203840398,0.9609573754575402,0.9609396155904171,0.9609217406719227,0.9609037505913094,0.9608856452378297,0.960867424500736,0.9608490882692806,0.9608306364327158,0.9608120688802942,0.9607933855012681,0.9607745861848899,0.9607556708204118,0.9607366392970864,0.9607174915041661,0.960698227330903,0.9606788466665499,0.9606593494003589,0.9606397354215824,0.960620004619473,0.9606001568832827,0.9605801921022642,0.9605601101656699,0.9605399109627519,0.9605195943827629,0.9604991603149552,0.960478608648581,0.9604579392728929,0.9604371520771432,0.9604162469505843,0.9603952237824684,0.9603740824620483,0.960352822878576,0.9603314449213042,0.9603099484794849,0.9602883334423709,0.9602665996992142,0.9602447471392674,0.9602227756517829,0.9602006851260131,0.9601784754512103,0.9601561465166268,0.9601336982115152,0.9601111304251277,0.9600884430467168,0.9600656359655348,0.9600427090708342,0.9600196622518673,0.9599964953978866,0.9599732083981443,0.9599498011418928,0.9599262735183846,0.9599026254168721,0.9598788567266076,0.9598548582576174,0.9598307162916625,0.9598064467935506,0.9597820495413204,0.9597575243130105,0.9597328708866596,0.9597080890403065,0.9596831785519898,0.9596581391997483,0.9596329707616206,0.9596076730156454,0.9595822457398615,0.9595566887123076,0.9595310017110223,0.9595051845140443,0.9594792368994125,0.9594531586451654,0.9594269495293418,0.9594006093299803,0.9593741378251197,0.9593475347927987,0.9593208000110559,0.9592939332579301,0.95926693431146,0.9592398029496844,0.9592125389506417,0.9591851420923708,0.9591576121529105,0.9591299489102993,0.9591021521425761,0.9590742216277794,0.959046157143948,0.9590179584691206,0.9589896253813359,0.9589611576586327,0.9589325550790495,0.9589038174206251,0.9588749444613983,0.9588459359794076,0.9588167917526919,0.9587875115592898,0.95875809517724,0.9587285423845812,0.9586988529593522,0.9586690266795915,0.958639063323338,0.9586089626686304,0.9585787244935072,0.9585483485760073,0.9585178346941693,0.958487182626032,0.9584563921496341,0.9584254630430141,0.9583943950842109,0.9583631880512631,0.9583318417222095,0.9583003558750888,0.95826870922218,0.9582368686106135,0.9582048839757352,0.9581727550303637,0.9581404814873178,0.958108063059416,0.9580754994594771,0.9580427904003199,0.9580099355947629,0.957976934755625,0.9579437875957247,0.9579104938278808,0.957877053164912,0.9578434653196369,0.9578097300048743,0.9577758469334429,0.9577418158181613,0.9577076363718483,0.9576733083073224,0.9576388313374026,0.9576042051749073,0.9575694295326553,0.9575345041234654,0.9574994286601561,0.9574642028555462,0.9574288264224545,0.9573932990736995,0.9573576205221,0.9573217904804747,0.9572858086616423,0.9572496747784213,0.9572133885436307,0.9571769496700889,0.9571403578706149,0.9571036128580271,0.9570667143451443,0.9570296620447853,0.9569924556697688,0.9569550949329133,0.9569175795470376,0.9568799092249605,0.9568420836795004,0.9568041026234764,0.9567659657697067,0.9567276728310105,0.9566892235202061,0.9566506175501125,0.9566118546335481,0.9565729344833319,0.9565338568122823,0.9564946213332183,0.9564552277589583,0.9564156758023211,0.9563759651761254,0.95633609559319,0.9562960667663334,0.9562558784083744,0.9562155302321318,0.9561749935662627,0.9561342832762395,0.9560934102076306,0.9560523740378568,0.9560111744443387,0.9559698111044965,0.9559282836957512,0.9558865918955232,0.9558447353812329,0.9558027138303011,0.9557605269201483,0.9557181743281952,0.9556756557318621,0.9556329708085698,0.9555901192357387,0.9555471006907894,0.9555039148511426,0.9554605613942188,0.9554170399974384,0.9553733503382223,0.9553294920939909,0.9552854649421647,0.9552412685601643,0.9551969026254105,0.9551523668153236,0.9551076608073241,0.9550627842788328,0.9550177369072702,0.9549725183700569,0.9549271283446135,0.9548815665083603,0.9548358325387182,0.9547899261131076,0.9547438469089492,0.9546975946036634,0.9546511688746708,0.9546045693993922,0.9545577958552478,0.9545108479196585,0.9544637252700446,0.9544164275838269,0.9543689545384259,0.9543213058112621,0.9542734810797561,0.9542254800213285,0.9541773023133998,0.9541289476333907,0.9540804156587216,0.9540317060668133,0.9539828185350862,0.9539337527409608,0.9538845083618578,0.9538350850751978,0.9537854825584013,0.9537357004888889,0.9536857385440811,0.9536355964013986,0.9535852709988901,0.9535347465364128,0.9534840398307756,0.953433150541046,0.953382078326292,0.9533308228455808,0.95327938375798,0.9532277607225574,0.9531759533983805,0.9531239614445167,0.9530717845200338,0.9530194222839994,0.9529668743954809,0.9529141405135461,0.9528612202972624,0.9528081134056975,0.952754819497919,0.9527013382329943,0.9526476692699911,0.9525938122679771,0.9525397668860198,0.9524855327831867,0.9524311096185456,0.9523764970511638,0.9523216947401091,0.9522667023444489,0.952211519523251,0.9521561459355828,0.9521005812405121,0.9520448250971062,0.9519888771644329,0.9519327371015598,0.9518764045675543,0.9518198792214841,0.9517631607224167,0.9517062487294199,0.9516491429015611,0.951591842897908,0.951534348377528,0.9514766589994889,0.951418774422858,0.9513606943067032,0.951302418310092,0.9512439460920918,0.9511852773117705,0.9511264116281954,0.9510673487004342,0.9510080881875544,0.9509486297486238,0.9508889730427098,0.95082911772888,0.950769063466202,0.9507088099137435,0.950648356730572,0.950587703575755,0.9505268501083601,0.9504657959874551,0.9504045408721072,0.9503430828813904,0.9502814218769046,0.9502195587093111,0.9501574930352108,0.9500952245112047,0.9500327527938935,0.9499700775398782,0.9499071984057597,0.9498441150481387,0.9497808271236162,0.949717334288793,0.9496536362002702,0.9495897325146485,0.9495256228885287,0.9494613069785118,0.9493967842330886,0.9493320397201583,0.9492670902051082,0.9492019405613926,0.9491365488360176,0.94907094924934,0.9490051426866777,0.9489391291480307,0.9488729086333991,0.9488064811427829,0.948739846676182,0.9486730052335964,0.9486059568150264,0.9485387014204715,0.948471239049932,0.9484035370808603,0.9483355787335745,0.9482674072006483,0.9481990224820817,0.9481304245778747,0.9480616134880273,0.9479925892125395,0.9479233517514113,0.9478539011046427,0.9477842372722338,0.9477143602541845,0.9476442700504948,0.9475739666611648,0.9475034500861943,0.9474327203255833,0.9473617773793321,0.9472906212474405,0.9472192519299085,0.947147669426736,0.9470758737379232,0.9470038648634701,0.9469316428033765,0.9468592075576425,0.9467865591262682,0.9467136975092535,0.9466405458737222,0.9465671600764015,0.9464935539181639,0.9464197273990093,0.9463456805189376,0.946271413277949,0.9461969256760433,0.9461222177132207,0.946047289389481,0.9459721407048244,0.9458967716592507,0.94582118225276,0.9457453724853523,0.9456693423570277,0.945593091867786,0.9455166210176272,0.9454399298065516,0.9453630182345589,0.9452858863016492,0.9452085340078225,0.9451309613530788,0.9450531683374181,0.9449751549608404,0.9448969212233457,0.9448184437300885,0.9447396763677623,0.9446606815274557,0.9445814592091688,0.9445020094129015,0.9444223321386538,0.9443424273864257,0.9442622951562172,0.9441819354480283,0.9441013482618591,0.9440205335977094,0.9439394914555794,0.9438582218354691,0.9437767247373783,0.9436950001613071,0.9436130481072555,0.9435308685752236,0.9434484615652113,0.9433658270772186,0.9432829651112455,0.9431998756672921,0.9431165587453583,0.9430330143454441,0.9429492424675494,0.9428652431116744,0.9427809325606329,0.94269634781563,0.942611525419452,0.9425264653178206,0.9424411674564573,0.9423556317810837,0.9422698582374214,0.942183846771192,0.9420975973281172,0.9420111098539184,0.9419243842943176,0.941837420595036,0.9417502187017953,0.9416627785603173,0.9415751001163234,0.9414871833155354,0.9413990281036747,0.941310634426463,0.9412220022296219,0.9411331314588731,0.9410440220599381,0.9409546739785385,0.9408650871603959,0.9407752615512319,0.9406851970967683,0.9405948937427265,0.9405043514348281,0.9404135701187949,0.9403225497403483,0.9402312902452101,0.9401397915791017,0.9400480536877448,0.9399560765168611,0.939863860012172,0.9397714041193993,0.9396787087842645,0.9395857739524892,0.9394925995697951,0.9393991855819038,0.9393055319345368,0.9392116385734158,0.9391175054442624,0.9390231324927981,0.9389285196647447,0.9388336669058237,0.9387385741617567,0.9386432413782652,0.938547668501071,0.9384518554758956,0.9383558022484607,0.9382595087644878,0.9381629749696986,0.9380662008098145,0.9379691862305575,0.9378719311776488,0.9377744355968103,0.9376766994337633,0.9375787226342298,0.9374805051439311,0.937382046908589,0.9372833478739249,0.9371844079856606,0.9370852271895176,0.9369858054312176,0.9368861426564821,0.9367861654163511,0.9366859369428157,0.9365854635557719,0.9364847451449447,0.9363837816000593,0.9362825728108403,0.9361811186670128,0.9360794190583018,0.9359774738744323,0.9358752830051291,0.9357728463401173,0.9356701637691217,0.9355672351818674,0.9354640604680792,0.9353606395174822,0.9352569722198013,0.9351530584647615,0.9350488981420876,0.9349444911415048,0.9348398373527379,0.9347349366655119,0.9346297889695516,0.9345243941545822,0.9344187521103285,0.9343128627265156,0.9342067258928684,0.9341003414991117,0.9339937094349705,0.93388682959017,0.9337797018544348,0.9336723261174902,0.9335647022690609,0.9334568301988719,0.9333487097966483,0.9332403409521149,0.9331317235549969,0.9330228574950188,0.932913742661906,0.9328043789453832,0.9326947662351754,0.9325849044210076,0.9324747933926049,0.9323644330396919,0.9322538232519938,0.9321429639192356,0.932031854931142,0.9319204961774383,0.9318088875478492,0.9316970289320998,0.9315849202199149,0.9314725613010196,0.9313599520651388,0.9312470924019973,0.9311339822013204,0.9310206213528328,0.9309070097462595,0.9307931472713256,0.9306790338177557,0.9305646692752751,0.9304500535336087,0.9303351864824814,0.930220068011618,0.9301046980107438,0.9299890763695834,0.9298732190535217,0.929757204835251,0.9296409437264489,0.929524435693915,0.9294076807044488,0.9292906787248497,0.9291734297219174,0.9290559336624513,0.9289381905132509,0.9288202002411158,0.9287019628128456,0.9285834781952396,0.9284647463550973,0.9283457672592186,0.9282265408744027,0.9281070671674491,0.9279873461051574,0.9278673776543273,0.927747161781758,0.9276266984542492,0.9275059876386003,0.9273850293016109,0.9272638234100806,0.9271423699308089,0.9270206688305952,0.926898720076239,0.92677652363454,0.9266540794722975,0.9265313875563113,0.9264084478533806,0.9262852603303051,0.9261618249538843,0.9260381416909178,0.925914210508205,0.9257900313725455,0.9256656042507386,0.9255409291095841,0.9254160059158814,0.92529083463643,0.9251654152380294,0.9250397476874792,0.924913831951579,0.9247876679971281,0.9246612557909262,0.9245345952997726,0.9244626181807656,0.9244626181807656,0.9244076345060925,0.9242803589743355,0.9241528377675088,0.9240250710843756,0.9238970591286388,0.9237688021229857,0.9236403002935004,0.9235115538670667,0.9233825630735389,0.9232533281468948,0.9231238493250682,0.9229941268502586,0.9228641609684972,0.9227339519301284,0.9226034999893247,0.9224728054045839,0.9223418684383172,0.9222106893571842,0.922079268431904,0.9219476059373446,0.9218157021525668,0.9216835573607027,0.9215511718491907,0.9214185459094816,0.9212856798374249,0.9211525739328447,0.9210192285000358,0.9208856438472584,0.9207518202872533,0.9206177581368091,0.9204834577179729,0.9203489193558091,0.9202141433795621,0.9200791301230798,0.9199438799246231,0.9198083931269263,0.9196726700769731,0.9195367111256533,0.919400516627764,0.9192640869435843,0.9191274224379812,0.9189905234795813,0.9188533904413402,0.9187160237007865,0.9185784236396426,0.9184405906440524,0.9183025251047124,0.918164227416668,0.9180256979793,0.9178869371965411,0.9177479454768177,0.9176087232328294,0.9174692708818282,0.9173295888456819,0.9171896775504873,0.9170495374268945,0.9169091689102707,0.916768572440185,0.9166277484607918,0.9164866974209186,0.9163454197737723,0.9162039159767942,0.9160621864924624,0.915920231787777,0.9157780523341338,0.9156356486073514,0.9154930210879755,0.9153501702611555,0.9152070966165565,0.9150638006484046,0.9149202828555211,0.9147765437413226,0.9146325838138212,0.9144884035856304,0.9143440035739723,0.9141993843006828,0.9140545462922169,0.913909490079652,0.9137642161986927,0.9136187251896758,0.9134730175975746,0.9133270939720038,0.9131809548672232,0.9130346008421409,0.9128880324603185,0.9127412502899733,0.9125942549039833,0.9124470468798895,0.9122996267998996,0.912151995250891,0.9120041528244137,0.9118561001166928,0.9117078377286318,0.9115593662658146,0.9114106863385074,0.911261798561662,0.9111127035549165,0.9109634019425981,0.9108138943537245,0.9106641814220052,0.9105142637858432,0.9103641420883358,0.9102138169772761,0.9100632891051539,0.9099125591291556,0.9097616277111661,0.9096104955177678,0.9094591632202418,0.9093076314946542,0.9091559010218431,0.9090039724869194,0.9088518465800416,0.9086995239958416,0.9085470054339249,0.9083942915983274,0.9082413831981909,0.9080882809468711,0.9079349855623,0.90778149776744,0.9076278182900726,0.9074739478626044,0.9073198872220397,0.9071656371100303,0.9070111982729118,0.9068565714617096,0.9067017574321287,0.9065467569445436,0.9063915707639945,0.9062361996601845,0.9060806444074775,0.905924905784895,0.9057689845761118,0.9056128815694512,0.9054565975579686,0.9053001333393863,0.9051434897158638,0.9049866674941001,0.904829667485717,0.9046724905067041,0.9045151373778338,0.9043576089242678,0.9041999059764999,0.9040420293691479,0.9038839799410628,0.9037257585359552,0.9035673660020487,0.9034088031922225,0.9032500709639313,0.9030911701791842,0.9029321017045387,0.9027728664110967,0.9026134651744968,0.9024538988749073,0.9022941683970184,0.9021342746300328,0.9019742184677425,0.9018140008083158,0.9016536225544277,0.9014930846132524,0.9013323878964339,0.9011715333200769,0.9010105218047383,0.9008493542754159,0.9006880316615402,0.9005265548969635,0.9003649249199505,0.9002031426732375,0.9000412091038655,0.8998791251632464,0.8997168918071893,0.8995545099958616,0.899391980693989,0.8992293048703809,0.8990664834984536,0.8989035175545,0.8987404080206975,0.8985771558831879,0.898413762132484,0.898250227763389,0.8980865537747925,0.8979227411698398,0.8977587909558123,0.8975947041442329,0.897430481750819,0.8972661247954851,0.8971016343023054,0.8969370112995658,0.8967722568195948,0.8966073718989682,0.896442357578304,0.8962772149023142,0.8961119449198344,0.8959465486837105,0.8957810272508714,0.8956153816822738,0.8954496130428876,0.8952837224016911,0.895117710831657,0.8949515794097276,0.8947853292167983,0.894618961337714,0.8944524768612314,0.8942858768800159,0.8941191624906235,0.8939523347934727,0.8937853948928356,0.8936183438968199,0.8934511829173511,0.8932839130701499,0.8931165354747188,0.8929490512543155,0.8927814615359646,0.8926137674503858,0.8924459701320343,0.8922780707190348,0.8921100703531628,0.8919419701798796,0.8917737713482338,0.8916054750109056,0.89143708232416,0.8912685944478076,0.891100012545244,0.8909313377833572,0.8907625713325537,0.8905937143667345,0.8904247680632349,0.8902557336028726,0.8900866121698533,0.8899174049518017,0.8897481131397064,0.8895787379279166,0.8894092805141062,0.889239742099265,0.8890701238876744,0.8889004270868803,0.8887306529076714,0.8885608025640555,0.88839087727324,0.8882208782792481,0.8880508069110804,0.8878806644330587,0.887710451954788,0.887540170678194,0.8873698218892851,0.887199407006137,0.887028926753607,0.8868583826514883,0.8866877757189568,0.8865171073764905,0.8863463788442012,0.8861755914416913,0.8860047464336341,0.8858338451025419,0.8856628887133992,0.8854918785405541,0.8853208158526327,0.8851497019243244,0.8849785380286306,0.8848073254429417,0.8846360654526763,0.8844647593337885,0.8842934083823031,0.8841220138779279,0.8839505771190821,0.883779099396392,0.883607582006442,0.883436026251631,0.8832644334280454,0.8830928048471338,0.882921141806673,0.8827494456248882,0.8825777176050845,0.8824059590644346,0.8822341713182409,0.8820623556819887,0.881890513480462,0.8817186460288589,0.8815467546552256,0.8813748406856892,0.8812029054497118,0.8810309502786253,0.8808589765052421,0.880686985463901,0.8805149784915687,0.8803429569274649,0.8801709221113218,0.8799988753857844,0.8798268180948936,0.8796547515852595,0.8794826772050712,0.8793105963041313,0.879138510233943,0.8789664203477212,0.8787943280003684,0.8786222345484543,0.8784501413501459,0.8782780497650221,0.878105961154591,0.8779338768817303,0.8777617983108629,0.8775897268078033,0.87741766373965,0.8772456104749928,0.877073568383982,0.8769015388380035,0.876729523210375,0.8765575228741279,0.8763855392045172,0.8762135735780672,0.876041627372439,0.8758697019663976,0.875697798739811,0.8755259190736334,0.8753540643501333,0.8751822359520477,0.8750104352635061,0.8748386636692799,0.8746669225552949,0.8744952133084256,0.8743235373164,0.8741518959677953,0.873980290651907,0.8738087227588622,0.8736371936794427,0.8734657048051466,0.8732942575281656,0.8731228532413,0.872951493337976,0.8727801792121992,0.8726089122584807,0.8724376938718801,0.8722665254479063,0.8720954083824898,0.871924344072017,0.8717533339132083,0.8715823793031301,0.871411481639311,0.8712406423196078,0.8710698627414454,0.8708991443034103,0.8707284884034038,0.8705578964395367,0.8703873698109478,0.8702169099155886,0.8700465181524417,0.8698761959201362,0.8697059446171852,0.8695357656423016,0.8693656603940747,0.869195630270692,0.8690256766705272,0.8688558009918825,0.8686860046319171,0.8685162889890561,0.8683466554599778,0.8681771054417571,0.86800764033176,0.867838261524715,0.8676689704180194,0.8674997684061551,0.8673306568839111,0.867238914867216,0.867238914867216,0.867161637641037,0.8669927119736162,0.8668238816145184,0.8666551511158966,0.8664865223972223,0.8663179918977392,0.8661495596174472,0.8659812255563465,0.8658129948408774,0.8656448678778257,0.8654768460999556,0.8653089321220383,0.8651411254365218,0.8649734301129468,0.864805844311476,0.8646383733861085,0.8644710162258459,0.8643037734997163,0.8641366466902064,0.86396963897611,0.8638027503268098,0.8636359819364933,0.8634693356688358,0.86330281317345,0.863136415543404,0.8629701441659778,0.8628040005723555,0.8626379861307728,0.8624721022432399,0.8623063502572125,0.8621407312971734,0.8619752469404728,0.8618098985871131,0.8616446876370963,0.8614796154904248,0.8613146835471008,0.8611498932071264,0.8609852454363328,0.8608207416548131,0.8606563834026775,0.8604921720501786,0.8603281089675687,0.8601641955251005,0.8600004330930265,0.8598368229740807,0.859673366102832,0.8595100641465899,0.8593469184518512,0.8591839303651124,0.8590211012328703,0.8588584324016214,0.8586959252178624,0.8585335807890048,0.8583714004284979,0.8582093855877725,0.8580475375950442,0.8578858577785288,0.8577243474664418,0.8575630079869989,0.8574018414957246,0.8572408488426032,0.8570800312303191,0.8569193929730826,0.8567589356252409,0.8565986559960335,0.8564385540854604,0.8562786298935218,0.8561188901528598,0.8559593323366417,0.8557999597710692,0.8556407734878831,0.8554817739343735,0.8553229642952799,0.8551643431566768,0.855005915596585,0.8548476803918479,0.8546896381287622,0.8545317897527496,0.8543741389708378,0.8542166853568345,0.8540594299846427,0.8539023741422976,0.8537455199668623,0.8535888681864978,0.8534324200564728,0.8532761768651138,0.8531201399735847,0.8529643106027084,0.8528086900278029,0.8526532793577992,0.8524980795816732,0.852343092176883,0.8521883184038959,0.852033759523179,0.8518794167951997,0.8517252914804252,0.8515713848393228,0.8514176978813358,0.8512642312039905,0.8511109865976229,0.8509579652816851,0.8508051684756295,0.8506525973989085,0.8505002532709744,0.8503481373112798,0.8501962505940575,0.8500445935767006,0.8498931680317812,0.8497419751405326,0.8495910160841891,0.849440292043984,0.8492898042011511,0.8491395537369243,0.8489895417807508,0.8488397687309092,0.8486902362987594,0.8485409456323113,0.8483918978795745,0.8482430941885587,0.8480945357072737,0.8479462235837291,0.8477981589659345,0.8476503422101449,0.8475027749525864,0.8473554583288314,0.8472083934555127,0.8470615814492634,0.8469150234267164,0.8467687205045047,0.8466226737992613,0.8464768837175491,0.8463313517149982,0.8461860789619653,0.8460410665432605,0.8458963155436934,0.8457518270480736,0.8456076021412112,0.8454636419079156,0.845319946788062,0.8451765180620873,0.8450333569371762,0.8448904644650286,0.8447478416973441,0.8446054896858224,0.844463409482163,0.8443216021380657,0.8441800681287052,0.8440388085514621,0.8438978246519852,0.8437571174475124,0.843616687955282,0.8434765371925321,0.8433366661765009,0.8431970759244264,0.8430577669521349,0.8429187401664285,0.842779996851384,0.84264153798859,0.8425033645596349,0.8423654775461076,0.8422278779295965,0.8420905666916906,0.8419535443928604,0.8418168117446726,0.8416803700685745,0.8415442203094855,0.8414083634123247,0.8412728003220115,0.8411375319834651,0.8410025593416047,0.8408678830038435,0.8407335034841461,0.8405994221397711,0.8404656398780784,0.8403321576064279,0.8401989762321794,0.8400660966626927,0.8399335198053278,0.8398012463155463,0.8396692765090392,0.8395376117769331,0.8394062529882435,0.8392752010119858,0.8391444567171757,0.8390140209728288,0.8388838946479606,0.8387540784463388,0.8386245724861799,0.838495378190116,0.8383664963881297,0.8382379279102036,0.8381096735863205,0.8379817342464632,0.8378541107206142,0.8377268037603937,0.8375998132887474,0.8374731407570052,0.8373467869555233,0.8372207526746581,0.8370950387047659,0.836969645836203,0.836844574859326,0.8367198287437914,0.836595405934096,0.8364713077540297,0.8363475324414161,0.836224086905151,0.8361009668861504,0.8359781723767188,0.8358557033768562,0.8357335652751772,0.8356117568786182,0.8354902768276602,0.8353691251223031,0.8352483052938106,0.8351278192100444,0.8350076643150163,0.8348878406087261,0.8347683498766443,0.8346491966350034,0.8345303773682454,0.8344118920763703,0.8342937409455453,0.8341759291298448,0.8340584542418479,0.8339413167004174,0.8338245169244162,0.8337080553327068,0.8335919338839519,0.8334761529445516,0.8333607127168011,0.833245613799941,0.8331308567932119,0.8330164423928609,0.8329023713079882,0.8327886440687915,0.8326752612949391,0.832562223606099,0.8324495315113254,0.8323371849324261,0.832225184957276,0.8321135321807642,0.8320022271977798,0.831891270603212,0.8317806629919499,0.8316704049588826,0.8315604970988992,0.8314509393485561,0.8313417317643469,0.8312328755835975,0.8311243713465913,0.8310162195936119,0.8309084208649427,0.830800975700867,0.8306938846416682,0.8305871482276298,0.8304807658713507,0.8303747383888235,0.8302690666110164,0.830163751024463,0.830058792115697,0.8299541903712516,0.8298499462776605,0.8297460603214573,0.8296425329569912,0.829539363287484,0.8294365527458546,0.829334101770446,0.8292320107996007,0.829130280271662,0.8290289106249724,0.8289279022978749,0.8288272557287123,0.8287269709770956,0.8286270477762258,0.8285274872009326,0.8284282896449378,0.8283294555019627,0.828230985165729,0.8281328790299582,0.828035137488372,0.8279377609346915,0.827840749025963,0.8277441020934272,0.8276478208848346,0.8275519057507663,0.8274563570418039,0.8273611751085282,0.8272663603015209,0.8271719129713629,0.8270778334686356,0.8269841210175017,0.8268907765819441,0.8267978005738618,0.8267051933012628,0.8266129550721553,0.8265210861945476,0.8264295869764476,0.8263384577258637,0.826247698537515,0.8261573088137675,0.8260672895641109,0.8259776410543944,0.8258883635504674,0.8257994573181787,0.825710922623378,0.8256227597319141,0.8255349689096365,0.8254475498679779,0.8253605025500167,0.8252738276743978,0.8251875254653376,0.8251015961470523,0.825016039943758,0.8249308570796712,0.8248460477790079,0.8247616122659845,0.8246775498488471,0.8245938610573175,0.8245105462964916,0.8244276057496163,0.8243450395999382,0.8242628480307042,0.824181031225161,0.8240995893665551,0.8240185225670286,0.8239378299283466,0.8238575123932573,0.8237775701048036,0.8236980032060283,0.8236188118399744,0.8235399961496849,0.8234615562782026,0.8233834923685706,0.8233058041819931,0.8232284913187481,0.823151554450102,0.823074993679732,0.8229988091113152,0.8229230008485285,0.8228475689950493,0.8227725136545545,0.8226978349307214,0.8226235322192352,0.82254960565394,0.8224760556177411,0.8224028821758443,0.8223300853934563,0.8222576653357828,0.8221856220680301,0.8221139556554045,0.822042666163112,0.8219717524496307,0.8219012152991185,0.8218310547884375,0.8217612709341092,0.8216918637520324,0.8216228332574841,0.8215541794651183,0.8214859023889673,0.8214180020424406,0.8213504784383254,0.8212833315887867,0.8212165615053671,0.8211501681989869,0.821084150782704,0.8210185093341411,0.8209532442555756,0.820888355506516,0.8208238430437879,0.820759706821534,0.8206959467912142,0.820632562901605,0.8205695550988005,0.8205069233262116,0.8204446675245659,0.8203827876319089,0.8203212835836023,0.8202601550571189,0.8201994015862677,0.8201390235146337,0.8200790207398627,0.8200193931556794,0.8199601406518869,0.8199012631143675,0.8198427604250822,0.8197846324620706,0.8197268790994512,0.8196695002074212,0.8196124956522569,0.819555865296313,0.8194996089956544,0.8194437265166485,0.8193882177752863,0.8193330826152957,0.8192783208763469,0.8192239323940517,0.8191699169999637,0.8191162745215786,0.8190630047823341,0.8190101076016091,0.8189575827947251,0.8189054301729451,0.8188536495434741,0.8188022407094587,0.8187512036362786,0.8187005380705817,0.8186502437555437,0.8186003204859236,0.8185507680527754,0.818501586243449,0.8184527748415901,0.818404333627139,0.8183562623763325,0.8183085608617023,0.818261228852076,0.8182142661125763,0.8181676724046218,0.8181214475763555,0.8180755914596655,0.818030103702907,0.817984984060254,0.8179402322825219,0.817895848117168,0.8178518313082913,0.8178081815966324,0.8177648987195737,0.8177219824111394,0.8176794324019949,0.8176372484194478,0.8175954301874475,0.8175539774413914,0.8175128900195744,0.8174721675402641,0.8174318097186659,0.8173918162668444,0.8173521868937231,0.8173129213050847,0.8172740192035708,0.8172354802886824,0.8171973042567795,0.817159490801081,0.817122039611665,0.8170849503754688,0.8170482227762885,0.8170118565812692,0.81697585142842,0.8169402069777169,0.8169049229040188,0.8168699988792069,0.8168354345721835,0.8168012296488738,0.8167673837722242,0.8167338966022037,0.8167007677958028,0.816667997007034,0.8166355838869319,0.8166035280835529,0.8165718292988533,0.8165404871978021,0.8165095013744325,0.8164788714688219,0.8164485971182495,0.816418677957195,0.8163891136173393,0.8163599037275645,0.8163310479139536,0.8163025457997908,0.816274397005561,0.8162466011489506,0.816219157844847,0.8161920667585715,0.8161653277034951,0.8161389401046568,0.8161129035728926,0.8160872177163271,0.8160618821403544,0.8160368964476183,0.8160122602379929,0.8159879731085625,0.8159640346536028,0.8159404444645602,0.8159172021300333,0.8158943072357525,0.815871759364561,0.8158495580963948,0.8158277030082629,0.8158061936742284,0.8157850296653881,0.8157642105498537,0.8157437358927313,0.8157236052561028,0.8157038181990051,0.8156843742774118,0.8156652730442125,0.815646514049194,0.8156280968390199,0.8156100209572119,0.8155922859441294,0.8155748913369504,0.8155578370405915,0.8155411236834385,0.8155247496038599,0.8155087143466212,0.815493017453887,0.815477658465205,0.8154626369174898,0.8154479523450068,0.8154336042793566,0.8154195922494585,0.8154059157815343,0.8153925743990927,0.8153795676229127,0.8153668949710282,0.8153545559587112,0.8153425500984559,0.8153308768999633,0.8153195358701242,0.8153085265130037,0.815297848329825,0.815287500818953,0.8152774834758789,0.8152677957932036,0.8152584372606219,0.8152494073649058,0.8152407055898897,0.8152323314164529,0.8152242843225045,0.815216563782967,0.8152091696374669,0.8152021023157664,0.8151953602795767],"type":"Var","unit":"substance_count","ref":"https://githealth.io/om-pharma/broncho-vaxom/Knowledge%20Model%20Documentation/Final/Vpop.md#submodel-cm-objectives"},{"extraInfo":[],"compressed":true,"size":8683,"scale":null,"molarMass":null,"id":"tInf1","vals":21.355393501863322,"type":"Param","unit":"day","ref":"https://githealth.io/om-pharma/broncho-vaxom/Knowledge%20Model%20Documentation/Final/Integrated_Model.md#exposition-to-pathogens"},{"extraInfo":[],"compressed":true,"size":8683,"scale":null,"molarMass":null,"id":"imStatusRandom34","vals":1.3659546934207583,"type":"Param","unit":"dimensionless","ref":"https://githealth.io/om-pharma/broncho-vaxom/Knowledge%20Model%20Documentation/Final/Integrated_Model.md#exposition-to-pathogens"},{"extraInfo":[],"compressed":true,"size":8683,"scale":null,"molarMass":null,"id":"randomThreshold8","vals":3.0638245527132443e-2,"type":"Param","unit":"dimensionless","ref":"https://githealth.io/om-pharma/broncho-vaxom/Knowledge%20Model%20Documentation/Final/Integrated_Model.md#exposition-to-pathogens"},{"extraInfo":[],"compressed":true,"size":8683,"scale":null,"molarMass":null,"id":"symptomNoise12","vals":8.419345136748504e-2,"type":"Param","unit":"dimensionless","ref":"https://githealth.io/om-pharma/broncho-vaxom/Knowledge%20Model%20Documentation/Final/Wheezing.md#seasonality-of-wheezing-and-connection-to-rt-is"},{"extraInfo":[],"compressed":true,"size":8683,"scale":null,"molarMass":null,"id":"virulenceFactorEff14","vals":1,"type":"Param","unit":"dimensionless","ref":"https://githealth.io/om-pharma/broncho-vaxom/Knowledge%20Model%20Documentation/Final/Integrated_Model.md#exposition-to-pathogens"},{"extraInfo":[],"compressed":true,"size":8683,"scale":null,"molarMass":null,"id":"virulenceFactorEff36","vals":1,"type":"Param","unit":"dimensionless","ref":"https://githealth.io/om-pharma/broncho-vaxom/Knowledge%20Model%20Documentation/Final/Integrated_Model.md#exposition-to-pathogens"},{"extraInfo":[],"compressed":true,"size":8683,"scale":null,"molarMass":null,"id":"viralExposition19","vals":1000,"type":"Param","unit":"substance_count / milliliter","ref":"https://githealth.io/om-pharma/broncho-vaxom/Knowledge%20Model%20Documentation/Final/Integrated_Model.md#exposition-to-pathogens"},{"extraInfo":[],"compressed":true,"size":8683,"scale":null,"molarMass":null,"id":"imStatusRandom16","vals":-0.8689254178687751,"type":"Param","unit":"dimensionless","ref":"https://githealth.io/om-pharma/broncho-vaxom/Knowledge%20Model%20Documentation/Final/Integrated_Model.md#exposition-to-pathogens"},{"extraInfo":[],"compressed":true,"size":8683,"scale":null,"molarMass":null,"id":"virulenceFactor11","vals":1,"type":"Param","unit":"dimensionless","ref":"https://githealth.io/om-pharma/broncho-vaxom/Knowledge%20Model%20Documentation/Final/Integrated_Model.md#exposition-to-pathogens"},{"extraInfo":[],"compressed":true,"size":8683,"scale":null,"molarMass":null,"id":"randomVirusClass31","vals":0.8298922810308701,"type":"Param","unit":"dimensionless","ref":"https://githealth.io/om-pharma/broncho-vaxom/Knowledge%20Model%20Documentation/Final/Wheezing.md#seasonality-of-wheezing-and-connection-to-rt-is"},{"extraInfo":[],"compressed":true,"size":8683,"scale":1.0e-6,"molarMass":null,"id":"RTT.iML","vals":0,"type":"Var","unit":"substance_count / milliliter","ref":"https://githealth.io/om-pharma/broncho-vaxom/Knowledge%20Model%20Documentation/Final/GALT.md#initial-condition-of-variables"},{"extraInfo":[],"compressed":true,"size":8683,"scale":null,"molarMass":null,"id":"imStatus43","vals":2.879333264592247,"type":"Param","unit":"dimensionless","ref":"https://githealth.io/om-pharma/broncho-vaxom/Knowledge%20Model%20Documentation/Final/RTIpatient.md#immunocompetence"},{"extraInfo":[],"compressed":true,"size":8683,"scale":null,"molarMass":null,"id":"tInf20","vals":311.87234610849174,"type":"Param","unit":"day","ref":"https://githealth.io/om-pharma/broncho-vaxom/Knowledge%20Model%20Documentation/Final/Integrated_Model.md#exposition-to-pathogens"},{"extraInfo":[],"compressed":true,"size":8683,"scale":null,"molarMass":null,"id":"virulenceFactor21","vals":1,"type":"Param","unit":"dimensionless","ref":"https://githealth.io/om-pharma/broncho-vaxom/Knowledge%20Model%20Documentation/Final/Integrated_Model.md#exposition-to-pathogens"},{"extraInfo":[],"compressed":true,"size":8683,"scale":null,"molarMass":null,"id":"symptomNoise44","vals":5.962754539342599e-2,"type":"Param","unit":"dimensionless","ref":"https://githealth.io/om-pharma/broncho-vaxom/Knowledge%20Model%20Documentation/Final/Wheezing.md#seasonality-of-wheezing-and-connection-to-rt-is"},{"extraInfo":[],"compressed":true,"size":8683,"scale":null,"molarMass":null,"id":"randomThreshold3","vals":3.434406721315592e-2,"type":"Param","unit":"dimensionless","ref":"https://githealth.io/om-pharma/broncho-vaxom/Knowledge%20Model%20Documentation/Final/Integrated_Model.md#exposition-to-pathogens"},{"extraInfo":[],"compressed":true,"size":8683,"scale":null,"molarMass":null,"id":"symptomNoise19","vals":-4.7585285436151405e-2,"type":"Param","unit":"dimensionless","ref":"https://githealth.io/om-pharma/broncho-vaxom/Knowledge%20Model%20Documentation/Final/Wheezing.md#seasonality-of-wheezing-and-connection-to-rt-is"},{"extraInfo":[],"compressed":true,"size":8683,"scale":null,"molarMass":null,"id":"virulenceFactor47","vals":1,"type":"Param","unit":"dimensionless","ref":"https://githealth.io/om-pharma/broncho-vaxom/Knowledge%20Model%20Documentation/Final/Integrated_Model.md#exposition-to-pathogens"},{"extraInfo":[],"compressed":true,"size":8683,"scale":null,"molarMass":null,"id":"viralExposition12","vals":1000,"type":"Param","unit":"substance_count / milliliter","ref":"https://githealth.io/om-pharma/broncho-vaxom/Knowledge%20Model%20Documentation/Final/Integrated_Model.md#exposition-to-pathogens"},{"extraInfo":[],"compressed":true,"size":8683,"scale":null,"molarMass":null,"id":"randomVirusClass45","vals":0.16116627146189622,"type":"Param","unit":"dimensionless","ref":"https://githealth.io/om-pharma/broncho-vaxom/Knowledge%20Model%20Documentation/Final/Wheezing.md#seasonality-of-wheezing-and-connection-to-rt-is"},{"extraInfo":[],"compressed":true,"size":8683,"scale":null,"molarMass":null,"id":"viralExposition30","vals":1000,"type":"Param","unit":"substance_count / milliliter","ref":"https://githealth.io/om-pharma/broncho-vaxom/Knowledge%20Model%20Documentation/Final/Integrated_Model.md#exposition-to-pathogens"},{"extraInfo":[],"compressed":true,"size":8683,"scale":1.0e-12,"molarMass":150000,"id":"LiverInterstitial.OM85","vals":0,"type":"Var","unit":"microgram / milliliter","ref":"https://githealth.io/om-pharma/broncho-vaxom/Knowledge%20Model%20Documentation/Final/Administration.md#distribution-by-the-systemic-blood-circulation-and-tissue-infiltration"},{"extraInfo":[],"compressed":true,"size":8683,"scale":null,"molarMass":null,"id":"virulenceFactor38","vals":1,"type":"Param","unit":"dimensionless","ref":"https://githealth.io/om-pharma/broncho-vaxom/Knowledge%20Model%20Documentation/Final/Integrated_Model.md#exposition-to-pathogens"},{"extraInfo":[],"compressed":true,"size":8683,"scale":null,"molarMass":null,"id":"randomVirusClass18","vals":0.6781029031341714,"type":"Param","unit":"dimensionless","ref":"https://githealth.io/om-pharma/broncho-vaxom/Knowledge%20Model%20Documentation/Final/Wheezing.md#seasonality-of-wheezing-and-connection-to-rt-is"},{"extraInfo":[],"compressed":true,"size":8683,"scale":null,"molarMass":null,"id":"imStatusMean","vals":3.77,"type":"Param","unit":"dimensionless","ref":"https://githealth.io/om-pharma/broncho-vaxom/Knowledge%20Model%20Documentation/Final/RTIpatient.md#immunocompetence"},{"extraInfo":[],"compressed":true,"size":8683,"scale":null,"molarMass":null,"id":"concEC","vals":11.63,"type":"Param","unit":"megasubstance_count / milliliter","ref":"https://githealth.io/om-pharma/broncho-vaxom/Knowledge%20Model%20Documentation/Final/MALT.md#epithelial-cells-macrophages-and-dendritic-cells"},{"extraInfo":[],"compressed":true,"size":8683,"scale":null,"molarMass":null,"id":"randomThreshold21","vals":5.2285590471658925e-3,"type":"Param","unit":"dimensionless","ref":"https://githealth.io/om-pharma/broncho-vaxom/Knowledge%20Model%20Documentation/Final/Integrated_Model.md#exposition-to-pathogens"},{"extraInfo":[],"compressed":true,"size":8683,"scale":null,"molarMass":null,"id":"virulenceFactorEff42","vals":1,"type":"Param","unit":"dimensionless","ref":"https://githealth.io/om-pharma/broncho-vaxom/Knowledge%20Model%20Documentation/Final/Integrated_Model.md#exposition-to-pathogens"},{"extraInfo":[],"compressed":true,"size":8683,"scale":null,"molarMass":null,"id":"imStatusRandom40","vals":1.3478011340423577,"type":"Param","unit":"dimensionless","ref":"https://githealth.io/om-pharma/broncho-vaxom/Knowledge%20Model%20Documentation/Final/Integrated_Model.md#exposition-to-pathogens"},{"extraInfo":[],"compressed":true,"size":8683,"scale":null,"molarMass":null,"id":"randomThreshold47","vals":6.1548935887834125e-3,"type":"Param","unit":"dimensionless","ref":"https://githealth.io/om-pharma/broncho-vaxom/Knowledge%20Model%20Documentation/Final/Integrated_Model.md#exposition-to-pathogens"},{"extraInfo":[],"compressed":true,"size":8683,"scale":null,"molarMass":null,"id":"imStatus7","vals":3.870004273215659,"type":"Param","unit":"dimensionless","ref":"https://githealth.io/om-pharma/broncho-vaxom/Knowledge%20Model%20Documentation/Final/RTIpatient.md#immunocompetence"},{"extraInfo":[],"compressed":true,"size":8683,"scale":null,"molarMass":null,"id":"symptomNoise22","vals":2.4456499063382913e-2,"type":"Param","unit":"dimensionless","ref":"https://githealth.io/om-pharma/broncho-vaxom/Knowledge%20Model%20Documentation/Final/Wheezing.md#seasonality-of-wheezing-and-connection-to-rt-is"},{"extraInfo":[],"compressed":true,"size":8683,"scale":null,"molarMass":null,"id":"imStatusRandom26","vals":-0.9045456159265942,"type":"Param","unit":"dimensionless","ref":"https://githealth.io/om-pharma/broncho-vaxom/Knowledge%20Model%20Documentation/Final/Integrated_Model.md#exposition-to-pathogens"},{"extraInfo":[],"compressed":true,"size":8683,"scale":1.0000000000000002e-12,"molarMass":150000,"id":"KidneyInterstitial.OM85","vals":0,"type":"Var","unit":"microgram / milliliter","ref":"https://githealth.io/om-pharma/broncho-vaxom/Knowledge%20Model%20Documentation/Final/Administration.md#distribution-by-the-systemic-blood-circulation-and-tissue-infiltration"},{"extraInfo":[],"compressed":true,"size":8683,"scale":null,"molarMass":null,"id":"virulenceFactorEff24","vals":1,"type":"Param","unit":"dimensionless","ref":"https://githealth.io/om-pharma/broncho-vaxom/Knowledge%20Model%20Documentation/Final/Integrated_Model.md#exposition-to-pathogens"},{"extraInfo":[],"compressed":true,"size":8683,"scale":null,"molarMass":null,"id":"randomVirusClass23","vals":0.27990651888808227,"type":"Param","unit":"dimensionless","ref":"https://githealth.io/om-pharma/broncho-vaxom/Knowledge%20Model%20Documentation/Final/Wheezing.md#seasonality-of-wheezing-and-connection-to-rt-is"},{"extraInfo":[],"compressed":true,"size":8683,"scale":null,"molarMass":null,"id":"randomThreshold38","vals":6.858934218282785e-2,"type":"Param","unit":"dimensionless","ref":"https://githealth.io/om-pharma/broncho-vaxom/Knowledge%20Model%20Documentation/Final/Integrated_Model.md#exposition-to-pathogens"},{"extraInfo":[],"compressed":true,"size":8683,"scale":1.0e-12,"molarMass":150000,"id":"aucTotOM85PP","vals":0,"type":"Var","unit":"microgram hour","ref":"https://githealth.io/om-pharma/broncho-vaxom/Knowledge%20Model%20Documentation/Final/Administration.md#absorption-into-peyers-patches-and-into-systemic-circulation"},{"extraInfo":[],"compressed":false,"size":8683,"scale":10,"molarMass":null,"id":"RTT.virus","vals":[0,0,0,0,0,0,0,0,0,0,0,0,0,0,0,0,0,0,0,0,0,0,0,0,0,0,0,0,0,0,0,0,0,0,0,0,0,0,0,0,0,0,0,0,0,0,0,0,0,0,0,0,0,0,0,0,0,0,0,0,0,0,0,0,0,0,0,0,0,0,0,0,0,0,0,0,0,0,0,0,0,0,0,0,0,0,0,0,0,0,0,0,0,0,0,0,0,0,0,0,0,0,0,0,0,0,0,0,0,0,0,0,0,0,0,0,0,0,0,0,0,0,0,0,0,0,0,0,0,0,0,0,0,0,0,0,0,0,0,0,0,1000,8.062164857488145,8.34313971477911,8.698977684250929,9.075434779706521,9.47369357415278,9.89529184840242,10.341889700045396,10.815495822482772,11.317912389628004,11.851783417672662,12.419097866044401,13.02246381557908,13.664831945228812,14.349257714883395,15.079117504551746,15.858114158212524,16.690288940496757,17.580071596439673,18.53233136667558,19.55237814701015,20.64606894455055,21.819781208722492,23.080555903851554,24.436010294254967,25.89504539866546,27.46619912622005,29.160767295200905,30.989036765116833,32.963599112360896,35.09879379645262,37.40836620133752,39.91006622867445,42.62031432042574,45.56040320092072,48.751141406707866,52.21667848527093,55.98312810211113,60.07918290908527,64.53621774439235,69.38864412561826,74.67410470220155,80.4337893161376,86.71280201195,93.5603846093778,101.03022345011554,109.18093204204612,118.07641753943645,127.78629147362392,138.38644482682574,149.95934580364664,162.59422837852864,176.38908015507027,191.4489320873595,207.88772292065417,225.82919625195376,245.40728594816636,266.7653929900098,290.0590357993293,315.454453391446,343.13062721387223,373.27762461341246,406.1011754575582,441.81841451808543,480.6599253122975,522.8693473542937,568.7030076087177,618.4292332523839,672.3271443611831,730.6852959660933,793.7994718156716,861.9699042862051,935.4974669759814,1014.6794617653087,1099.8053160461309,1191.147665102252,1288.9549462454581,1393.4423801788867,1504.7792592121077,1623.0788803690443,1748.3852583630216,1880.647450008526,2019.716831662805,2165.3265001084255,2317.045695252738,2474.282604128712,2636.2616676866373,2802.024266186261,2970.3730257280663,3139.8762314637365,3308.859865363464,3475.46910570789,3637.6304219415624,3793.0613395514306,3939.275176458407,4073.7611496971645,4194.087919582059,4297.893866170786,4382.81858841374,4446.57556254068,4487.722210318948,4505.159677225356,4498.012332018234,4466.135560777304,4410.186826140722,4330.906324246084,4230.108448475103,4109.683556884983,3972.035753544234,3819.886254459033,3656.0659617081915,3483.449219535266,3304.8506855309456,3122.9517145647333,2940.2068694390978,2758.8129399712543,2580.658190142582,2407.313787884924,2240.0439414335633,2079.8208035814887,1927.347499194774,1783.0857474091647,1647.2880023142952,1520.0304160787034,1401.251655904936,1290.7567419866268,1188.2799691164983,1093.4804147247428,1005.9818332743386,925.3771954832844,851.240909323884,783.1558369671058,720.6763113987167,663.4171931122311,610.9366954321678,562.9101577841803,518.9503618234761,478.72883822110794,441.9230172595879,408.252915423354,377.44400542538125,349.24932580983034,323.43989032652064,299.80662231615446,278.15416565491915,258.312473730651,240.11701816751892,223.42539321733292,208.10361382542632,194.0282198391338,181.0904032740569,169.19000702377772,158.2384444942624,148.1494050019924,138.84961520185828,130.27076251619962,122.34990811621465,115.03034033376251,108.26237017656213,101.99809027307491,96.19562506489123,90.81601317768398,85.82403429421882,81.18769355836936,76.87792395848852,72.86815786706302,69.13417041945866,65.65392884468514,62.40726843743079,59.37581175247808,56.542499352317655,53.89209396922317,51.41063771506227,49.08528413544835,46.904347016619404,44.857035356765515,42.93346052086711,41.12453951657444,39.42196881132043,37.818094480903426,36.305837993670835,34.87884744230218,33.53108190685485,32.25731076310495,31.052243258260383,29.911238088797326,28.830087544243696,27.80494814845808,26.8321906909619,25.90839857913708,25.030422746880543,24.195165216404632,23.399723394428907,22.64187567184164,21.919307280918435,21.230126502221406,20.572737021734703,19.94500387081893,19.343812538833625,18.76908162178292,18.21892694548583,17.69152437416978,17.18703969048838,16.70163542129902,16.237136924046954,15.79013306515413,15.360810153924215,14.948015632904395,14.550844335389728,14.168488588767978,13.800140163878224,13.445133604017524,13.102783398341833,12.772450996878238,12.453500609634043,12.145405237848918,11.847592238008934,11.559545818452833,11.280821210560166,11.010960068094377,10.74957996733371,10.496257569174636,10.250608756852262,10.012266379471544,9.780870487625538,9.556136996805702,9.33774918465119,9.12545148443808,8.918959658113007,8.71800228538614,8.522314096811058,8.331638677918907,8.145763173230362,7.964486734908895,7.787632708818796,7.6150273934735395,7.446479283939103,7.281776293497348,7.12072016241329,6.963103708488192,6.808799778019939,6.657668518828463,6.509716150594467,6.36477987063065,6.222665606908571,6.083128603910831,5.945970422806602,5.811355052787064,5.679046881992597,5.548931248103134,5.420914736997336,5.294899484789866,5.1707869763311525,5.048477787993904,4.9278725755025246,4.808896182710556,4.69146092733871,4.575469798877245,4.4608446464214575,4.347501423379812,4.235348330990072,4.124324943582717,4.014366592238634,3.9053857792338778,3.7973103595438173,3.6900689347328894,3.583584381717173,3.477798088177351,3.3726604596308336,3.2680947048993003,3.164051033442401,3.060497455384772,2.9573642314618547,2.8546013324199135,2.7521690093580062,2.6500096399999364,2.548083287275055,2.446404330108159,2.3449340618131065,2.243635152637761,2.1425518761201685,2.041702076983509,1.9411341788640024,1.840899821435923,1.741087732949606,1.6418215764145836,1.5432290475119257,1.4455908343274806,1.3490433500202426,1.2538069229917037,1.1602782578315967,1.0688332446123368,0.9798342718604284,0.8936630993091909,0.8107723387220594,0.7316742805661598,0.6567396906211125,0.5862393061251454,0.520450416767411,0.45961640006173443,0.4038513400903783,0.3530569612116074,0.30717430809756274,0.2660988695694794,0.22951343630286775,0.19712395563264687,0.1686364893182122,0.1437167192764035,0.12203495118173743,0.10326188132058044,8.709074797899159e-2,7.320340854919152e-2,6.1326943001742906e-2,5.121877140170935e-2,4.264661826299589e-2,3.540576775454681e-2,2.9314148699781283e-2,2.420750212581146e-2,1.9940392308480083e-2,1.639190283275087e-2,1.3437242141143278e-2,1.098998112608452e-2,8.970532156649856e-3,7.312237740575828e-3,5.946444947025968e-3,4.8260705066329665e-3,3.9118383934733155e-3,3.167636194981251e-3,2.5588699493103643e-3,2.070957496659558e-3,1.673701408130582e-3,1.3513826042006192e-3,1.0878773348052574e-3,8.734456459793369e-4,7.004922902903842e-4,5.623097519243533e-4,4.54151621451206e-4,3.628552131563342e-4,2.891778495033023e-4,2.3155324587156002e-4,1.862603961961397e-4,1.464657972644358e-4,1.151209674243981e-4,9.292720966827379e-5,7.42931074236455e-5,5.796241676030521e-5,4.575317744812932e-5,3.8002782463880676e-5,2.5663667809009536e-5,1.0880187605676556e-5,9.999999999926531e-6,0,0,0,0,0,0,0,0,0,0,0,0,0,0,0,0,0,0,0,0,0,0,0,0,0,0,0,1000,8.066131430434226,8.405411319398764,8.764858407435664,9.145055075287775,9.547345975131318,9.973309170831419,10.424622396674664,10.903327054449182,11.41146010102487,11.951101883345107,12.524800115485574,13.13514309473365,13.785021792380611,14.47757599050188,15.216251293674128,16.004806453038707,16.847368548980434,17.748441610895348,18.7129864006215,19.746401943335975,20.85453431322293,22.044048897011884,23.322185017804106,24.69676338231622,26.175827302930717,27.769915122213146,29.48890344982721,31.343932918106322,33.34847597292762,35.5157651107641,37.86134999827458,40.40184293463182,43.15555133025069,46.142974535198704,49.386020362427686,52.90925551539224,56.739326247869535,60.90541237694531,65.44011564430929,70.37780365439478,75.75828246586302,81.62215237035093,88.01714492231865,94.99296059763725,102.60510893964357,110.91184761324371,119.98021279999375,129.8861617206698,140.7012957659063,152.51182713288165,165.41160056232604,179.500916368432,194.88821910989887,211.69327182823028,230.04470315969758,250.07579558859305,271.9429541899843,295.8033607475027,321.8353594628722,350.22515053621436,381.1743054871681,414.897909590806,451.6261154402574,491.60468974455455,535.0941609138059,582.3699105100899,633.7219657249465,689.4552653877557,749.8865087342272,815.3437701528043,886.1639998377632,962.6900686621409,1045.266254717651,1134.233770593677,1229.924531555726,1332.6519199144611,1442.7055745512907,1560.3370061726935,1685.745988895101,1819.0677188517866,1960.3576695637857,2109.5699956525386,2266.5373882053877,2430.941906584329,2602.3054103854543,2779.9548133227513,2962.998235308152,3150.2971279085345,3340.4668507452884,3531.8470697629114,3722.4960593540413,3910.1673540813563,4092.4823437014325,4266.718041792452,4429.928510351106,4579.263898358997,4711.766525782313,4824.462627842555,4914.757741346244,4980.3851431208905,5019.3530056252475,5030.336997287703,5012.7881865864665,4966.648696157979,4892.554482660284,4792.0773013552525,4667.3226842238355,4520.778569396505,4355.3792788180735,4174.55030659025,3981.706031028181,3780.2753768146526,3573.5630972079275,3364.6472590761095,3156.2896566828435,2950.909138229851,2750.5459421802257,2556.8548867490663,2371.105141334509,2194.2422118451564,2026.8982505796832,1869.4354220031373,1721.9803534827745,1584.496154380956,1456.7572617984497,1338.4690452350949,1229.2281730709292,1128.590036899049,1036.0519483454918,951.1064631091986,873.2528471497723,801.952031675329,736.740281802927,677.1346571972076,622.6647913789087,572.9154345783651,527.4958018808134,486.02238177873403,448.15465418482654,413.5760726594654,381.9954327776282,353.1425015861269,326.76614518801,302.6572345369725,280.59589903172065,260.4059788126107,241.91299048650876,224.96608505916552,209.4268272981408,195.16717285288505,182.07262743116297,170.03891322969375,158.9726279961368,148.78633782645065,139.40381974386273,130.75431222993242,122.7736212539021,115.40351993963179,108.59148478731666,102.28974885183658,96.454962484416,91.04770631825076,86.03215984393539,81.3757408526149,77.04880982938286,73.02438508158599,69.27789498800524,65.7869490356281,62.53113401396811,59.491828456668784,56.65203588467205,53.996233765867515,51.51023725924201,49.181075228080594,46.996885517124326,44.94680539807542,43.02086242119142,41.20994640756678,39.50568630352895,37.9003976768347,36.387098783889186,34.95922019363224,33.61083514094778,32.33629310969321,31.130590145424684,29.98910463083565,28.907514579030806,27.881742700451184,26.908404078118828,25.98397971946118,25.105448124708047,24.269853775094358,23.474494418841953,22.71679342393302,21.994437547073183,21.305302039657473,20.647425854036634,20.019005488532613,19.418238867553196,18.84349664935963,18.29320092779994,17.766028272984194,17.260733973528726,16.776181463092566,16.311233296074466,15.864568883965388,15.43521178666593,15.022235511202181,14.625013208694222,14.242861423055334,13.874832950480588,13.520166651903109,13.17804826584751,12.847696723535883,12.528734378682708,12.220688890258394,11.923056949595656,11.635195651470285,11.356615664854504,11.086991117646042,10.8258229854393,10.572724762656188,10.327293884473383,10.089158928688843,9.858027902606988,9.633524138281862,9.415417270952164,9.20335802618099,8.99712148819064,8.79640888485362,8.600984679893823,8.410611069588219,8.22504989607298,8.044116638397309,7.867575874455821,7.6952761234780604,7.526999333189281,7.36259282808202,7.201870007540082,7.044669535011967,6.89083428925716,6.740204143630665,6.592651944232679,6.448020117559417,6.306209662537438,6.167074230651053,6.0305119767645,5.896401313418747,5.764626384376983,5.635075841917125,5.507634187584531,5.3821943024087195,5.258643391249386,5.136900737087717,5.01685690441664,4.898449867460585,4.781596900303887,4.666225106357534,4.552273861910695,4.439661293835616,4.3283018692319235,4.218119355630566,4.108948932654811,4.000705558840415,3.8933573761850737,3.7868421042536142,3.681139237005725,3.576331346230101,3.4720855331356093,3.368426228789345,3.2653209521727447,3.1627211001607587,3.0605627263753035,2.958800967210116,2.8573641964736907,2.756211610226369,2.655304994842535,2.554635943962408,2.4541778802658594,2.353920574596396,2.253846072299507,2.15393988974506,2.05422972078722,1.9547364595561008,1.8555397699455647,1.7567208279001427,1.658382347654509,1.5606864593703358,1.4637767544454614,1.367860618257504,1.2732378600478922,1.1801476704045326,1.088983890815959,1.0001007954046313,0.9139121352374557,0.830866097594445,0.751362962313604,0.6758211068441554,0.6045997874355343,0.537978352244733,0.4761835676397861,0.41934408825991276,0.3674805048730045,0.3204710867645363,0.27817122877453937,0.24043355270802408,0.20701088293877498,0.17746509161969173,0.15158597564629625,0.12902498170505022,0.10935925765457603,9.246643256729317e-2,7.784830003737356e-2,6.538719873889093e-2,5.4680279695187295e-2,4.5648413324395454e-2,3.800208160807613e-2,3.15616746962919e-2,2.6084568637107522e-2,2.1535549914425557e-2,1.774205289275468e-2,1.4569203781253969e-2,1.1946248924371112e-2,9.779982904963205e-3,7.989592465672699e-3,6.514014098284803e-3,5.304023596191453e-3,4.313183308797643e-3,3.5023589563234862e-3,2.8399494538243965e-3,2.30011795497951e-3,1.861953798027474e-3,1.503830863503777e-3,1.2154194114959874e-3,9.836709965366003e-4,7.951955875712199e-4,6.41248071267616e-4,5.15367674997132e-4,4.1251347030567313e-4,3.2951997084308123e-4,2.6411177065390834e-4,2.091534039755403e-4,1.6588591440444046e-4,1.3589353575142456e-4,1.1113855708734731e-4,9.069128128691514e-5,7.336550754237393e-5,5.816969012802215e-5,4.4059825295025915e-5,3.3432543376187295e-5,2.705417406852288e-5,2.2138713358904876e-5,1.942130294981331e-5,1.7594470340912743e-5,1.4925129536847783e-5,1.0940214132468347e-5,9.999999999980441e-6,0,0,0,0,0,0,0,0,0,0,0,0,0,0,0,0,0,0,0,0,0,0,0,0,0,0,0,0,0,0,0,0,0,0,0,0,0,0,0,0,0,0,0,0,0,0,0,0,0,0,0,0,0,0,0,0,0,0,0,0,0,0,0,0,0,0,0,0,0,0,0,0,0,0,0,0,1000,235.2858697491779,8.252142735962329,8.602891170270631,8.973585699645895,9.365796884167173,9.781033798590153,10.22095387494008,10.687390261740553,11.1823437297805,11.708045362174268,12.266957368207313,12.861425597754668,13.494042861737817,14.167888115678418,14.886272121308606,15.653052414687908,16.472127903043596,17.347751502428356,18.284934149108082,19.288583441200235,20.36458215880555,21.519275309639468,22.759574625198635,24.093151280199617,25.52844549398305,27.074299340016662,28.74118420026485,30.540336454817446,32.48357447366125,34.58457582583561,36.85818611392786,39.32071290141323,41.99003576867027,44.88561274768907,48.0293422480091,51.44480536193041,55.15861384293204,59.19874004706609,63.597676928087886,68.38920832136338,73.61240075270882,79.30677516368183,85.52211678475648,92.30252529350541,99.70774445498627,107.79558234937505,116.63160500121955,126.29183581720336,136.84906694343164,148.3929884718392,161.01308255722114,174.81878267325777,189.91611452462266,206.43110170947753,224.493750438508,244.25264738745219,265.86338698091356,289.49910470710296,315.346620469897,343.6096098012182,374.51583517320637,408.2871353889178,445.1991209335091,485.5352723787402,529.5833835832907,577.6830315022161,630.1980409616957,687.4902324554066,749.962245402265,818.0784960053925,892.2787821540862,973.0710818439832,1060.9766156335838,1156.5502844967561,1260.3726137679698,1373.048640389846,1495.205020712561,1627.4870258057213,1770.5506796539146,1925.049015410889,2091.6255078739546,2270.899074929478,2463.4465697304126,2669.776137447263,2890.3038087809996,3125.323864455516,3374.9710112063294,3639.16863308624,3917.577347523543,4209.548586888596,4514.0639293834265,4829.665259017393,5154.362649339254,5485.588546382481,5820.151849126987,5836.100826884888,5836.100826884888,6154.205200002093,6483.116668178813,6801.710360965149,7104.312472904447,7384.473166291031,7635.556485807219,7850.82456270952,8023.828443766491,8148.619405080194,8220.318166571056,8235.324090225831,8191.5953090535895,8089.188639837018,7929.886153149677,7717.195315647025,7456.914615811498,7155.504566946706,6820.69981610756,6460.686754618999,6083.697239727907,5697.419020426476,5309.311580415252,4925.205061954501,4550.8495136415395,4189.987587066825,3846.020875950638,3521.063959447521,3216.488300065485,2932.9623619537706,2670.5645409721133,2428.9202930508377,2207.3241575953107,2004.8297130433098,1820.3344888115353,1652.65468412516,1500.52760216254,1362.7442794142507,1238.1111768523738,1125.457608664557,1023.7032557010373,931.8277722464055,848.8687032608175,773.9872406834364,706.3902004726788,645.3598794958988,590.1963084219802,540.3389129153234,495.255816387713,454.4415844017666,417.5008708981715,384.00338455405426,353.6309523882542,326.0541924507992,300.9992736582336,278.2090402353995,257.4741383796573,238.5760611299755,221.3391959176068,205.61155911529713,191.23429701161683,178.0854133889885,166.04566969446694,155.01035394228504,144.8855584360402,135.58701731902855,130.75702006848303,1000,8.59374291262056,8.926668685169854,9.282928735132412,9.660532292592258,9.671511117463197,9.671511117463197,10.06037047276114,10.483810980208903,10.932803706916356,11.409235259447097,11.915081434747634,12.45270505872464,13.024321725136648,13.632327705025272,14.280106188042607,14.970285722699307,15.706391603416101,16.492364780907998,17.3319268451204,18.229600484514147,19.190312913507633,20.21943721351959,21.322742572317065,22.50639806508623,23.778151459024183,25.145002142124277,26.61566774286772,28.199918513872802,29.907416004850692,31.749791745200017,33.738679931548134,35.88889956686975,38.21415391982089,40.73179184159157,43.459980826107184,46.417282100481785,49.62660979466431,53.111560109201484,56.898435752276725,61.015577683250044,65.49447977381215,70.37089507047,75.6820850583045,81.46972579283813,87.778755207426,94.65924483446786,102.16507008454174,110.3562512576368,119.29685058729916,129.05797429777198,139.71765823814027,151.3596056584346,164.07567550437315,177.9658671673311,193.13900511209906,209.7134076558267,227.81762061666853,247.59127453583923,269.1855857613318,292.7644233783344,318.5050866926016,346.5991343869943,377.2532240852134,410.6899331084361,447.14854012466566,486.8857422927941,530.176276337606,577.313404777406,628.6106632402677,684.396181883943,745.0223768038088,810.8517658267433,882.2719110787467,959.682843237412,1043.4992398737459,1134.1404358548,1232.0327991099944,1337.6059274645493,1451.277025261284,1573.4478046707775,1704.4965325379583,1844.75199675131,1994.496963391938,2153.9400457777574,2323.179833068079,2502.219346460287,2690.903654574071,2888.8858203967993,3095.6509206894048,3310.4113223842387,3532.0998993462536,3759.3789479019033,3990.532347170161,4223.506854374381,4455.877960347631,4684.832948081538,4907.22505337258,5119.563135905016,5318.162151176299,5499.076858292884,5658.420323213798,5792.406308838897,5897.546429257296,5970.813305134907,5984.277769636013,5984.277769636013,6009.822617254416,6012.764161756548,5978.997708336001,5908.787902087045,5803.368746620653,5664.926186434935,5496.494086586504,5301.787958863737,5085.090298492508,4850.9035468199445,4603.881579497649,4348.5668023260605,4089.1829612968136,3829.610377692467,3573.232896702555,3322.888320031453,3080.9042842115723,2849.063372998709,2628.6629829990075,2420.572209264586,2225.272924012107,2042.9347182260801,1873.4694067340188,1716.5845865640556,1571.825780196098,1438.6491826046185,1316.408350681133,1204.4415611461775,1102.069671584791,1008.5588683500137,923.3212978981477,845.6092043194385,774.850623956911,710.4209888456908,651.7999420668742,598.4585306839222,549.9055487641267,505.72853862240356,465.51598298807437,428.9021118438003,395.5520744512207,365.16028441027817,337.4494987923855,312.16353340526473,289.08088506958177,267.9944642276593,248.71820431113474,231.08376883517357,216.14235311531343,216.14235311531343,214.9392935275635,200.14515607858334,186.57901348563465,174.13057629266012,162.69725499196974,152.18580430292823,142.51292557803342,133.60438449704392,125.39254519992357,117.81628965657505,110.81971454640677,104.35232823162191,98.36848445340921,92.82676217436878,87.69012366592446,82.92421508668589,78.49835234941649,74.383988557123,70.55576660073285,66.9902945278077,63.66656697100361,60.56517197237862,57.6685600207925,54.9610603851316,52.427418683190425,50.05442649713908,47.83000972364297,45.74281591109141,43.78251629442412,41.939803388617264,40.206224236715606,38.573655482159985,37.03493955449793,35.583457736016435,34.21302790858529,32.918085834486504,31.693376769463374,30.53417998270343,29.43606932870143,28.394992796298958,27.40721144455535,26.469137525783857,25.577616264963908,24.72981086813828,23.922866345824914,23.154356125094793,22.421933822577962,21.723373680132802,21.05660915048241,20.419687381248036,19.810753981633127,19.228361503139112,18.67103551648243,18.137260462679635,17.625760773826503,17.135187589277216,16.66420641516982,16.211722385990637,15.777198971931778,15.35960070060011,14.95804100224345,14.571341468912236,14.198564332254314,13.839668215901575,13.493604547601139,13.159662804211374,12.837330965238365,12.526103733061344,12.225376709986277,11.934411586745652,11.65296702629635,11.380832425980643,11.11722097741839,10.861459913219834,10.613412059771933,10.373618482822119,10.14042569037774,9.913917811572983,9.694529952492443,9.480530409217799,9.272849231217785,9.07070721419467,8.873837130900093,8.682264969547296,8.496066812557677,8.313920471811334,8.136492979041993,7.963300322121275,7.794186083664143,7.629026862519623,7.46769098089565,7.310000062356556,7.155824591421506,7.004984267095219,6.857323653980367,6.712696138260878,6.570949644634227,6.4319627568771205,6.295605242093698,6.161768977750033,6.0303500949043745,5.901238410893568,5.77433503054166,5.649530157537131,5.526717708128347,5.405801215610682,5.2866953613783805,5.169294771008633,5.053536596462327,4.939334406084831,4.8265988521384555,4.715257181887869,4.605222713841817,4.496421287189713,4.388781279215213,4.2822213861842675,4.176685535581031,4.072098163219449,3.968392290557331,3.8655172937465814,3.7634017407186837,3.6619901111502173,3.5612250481992955,3.461043533020135,3.361388956596662,3.2622006784671402,3.163420204054314,3.064990338898561,2.96685169032112,2.868976963605304,2.7713324558748957,2.6738807395642086,2.5765757810626986,2.4793902641274963,2.382303410889959,2.2853178576747233,2.188420769905212,2.0916285747681242,1.9949675617115983,1.898463650519476,1.8022215919300106,1.7063443087274408,1.6109106062851972,1.516048148193316,1.4219160525578118,1.3287107574798136,1.2368342047732868,1.1465903059279796,1.0581939682717432,0.9719437381577927,0.8883560236547497,0.8079536113939997,0.7309951921420715,0.6578744439824823,0.589016653053756,0.5245894109505188,0.464779917669554,0.40987555508187923,0.3596777844275923,0.31413071772185297,0.27319147621903206,0.2365701388039733,0.20408043533995338,0.17539831162261377,0.1500966372159855,0.1280817175313626,0.10889857309084428,9.228031833044546e-2,7.794744068132684e-2,6.564553746841886e-2,5.511369811597373e-2,4.6142345882533006e-2,3.8528303843123626e-2,3.2087494588255e-2,2.665469863903887e-2,2.2089713062525e-2,1.8264236306825714e-2,1.5069579023420675e-2,1.2406790307743477e-2,1.019439229637205e-2,8.361408668635452e-3,6.847677299322804e-3,5.5991394646588135e-3,4.571340019502295e-3,3.7272076862239685e-3,3.035673404049971e-3,2.4701201322104233e-3,2.0077684985158164e-3,1.6304850945057987e-3,1.3231164051107302e-3,1.0733532027836494e-3,8.701562430872698e-4,7.050164420002596e-4,5.707843674923127e-4,4.611983839834615e-4,3.744703823596125e-4,3.058481685058004e-4,2.4910188678920815e-4,2.0147691388142547e-4,1.6122438616473527e-4,1.271001489760383e-4,1.003342379529025e-4,7.952947546445226e-5,6.136939236064883e-5,4.6799991668773286e-5,3.727972332830603e-5,3.289781102074548e-5,2.7447813214972927e-5,2.301970559606575e-5,1.8925181456531485e-5,1.4819059828233891e-5,9.999999999989472e-6,0,0,0,0,0,0,0,0,0,0,0,0,0,0,0,0,0,0,0,0,0,0,0,0,0,0,0,0,0,0,0,0,0,0,0,0,0,0,0,0,0,0,0,0,0,0,0,0,0,0,0,0,0,0,0,0,0,0,0,0,0,0,0,0,0,0,0,0,0,0,0,0,0,0,0,0,0,0,0,0,0,0,0,0,0,0,0,0,0,0,0,0,0,0,0,0,0,0,0,0,0,0,0,0,0,0,0,0,0,0,0,0,0,0,0,0,0,0,0,0,0,0,0,0,0,0,0,0,0,0,0,0,0,0,0,0,0,0,0,0,0,0,0,0,0,0,0,0,0,0,0,0,0,0,0,0,0,0,0,0,0,0,0,0,0,0,0,0,0,0,0,0,0,0,0,0,0,0,0,0,0,0,0,0,0,0,0,0,0,0,0,0,0,0,0,0,0,0,0,0,0,0,0,0,0,0,0,0,0,0,0,0,0,0,0,0,0,0,0,0,0,0,0,0,0,0,0,0,0,0,0,0,0,0,0,0,0,0,0,0,0,0,0,0,0,0,0,0,0,0,0,0,1000,9.87174897013412,8.295405722800577,8.648394333582209,9.021675044938425,9.416647109667025,9.83486080652664,10.277997291807427,10.747872862866295,11.246530845839212,11.776101790116487,12.338852587745826,12.93741555485048,13.574661737903401,14.253651402431583,14.977703786581543,15.750600353406295,16.57606911941937,17.4582878517018,18.402734427920826,19.4142199509501,20.498741777234855,21.662578978485246,22.912767219683424,24.25703025128195,25.703599791581407,27.26215515399394,28.942028911874825,30.75620472356304,32.71411252099803,34.83210576239691,37.123329286243646,39.604933509217844,42.29475461569674,45.21276144787831,48.38054686133262,51.82127844477433,55.56164570834219,59.631475280936336,64.0607689080711,68.88513886697187,74.1408449188714,79.87255280401848,86.12194205227762,92.94361486069668,100.38649050288385,108.51427394672717,117.39200756553015,127.08704635817108,137.67911500506673,149.25816144326453,161.9076324182965,175.7360788400148,190.84843447955416,207.36532790379945,225.4169364780736,245.14371044917922,266.6987774631024,290.2481080125541,315.9708960868846,344.0607093778864,374.7272007204002,408.1968327051432,444.7130534740048,484.5374972489837,527.9504864290891,575.2517225122249,626.7608010437881,682.8174121069761,743.7812571184354,810.0316062672704,881.9663865068478,960.0006930310822,1044.5645906065367,1136.1000220845754,1235.0567148399414,1341.8868670159573,1457.0382401205904,1580.945623285799,1714.019526203513,1856.6359613830923,2009.120414424184,2171.7211039164476,2344.6005857978303,2527.809607471632,2721.2483476100165,2924.639822576819,3137.5048255916463,3359.1392356410424,3588.518533308201,3824.299361675763,4064.8341945908974,4308.090045123701,4551.5736056954565,4792.400824084925,5027.38345781464,5252.956866253535,5465.128281258589,5659.71990442788,5832.680853443397,5980.063562657786,6097.790891035902,6182.291836325313,6231.0096252721505,6241.903310742934,6213.987265447661,6147.249193603676,6042.848293636897,5902.913936849201,5730.5917263749025,5529.767686672449,5304.933651469678,5060.948752047117,4802.757834872575,4535.280315262282,4263.087799743718,3990.4043023865984,3720.8862973633363,3457.6417532540827,3203.1962670074195,2959.479369928832,2727.913861553111,2509.435930140983,2304.555819857997,2113.4497225650066,1936.0139263106605,1771.9168350289967,1620.689841793279,1481.7190709209617,1354.326627951229,1237.7848851666613,1131.3530914050698,1034.2854905445688,945.8584991350662,865.3669049048366,792.1502933614674,725.571242924453,665.0570149985501,610.0387761738198,560.0448991294148,514.5929030496513,473.25275728683795,435.6592382299487,401.44583009001684,370.29649570797284,341.92229158785426,316.05940354292636,292.4701512650011,270.9401468389656,251.2747031529071,233.2987404922741,216.85383027548266,201.79737889471394,188.0014553443764,175.34933921931886,163.7365229453377,153.06750537812556,143.25750063373826,134.2283802953331,125.91120424644188,118.24167161137949,111.16457115789424,104.62432108700213,98.5797792474988,92.98422203327277,87.79952491646715,82.99072730921968,78.52950189290445,74.38389533394897,70.52815076095365,66.93893006197362,63.59455912149283,60.47532303170527,57.5631114645326,54.84203300279075,52.296805125874506,49.913878898384965,47.68083105744932,45.58616468904073,43.61936163671878,41.77142736060332,40.03355852847017,38.397668329587844,36.85629644710466,35.40269549671951,34.030670366005275,32.73451843383906,31.5089984736758,30.34935974683298,29.251086283637772,28.210072383361236,27.222396792795852,26.28476035009487,25.393909181043227,24.546904948886315,23.740834747531043,22.973130056089115,22.241468437580455,21.54372126518974,20.87795901855539,20.24206524755255,19.634282332069738,19.052971592608614,18.496616986506567,17.963856295092707,17.45336751668611,16.96381137600421,16.494062110093978,16.04301113891066,15.609663569065098,15.193059105461957,14.792342737856274,14.406654521712932,14.035246928143609,13.677339942811944,13.332240848928805,12.999282725825344,12.677839010048107,12.367353506434787,12.067328531354214,11.777286742551212,11.49678643474719,11.225389032356215,10.962487072577366,10.707638405354592,10.460507316907615,10.220681622887746,9.988012474869706,9.762283173320384,9.543142658129034,9.330176641447625,9.122837560287625,8.92091997372994,8.724316253446231,8.533273356898524,8.347349257225726,8.165475099937911,7.98834235212255,7.8154721746452855,7.646679062427006,7.481803417097839,7.320674750740447,7.163125276872782,7.008999621765077,6.858159728621005,6.710443680635283,6.565726088606902,6.42385140580948,6.284702737298698,6.148158728944324,6.014091059732323,5.88240715429891,5.752979003430058,5.625716139152957,5.500504937026574,5.377246586135062,5.255845882699196,5.136201300728674,5.018235420311707,4.9018480945526575,4.786969830702501,4.673515574172741,4.56140650519486,4.4505728356286784,4.340932933057439,4.232413850844871,4.124937954474827,4.018430943275767,3.91281777093154,3.808030463171564,3.7040153601867085,3.600699342032811,3.4980328990580496,3.3959497798759477,3.2943984766920207,3.1933282226819304,3.0926828943838047,2.9924211750501826,2.89248878995811,2.7928356090178084,2.6934254587134747,2.594226949780173,2.495193665752018,2.3962879986427637,2.2975351291282964,2.1989597474291394,2.100549006598164,2.0022298395014397,1.9041283785325396,1.806335591148233,1.7089245650912808,1.6119895599499332,1.5156938691357535,1.4202590387392915,1.3259046444190403,1.2328456352930408,1.141377982269766,1.051933993341786,0.9649852503019707,0.8808712907978778,0.7997993051275514,0.7222517047749593,0.6489492589148564,0.579937717274294,0.5154035148133227,0.455881308204441,0.4010752719548634,0.35125013987959286,0.3061606533374324,0.2656461757054131,0.2295868850625847,0.19761052805991827,0.16941092074735228,0.1446661964062037,0.1231467482986077,0.10444997275260162,8.831802998761655e-2,7.439452106160549e-2,6.2477992171466934e-2,5.232287062298297e-2,4.369288575459843e-2,3.6380283905237926e-2,3.021081085236494e-2,2.5023522727330206e-2,2.067628487230901e-2,1.704353264314265e-2,1.4018289763763677e-2,1.1505840763394021e-2,1.1505840763394021e-2,9.423803610500256e-3,7.701505175449879e-3,6.287188051696634e-3,5.123267532005947e-3,4.1689278404998045e-3,3.388073107819187e-3,2.7496191882767466e-3,2.230319211358912e-3,1.8086041817943774e-3,1.4659385640722522e-3,1.186705591433913e-3,9.595308506070661e-4,7.763867571118994e-4,6.276196358377551e-4,5.06766896593692e-4,4.0827431765962444e-4,3.2808716330122326e-4,2.621880755915975e-4,2.0922760692024698e-4,1.6669862600444875e-4,1.297818621355992e-4,1.0018165799352107e-4,7.990724384958922e-5,6.85212452650564e-5,5.80378593114066e-5,4.824655336237892e-5,3.960771611635959e-5,3.283713097742352e-5,2.5703772487419847e-5,2.0315019539677067e-5,1.7803588851415723e-5,1.9613313709043013e-5,2.0543402367812205e-5,2.0660937330091137e-5,1.863694227637366e-5,1.467293720511522e-5,9.999999999933692e-6,0,0,0,0,0,0,0,0,0,0,0,0,0,0,0,0,0,0,0,0,0,0,0,0,0,0,0,0,0,0,0,0,0,0,0,0,0,0,0,0,0,0,0,0,0,0,0,0,0,0,0,0,0,0,0,0,0,0,0,0,0,0,0,0,0,0,0,0,0,0,0,0,0,0,0,0,0,0,0,0,0,0,0,0,0,0,0,0,0,0,0,0,0,0,0,0,0,0,0,0,0,0,0,0,0,0,0,0,0,0,0,0,0,0,0,0,0,0,0,0,0,0,0,0,0,0,0,0,0,0,0,0,0,0,0,0,0,0,0,0,0,0,0,0,0,0,0,0,0,0,0,0,0,0,0,0,0,0,0,0,0,0,0,0,0,0,0,0,0,0,0,0,0,0,0,0,0,0,0,0,0,0,0,0,0,0,0,0,0,0,0,0,0,0,0,0,0,0,0,0,0,0,0,0,0,0,0,0,0,0,0,0,0,0,0,0,0,0,0,0,0,0,0,0,0,0,0,0,0,0,0,0,0,0,0,0,0,0,0,0,0,0,0,0,0,0,0,0,0,0,0,0,0,0,0,0,0,0,0,0,0,0,0,0,0,0,0,0,0,0,0,0,0,0,0,0,0,0,0,0,0,0,0,0,0,0,0,0,0,0,0,0,0,0,0,0,0,0,0,0,0,0,0,0,0,0,0,0,0,0,0,0,0,0,0,0,0,0,0,0,0,0,0,0,0,0,0,0,0,0,0,0,0,0,0,0,0,0,0,0,0,0,0,0,0,0,0,0,0,0,0,0,0,0,0,0,0,0,0,0,0,0,0,0,0,0,0,0,0,0,0,0,0,0,0,0,0,0,0,0,0,0,0,0,0,0,0,0,0,0,0,0,0,0,0,0,0,0,0,0,0,0,0,0,0,0,0,0,0,0,0,0,0,0,0,0,0,0,0,0,0,0,0,0,0,0,0,0,0,0,0,0,0,0,0,0,0,0,0,0,0,0,0,0,0,0,0,0,0,0,0,0,0,0,0,0,0,0,0,0,0,0,0,0,0,0,0,0,0,0,0,0,0,0,0,0,0,0,0,0,0,0,0,0,0,0,0,0,0,0,0,0,0,0,0,0,0,0,0,0,0,0,0,0,0,0,0,0,0,0,0,0,0,0,0,0,0,0,0,0,0,0,0,0,0,0,0,0,0,0,0,0,0,0,0,0,0,0,0,0,0,0,0,0,0,0,0,0,0,0,0,0,0,0,0,0,0,0,0,0,0,0,0,0,0,0,0,0,0,0,0,0,0,0,0,0,0,0,0,0,0,0,0,0,0,0,0,0,0,0,0,0,0,0,0,0,0,0,0,0,0,0,0,0,0,0,0,0,0,0,0,0,0,0,0,0,0,0,0,0,0,0,0,0,0,0,0,0,0,0,0,0,0,0,0,0,0,0,0,0,0,0,0,0,0,0,0,0,0,0,0,0,0,0,0,0,0,0,0,0,0,0,0,0,0,0,0,0,0,0,0,0,0,0,0,0,0,0,0,0,0,0,0,0,0,0,0,0,0,0,0,0,0,0,0,0,0,0,0,0,0,0,0,0,0,0,0,0,0,0,0,0,0,0,0,0,0,0,0,0,0,0,0,0,0,0,0,0,0,0,0,0,0,0,0,0,0,0,0,0,0,0,0,0,0,0,0,0,0,0,0,0,0,0,0,0,0,0,0,0,0,0,0,0,0,0,0,0,0,0,0,0,0,0,0,0,0,0,0,0,0,0,0,0,0,0,0,0,0,0,0,0,0,0,0,0,0,0,0,0,0,0,0,0,0,0,0,0,0,0,0,0,0,0,0,0,0,0,0,0,0,0,0,0,0,0,0,0,0,0,0,0,0,0,0,0,0,0,0,0,0,0,0,0,0,0,0,0,0,0,0,0,0,0,0,0,0,0,0,0,0,0,0,0,0,0,0,0,0,0,0,0,0,0,0,0,0,0,0,0,0,0,0,0,0,0,0,0,0,0,0,0,0,0,0,0,0,0,0,0,0,0,0,0,0,0,0,0,0,0,0,0,0,0,0,0,0,0,0,0,0,0,0,0,0,0,0,0,0,0,0,0,0,0,0,0,0,0,0,0,0,0,0,0,0,0,0,0,0,0,0,0,0,0,0,0,0,0,0,0,0,0,0,0,0,0,0,0,0,0,0,0,0,0,0,0,0,0,0,0,0,0,0,0,0,0,0,0,0,0,0,0,0,0,0,0,0,0,0,0,0,0,0,0,0,0,0,0,0,0,0,0,0,0,0,0,0,0,0,0,0,0,0,0,0,0,0,0,0,0,0,0,0,0,0,0,0,0,0,0,0,0,0,0,0,0,0,0,0,0,0,0,0,0,0,0,0,0,0,0,0,0,0,0,0,0,0,0,0,0,0,0,0,0,0,0,0,0,0,0,0,0,0,0,0,0,0,0,0,0,0,0,0,0,0,0,0,0,0,0,0,0,0,0,0,0,0,0,0,0,0,0,0,0,0,0,0,0,0,0,0,0,0,0,0,0,0,0,0,0,0,0,0,0,0,0,0,0,0,0,0,0,0,0,0,0,0,0,0,0,0,0,0,0,0,0,0,0,0,0,0,0,0,0,0,0,0,0,0,0,0,0,0,0,0,0,0,0,0,0,0,0,0,0,0,0,0,0,0,0,0,0,0,0,0,0,0,0,0,0,0,0,0,0,0,0,0,0,0,0,0,0,0,0,0,0,0,0,0,0,0,0,0,0,0,0,0,0,0,0,0,0,0,0,0,0,0,0,0,0,0,0,0,0,0,0,0,0,0,0,0,0,0,0,0,0,0,0,0,0,0,0,0,0,0,0,0,0,0,0,0,0,0,0,0,0,0,0,0,0,0,0,0,0,0,0,0,0,0,0,0,0,0,0,0,0,0,0,0,0,0,0,0,0,0,0,0,0,0,0,0,0,0,0,0,0,0,0,0,0,0,0,0,0,0,0,0,0,0,0,0,0,0,0,0,0,0,0,0,0,0,0,0,0,0,0,0,0,0,0,0,0,0,0,0,0,0,0,0,0,0,0,0,0,0,0,0,0,0,0,0,0,0,0,0,0,0,0,0,0,0,0,0,0,0,0,0,0,0,0,0,0,0,0,0,0,0,0,0,0,0,0,0,0,0,0,0,0,0,0,0,0,0,0,0,0,0,0,0,0,0,0,0,0,0,0,0,0,0,0,0,0,0,0,0,0,0,0,0,0,0,0,0,0,0,0,0,0,0,0,0,0,0,0,0,0,0,0,0,0,0,0,0,0,0,0,0,0,0,0,0,0,0,0,0,0,0,0,0,0,0,0,0,0,0,0,0,0,0,0,0,0,0,0,0,0,0,0,0,0,0,0,0,0,0,0,0,0,0,0,0,0,0,0,0,0,0,0,0,0,0,0,0,0,0,0,0,0,0,0,0,0,0,0,0,0,0,0,0,0,0,0,0,0,0,0,0,0,0,0,0,0,0,0,0,0,0,0,0,0,0,0,0,0,0,0,0,0,0,0,0,0,0,0,0,0,0,0,0,0,0,0,0,0,0,0,0,0,0,0,0,0,0,0,0,0,0,0,0,0,0,0,0,0,0,0,0,0,0,0,0,0,0,0,0,0,0,0,0,0,0,0,0,0,0,0,0,0,0,0,0,0,0,0,0,0,0,0,0,0,0,0,0,0,0,0,0,0,0,0,0,0,0,0,0,0,0,0,0,0,0,0,0,0,0,0,0,0,0,0,0,0,0,0,0,0,0,0,0,0,0,0,0,0,0,0,0,0,0,0,0,0,0,0,0,0,0,0,0,0,0,0,0,0,0,0,0,0,0,0,0,0,0,0,0,0,0,0,0,0,0,0,0,0,0,0,0,0,0,0,0,0,0,0,0,0,0,0,0,0,0,0,0,0,0,0,0,0,0,0,0,0,0,0,0,0,0,0,0,0,0,0,0,0,0,0,0,0,0,0,1000,8.060460908834628,8.398884103339478,8.757966311351922,9.137759263752898,9.539580395987954,9.965104849368924,10.416141656530412,10.894450500941884,11.402095426220326,11.941414391783198,12.514619722555745,13.124556076052475,13.774014035966887,14.465991422837625,15.204337534606266,15.992328444769104,16.83450002897723,17.735165784884085,18.699321921864815,19.732431529791956,20.84041501022454,22.029805519669022,23.307802809556666,24.682343396888175,26.16167369078635,27.756014488577883,29.475433729109298,31.331607735945187,33.33754121697038,35.50632572151556,37.854343743245934,40.39812754566981,43.15588448579396,46.14768019901698,49.39639788907546,52.92724980364131,56.76643957753048,60.94312520123808,65.49019020676306,70.44456160978696,75.84468479425558,81.73236922360459,88.15480178216175,95.16494489585222,102.8174508785111,111.1738798810482,120.30103362962487,130.27283807335982,141.170608475822,153.08070456762422,166.09872467131032,180.32956760292515,195.88525672639415,212.88649222014675,231.46925610304956,251.78326536346634,273.98484129031357,298.2419658896029,324.74043627047604,353.6953630663391,385.28923645407673,419.792687240947,457.4445614881605,498.51718891974906,543.3025514805829,592.112533905867,645.2804764447593,703.1609410100842,766.1302025671345,834.5858981533974,908.9459028671378,989.6469409449086,1077.1427929423119,1171.9012012006315,1274.3989178653153,1385.118815407979,1504.541717420749,1633.1370263981291,1771.353987662381,1919.6015727467386,2078.2475637345683,2247.5944160602926,2427.847703539413,2619.0668388538443,2821.217916419046,3034.0817188998776,3257.1852047487673,3489.7751421024996,3730.8565636391336,3979.195206974339,4233.012858135131,4490.122351096876,4747.946917333945,5003.69454577551,5254.008380308168,5494.593500943541,5721.381453460258,5930.2659236421105,6092.930540411788,6092.930540411788,6116.527645496916,6275.668743207959,6403.461432314247,6496.104838320451,6550.498294172132,6564.385587227517,6536.497229369494,6466.83155788562,6356.517231195502,6207.830178826649,6024.2381073084925,5809.928386830042,5569.774373929245,5309.158546560469,5033.457940983124,4748.016929913163,4457.903740284326,4167.636624158833,3881.01728731295,3601.5908742170445,3332.006381091815,3074.1509137197127,2829.696577807183,2599.4400892513754,2383.920167441612,2183.2978368922672,1997.32887818997,1825.6839247908536,1667.7837674481282,1522.9284200471268,1390.3650315095929,1269.2967647881721,1158.9048501542884,1058.3808539120264,966.9365583653245,883.817267765095,808.3077517492884,739.7374695177774,677.4808558154571,620.9588883271817,569.6387297359651,523.0326138372544,480.6945826543283,442.219782122617,407.2398788332143,375.4186969278965,346.4577436699862,320.07949753951544,296.0372053631743,274.10974296963127,254.09175317230412,235.81385342157634,219.0960615657049,203.80496890282365,189.79522430607568,176.9541494399301,165.1761344142122,154.36243044476396,144.42354661701503,135.28027469966193,126.8614715303305,119.10210699576365,111.94341412081998,105.3325128851504,99.22124217690875,93.56717912099438,88.33063148969427,83.47649741609511,78.97221417479484,74.78832307547053,70.89872456034014,67.27848910830055,63.90658975071786,60.76200246070198,57.827478069781364,55.08564635802443,52.521684807872504,50.1220510445513,47.873409022424816,45.76514535674841,43.78582523724958,41.926512025028046,40.17790171102833,38.53210775043968,36.981701860939765,35.51977725710671,34.14013244033676,32.83699946335787,31.60507006145114,30.439456977325555,29.335691848375006,28.28959750831322,27.297398579223216,26.35557253171171,25.460877786501953,24.610251255983346,23.800899440569818,23.030211888429456,22.29582450041767,21.595554512418417,20.927314540438164,20.28918712193811,19.679328539328136,19.09601597414491,18.537801794765365,18.003294729182226,17.491259514393015,17.00043807787226,16.529312008147425,16.076805406609814,15.642131818741236,15.22439538646289,14.82295034294262,14.43637189660668,14.063441302689073,13.70481293453827,13.358925983130085,13.025192515942734,12.702981615725646,12.39196459603019,12.091502854804427,11.800522897642464,11.51949329679338,11.247107188738545,10.983960624476753,10.728674822495588,10.481032935033024,10.241027846125476,10.008168235104998,9.781964199567373,9.5621071154534,9.348371777083832,9.14054652921262,8.938370535691275,8.741571739412544,8.54991546279023,8.363182967421906,8.181144424015944,8.003597520440783,7.830392740294418,7.66133639518932,7.496282235230419,7.33501244848716,7.177353002256958,7.023111835986617,6.872127389560347,6.724246313496565,6.579365962100429,6.437387813435826,6.298159538097382,6.1615503267370615,6.027409830166471,5.895606029269435,5.766047447843705,5.638627256990704,5.5133363095435,5.390062207720114,5.268663943005282,5.1490375030193904,5.03105158643866,4.914610904536531,4.799618616346294,4.686091217127733,4.57401356800314,4.463239785991724,4.353697681593832,4.24521093078811,4.137686899928558,4.031089601209238,3.9253766982201794,3.820743342552912,3.7167559137629262,3.613480066812708,3.510868138156496,3.4088526465159767,3.3073613657640717,3.2063439474011366,3.1057575291706394,3.0055501183826814,2.9056728482364615,2.8060723452772454,2.706707731706856,2.6075411052435133,2.5085639926924856,2.409748379060404,2.311072326002215,2.2125530800375954,2.114170297477293,2.0159142726057926,1.9179261024733665,1.8202210017751,1.7228326943531562,1.625905474880919,1.5296022558567695,1.4341033517664936,1.3396226456607767,1.2464153662656656,1.1547920433073808,1.0651045640080994,0.9777357633034194,0.8931030468359739,0.8116278739765724,0.7337182096566373,0.6597643990935572,0.59011633698243,0.5250571321081731,0.46466404248277265,0.409143544086872,0.35859163949187806,0.31280420946799004,0.2716263285625714,0.23488070183221457,0.20232554631146252,0.17356679765341027,0.14833333260699155,0.12634596695456113,0.10723670546512179,9.067115294567532e-2,7.645440418045352e-2,6.427685081958179e-2,5.3831812188947094e-2,4.497785206478307e-2,3.7480483296374344e-2,3.1143777890583424e-2,2.5809758381684842e-2,2.1337041274958092e-2,1.7598731296472853e-2,1.4483692787840582e-2,1.1896571919571988e-2,9.751866266844798e-3,7.977799432306339e-3,6.5163887970152035e-3,5.31468651217615e-3,4.326838189165339e-3,3.516484646132493e-3,2.854087076792504e-3,2.314768653985853e-3,1.876153930351571e-3,1.5201264376430005e-3,1.230433876032867e-3,9.948130927883213e-4,8.030141964448306e-4,6.432444050652384e-4,5.110206798461093e-4,4.047612153472224e-4,3.2661387980836826e-4,2.6998243047561294e-4,2.213621488631029e-4,1.7953670950019617e-4,1.4461352214338743e-4,1.120774958713496e-4,8.511111229158898e-5,6.653243073153677e-5,5.5762383049681207e-5,4.653744902420402e-5,3.9618233004002024e-5,3.362050120857114e-5,2.651293613356496e-5,2.023193035517917e-5,1.6127419183222787e-5,1.2890805305205995e-5,1.0099650335411836e-5,9.99999999990231e-6,0,0,0,0,0,0,0,0,0,0,0,0,0,0,0,0,0,0,0,0,0,0,0,0,0,0,0,0,0,0,0,0,0,0,0,0,0,0,0,0,0,0,0,0,0,0,0,0,0,0,0,0,0,0,0,0,0,0,0,0,0,0,0,0,0,0,0,0,0,0,0,0,0,0,0,0,0,0,0,0,0,0,0,0,0,0,0,0,0,0,0,0,0,0,0,0,0,0,0,0,0,0,0,0,0,0,0,0,0,0,0,0,0,0,0,0,0,0,0,0,0,0,0,0,0,0,0,0,0,0,0,0,0,0,0,0,0,0,0,0,0,0,0,0,0,0,0,0,0,0,0,0,0,0,0,0,0,0,0,0,0,0,0,0,0,0,0,0,0,0,0,0,0,0,0,0,0,0,0,0,0,0,0,0,0,0,0,0,0,0,0,0,0,0,0,0,0,0,0,0,0,0,0,0,0,0,0,0,0,0,0,0,0,0,0,0,0,0,0,0,0,0,0,0,0,0,0,0,0,0,0,0,0,0,0,0,0,0,0,0,0,0,0,0,0,0,0,0,0,0,0,0,0,0,0,0,0,0,0,0,0,0,0,0,0,0,0,0,0,0,0,0,0,0,0,0,0,0,0,0,0,0,0,0,0,0,0,0,0,0,0,0,0,0,0,0,0,0,0,0,0,0,0,0,0,0,0,0,1000,8.206316063437757,8.554288794843943,8.922335120294319,9.311574829035719,9.723464879441199,10.159731219517914,10.62228088409409,11.112855913946444,11.63377320430169,12.187417088628473,12.775822554683659,13.402074872898654,14.069118296240632,14.780292044029304,15.539033840708035,16.34927345312634,17.21525331417301,18.14169213920256,19.133817579357228,20.197271613218998,21.338159385664405,22.56332556187832,23.880095221102387,25.296598629693033,26.821790939183753,28.465396579226855,30.2383547783602,32.152331797159796,34.22096284669961,36.45796606331278,38.87965346335668,41.503533418341455,44.34768160661298,47.43388320788708,50.78509657225006,54.425970362695764,58.38368973071592,62.689770349262254,67.37655299330522,72.4796354327576,78.03922722977649,84.09919275137595,90.706914259639,97.91338699819181,105.77382390870866,114.35278378167857,123.71531517149735,133.9361620861555,145.0921021845192,157.27181844472213,170.56535227388665,185.08021739294534,200.92025094067273,218.2065115058595,237.07064250576184,257.6432458268792,280.08520331497914,304.5456164983572,331.2017849637598,360.24009627212564,391.8467590229345,426.2432451995893,463.64926631431314,504.2915007062298,548.4214375093692,596.2964636023279,648.1849999446799,704.3643100746647,765.1186078765055,830.736784357684,901.5083055573658,977.7190407668629,1059.6464586836473,1147.5528022745045,1241.6765661268437,1342.2251217695457,1449.3654820323648,1563.20651404902,1683.7914611489605,1811.07941847675,1944.9308987954444,2085.082678396596,2231.1341870724,2382.5288967138727,2538.5409125909123,2698.2453785320736,2860.5077939895227,3023.9754637249107,3187.0886651470523,3348.0704983844394,3504.925299433529,3655.4741319444447,3797.4191842092955,3928.4209263539296,4046.0779577400826,4148.007705792285,4231.9524504609735,4296.100064064853,4338.7866506155415,4358.758507546577,4355.229429510415,4328.152292136554,4277.852499250205,4205.187571517426,4111.480385754647,3998.61729642117,3869.102498233687,3725.2978494920744,3569.704474205175,3405.241351845634,3234.570275254884,3060.1887033711146,2884.576437105528,2709.790813157727,2537.7076382282153,2369.872305090962,2207.5654363558397,2051.780608170637,1903.2432713746375,1762.4514853706287,1629.6923052526438,1505.0803470205321,1388.588295964024,1280.0700362933683,1179.2912779913006,1085.9501803996886,999.6972324674895,920.145268189156,846.914736764971,779.5762592510404,717.7421233335037,660.995840636721,608.9892097719811,561.3232382130133,517.6785655430645,477.7105728020686,441.1218382474053,407.63003575407555,376.968403365933,348.8872137123583,323.1786487872612,299.62160475636915,278.03623898919614,258.2431372658944,240.0894184540016,223.4294858398327,208.1316677497857,194.07631025367678,181.15446119286275,169.26637748240213,158.3216705984418,148.23800260884397,138.9402137337787,130.3608193153455,122.43894592404573,115.11781422352101,108.34688258921487,102.07925574560184,96.27254261499385,90.88877521391603,85.89214964458637,81.25153138148623,76.93732020261574,72.92300392615995,69.18502669107038,65.70035303374164,62.44984724580073,59.414448521668476,56.57740683536356,53.9240060164158,51.43925952741781,49.111173927830116,46.92746163422947,44.87737503731553,42.95137577804289,41.14004689551193,39.43523832842937,37.8292515676855,36.31507250150405,34.886251147841925,33.536842668514595,32.26136585682642,31.05472075615642,29.912289000636108,28.829764289384023,27.80311372972177,26.828906112148452,25.90357448270569,25.02423210625452,24.187960535552875,23.391858106833535,22.63338005775208,21.910287130806175,21.220273110698116,20.56142322558077,19.93214743896886,19.3308796045805,18.755801654609666,18.205536128545724,17.67846552652255,17.172824196864777,16.68683344912662,16.220693308139232,15.773767890143295,15.344038701849483,14.930788242688582,14.53323476632077,14.150509013019578,13.78179122997841,13.426574418815202,13.083682558822197,12.753049969062332,12.433596454480227,12.12539238680223,11.826957069493247,11.538710917066053,11.259528864820263,10.989738791035478,10.72816182290725,10.474315897736329,10.228478068175864,9.989752793063479,9.758157336327445,9.533201583628063,9.31456771786101,9.10201524775243,8.895317892214576,8.69406779958727,8.498157534846545,8.307286298913745,8.12122715557197,7.939863060626852,7.7627105512372,7.58993392075306,7.421013364472168,7.2561714028470865,7.094788521150314,6.937057359087624,6.782836504676864,6.631378602955059,6.483153492463192,6.337808512781883,6.195484513807213,6.055680024262264,5.91840734721955,5.783572851999813,5.651045587427324,5.520722010736201,5.392481667927853,5.266222178084217,5.141857477602384,5.019297544341735,4.8984581564120635,4.77925339322802,4.661592603026974,4.54538685925597,4.430544218485481,4.316970272168557,4.20456967503097,4.093265182115964,3.982977097598853,3.8736141586906374,3.7651130453533255,3.6574408488118832,3.550525922263265,3.4443170929493094,3.3387605578328725,3.2338165674998516,3.1294472062455574,3.025497061833438,2.9218428973332062,2.8185741647105145,2.7157299472235548,2.6131202015502613,2.5107720576827197,2.408678916035679,2.306787661729203,2.2051077185635988,2.103704800320974,2.002558489511384,1.901662103293442,1.8011923580215767,1.7013231480520616,1.6019609140973776,1.5031355462870206,1.4055505409336706,1.3093699534427463,1.214540341436267,1.12153628753569,1.0307352088632087,0.9426824480916126,0.8576250129907125,0.7761157927612065,0.6985596838426691,0.625307300441544,0.5566862684454491,0.4929663690567089,0.4342319983787296,0.38055236835707873,0.33185065665120383,0.28802176145152175,0.24887992356381874,0.214144017752334,0.18351629324280988,0.15666120317365778,0.13323536424205273,0.11290135072321213,9.533525883022517e-2,8.023666216444067e-2,6.730834699221334e-2,5.62824780633094e-2,4.69224507312869e-2,3.89937110801639e-2,3.2313814848047254e-2,2.6707694789814305e-2,2.2016027246360738e-2,1.810319849572441e-2,1.4851935380350845e-2,1.2158307402461824e-2,9.932189356031355e-3,8.098456907759751e-3,6.591347749841231e-3,5.356644932205255e-3,4.345349804298465e-3,3.5230861779479462e-3,2.855240191596666e-3,2.30868074841673e-3,1.860444193994786e-3,1.4921062154436807e-3,1.1949432516180315e-3,9.601775455966214e-4,7.784905550911095e-4,6.343122137259373e-4,5.143734736473173e-4,4.105750809566945e-4,3.1930973440661217e-4,2.486498729334676e-4,1.979199104894892e-4,1.6992066583512605e-4,1.4831810265956277e-4,1.2540066798040757e-4,9.113136227873101e-5,5.787291217326874e-5,3.3447562219246216e-5,2.856275119794436e-5,4.136241569824317e-5,5.353284626468493e-5,5.2028771469075895e-5,2.3844931931793977e-5,9.999999999371243e-6,0,0,0,0,0,0,0,0,0,0,0,0,0,0,0,0,0,0,0,0,0,0,0,0,0,0,0,0,0,0,0,0,0,0,0,0,0,0,0,0,0,0,0,0,0,0,0,0,0,0,0,0,0,0,0,0,0,0,0,0,0,0,0,0,0,0,0,0,0,0,0,0,0,0,0,0,0,0,0,0,0,0,0,0,0,0,0,0,0,0,0,0,0,0,0,0,0,0,0,0,0,0,0,0,0,0,0,0,0,0,0,0,0,0,0,0,0,0,0,0,0,0,0,0,0,0,0,0,0,0,0,0,0,0,0,0,0,0,0,0,0,0,0,0,0,0,0,0,0,0,0,0,0,0,0,0,0,0,0,0,0,0,0,0,0,0,0,0,0,0,0,0,0,0,0,0,0,0,0,0,0,0,0,0,0,0,0,0,0,0,0,0,0,0,0,0,0,0,0,0,0,0,0,0,0,0,0,0,0,0,0,0,0,0,0,0,0,0,0,0,0,0,0,0,0,0,0,0,0,0,0,0,0,0,0,0,0,0,0,0,0,0,0,0,0,0,0,0,0,0,0,0,0,0,0,0,0,0,0,0,0,0,0,0,0,0,0,0,0,0,0,0,0,0,0,0,0,0,0,0,0,0,0,0,0,0,0,0,0,0,0,0,0,0,0,0,0,0,0,0,0,0,0,0,0,0,0,0,0,0,0,0,0,0,0,0,0,0,0,0,0,0,0,0,0,0,0,0,0,0,0,0,0,0,0,0,0,0,0,0,0,0,0,0,0,0,0,0,0,0,0,0,0,0,0,0,0,0,0,0,0,0,0,0,0,0,0,0,0,0,0,0,0,0,0,0,0,0,0,0,0,0,0,0,0,0,0,0,0,0,0,0,0,0,0,0,0,0,0,0,0,0,0,0,0,0,0,0,0,0,0,0,0,0,0,0,0,0,0,0,0,0,0,0,0,0,0,0,0,0,0,0,0,0,0,0,0,0,0,0,0,0,0,0,0,0,0,0,0,0,0,0,0,0,0,0,0,0,0,0,0,0,0,0,0,0,0,0,0,0,0,0,0,0,0,0,0,0,0,0,0,0,0,0,0,0,0,0,0,0,0,0,0,0,0,0,0,0,0,0,0,0,0,0,0,0,0,0,0,0,0,0,0,0,0,0,0,0,0,0,0,0,0,0,0,0,0,0,0,0,0,0,0,0,0,0,0,0,0,0,0,0,0,0,0,0,0,0,0,0,0,0,0,0,0,0,0,0,0,0,0,0,0,0,0,0,0,0,0,0,0,0,0,0,0,0,0,0,0,0,0,0,0,0,0,0,0,0,0,0,0,0,0,0,0,0,0,0,0,0,0,0,0,0,0,0,0,0,0,0,0,0,0,0,0,0,0,0,0,0,0,0,0,0,0,0,0,0,0,0,0,0,0,0,0,0,0,0,0,0,0,0,0,0,0,0,0,0,0,0,0,0,0,0,0,0,0,0,0,0,0,0,0,0,0,0,0,0,0,0,0,0,0,0,0,0,0,0,0,0,0,0,0,0,0,0,0,0,0,0,0,0,0,0,0,0,0,0,0,0,0,0,0,0,0,0,0,0,0,0,0,0,0,0,0,0,0,0,0,0,0,0,0,0,0,0,0,0,0,0,0,0,0,0,0,0,0,0,0,0,0,0,0,0,0,0,0,0,0,0,0,0,0,0,0,0,0,0,0,0,0,0,0,0,0,0,0,0,0,0,0,0,0,0,0,0,0,0,0,0,0,0,0,0,0,0,0,0,0,0,0,0,0,0,0,0,0,0,0,0,0,0,0,0,0,0,0,0,0,0,0,0,0,0,0,0,0,0,0,0,0,0,0,0,0,0,0,0,0,0,0,0,0,0,0,0,0,0,0,0,0,0,0,0,0,0,0,0,0,0,0,0,0,0,0,0,0,0,0,0,0,0,0,0,0,0,0,0,0,0,0,0,0,0,0,0,0,0,0,0,0,0,0,0,0,0,0,0,0,0,0,0,0,0,0,0,0,0,0,0,0,0,0,0,0,0,0,0,0,0,0,0,0,0,0,0,0,0,0,0,0,0,0,0,0,0,0,0,0,0,0,0,0,0,0,0,0,0,0,0,0,0,0,0,0,0,0,0,0,0,0,0,0,0,0,0,0,0,0,0,0,0,0,0,0,0,0,0,0,0,0,0,0,0,0,0,0,0,0,0,0,0,0,0,0,0,0,0,0,0,0,0,0,0,0,0,0,0,0,0,0,0,0,0,0,0,0,0,0,0,0,0,0,0,0,0,0,0,0,0,0,0,0,0,0,0,0,0,0,0,0,0,0,0,0,0,0,0,0,0,0,0,0,0,0,0,0,0,0,0,0,0,0,0,0,0,0,0,0,0,0,0,0,0,0,0,0,0,0,0,0,0,0,0,0,0,0,0,0,0,0,0,0,0,0,0,0,0,0,0,0,0,0,0,0,0,0,0,0,0,0,0,0,0,0,0,0,0,0,0,0,0,0,0,0,0,0,0,0,0,0,0,0,0,0,0,0,0,0,0,0,0,0,0,0,0,0,0,0,0,0,0,0,0,0,0,0,0,0,0,0,0,0,0,0,0,0,0,0,0,0,0,0,0,0,0,0,0,0,0,0,0,0,0,0,0,0,0,0,0,0,0,0,0,0,0,0,0,0,0,0,0,0,0,0,0,0,0,0,0,0,0,0,0,0,0,0,0,0,0,0,0,0,0,0,0,0,0,0,0,0,0,0,0,0,0,0,0,0,0,0,0,0,0,0,0,0,0,0,0,0,0,0,0,0,0,0,0,0,0,0,0,0,0,0,0,0,0,0,0,0,0,0,0,0,0,0,0,0,0,0,0,0,0,0,0,0,0,0,0,0,0,0,0,0,0,0,0,0,0,0,0,0,0,0,0,0,0,0,0,0,0,0,0,0,0,0,0,0,0,0,0,0,0,0,0,0,0,0,0,0,0,0,0,0,0,0,0,0,0,0,0,0,0,0,0,0,0,0,0,0,0,0,0,0,0,0,0,0,0,0,0,0,0,0,0,0,0,0,0,0,0,0,0,0,0,0,0,0,0,0,0,0,0,0,0,0,0,0,0,0,0,0,0,0,0,0,0,0,0,0,0,0,0,0,0,0,0,0,0,0,0,0,0,0,0,0,0,0,0,0,0,0,0,0,0,0,0,0,0,0,0,0,0,0,0,0,0,0,0,0,0,0,0,0,0,0,0,0,0,0,0,0,0,0,0,0,0,0,0,0,0,0,0,0,0,0,0,0,0,0,0,0,0,0,0,0,0,0,0,0,0,0,0,0,0,0,0,0,0,0,0,0,0,0,0,0,0,0,0,0,0,0,0,0,0,0,0,0,0,0,0,0,0,0,0,0,0,0,0,0,0,0,0,0,0,0,0,0,0,0,0,0,0,0,0,0,0,0,0,0,0,0,0,0,0,0,0,0,0,0,0,0,0,0,0,0,0,0,0,0,0,0,0,0,0,0,0,0,0,0,0,0,0,0,0,0,0,0,0,0,0,0,0,0,0,0,0,0,0,0,0,0,0,0,0,0,0,0,0,0,0,0,0,0,0,0,0,0,0,0,0,0,0,0,0,0,0,0,0,0,0,0,0,0,0,0,0,0,0,0,0,0,0,0,0,0,0,0,0,0,0,0,0,0,0,0,0,0,0,0,0,0,0,0,0,0,0,0,0,0,0,0,0,0,0,0,0,0,0,0,0,0,0,0,0,0,0,0,0,0,0,0,0,0,0,0,0,0,0,0,0,0,0,0,0,0,0,0,0,0,0,0,0,0,0,0,0,0,0,0,0,0,0,0,0,0,0,0,0,0,0,0,0,0,0,0,0,0,0,0,0,0,0,0,0,0,0,0,0,0,0,0,0,0,0,0,0,0,0,0,0,0,0,0,0,0,0,0,0,0,0,0,0,0,0,0,0,0,0,0,0,0,0,0,0,0,0,0,0,0,0,0,0,0,0,0,0,0,0,0,0,0,0,0,0,0,0,0,0,0,0,0,0,0,0,0,0,0,0,0,0,0,0,0,0,0,0,0,0,0,0,0,0,0,0,0,0,0,0,0,0,0,0,0,0,0,0,0,0,0,0,0,0,0,0,0,0,0,0,0,0,0,0,0,0,0,0,0,0,0,0,0,0,0,0,0,0,0,0,0,0,0,0,0,0,0,0,0,0,0,0,0,0,0,0,0,0,0,0,0,0,0,0,0,0,0,0,0,0,0,0,0,0,0,0,0,0,0,0,0,0,0,0,0,0,0,0,0,0,0,0,0,0,0,0,0,0,0,0,0,0,0,0,0,0,0,0,0,0,0,0,0,0,0,0,0,0,0,0,0,0,0,0,0,0,0,0,0,0,0,0,0,0,0,0,0,0,0,0,0,0,0,0,0,0,0,0,0,0,0,0,0,0,0,0,0,0,0,0,0,0,0,0,0,0,0,0,0,0,0,0,0,0,0,0,0,0,0,0,0,0,0,0,0,0,0,0,0,0,0,0,0,0,0,0,0,0,0,0,0,0,0,0,0,0,0,0,0,0,0,0,0,0,0,0,0,0,0,0,0,0,0,0,0,0,0,0,0,0,0,0,0,0,0,0,0,0,0,0,0,0,0,0,0,0,0,0,0,0,0,0,0,0,0,0,0,0,0,0,0,0,0,0,0,0,0,0,0,0,0,0,0,0,0,0,0,0,0,0,0,0,0,0,0,0,0,0,0,0,0,0,0,0,0,0,0,0,0,0,0,0,0,0,0,0,0,0,0,0,0,0,0,0,0,0,0,0,0,0,0,0,0,0,0,0,0,0,0,0,0,0,0,0,0,0,0,0,0,0,0,0,0,0,0,0,0,0,0,0,0,0,0,0,0,0,0,0,0,0,0,0,0,0,0,0,0,0,0,0,0,0,0,0,0,0,0,0,0,0,0,0,0,0,0,0,0,0,0,0,0,0,0,0,0,0,0,0,0,0,0,0,0,0,0,0,0,0,0,0,0,0,0,0,0,0,0,0,0,0,0,0,0,0,0,0,0,0,0,0,0,0,0,0,0,0,0,0,0,0,0,0,0,0,0,0,0,0,0,0,0,0,0,0,0,0,0,0,0,0,0,0,0,0,0,0,0,0,0,0,0,0,0,0,0,0,0,0,0,0,0,0,0,0,0,0,0,0,0,0,0,0,0,0,0,0,0,0,0,0,0,0,0,0,0,0,0,0,0,0,0,0,0,0,0,0,0,0,0,0,0,0,0,0,0,0,0,0,0,0,0,0,0,0,0,0,0,0,0,0,0,0,0,0,0,0,0,0,0,0,0,0,0,0,0,0,0,0,0,0,0,0,0,0,0,0,0,0,0,0,0,0,0,0,0,0,0,0,0,0,0,0,0,0,0,0,0,0,0,0,0,0,0,0,0,0,0,0,0,0,0,0,0,0,0,0,0,0,0,0,0,0,0,0,0,0,0,0,0,0,0,0,0,0,0,0,0,0,0,0,0,0,0,0,0,0,0,0,0,0,0,0,0,0,0,0,0,0,0,0,0,0,0,0,0,0,0,0,0,0,0,0,0,0,0,0,0,0,0,0,0,0,0,0,0,0,0,0,0,0,0,0,0,0,0,0,0,0,0,0,0,0,0,0,0,0,0,0,0,0,0,0,0,0,0,0,0,0,0,0,0,0,0,0,0,0,0,0,0,0,0,0,0,0,0,0,0,0,0,0,0,0,0,0,0,0,0,0,0,0,0,0,0,0,0,0,0,0,0,0,0,0,0,0,0,0,0,0,0,0,0,0,0,0,0,0,0,0,0,0,0,0,0,0,0,0,0,0,0,0,0,0,0,0,0,0,0,0,0,0,0,0,0,0,0,0,0,0,0,0,0,0,0,0,0,0,0,0,0,0,0,0,0,0,0,0,0,0,0,0,0,0,0,0,0,0,0,0,0,0,0,0,0,0,0,0,0,0,0,0,0,0,0,0,0,0,0,0,0,0,0,0,0,0,0,0,0,0,0,0,0,0,0,0,0,0,0,0,0,0,0,0,0,0,0,0,0,0,0,0,0,0,0,0,0,0,0,0,0,0,0,0,0,0,0,0,0,0,0,0,0,0,0,0,0,0,0,0,0,0,0,0,0,0,0,0,0,0,0,0,0,0,0,0,0,0,0,0,0,0,0,0,0,0,0,0,0,0,0,0,0,0,0,0,0,0,0,0,0,0,0,0,0,0,0,0,0,0,0,0,0,0,0,0,0,0,0,0,0,0,0,0,0,0,0,0,0,0,0,0,0,0,0,0,0,0,0,0,0,0,0,0,0,0,0,0,0,0,0,0,0,0,0,0,0,0,0,0,0,0,0,0,0,0,0,0,0,0,0,0,0,0,0,0,0,0,0,0,0,0,0,0,0,0,0,0,0,0,0,0,0,0,0,0,0,0,0,0,0,0,0,0,0,0,0,0,0,0,0,0,0,0,0,0,0,0,0,0,0,0,1000,8.054704100887646,8.392028344883277,8.75068219580366,9.129971725220365,9.531257443421948,9.956093822792509,10.406240497199997,10.883689253460217,11.390465503289665,11.928425343584777,12.500630675872362,13.109034705720244,13.756931694700507,14.447406397348367,15.183628136327341,15.969374000189708,16.809028550174897,17.70690074090807,18.66788724266059,19.697362981588913,20.801241097669656,21.985997291483468,23.258774408922775,24.627350135388784,26.10031500036332,27.687074838966865,29.398019024600192,31.244472969962167,33.238935782445715,35.395158498331824,37.728469467560906,40.2554583326745,42.994193885821,45.96457888994624,49.18853874479517,52.690214808878984,56.49604920315847,60.634762919640316,65.13762730349944,70.03964604896461,75.37839381353398,81.19564562498752,87.53602756713272,94.45095225194268,101.991757588078,110.21994502133788,119.19716302379413,128.99507062589825,139.68906584489577,151.3602741556459,164.1012643065969,178.00431966727416,193.18014489288907,209.7372163315045,227.80176274740592,247.50563386197797,268.9914143546129,292.4077024194701,317.92593682314896,345.71829799609446,375.97331246933453,408.8865600266979,444.67287726773407,483.55570137225317,525.7692377174051,571.5591262474235,621.1809181690421,674.8985863867374,732.9824576416031,795.7067696660395,863.3451555911496,936.1691441784808,1014.4428251344466,1098.4155386434688,1188.3123969739145,1284.328651536341,1386.6203063116052,1495.290418982981,1610.3756174664813,1731.8361273901203,1859.5362663134981,1993.2251249178496,2132.523536852923,2276.906519237067,2425.683259017258,2577.9769236200395,2732.7198537251898,2888.648905212347,3044.2860584235564,3197.943291322777,3347.7585860237864,3491.7148960436075,3627.6538931562695,3753.304077794186,3866.4155140295024,3964.872284081493,4046.501817940871,4109.415621715589,4152.218949978153,4173.798529698426,4173.1453569753785,4150.301122583272,4105.327847807229,4039.270454798218,3953.12386492191,3848.7274685771854,3728.1427523508737,3593.650107662499,3447.735646203346,3292.947709271516,3131.8154762886816,2966.763195311363,2800.0551545720214,2633.7265772188553,2469.5733270128703,2309.1036285345017,2153.5764001302086,2003.98659364711,1861.074345325677,1725.3499268391413,1597.1253684160606,1476.5504317294033,1363.63204590884,1258.2693698127825,1160.263707702033,1069.3574317827697,985.2290711541235,907.5435651586075,835.9158490225293,769.9971538125855,709.3619217222115,653.7001533331912,602.6061917857841,555.7516041538723,512.7971758618359,473.4337906685829,437.36913730906866,404.3335576127594,374.0702518928419,346.33370562164646,320.92306075692443,297.62861165501596,276.2704971335575,256.6787394363149,238.69966045645867,222.19184833838906,207.0269775789747,193.0876924947744,180.26720907668786,168.4680659628077,157.60163597942957,147.58715659271883,138.3511775303122,129.8268249084025,121.95325403970553,114.67519147832658,107.94217016381616,101.708302311988,95.93180668794778,90.57462372190847,85.60203017731344,80.98278929544375,76.68786955162213,72.69093591109606,68.96814469193316,65.49765849061953,62.25951796945236,59.23553591263401,56.408979130743404,53.76467053657011,51.28862559035076,48.96816903524953,46.79154009110393,44.74814521505304,42.827941092994685,41.021964721981846,39.32189670990202,37.72022528002898,36.21010854968024,34.78502883614516,33.43909484785593,32.16684868442583,30.963257869543728,29.823686811161323,28.743862675466836,27.719794020362066,26.747909349103946,25.824751496660216,24.94734164932066,24.112738762872493,23.318165453866783,22.561168979907077,21.839531242025625,21.151132383171444,20.493975759177225,19.866231632238225,19.26613524693228,18.69195494664858,18.142077755646906,17.61524537421058,17.11009965578732,16.62560221125957,16.160874513363115,15.714980737746057,15.2861729762581,14.873491544806576,14.476726663099369,14.094574779893842,13.72640846976503,13.371644138488337,13.029507201576596,12.699239577789356,12.380386688705482,12.072365042223835,11.774652378825603,11.486709269848458,11.208044058456812,10.938213466326763,10.676817058710354,10.423514375613273,10.177905906101378,9.939624281065248,9.708233244471318,9.48341203722756,9.264876783835138,9.052482720072335,8.846012084980481,8.645081099761178,8.449347511352647,8.2583707514479,8.072241196581405,7.891262240860397,7.714157016155765,7.5414689065613345,7.372656501000895,7.207700631474003,7.046422228218942,6.88859416813273,6.7341694618870545,6.582877615882981,6.434593544485143,6.28921586445313,6.146610677448208,6.00664409827452,5.869166610988692,5.73412333756299,5.601412240705149,5.470925136139579,5.3425080799539355,5.21607283820572,5.091519240990328,4.968755935030442,4.8476910868758205,4.728228968303937,4.610275675672388,4.493765128237549,4.378598649859535,4.264685349240549,4.151941721107192,4.04029777122312,3.9296662536868503,3.8199762921580107,3.7111467262975375,3.6031303649742084,3.4958628789689654,3.389280035838938,3.2833233200109166,3.1779301834833924,3.073043662123147,2.9686024468955403,2.8645585391758708,2.760853000158658,2.6574705709647866,2.5543881431258395,2.4515712369695986,2.3490063683292237,2.246668479420669,2.1446111074079757,2.0428161213922964,1.9412775251892256,1.8401053161335628,1.7394013721765522,1.6392898470928363,1.5399145687770637,1.4414647282469135,1.3441517816722164,1.2482626520582467,1.1542299645517957,1.0623219163926985,0.972874636147812,0.8863932701921956,0.8033540926482897,0.7241519795541345,0.6491335001004638,0.5786889168121048,0.5131499166516903,0.4525699456213181,0.3971004974673636,0.34672856421245846,0.30126224223152703,0.26057512290282264,0.22446475949351627,0.1924977754961182,0.1644365714537861,0.13993927503892903,0.11865988133790431,0.10024533482919906,8.439537186892464e-2,7.081712455378547e-2,5.923099442303678e-2,4.9385097859166775e-2,4.105201139538783e-2,3.402637668268206e-2,2.812813960412418e-2,2.3187487012173602e-2,1.9067332000144648e-2,1.5641706690125663e-2,1.2806649523876905e-2,1.045932272863323e-2,8.520021531809625e-3,6.924815081731183e-3,5.618691324682615e-3,4.5567203897543575e-3,3.6921993641494785e-3,2.988029017916338e-3,2.4126190027899852e-3,1.9446726047710908e-3,1.5654538533780432e-3,1.261162106937984e-3,1.0156395930178228e-3,8.176974154204149e-4,6.567072844478122e-4,5.265535747420613e-4,4.2212379623798234e-4,3.3913554595173435e-4,2.7288321326601864e-4,2.1984485364372512e-4,1.7792427970544708e-4,1.432188616341057e-4,1.1606983925093555e-4,9.433791071812984e-5,7.610620697943188e-5,6.167463151696145e-5,4.9028520593830847e-5,4.183169156257584e-5,4.107771344128033e-5,4.491799202641917e-5,4.591432514858928e-5,4.457693523911118e-5,4.116744045255615e-5,3.50022649762923e-5,2.5801292604871562e-5,1.928380249068722e-5,1.4508206880336835e-5,1.1582296942906646e-5,1.090637642723628e-5,1.2774929593647848e-5,1.351544261891074e-5,1.3750024190124805e-5,1.3210950355453476e-5,1.1570027894087867e-5,9.999999999638333e-6,0,0,0,0,0,0,0,0,0,0,0,0,0,0,0,0,0,0,0,0,0,0,0,0,0,0,0,0,0,0,0,0,0,0,0,0,0,0,0,0,0,0,0,0,0,0,0,0,0,0,0,0,0,0,0,0,0,0,0,0,0,0,0,0,0,0,0,0,0,0,0,0,0,0,0,0,0,0,0,0,0,0,0,0,0,0,0,0,0,0,0,0,0,0,0,0,0,0,0,0,0,0,0,0,0,0,0,0,0,0,0,0,0,0,0,0,0,0,0,0,0,0,0,0,0,0,0,0,0,0,0,0,0,0,0,0,0,0,0,0,0,0,0,0,0,0,0,0,0,0,0,0,0,0,0,0,0,0,0,0,0,0,0,0,0,0,0,0,0,0,0,0,0,0,0,0,0,0,0,0,0,0,0,0,0,0,0,0,0,0,0,0,0,0,0,0,0,0,0,0,0,0,0,0,0,0,0,0,0,0,0,0,0,0,0,0,0,0,0,0,0,0,0,0,0,0,0,0,0,0,0,0,0,0,0,0,0,0,0,0,0,0,0,0,0,0,0,0,0,0,0,0,0,0,0,0,0,0,0,0,0,0,0,0,0,0,0,0,0,0,0,0,0,0,0,0,0,0,0,0,0,0,0,0,0,0,0,0,0,0,0,0,0,0,0,0,0,0,0,0,0,0,0,0,0,0,0,0,0,0,0,0,0,0,0,0,0,0,0,0,0,0,0,0,0,0,0,0,0,0,0,0,0,0,0,0,0,0,0,0,0,0,0,0,0,0,0,0,0,0,0,0,0,0,0,0,0,0,0,0,0,0,0,0,0,0,0,0,0,0,0,0,0,0,0,0,0,0,0,0,0,0,0,0,0,0,0,0,0,0,0,0,0,0,0,0,0,0,0,0,0,0,0,0,0,0,0,0,0,0,0,0,0,0,0,0,0,0,0,0,0,0,0,0,0,0,0,0,0,0,0,0,0,0,0,0,0,0,0,0,0,0,0,0,0,0,0,0,0,0,0,0,0,0,0,0,0,0,0,0,0,0,0,0,0,0,0,0,0,0,0,0,0,0,0,0,0,0,0,0,0,0,0,0,0,0,0,0,0,0,0,0,0,0,0,0,0,0,0,0,0,0,0,0,0,0,0,0,0,0,0,0,0,0,0,0,0,0,0,0,0,0,0,0,0,0,0,0,0,0,0,0,0],"type":"Var","unit":"substance_count / milliliter","ref":"https://githealth.io/om-pharma/broncho-vaxom/Knowledge%20Model%20Documentation/Final/RTIpatient.md#replication-of-the-virus"},{"extraInfo":[],"compressed":true,"size":8683,"scale":null,"molarMass":null,"id":"tInf46","vals":702.0235018677282,"type":"Param","unit":"day","ref":"https://githealth.io/om-pharma/broncho-vaxom/Knowledge%20Model%20Documentation/Final/Integrated_Model.md#exposition-to-pathogens"},{"extraInfo":[],"compressed":true,"size":8683,"scale":1.0e-6,"molarMass":null,"id":"PPDuodenum.iMLp","vals":0,"type":"Var","unit":"substance_count / microliter","ref":"https://githealth.io/om-pharma/broncho-vaxom/Knowledge%20Model%20Documentation/Final/GALT.md#initial-condition-of-variables"},{"extraInfo":[],"compressed":true,"size":8683,"scale":null,"molarMass":null,"id":"symptomNoise8","vals":-0.10387599391575296,"type":"Param","unit":"dimensionless","ref":"https://githealth.io/om-pharma/broncho-vaxom/Knowledge%20Model%20Documentation/Final/Wheezing.md#seasonality-of-wheezing-and-connection-to-rt-is"},{"extraInfo":[],"compressed":true,"size":8683,"scale":9.999999999999998e-13,"molarMass":null,"id":"OtherVascular.iML","vals":0,"type":"Var","unit":"substance_count / microliter","ref":"https://githealth.io/om-pharma/broncho-vaxom/Knowledge%20Model%20Documentation/Final/GALT.md#initial-condition-of-variables"},{"extraInfo":[],"compressed":true,"size":8683,"scale":null,"molarMass":null,"id":"imStatus25","vals":3.2827888909964584,"type":"Param","unit":"dimensionless","ref":"https://githealth.io/om-pharma/broncho-vaxom/Knowledge%20Model%20Documentation/Final/RTIpatient.md#immunocompetence"},{"extraInfo":[],"compressed":true,"size":8683,"scale":null,"molarMass":null,"id":"tInf39","vals":590.9502221275018,"type":"Param","unit":"day","ref":"https://githealth.io/om-pharma/broncho-vaxom/Knowledge%20Model%20Documentation/Final/Integrated_Model.md#exposition-to-pathogens"},{"extraInfo":[],"compressed":true,"size":8683,"scale":null,"molarMass":null,"id":"OM85treatmentSchaad","vals":0,"type":"Param","unit":"dimensionless","ref":"https://githealth.io/om-pharma/broncho-vaxom/Knowledge%20Model%20Documentation/Final/Administration.md#dosing-regimen"},{"extraInfo":[],"compressed":true,"size":8683,"scale":null,"molarMass":null,"id":"virulenceFactor3","vals":1,"type":"Param","unit":"dimensionless","ref":"https://githealth.io/om-pharma/broncho-vaxom/Knowledge%20Model%20Documentation/Final/Integrated_Model.md#exposition-to-pathogens"},{"extraInfo":[],"compressed":true,"size":8683,"scale":null,"molarMass":null,"id":"randomVirusClass1","vals":0.7027471714030662,"type":"Param","unit":"dimensionless","ref":"https://githealth.io/om-pharma/broncho-vaxom/Knowledge%20Model%20Documentation/Final/Wheezing.md#seasonality-of-wheezing-and-connection-to-rt-is"},{"extraInfo":[],"compressed":true,"size":8683,"scale":null,"molarMass":null,"id":"viralExposition29","vals":1000,"type":"Param","unit":"substance_count / milliliter","ref":"https://githealth.io/om-pharma/broncho-vaxom/Knowledge%20Model%20Documentation/Final/Integrated_Model.md#exposition-to-pathogens"},{"extraInfo":[],"compressed":true,"size":8683,"scale":9.999999999999998e-13,"molarMass":null,"id":"HeartVascular.bPAns","vals":0,"type":"Var","unit":"substance_count / microliter","ref":"https://githealth.io/om-pharma/broncho-vaxom/Knowledge%20Model%20Documentation/Final/GALT.md#initial-condition-of-variables"},{"extraInfo":[],"compressed":true,"size":8683,"scale":1.0e-6,"molarMass":null,"id":"PPIleum1.iMLp","vals":0,"type":"Var","unit":"substance_count / microliter","ref":"https://githealth.io/om-pharma/broncho-vaxom/Knowledge%20Model%20Documentation/Final/GALT.md#initial-condition-of-variables"},{"extraInfo":[],"compressed":true,"size":8683,"scale":1.0e-12,"molarMass":150000,"id":"BrainVascular.OM85","vals":0,"type":"Var","unit":"microgram / milliliter","ref":"https://githealth.io/om-pharma/broncho-vaxom/Knowledge%20Model%20Documentation/Final/Administration.md#distribution-by-the-systemic-blood-circulation-and-tissue-infiltration"},{"extraInfo":[],"compressed":true,"size":8683,"scale":null,"molarMass":null,"id":"viralExposition24","vals":1000,"type":"Param","unit":"substance_count / milliliter","ref":"https://githealth.io/om-pharma/broncho-vaxom/Knowledge%20Model%20Documentation/Final/Integrated_Model.md#exposition-to-pathogens"},{"extraInfo":[],"compressed":true,"size":8683,"scale":null,"molarMass":null,"id":"viralExposition42","vals":1000,"type":"Param","unit":"substance_count / milliliter","ref":"https://githealth.io/om-pharma/broncho-vaxom/Knowledge%20Model%20Documentation/Final/Integrated_Model.md#exposition-to-pathogens"},{"extraInfo":[],"compressed":true,"size":8683,"scale":9.999999999999998e-13,"molarMass":null,"id":"GutInterstitial.iML","vals":0,"type":"Var","unit":"substance_count / microliter","ref":"https://githealth.io/om-pharma/broncho-vaxom/Knowledge%20Model%20Documentation/Final/GALT.md#initial-condition-of-variables"},{"extraInfo":[],"compressed":true,"size":8683,"scale":1.0000000000000002e-12,"molarMass":150000,"id":"GutVascular.OM85","vals":0,"type":"Var","unit":"microgram / milliliter","ref":"https://githealth.io/om-pharma/broncho-vaxom/Knowledge%20Model%20Documentation/Final/Administration.md#distribution-by-the-systemic-blood-circulation-and-tissue-infiltration"},{"extraInfo":[],"compressed":true,"size":8683,"scale":1.0e-6,"molarMass":null,"id":"PPIleum4.iML","vals":0,"type":"Var","unit":"substance_count / microliter","ref":"https://githealth.io/om-pharma/broncho-vaxom/Knowledge%20Model%20Documentation/Final/GALT.md#initial-condition-of-variables"},{"extraInfo":[],"compressed":false,"size":8683,"scale":1,"molarMass":350000,"id":"RTT.ig","vals":[0,0,0,0,0,0,0,0,0,0,0,0,0,0,0,0,0,0,0,0,0,0,0,0,0,0,0,0,0,0,0,0,0,0,0,0,0,0,0,0,0,0,0,0,0,0,0,0,0,0,0,0,0,0,0,0,0,0,0,0,0,0,0,0,0,0,0,0,0,0,0,0,0,0,0,0,0,0,0,0,0,0,0,0,0,0,0,0,0,0,0,0,0,0,0,0,0,0,0,0,0,0,0,0,0,0,0,0,0,0,0,0,0,0,0,0,0,0,0,0,0,0,0,0,0,0,0,0,0,0,0,0,0,0,0,0,0,0,0,0,0,0,8.935719837387283e-5,1.2345088332201516e-4,1.5870491996588767e-4,1.9520297370304862e-4,2.3301709613004337e-4,2.7223153252058774e-4,3.1293848521170026e-4,3.552364119886138e-4,3.9923001652985717e-4,4.4503258313700585e-4,4.927657399495741e-4,5.425597881655406e-4,5.945564607318409e-4,6.489085741870757e-4,7.057811830087179e-4,7.653529728438324e-4,8.278174880427897e-4,8.933845677825752e-4,9.622823830933811e-4,1.0347583711631028e-3,1.1110813370329854e-3,1.1915438427985933e-3,1.2764644410269738e-3,1.3661898938996278e-3,1.4610998630252817e-3,1.561606952627569e-3,1.6681624452618896e-3,1.7812588695811163e-3,1.9014338768018617e-3,2.0292772545181656e-3,2.165434274314774e-3,2.3106112424402187e-3,2.465578936307042e-3,2.6311836335694023e-3,2.8083518866587453e-3,2.998098780736957e-3,3.201538730015392e-3,3.419891819166508e-3,3.654493219133279e-3,3.906807212756997e-3,4.178438177977499e-3,4.4711437483697936e-3,4.786852614934069e-3,5.1276755164062545e-3,5.495919735930793e-3,5.8941127239892635e-3,6.325019729711537e-3,6.791664980554148e-3,7.297360105487166e-3,7.845722183713207e-3,8.440694309383287e-3,9.08658593048306e-3,9.788098669867306e-3,1.0550357205887824e-2,1.1378953299940162e-2,1.2279974086650143e-2,1.326002929737832e-2,1.4326310486470309e-2,1.5486626537562623e-2,1.674944900271435e-2,1.8123896151545298e-2,1.9619954719763643e-2,2.1248384052636817e-2,2.302077892298102e-2,2.4949634892772313e-2,2.704839459478431e-2,2.933149071456152e-2,3.181437694852431e-2,3.451357072496722e-2,3.7446673239045866e-2,4.063238275879981e-2,4.4090513003933525e-2,4.7841915688424115e-2,5.190847152290025e-2,5.631307689305154e-2,6.1079525632825496e-2,6.623234403516343e-2,7.179659208768614e-2,7.779769129264222e-2,8.426114339007257e-2,9.121216356753471e-2,9.867539819676202e-2,0.106674217970491,0.11523027281310771,0.12436282869898496,0.1340880774254379,0.14441833807811189,0.15536121992626514,0.1669187289447719,0.17908629201241894,0.1918518840101929,0.20519529510724482,0.21908727516457271,0.23348890709775327,0.24835114198762814,0.2636150559348208,0.27921178997465296,0.2950635090652948,0.31108348945543296,0.327177761545677,0.34324801346143313,0.3591926331427885,0.3749091004650088,0.3902964571087965,0.40525753601348197,0.41970180266991086,0.43354685313007685,0.44672041936638374,0.4591618112883002,0.47082203817099655,0.4816645880286516,0.49166589693355006,0.500813257360466,0.5091046955509257,0.516548891348012,0.5231633671322822,0.5289726336616218,0.5340068158779725,0.5383004920578991,0.5418915431131281,0.5448200338827107,0.5471272144221401,0.5488546827806687,0.5500435389491093,0.5507343523928474,0.5509662981483067,0.5507768731077951,0.5502016008518955,0.5492739705225681,0.5480255656681802,0.5464859462897167,0.5446825666758947,0.5426408425469128,0.5403841774696899,0.5379341797962862,0.5353107206908625,0.5325319884445487,0.529614633882844,0.5265738815234375,0.5234236103714982,0.5201764773361737,0.5168440142149945,0.513436711795811,0.5099641098670669,0.5064348870179312,0.5028569254040263,0.4992373780981831,0.49558274507201744,0.491898921524544,0.48819126314702865,0.48446462324085476,0.4807234009789977,0.4769715938420334,0.4732128211944799,0.4694503646510877,0.4656871971490048,0.46192601149158763,0.45816924700573647,0.45441909930678603,0.45067756240083234,0.4469464584163859,0.4432274265339918,0.4395219417198688,0.4358313310793389,0.4321567948672989,0.4284994144386111,0.42486015925001874,0.42123990250053556,0.4176394279253576,0.4140594500784543,0.41050058799103556,0.40696339452075847,0.40344836300394327,0.3999559265218555,0.3964864717115556,0.3930403378319325,0.3896178208020814,0.38621917517879883,0.382844620431912,0.3794943451601032,0.37616849919452305,0.3728672171354554,0.36959059010915485,0.3663387027157255,0.3631116061062366,0.3599093375849439,0.35673191846388475,0.35357935213429814,0.3504516273909243,0.3473487216855996,0.3442705944479444,0.34121719764240843,0.3381884690644643,0.3351843374202592,0.3322047243732446,0.32924954287924507,0.32631869881617603,0.32341209099233703,0.320529610812264,0.31767114529733725,0.3148365756876302,0.3120257805516748,0.30923863083518505,0.3064749956077033,0.3037347414997207,0.30101772979397295,0.29832382008814173,0.2956528692187045,0.29300473164713375,0.2903792598785499,0.28777630413923905,0.28519571375972697,0.28263733572021355,0.28010101796808545,0.27758660477221453,0.27509394149940125,0.27262287124318263,0.2701732367663988,0.2677448808285197,0.26533764495157064,0.2629513712093387,0.2605859008513645,0.2582410752407064,0.25591673564362644,0.2536127233622306,0.251328879850758,0.24906504684167885,0.24682106631995793,0.2445967804107087,0.24239203194695183,0.24020666352954287,0.23804051875836288,0.23589344145588664,0.2337652759409384,0.23165586795650936,0.2295650625669409,0.22749270668067673,0.22543864689375784,0.22340273068725636,0.22138480668665989,0.2193847232231702,0.21740233114308555,0.2154374807076668,0.213490023803074,0.21155981266095075,0.20964669933667598,0.2077505377618672,0.2058711833136971,0.20400849160979298,0.20216231922240793,0.20033252410498173,0.19851896395019192,0.19672149830902294,0.19493998646576116,0.19317429185533347,0.19142427562777847,0.18968979680945258,0.1879707229787867,0.1862669186262893,0.18457824418219598,0.18290456965493096,0.18124576390223862,0.17960168959117268,0.17797221855923634,0.17635722363971384,0.17475657003050407,0.17317013139137755,0.1715977843193216,0.17003939655303532,0.16849484369189874,0.1669640061141316,0.16544675406359738,0.16394296512259804,0.16245252337404514,0.16097530159891957,0.1595111779373946,0.1580600368399828,0.1566217594920745,0.15519622970741934,0.15378333210617431,0.15238295122012135,0.15099497435954792,0.14961928836422964,0.14825578252166569,0.1469043476293537,0.14556487444112615,0.14423725696924622,0.14292139125797698,0.14161717496141163,0.1403245078382594,0.139043292079462,0.13777343236696227,0.13651483588293217,0.13526741245835977,0.13403107479430235,0.13280573823221273,0.1315913203167155,0.13038774056513833,0.12919492031587743,0.12801278226469637,0.12684125003105703,0.12568024770868652,0.1245296995573248,0.12338952962570678,0.12225966138503186,0.12114001773366974,0.12003052087739366,0.11893109198968073,0.11784165224830664,0.11676212142887069,0.11569242011297713,0.11463246735071109,0.11358218163733147,0.11254148129356259,0.11151028455408425,0.11048850961241656,0.10947607467790317,0.10847289805099783,0.10747889831177897,0.10649399399770418,0.10551810412285009,0.10455114801256123,0.10359304550626505,0.10264371688224161,0.10170308289789029,0.10077106483925677,9.984758457096764e-2,9.89325645353453e-2,9.80259276325283e-2,9.712759752815772e-2,9.623749840107644e-2,9.535555513949827e-2,9.448169325033083e-2,9.361583887929241e-2,9.275791879333416e-2,9.19078603971947e-2,9.106559179304319e-2,9.023104163893766e-2,8.940413925175854e-2,8.858481459383855e-2,8.777299827599121e-2,8.69686215167278e-2,8.617161618031385e-2,8.538191468638334e-2,8.459945012465167e-2,8.382415624130621e-2,8.305596738485402e-2,8.229481822314283e-2,8.15406443865829e-2,8.150093510246194e-2,8.150093510246194e-2,8.079342523147867e-2,8.005300904526044e-2,7.931934776872943e-2,7.859209557218942e-2,7.787148930074547e-2,7.715752895439759e-2,7.64502145331458e-2,7.574949870054314e-2,7.505513756226423e-2,7.436723720948984e-2,7.368556676977013e-2,7.301020355869971e-2,7.234100710112965e-2,7.167795269832641e-2,7.102099167224893e-2,7.037000077111827e-2,6.97250042617701e-2,6.908597464117272e-2,6.845278011137582e-2,6.78253952228753e-2,6.720378450102263e-2,6.658789386747618e-2,6.597764367455275e-2,6.537299502323266e-2,6.477389417744517e-2,6.445893200796812e-2,0,8.705196483416015e-5,1.1834636279914443e-4,1.5071994647954194e-4,1.8423946684987343e-4,2.1897402878614283e-4,2.5500159541555587e-4,2.92407303561187e-4,3.3128233272796147e-4,3.717238306235809e-4,4.1383598204458686e-4,4.577312093078086e-4,5.035308072227136e-4,5.513657311761847e-4,6.013774651271069e-4,6.537190265411452e-4,7.085560520939454e-4,7.660680238841974e-4,8.264495799041288e-4,8.899120184419348e-4,9.566848582197489e-4,1.0270175270908175e-3,1.1011816129989104e-3,1.1794699607567574e-3,1.262205635193329e-3,1.3497399126431626e-3,1.4424575454241191e-3,1.540777495124262e-3,1.6451562711990216e-3,1.7560949665331403e-3,1.8741409748485374e-3,1.9998941691259237e-3,2.13401028701509e-3,2.2772072046392446e-3,2.430271826358049e-3,2.5940663693973806e-3,2.7695358611601263e-3,2.957715952701276e-3,3.1597419941352066e-3,3.3768587392398164e-3,3.610429926524825e-3,3.8619514392862313e-3,4.133061173598638e-3,4.425555576326553e-3,4.741398588451414e-3,5.082749813553213e-3,5.4519665438178926e-3,5.851629001948683e-3,6.284565738983656e-3,6.753869223185856e-3,7.262917797892549e-3,7.815400121691098e-3,8.415356786965023e-3,9.067190264644967e-3,9.775707085406135e-3,1.054615007181022e-2,1.1384230491227786e-2,1.2296165880844392e-2,1.3288727131976468e-2,1.436927521890525e-2,1.554585319650265e-2,1.682713115436571e-2,1.8222477532851177e-2,1.974206391780169e-2,2.1396922890361495e-2,2.3198943381524915e-2,2.516093237530829e-2,2.729667705558934e-2,2.9621024877374946e-2,3.214984724983891e-2,3.4900112305864366e-2,3.7889917626533945e-2,4.113854961512379e-2,4.466637943947321e-2,4.849491659418542e-2,5.264676390453673e-2,5.7145595243758195e-2,6.201594800530306e-2,6.72831797855372e-2,7.297326515449508e-2,7.911257370391404e-2,8.572754396707112e-2,9.284436908878327e-2,0.10048855470117764,0.10868434941923374,0.11745427149879539,0.12681836076650482,0.13679340026483988,0.1473919492661455,0.15862177392510993,0.17048462951315968,0.18297524019208244,0.19608015157496592,0.2097775227652518,0.22403579773342125,0.23881271978360336,0.2540552363051666,0.26970005424366184,0.28567300664863843,0.30188981124361813,0.3182576645718513,0.33467674056825314,0.35104168099696487,0.36724439937234193,0.3831766571014045,0.39873228573305386,0.4138101955227488,0.4283173655306475,0.4421702700854212,0.4552963129513639,0.4676357714513112,0.47914290592367975,0.4897851756963731,0.49954315439307984,0.5084099720637405,0.5163904942930119,0.5234990798184824,0.529758637073942,0.5351991064236946,0.5398560680398806,0.543768814407788,0.5469794634451449,0.5495317446048337,0.5514699998662091,0.5528383444495736,0.553680041261088,0.5540369956571511,0.5539493288832327,0.5534552840699101,0.5525909041857526,0.5513899745197182,0.5498839313682821,0.5481020548344024,0.5460714081566249,0.5438170541631303,0.5413617644967332,0.538726449293279,0.5359303117453786,0.5329908962338747,0.5299241372614569,0.5267445885027993,0.5234655083518442,0.5200989755741882,0.5166559032222617,0.5131462496510857,0.5095789480222817,0.5059621427365285,0.5023032226626531,0.49860888019540833,0.4948851841815022,0.49113762905232744,0.48737118798689333,0.48359036315344117,0.47979923019830595,0.4760014725386193,0.47220039451101037,0.468399029797676,0.46460013060877925,0.4608061706940247,0.45701937890932365,0.45324176695354607,0.4494751512305538,0.4457211709898373,0.4419813043892164,0.43825688306876287,0.43454910545173686,0.43085904883664466,0.42718768036745247,0.4235358669720301,0.41990438436834987,0.41629392522853736,0.4127051065837432,0.4091384765431906,0.405594520393584,0.4020736661370341,0.3985762895340289,0.39510271867894986,0.39165323811419467,0.38822809265495245,0.38482749083619794,0.38145160804176437,0.3781005858906983,0.37477454609704836,0.3714735784006211,0.36819775902360274,0.3649471324284673,0.3617217271396866,0.3585215543256951,0.35534661130001144,0.35219686533576344,0.3490722880360674,0.34597282801753415,0.3428984317960988,0.33984903177738207,0.336824551841654,0.3338249066034793,0.33085000145474497,0.327899736166624,0.3249740016542938,0.3220726850629021,0.3191956665598884,0.31634282193349494,0.31351402289364944,0.3107091360439297,0.3079280259228875,0.30517055247308467,0.3024365731653045,0.29972594229207644,0.2970385113665575,0.29437413101057514,0.29173264897741275,0.2891139125581376,0.2865177645540534,0.2839440487890068,0.28139261082952693,0.27886329097013346,0.276355929867676,0.2738703670348506,0.27140644118053153,0.26896399235238544,0.2665428581937425,0.2641428782625528,0.26176389057776145,0.25940573340895695,0.2570682453315469,0.2547512645634822,0.252454629700592,0.2501781800320305,0.24792175403033262,0.24568519232787742,0.24346833397889092,0.24127102003344972,0.2390930914306555,0.23693438927197225,0.2347947567577434,0.2326740351438112,0.23057206998918076,0.22848870323348378,0.2264237819410667,0.22437715018473728,0.22234865500937886,0.22033814388588965,0.21834546374913932,0.2163704651988013,0.21441299551038334,0.21247290813408326,0.2105500515637675,0.20864428051019807,0.20675544663201748,0.2048834043881707,0.2030280094438115,0.20118911614172613,0.19936658351045275,0.19756026640006472,0.19577002668990592,0.19399572080990163,0.19223721149903703,0.1904943589781561,0.18876702570527396,0.18705507613884126,0.1853583727027466,0.18367678335739096,0.18201017116281776,0.1803584064299624,0.17872135408861284,0.17709888479533775,0.17549086748077677,0.17389717155215031,0.1723176700015764,0.17075223548373447,0.16920074188526796,0.16766306406674034,0.16613907723482174,0.16462865835998292,0.16313168372343043,0.16164803215174484,0.16017758232877938,0.1587202141621373,0.15727580952083697,0.15584424943090502,0.1544254177301883,0.1530191981612642,0.15162547562835685,0.15024413716709437,0.14887506907349488,0.14751816061056053,0.14617330147548246,0.14484038246206152,0.1435192974545793,0.1422099395114818,0.14091220533429036,0.13962599082198462,0.1383511976510756,0.1370877278553853,0.13583548587991834,0.1345943785495251,0.13336431517667985,0.1321452075783826,0.13093696998346435,0.129739518936623,0.1285527729956804,0.12737665242760288,0.12621107892869254,0.1250559752617995,0.12391126472072352,0.12277687076023791,0.1216527168834531,0.12053872644230934,0.11943482236727573,0.11834092688119942,0.1172569618988805,0.11618284854352481,0.1151185074642814,0.11406385911860095,0.11301882308466493,0.11198331908946224,0.11095726637718381,0.109940584274092,0.1089331917944814,0.10793500825808218,0.10694595293314715,0.10596594537880115,0.10499490536194978,0.10403275297321897,0.10307940878470849,0.10213479371276384,0.10119882907686913,0.1002714367543563,9.93525391021569e-2,9.844205897026295e-2,9.753991986974576e-2,9.664604590195598e-2,9.576036203751156e-2,9.488279309327277e-2,9.40132654029596e-2,9.315170502162899e-2,9.229803941066814e-2,9.145219619106047e-2,9.06141039158152e-2,8.978369167222003e-2,8.89608891743533e-2,8.81456267943485e-2,8.733783541680573e-2,8.653744668410326e-2,8.574439285289856e-2,8.495860667196074e-2,8.418002160092367e-2,8.340857165897719e-2,8.26441914483963e-2,8.188681619794183e-2,8.113638170653453e-2,8.039282438703621e-2,7.965608120188138e-2,7.892608973413653e-2,7.820278810286654e-2,7.748611500054006e-2,7.67760097005628e-2,7.658325135131275e-2,7.658325135131275e-2,7.607244563353806e-2,7.537530389800341e-2,7.468452843023435e-2,7.39998231762443e-2,7.332132001556532e-2,7.264906175724484e-2,7.19830484012829e-2,7.132327994767951e-2,7.06694838817337e-2,7.002175323825015e-2,6.937993986580168e-2,6.874402147379398e-2,6.811394710078499e-2,6.748962311044916e-2,6.687106490447926e-2,6.625811204411183e-2,6.565079777045943e-2,6.504909611817418e-2,6.44529121754756e-2,6.386218411803467e-2,6.327689163109193e-2,6.269698895770037e-2,6.2122395986609756e-2,6.155307750021517e-2,6.0988982968387506e-2,6.0430063325923114e-2,5.987627059817581e-2,5.932755362092158e-2,5.878386253616177e-2,5.824517601577652e-2,5.771143892783861e-2,5.718259756210211e-2,5.665860331432533e-2,5.613940758026652e-2,5.562496175568399e-2,5.5115217236336e-2,5.461015813928336e-2,5.410975836293804e-2,5.3613944322322526e-2,5.3122670846763975e-2,5.263589276558962e-2,5.215356490812667e-2,5.167564210370231e-2,5.120208931221869e-2,5.073291996544619e-2,5.026804928441268e-2,4.98074355313713e-2,4.935103696857513e-2,4.8898811858277276e-2,4.8450718462730795e-2,4.800671504418885e-2,4.7566812398992644e-2,4.713094910046757e-2,4.669907791322613e-2,4.627116008513395e-2,4.584715686405661e-2,4.5427029497859726e-2,4.501073923440892e-2,4.459827370041034e-2,4.4189608711631065e-2,4.378468758818274e-2,4.338347418318481e-2,4.298593234975677e-2,4.259202594101808e-2,4.22017188100882e-2,4.18149830109007e-2,4.1431820678975974e-2,4.105216925262334e-2,4.067599494277866e-2,4.030326396037777e-2,3.9933942516356485e-2,3.956799682165067e-2,3.920539308719616e-2,3.8846137513739165e-2,3.8499660010072594e-2,0,3.708856622781721e-5,7.049803157482965e-5,9.204311900014936e-5,1.1434057550220423e-4,1.374377899407147e-4,1.6138619784583297e-4,1.8624088851387235e-4,2.1206097409162618e-4,2.3890984562350035e-4,2.668582472007111e-4,2.9598260783783494e-4,3.2635929689586756e-4,3.5806936419352996e-4,3.912060243691084e-4,4.258712393839439e-4,4.621740297372303e-4,5.002317878379846e-4,5.40171585498788e-4,5.821316223494614e-4,6.262617906544132e-4,6.727230016044575e-4,7.216941843772703e-4,7.733688235584937e-4,8.279574564775689e-4,8.856898945427754e-4,9.468168677310351e-4,1.011612054174261e-3,1.080374882472822e-3,1.1534325130293172e-3,1.2311428004835674e-3,1.313899006230418e-3,1.4021306480487506e-3,1.4963061325492708e-3,1.5969396082323953e-3,1.7045967131725244e-3,1.8198979326817962e-3,1.9435236609228138e-3,2.0762192749160593e-3,2.218802991840077e-3,2.37217234419338e-3,2.53731298235511e-3,2.715304495494145e-3,2.9073341772163095e-3,3.114698926929577e-3,3.3388273100220674e-3,3.5812842077317824e-3,3.8437837236216044e-3,4.1282091824211605e-3,4.43662174545619e-3,4.771279713857372e-3,5.134656071556401e-3,5.529458830048251e-3,5.958656867867155e-3,6.425501523321159e-3,6.933542352801593e-3,7.4866656874438995e-3,8.089118984751491e-3,8.745544221458621e-3,9.461013369237633e-3,1.0241064852583057e-2,1.1091746141607944e-2,1.2019646674894744e-2,1.3031943906012502e-2,1.4136476346888435e-2,1.53417639442849e-2,1.665707498359179e-2,1.8092494661757295e-2,1.9658975728787057e-2,2.1368376105430794e-2,2.3233556535794158e-2,2.5268445240641164e-2,2.7488088002958082e-2,2.990871698865883e-2,3.25478177750516e-2,3.542419018720113e-2,3.8557997688921444e-2,4.197081289521305e-2,4.568562769725466e-2,4.9726905012977524e-2,5.412057115444574e-2,5.889397010374543e-2,6.407581244330844e-2,6.969605092172786e-2,7.578571570272825e-2,8.237669240524795e-2,8.95014377168459e-2,9.719260459213383e-2,0.10548253043041227,0.1144026296657951,0.12398265875116792,0.13424988321325826,0.14522798327788827,0.1569358834001572,0.16938636040911606,0.18258465897186632,0.18323162375480245,0.18323162375480245,0.19652688191895412,0.211197360168621,0.22656882965349276,0.24260120268759588,0.25923796082423306,0.276406527248086,0.29401805231269174,0.31196745690887573,0.33013576891947216,0.34839088385004735,0.36659059295676666,0.3845868190596864,0.40223041351429034,0.4193759728182641,0.43588603062822806,0.45163595263598244,0.46651800417218175,0.4804431970876597,0.4933442473140781,0.5051749427170229,0.5159104124224783,0.5255451033349723,0.5340909476369903,0.5415746862921769,0.5480352166753797,0.5535206641757058,0.5580856779956977,0.561789222175989,0.5646924750063813,0.5668572044282667,0.5683443669154045,0.5692129884497807,0.5695195179185408,0.5693172750098969,0.5686562026344976,0.5675826750723141,0.5661394419589887,0.564365714729057,0.562297306760621,0.5599668142309608,0.5574037965807707,0.5546349696794243,0.5516844508400828,0.5485740714436443,0.5453233831318999,0.5419499257070637,0.5384694541406511,0.5348962047864398,0.5312428863006008,0.527520908318428,0.5237404996497489,0.5199108127993226,0.5160400757058596,0.5121356447890288,0.508204111627827,0.5042513930732854,0.5002828003311086,0.49630307397552614,0.49231647699351555,0.48832683287014805,0.484337557113968,0.4803517164306287,0.4763720595451386,0.47240104384556914,0.4684408747613024,0.4662496031597453,0,8.507664061276068e-5,1.1367596121765954e-4,1.4317704512536474e-4,1.7364651235742906e-4,1.7452119929991795e-4,1.7452119929991795e-4,2.05137788571573e-4,2.377143339524795e-4,2.714541098059213e-4,3.064364247566672e-4,3.4274541860344736e-4,3.804713018934788e-4,4.197113804217106e-4,4.60569904283501e-4,5.031599713244036e-4,5.476030207270577e-4,5.940305853786501e-4,6.425848358964491e-4,6.934193804414156e-4,7.467007019109764e-4,8.02609644133277e-4,8.61342464315677e-4,9.231121765049548e-4,9.881503318351812e-4,1.0567097847770637e-3,1.1290637748923179e-3,1.2055125859766797e-3,1.2863819332193922e-3,1.372029362795972e-3,1.4628429190144e-3,1.5592474275153844e-3,1.6617076578935752e-3,1.7707316890108998e-3,1.8868748346725789e-3,2.0107477453486754e-3,2.1430153639734073e-3,2.284408591954786e-3,2.4357267985634467e-3,2.5978478473192637e-3,2.771731843098584e-3,2.9584308028092992e-3,3.1591058699316013e-3,3.375031674331245e-3,3.6075896560984603e-3,3.8582945845205474e-3,4.1288102695780735e-3,4.420960382216821e-3,4.736743430802033e-3,5.078346720483836e-3,5.448164469312504e-3,5.848818305715144e-3,6.2831761436552445e-3,6.7543741468998305e-3,7.265840659196913e-3,7.821322006955263e-3,8.424910208220794e-3,9.081072737108882e-3,9.794688295229668e-3,1.05710703361551e-2,1.1416012927323093e-2,1.2335827652144256e-2,1.3337384428254762e-2,1.4428155195591274e-2,1.5616259914146752e-2,1.691051474137915e-2,1.8320482182362634e-2,1.9856522910599937e-2,2.152984884073273e-2,2.3352668591733995e-2,2.533794555819943e-2,2.749988756099947e-2,2.985333229921202e-2,3.241463624905704e-2,3.5201238868039386e-2,3.823173102443854e-2,4.152597026193018e-2,4.510499059769733e-2,4.899103035813034e-2,5.320750610811782e-2,5.777894725790132e-2,6.273097009771303e-2,6.80900345331548e-2,7.388341217955632e-2,8.013892252824661e-2,8.688441177627597e-2,9.414788979047796e-2,0.10195666561631314,0.11033661698912389,0.1193125798883291,0.12890642150873272,0.13913650194131905,0.1500178962157072,0.16155944225313185,0.17376404078235475,0.18662762372541472,0.2001364300819804,0.2142680350827006,0.22898915886429783,0.24425485606819594,0.26000761314343407,0.2761776974569619,0.29268360180559544,0.3094327691306566,0.3263228143905592,0.33070741856083846,0.33070741856083846,0.34324229836617115,0.36007629182724865,0.37670581409406567,0.39301140093302,0.40887821262653634,0.424197659772277,0.43887068564874376,0.45280956311026294,0.46594082905748235,0.47820641445841694,0.4895637582889233,0.49998570802256354,0.5094597947365349,0.5179870863032556,0.5255806767318993,0.5322638472915525,0.53806832844799,0.5430324075573169,0.5471992022112138,0.5506150978066804,0.5533283483874112,0.5553879075834468,0.5568424124092186,0.5577395466067083,0.5581255975383954,0.5580446205280192,0.5575383130279985,0.5566458015091669,0.5554035148981502,0.5538453810891659,0.5520028283598786,0.5499048467290455,0.5475779313331549,0.5450463259048461,0.5423321523814091,0.5394555885500509,0.5364349472599301,0.5332868570504774,0.5300264050105751,0.5266671396914331,0.52322143077598,0.5197005710104954,0.5161147303379677,0.512473175291442,0.5087840800092935,0.5050548432119536,0.5012921825954572,0.49750219771335163,0.493986876534108,0.493986876534108,0.4936903694329393,0.48986175180036406,0.4860207084310225,0.4821711923584727,0.4783168831085408,0.47446114433108766,0.4706069871334758,0.4667570272634838,0.46291366419002894,0.4590790555156515,0.4552551695163979,0.4514437802217957,0.44764646856727597,0.443864648212415,0.44009959003790416,0.43635243758285985,0.43262421863286643,0.4289158585548106,0.4252281724268042,0.4215618954769501,0.41791766989559304,0.4142960676311005,0.4106976047104526,0.40712271710945835,0.40357180649426433,0.40004520821772765,0.39654322181529283,0.39306610047880014,0.3896140568249467,0.3861872756352892,0.3827858999823518,0.37941005303330555,0.37605982524685055,0.37273528586483984,0.36943648315259175,0.3661634410902232,0.36291617053901504,0.35969466069777256,0.3564988891012134,0.35332881751267525,0.3501843949099924,0.347065563919598,0.343972249461414,0.3409043633770438,0.3378618193470209,0.33484451341355237,0.33185233863984964,0.3288851836309727,0.32594292994225105,0.32302545234800534,0.3201326239103949,0.31726430885999296,0.31442036976049414,0.31160066449624385,0.3088050470275778,0.30603336870357417,0.3032854780442322,0.3005612212393606,0.29786044287509883,0.2951829859275195,0.2925286921544793,0.2898974009386107,0.2872889505919488,0.2847031779614096,0.28213991955365286,0.27959901110814817,0.27708028777959604,0.2745835843071682,0.272108734982896,0.26965557361596304,0.2672239338250997,0.26481364976595356,0.2624245555884924,0.2600564848691914,0.2577092712685127,0.25538274963905677,0.25307675565721355,0.2507911237124392,0.24852568972048283,0.2462802902535514,0.24405476134048443,0.2418489401989798,0.2396626647631792,0.23749577403306305,0.23534810692941388,0.2332195035446168,0.23110979062875986,0.2290187892128943,0.22694634682264173,0.22489233650946105,0.22285663168703235,0.2208390719788123,0.21883949395706245,0.21685773938566322,0.21489364709565853,0.21294706763813714,0.2110178451630714,0.20910583166749303,0.20721087746167272,0.20533283513722028,0.20347155850582213,0.20162690151197338,0.1997987202608962,0.19798687025644426,0.19619120974253842,0.19441159635587718,0.1926478913008703,0.1908999510212247,0.18916764034917352,0.1874508196293402,0.18574934954552913,0.1840630995478311,0.18239192975402604,0.18073570770370198,0.17909430233772686,0.17746757725208442,0.17585540691079526,0.17425765779116167,0.1726741997893826,0.17110490921610655,0.16954965424511195,0.16800831121876564,0.16648075537175266,0.16496685870011046,0.16346650386416867,0.1619795638412357,0.16050591737593278,0.15904544717444524,0.15759802924480565,0.1561635468487918,0.1547418822342924,0.15333291729611906,0.15193653768103565,0.1505526280990993,0.14918107484249918,0.14782176514801657,0.14647458737284386,0.14513943072853613,0.14381618541857183,0.14250474272609875,0.14120499531227587,0.13991683679910083,0.13864016244826874,0.1373748685794692,0.13612085321272005,0.13487801562920118,0.13364625721060505,0.1324254813392854,0.13121559319619885,0.1300164998500665,0.128828110384153,0.12765033637432618,0.1264830917513086,0.12532629231737022,0.1241798558533301,0.12304370202997286,0.12191775184801708,0.12080192772168581,0.1196961531168241,0.1186003515567611,0.11751444723166786,0.11643836441104576,0.11537202734984675,0.11431535990064016,0.11326828568539082,0.11223072788048039,0.1112026095158056,0.11018385314545572,0.10917438112661242,0.10817411560455678,0.1071829785862088,0.10620089198489399,0.1052277777598892,0.10426355793830222,0.10330815465999385,0.10236149026917862,0.10142348737809195,0.10049406894207298,9.957315817018317e-2,9.866067874202877e-2,9.775655478542414e-2,9.686071096086138e-2,9.597307229265073e-2,9.509356437910671e-2,9.422211339725708e-2,9.335864611738853e-2,9.250308984808586e-2,9.16553723897652e-2,9.081542223834442e-2,8.998316848650466e-2,8.915854090860081e-2,8.83414696614119e-2,8.753188569716396e-2,8.672972070874932e-2,8.593490643659854e-2,8.514737584329035e-2,8.436706189477891e-2,8.359389871854787e-2,8.282782069685388e-2,8.20687630328287e-2,8.131666143509156e-2,8.057145219453396e-2,7.983307217701355e-2,7.91014587433296e-2,7.837654993902946e-2,7.7658284392982e-2,7.694660126755155e-2,7.624144012706915e-2,7.554274132805631e-2,7.485044566165891e-2,7.41644943921876e-2,7.352346197986125e-2,7.352346197986125e-2,7.348483275124414e-2,7.281143317942254e-2,7.214416260543437e-2,7.148298148691482e-2,7.082777869000736e-2,7.017861172514717e-2,6.953537545278139e-2,6.88979885839912e-2,6.82665146224207e-2,6.764074842409e-2,6.702073410998768e-2,6.640646886180372e-2,6.579776614137593e-2,6.519468025604097e-2,6.459718682317495e-2,6.400524554369393e-2,6.341867368297475e-2,6.283750155243432e-2,6.226168166738351e-2,6.1691164403348486e-2,6.112585951009762e-2,6.0565734198406926e-2,6.001073508352015e-2,5.946080896058714e-2,5.8915930338420776e-2,5.8376036298735855e-2,5.7841077117472404e-2,5.7311003070570354e-2,5.6785796580266557e-2,5.626539921939827e-2,5.5749764598141696e-2,5.523884744870648e-2,5.473261822338571e-2,5.423102887052357e-2,5.373403520482752e-2,5.3241594313298876e-2,5.275367005156897e-2,5.227021902371003e-2,5.179119851850621e-2,5.131656672297782e-2,5.084629471090989e-2,5.0380338734979734e-2,4.9918655120338294e-2,4.946120286093989e-2,4.900794095073885e-2,4.8558828383689474e-2,4.811382923793394e-2,4.767293012889947e-2,4.723607259571791e-2,4.6803217591022656e-2,4.637432606744714e-2,4.594935897762477e-2,4.5528277274189e-2,4.5111063432290176e-2,4.469768742839689e-2,4.428809885770317e-2,4.3882261021187405e-2,4.348013721982798e-2,4.308169075460324e-2,4.2686884926491586e-2,4.2295727756080745e-2,4.190816060589388e-2,4.152414743415478e-2,4.114365448390482e-2,4.0766648037210765e-2,4.039309441516488e-2,4.002295997788485e-2,3.965621112451386e-2,3.929281429322053e-2,3.893273596119895e-2,3.857597427779181e-2,3.8222496921276834e-2,3.787225820048488e-2,3.752522763804118e-2,3.718137494812649e-2,3.6840670036477084e-2,3.650308300038476e-2,3.61685841286968e-2,3.583714390181601e-2,3.550873299170075e-2,3.518333034299116e-2,3.486092093381643e-2,3.45414639220724e-2,3.4224932187656876e-2,3.3911298885410425e-2,3.360053744511638e-2,3.3292621571500834e-2,3.298752524423268e-2,3.2685222717923554e-2,3.238568852212786e-2,3.20888974432305e-2,3.1794823892228555e-2,3.1503443665425006e-2,3.1214732355649782e-2,3.0928665828526984e-2,3.0645220222474893e-2,3.0364371948706004e-2,3.0086097691226988e-2,2.981037440683871e-2,2.953717932513621e-2,2.9266489948508743e-2,2.8998268937252943e-2,2.873249855027884e-2,2.8469161412253734e-2,2.8208235514778794e-2,2.7949699114882785e-2,2.7693530735022114e-2,2.7439709163080823e-2,2.7188213452370574e-2,2.6939022921630678e-2,2.669211715502808e-2,2.644747600215732e-2,2.6205079578040618e-2,2.5964908263127785e-2,2.5726942703296292e-2,2.5491163809851225e-2,2.525754916111934e-2,2.5026061242257036e-2,2.4796695947351132e-2,2.4569433990499084e-2,2.434425627279255e-2,2.4121143882317505e-2,2.390007809415419e-2,2.3681040370377136e-2,2.3464012360055127e-2,2.3248975899251255e-2,2.3035913011022858e-2,2.2824800616777628e-2,2.2615621994197206e-2,2.2408361173582726e-2,2.220300051317591e-2,2.19995225346589e-2,2.1797909923154342e-2,2.1598145527225325e-2,2.1400212358875396e-2,2.120409359354859e-2,2.100977257012937e-2,2.081723257086327e-2,2.06264566261969e-2,2.0437429066305086e-2,2.025013383264385e-2,2.006455502717392e-2,1.9880676912360673e-2,1.969848391117418e-2,1.9517960607089182e-2,1.9339091744085095e-2,1.9161862226646027e-2,1.8986257119760746e-2,1.8812257846529908e-2,1.8639851388057606e-2,1.846902401746982e-2,1.829976131174306e-2,1.813204900711292e-2,1.796587299907408e-2,1.780121934238032e-2,1.7638074251044477e-2,1.7476424098338512e-2,1.731625541679345e-2,1.715755489819941e-2,1.7000309393605598e-2,1.68445059133203e-2,1.669013162691091e-2,1.653717386320388e-2,1.638562011028477e-2,1.6235445677741878e-2,1.6086640693801828e-2,1.593919841440592e-2,1.5793106520877946e-2,1.564835283818368e-2,1.55049253349309e-2,1.5362812123369377e-2,1.5222001459390882e-2,1.5082481742529177e-2,1.4944241515960022e-2,1.4807269466501174e-2,1.4671554424612387e-2,1.4537085364395411e-2,1.4403851403593987e-2,1.4271841803593862e-2,1.4141045969422766e-2,1.4011446296880645e-2,1.388302962143539e-2,1.375579067046805e-2,1.362971870629969e-2,1.3504803094391513e-2,1.3381033303344825e-2,1.3258398904901058e-2,1.3136889573941744e-2,1.3016495088488542e-2,1.2897205329703223e-2,1.2779010281887682e-2,1.2661897467112026e-2,1.2545857417645512e-2,1.2430881229188884e-2,1.2316959106341176e-2,1.2204081346194249e-2,1.2092238338332829e-2,1.1981420564834453e-2,1.1871618600269526e-2,1.176282311170128e-2,1.1655024858685796e-2,1.1548214693271996e-2,1.144238300076633e-2,1.1337521078809563e-2,1.1233620106025303e-2,1.1130671271160728e-2,1.1028665853667467e-2,1.0927595223701613e-2,1.0827450842123724e-2,1.0728224260498806e-2,1.062990712109634e-2,1.0532491156890257e-2,1.043596811391013e-2,1.0340325836018655e-2,1.0245559348202152e-2,1.0151660647175481e-2,1.0058621819819393e-2,9.966435043180542e-3,9.875092584471475e-3,9.784586801070638e-3,9.694910140522383e-3,9.606055140536954e-3,9.518014428990496e-3,9.430780723925048e-3,9.344346833548551e-3,9.258705656234847e-3,9.173850180523673e-3,9.08977348512066e-3,9.00646873889735e-3,8.923929200891172e-3,8.842142285811552e-3,8.761102906952058e-3,8.680806338276465e-3,8.601245852743408e-3,8.5224147947648e-3,8.444306580205826e-3,8.36691469638494e-3,8.290232702073871e-3,8.214254227497624e-3,8.138972974334467e-3,8.064382715715945e-3,7.990477296226876e-3,7.91724698648812e-3,7.844686919034153e-3,7.772791997510853e-3,7.701556148446821e-3,7.630973359510393e-3,7.561037679509626e-3,7.491743218392305e-3,7.423084147245943e-3,7.365413782718967e-3,0,6.465946046518739e-5,9.08922160376473e-5,1.1776813780353874e-4,1.455854310637644e-4,1.7440439577400208e-4,2.0428917110361828e-4,2.3530854486498225e-4,2.6753710795131833e-4,3.0105437417262315e-4,3.359458815574045e-4,3.7230374795722723e-4,4.102273737129444e-4,4.4982443463022356e-4,4.912125522546696e-4,5.345148887838857e-4,5.798670625488483e-4,6.274168478312757e-4,6.773205722023969e-4,7.297523881141632e-4,7.849008637885547e-4,8.429707960677568e-4,9.041844762854079e-4,9.687837281158037e-4,1.0370322363918946e-3,1.1092175614220066e-3,1.1856539189001242e-3,1.266683576191629e-3,1.3526824386296227e-3,1.4440583834255595e-3,1.5412593018110637e-3,1.6447765470787104e-3,1.7551470092198097e-3,1.8729586199745722e-3,1.998855985433239e-3,2.133547114054575e-3,2.2778053807216243e-3,2.432478736568488e-3,2.5984989290772664e-3,2.7768886486035723e-3,2.9687677375927445e-3,3.1753614449216176e-3,3.3980185572346534e-3,3.6382144036159027e-3,3.8975693463784065e-3,4.177859119068714e-3,4.48102268551354e-3,4.809196061959606e-3,5.164709415160413e-3,5.550121135281256e-3,5.96822067900069e-3,6.422078019372321e-3,6.915033488967326e-3,7.45075110279766e-3,8.033239593059509e-3,8.666879385561325e-3,9.356423938865913e-3,1.0107086642010755e-2,1.0924554170770918e-2,1.1815004720983074e-2,1.2785151912288878e-2,1.3842327153188297e-2,1.4994519747959099e-2,1.6250409025421585e-2,1.7619409129237547e-2,1.9111724200631595e-2,2.0738406444416466e-2,2.251141320225187e-2,2.4443662624075206e-2,2.654908840115946e-2,2.8842693245931816e-2,3.1340599787101145e-2,3.406009694252042e-2,3.701967952737887e-2,4.023907865326223e-2,4.3739279213043256e-2,4.75425222987847e-2,5.167228737538583e-2,5.615324872266668e-2,6.101120000429326e-2,6.627294454630146e-2,7.196614180739715e-2,7.811908991791292e-2,8.476045312052291e-2,9.19189274567194e-2,9.962281481733695e-2,0.10789949861845512,0.11677483292451851,0.1262724594216807,0.1364129516042034,0.1472128398661457,0.15868362409018089,0.17083070230663253,0.18365211766731498,0.19713729162316956,0.2112659527949931,0.2260071327999374,0.24131806270218034,0.257143383534178,0.27341505212685674,0.290052746283067,0.30696413713100634,0.32404549058418936,0.34118444664969794,0.3582621819387867,0.3751562278686111,0.3917434801510204,0.407903855051134,0.42352346916455674,0.43849793674127663,0.4527349275054443,0.4661563608993616,0.47869976305886075,0.4903189309752136,0.5009838978122666,0.510680215651885,0.5194077376692494,0.5271790456078413,0.5340175484304648,0.5399554310385716,0.5450319644133934,0.5492917769169711,0.5527829300886943,0.5555553598745846,0.5576596853548316,0.5591462463645367,0.560064291792995,0.5604613886609053,0.5603829551105058,0.5598719424398919,0.5589686569032144,0.5577106795904029,0.5561328574220497,0.5542673534376269,0.5521437305108172,0.5497890755272457,0.5472281263260618,0.5444834369116008,0.5415754993275936,0.5385229158729475,0.5353426015778705,0.5320498449442888,0.5286584763866308,0.5251809865441326,0.5216286767726562,0.5180117244150699,0.5143393713450877,0.5106199430948895,0.5068609212704182,0.5030690849889938,0.49925056802943024,0.4954108677115089,0.49155492017238095,0.4876871826266516,0.48381168520471896,0.4799320661131672,0.47605160266292834,0.4721732463334211,0.4682996544379249,0.4644332195006828,0.4605760952559792,0.4567302228850176,0.452897346933434,0.4490790335516201,0.44527669051330826,0.44149157662776106,0.437724821021756,0.4339774366428689,0.4302503260955938,0.42654429316085557,0.422860055441066,0.4191982493333418,0.4155594370808539,0.41194411414239046,0.4083527158825235,0.4047856225141441,0.40124316386115977,0.39772562943997924,0.39423327639472416,0.390766274429626,0.38732480229177374,0.3839090026952625,0.38051898731101497,0.37715484358377255,0.3738166342490834,0.3705043985638746,0.3672181558494408,0.3639579074823761,0.3607236358872072,0.3575153141276319,0.3543328955915948,0.3511763292205015,0.3480455445678793,0.3449404642387292,0.34186099860707253,0.33880705213542445,0.3357785189315808,0.3327752884603815,0.3297972431634433,0.32684425969665926,0.32391621021455863,0.3210129604205422,0.31813437315526166,0.31528030555447006,0.31245061307723454,0.30964514655860653,0.30686375534860955,0.3041062844800718,0.30137257881063984,0.29866247873019014,0.29597582554687063,0.2933124563803853,0.2906722096237222,0.2880549202474697,0.28546042404881483,0.2828885546956804,0.28033914590952974,0.2778120304777858,0.2753070408676853,0.2728240094880855,0.2703627682126263,0.2679231496525391,0.2655049855534204,0.26310810834450843,0.2607323500150072,0.2583775430924212,0.2560435198868868,0.2537301142367173,0.25143715940346534,0.24916448997682927,0.2469119410444518,0.24467934768390287,0.24246654540478702,0.24027337037760632,0.23809966035583408,0.23594525398530947,0.2338099897142932,0.23169370663862407,0.22959624534768075,0.22751744707247884,0.22545715405918218,0.22341520920782623,0.22139145657624865,0.21938574085373314,0.21739790877305673,0.21542780437834974,0.2134752787583319,0.21154017676104356,0.209622349464386,0.20772164728501888,0.2058379198186023,0.2039710225413421,0.20212080494872348,0.20028712552811806,0.19846983654671038,0.19666879516916902,0.1948838597923059,0.1931148862440107,0.1913617374823721,0.1896242700124879,0.18790234834133993,0.1861958330143291,0.18450458713141346,0.1828284769574086,0.1811673646555375,0.17952112064746376,0.17788960847447238,0.17627269866379902,0.17467025986268492,0.17308216113795233,0.17150827628626644,0.16994847377944447,0.16840263121569313,0.16687061904793535,0.1653523136779294,0.16384759179840128,0.1623563284494089,0.16087840639064424,0.15941370117077788,0.15796209064493927,0.15652345741650892,0.15509768574396815,0.15368465485995308,0.15228424700927712,0.15089634820871353,0.14952084495950763,0.14815762436494923,0.14680657483932247,0.14546758563056422,0.1441405469836689,0.14282535037774144,0.14152188867414078,0.1402300561764899,0.13894974875771146,0.13768086395205964,0.13642330096585795,0.13517696077462354,0.1339417464193547,0.13271756327637577,0.13150431894982845,0.1303019228758571,0.12911028640415337,0.12792932353739145,0.1267589505485196,0.1255990847415203,0.12444964532570339,0.12331055275741909,0.12218172808633454,0.12106309293402528,0.11995456943455254,0.11885607968221827,0.1177675454740494,0.1166888885388144,0.11562003032030195,0.11456089185335461,0.1135113939211035,0.11247145693587483,0.11144100123712597,0.11041994672381325,0.1094082134768497,0.10840572135671711,0.10741239034073871,0.10642814052828373,0.10545289216423244,0.10448656571431574,0.10352908193248382,0.1025803619366323,0.1016403272654319,0.1016403272654319,0.10070892168998835,9.978601911061002e-2,9.887156590023653e-2,9.796548752163578e-2,9.706770931649841e-2,9.617815283706671e-2,9.52967493010137e-2,9.44234269445578e-2,9.355810932102249e-2,9.270072154039127e-2,9.185119042831827e-2,9.100944363190641e-2,9.017540983991425e-2,8.93490184854486e-2,8.853019983029001e-2,8.771888453156915e-2,8.691500411903322e-2,8.611849021517072e-2,8.532927566858461e-2,8.454729341824155e-2,8.37724764167123e-2,8.30047596037034e-2,8.224407856346064e-2,8.149036916138139e-2,8.074356668349243e-2,8.000360865737727e-2,7.927043230374597e-2,7.854397525247347e-2,7.782417566773962e-2,7.711097281648059e-2,7.640430592636341e-2,7.570411488167364e-2,7.501034053981695e-2,7.432292401630144e-2,7.364180707006819e-2,7.296693193426397e-2,7.254919108158375e-2,7.254919108158375e-2,7.229826266938874e-2,7.163572123682274e-2,7.097921846876157e-2,7.032868410231609e-2,6.968406410709313e-2,6.904539919525252e-2,6.841251153451111e-2,6.778543163906062e-2,6.71641571290219e-2,6.654847673334258e-2,6.593849539867146e-2,6.533413123791525e-2,6.473526491613422e-2,6.414193255997641e-2,6.355411020261822e-2,6.297171723794888e-2,6.239462382676612e-2,6.1822843723755294e-2,6.125633012098478e-2,6.069502466943337e-2,6.013884945204674e-2,5.958776868078206e-2,5.904172967991228e-2,5.8500685129401854e-2,5.796460383965124e-2,5.7433425570648365e-2,5.690710127190609e-2,5.638558637055167e-2,5.5868860660988395e-2,5.535686500376012e-2,5.484955477830282e-2,5.434688668863234e-2,5.384883260514085e-2,5.3355342178744755e-2,5.286637312599198e-2,5.238188332011261e-2,5.190183865281546e-2,5.142619402122699e-2,5.0954908223002096e-2,5.048794005579564e-2,5.002526446675667e-2,4.956683304054632e-2,4.9112604756013076e-2,4.866253920423139e-2,4.82165959762757e-2,4.777473466322043e-2,4.7336924123306104e-2,4.690314502463987e-2,4.647334202196015e-2,4.604747664369306e-2,4.5625510418264695e-2,4.5207404874101166e-2,4.4793121539628576e-2,4.438264776265055e-2,4.397594718444513e-2,4.3572972706655826e-2,4.317368818269916e-2,4.277805746599164e-2,4.238604440994977e-2,4.199761303209851e-2,4.161277485188889e-2,4.1231466448488664e-2,4.085365455211186e-2,4.047930593280692e-2,4.010838740045678e-2,3.974086580477875e-2,3.937670803532463e-2,3.901588102148062e-2,3.865835173246738e-2,3.830408717733999e-2,3.79530877155939e-2,3.7605318153615945e-2,3.7260734879917344e-2,3.6919307911257734e-2,3.658100745405446e-2,3.624580390438268e-2,3.591366784797528e-2,3.5584570060222906e-2,3.525848150617398e-2,3.493537334053467e-2,3.461522511591072e-2,3.4298021571771815e-2,3.398372274043886e-2,3.367230194433715e-2,3.336373277681461e-2,3.3057989102141805e-2,3.27550450555119e-2,3.245487504304073e-2,3.2157453741766734e-2,3.186275609965099e-2,3.1570757324507454e-2,3.128143207606503e-2,3.0994756660273088e-2,3.0710707064683006e-2,3.0429259545176175e-2,3.0150390625963974e-2,2.987407709958778e-2,2.9600296026918986e-2,2.9329024737158975e-2,2.9060240827839146e-2,2.879392216482088e-2,2.853003918849269e-2,2.826857110612154e-2,2.8009498943151256e-2,2.775280099962139e-2,2.74984558077515e-2,2.7246442131941086e-2,2.699673896876959e-2,2.674932554699646e-2,2.650418132756107e-2,2.6261286003582775e-2,2.6020616227090294e-2,2.57821472441075e-2,2.554586387526553e-2,2.5311746198866135e-2,2.507977449406439e-2,2.48499292408687e-2,2.462219112014082e-2,2.4396557177227187e-2,2.417298233563513e-2,2.3951448386877124e-2,2.3731879918814706e-2,2.3514294606620457e-2,2.329871261266089e-2,2.3085133936936002e-2,2.287354481744389e-2,2.266387205630143e-2,2.2456148499089727e-2,2.225031035493637e-2,2.204637044918629e-2,2.1844300840564206e-2,2.164407667373506e-2,2.144570221267065e-2,2.1249119646527936e-2,2.1054343839047127e-2,2.0861367073873448e-2,2.0670171453745605e-2,2.048071537119528e-2,2.029300239533698e-2,2.0107018558483646e-2,1.9922746095282648e-2,1.9740160560910155e-2,1.955925147772677e-2,1.9380002835644266e-2,1.920239894433968e-2,1.9026424530481912e-2,1.8852063338610798e-2,1.8679299511221045e-2,1.850812218557401e-2,1.8338523016669384e-2,1.8170480613166694e-2,1.8003979524577725e-2,1.7839004300414286e-2,1.7675539490188175e-2,1.7513569643411185e-2,1.7353079309595114e-2,1.719405823670749e-2,1.7036514124279794e-2,1.688041428796448e-2,1.6725744461250445e-2,1.6572490377626585e-2,1.642063777058183e-2,1.627017237360506e-2,1.612107992018519e-2,1.5973346143811122e-2,1.5826988375682933e-2,1.5681971986925686e-2,1.553828367292765e-2,1.539591036423354e-2,1.5254838991388079e-2,1.5115056484935992e-2,1.4976549775422005e-2,1.4839305793390831e-2,1.4703332749005399e-2,1.456861030697465e-2,1.4435121791584423e-2,1.4302855175046657e-2,1.4171798429573307e-2,1.4041939527376307e-2,1.3913266440667607e-2,1.3785767141659156e-2,1.3659442982604079e-2,1.3534284097262312e-2,1.3410271761555136e-2,1.328739485091536e-2,1.3165642240775766e-2,1.304500280656915e-2,1.292546542372831e-2,1.2807018967686037e-2,1.2689660044926929e-2,1.2573386530445683e-2,1.2458178341159518e-2,1.2344025162524407e-2,1.223091667999632e-2,1.2118842579031218e-2,1.2007792545085076e-2,1.1897756263613864e-2,1.1788726857161817e-2,1.1680708312960194e-2,1.1573679580138508e-2,1.1467631089360823e-2,1.1362553271291204e-2,1.1258436556593716e-2,1.1155271375932425e-2,1.1053048159971397e-2,1.0951757346278472e-2,1.0851407820042142e-2,1.0751977919623543e-2,1.0653458768088375e-2,1.0555841488502329e-2,1.0459117203931102e-2,1.036327703744039e-2,1.026831211209589e-2,1.0174213550963295e-2,1.0080985808275739e-2,9.988615223232345e-3,9.897090812549077e-3,9.806404343358084e-3,9.716547582791514e-3,9.627512297981512e-3,9.539290256060224e-3,9.4518732241598e-3,9.365261983936456e-3,9.279449482006258e-3,9.194423155991173e-3,9.110175371301656e-3,9.026698493348154e-3,8.943984887541128e-3,8.862026919291027e-3,8.780816954008307e-3,8.700352786903998e-3,8.620632733001206e-3,8.541643109328544e-3,8.463376836373085e-3,8.385826834621898e-3,8.308986024562056e-3,8.23284732668063e-3,8.157403661464686e-3,8.08265043783638e-3,8.008590268035045e-3,7.935208733800065e-3,7.862499270337742e-3,7.790455312854379e-3,7.719070296556276e-3,7.648337656649733e-3,7.578250828341055e-3,7.50880335043929e-3,7.440001218746439e-3,7.371829598654315e-3,7.304282402613618e-3,7.2373535430750435e-3,7.171036932489297e-3,7.105326483307073e-3,7.040216107979074e-3,6.975699718955994e-3,6.9117805079111265e-3,6.848448899626007e-3,6.7856974444431215e-3,6.723520497329653e-3,6.6619124132527895e-3,6.600867547179708e-3,6.540380254077599e-3,6.480444888913642e-3,6.421062093817054e-3,6.362226859104018e-3,6.3039306432626325e-3,6.24616821159738e-3,6.188934329412749e-3,6.132223762013217e-3,6.076031274703277e-3,6.020351632787406e-3,5.965183414511982e-3,5.9105253141055695e-3,5.856368012974438e-3,5.802706656931686e-3,5.749536391790413e-3,5.696852363363714e-3,5.644649717464687e-3,5.59292359990643e-3,5.541670941066704e-3,5.490893402293683e-3,5.440581151466154e-3,5.390729687248149e-3,5.341334508303699e-3,5.2923911132968324e-3,5.243895000891582e-3,5.195841669751977e-3,5.148226757570343e-3,5.101054264986788e-3,5.054314065512036e-3,5.008001985013442e-3,4.962113849358367e-3,4.916645484414168e-3,4.8715927160482035e-3,4.826951370127832e-3,4.7827172725204104e-3,4.738892693949574e-3,4.695470930754663e-3,4.652446933402566e-3,4.609816831179938e-3,4.567576753373439e-3,4.525722829269727e-3,4.4842511881554616e-3,4.443157959317299e-3,4.402443654895437e-3,4.362104720383383e-3,4.322135349209099e-3,4.282531952022966e-3,4.243290939475367e-3,4.204408722216684e-3,4.165881710897298e-3,4.127706316167594e-3,4.089881625614389e-3,4.052406640993142e-3,4.015275015555128e-3,3.978483420861981e-3,3.942028528475331e-3,3.905907009956814e-3,3.870115536868058e-3,3.8346507807706953e-3,3.799510691009961e-3,3.7646963184230233e-3,3.730200957712263e-3,3.6960215223847833e-3,3.662154925947686e-3,3.6285980819080717e-3,3.5953479037730426e-3,3.5624013050497027e-3,3.529755341356413e-3,3.4974126803692307e-3,3.4653664093085485e-3,3.433613666039812e-3,3.4021515884284656e-3,3.370977314339953e-3,3.3400879816397203e-3,3.3094807281932115e-3,3.279152691865873e-3,3.249105486310333e-3,3.2193344199100797e-3,3.1898360705738607e-3,3.1606077842167646e-3,3.1316469067538834e-3,3.1029507841003052e-3,3.0745167621711207e-3,3.046342186881418e-3,3.0184274587845036e-3,2.9907700584384895e-3,2.963366038939065e-3,2.9362129391277583e-3,2.9093082978460974e-3,2.88264965393561e-3,2.856234546237822e-3,2.8300605135942627e-3,2.804126973321248e-3,2.7784331701189704e-3,2.7529747816524884e-3,2.7277495256658726e-3,2.702755119903195e-3,2.6779892821085236e-3,2.653449730025931e-3,2.6291341813994874e-3,2.6050413940037227e-3,2.5811724601298176e-3,2.5575225199069747e-3,2.5340895025032415e-3,2.5108713399650978e-3,2.48786596721745e-3,2.4650713220636363e-3,2.442485345185424e-3,2.4201059801430094e-3,2.397931173375019e-3,2.3759588741985084e-3,2.3541870348089628e-3,2.332613610280297e-3,2.3112401936029557e-3,2.2900639502279703e-3,2.2690817156592966e-3,2.248291658281328e-3,2.227691958304682e-3,2.207280807766201e-3,2.1870564105289517e-3,2.167016982282225e-3,2.147160750541538e-3,2.1274859546486303e-3,2.1079908457714664e-3,2.0886736869042376e-3,2.0695331571123927e-3,2.0505695017260734e-3,2.031779433331047e-3,2.0131613576083195e-3,1.994713696724807e-3,1.976434889333331e-3,1.9583233905726164e-3,1.940377672067296e-3,1.9225962219279074e-3,1.904977544750893e-3,1.887520161618603e-3,1.8702226100992913e-3,1.8530834442471189e-3,1.8361010790036581e-3,1.8192741109365293e-3,1.8026012102102108e-3,1.7860809873878642e-3,1.7697120690679555e-3,1.7534930978842559e-3,1.7374227325058409e-3,1.72149964763709e-3,1.705722534017688e-3,1.690090098422623e-3,1.6746010636621879e-3,1.659254168581981e-3,1.6440480351379194e-3,1.628980267867305e-3,1.614050547115219e-3,1.5992576258173513e-3,1.5846002704919412e-3,1.570077261239777e-3,1.5556873917441953e-3,1.5414294692710816e-3,1.5273023146688699e-3,1.5133047623685442e-3,1.4994356603836355e-3,1.485693870310225e-3,1.472078267326943e-3,1.4585870931558779e-3,1.445219161099848e-3,1.4319737560017866e-3,1.4188497635550363e-3,1.4058460809364733e-3,1.3929616168065085e-3,1.3801952913090859e-3,1.3675460360716833e-3,1.3550127942053131e-3,1.3425945203045203e-3,1.3302901804473845e-3,1.3180987521955187e-3,1.3060191962567672e-3,1.294049837844347e-3,1.2821901832195867e-3,1.2704392299399997e-3,1.2587959857715575e-3,1.2472594686886915e-3,1.235828706874294e-3,1.2245027387197157e-3,1.2132806128247683e-3,1.2021613879977223e-3,1.1911441332553084e-3,1.180227927822717e-3,1.1694118611335982e-3,1.1586947903958966e-3,1.148075731953185e-3,1.1375539869526656e-3,1.1271286671015218e-3,1.1167988934235342e-3,1.1065637962590833e-3,1.0964225152651484e-3,1.086374199415307e-3,1.0764180069997354e-3,1.0665531056252091e-3,1.0567786722151017e-3,1.0470938930093863e-3,1.037497963564633e-3,1.0279896020313182e-3,1.0185683584057596e-3,1.0092334464469074e-3,9.999840803213463e-4,9.908194826355097e-4,9.817388844356781e-4,9.727415252079796e-4,9.638266528783888e-4,9.549935238127284e-4,9.462414028166694e-4,9.375695631357284e-4,9.289772864552702e-4,9.204634191863978e-4,9.120269631702774e-4,9.036676706966588e-4,8.953848285129724e-4,8.87177731474325e-4,8.790456826324672e-4,8.709879933247582e-4,8.630039832631312e-4,8.550929806230599e-4,8.472543221325235e-4,8.394873531609722e-4,8.317914278082938e-4,8.24165908993778e-4,8.166101685450833e-4,8.091235872872011e-4,8.017055551314235e-4,7.943554711643071e-4,7.870727437366395e-4,7.798567905524044e-4,7.727070387577477e-4,7.656229250299434e-4,7.586038956663583e-4,7.516494066734185e-4,7.447589238555746e-4,7.379319229042678e-4,7.311678894868944e-4,7.244663193357733e-4,7.178267183371098e-4,7.112453850056038e-4,7.047239504516481e-4,6.98262271531009e-4,6.918598156325786e-4,6.855160561411069e-4,6.792304724066954e-4,6.730025497142954e-4,6.668317792532043e-4,6.607176580865611e-4,6.546596891208431e-4,6.486573810753634e-4,6.42710248451766e-4,6.368178115035226e-4,6.309795962054293e-4,6.251951342231022e-4,6.194639628824755e-4,6.13785625139296e-4,6.081596695486205e-4,6.025856502343123e-4,5.970631268585371e-4,5.91590105614337e-4,5.861672520632406e-4,5.807942209511923e-4,5.754705556529488e-4,5.701958028424129e-4,5.649695124114799e-4,5.597912373888837e-4,5.546605338590439e-4,5.495769608809125e-4,5.445400804068192e-4,5.395494572013194e-4,5.3460465876004e-4,5.297052552285257e-4,5.248508193210861e-4,5.200409262396419e-4,5.15275153592571e-4,5.105530813135562e-4,5.058742915804303e-4,5.012383687340238e-4,4.966448991970105e-4,4.920942268098977e-4,4.87585371439948e-4,4.831179199036712e-4,4.7869148388950816e-4,4.7430567771761185e-4,4.699601182812088e-4,4.656544249879607e-4,4.6138821970132546e-4,4.5716112668191874e-4,4.529727725288758e-4,4.488227861212116e-4,4.4471079855918396e-4,4.406364431056536e-4,4.3659935512744576e-4,4.3259917203671255e-4,4.2863553323229325e-4,4.2470808004107586e-4,4.2081645565935917e-4,4.1696030509421353e-4,4.131392886002949e-4,4.093542403187677e-4,4.0560386419759157e-4,4.0188783800739516e-4,3.982058424792717e-4,3.9455756128055743e-4,3.909426809906088e-4,3.8736089107658026e-4,3.8381188386920153e-4,3.8029535453855564e-4,3.7681100106985623e-4,3.73358524239225e-4,3.699376275894699e-4,3.665480174058621e-4,3.6318940269191387e-4,3.598614951451561e-4,3.565640091329162e-4,3.532966616680951e-4,3.500591723849454e-4,3.468512635148487e-4,3.4367267239399215e-4,3.405233496930664e-4,3.374028410471343e-4,3.343108841475851e-4,3.312472194551111e-4,3.282115901824726e-4,3.252037422772639e-4,3.2222342440467954e-4,3.1927038793027967e-4,3.163443869027558e-4,3.1344517803669723e-4,3.1057252069535636e-4,3.0772617687341443e-4,3.0490591117974804e-4,3.02111490820194e-4,2.993426855803161e-4,2.965992678081702e-4,2.9388101239707047e-4,2.911876967683551e-4,2.8851910085415206e-4,2.858749766954537e-4,2.8325483031826904e-4,2.8065868807439817e-4,2.7808633254591727e-4,2.7553754834150866e-4,2.730121220697528e-4,2.705098423124202e-4,2.680304995977641e-4,2.6557388637381204e-4,2.6313979698165815e-4,2.607280276287554e-4,2.5833837636220745e-4,2.559706430420612e-4,2.536246293145982e-4,2.5130013858562755e-4,2.489969759937774e-4,2.467149483837874e-4,2.4445386427980067e-4,2.4221353385865595e-4,2.3999376892317988e-4,2.377943732914035e-4,2.3561510631902384e-4,2.334558343220226e-4,2.3131637375998034e-4,2.2919654249794712e-4,2.270961597776666e-4,2.2501504618879933e-4,2.2295302364014777e-4,2.2090991533087913e-4,2.188855457217503e-4,2.1687974050633107e-4,2.1489232658222836e-4,2.1292313202231052e-4,2.1097198604593044e-4,2.0903871899015042e-4,2.0712316228096574e-4,2.0522514840452824e-4,2.03344510878371e-4,2.0148108422263174e-4,1.9963470393127703e-4,1.9780532210782677e-4,1.9599322642391374e-4,1.9419780562326277e-4,1.9241890701116314e-4,1.9065637888369627e-4,1.8891007049344575e-4,1.8717983201520824e-4,1.854655145117037e-4,1.8376696989928553e-4,1.820840509136515e-4,1.8041661107555393e-4,1.7876450465650992e-4,1.7712758664451233e-4,1.7550571270973965e-4,1.7389873917026668e-4,1.72306522957775e-4,1.707289215832634e-4,1.6916579310275807e-4,1.6761699608302332e-4,1.66082389567272e-4,1.6456183304087562e-4,1.6305518639707516e-4,1.615623099026913e-4,1.6008306416383485e-4,1.5861731009161718e-4,1.5716490886786086e-4,1.5572572191080975e-4,1.5429961084083966e-4,1.5288643744616872e-4,1.5148606364856777e-4,1.500983514690709e-4,1.4872316299368581e-4,1.473603603391042e-4,1.4601197163018016e-4,1.446762322440255e-4,1.4335280776406784e-4,1.420415818835437e-4,1.407424388404977e-4,1.3945526339051152e-4,1.3817994077943232e-4,1.3691635671610173e-4,1.3566439734508437e-4,1.3442394921939652e-4,1.331948992732348e-4,1.3197713479470497e-4,1.307705433985505e-4,1.295750129988812e-4,1.283904317819022e-4,1.2721668817864228e-4,1.2605367083768273e-4,1.2490126859788605e-4,1.2375937046112454e-4,1.2262786556500914e-4,1.2150664315561787e-4,1.203955925602248e-4,1.1929460316002845e-4,1.1820356436288078e-4,1.1712236557601563e-4,1.1605089617877746e-4,1.1498904549535013e-4,1.1393670276748548e-4,1.1289375712723212e-4,1.1186009756966389e-4,1.1083561292560891e-4,1.0982019183437791e-4,1.0881551042121096e-4,1.0782107827090779e-4,1.0683577339188382e-4,1.0585950864414233e-4,1.0489219741711556e-4,1.0393375361470583e-4,1.0298409164032681e-4,1.0204312638194457e-4,1.0111077319711889e-4,1.0018694789804435e-4,9.92715667365915e-5,9.836454638934805e-5,9.746580394266014e-5,9.65752568776734e-5,9.569282305537419e-5,9.481842070163062e-5,9.395196839223405e-5,9.309338503793994e-5,9.224258986950922e-5,9.139950242274941e-5,9.056404252355573e-5,8.973613027295242e-5,8.891568603213382e-5,8.810263040750553e-5,8.729688423572563e-5,8.649836856874587e-5,8.570700465885284e-5,8.492271394370905e-5,8.414541803139428e-5,8.337503868544659e-5,8.261149780990364e-5,8.185471743434371e-5,8.11051868738796e-5,8.036354241099149e-5,7.962767623274446e-5,7.889821186593543e-5,7.817520977482994e-5,7.745854995466959e-5,7.674833330521282e-5,7.604455982645964e-5,7.534722951841004e-5,7.465634238106404e-5,7.39718984144216e-5,7.32938127699558e-5,7.261725765286923e-5,7.194666239511115e-5,7.128202699668161e-5,7.06233514575806e-5,6.99706357778081e-5,6.932387995736411e-5,6.868308399624866e-5,6.804824789446168e-5,6.741937165200324e-5,6.679645526887333e-5,6.61794987450719e-5,6.5568502080599e-5,6.49634652754546e-5,6.436438832963876e-5,6.37712712431514e-5,6.318411401599257e-5,6.260291664816225e-5,6.202767913966045e-5,6.145840149048716e-5,6.089215008951757e-5,6.032639566266728e-5,5.9765816053495016e-5,5.921041126200077e-5,5.8660181288184535e-5,5.8115126132046324e-5,5.757524579358613e-5,5.7040540272803955e-5,5.6511009569699825e-5,5.598665368427369e-5,5.5467472616525596e-5,5.495346636645551e-5,5.444463493406344e-5,5.3940978319349416e-5,5.3442496522313385e-5,5.2949189542955384e-5,5.24610573812754e-5,5.197810003727345e-5,5.150031751094952e-5,5.102770980230358e-5,5.055440905315739e-5,5.008341699237429e-5,4.96168094221439e-5,4.915458634246623e-5,4.869674775334128e-5,4.824329365476904e-5,4.779422404674954e-5,4.734953892928275e-5,4.6909238302368663e-5,4.647332216600732e-5,4.604179052019868e-5,4.5614643364942756e-5,4.519188070023956e-5,4.477350252608907e-5,4.4359508842491315e-5,4.394989964944627e-5,4.354467494695394e-5,4.314383473501435e-5,4.274737901362745e-5,4.2354927210885214e-5,4.196238323698688e-5,4.1573568432666934e-5,4.118845676745001e-5,4.080702221086067e-5,4.0429238732423514e-5,4.005508030166315e-5,3.9684520888104176e-5,3.9317534461271176e-5,3.895409499068875e-5,3.859417644588149e-5,3.823775279637399e-5,3.788479801169086e-5,3.753528606135667e-5,3.718919091489605e-5,3.6846486541833555e-5,3.6507146911693824e-5,3.617114599400143e-5,3.583845775828097e-5,3.5509056174057026e-5,3.5182915210854215e-5,3.486000883819713e-5,3.4540311025610355e-5,3.422318977454661e-5,3.390868832196604e-5,3.3597175326254136e-5,3.328861886050205e-5,3.2982986997800943e-5,3.2680247811241964e-5,3.238036937391627e-5,3.2083319758915016e-5,3.1789067039329346e-5,3.149757928825041e-5,3.1208824578769384e-5,3.092277098397741e-5,3.0639386576965645e-5,3.0358639430825234e-5,3.0080497618647335e-5,2.980492921352311e-5,2.9531902288543704e-5,2.926138491680028e-5,2.8993345171383976e-5,2.872775112538595e-5,2.846457085189738e-5,2.8203772424009385e-5,2.7945386565100003e-5,2.769002335646483e-5,2.7437045563188024e-5,2.7186425470626735e-5,2.6938135364138134e-5,2.669214752907938e-5,2.644843425080763e-5,2.6206967814680048e-5,2.5967720506053793e-5,2.5730664610286035e-5,2.549577241273393e-5,2.526301619875463e-5,2.5032368253705314e-5,2.4803800862943128e-5,2.4577286311825243e-5,2.4352796885708818e-5,2.4130304869951015e-5,2.3909782549908995e-5,2.3691202210939908e-5,2.3474536138400934e-5,2.3259756617649225e-5,2.3046835934041947e-5,2.283574637293625e-5,2.2627099550635278e-5,2.2420788169611044e-5,2.2216373750391705e-5,2.2013834763383797e-5,2.181314967899387e-5,2.1614296967628467e-5,2.141725509969413e-5,2.1222002545597408e-5,2.1028517775744842e-5,2.0836779260542973e-5,2.0646765470398356e-5,2.0458454875717516e-5,2.0271825946907022e-5,2.0086857154373403e-5,1.990352696852321e-5,1.9721813859762982e-5,1.954169629849926e-5,1.9363152755138597e-5,1.9186161700087536e-5,1.901070160375262e-5,1.8836750936540388e-5,1.8664288168857394e-5,1.8493369464959702e-5,1.832473524732111e-5,1.815764308388618e-5,1.7992076478849966e-5,1.7828018936407536e-5,1.766545396075396e-5,1.75043650560843e-5,1.7344735726593616e-5,1.718654947647698e-5,1.702978980992946e-5,1.68744402311461e-5,1.672048424432199e-5,1.6567905353652188e-5,1.641668706333175e-5,1.6266812877555753e-5,1.6118266300519255e-5,1.5971030836417323e-5,1.5825089989445022e-5,1.5680427263797414e-5,1.553702616366957e-5,1.5394870193256545e-5,1.5253942856753422e-5,1.5114227658355248e-5,1.4976076377866778e-5,1.4839422973405224e-5,1.4704017556204195e-5,1.4569847172729155e-5,1.443689886944557e-5,1.4305159692818908e-5,1.417461668931464e-5,1.4045256905398227e-5,1.3917067387535142e-5,1.3790035182190845e-5,1.366414733583081e-5,1.3539390894920501e-5,1.3415752905925386e-5,1.3293220415310931e-5,1.3171780469542604e-5,1.3051420115085872e-5,1.2932126398406204e-5,1.2813886365969063e-5,1.2696687064239918e-5,1.258051553968424e-5,1.2465358838767489e-5,1.2351204007955137e-5,1.2238078370716203e-5,1.2126347474824218e-5,1.2015638993591598e-5,1.190594249144446e-5,1.179724753280891e-5,1.168954368211107e-5,1.1582820503777052e-5,1.1477067562232971e-5,1.1372274421904941e-5,1.1268430647219075e-5,1.1165525802601492e-5,1.1063549452478303e-5,1.0962491161275623e-5,1.0862340493419565e-5,1.0763087013336249e-5,1.0664720285451781e-5,1.0567229874192285e-5,1.0470605343983866e-5,1.0374836259252648e-5,1.0279912184424737e-5,1.018582268392625e-5,1.0092557322183304e-5,1.0000105663622013e-5,9.908658074074523e-6,9.818175105900398e-6,9.72852080348362e-6,9.639686651599387e-6,9.551664135022903e-6,9.46444473852937e-6,9.378019946893977e-6,9.292381244891935e-6,9.207520117298438e-6,9.12342804888869e-6,9.040096524437887e-6,8.957517028721227e-6,8.875681046513917e-6,8.794580062591151e-6,8.714205561728133e-6,8.634549028700059e-6,8.555601948282132e-6,8.47735580524955e-6,8.399802084377513e-6,8.32293227044122e-6,8.246737848215874e-6,8.171210302476673e-6,8.09637297654492e-6,8.022504555222524e-6,7.949322828262281e-6,7.876821197835165e-6,7.804993065748135e-6,7.733831833444123e-6,7.663330902002033e-6,7.59348367213675e-6,7.524283544199129e-6,7.455723918176002e-6,7.3877981936901755e-6,7.320499770000433e-6,7.253822046001532e-6,7.187758420224203e-6,7.122302290835156e-6,7.057447055637073e-6,6.993186112068613e-6,6.929512857204407e-6,6.866420687755066e-6,6.80390300006717e-6,6.741953190123279e-6,6.68056465354193e-6,6.619730785577628e-6,6.559444981120857e-6,6.4997006346980765e-6,6.440491140471723e-6,6.381809892240205e-6,6.323650283437906e-6,6.266005707135186e-6,6.208869556038381e-6,6.1522352224897996e-6,6.0960960984677265e-6,6.040445575586425e-6,5.985277045096126e-6,5.9305838978830445e-6,5.876359524469365e-6,5.822597315013248e-6,5.769290659308827e-6,5.716499056624424e-6,5.664512070550859e-6,5.6130025138371155e-6,5.561965543029589e-6,5.5113963416220166e-6,5.461290120055487e-6,5.411642115718423e-6,5.362447592946604e-6,5.313701843023143e-6,5.265400184178509e-6,5.2175379615905086e-6,5.170110547384293e-6,5.1231133406323624e-6,5.0765417673545595e-6,5.030391280518071e-6,4.984657360037432e-6,4.939335512774519e-6,4.894421272538554e-6,4.849910200086104e-6,4.8057978831210815e-6,4.762079936294746e-6,4.718752001205696e-6,4.675809746399881e-6,4.63324886737059e-6,4.591065086558462e-6,4.549254153351478e-6,4.507811844084964e-6,4.46673396204159e-6,4.426016337451374e-6,4.385654827491677e-6,4.345645316287203e-6,4.305983714910004e-6,4.266665961379476e-6,4.227688020662357e-6,4.189045884672735e-6,4.150735572272039e-6,4.112753129269044e-6,4.075094628419871e-6,4.03779715287455e-6,4.000964501311849e-6,3.964462192416325e-6,3.928287166918683e-6,3.8924364054626875e-6,3.856906928605168e-6,3.821695796816018e-6,3.786800110478194e-6,3.752217009887717e-6,3.717943675253671e-6,3.6839773266982088e-6,3.6503152242565377e-6,3.6169546678769385e-6,3.5838929974207497e-6,3.5511275926623754e-6,3.518655873289285e-6,3.48647529890201e-6,3.454583369014146e-6,3.4229776230523538e-6,3.3916556403563583e-6,3.360615040178945e-6,3.329853481685967e-6,3.299368663956338e-6,3.269158325982039e-6,3.2392202466681127e-6,3.209552244832668e-6,3.180152179206873e-6,3.1510179484349644e-6,3.1221474910742417e-6,3.0935387855950657e-6,3.0651898503808655e-6,3.0370987437281297e-6,3.009263563846414e-6,2.9816824488583345e-6,2.9543535767995756e-6,2.927275165618883e-6,2.9004454731780665e-6,2.8738627972519993e-6,2.8475009201907885e-6,2.8213187980221992e-6,2.7953704405715387e-6,2.7696539521425723e-6,2.744167470936007e-6,2.718909169049493e-6,2.6938772524776218e-6,2.669069961111928e-6,2.6444855687408887e-6,2.6201223830499225e-6,2.5959787456213915e-6,2.572053031934599e-6,2.5483436513657915e-6,2.5248490471881587e-6,2.5015676965718307e-6,2.4784981105838816e-6,2.455638834188326e-6,2.4329884462461237e-6,2.4105455595151746e-6,2.388308820650322e-6,2.3662769102033514e-6,2.34444854262299e-6,2.322822466254909e-6,2.30139746334172e-6,2.280172350022978e-6,2.2591459763351815e-6,2.2383172262117687e-6,2.2176850174831223e-6,2.197248301876568e-6,2.1770464184372195e-6,2.157107514682341e-6,2.1373448846990186e-6,2.11774996403128e-6,2.098306961423731e-6,2.079035826260306e-6,2.0599365585410057e-6,2.04100915826583e-6,2.0222536254347785e-6,2.003669960047851e-6,1.985258162105049e-6,1.9670182316063703e-6,1.948950168551816e-6,1.931053972941387e-6,1.9133296447750817e-6,1.895777184052901e-6,1.8783965907748448e-6,1.860880312168472e-6,1.843486046511136e-6,1.8262426684993733e-6,1.809150178133182e-6,1.7922085754125631e-6,1.7754178603375168e-6,1.7587780329080425e-6,1.7422890931241407e-6,1.7259510409858108e-6,1.7097638764930536e-6,1.6937275996458686e-6,1.677842210444256e-6,1.6621077088882152e-6,1.6465240949777473e-6,1.631091368712851e-6,1.6158095300935276e-6,1.6006785791197765e-6,1.5856985157915973e-6,1.5708693401089905e-6,1.5561910520719567e-6,1.5416636516804937e-6,1.5272871389346042e-6,1.5130615138342868e-6,1.4989867763795413e-6,1.4850629265703684e-6,1.4712899644067675e-6,1.457667889888739e-6,1.444196703016283e-6,1.4308764037893991e-6,1.4177069922080876e-6,1.4046884682723484e-6,1.3915016828789757e-6,1.378278792695352e-6,1.3651766403260023e-6,1.3521952257709267e-6,1.3393345490301246e-6,1.3265946101035964e-6,1.313975408991342e-6,1.3014769456933613e-6,1.2890992202096546e-6,1.2768422325402214e-6,1.2647059826850619e-6,1.2526904706441766e-6,1.2407956964175651e-6,1.229021660005227e-6,1.2173683614071633e-6,1.2058358006233729e-6,1.1944239776538563e-6,1.1831328924986136e-6,1.1719625451576446e-6,1.1609129356309495e-6,1.1499840639185284e-6,1.1391759300203809e-6,1.1284885339365072e-6,1.1179218756669073e-6,1.107475955211581e-6,1.0971507725705288e-6,1.0869463277437503e-6,1.0768626207312456e-6,1.0668996515330148e-6,1.0570574201490576e-6,1.0473359265793743e-6,1.0375520288756737e-6,1.0276111818840569e-6,1.0177632100388402e-6,1.008008113340024e-6,9.983458917876083e-7,9.88776545381593e-7,9.793000741219776e-7,9.699164780087626e-7,9.606257570419486e-7,9.514279112215345e-7,9.423229405475208e-7,9.333108450199078e-7,9.243916246386948e-7,9.155652794038822e-7,9.068318093154704e-7,8.981912143734583e-7,8.896434945778469e-7,8.811886499286357e-7,8.728266804258252e-7,8.645575860694148e-7,8.563813668594051e-7,8.482980227957954e-7,8.403075538785861e-7,8.324099601077775e-7,8.246052414833688e-7,8.168933980053608e-7,8.092744296737532e-7,8.017483364885457e-7,7.943151184497389e-7,7.86974775557332e-7,7.79727307811326e-7,7.72497477019616e-7,7.649672348915835e-7,7.574991736813418e-7,7.500931197314512e-7,7.427488993844728e-7,7.354663389829675e-7,7.282452648694956e-7,7.210855033866183e-7,7.139868808768963e-7,7.069492236828905e-7,6.999723581471616e-7,6.930561106122704e-7,6.862003074207774e-7,6.794047749152442e-7,6.726693394382307e-7,6.659938273322982e-7,6.593780649400073e-7,6.528218786039191e-7,6.463250946665942e-7,6.398875394705932e-7,6.335090393584772e-7,6.271894206728068e-7,6.20928509756143e-7,6.147261329510463e-7,6.08582116600078e-7,6.024962870457983e-7,5.964684706307682e-7,5.904984936975487e-7,5.845861825887005e-7,5.787313636467844e-7,5.729338632143611e-7,5.671935076339917e-7,5.615101232482365e-7,5.558835363996565e-7,5.503135734308128e-7,5.448000606842658e-7,5.393428245025765e-7,5.339416912283057e-7,5.285964872040143e-7,5.233070387722626e-7,5.180731722756121e-7,5.128947140566231e-7,5.077714904578565e-7,5.027033278218731e-7,4.976900524912339e-7,4.927314908084996e-7,4.878274691162308e-7,4.831007879391642e-7,4.786762872682601e-7,4.742908866385934e-7,4.6994309297987564e-7,4.656290739528621e-7,4.613532145758096e-7,4.5711551484871826e-7,4.529159747715881e-7,4.4875459434441904e-7,4.446313735672112e-7,4.405463124399644e-7,4.364994109626788e-7,4.324906691353543e-7,4.28520086957991e-7,4.245876644305888e-7,4.206934015531477e-7,4.1682185646694656e-7,4.1292994706168507e-7,4.0907161434713176e-7,4.052468583232865e-7,4.014556789901495e-7,3.9769807634772066e-7,3.93974050396e-7,3.902836011349875e-7,3.866267285646832e-7,3.83003432685087e-7,3.79413713496199e-7,3.758575709980191e-7,3.723350051905474e-7,3.688460160737839e-7,3.6539060364772856e-7,3.619687679123814e-7,3.585805088677424e-7,3.552258265138116e-7,3.519047208505889e-7,3.486171918780743e-7,3.4536323959626806e-7,3.4214286400516984e-7,3.3895606510477986e-7,3.3580284289509806e-7,3.3268319737612433e-7,3.2959712854785884e-7,3.2654463641030154e-7,3.2352572096345236e-7,3.2054038220731136e-7,3.175886201418785e-7,3.1467043476715386e-7,3.1171207518443485e-7,3.08657678620894e-7,3.056292437639419e-7,3.026267706135786e-7,2.9965025916980406e-7,2.966997094326184e-7,2.9377512140202144e-7,2.9087649507801333e-7,2.88003830460594e-7,2.851571275497635e-7,2.823363863455218e-7,2.7954160684786884e-7,2.767727890568047e-7,2.740299329723293e-7,2.713130385944428e-7,2.68622105923145e-7,2.6595713495843606e-7,2.633181257003158e-7,2.607050781487845e-7,2.581179923038419e-7,2.5555686816548807e-7,2.5302170573372314e-7,2.505125050085469e-7,2.480292659899595e-7,2.455719886779609e-7,2.4314067307255107e-7,2.4073531917373e-7,2.3835592698149778e-7,2.3600249649585433e-7,2.3367502771679972e-7,2.3137352064433388e-7,2.2909797527845675e-7,2.2684839161916857e-7,2.2462476966646908e-7,2.224271094203584e-7,2.2025541088083656e-7,2.181096740479035e-7,2.1598989892155919e-7,2.1389608550180364e-7,2.11828233788637e-7,2.0978634378205908e-7,2.0777041548206997e-7,2.0578044888866966e-7,2.0381644400185812e-7,2.0187840082163543e-7,1.9996631934800147e-7,1.9808019958095636e-7,1.9622004152049993e-7,1.9438584516663248e-7,1.9257761051935368e-7,1.9079533757866375e-7,1.8903902634456257e-7,1.8715771096495406e-7,1.8523220446833545e-7,1.8332448178596754e-7,1.814345429178503e-7,1.795623878639838e-7,1.7770801662436797e-7,1.7587142919900287e-7,1.740526255878884e-7,1.7225160579102472e-7,1.7046836980841172e-7,1.6870291764004934e-7,1.6695524928593773e-7,1.6522536474607683e-7,1.6351326402046664e-7,1.618189471091071e-7,1.6014241401199825e-7,1.5848366472914015e-7,1.5684269926053277e-7,1.5521951760617604e-7,1.5361411976607001e-7,1.5202650574021467e-7,1.5045667552861007e-7,1.4890462913125615e-7,1.4737036654815288e-7,1.458538877793004e-7,1.4435519282469857e-7,1.4287428168434748e-7,1.4141115435824705e-7,1.3996581084639732e-7,1.385382511487983e-7,1.3712847526544997e-7,1.3573648319635237e-7,1.3436227494150543e-7,1.3300585050090922e-7,1.316672098745637e-7,1.303463530624689e-7,1.2904328006462479e-7,1.2775799088103136e-7,1.2649048551168864e-7,1.2524076395659665e-7,1.2400882621575535e-7,1.2279467228916467e-7,1.2159830217682478e-7,1.2041971587873555e-7,1.1925891339489703e-7,1.1811589472530924e-7,1.1699065986997211e-7,1.1588320882888571e-7,1.1479354160204997e-7,1.1372165818946497e-7,1.1266755859113065e-7,1.1162505088568635e-7,1.1043902428305973e-7,1.092644301050567e-7,1.0810126835167722e-7,1.0694953902292129e-7,1.05809242118789e-7,1.0468037763928022e-7,1.0356294558439503e-7,1.0245694595413341e-7,1.0136237874849538e-7,1.002792439674809e-7,9.920754161108999e-8,9.814727167932266e-8,9.709843417217891e-8,9.606102908965873e-8,9.50350564317621e-8,9.402051619848904e-8,9.301740838983957e-8,9.202573300581368e-8,9.104549004641135e-8,9.007667951163259e-8,8.911930140147743e-8,8.817335571594579e-8,8.723884245503776e-8,8.631576161875328e-8,8.540411320709238e-8,8.450389722005507e-8,8.361511365764129e-8,8.27377625198511e-8,8.18718438066845e-8,8.101735751814145e-8,8.017430365422197e-8,7.934268221492608e-8,7.852249320025374e-8,7.771373661020501e-8,7.691641244477982e-8,7.61305207039782e-8,7.535606138780015e-8,7.459303449624569e-8,7.384144002931477e-8,7.310127798700746e-8,7.23725483693237e-8,7.165525117626352e-8,7.09493864078269e-8,7.025495406401387e-8,6.957195414482438e-8,6.890038665025847e-8,6.824025158031616e-8,6.759154893499739e-8,6.695427871430223e-8,6.63284409182306e-8,6.571403554678255e-8,6.506903776416985e-8,6.436106902712336e-8,6.3660172774161e-8,6.296634900528278e-8,6.22795977204887e-8,6.159991891977877e-8,6.092731260315299e-8,6.026177877061136e-8,5.960331742215384e-8,5.895192855778048e-8,5.830761217749125e-8,5.7670368281286166e-8,5.7040196869165226e-8,5.6417097941128424e-8,5.580107149717577e-8,5.519211753730726e-8,5.459023606152287e-8,5.3995427069822655e-8,5.3407690562206576e-8,5.2827026538674615e-8,5.2253434999226806e-8,5.168691594386313e-8,5.1127469372583614e-8,5.057509528538822e-8,5.002979368227698e-8,4.949156456324989e-8,4.896040792830692e-8,4.843632377744811e-8,4.7919312110673425e-8,4.740937292798289e-8,4.69065062293765e-8,4.641071201485425e-8,4.592199028441613e-8,4.544034103806216e-8,4.496576427579233e-8,4.449825999760666e-8,4.4037828203505104e-8,4.358446889348771e-8,4.3138182067554455e-8,4.269896772570533e-8,4.2266825867940345e-8,4.18417564942595e-8,4.1423759604662814e-8,4.101283519915026e-8,4.060898327772185e-8,4.0212203840377576e-8,3.982249688711745e-8,3.943986241794145e-8,3.906430043284961e-8,3.8695810931841906e-8,3.833439391491834e-8,3.798004938207892e-8,3.7581104867227315e-8,3.7165033971484814e-8,3.675322933841283e-8,3.6345690968011375e-8,3.594241886028046e-8,3.554341301522006e-8,3.5148673432830194e-8,3.4758200113110844e-8,3.4371993056062026e-8,3.399005226168373e-8,3.3612377729975966e-8,3.3238969460938724e-8,3.286982745457201e-8,3.2504951710875815e-8,3.214434222985015e-8,3.178799901149501e-8,3.1435922055810385e-8,3.1088111362796314e-8,3.074456693245274e-8,3.040528876477971e-8,3.007027685977719e-8,2.973953121744521e-8,2.941305183778375e-8,2.9090838720792818e-8,2.8772891866472407e-8,2.8459211274822524e-8,2.814979694584317e-8,2.7844648879534342e-8,2.754376707589603e-8,2.724715153492826e-8,2.6954802256631004e-8,2.6666719241004276e-8,2.638290248804807e-8,2.6103351997762396e-8,2.5828067770147243e-8,2.5557049805202616e-8,2.529029810292852e-8,2.5027812663324948e-8,2.4769593486391897e-8,2.451564057212938e-8,2.4265953920537383e-8,2.4020533531615914e-8,2.377937940536497e-8,2.354249154178455e-8,2.3309869940874655e-8,2.308151460263529e-8,2.2857425527066447e-8,2.263760271416813e-8,2.242204616394034e-8,2.2210755876383076e-8,2.200373185149634e-8,2.179935944169951e-8,2.155505434980915e-8,2.131327815510365e-8,2.1074030857582998e-8,2.0837312457247202e-8,2.060312295409626e-8,2.0371462348130163e-8,2.014233063934892e-8,1.9915727827752532e-8,1.9691653913341e-8,1.9470108896114307e-8,1.9251092776072472e-8,1.903460555321549e-8,1.882064722754336e-8,1.860921779905608e-8,1.840031726775365e-8,1.819394563363608e-8,1.7990102896703353e-8,1.7788789056955478e-8,1.7590004114392457e-8,1.739374806901429e-8,1.7200020920820977e-8,1.7008822669812515e-8,1.6820153315988897e-8,1.6634012859350136e-8,1.6450401299896227e-8,1.626931863762717e-8,1.6090764872542965e-8,1.591474000464361e-8,1.574124403392911e-8,1.5570276960399458e-8,1.5401838784054657e-8,1.5235929504894713e-8,1.507254912291962e-8,1.4911697638129374e-8,1.4753375050523982e-8,1.4597581360103443e-8,1.4444316566867754e-8,1.4293580670816918e-8,1.4145373671950934e-8,1.39996955702698e-8,1.3856546365773523e-8,1.371592605846209e-8,1.3577834648335516e-8,1.3442272135393794e-8,1.3309238519636916e-8,1.3178733801064895e-8,1.3050757979677727e-8,1.2925311055475409e-8,1.2802393028457945e-8,1.2682003898625329e-8,1.2564143665977567e-8,1.2438753741427219e-8,1.229795225184608e-8,1.2158631097086848e-8,1.2020790277149533e-8,1.1884429792034127e-8,1.1749549641740634e-8,1.161614982626905e-8,1.148423034561938e-8,1.135379119979162e-8,1.1224832388785771e-8,1.1097353912601836e-8,1.097135577123981e-8,1.0846837964699698e-8,1.0723800492981496e-8,1.0602243356085207e-8,1.048216655401083e-8,1.0363570086758367e-8,1.0246453954327808e-8,1.0130818156719166e-8,1.0016662693932435e-8,9.903987565967617e-9,9.792792772824707e-9,9.683078314503712e-9,9.574844191004624e-9,9.468090402327453e-9,9.36281694847219e-9,9.259023829438842e-9,9.156711045227401e-9,9.055878595837876e-9,8.956526481270264e-9,8.85865470152456e-9,8.762263256600767e-9,8.667352146498887e-9,8.573921371218918e-9,8.481970930760862e-9,8.391500825124717e-9,8.302511054310483e-9,8.215001618318163e-9,8.128972517147754e-9,8.044423750799256e-9,7.961355319272668e-9,7.879767222567994e-9,7.799659460685228e-9,7.721032033624376e-9,7.643884941385438e-9,7.568218183968408e-9,7.494031761373292e-9,7.421325673600086e-9,7.350099920648793e-9,7.28035450251941e-9,7.2120894192119404e-9,7.1453046707263825e-9,7.0685800697178e-9,6.987946046606617e-9,6.908170575418429e-9,6.829253656153238e-9,6.75119528881104e-9,6.6739954733918415e-9,6.597654209895639e-9,6.522171498322429e-9,6.447547338672215e-9,6.373781730944998e-9,6.300874675140774e-9,6.228826171259547e-9,6.157636219301316e-9,6.087304819266082e-9,6.017831971153842e-9,5.949217674964597e-9,5.881461930698347e-9,5.814564738355096e-9,5.748526097934839e-9,5.683346009437576e-9,5.619024472863311e-9,5.5555614882120404e-9,5.492957055483765e-9,5.431211174678486e-9,5.370323845796203e-9,5.310295068836916e-9,5.251124843800623e-9,5.192813170687327e-9,5.135360049497025e-9,5.07876548022972e-9,5.023029462885411e-9,4.968151997464097e-9,4.9141330839657784e-9,4.8609727223904566e-9,4.8086709127381285e-9,4.757227655008797e-9,4.70664294920246e-9,4.656916795319121e-9,4.608049193358775e-9,4.560040143321428e-9,4.512889645207074e-9,4.466597699015716e-9,4.421164304747353e-9,4.376589462401987e-9,4.3328731719796165e-9,4.290015433480241e-9,4.24801624690386e-9,4.206875612250477e-9,4.166593529520089e-9,4.127169998712696e-9,4.088605019828299e-9,4.050576812603265e-9,4.004129206641869e-9,3.9581760826094355e-9,3.912717440505968e-9,3.867753280331467e-9,3.823283602085928e-9,3.779308405769355e-9,3.735827691381747e-9,3.6928414589231028e-9,3.650349708393423e-9,3.6083524397927085e-9,3.566849653120959e-9,3.525841348378174e-9,3.4853275255643543e-9,3.445308184679497e-9,3.4057833257236073e-9,3.3667529486966805e-9,3.328217053598719e-9,3.290175640429722e-9,3.2526287091896893e-9,3.232255272455403e-9,0,6.973135229591462e-5,9.495066127498878e-5,1.2103889310418608e-4,1.4804931749536418e-4,1.7603786618123322e-4,2.0506952521941066e-4,2.352123806642768e-4,2.6653903996769614e-4,2.991273996275987e-4,3.330618201805508e-4,3.684329129714301e-4,4.0533854056783863e-4,4.438843382573703e-4,4.841841393816041e-4,5.263615887974171e-4,5.705500837584797e-4,6.168944761157953e-4,6.655518272688753e-4,7.166926270920923e-4,7.705021033921288e-4,8.271816526458035e-4,8.869507528638e-4,9.500459228864828e-4,1.016727453663946e-3,1.0872792256502789e-3,1.1620115663005305e-3,1.2412633270068607e-3,1.325404434108906e-3,1.4148396947658835e-3,1.5100113692166962e-3,1.6114044281448179e-3,1.7195505413096924e-3,1.8350306049042732e-3,1.9584811992414313e-3,2.09060023192566e-3,2.23215438653267e-3,2.3839842935438806e-3,2.5470094742978604e-3,2.7222390017716796e-3,2.9107815845671337e-3,3.1138538406736828e-3,3.332788752844274e-3,3.5690457152340073e-3,3.8242270095818105e-3,4.100089353887939e-3,4.398557107675642e-3,4.721739251114021e-3,5.0719424717224895e-3,5.451696956675287e-3,5.863773361922732e-3,6.311203231827593e-3,6.797306683278379e-3,7.325705607371523e-3,7.900359566874685e-3,8.525594055672247e-3,9.206140620120169e-3,9.94716796842875e-3,1.0754300454310198e-2,1.1633673613152491e-2,1.259198403169871e-2,1.3636473056032303e-2,1.477507474104788e-2,1.6016408777801673e-2,1.73698241560562e-2,1.8845463884586945e-2,2.0454319190537983e-2,2.220829204643687e-2,2.4120246420702464e-2,2.620405606084219e-2,2.8474671023947545e-2,3.0948178748419836e-2,3.364185058812256e-2,3.657417985936058e-2,3.976491345629679e-2,4.323506965898607e-2,4.700696002495479e-2,5.1104169453789317e-2,5.555152383933576e-2,6.0375059422916745e-2,6.560180705543837e-2,7.125983742043975e-2,7.737784956909072e-2,8.39851453104183e-2,9.111103896057868e-2,9.878456135378746e-2,0.10703400094933171,0.1158862515777074,0.12536609888113165,0.13549529334903365,0.1462918030763491,0.15776867843536993,0.16993279641734446,0.1827836248920564,0.19631212446269602,0.2104997801843127,0.22531656774881265,0.2407201080057823,0.2566556716414701,0.270818027948878,0.270818027948878,0.2730553505540213,0.2898376298702293,0.30690871161159206,0.32416338241226195,0.34148662960856035,0.35875650854573105,0.37584702606405307,0.392630925570707,0.4089835713662369,0.4247868131060836,0.4399324616856356,0.4543249367880938,0.4678833677421144,0.48054337146938486,0.4922576175204796,0.5029956777124401,0.5127434267104338,0.5215017445150221,0.529284875851835,0.5361178636144955,0.542035001167428,0.5470776539890978,0.5512924098084874,0.5547293512433271,0.5574402192554868,0.5594774261843273,0.5608929332181113,0.5617373824389484,0.5620595268783922,0.5619057787807673,0.5613199213762942,0.5603429336750493,0.5590129346843555,0.5573651872501856,0.5554321573188186,0.5532436186786189,0.5508267905719522,0.5482065269710695,0.5454053978868909,0.5424438718762882,0.5393405111142766,0.5361121229636246,0.5327739220117763,0.5293396191339017,0.5258216207563431,0.5222311167333715,0.5185782011624702,0.5148719799538914,0.5111206331607432,0.5073315513566532,0.5035113894345403,0.4996661559826484,0.49580123083250377,0.4919215138361304,0.48803151862148386,0.48413503385477463,0.48023549804161225,0.4763361852297951,0.47244003881639995,0.46854965103928575,0.46466733374647806,0.4607951931881783,0.4569351363766051,0.45308885868160004,0.4492578699914297,0.4454435229047088,0.4416470319313298,0.4378694885223002,0.43411186878183117,0.43037504387745296,0.4266597882020232,0.42296678844661634,0.41929665329066584,0.415649919400905,0.41202705935772765,0.40842848644303775,0.4048545600667495,0.4013055912354163,0.39778184632261987,0.3942835518381668,0.3908108970881042,0.38736403831936245,0.38394310109819907,0.38054818345784225,0.37717935785548473,0.3738366739155673,0.3705201602630935,0.36722982639657686,0.36396566448961953,0.3607276514976759,0.3575157481954289,0.3543299039715119,0.35117005333914253,0.34803612255844374,0.34492802601667244,0.3418456708637183,0.33878895514861557,0.335757770138189,0.3327519996127893,0.32977152156551054,0.3268162079080544,0.3238859255661466,0.32098053667033877,0.31809989926552557,0.3152438676209156,0.3124122929042294,0.3096050234705694,0.3068219050246771,0.3040627804594748,0.30132749072067977,0.2986158744901425,0.2959277693729424,0.29326301175762975,0.2906214361808787,0.2880028759536749,0.2854071640399196,0.2828341327927622,0.2802836136663995,0.2777554379821282,0.27524943641390476,0.27276543944892934,0.27030327772904045,0.2678627815645814,0.2654437817834178,0.2630461087450032,0.2606695935730713,0.2583140676069622,0.25597936232505536,0.25366530982813884,0.2513717300271763,0.24909842882119265,0.24684525722654796,0.2446120706751504,0.24239870747567777,0.24020500374195203,0.23803079546481581,0.2358759191483178,0.23374020256022376,0.2316234895548177,0.22952566389296902,0.22744655162102392,0.22538598026610832,0.22334378645469544,0.22131980721012115,0.219313887463646,0.21732586889833158,0.2153555989480763,0.2134029242205968,0.2114676928735007,0.2095497548188327,0.2076489590661254,0.20576515808734017,0.20389820215667456,0.20204794569793094,0.20021424110224287,0.19839694484259995,0.19659591163193318,0.19481099960859258,0.19304206592170794,0.191288970057942,0.18955157168149064,0.1878297315487017,0.1861233122989469,0.1844321761147068,0.1827561885805638,0.18109521320083152,0.17944911759751433,0.17781776711229139,0.17620103107723264,0.17459877665507356,0.17301087482829558,0.1714371967951848,0.1698776147809105,0.168332001840877,0.16680023187923348,0.16528217974396575,0.1637777212766618,0.16228673332369092,0.16080909424855172,0.15934468221902132,0.15789337729557168,0.1564550600033281,0.15502961164548362,0.15361691556457255,0.15221685477037103,0.15082931410088646,0.14945418248220435,0.14809134404750332,0.14674068374318638,0.14540209224555825,0.14407545975257374,0.14276067808475526,0.14145764006968442,0.1401662399989815,0.1388863733612614,0.13761793715770054,0.1363608302702008,0.1351149535330743,0.1338802095683805,0.13265650272609503,0.1314437398559571,0.13024183004676648,0.12905068458438862,0.1278702161619619,0.12670034000888117,0.12554097309389994,0.12439203310004958,0.12325344000682266,0.12212511465637581,0.1210069782530632,0.11989895221541716,0.11880095807527136,0.11771291741182202,0.11663475158184677,0.11556638162424313,0.11450772840533278,0.1134587125082603,0.11241925412676157,0.11138927335140296,0.11036869022362057,0.1093574245341065,0.10835539612205403,0.10736252495460705,0.10637873106757242,0.10540393466944835,0.1044380562230883,0.1034810165110623,0.1025327366731199,0.10159313830561893,0.10066214331609677,9.973967405678567e-2,9.88256535131808e-2,9.792000504800369e-2,9.702265273964966e-2,9.613352119030485e-2,9.525253558544586e-2,9.437962170770023e-2,9.351470594106412e-2,9.265771526808428e-2,9.180857729699349e-2,9.09672202491563e-2,9.013357297413466e-2,8.930756496154367e-2,8.848912629659475e-2,8.767818768373582e-2,8.687468044193798e-2,8.607853652325713e-2,8.528968851010188e-2,8.450806958090877e-2,8.37336134899847e-2,8.296625464497745e-2,8.22059280077042e-2,8.145256915831595e-2,8.070611426554747e-2,7.996650005236422e-2,7.923366387102568e-2,7.850754356919991e-2,7.778807763645053e-2,7.707520504915576e-2,7.636886536824214e-2,7.566899877655933e-2,7.497554601350756e-2,7.495080761286795e-2,7.495080761286795e-2,7.428848773559313e-2,7.360768402983883e-2,7.293309953759325e-2,7.22646048134424e-2,7.160226268387057e-2,7.094598937448648e-2,7.029566760739814e-2,6.965137296022736e-2,6.901292754500406e-2,6.838032801539518e-2,6.775360661102157e-2,6.713255268264226e-2,6.651722651158427e-2,6.590760329197029e-2,6.530365800279272e-2,6.470518441576678e-2,6.411221992357018e-2,6.352471614533327e-2,6.294262470018644e-2,6.2365854439972626e-2,6.179436749637287e-2,6.122811149704095e-2,6.066703202173853e-2,6.011109880629684e-2,5.956025424008604e-2,5.901444513458461e-2,5.8473620808396874e-2,5.793775730842167e-2,5.740680393921288e-2,5.688071008522757e-2,5.6359429625493326e-2,5.5842929155504574e-2,5.533116450593887e-2,5.4824088871157896e-2,5.432165853797534e-2,5.3823835077289564e-2,5.333057655311531e-2,5.284183861752691e-2,5.235757867637808e-2,5.1877763986767834e-2,5.140235510025907e-2,5.093130555949464e-2,5.0464573591408234e-2,5.000211742293349e-2,4.95438952810041e-2,4.908986539255373e-2,4.864002141604433e-2,4.819430194212006e-2,4.775266662295953e-2,4.7315075684731214e-2,4.688148935360355e-2,4.6451867855745e-2,4.602618460217517e-2,4.5604423058149525e-2,4.518652616404671e-2,4.4772456544198105e-2,4.436217682293507e-2,4.3955649624588956e-2,4.355283757349117e-2,4.3153736441263656e-2,4.2758306645841376e-2,4.2366503153608015e-2,4.1978291584865005e-2,4.159363760040817e-2,4.12125069015277e-2,4.083486523000813e-2,4.04606783681284e-2,4.008991213866181e-2,3.972253240487602e-2,3.935852432213089e-2,3.8997876424782904e-2,3.86405330317585e-2,3.8286463071970964e-2,3.793563566994952e-2,3.758802014583924e-2,3.7243586015401196e-2,3.690230299001233e-2,3.656414097666548e-2,3.622907007796944e-2,3.5897062452400916e-2,3.5568113113983044e-2,3.524217607973701e-2,3.491922367519162e-2,3.4599228505949944e-2,3.428216345768934e-2,3.396800169616142e-2,3.365671666719201e-2,3.334828209668129e-2,3.304267199060363e-2,3.2739860635007695e-2,3.2439822012672724e-2,3.214253113154579e-2,3.184796323026645e-2,3.1556093671813126e-2,3.126689809679359e-2,3.098035242344498e-2,3.06964328476338e-2,3.041511584285588e-2,3.0136378160236427e-2,2.986019682853001e-2,2.9586544229636892e-2,2.9315393810714123e-2,2.9046727973062438e-2,2.8780524205269185e-2,2.8516760236199173e-2,2.825541403499469e-2,2.7996463811075463e-2,2.773988801413872e-2,2.7485665334159144e-2,2.7233774701388852e-2,2.6984194131065713e-2,2.6736894333629673e-2,2.649186106206679e-2,2.6249073653024e-2,2.6008511650991883e-2,2.5770154808304642e-2,2.553398308514012e-2,2.52999766495198e-2,2.5068115877308794e-2,2.4838381352215857e-2,2.4610753865793374e-2,2.438520948292556e-2,2.4161731235483635e-2,2.394030119077602e-2,2.372090062836609e-2,2.3503511016355137e-2,2.3288114011382317e-2,2.307469145862468e-2,2.286322539179716e-2,2.2653698033152588e-2,2.2446091793481674e-2,2.2240387304631737e-2,2.2036566213042504e-2,2.1834612975321913e-2,2.1634510522954252e-2,2.1436241962596934e-2,2.1239790576080463e-2,2.1045139820408443e-2,2.0852273327757583e-2,2.06611749054777e-2,2.047182853609171e-2,2.028421770889284e-2,2.0098323434293044e-2,1.9914132635812008e-2,1.9731629764801986e-2,1.9550799434269173e-2,1.937162641887375e-2,1.9194095654929855e-2,1.9018192240405563e-2,1.8843901434922948e-2,1.867120865975802e-2,1.8500099497840754e-2,1.8330552649597612e-2,1.816255739248454e-2,1.799610045592171e-2,1.7831167726956164e-2,1.76677452487554e-2,1.7505819221953597e-2,1.734537600599784e-2,1.718640212049438e-2,1.7028884246554823e-2,1.6872809228142407e-2,1.6718164073418203e-2,1.656493595608736e-2,1.6413112216745355e-2,1.6262680364224184e-2,1.6113628076938624e-2,1.596594320423248e-2,1.5819613767724776e-2,1.567462796265603e-2,1.5530974159234451e-2,1.5388640903982198e-2,1.5247601136874286e-2,1.5107852482879502e-2,1.496938506859212e-2,1.4832187276435376e-2,1.4696247598063794e-2,1.456155463293789e-2,1.4428097086898914e-2,1.429586377074359e-2,1.4164843598798837e-2,1.4035025587496506e-2,1.3906398853948116e-2,1.377895261451958e-2,1.3652676183405927e-2,1.3527557478960155e-2,1.3403584847480627e-2,1.328074933823944e-2,1.3159040465347507e-2,1.3038447819320296e-2,1.2918961065144619e-2,1.2800569940345476e-2,1.268326425305288e-2,1.256703388006869e-2,1.2451868764933437e-2,1.2337758915993147e-2,1.2224694404466186e-2,1.2112665362510069e-2,1.2001662001983108e-2,1.1891681080998312e-2,1.1782708401632832e-2,1.1674734628489433e-2,1.1567750502382085e-2,1.146174683927522e-2,1.135671452922299e-2,1.1252644535308548e-2,1.1149527892583295e-2,1.1047355707006157e-2,1.094611915438284e-2,1.0845809479305099e-2,1.0746417994090004e-2,1.0647936077719201e-2,1.0550357689914736e-2,1.045367486453653e-2,1.0357877732089666e-2,1.0262958161545014e-2,1.0168908101660282e-2,1.0075719580545126e-2,9.98338470522623e-3,9.891895661212423e-3,9.801244712059757e-3,9.711424198936624e-3,9.622426540188845e-3,9.53424423090477e-3,9.44686984248037e-3,9.360295937112469e-3,9.274514612807015e-3,9.18951913475596e-3,9.105302338742845e-3,9.021857131753968e-3,8.939176491442474e-3,8.857253465592413e-3,8.776081171582796e-3,8.695652795851678e-3,8.615961593360203e-3,8.537000887056681e-3,8.458764067340646e-3,8.381244591526931e-3,8.30443598330972e-3,8.228330518749594e-3,8.15292206285342e-3,8.078204754054262e-3,8.004172276756035e-3,7.930818371270975e-3,7.858136833020186e-3,7.786121511734137e-3,7.714766310653242e-3,7.644065185728362e-3,7.574012144821336e-3,7.504601246905536e-3,7.435826601266381e-3,7.367682366701873e-3,7.300162819772268e-3,7.233262410284799e-3,7.166975277008131e-3,7.10129578368675e-3,7.036218340769581e-3,6.971737404651357e-3,6.907847476913967e-3,6.844543103567828e-3,6.781818874293241e-3,6.719669421681761e-3,6.658089420477536e-3,6.5970735868187e-3,6.5366166774787e-3,6.476713489107691e-3,6.417360287418484e-3,6.3585513500210135e-3,6.300281386676666e-3,6.242545436997734e-3,6.185338583775097e-3,6.128655952458558e-3,6.072492710637192e-3,6.016844067519707e-3,5.961705273414783e-3,5.907071619211424e-3,5.8529384358593055e-3,5.799301093849128e-3,5.74615500269296e-3,5.693495999173811e-3,5.641320065105355e-3,5.589622214845896e-3,5.53839806445486e-3,5.487643270835724e-3,5.437353531367514e-3,5.387524583536298e-3,5.3381522045666775e-3,5.289232211053292e-3,5.240760458592298e-3,5.192732841412886e-3,5.145145292008752e-3,5.097993780769605e-3,5.051274315612661e-3,5.004982959374309e-3,4.959115783143428e-3,4.913668905028345e-3,4.868638480344516e-3,4.824020700167822e-3,4.779811790968608e-3,4.736008014245693e-3,4.692605666160408e-3,4.649601077170617e-3,4.606990611664739e-3,4.564770667595783e-3,4.522937676115364e-3,4.4814881012077345e-3,4.477031296174611e-3,0,1.1273938154234928e-4,1.4848405617160057e-4,1.8547708297512777e-4,2.2378886519628364e-4,2.6350436091769934e-4,3.04716118886147e-4,3.475222100865152e-4,3.920269757744935e-4,4.3834297483744486e-4,4.8659206222926335e-4,5.369043039981444e-4,5.894200557570733e-4,6.442918744873039e-4,7.016843209493698e-4,7.617752916033776e-4,8.247572159836364e-4,8.908393480455877e-4,9.602477302250152e-4,1.0332334579926526e-3,1.1100621548650784e-3,1.191023532363197e-3,1.2764379707591769e-3,1.3666457159632298e-3,1.462020977900424e-3,1.56297298257577e-3,1.669942221595844e-3,1.783422677384933e-3,1.9039497890439804e-3,2.0321075049271535e-3,2.1685346089150687e-3,2.31393037569672e-3,2.469059837965655e-3,2.6347597395731705e-3,2.81194712654249e-3,3.0016280647537272e-3,3.2049073670798725e-3,3.4229881866525294e-3,3.6571932309871365e-3,3.908972639323709e-3,4.179899182964699e-3,4.471722595491058e-3,4.786351343205511e-3,5.125870880276816e-3,5.492569294412368e-3,5.888942707795583e-3,6.317728556031037e-3,6.7819366829522e-3,7.284840842050631e-3,7.8300033154281e-3,8.421327999013076e-3,9.063075205333592e-3,9.759911775837071e-3,1.051690183516929e-2,1.1339564722174527e-2,1.223392216525558e-2,1.3206527341793279e-2,1.4264496102771935e-2,1.5415550006070927e-2,1.666806101732648e-2,1.80311320221695e-2,1.951459224299351e-2,2.1129054378522593e-2,2.288599918083091e-2,2.4797714894750526e-2,2.6877543589989207e-2,2.9139776454977583e-2,3.159970224426e-2,3.427367773985761e-2,3.717905810907483e-2,4.0334318418041595e-2,4.375905690270694e-2,4.747392834078852e-2,5.150060311532312e-2,5.586171185435518e-2,6.058074469266015e-2,6.568194051354731e-2,7.119011679428883e-2,7.713043868285156e-2,8.352818279418624e-2,9.040833341461559e-2,9.779521127808113e-2,0.1057120035381514,0.11418022250672535,0.12321908574110577,0.13284479295315918,0.14306977329921342,0.15390184300322546,0.16534335071177214,0.1773902522882348,0.19003128637095082,0.20324711729734918,0.21700956391243076,0.23128100393674877,0.24601411143131782,0.2611517581329134,0.27662699031107396,0.29236357725671985,0.30827712491381914,0.32427643086082797,0.3402648847407851,0.35614250484801063,0.37180830829260875,0.38716271331434493,0.40210964258630977,0.4165587927366491,0.4304275103076911,0.44364318848497,0.4561444786718364,0.4678812096811008,0.47881525976787936,0.48892076527725836,0.4981835201950301,0.5066001599596115,0.5141771575880154,0.5209296040672835,0.5268801089367349,0.5320568574291384,0.5364927829591305,0.5402244547445302,0.5432907520056347,0.5457320076061745,0.5475890693112044,0.5489026417639589,0.5497127002053357,0.5500580565092041,0.5499760305226267,0.5495021275733905,0.548670088414231,0.5475116507181557,0.5460564191374704,0.5443319570448293,0.5423638215778307,0.540175739804522,0.5377895698060764,0.5352253742591837,0.5325016207644119,0.5296352009018108,0.5266415991555939,0.52353492767787,0.520328068141572,0.5170327759905253,0.5136597549392506,0.5102187616593817,0.5067186381668265,0.5031674516702868,0.49957251230674327,0.4959404579302563,0.49227734494124753,0.488588653105887,0.48487937504673556,0.4811540614755412,0.47741683631912346,0.4736714265116557,0.4699211699151619,0.4661691064726132,0.46241800504697206,0.4586703806561709,0.45492851252738775,0.45119446290866083,0.4474700978450742,0.44375710364126786,0.4400570056109608,0.43637118067670694,0.43270086985901274,0.4290471946262759,0.42541116364440246,0.42179368482416,0.4181955728255674,0.4146175561426205,0.41106028813932693,0.4075243509203115,0.40401026296591425,0.4005184839834609,0.397049418726672,0.3936034241829947,0.39018081236065805,0.38678185426227996,0.38340678365313585,0.3800557991551998,0.37672906860897304,0.3734267311466085,0.37014889961707,0.3668956658843853,0.3636670946278242,0.360463233008271,0.3572841127753252,0.3541297316821543,0.3510000988977254,0.3478951835898993,0.34481495281343466,0.34175936714792465,0.3387283698275485,0.33572189514555417,0.3327398722287643,0.32978221923043555,0.3268488451594548,0.32393965559937093,0.3210545461194366,0.31819340843715666,0.31535612714759526,0.3125425810167607,0.3097526446571425,0.3069861873302729,0.3042430796897388,0.30152318718868365,0.29882637121335,0.29615249087065965,0.2935014027646897,0.2908729613913227,0.2882670199314513,0.28568342808934655,0.2831220348938378,0.28058268888066323,0.2780652370302117,0.2755695251230616,0.27309539683620315,0.27064269797752816,0.26821127170250925,0.2658009606893116,0.2634116080184443,0.2610430558680825,0.25869514667696814,0.25636772256291207,0.2540606258528901,0.2517736988034625,0.24950678386498243,0.24725972355700437,0.2450323608134684,0.24282453890178876,0.2406361013875391,0.23846689223678447,0.2363167559227804,0.23418553747375417,0.23207308246788555,0.22997923692478647,0.22790384744991304,0.2258467619777143,0.2238078276980155,0.22178689383340022,0.219783809942293,0.21779842533767213,0.2158305918458449,0.21388016062948761,0.21194698457931324,0.2100309166502515,0.20813181110262255,0.2062495227916922,0.2043839075310677,0.20253482206750376,0.2007021238588734,0.1988856714386157,0.19708532410656215,0.19530094483701704,0.19353239528761956,0.19177953328147837,0.19004221803995214,0.18832032259444845,0.18661370594872168,0.18492222946650902,0.18324576198615442,0.18158417214705486,0.1799373254883136,0.178305091167299,0.17668734039156755,0.17508394364266128,0.17349477297587795,0.1719197006728435,0.17035860092101793,0.16881134858356256,0.16727781853576387,0.16575788684889892,0.16425143046349924,0.16275832730312084,0.16127845644371205,0.159811697808169,0.15835793233601228,0.15691704194743114,0.15548890956344358,0.15407341931438562,0.15267045651754863,0.1512799074955527,0.14990165993550933,0.1485356032979097,0.14718162835398563,0.1458396267283813,0.1445094923900452,0.14319112260820974,0.14188441518754066,0.140589270493317,0.13930559170673767,0.13803328423984346,0.1367722564769422,0.13552241952130095,0.13428368720885883,0.13305597592077306,0.13183920428201773,0.13063329287337894,0.1294381640930758,0.1282537400127936,0.1270799339771173,0.12591668551079976,0.12476391935941636,0.12362155528980226,0.12248952045811354,0.12136773567852024,0.12025612137501566,0.11915459821045202,0.11806308656587869,0.116981506014831,0.11590977603899306,0.11484781530578314,0.11379554201405193,0.11275287445182351,0.11171973029947288,0.11069602730794108,0.10968168329668171,0.10867661620726551,0.10768074417931808,0.10669398561531247,0.10571625924016821,0.1047474842133683,0.10378758008113087,0.10283646690181865,0.10189406499060365,0.10096029553135588,0.10003508002177582,9.911834075491792e-2,9.821000054386596e-2,9.730998283260188e-2,9.64182117004385e-2,9.553461185519158e-2,9.465910866176772e-2,9.37916281084056e-2,9.293209682017589e-2,9.208044203754315e-2,9.123659165471928e-2,9.040047421225036e-2,8.957201893106136e-2,8.875115566630361e-2,8.793781490003737e-2,8.713192772635156e-2,8.633342582259766e-2,8.55422415041174e-2,8.475830770678836e-2,8.398155804796699e-2,8.321192673122899e-2,8.244934858334049e-2,8.169375891629718e-2,8.09450936717305e-2,8.029544749693804e-2,8.029544749693804e-2,8.020329775469616e-2,7.946832874345519e-2,7.87400497888874e-2,7.801836989648049e-2,7.730303973836929e-2,7.659425720332065e-2,7.58920222913346e-2,7.519633500241116e-2,7.450710002241853e-2,7.382414053489414e-2,7.314751966224178e-2,7.24770315592937e-2,7.181276269936417e-2,7.11545227306635e-2,7.050235668502029e-2,6.985615423993757e-2,6.921584222832625e-2,6.858143100476524e-2,6.795289193757637e-2,6.733007235867382e-2,6.671298007226585e-2,6.61015682596497e-2,6.549577855070965e-2,6.489553828413078e-2,6.430080744605342e-2,6.371153312229538e-2,6.312766525830804e-2,6.254915180492165e-2,6.1975939776858016e-2,6.1407979125469726e-2,6.084525430501536e-2,6.0287693866629785e-2,5.9735246892219804e-2,5.91878624636923e-2,5.864548966295411e-2,5.810807757191207e-2,5.757557527247302e-2,5.704798171757147e-2,5.652524641423423e-2,5.600730104773506e-2,5.5494098327096716e-2,5.4985590961342e-2,5.44817316594937e-2,5.3982473130574596e-2,5.348778556415042e-2,5.299767452679523e-2,5.25120538355093e-2,5.203087983036704e-2,5.155410885144285e-2,5.108169723881112e-2,5.061360133254621e-2,5.014977747272257e-2,4.969023913411874e-2,4.923492052564941e-2,4.8783772199037574e-2,4.833675365268588e-2,4.7893824384996994e-2,4.7454943894373575e-2,4.702007167921828e-2,4.658919083766119e-2,4.6162284367671294e-2,4.573928901660103e-2,4.5320167037149625e-2,4.490488068201635e-2,4.449339220390041e-2,4.4085663855501056e-2,4.368165879887641e-2,4.3281393085842314e-2,4.2884795255163026e-2,4.249183004999864e-2,4.210246221350923e-2,4.17166564888549e-2,4.1334377619195714e-2,4.0955590347691764e-2,4.0580288468557e-2,4.020844141991564e-2,3.9840001035386825e-2,3.94749343681948e-2,3.911320847156384e-2,3.875479039871823e-2,3.8399647202882255e-2,3.8047754162519834e-2,3.7699113297992755e-2,3.7353667090955014e-2,3.7011384757387425e-2,3.667223551327075e-2,3.6336188574585836e-2,3.600321315731345e-2,3.567327847743442e-2,3.5346387880895426e-2,3.5022500546386524e-2,3.470158023944932e-2,3.438359702952957e-2,3.4068508184721694e-2,3.375628812851571e-2,3.3446896854138e-2,3.3140244041407e-2,3.283640262617244e-2,3.25353726084343e-2,3.2237153988192616e-2,3.1941658777212875e-2,3.164887971320059e-2,3.1358799196142706e-2,3.10713587999349e-2,3.0786583802810442e-2,3.0504384737521324e-2,3.0224799307855536e-2,2.994775674156939e-2,2.9673240543392727e-2,2.9401253713388486e-2,2.913178550538032e-2,2.8864778394866168e-2,2.8600216306132176e-2,2.8338089858829164e-2,2.8078379506771313e-2,2.7821050408485766e-2,2.7566081160847973e-2,2.731345270505426e-2,2.7063142603279484e-2,2.6815129505940772e-2,2.6569391115529445e-2,2.632590495661987e-2,2.6084648798147196e-2,2.5845615689817338e-2,2.5608781539423288e-2,2.537412083990767e-2,2.514161193252649e-2,2.4911233158535724e-2,2.468296285919136e-2,2.445677937574938e-2,2.423266104946578e-2,2.401060540172171e-2,2.379060496670809e-2,2.3572621039156756e-2,2.3356633634145203e-2,2.3142622766750907e-2,2.2930568452051367e-2,2.2720450705124056e-2,2.2512249541046473e-2,2.2305951673095605e-2,2.2101572380228283e-2,2.1899065741606362e-2,2.1698413466277943e-2,2.1499597263291138e-2,2.1302598841694047e-2,2.110739991053479e-2,2.0913982178861455e-2,2.0722327355722166e-2,2.0532451520758728e-2,2.0344319685912743e-2,2.015791087371173e-2,1.997320826722972e-2,1.9790195049540753e-2,1.9608854403718862e-2,1.942916951283808e-2,1.9251123559972445e-2,1.907471855945838e-2,1.8899941559735088e-2,1.8726765658417577e-2,1.8555175315785648e-2,1.838515499211909e-2,1.8216689147697702e-2,1.8049762242801286e-2,1.7884358737709636e-2,1.7720471027572692e-2,1.7558101811811836e-2,1.739722033978574e-2,1.7237812216064383e-2,1.7079863045217723e-2,1.692335843181573e-2,1.6768283980428365e-2,1.6614625295625598e-2,1.6462367981977404e-2,1.6311526092424127e-2,1.6162066694823413e-2,1.6013976301223615e-2,1.586724156788775e-2,1.5721849151078864e-2,1.5577785707059977e-2,1.5435037892094128e-2,1.5293592362444337e-2,1.515345350068322e-2,1.5014605358749508e-2,1.487702922782638e-2,1.4740712740451961e-2,1.460564352916437e-2,1.4471809226501741e-2,1.4339197465002201e-2,1.4207795877203878e-2,1.4077601203438627e-2,1.3948610901340757e-2,1.3820802472270566e-2,1.3694164456096239e-2,1.3568685392685936e-2,1.344435382190783e-2,1.332115828363008e-2,1.319908731772087e-2,1.3078131710446823e-2,1.29582992970501e-2,1.2839564997517487e-2,1.2721918193814514e-2,1.2605348267906737e-2,1.24898446017597e-2,1.2375396577338955e-2,1.226199357661004e-2,1.2149624981538511e-2,1.203829711298452e-2,1.19279897232806e-2,1.1818683131944991e-2,1.1710370173640555e-2,1.1603048651213671e-2,1.1496679204080942e-2,1.1391275694195287e-2,1.1286844982427739e-2,1.1183387068778295e-2,1.1080858728554011e-2,1.0979247498469456e-2,1.0878578172780849e-2,1.0778850751488189e-2,1.0680039031981997e-2,1.058209499284319e-2,1.0485058914393424e-2,1.0388930796632691e-2,1.0293703694300297e-2,1.0199298971336392e-2,1.010576813604823e-2,1.0013111188435807e-2,9.921328128499126e-3,9.830364007062707e-3,9.740231119792839e-3,9.65093160063542e-3,9.56246036329918e-3,9.474812321492854e-3,9.387970388307954e-3,9.301919154765647e-3,9.21666061305035e-3,9.13218745164444e-3,9.04849235903029e-3,8.965567687967784e-3,8.883403512008952e-3,8.801993855886599e-3,8.721331159461661e-3,8.641407862595075e-3,8.562216405147783e-3,8.483756851274445e-3,8.406019702835988e-3,8.328995964083341e-3,8.252678395069844e-3,8.177059755848837e-3,8.102132806473655e-3,8.02789030699764e-3,7.954325017474125e-3,7.881436160207998e-3,7.809223785726396e-3,7.7376731994604885e-3,7.666777805545194e-3,7.596531008115426e-3,7.526926211306103e-3,7.457956819252135e-3,7.389616236088442e-3,7.321898160307136e-3,7.254812104623651e-3,7.188340686914631e-3,7.122477908853254e-3,7.0572177721126925e-3,6.992554278366115e-3,6.928481429286701e-3,6.8649932265476225e-3,6.802083671822054e-3,6.739755078685945e-3,6.678001479895295e-3,6.616813491664158e-3,6.556185610380831e-3,6.4961123324336015e-3,6.436588154210769e-3,6.3776075721006225e-3,6.319165082491453e-3,6.261257895676294e-3,6.203887737563626e-3,6.147043211533488e-3,6.0907192340440034e-3,6.0349107215532955e-3,5.979612590519488e-3,5.924819757400702e-3,5.870527138655065e-3,5.816729650740697e-3,5.763431258906673e-3,5.710622300403735e-3,5.658297075702707e-3,5.606450876727081e-3,5.5550789954003504e-3,5.504176723646004e-3,5.453739353387537e-3,5.40376217654844e-3,5.354244962428302e-3,5.305185254032941e-3,5.256575035860829e-3,5.20840994592598e-3,5.16068562224241e-3,5.113397702824129e-3,5.066541825685157e-3,5.020113628839506e-3,4.9741097316992975e-3,4.928533112785261e-3,4.8833741487854885e-3,4.838628799674564e-3,4.79429302542707e-3,4.750362786017591e-3,4.706834041420712e-3,4.663702751611014e-3,4.620964876563088e-3,4.578622344134874e-3,4.536669561212485e-3,4.495101104601206e-3,4.453913233626216e-3,4.413102207612687e-3,4.372664285885796e-3,4.332595727770717e-3,4.292892792592625e-3,4.25355430459161e-3,4.214580031360091e-3,4.175962865906099e-3,4.137699345221433e-3,4.099786006297889e-3,4.062219386127266e-3,4.02499602170136e-3,3.9881124500119654e-3,3.9515652080508844e-3,3.9153578975052875e-3,3.879482453314733e-3,3.8439356165326606e-3,3.808714181309339e-3,3.773814941795037e-3,3.7392346921400234e-3,3.704970226494568e-3,3.6710183390089397e-3,3.6373800968313693e-3,3.6040527515800646e-3,3.571031142598219e-3,3.5383123691675815e-3,3.5058935350686777e-3,3.473771748580808e-3,3.4419441224820485e-3,3.41040777404925e-3,3.3791598250580367e-3,3.3481974017828117e-3,3.317517634996751e-3,3.2871176599718055e-3,3.2569946164787028e-3,3.2271528052810203e-3,3.197584848823175e-3,3.168287753553325e-3,3.139258962424809e-3,3.1104959353055244e-3,3.0819961489779303e-3,3.053757097139043e-3,3.0257762904004415e-3,2.998051256288262e-3,2.970579539243204e-3,2.9433587006205218e-3,2.9163863186900335e-3,2.889660850568362e-3,2.863182108491342e-3,2.836945735617662e-3,2.8109495077591083e-3,2.7851912238940945e-3,2.7596687061676567e-3,2.7343797998914607e-3,2.7093223735437954e-3,2.6844943187695753e-3,2.659893550380343e-3,2.635518006354265e-3,2.611365647836135e-3,2.58743445913737e-3,2.56372219218324e-3,2.54022685092814e-3,2.5169466303010543e-3,2.4938795906233853e-3,2.471023814593707e-3,2.448377407287756e-3,2.425938496158445e-3,2.4037052310358514e-3,2.3816757841272247e-3,2.3598483500169827e-3,2.3382211456667115e-3,2.316792410415168e-3,2.2955604059782765e-3,2.2745215946852514e-3,2.253675375303477e-3,2.233020163971347e-3,2.2125542377475025e-3,2.1922758926057623e-3,2.1721834434351196e-3,2.1522752240397437e-3,2.132549587138978e-3,2.1130049043673422e-3,2.093639566274531e-3,2.0744519823254143e-3,2.055440580900037e-3,2.036603450462911e-3,2.017937955011343e-3,1.9994435396550204e-3,1.98111864784812e-3,1.962961739039751e-3,1.944971288673953e-3,1.9271457881896974e-3,1.909483745020887e-3,1.8919836825963536e-3,1.8746441403398623e-3,1.8574636736701081e-3,1.8404408540007172e-3,1.8235742687402463e-3,1.8068619749862526e-3,1.7903024820642998e-3,1.7738947649950168e-3,1.7576374377119117e-3,1.7415291283658977e-3,1.7255684793252909e-3,1.7097541471758112e-3,1.6940848027205816e-3,1.6785591309801296e-3,1.6631758311923847e-3,1.6479336168126815e-3,1.6328312155137574e-3,1.6178673691857528e-3,1.6030401942669498e-3,1.5883488192835506e-3,1.5737920775869766e-3,1.5593687410179638e-3,1.5450775943764892e-3,1.5309174354217684e-3,1.5168870748722548e-3,1.5029853364056413e-3,1.4892110566588595e-3,1.4755630852280794e-3,1.4620402846687096e-3,1.4486415304953981e-3,1.435365577246762e-3,1.422210826900144e-3,1.409176615151264e-3,1.3962618436575195e-3,1.3834654257954587e-3,1.3707862866607795e-3,1.3582233630683302e-3,1.345775603552108e-3,1.3334419683652613e-3,1.3212214294800878e-3,1.3091129705880345e-3,1.2971155870996997e-3,1.285228286144831e-3,1.2734493026914928e-3,1.261777449917772e-3,1.2502123362263123e-3,1.23875297410498e-3,1.2273983873091917e-3,1.2161476109890069e-3,1.2049996918162204e-3,1.1939536881114573e-3,1.183008669971263e-3,1.1721637193951994e-3,1.1614179304129343e-3,1.150770409211337e-3,1.1402202742615709e-3,1.1297666564461847e-3,1.1194086991862082e-3,1.1091455585682422e-3,1.0989764034715532e-3,1.0889004156951667e-3,1.078916790084959e-3,1.0690247346607498e-3,1.0592234707433974e-3,1.0495122330818891e-3,1.039890269980436e-3,1.0303568434255638e-3,1.020911229213209e-3,1.0115527170758089e-3,1.0022806108093952e-3,9.930942284006878e-4,9.839920887771505e-4,9.749693652996575e-4,9.660293029925653e-4,9.571711651649086e-4,9.483942234229398e-4,9.396977576269337e-4,9.31081055847993e-4,9.225434143248542e-4,9.140841374206921e-4,9.057025375799254e-4,8.97397935285023e-4,8.89169659013307e-4,8.81017045193761e-4,8.729394381638328e-4,8.649361901262419e-4,8.570066611057827e-4,8.491502189061322e-4,8.41366239066653e-4,8.336541048192007e-4,8.260132070449273e-4,8.184429442310879e-4,8.109406492146406e-4,8.035069140104373e-4,7.961414941614533e-4,7.888437634513296e-4,7.816131001030999e-4,7.744488866653697e-4,7.673505098984947e-4,7.603173606607584e-4,7.533488337945498e-4,7.464443280125429e-4,7.396032457838743e-4,7.328249932203207e-4,7.261089799624781e-4,7.194546190659394e-4,7.128613268874727e-4,7.063285229712002e-4,6.998556299347745e-4,6.934420733555591e-4,6.870872816568052e-4,6.807906859938298e-4,6.745523093921675e-4,6.683717667036721e-4,6.622479941053966e-4,6.561804588388389e-4,6.501686317191618e-4,6.442119870544003e-4,6.383100025646724e-4,6.324621593013861e-4,6.266679415664503e-4,6.209268368314818e-4,6.15238335657016e-4,6.096019316117146e-4,6.04017121191575e-4,5.984834037391395e-4,5.930002813627031e-4,5.875672588555244e-4,5.821838436150325e-4,5.768495455620372e-4,5.715638770599379e-4,5.663263528339313e-4,5.611367865227667e-4,5.55996008130612e-4,5.509023156295064e-4,5.458552710181095e-4,5.408544403402906e-4,5.358993936530731e-4,5.309897049945816e-4,5.261249523519876e-4,5.213047176294555e-4,5.16528586616088e-4,5.11796148953873e-4,5.071069981056288e-4,5.024607313229502e-4,4.978569496141548e-4,4.932952577122288e-4,4.887752640427728e-4,4.8429658069194776e-4,4.798588233744214e-4,4.754616114013133e-4,4.711045676481419e-4,4.667873185227697e-4,4.6250978476977e-4,4.5827142636184785e-4,4.54071840203855e-4,4.49910674085046e-4,4.4578757956779003e-4,4.4170221196473524e-4,4.376542303159741e-4,4.3364329736620766e-4,4.296690795419111e-4,4.2573124692849745e-4,4.2182947324748377e-4,4.179634358336548e-4,4.141328156122287e-4,4.1033729707602094e-4,4.065765682626102e-4,4.0285032073150213e-4,3.99158249541295e-4,3.955000532268441e-4,3.9187543377642686e-4,3.88284096608907e-4,3.847254910256826e-4,3.8119927122754924e-4,3.777053575601223e-4,3.742434577649207e-4,3.7081328230250267e-4,3.674145443157945e-4,3.6404695959341935e-4,3.607102465330255e-4,3.5740412610461614e-4,3.5412832181387735e-4,3.5088255966550747e-4,3.476665681265453e-4,3.4448007808969946e-4,3.41322822836677e-4,3.381945380015118e-4,3.3509496153389415e-4,3.3202383366249887e-4,3.289808968583145e-4,3.259658957979717e-4,3.229785773270727e-4,3.2001867091665284e-4,3.1708585344102693e-4,3.141799489425699e-4,3.1130071028491745e-4,3.0844789219360306e-4,3.0562125121649894e-4,3.0282054568425763e-4,3.000455356707535e-4,2.9729598295352407e-4,2.9457165097421164e-4,2.9187230479900444e-4,2.891977110790783e-4,2.8654763801103816e-4,2.839218552973591e-4,2.8132013410682834e-4,2.7874224703498606e-4,2.7618796806456753e-4,2.736570725259439e-4,2.711493370575641e-4,2.68664539566396e-4,2.662024591883681e-4,2.6376374047200086e-4,2.613475931504346e-4,2.589536900457248e-4,2.565818270616804e-4,2.542318013621016e-4,2.519034113234405e-4,2.49596456487461e-4,2.473107375138994e-4,2.450460561331248e-4,2.4280221509879915e-4,2.4057901814053778e-4,2.3837626991656964e-4,2.3619377596639763e-4,2.3403134266345915e-4,2.3188877716778577e-4,2.2976588737866444e-4,2.2766248188729716e-4,2.2557836992946143e-4,2.2351336133817086e-4,2.2146584789859837e-4,2.1943667316548062e-4,2.1742564580907683e-4,2.1543274432339783e-4,2.134579510719058e-4,2.1150126605460058e-4,2.0956268927148236e-4,2.0763940193206805e-4,2.057311773693951e-4,2.0384020033862704e-4,2.0196647083976397e-4,2.0010998887280582e-4,1.9827075443775254e-4,1.9644876753460426e-4,1.946440281633609e-4,1.9285653632402248e-4,1.9108629201658895e-4,1.8933329524106036e-4,1.8759754599743673e-4,1.8587021413176753e-4,1.841587156565652e-4,1.8246305572738154e-4,1.8078323434421654e-4,1.791192515070702e-4,1.7747110721594257e-4,1.758388014708335e-4,1.7422233427174312e-4,1.7262170561867148e-4,1.7103691551161843e-4,1.6946796395058404e-4,1.6791077779540185e-4,1.6636350249177748e-4,1.64830579294237e-4,1.6331200820278024e-4,1.618077892174073e-4,1.6031792233811814e-4,1.5884240756491283e-4,1.5738124489779134e-4,1.559344343367536e-4,1.5450197588179964e-4,1.5308386953292953e-4,1.5168011529014322e-4,1.5028193317360216e-4,1.488955959086246e-4,1.4752180663523735e-4,1.461605173528734e-4,1.4481168006096583e-4,1.4347524675894764e-4,1.4215116944625176e-4,1.4083940012231129e-4,1.395398907865592e-4,1.3825259343842856e-4,1.3697746007735231e-4,1.357144427027635e-4,1.3446349331409517e-4,1.332245639107803e-4,1.319976064922519e-4,1.30782573057943e-4,1.295794156072866e-4,1.2838808613971575e-4,1.2720853665466344e-4,1.260407191515627e-4,1.2488458562984648e-4,1.2373716969346882e-4,1.225975438868024e-4,1.2146857695235415e-4,1.2035018243689397e-4,1.1924227388719174e-4,1.1814476485001743e-4,1.1705756887214088e-4,1.1598059950033202e-4,1.1491377028136074e-4,1.1385699476199694e-4,1.1281018648901054e-4,1.1177325900917144e-4,1.1074612586924951e-4,1.097287006160147e-4,1.0872089679623688e-4,1.0772262795668598e-4,1.0673380764413185e-4,1.0575434940534446e-4,1.0478416678709366e-4,1.0382317333614939e-4,1.0287128259928151e-4,1.0192837902851142e-4,1.0099373450323323e-4,1.0006783799261039e-4,9.91505988022023e-5,9.824192623756833e-5,9.734172960426779e-5,9.644991820786006e-5,9.556640135390452e-5,9.469108834796053e-5,9.382388849558745e-5,9.296471110234461e-5,9.211346547379138e-5,9.127006091548714e-5,9.043440673299125e-5,8.960641223186303e-5,8.87859867176619e-5,8.79730394959472e-5,8.716747987227825e-5,8.636921715221445e-5,8.557816064131516e-5,8.479421964513972e-5,8.401730346924751e-5,8.324981906668716e-5,8.249113029545183e-5,8.173964305377353e-5,8.099527568441683e-5,8.025794653014638e-5,7.95275739337268e-5,7.880407623792271e-5,7.808737178549875e-5,7.73773789192195e-5,7.667401598184964e-5,7.597720131615374e-5,7.528685326489647e-5,7.460289017084241e-5,7.39252303767562e-5,7.325379222540247e-5,7.258849405954584e-5,7.192925422195094e-5,7.127599105538236e-5,7.062862290260473e-5,6.998706810638272e-5,6.935124500948092e-5,6.872107195466394e-5,6.809646728469642e-5,6.747734934234298e-5,6.686363647036824e-5,6.625524701153683e-5,6.565209930861336e-5,6.505411170436247e-5,6.446120254154876e-5,6.387329016293687e-5,6.329029291129141e-5,6.271212912937704e-5,6.213871715995832e-5,6.156997534579993e-5,6.100865811611327e-5,6.0457486955546504e-5,5.99114581575445e-5,5.937051020472679e-5,5.883458157971295e-5,5.8303610765122506e-5,5.777753624357502e-5,5.7256296497690036e-5,5.673983001008709e-5,5.622807526338575e-5,5.572097074020556e-5,5.521845492316605e-5,5.472046629488676e-5,5.4226943337987266e-5,5.37378245350871e-5,5.325304836880583e-5,5.277255332176297e-5,5.2296277876578086e-5,5.182416051587075e-5,5.1356139722260455e-5,5.089215397836678e-5,5.043214176680929e-5,4.997604157020749e-5,4.9523791871180966e-5,4.9075331152349235e-5,4.863059789633185e-5,4.81895305857484e-5,4.775206770321838e-5,4.731814773136136e-5,4.6887709152796896e-5,4.6460690450144506e-5,4.6037030106023766e-5,4.561666660305421e-5,4.519953842385539e-5,4.4786299777386665e-5,4.438303352701795e-5,4.398346832303692e-5,4.3587561041048825e-5,4.319526855665891e-5,4.2806547745472436e-5,4.2421355483094654e-5,4.203964864513082e-5,4.16613841071862e-5,4.128651874486606e-5,4.091500943377561e-5,4.054681304952016e-5,4.018188646770492e-5,3.982018656393517e-5,3.946167021381617e-5,3.910629429295315e-5,3.8754015676951384e-5,3.840479124141612e-5,3.805857786195262e-5,3.771533241416615e-5,3.7375011773661934e-5,3.7037572816045246e-5,3.670297241692136e-5,3.63711674518955e-5,3.604211479657292e-5,3.571577132655891e-5,3.539209391745869e-5,3.507103944487754e-5,3.47525647844207e-5,3.4436626811693424e-5,3.4123182402300985e-5,3.3812188431848617e-5,3.3503601775941585e-5,3.319737931018516e-5,3.289347791018456e-5,3.259636956754478e-5,3.2302760497882635e-5,3.201181933563546e-5,3.172351614830081e-5,3.143782100337626e-5,3.1154703968359416e-5,3.0874135110747815e-5,3.059608449803906e-5,3.0320522197730696e-5,3.0047418277320327e-5,2.9776742804305516e-5,2.9508465846183832e-5,2.9242557470452855e-5,2.897898774461017e-5,2.8717726736153335e-5,2.8458744512579938e-5,2.820201114138754e-5,2.7947496690073743e-5,2.769517122613609e-5,2.7445004817072162e-5,2.7196967530379547e-5,2.695102943355582e-5,2.670716059409855e-5,2.646533107950531e-5,2.6225510957273678e-5,2.5987670294901222e-5,2.5751779159885535e-5,2.5517807619724172e-5,2.5285725741914714e-5,2.505550359395473e-5,2.4827111243341813e-5,2.460051875757353e-5,2.437569620414745e-5,2.4152613650561153e-5,2.3933295159493986e-5,2.3717336726829237e-5,2.350334043148443e-5,2.3291285043623116e-5,2.3081149333408864e-5,2.2872912071005222e-5,2.2666552026575746e-5,2.2462047970284015e-5,2.2259378672293566e-5,2.2058522902767965e-5,2.1859459431870777e-5,2.166216702976555e-5,2.146662446661585e-5,2.1272810512585232e-5,2.1080703937837255e-5,2.089028351253548e-5,2.070152800684346e-5,2.0514416190924762e-5,2.032892683494294e-5,2.0145038709061548e-5,1.9962730583444154e-5,1.9781981228254308e-5,1.9602769413655574e-5,1.942507390981151e-5,1.924887348688567e-5,1.907414691504162e-5,1.890087296444291e-5,1.8729030405253107e-5,1.8558598007635758e-5,1.8389554541754435e-5,1.8221878777772692e-5,1.8055549485854088e-5,1.7890545436162178e-5,1.7726845398860518e-5,1.7565193320762012e-5,1.7406471742075283e-5,1.7249196709691417e-5,1.709335278849229e-5,1.693892454335977e-5,1.6785896539175723e-5,1.663425334082202e-5,1.648397951318053e-5,1.6335059621133123e-5,1.6187478229561674e-5,1.6041219903348038e-5,1.5896269207374093e-5,1.5752610706521704e-5,1.5610228965672744e-5,1.5469108549709085e-5,1.532923402351259e-5,1.5190589951965127e-5,1.5052680366777385e-5,1.4914818517743936e-5,1.4778178151780405e-5,1.464269685450016e-5,1.4508158599199e-5,1.4374799477747367e-5,1.4242619490145256e-5,1.4111618636392665e-5,1.3981796916489603e-5,1.385315433043606e-5,1.3725690878232038e-5,1.3599406559877545e-5,1.347430137537257e-5,1.3350375324717114e-5,1.3227628407911188e-5,1.3106060624954783e-5,1.29856719758479e-5,1.2866462460590542e-5,1.2748432079182706e-5,1.2630741997405613e-5,1.2512110638422533e-5,1.2394496362318704e-5,1.2277899169094131e-5,1.2162319058748815e-5,1.2047756031282753e-5,1.1934210086695947e-5,1.182168122498839e-5,1.1710169446160094e-5,1.1599674750211048e-5,1.1490197137141259e-5,1.1381736606950723e-5,1.1274293159639445e-5,1.116786679520742e-5,1.1062457513654647e-5,1.095806531498113e-5,1.0854690199186866e-5,1.0752332166271859e-5,1.0650991216236108e-5,1.0550667349079608e-5,1.0451360564802366e-5,1.0353070863404375e-5,1.0255798244885638e-5,1.015954270924616e-5,1.0064304256485937e-5,9.970082886604965e-6,9.876878599603248e-6,9.784691395480788e-6,9.69352127423758e-6,9.603368235873628e-6,9.51423228038893e-6,9.426113407783487e-6,9.339011618057297e-6,9.252926911210362e-6,9.167859287242684e-6,9.082388429409541e-6,8.995248792384553e-6,8.908902181897108e-6,8.82334859794721e-6,8.738588040534853e-6,8.654620509660043e-6,8.571446005322777e-6,8.489064527523056e-6,8.407476076260878e-6,8.326680651536247e-6,8.246678253349157e-6,8.167468881699616e-6,8.089052536587616e-6,8.011429218013162e-6,7.934598925976252e-6,7.858561660476886e-6,7.783317421515067e-6,7.708866209090791e-6,7.635208023204057e-6,7.56234286385487e-6,7.490270731043229e-6,7.41899162476913e-6,7.348505545032576e-6,7.278812491833567e-6,7.2099124651721035e-6,7.141805465048182e-6,7.074491491461808e-6,7.007970544412976e-6,6.94224262390169e-6,6.877307729927949e-6,6.813165862491752e-6,6.7498170215930975e-6,6.687261207231988e-6,6.6254984194084255e-6,6.5645286581224056e-6,6.502839319466851e-6,6.43974934951763e-6,6.377250890028952e-6,6.315343941000817e-6,6.254028502433224e-6,6.193304574326177e-6,6.133172156679671e-6,6.073631249493706e-6,6.0146818527682835e-6,5.956323966503407e-6,5.898557590699071e-6,5.841382725355279e-6,5.7847993704720296e-6,5.728807526049322e-6,5.6734071920871584e-6,5.618598368585537e-6,5.564381055544458e-6,5.510755252963922e-6,5.4577209608439295e-6,5.40527817918448e-6,5.353426907985572e-6,5.3021671472472084e-6,5.251498896969387e-6,5.201422157152109e-6,5.151936927795372e-6,5.103043208899179e-6,5.054741000463528e-6,5.00703030248842e-6,4.959911114973856e-6,4.913383437919833e-6,4.867447271326354e-6,4.822102615193419e-6,4.777349469521025e-6,4.733187834309174e-6,4.6896177095578675e-6,4.64525288448634e-6,4.599917247151981e-6,4.55501337081983e-6,4.5105412554898846e-6,4.466500901162148e-6,4.422892307836619e-6,4.379715475513298e-6,4.336970404192183e-6,4.294657093873277e-6,4.252775544556578e-6,4.211325756242086e-6,4.170307728929801e-6,4.129721462619725e-6,4.089566957311855e-6,4.049844213006193e-6,4.010553229702738e-6,3.9716940074014915e-6,3.933266546102452e-6,3.89527084580562e-6,3.857706906510995e-6,3.820574728218578e-6,3.783874310928368e-6,3.747605654640366e-6,3.711768759354571e-6,3.676363625070983e-6,3.641390251789604e-6,3.6068486395104317e-6,3.572738788233466e-6,3.5390606979587093e-6,3.5058143686861594e-6,3.4729998004158167e-6,3.440616993147681e-6,3.4086659468817537e-6,3.3771466616180338e-6,3.346059137356521e-6,3.314220231370382e-6,3.2817720388882492e-6,3.2496355274822137e-6,3.2178106971522754e-6,3.186297547898435e-6,3.1550960797206924e-6,3.1242062926190473e-6,3.0936281865934993e-6,3.0633617616440502e-6,3.0334070177706966e-6,3.003763954973442e-6,2.9744325732522847e-6,2.9454128726072255e-6,2.9167048530382623e-6,2.888308514545398e-6,2.860223857128631e-6,2.8324508807879614e-6,2.8049895855233893e-6,2.777839971334915e-6,2.751002038222538e-6,2.724475786186259e-6,2.6982612152260766e-6,2.672358325341993e-6,2.6467671165340064e-6,2.6214875888021174e-6,2.596519742146326e-6,2.571863576566632e-6,2.5475190920630357e-6,2.5234862886355363e-6,2.4997651662841358e-6,2.476355725008832e-6,2.453257964809626e-6,2.4304718856865175e-6,2.4079974876395064e-6,2.385834770668593e-6,2.363012959212686e-6,2.339838051366601e-6,2.3168868345240873e-6,2.2941593086851444e-6,2.2716554738497718e-6,2.249375330017971e-6,2.227318877189741e-6,2.2054861153650814e-6,2.183877044543993e-6,2.1624916647264755e-6,2.1413299759125286e-6,2.1203919781021526e-6,2.0996776712953477e-6,2.079187055492114e-6,2.058920130692451e-6,2.0388768968963583e-6,2.019057354103837e-6,1.9994615023148866e-6,1.9800893415295066e-6,1.960940871747698e-6,1.94201609296946e-6,1.923315005194793e-6,1.904837608423697e-6,1.8865839026561718e-6,1.8685538878922176e-6,1.8507475641318338e-6,1.8331649313750215e-6,1.8158059896217798e-6,1.798670738872109e-6,1.7817591791260096e-6,1.7650713103834804e-6,1.7486071326445219e-6,1.732366645909135e-6,1.7163498501773187e-6,1.7005567454490731e-6,1.6842097702254566e-6,1.6676768322651748e-6,1.6513039388213251e-6,1.6350910898939082e-6,1.619038285482924e-6,1.6031455255883713e-6,1.5874128102102515e-6,1.571840139348564e-6,1.5564275130033087e-6,1.5411749311744856e-6,1.5260823938620954e-6,1.5111499010661373e-6,1.4963774527866115e-6,1.4817650490235186e-6,1.4673126897768576e-6,1.453020375046629e-6,1.4388881048328328e-6,1.4249158791354692e-6,1.411103697954538e-6,1.3974515612900392e-6,1.3839594691419725e-6,1.3706274215103385e-6,1.3574554183951368e-6,1.3444434597963672e-6,1.3315915457140306e-6,1.318899676148126e-6,1.3063678510986538e-6,1.293996070565614e-6,1.2817843345490066e-6,1.2697326430488317e-6,1.257840996065089e-6,1.246109393597779e-6,1.2345378356469008e-6,1.2231263222124555e-6,1.2118748532944424e-6,1.2001704444291532e-6,1.1883831143858577e-6,1.1767101016482112e-6,1.1651514062162145e-6,1.153707028089867e-6,1.1423769672691691e-6,1.1311612237541201e-6,1.1200597975447208e-6,1.109072688640971e-6,1.0981998970428705e-6,1.0874414227504196e-6,1.0767972657636177e-6,1.0662674260824657e-6,1.0558519037069628e-6,1.0455506986371093e-6,1.035363810872905e-6,1.0252912404143502e-6,1.0153329872614451e-6,1.005489051414189e-6,9.95759432872583e-7,9.861441316366258e-7,9.766431477063181e-7,9.6725648108166e-7,9.57984131762651e-7,9.488260997492916e-7,9.397823850415813e-7,9.308529876395209e-7,9.220379075431098e-7,9.133371447523479e-7,9.047506992672354e-7,8.962785710877724e-7,8.879207602139589e-7,8.796772666457944e-7,8.715480903832797e-7,8.635332314264142e-7,8.551548265198437e-7,8.467537070311781e-7,8.384341697347785e-7,8.301962146306441e-7,8.22039841718776e-7,8.139650509991733e-7,8.059718424718369e-7,7.980602161367659e-7,7.902301719939611e-7,7.824817100434217e-7,7.748148302851484e-7,7.672295327191408e-7,7.597258173453989e-7,7.523036841639229e-7,7.44963133174713e-7,7.377041643777683e-7,7.305267777730899e-7,7.234309733606772e-7,7.164167511405304e-7,7.094841111126492e-7,7.026330532770339e-7,6.958635776336844e-7,6.891756841826006e-7,6.825693729237829e-7,6.760446438572308e-7,6.696014969829447e-7,6.632399323009241e-7,6.569599498111696e-7,6.507615495136807e-7,6.446447314084577e-7,6.386094954955006e-7,6.326558417748093e-7,6.267837702463837e-7,6.20993280910224e-7,6.152843737663301e-7,6.093016224289961e-7,6.033286228913309e-7,5.974111560243139e-7,5.915489538019776e-7,5.857417481983552e-7,5.799892711874794e-7,5.742912547433832e-7,5.686474308400996e-7,5.630575314516612e-7,5.575212885521013e-7,5.520384341154528e-7,5.466087001157481e-7,5.412318185270205e-7,5.35907521323303e-7,5.306355404786283e-7,5.254156079670294e-7,5.202474557625393e-7,5.151308158391906e-7,5.100654201710165e-7,5.050510007320498e-7,5.000872894963234e-7,4.951740184378703e-7,4.903109195307233e-7,4.854977247489155e-7,4.807341660664793e-7,4.7601997545744826e-7,4.71354884895855e-7,4.6673862635573224e-7,4.621709318111132e-7,4.5765153323603063e-7,4.531801626045175e-7,4.4875655189060664e-7,4.443804330683309e-7,4.4005153811172353e-7,4.357695989948172e-7,4.3153434769164464e-7,4.273455161762391e-7,4.2320283642263317e-7,4.191060404048601e-7,4.150548600969526e-7,4.1104902747294353e-7,4.0708827450686585e-7,4.031723331727525e-7,3.993009354446365e-7,3.954738132965504e-7,3.916906987025275e-7,3.8795132363660054e-7,3.842554200728024e-7,3.8060271998516604e-7,3.7699295534772446e-7,3.7342585813451046e-7,3.699011603195568e-7,3.6641859387689673e-7,3.629778907805628e-7,3.595787830045882e-7,3.562210025230057e-7,3.529042813098482e-7,3.4962835133914875e-7,3.463929445849401e-7,3.431977930212553e-7,3.40042628622127e-7,3.3686621392335035e-7,3.336797322641265e-7,3.3052716763922456e-7,3.274081682776634e-7,3.243223824084616e-7,3.212694582606382e-7,3.1824904406321185e-7,3.152607880452015e-7,3.1230433843562594e-7,3.093793434635039e-7,3.064854513578544e-7,3.03622310347696e-7,3.007895686620478e-7,2.9798687452992835e-7,2.952138761803567e-7,2.9247022184235153e-7,2.897555597449317e-7,2.870695381171161e-7,2.844118051879234e-7,2.8178200918637256e-7,2.791797983414824e-7,2.766048208822716e-7,2.740567250377591e-7,2.715351590369637e-7,2.6903977110890424e-7,2.665702094825995e-7,2.641261223870683e-7,2.617071580513294e-7,2.593129647044018e-7,2.5694319057530425e-7,2.545974838930555e-7,2.5227549288667445e-7,2.499768657851799e-7,2.477012508175906e-7,2.4544829621292537e-7,2.432176502002031e-7,2.410089610084427e-7,2.3882187686666277e-7,2.3665604600388233e-7,2.3451111664912018e-7,2.32386737031395e-7,2.3028255537972566e-7,2.281982199231311e-7,2.2613337889063e-7,2.2408768051124123e-7,2.2206077301398366e-7,2.2005230462787604e-7,2.1806192358193723e-7,2.1608927810518603e-7,2.1413401642664127e-7,2.121957867753218e-7,2.1027423738024644e-7,2.0836901647043396e-7,2.0647977227490317e-7,2.0460615302267298e-7,2.0274780694276212e-7,2.0090438226418944e-7,1.9907552721597382e-7,1.97260890027134e-7,1.954601189266888e-7,1.9367286214365712e-7,1.919803232830536e-7,1.905348637818056e-7,1.891128883739631e-7,1.877140911971641e-7,1.863381663890467e-7,1.8498480808724898e-7,1.8365371042940882e-7,1.8234456755316432e-7,1.8105707359615352e-7,1.797909226960145e-7,1.7854580899038526e-7,1.773214266169038e-7,1.761174697132082e-7,1.7493363241693644e-7,1.7376960886572663e-7,1.7262509319721676e-7,1.714997795490449e-7,1.7039336205884907e-7,1.6930553486426726e-7,1.6823599210293755e-7,1.6718442791249796e-7,1.6615053643058653e-7,1.651340117948413e-7,1.6413454814290032e-7,1.6315183961240157e-7,1.6218558034098315e-7,1.6123546446628302e-7,1.6030118612593928e-7,1.593824394575899e-7,1.58478918598873e-7,1.575903176874266e-7,1.567163308608887e-7,1.558566522568973e-7,1.5501097601309053e-7,1.541789962671063e-7,1.533604071565828e-7,1.5255490281915793e-7,1.5176217739246976e-7,1.509819250141564e-7,1.502138398218558e-7,1.49457615953206e-7,1.487129475458451e-7,1.4797952873741107e-7,1.4725705366554196e-7,1.465452164678758e-7,1.4584371128205065e-7,1.4515223224570448e-7,1.4447047349647544e-7,1.4379812917200147e-7,1.431348934099207e-7,1.4248046034787102e-7,1.4183452412349054e-7,1.4119677887441734e-7,1.4056691873828944e-7,1.3994463785274474e-7,1.3932963035542146e-7,1.3872159038395758e-7,1.3812021207599105e-7,1.3752518956916e-7,1.369362170011025e-7,1.363529885094564e-7,1.3577519823185993e-7,1.3520254030595102e-7,1.3463470886936774e-7,1.3407139805974814e-7,1.335123020147302e-7,1.3295711487195198e-7,1.3240553076905156e-7,1.318572438436669e-7,1.3131194823343606e-7,1.307693380759971e-7,1.3022910750898804e-7,1.2969095067004695e-7,1.291545616968118e-7,1.2861963472692065e-7,1.2808586389801158e-7,1.2755294334772257e-7,1.2702056721369162e-7,1.2648842963355686e-7,1.2595622474495628e-7,1.254236466855279e-7,1.2489038959290976e-7,1.2435614760473992e-7,1.238206148586564e-7,1.2328348549229724e-7,1.227444536433004e-7,1.2220321344930408e-7,1.2165945904794618e-7,1.2111288457686478e-7,1.2056318417369792e-7,1.200100519760836e-7,1.1945318212165987e-7,1.1889226874806475e-7,1.1832700599293637e-7,1.1775708799391267e-7,1.1718220888863167e-7,1.1660206281473149e-7,1.1601634390985007e-7,1.1542474631162548e-7,1.1482696415769582e-7,1.1422269158569904e-7,1.136116227332732e-7,1.1299345173805638e-7,1.1236787273768653e-7,1.1173457986980178e-7,1.1109326727204008e-7,1.1044362908203949e-7,1.0978535943743809e-7,1.0911815247587386e-7,1.0844170233498484e-7,1.0775570315240908e-7,1.0705984906578464e-7
[truncated: 4,224,705 more chars]
