# Supplementary material for: Modeling the disruption of respiratory disease clinical trials by non-pharmaceutical COVID-19 interventions
Source: Nat Commun. 2022 Apr 13;13:1980. doi: 10.1038/s41467-022-29534-8 (PMC9008035; doi:10.1038/s41467-022-29534-8)
Supplement: Supplementary file 4 — Source Data [file 41467_2022_29534_MOESM4_ESM.zip › SupplementaryFile/analysis/data/new-strong-tStartLockdown_360-tEndLockdown_1080.json]

{"res":[{"extraInfo":[],"compressed":true,"size":17285,"scale":null,"molarMass":null,"id":"vascularVolumeFractionHeartMouse","vals":0.26,"type":"Param","unit":"dimensionless","ref":"https://githealth.io/asrt-Ltvu-LXAR"},{"extraInfo":[],"compressed":true,"size":17285,"scale":null,"molarMass":null,"id":"LiverDensity","vals":1.05,"type":"Param","unit":"gram / centimeter ** 3","ref":"https://githealth.io/om-pharma/broncho-vaxom.references/7d956ac3-16d0-43bd-8009-f09f0c116228"},{"extraInfo":[],"compressed":true,"size":17285,"scale":null,"molarMass":null,"id":"virulenceFactor33","vals":1,"type":"Param","unit":"dimensionless","ref":"https://githealth.io/om-pharma/broncho-vaxom/Knowledge%20Model%20Documentation/Final/Integrated_Model.md#exposition-to-pathogens"},{"extraInfo":[],"compressed":true,"size":17285,"scale":null,"molarMass":null,"id":"randomVirusClass13","vals":0.29092339198203787,"type":"Param","unit":"dimensionless","ref":"https://githealth.io/om-pharma/broncho-vaxom/Knowledge%20Model%20Documentation/Final/Wheezing.md#seasonality-of-wheezing-and-connection-to-rt-is"},{"extraInfo":[],"compressed":true,"size":17285,"scale":null,"molarMass":null,"id":"OM85excretedInColonMolarMass","vals":150000,"type":"Param","unit":"gram / mole","ref":"https://githealth.io/om-pharma/broncho-vaxom/Knowledge%20Model%20Documentation/Final/Administration.md#excretion"},{"extraInfo":[],"compressed":true,"size":17285,"scale":null,"molarMass":null,"id":"imStatus37","vals":2.082161444901616,"type":"Param","unit":"dimensionless","ref":"https://githealth.io/om-pharma/broncho-vaxom/Knowledge%20Model%20Documentation/Final/RTIpatient.md#immunocompetence"},{"extraInfo":[],"compressed":true,"size":17285,"scale":null,"molarMass":null,"id":"viralExposition0","vals":1000,"type":"Param","unit":"substance_count / milliliter","ref":"https://githealth.io/om-pharma/broncho-vaxom/Knowledge%20Model%20Documentation/Final/Integrated_Model.md#exposition-to-pathogens"},{"extraInfo":[],"compressed":true,"size":17285,"scale":null,"molarMass":null,"id":"airwayD4Mouse","vals":0.64,"type":"Param","unit":"millimeter","ref":"https://githealth.io/asrt-kKKR-TDEr"},{"extraInfo":[],"compressed":true,"size":17285,"scale":null,"molarMass":null,"id":"airwayL14","vals":1.4212567527446807,"type":"Param","unit":"millimeter","ref":"https://githealth.io/asrt-WVuY-CH3E"},{"extraInfo":[],"compressed":true,"size":17285,"scale":1,"molarMass":null,"id":"nURTI","vals":0,"type":"Var","unit":"dimensionless","ref":"https://githealth.io/om-pharma/broncho-vaxom/Knowledge%20Model%20Documentation/Final/Integrated_Model.md#exposition-to-pathogens"},{"extraInfo":[],"compressed":true,"size":17285,"scale":null,"molarMass":null,"id":"symptomNoise29","vals":6.999813872293996e-2,"type":"Param","unit":"dimensionless","ref":"https://githealth.io/om-pharma/broncho-vaxom/Knowledge%20Model%20Documentation/Final/Wheezing.md#seasonality-of-wheezing-and-connection-to-rt-is"},{"extraInfo":[],"compressed":true,"size":17285,"scale":null,"molarMass":null,"id":"b1EUrsv","vals":0.116,"type":"Param","unit":"dimensionless","ref":"https://githealth.io/om-pharma/broncho-vaxom/Knowledge%20Model%20Documentation/Final/Vpop.md#calibration"},{"extraInfo":[],"compressed":true,"size":17285,"scale":null,"molarMass":null,"id":"bloodFlowSmallIntestine","vals":0.22092935749527812,"type":"Param","unit":"liter / minute","ref":"Formulaic"},{"extraInfo":[],"compressed":true,"size":17285,"scale":null,"molarMass":null,"id":"vascularVolumeFractionOtherRat","vals":1.43e-2,"type":"Param","unit":"dimensionless","ref":"https://githealth.io/asrt-Ltvu-LXAR"},{"extraInfo":[],"compressed":true,"size":17285,"scale":null,"molarMass":null,"id":"randomThreshold11","vals":0.25004488088965504,"type":"Param","unit":"dimensionless","ref":"https://githealth.io/om-pharma/broncho-vaxom/Knowledge%20Model%20Documentation/Final/Integrated_Model.md#exposition-to-pathogens"},{"extraInfo":[],"compressed":true,"size":17285,"scale":null,"molarMass":null,"id":"airwayL2Rat","vals":0.4,"type":"Param","unit":"centimeter","ref":"https://githealth.io/asrt-pR7U-TaAC"},{"extraInfo":[],"compressed":true,"size":17285,"scale":null,"molarMass":null,"id":"kMTrt","vals":4.64,"type":"Param","unit":"substance_count / milliliter","ref":"https://githealth.io/om-pharma/broncho-vaxom/Knowledge%20Model%20Documentation/Final/Integrated_Model.md#effect-of-treatment-on-reduction-of-rt-is"},{"extraInfo":[],"compressed":true,"size":17285,"scale":null,"molarMass":null,"id":"symptomNoise30","vals":6.542228866503956e-2,"type":"Param","unit":"dimensionless","ref":"https://githealth.io/om-pharma/broncho-vaxom/Knowledge%20Model%20Documentation/Final/Wheezing.md#seasonality-of-wheezing-and-connection-to-rt-is"},{"extraInfo":[],"compressed":true,"size":17285,"scale":null,"molarMass":null,"id":"randomVirusClass28","vals":8.204643382151089e-2,"type":"Param","unit":"dimensionless","ref":"https://githealth.io/om-pharma/broncho-vaxom/Knowledge%20Model%20Documentation/Final/Wheezing.md#seasonality-of-wheezing-and-connection-to-rt-is"},{"extraInfo":[],"compressed":true,"size":17285,"scale":1.0000000000000002e-6,"molarMass":null,"id":"PPJejunum2.bPAns","vals":0,"type":"Var","unit":"substance_count / microliter","ref":"https://githealth.io/om-pharma/broncho-vaxom/Knowledge%20Model%20Documentation/Final/GALT.md#initial-condition-of-variables"},{"extraInfo":[],"compressed":true,"size":17285,"scale":1,"molarMass":null,"id":"dataSeasonality","vals":1,"type":"Var","unit":"dimensionless","ref":"https://githealth.io/om-pharma/broncho-vaxom/Knowledge%20Model%20Documentation/Final/Vpop.md#disease-burden-data-seasonality"},{"extraInfo":[],"compressed":true,"size":17285,"scale":null,"molarMass":null,"id":"airwayS2","vals":3.9197410127378196e-4,"type":"Param","unit":"meter ** 2","ref":"https://githealth.io/asrt-WVuY-CH3E"},{"extraInfo":[],"compressed":true,"size":17285,"scale":null,"molarMass":null,"id":"randomThreshold33","vals":0.4578352000838385,"type":"Param","unit":"dimensionless","ref":"https://githealth.io/om-pharma/broncho-vaxom/Knowledge%20Model%20Documentation/Final/Integrated_Model.md#exposition-to-pathogens"},{"extraInfo":[],"compressed":true,"size":17285,"scale":1.0e-6,"molarMass":null,"id":"PPIleum2.iML","vals":0,"type":"Var","unit":"substance_count / microliter","ref":"https://githealth.io/om-pharma/broncho-vaxom/Knowledge%20Model%20Documentation/Final/GALT.md#initial-condition-of-variables"},{"extraInfo":[],"compressed":true,"size":17285,"scale":null,"molarMass":null,"id":"tInf10","vals":164.62562903027955,"type":"Param","unit":"day","ref":"https://githealth.io/om-pharma/broncho-vaxom/Knowledge%20Model%20Documentation/Final/Integrated_Model.md#exposition-to-pathogens"},{"extraInfo":[],"compressed":true,"size":17285,"scale":null,"molarMass":null,"id":"symptomNoise3","vals":-1.6775408406136755e-2,"type":"Param","unit":"dimensionless","ref":"https://githealth.io/om-pharma/broncho-vaxom/Knowledge%20Model%20Documentation/Final/Wheezing.md#seasonality-of-wheezing-and-connection-to-rt-is"},{"extraInfo":[],"compressed":true,"size":17285,"scale":null,"molarMass":null,"id":"airwayS12Mouse","vals":6.755675136e-4,"type":"Param","unit":"meter ** 2","ref":"https://githealth.io/om-pharma/broncho-vaxom/Knowledge%20Model%20Documentation/Final/GALT.md#dimensions-in-mouse"},{"extraInfo":[],"compressed":true,"size":17285,"scale":null,"molarMass":null,"id":"imStatusRandom7","vals":1.078470852445835,"type":"Param","unit":"dimensionless","ref":"https://githealth.io/om-pharma/broncho-vaxom/Knowledge%20Model%20Documentation/Final/Integrated_Model.md#exposition-to-pathogens"},{"extraInfo":[],"compressed":true,"size":17285,"scale":null,"molarMass":null,"id":"virulenceFactorEff5","vals":1,"type":"Param","unit":"dimensionless","ref":"https://githealth.io/om-pharma/broncho-vaxom/Knowledge%20Model%20Documentation/Final/Integrated_Model.md#exposition-to-pathogens"},{"extraInfo":[],"compressed":true,"size":17285,"scale":null,"molarMass":null,"id":"tInf32","vals":491.69533187890545,"type":"Param","unit":"day","ref":"https://githealth.io/om-pharma/broncho-vaxom/Knowledge%20Model%20Documentation/Final/Integrated_Model.md#exposition-to-pathogens"},{"extraInfo":[],"compressed":true,"size":17285,"scale":null,"molarMass":null,"id":"vascularVolumeFractionKidneyRat","vals":0.16,"type":"Param","unit":"dimensionless","ref":"https://githealth.io/asrt-Ltvu-LXAR"},{"extraInfo":[],"compressed":true,"size":17285,"scale":9.999999999999998e-13,"molarMass":150000,"id":"Colon.OM85excreted","vals":0,"type":"Var","unit":"milligram","ref":"https://githealth.io/om-pharma/broncho-vaxom/Knowledge%20Model%20Documentation/Final/Administration.md#excretion"},{"extraInfo":[],"compressed":true,"size":17285,"scale":null,"molarMass":null,"id":"bloodFlowRatioLiverMouse","vals":2.0e-2,"type":"Param","unit":"dimensionless","ref":"https://githealth.io/asrt-faeB-iTSB"},{"extraInfo":[],"compressed":true,"size":17285,"scale":null,"molarMass":null,"id":"bloodFlowLiver","vals":0.15033503893916797,"type":"Param","unit":"liter / minute","ref":"Formulaic"},{"extraInfo":[],"compressed":true,"size":17285,"scale":null,"molarMass":null,"id":"interstitialVolumeFractionOther","vals":0.35,"type":"Param","unit":"dimensionless","ref":"Formulaic"},{"extraInfo":[],"compressed":true,"size":17285,"scale":1.0e-6,"molarMass":null,"id":"PPIleum2.iMLp","vals":0,"type":"Var","unit":"substance_count / microliter","ref":"https://githealth.io/om-pharma/broncho-vaxom/Knowledge%20Model%20Documentation/Final/GALT.md#initial-condition-of-variables"},{"extraInfo":[],"compressed":true,"size":17285,"scale":null,"molarMass":null,"id":"airwayL13Rat","vals":6.0e-2,"type":"Param","unit":"centimeter","ref":"https://githealth.io/asrt-pR7U-TaAC"},{"extraInfo":[],"compressed":true,"size":17285,"scale":null,"molarMass":null,"id":"radiusIleumPredicted","vals":1.7652123235671056,"type":"Param","unit":"centimeter","ref":"https://githealth.io/asrt-AF0S-COnh"},{"extraInfo":[],"compressed":true,"size":17285,"scale":1.0e-12,"molarMass":150000,"id":"aucSerumOM85","vals":0,"type":"Var","unit":"microgram hour / milliliter","ref":"https://githealth.io/om-pharma/broncho-vaxom/Knowledge%20Model%20Documentation/Final/Administration.md#distribution-by-the-systemic-blood-circulation-and-tissue-infiltration"},{"extraInfo":[],"compressed":true,"size":17285,"scale":1,"molarMass":null,"id":"viralExposition","vals":0,"type":"Var","unit":"substance_count / milliliter","ref":"https://githealth.io/om-pharma/broncho-vaxom/Knowledge%20Model%20Documentation/Final/Integrated_Model.md#exposition-to-pathogens"},{"extraInfo":[],"compressed":true,"size":17285,"scale":null,"molarMass":null,"id":"imStatus15","vals":2.4680455736537272,"type":"Param","unit":"dimensionless","ref":"https://githealth.io/om-pharma/broncho-vaxom/Knowledge%20Model%20Documentation/Final/RTIpatient.md#immunocompetence"},{"extraInfo":[],"compressed":true,"size":17285,"scale":null,"molarMass":null,"id":"kdC","vals":1.2e-10,"type":"Param","unit":"mole / milliliter","ref":"https://githealth.io/om-pharma/broncho-vaxom/Knowledge%20Model%20Documentation/Final/GALT.md#activation-and-maturation-of-antigen-presenting-cells"},{"extraInfo":[],"compressed":true,"size":17285,"scale":null,"molarMass":null,"id":"viralExposition22","vals":1000,"type":"Param","unit":"substance_count / milliliter","ref":"https://githealth.io/om-pharma/broncho-vaxom/Knowledge%20Model%20Documentation/Final/Integrated_Model.md#exposition-to-pathogens"},{"extraInfo":[],"compressed":true,"size":17285,"scale":null,"molarMass":null,"id":"airwayL5","vals":3.453824280191487,"type":"Param","unit":"millimeter","ref":"https://githealth.io/asrt-WVuY-CH3E"},{"extraInfo":[],"compressed":true,"size":17285,"scale":null,"molarMass":null,"id":"virulenceFactor8","vals":1,"type":"Param","unit":"dimensionless","ref":"https://githealth.io/om-pharma/broncho-vaxom/Knowledge%20Model%20Documentation/Final/Integrated_Model.md#exposition-to-pathogens"},{"extraInfo":[],"compressed":true,"size":17285,"scale":null,"molarMass":null,"id":"otherVolume","vals":2.6915961073119066,"type":"Param","unit":"liter","ref":"Formulaic"},{"extraInfo":[],"compressed":true,"size":17285,"scale":null,"molarMass":null,"id":"airwayS5Rat","vals":1.5761231366400003e-4,"type":"Param","unit":"meter ** 2","ref":"https://githealth.io/om-pharma/broncho-vaxom/Knowledge%20Model%20Documentation/Final/GALT.md#dimensions-in-rat"},{"extraInfo":[],"compressed":true,"size":17285,"scale":null,"molarMass":null,"id":"viralExposition44","vals":1000,"type":"Param","unit":"substance_count / milliliter","ref":"https://githealth.io/om-pharma/broncho-vaxom/Knowledge%20Model%20Documentation/Final/Integrated_Model.md#exposition-to-pathogens"},{"extraInfo":[],"compressed":true,"size":17285,"scale":null,"molarMass":null,"id":"lymphFlowGut","vals":0.44688851643098887,"type":"Param","unit":"milliliter / minute","ref":"https://githealth.io/asrt-iV3X-74QM"},{"extraInfo":[],"compressed":true,"size":17285,"scale":null,"molarMass":null,"id":"bloodFlowRatioAdipose","vals":4.55e-2,"type":"Param","unit":"dimensionless","ref":"Formulaic"},{"extraInfo":[],"compressed":true,"size":17285,"scale":null,"molarMass":null,"id":"phaseAngle2","vals":0.596,"type":"Param","unit":"dimensionless","ref":"https://githealth.io/om-pharma/broncho-vaxom/Knowledge%20Model%20Documentation/Final/Vpop.md#calibration"},{"extraInfo":[],"compressed":false,"size":17285,"scale":null,"molarMass":null,"id":"probInfURTI","vals":[3.796769373084077e-2,3.796769373084077e-2,3.7988337185584364e-2,3.800898362092934e-2,3.8029633044836794e-2,3.805027990592584e-2,3.8070928138666166e-2,3.809157821692346e-2,3.8112230140697693e-2,3.8132883909988875e-2,3.815353952479701e-2,3.817419698512211e-2,3.8194856290964155e-2,3.8215517442323155e-2,3.8236173073505415e-2,3.8256798920812546e-2,3.82774232401127e-2,3.829804603140589e-2,3.831866729469211e-2,3.833928702997136e-2,3.8359905237243634e-2,3.8380521916508946e-2,3.8401137067767294e-2,3.8421750691018663e-2,3.844236278626306e-2,3.846297335350049e-2,3.8483582392730954e-2,3.850418990395445e-2,3.852479588717097e-2,3.854540034238052e-2,3.85660032695831e-2,3.8586604668778716e-2,3.8607204539967355e-2,3.8627802883149036e-2,3.864839969832373e-2,3.866899498549147e-2,3.868955958767186e-2,3.871008694013686e-2,3.8730607284646876e-2,3.8751120621201916e-2,3.877162694980197e-2,3.879212627044706e-2,3.881261858313717e-2,3.8833103887872304e-2,3.885358218465246e-2,3.8874053473477645e-2,3.889451775434785e-2,3.891497502726308e-2,3.8935425292223325e-2,3.8955868549228605e-2,3.8976304798278905e-2,3.8996734039374224e-2,3.901715627251458e-2,3.903757149769994e-2,3.905797971493034e-2,3.9078380924205756e-2,3.9098775125526196e-2,3.911916231889166e-2,3.913948778525182e-2,3.915978327641997e-2,3.918006534956844e-2,3.9200334004697225e-2,3.922058924180633e-2,3.9240831060895764e-2,3.9261059461965515e-2,3.928127444501559e-2,3.930147601004598e-2,3.93216641570567e-2,3.934183888604774e-2,3.93620001970191e-2,3.938214808997077e-2,3.9402282564902774e-2,3.9422403621815094e-2,3.944251126070775e-2,3.9462605481580704e-2,3.948268628443399e-2,3.95027536692676e-2,3.952280763608153e-2,3.954284818487579e-2,3.95628728150632e-2,3.958281984623287e-2,3.960274648638844e-2,3.96226525936809e-2,3.964253802626125e-2,3.966240264228048e-2,3.968224629988958e-2,3.970206885723955e-2,3.9721870172481376e-2,3.974165010376605e-2,3.976140850924457e-2,3.9781145247067926e-2,3.9800860175387115e-2,3.9820553152353125e-2,3.984022403611695e-2,3.985987268482958e-2,3.987949895664201e-2,3.989910270970523e-2,3.991868380217025e-2,3.9938242092188034e-2,3.9957777437909604e-2,3.9977289697485915e-2,3.9996778729068004e-2,4.001624439080683e-2,4.0035686540853405e-2,4.0055105037358714e-2,4.0074499738473754e-2,4.009387050234951e-2,4.011321718713698e-2,4.013253965098717e-2,4.0151837752051035e-2,4.017111134847961e-2,4.019036029842386e-2,4.020958446003479e-2,4.022878369146339e-2,4.024792131599028e-2,4.026699675014787e-2,4.028604071128978e-2,4.030505288782922e-2,4.032403296817938e-2,4.034298064075347e-2,4.036189559396468e-2,4.0380777516226214e-2,4.0399626095951276e-2,4.0418441021553064e-2,4.043722198144477e-2,4.04559686640396e-2,4.047468075775076e-2,4.049335795099144e-2,4.051199993217484e-2,4.053060638971416e-2,4.054917701202261e-2,4.056771148751338e-2,4.058620950459968e-2,4.06046707516947e-2,4.062309491721163e-2,4.06414816895637e-2,4.065983075716408e-2,4.067814180842598e-2,4.069641453176261e-2,4.0714648615587164e-2,4.073284374831283e-2,4.075099961835282e-2,4.076911591412033e-2,4.078719232402857e-2,4.0805228536490726e-2,4.082322423992e-2,4.084117912272959e-2,4.0859092873332704e-2,4.0876964618487464e-2,4.089476620502869e-2,4.0912523245413376e-2,4.0930235358277264e-2,4.0947902162256085e-2,4.096552327598555e-2,4.0983098318101395e-2,4.100062690723933e-2,4.101810866203509e-2,4.10355432011244e-2,4.105293014314297e-2,4.1070269106726544e-2,4.108755971051083e-2,4.110480157313155e-2,4.112199431322444e-2,4.1139137549425234e-2,4.115623090036963e-2,4.117327398469335e-2,4.1190258056972594e-2,4.120716961450429e-2,4.1224031813954044e-2,4.124084090061215e-2,4.125758663443194e-2,4.1274280042647334e-2,4.129092112525831e-2,4.1307509882264885e-2,4.1324046313667054e-2,4.134053041946482e-2,4.135696219965817e-2,4.137334165424711e-2,4.138966878323165e-2,4.140594358661179e-2,4.142211520487228e-2,4.1438212561900334e-2,4.145425237817177e-2,4.147023465368658e-2,4.148615938844476e-2,4.150202658244632e-2,4.151783623569124e-2,4.1533588348179544e-2,4.154928291991121e-2,4.156491995088626e-2,4.1580499441104674e-2,4.1596021390566465e-2,4.161148579927164e-2,4.1626892667220174e-2,4.1642241994412084e-2,4.165753378084736e-2,4.167276802652602e-2,4.168794473144805e-2,4.170306389561346e-2,4.171812551902223e-2,4.173312960167438e-2,4.17480761435699e-2,4.176296514470879e-2,4.177779660509106e-2,4.17925705247167e-2,4.1807255788901446e-2,4.1821812087141814e-2,4.1836303267109166e-2,4.1850729328803495e-2,4.1865090272224806e-2,4.1879386097373086e-2,4.189361680424836e-2,4.1907782392850604e-2,4.192188286317982e-2,4.1935918215236026e-2,4.19498884490192e-2,4.196379356452937e-2,4.19776335617665e-2,4.199140844073062e-2,4.2005118201421714e-2,4.201876284383979e-2,4.2032342367984844e-2,4.204585677385688e-2,4.205930606145589e-2,4.2072690230781876e-2,4.208600928183484e-2,4.209926321461479e-2,4.2112452029121714e-2,4.212557572535562e-2,4.2138634303316505e-2,4.2151627763004365e-2,4.216446265240391e-2,4.217721366433285e-2,4.218989160304723e-2,4.220249646854702e-2,4.2215028260832226e-2,4.222748697990285e-2,4.223987262575889e-2,4.2252185198400356e-2,4.226442469782723e-2,4.2276591124039524e-2,4.228868447703724e-2,4.230070475682038e-2,4.231265196338893e-2,4.23245260967429e-2,4.233632715688228e-2,4.234805514380708e-2,4.2359710057517305e-2,4.2371291898012954e-2,4.2382800665294006e-2,4.239423635936049e-2,4.240559898021237e-2,4.2416888527849694e-2,4.242810500227241e-2,4.243924840348056e-2,4.2450318731474125e-2,4.24612703996805e-2,4.2472091313782115e-2,4.24828316056455e-2,4.249349127527067e-2,4.250407032265762e-2,4.2514568747806354e-2,4.252498655071687e-2,4.2535323731389164e-2,4.254558028982323e-2,4.2555756226019086e-2,4.2565851539976725e-2,4.257586623169614e-2,4.2585800301177354e-2,4.2595653748420316e-2,4.260542657342508e-2,4.2615118776191625e-2,4.262473035671995e-2,4.263426131501005e-2,4.2643711651061934e-2,4.2653081364875604e-2,4.266237045645105e-2,4.267157892578828e-2,4.268070677288729e-2,4.268975399774807e-2,4.269872060037065e-2,4.2707602928331846e-2,4.2716313652349666e-2,4.27249366137132e-2,4.2733471812422465e-2,4.274191924847745e-2,4.275027892187815e-2,4.275855083262457e-2,4.2766734980716724e-2,4.277483136615459e-2,4.278283998893817e-2,4.279076084906748e-2,4.279859394654251e-2,4.280633928136326e-2,4.281399685352973e-2,4.282156666304192e-2,4.2829048709899835e-2,4.283644299410346e-2,4.284374951565282e-2,4.2850968274547895e-2,4.285809927078868e-2,4.2865142504375196e-2,4.287209797530743e-2,4.287896568358539e-2,4.288574562920906e-2,4.289243781217846e-2,4.2899042232493585e-2,4.2905520232685034e-2,4.291188150490977e-2,4.291814915912328e-2,4.2924323092240715e-2,4.293040320117723e-2,4.293638938284795e-2,4.294228153416806e-2,4.29480795520527e-2,4.295378333341702e-2,4.295939277517617e-2,4.29649077742453e-2,4.297032822753957e-2,4.297565403197412e-2,4.298088508446412e-2,4.2986021281924705e-2,4.299106252127102e-2,4.299600869941824e-2,4.30008597132815e-2,4.300561545977594e-2,4.301027583581674e-2,4.301484073831903e-2,4.301931006419797e-2,4.302368371036871e-2,4.30279615737464e-2,4.3032143551246196e-2,4.303622953978325e-2,4.30402194362727e-2,4.30441131376297e-2,4.3047910540769424e-2,4.3051611542607e-2,4.305521604005759e-2,4.305872393003633e-2,4.3062135109458395e-2,4.3065449475238916e-2,4.306866692429305e-2,4.307178735353597e-2,4.30748106598828e-2,4.3077736740248694e-2,4.308056549154882e-2,4.3083296810698314e-2,4.308590627306355e-2,4.3088401032238946e-2,4.309079507382081e-2,4.309308822320522e-2,4.30952803057882e-2,4.309737114696583e-2,4.309936057213417e-2,4.310124840668928e-2,4.3103034476027216e-2,4.310471860554403e-2,4.31063006206358e-2,4.310778034669858e-2,4.310915760912841e-2,4.3110432233321366e-2,4.3111604044673506e-2,4.311267286858089e-2,4.3113638530439584e-2,4.3114500855645624e-2,4.311525966959509e-2,4.311591479768405e-2,4.311646606530853e-2,4.311691329786462e-2,4.3117256320748365e-2,4.311749495935583e-2,4.311762903908307e-2,4.311765838532615e-2,4.311758282348112e-2,4.3117402178944046e-2,4.311711627711099e-2,4.311672494337801e-2,4.311622800314116e-2,4.311562528179651e-2,4.311491660474011e-2,4.311410179736802e-2,4.31131806850763e-2,4.311215309326101e-2,4.311101884731821e-2,4.3109777772643965e-2,4.310842969463433e-2,4.310697443868536e-2,4.310542475594549e-2,4.3103776295894576e-2,4.3102021692144325e-2,4.310016080752302e-2,4.309819350485891e-2,4.309611964698032e-2,4.309393909671547e-2,4.3091651716892665e-2,4.308925737034019e-2,4.3086755919886296e-2,4.308414722835928e-2,4.308143115858741e-2,4.3078607573398965e-2,4.307567633562223e-2,4.307263730808546e-2,4.306949035361694e-2,4.3066235335044944e-2,4.306287211519777e-2,4.305940055690366e-2,4.3055820522990916e-2,4.305213187628781e-2,4.3048334479622606e-2,4.304442819582359e-2,4.304041288771904e-2,4.303628841813722e-2,4.303205464990642e-2,4.302771144585491e-2,4.3023258668810974e-2,4.301869618160287e-2,4.301402384705889e-2,4.300924152800731e-2,4.300434908727639e-2,4.2999346387694426e-2,4.2994233292089686e-2,4.2989009663290445e-2,4.298367536412499e-2,4.297823025742158e-2,4.29726742060085e-2,4.2967007072714024e-2,4.296122872036644e-2,4.295537185555481e-2,4.2949424942588535e-2,4.2943370299653776e-2,4.293720788326965e-2,4.293093764995526e-2,4.292455955622975e-2,4.2918073558612206e-2,4.2911479613621774e-2,4.290477767777755e-2,4.289796770759868e-2,4.289104965960425e-2,4.288402349031338e-2,4.287688915624522e-2,4.286964661391887e-2,4.286229581985344e-2,4.2854836730568044e-2,4.284726930258181e-2,4.283959349241386e-2,4.2831809256583316e-2,4.282391655160927e-2,4.281591533401087e-2,4.280780556030722e-2,4.2799587187017436e-2,4.279126017066063e-2,4.278282446775594e-2,4.277428003482246e-2,4.276562682837934e-2,4.2756864804945664e-2,4.274799392104056e-2,4.2739014133183165e-2,4.272992539789257e-2,4.2720727671687914e-2,4.2711420911088295e-2,4.270200507261285e-2,4.269248011278067e-2,4.268284598811091e-2,4.267310265512266e-2,4.266325007033505e-2,4.26532881902672e-2,4.264321697143822e-2,4.263307018562649e-2,4.262283526602862e-2,4.261249483486873e-2,4.2602048943705506e-2,4.259149764409759e-2,4.258084098760366e-2,4.257007902578237e-2,4.2559211810192385e-2,4.254823939239237e-2,4.2537161823940975e-2,4.252597915639687e-2,4.2514691441318725e-2,4.2503298730265184e-2,4.249180107479493e-2,4.24801985264666e-2,4.246849113683888e-2,4.245667895747041e-2,4.244476203991986e-2,4.243274043574592e-2,4.242061419650721e-2,4.240838337376241e-2,4.2396048019070175e-2,4.238360818398918e-2,4.237106392007807e-2,4.235841527889553e-2,4.234566231200021e-2,4.233280507095075e-2,4.231984360730585e-2,4.2306777972624145e-2,4.229360821846431e-2,4.228033439638501e-2,4.226695655794489e-2,4.2253474754702626e-2,4.223988903821687e-2,4.222619946004629e-2,4.221240607174956e-2,4.219850892488531e-2,4.218450807101224e-2,4.217040356168898e-2,4.215619544847421e-2,4.214191182941534e-2,4.212754173446118e-2,4.2113071425763454e-2,4.2098501032560603e-2,4.208383068409097e-2,4.206906050959294e-2,4.205419063830492e-2,4.203922119946526e-2,4.202415232231236e-2,4.2008984136084594e-2,4.199371677002034e-2,4.1978350353357986e-2,4.196288501533591e-2,4.194732088519249e-2,4.193165809216612e-2,4.191589676549516e-2,4.190003703441801e-2,4.188407902817305e-2,4.1868022875998646e-2,4.18518687071332e-2,4.183561665081507e-2,4.1819266836282655e-2,4.180281939277433e-2,4.178627444952849e-2,4.176963213578349e-2,4.175289258077772e-2,4.173605591374957e-2,4.171912226393742e-2,4.1702091760579645e-2,4.1684964532914634e-2,4.1667740710180756e-2,4.1650420421616395e-2,4.163300379645995e-2,4.1615490963949786e-2,4.1597882053324285e-2,4.158017719382183e-2,4.15623765146808e-2,4.154448014513957e-2,4.152648821443655e-2,4.1508400851810096e-2,4.149024105162582e-2,4.147199945468797e-2,4.145365289832619e-2,4.1435210925684515e-2,4.141668010530415e-2,4.139805562130441e-2,4.1379339416274245e-2,4.1360533197689224e-2,4.134163696554938e-2,4.132265071985468e-2,4.1303574460605154e-2,4.1284408187800783e-2,4.126515190144158e-2,4.1245805601527526e-2,4.1226369288058645e-2,4.120684296103491e-2,4.118725069078572e-2,4.116757134816773e-2,4.1147804214413705e-2,4.112794928952365e-2,4.110800657349757e-2,4.108797606633545e-2,4.106785776803731e-2,4.104765167860312e-2,4.102735779803291e-2,4.100697612632667e-2,4.098650666348439e-2,4.096594940950608e-2,4.0945304364391734e-2,4.092457152814137e-2,4.0903750900754966e-2,4.088284248223253e-2,4.0861846272574054e-2,4.084076227177956e-2,4.0819590479849024e-2,4.079833089678246e-2,4.0776983522579864e-2,4.075557796076556e-2,4.073410786397574e-2,4.071255446128411e-2,4.069091775269071e-2,4.06691977381955e-2,4.064739441779851e-2,4.062550779149972e-2,4.060353785929914e-2,4.058148462119677e-2,4.055934807719261e-2,4.053712822728665e-2,4.051482507147891e-2,4.049243860976937e-2,4.046996884215805e-2,4.044741576864493e-2,4.042477938923002e-2,4.0402059703913314e-2,4.037925671269482e-2,4.0356370415574536e-2,4.033340081255246e-2,4.031034790362859e-2,4.0287225437162885e-2,4.02640685542656e-2,4.024083385210647e-2,4.02175213306855e-2,4.019413099000269e-2,4.0170662830058046e-2,4.014711685085155e-2,4.012349305238322e-2,4.009979143465305e-2,4.007601199766104e-2,4.0052154741407185e-2,4.002821966589149e-2,4.000420677111396e-2,3.9980116057074584e-2,3.995594752377337e-2,3.993170117121032e-2,3.990737699938542e-2,3.988297500829868e-2,3.985849519795011e-2,3.983393756833969e-2,3.9809302119467434e-2,3.978458885133333e-2,3.9759864772192954e-2,3.9735080822380316e-2,3.971022702621966e-2,3.968530349743806e-2,3.966031034976262e-2,3.96352476969204e-2,3.961011565263849e-2,3.958491433064399e-2,3.955964384466396e-2,3.953430430842547e-2,3.9508895835655644e-2,3.9483418540081534e-2,3.9457872535430226e-2,3.9432257935428816e-2,3.9406574853804374e-2,3.938082340428398e-2,3.935500370059473e-2,3.932911585646369e-2,3.930315998561795e-2,3.92771362017846e-2,3.9251044618690716e-2,3.9224885350063375e-2,3.919865850962967e-2,3.9172364211116674e-2,3.914600256825147e-2,3.911957369476115e-2,3.909307770437279e-2,3.906651471081347e-2,3.903988482781028e-2,3.9013188169090295e-2,3.89864248483806e-2,3.895959497940828e-2,3.8932698675900414e-2,3.890573605158408e-2,3.8878707220186375e-2,3.885161229543436e-2,3.882445139105514e-2,3.879722462077578e-2,3.876993209832338e-2,3.874257393742501e-2,3.871519486788772e-2,3.868778454083824e-2,3.866031455035629e-2,3.863278514474628e-2,3.8605196572312574e-2,3.857754908135955e-2,3.85498429201916e-2,3.85220783371131e-2,3.8494255580428446e-2,3.8466374898442006e-2,3.843843653945817e-2,3.841044075178133e-2,3.838238778371584e-2,3.83542778835661e-2,3.832611129963649e-2,3.829788828023141e-2,3.826960907365522e-2,3.824127392821231e-2,3.8212883092207064e-2,3.8184436813943866e-2,3.815593534172709e-2,3.812737892386114e-2,3.809876780865037e-2,3.807010224439918e-2,3.8041382479411946e-2,3.801260876199306e-2,3.798378134044689e-2,3.795490046307783e-2,3.792596637819026e-2,3.789697933408857e-2,3.786793957907711e-2,3.783884736146031e-2,3.780970292954253e-2,3.7780506531628136e-2,3.775125841602153e-2,3.77219588310271e-2,3.769260802494922e-2,3.766320624609227e-2,3.7633753742760644e-2,3.7604250763258705e-2,3.7574708242669064e-2,3.754513835829613e-2,3.751552115429428e-2,3.748585693693968e-2,3.745614601250849e-2,3.742638868727688e-2,3.739658526752101e-2,3.736673605951704e-2,3.733684136954116e-2,3.7306901503869505e-2,3.7276916768778263e-2,3.724688747054358e-2,3.721681391544165e-2,3.71866964097486e-2,3.715653525974062e-2,3.7126330771693875e-2,3.709608325188453e-2,3.706579300658874e-2,3.703546034208268e-2,3.700508556464251e-2,3.6974668980544405e-2,3.694421089606451e-2,3.691371161747902e-2,3.688317145106408e-2,3.685259070309586e-2,3.682196967985051e-2,3.6791308687604225e-2,3.676060803263315e-2,3.672986802121346e-2,3.669908895962131e-2,3.6668271154132875e-2,3.663741491102432e-2,3.6606520536571804e-2,3.6575588337051504e-2,3.654461861873957e-2,3.6513611687912166e-2,3.648256785084548e-2,3.645148741381565e-2,3.642037068309886e-2,3.638921796497128e-2,3.635802999645025e-2,3.632681229651829e-2,3.629555997344746e-2,3.6264273344289874e-2,3.6232952726097604e-2,3.620159843592275e-2,3.6170210790817406e-2,3.613879010783366e-2,3.6107336704023614e-2,3.6075850896439346e-2,3.604433300213296e-2,3.601278333815654e-2,3.598120222156218e-2,3.594958996940198e-2,3.591794689872803e-2,3.588627332659241e-2,3.585456957004723e-2,3.582283594614456e-2,3.579107277193652e-2,3.5759280364475184e-2,3.5727459040812655e-2,3.569560911800101e-2,3.566373091309235e-2,3.563182474313878e-2,3.559989092519237e-2,3.556792977630523e-2,3.553594161352943e-2,3.5503926753917094e-2,3.5471885514520296e-2,3.543981821239112e-2,3.5407725164581676e-2,3.537560668814405e-2,3.534346310013033e-2,3.531129471759262e-2,3.527910185758299e-2,3.5246884837153554e-2,3.52146439733564e-2,3.5182379583243606e-2,3.515009198386728e-2,3.511778149227952e-2,3.508544842553239e-2,3.505308712511125e-2,3.502070199470335e-2,3.498829468328144e-2,3.495586549465871e-2,3.492341473264834e-2,3.4890942701063514e-2,3.48584497037174e-2,3.4825936044423175e-2,3.479340202699404e-2,3.4760847955243174e-2,3.472827413298374e-2,3.469568086402892e-2,3.466306845219191e-2,3.463043720128587e-2,3.459778741512401e-2,3.456511939751948e-2,3.4532433452285474e-2,3.449972988323517e-2,3.446700899418176e-2,3.44342710889384e-2,3.440151647131829e-2,3.4368745445134595e-2,3.433595831420052e-2,3.430315538232922e-2,3.4270336953333896e-2,3.423750333102771e-2,3.420465481922385e-2,3.417179172173549e-2,3.413891434237583e-2,3.4106022984958025e-2,3.4073117953295276e-2,3.404019955120075e-2,3.400726808248764e-2,3.3974323850969115e-2,3.3941367160458355e-2,3.390839831476856e-2,3.387541761771287e-2,3.3842425373104515e-2,3.380942188475663e-2,3.377640745648243e-2,3.374337515715093e-2,3.3710325786526885e-2,3.367726538549569e-2,3.364419423390723e-2,3.361111261161139e-2,3.3578020798458064e-2,3.354491907429715e-2,3.351180771897854e-2,3.347868701235211e-2,3.3445557234267766e-2,3.341241866457539e-2,3.337927158312488e-2,3.334611626976612e-2,3.331295300434901e-2,3.3279782066723426e-2,3.324660373673927e-2,3.321341829424644e-2,3.318022601909481e-2,3.3147027191134285e-2,3.3113822090214746e-2,3.308061099618609e-2,3.30473941888982e-2,3.3014171948200985e-2,3.2980944553944326e-2,3.29477122859781e-2,3.291447542415222e-2,3.2881234248316564e-2,3.284798903832103e-2,3.28147400740155e-2,3.278148763524987e-2,3.2748232001874024e-2,3.2714973453737875e-2,3.26817122706913e-2,3.264844873258418e-2,3.2615183119266415e-2,3.25819157105879e-2,3.254864678639852e-2,3.251537662654817e-2,3.248210551088674e-2,3.2448833719264124e-2,3.241555628225642e-2,3.2382264617668084e-2,3.2348971685449236e-2,3.231567772885631e-2,3.228238299105825e-2,3.224908771513651e-2,3.2215792144085056e-2,3.218249652081034e-2,3.2149201088131324e-2,3.21159060887795e-2,3.208261176539882e-2,3.2049318360545774e-2,3.201602611668934e-2,3.198273527621103e-2,3.194944608140481e-2,3.1916158774477205e-2,3.18828735975472e-2,3.184959079264631e-2,3.181631060171854e-2,3.178303326662041e-2,3.174975902912096e-2,3.17164881309017e-2,3.168322081355666e-2,3.164995731859239e-2,3.161669788742791e-2,3.1583442761394784e-2,3.1550192181737054e-2,3.151694638961128e-2,3.148370562608651e-2,3.145047013214432e-2,3.141724014867877e-2,3.138401591649645e-2,3.135079767631641e-2,3.1317585668770256e-2,3.1284380134402066e-2,3.125118131366844e-2,3.1217989446938463e-2,3.118480477449374e-2,3.115162753652838e-2,3.111845797314899e-2,3.1085296324374696e-2,3.1052142830137103e-2,3.101899773028034e-2,3.0985861264561036e-2,3.0952733672648333e-2,3.0919615194123857e-2,3.0886506068481766e-2,3.085340653512869e-2,3.082031683338379e-2,3.0787237202478734e-2,3.075416788155767e-2,3.0721109109677264e-2,3.0688061125806687e-2,3.065502416882762e-2,3.0621998477534246e-2,3.058898429063325e-2,3.055598184674381e-2,3.0522991384397628e-2,3.0490013142038908e-2,3.045704735802434e-2,3.0424096256107792e-2,3.0391159498614245e-2,3.0358233962006168e-2,3.032532216742525e-2,3.0292425862176408e-2,3.025954191082181e-2,3.0226670313361466e-2,3.0193811069795358e-2,3.0160964180123498e-2,3.012812964434589e-2,3.009530746246253e-2,3.0062497634473412e-2,3.0029700160378536e-2,2.9996922702045514e-2,2.9964178891352184e-2,2.9931449738826093e-2,2.9898735244467248e-2,2.9866035408275638e-2,2.9833350230251278e-2,2.980067971039416e-2,2.9768023848704285e-2,2.9735382645181645e-2,2.970275609982626e-2,2.967014421263811e-2,2.963754698361721e-2,2.9604964412763547e-2,2.9572396500077126e-2,2.9539843245557952e-2,2.9507304649206017e-2,2.9474780711021328e-2,2.944227143100388e-2,2.9409776809153673e-2,2.937729684547071e-2,2.9344831539954996e-2,2.931238089260652e-2,2.927994490342529e-2,2.92475235724113e-2,2.921516951508898e-2,2.9182855519729937e-2,2.915056006770362e-2,2.911828315901003e-2,2.9086024793649162e-2,2.905378497162102e-2,2.9021563692925613e-2,2.8989360957562927e-2,2.8957176765532965e-2,2.892501111683573e-2,2.889286401147123e-2,2.886073544943945e-2,2.88286254307404e-2,2.8796533955374074e-2,2.8764461023340474e-2,2.87324066346396e-2,2.870037078927146e-2,2.866835348723604e-2,2.8636354728533344e-2,2.860437451316338e-2,2.8572412841126136e-2,2.8540469712421628e-2,2.8508545127049843e-2,2.847663908501078e-2,2.844475158630445e-2,2.841288263093085e-2,2.8381032218889966e-2,2.834920035018182e-2,2.831738702480639e-2,2.8285592242763693e-2,2.825381600405372e-2,2.8222058308676475e-2,2.8190319156631956e-2,2.815859854792016e-2,2.81268964825411e-2,2.8095212960494758e-2,2.806354798178115e-2,2.8031901546400263e-2,2.800035786440875e-2,2.796884160911052e-2,2.7937348476887818e-2,2.7905878467740657e-2,2.787443158166901e-2,2.78430078186729e-2,2.7811607178752317e-2,2.778022966190726e-2,2.7748875268137733e-2,2.771754399744374e-2,2.7686235849825266e-2,2.765495082528233e-2,2.7623688923814914e-2,2.759245014542304e-2,2.756123449010668e-2,2.7530041957865854e-2,2.749887254870056e-2,2.7467726262610792e-2,2.7436603099596554e-2,2.7405503059657846e-2,2.7374426142794662e-2,2.7343372349007012e-2,2.7312341678294886e-2,2.728133413065829e-2,2.7250349706097222e-2,2.7219388404611685e-2,2.718845022620168e-2,2.7157535170867195e-2,2.7126643238608247e-2,2.709577442942482e-2,2.7064928743316927e-2,2.7034106180284564e-2,2.7003306740327727e-2,2.6972530423446415e-2,2.6941777229640636e-2,2.691104715891039e-2,2.6880340211255665e-2,2.684967182467256e-2,2.681909235789837e-2,2.678854016452647e-2,2.6758015244556854e-2,2.672751759798952e-2,2.669704722482448e-2,2.666660412506173e-2,2.6636188298701267e-2,2.6605799745743085e-2,2.6575438466187196e-2,2.6545104460033594e-2,2.6514797727282283e-2,2.648451826793325e-2,2.6454266081986512e-2,2.6424041169442056e-2,2.639384353029989e-2,2.6363673164560016e-2,2.6333530072222427e-2,2.630341425328712e-2,2.627332570775411e-2,2.624326443562338e-2,2.621323043689494e-2,2.6183223711568792e-2,2.6153244259644926e-2,2.612329208112335e-2,2.6093367176004065e-2,2.606346954428706e-2,2.6033599185972343e-2,2.6003756101059917e-2,2.597394028954978e-2,2.5944151751441928e-2,2.591439048673637e-2,2.5884656495433093e-2,2.5854949777532103e-2,2.58252703330334e-2,2.579561816193699e-2,2.5765993264242865e-2,2.5736395639951032e-2,2.5706854187488866e-2,2.567737897325751e-2,2.564793445658502e-2,2.561852063747139e-2,2.558913751591663e-2,2.5559785091920736e-2,2.553046336548371e-2,2.550117233660555e-2,2.5471912005286257e-2,2.544268237152583e-2,2.5413483435324263e-2,2.538431519668157e-2,2.535517765559774e-2,2.5326070812072776e-2,2.529699466610668e-2,2.526794921769945e-2,2.5238934466851087e-2,2.5209950413561583e-2,2.518099705783096e-2,2.5152074399659195e-2,2.5123182439046286e-2,2.5094321175992258e-2,2.506549061049709e-2,2.5036690742560787e-2,2.5007921572183355e-2,2.497918309936479e-2,2.4950475324105086e-2,2.4921798246404253e-2,2.4893151866262283e-2,2.486453618367918e-2,2.4835951198654945e-2,2.480739691118957e-2,2.4778873321283073e-2,2.475038042893543e-2,2.4721918234146656e-2,2.4693486736916757e-2,2.466508593724571e-2,2.4636715835133546e-2,2.4608411461313883e-2,2.458015592312622e-2,2.4551933732346008e-2,2.4523744888973242e-2,2.449558939300792e-2,2.4467467244450047e-2,2.443937844329962e-2,2.4411322989556637e-2,2.4383300883221107e-2,2.4355312124293017e-2,2.4327356712772374e-2,2.429943464865918e-2,2.4271545931953433e-2,2.4243690562655133e-2,2.4215868540764275e-2,2.4188079866280868e-2,2.4160324539204907e-2,2.413260255953639e-2,2.410491392727532e-2,2.40772586424217e-2,2.404963670497553e-2,2.4022048114936797e-2,2.3994492872305515e-2,2.396697097708168e-2,2.3939482429265288e-2,2.3912027228856346e-2,2.388460537585485e-2,2.3857216870260798e-2,2.3829861712074196e-2,2.380253990129504e-2,2.3775251437923327e-2,2.3747996321959067e-2,2.3720774553402248e-2,2.369358613225288e-2,2.3666431058510955e-2,2.3639309332176478e-2,2.3612220953249448e-2,2.358516592172986e-2,2.3558179123585727e-2,2.3531230019028467e-2,2.350431619347628e-2,2.347743764692918e-2,2.3450594379387162e-2,2.3423786390850226e-2,2.3397013681318374e-2,2.3370276250791598e-2,2.3343574099269904e-2,2.331690722675329e-2,2.329027563324176e-2,2.326367931873531e-2,2.3237118283233948e-2,2.321059252673766e-2,2.3184102049246456e-2,2.3157646850760334e-2,2.3131226931279288e-2,2.3104842290803333e-2,2.307849292933245e-2,2.3052178846866653e-2,2.3025900043405937e-2,2.29996565189503e-2,2.2973448273499748e-2,2.2947275307054277e-2,2.292113761961389e-2,2.289503521117858e-2,2.286896808174835e-2,2.28429362313232e-2,2.281693965990314e-2,2.2790978367488158e-2,2.2765052354078257e-2,2.2739161619673435e-2,2.2713306164273698e-2,2.268748598787904e-2,2.2661701090489463e-2,2.2635951696767215e-2,2.2610238926639888e-2,2.258456165715924e-2,2.2558925353226924e-2,2.2533326263150605e-2,2.2507763701760226e-2,2.24822376690558e-2,2.2456748165037305e-2,2.243129518970476e-2,2.2405878743058154e-2,2.2380498825097492e-2,2.2355155435822775e-2,2.2329848575233995e-2,2.2304578243331163e-2,2.2279350149589205e-2,2.225416182637639e-2,2.222901061425558e-2,2.2203896513226778e-2,2.2178819523289987e-2,2.21537796444452e-2,2.2128776876692426e-2,2.2103811220031657e-2,2.2078882674462896e-2,2.2053991239986147e-2,2.2029136916601407e-2,2.2004319704308672e-2,2.1979539603107945e-2,2.1954796612999223e-2,2.193009073398251e-2,2.190542196605781e-2,2.188079030922511e-2,2.185619576348443e-2,2.183163832883575e-2,2.1807118005279076e-2,2.1782634792814417e-2,2.175818869144176e-2,2.1733779701161113e-2,2.1709407821972476e-2,2.1685073053875847e-2,2.1660775396871224e-2,2.163651485095861e-2,2.1612291416138005e-2,2.1588106789388634e-2,2.1563963805231453e-2,2.1539858347963067e-2,2.1515790417583485e-2,2.1491760014092698e-2,2.1467767137490715e-2,2.144381178777753e-2,2.141989396495314e-2,2.1396013669017555e-2,2.1372170899970767e-2,2.1348365657812785e-2,2.1324597942543596e-2,2.1300867754163212e-2,2.127717509267162e-2,2.1253519958068838e-2,2.1229902350354848e-2,2.120632226952966e-2,2.118277971559327e-2,2.115927468854568e-2,2.1135807188386892e-2,2.11123772151169e-2,2.1088984768735712e-2,2.106562984924332e-2,2.104231245663973e-2,2.1019032590924937e-2,2.099579025209895e-2,2.097258544016176e-2,2.0949418155113364e-2,2.0926288396953773e-2,2.0903198817069476e-2,2.088014726773157e-2,2.0857133447662518e-2,2.083415735686232e-2,2.0811218995330973e-2,2.078831836306848e-2,2.0765455460074838e-2,2.0742630286350053e-2,2.0719842841894123e-2,2.0697093126707044e-2,2.0674381140788824e-2,2.065170688413945e-2,2.0629070356758934e-2,2.060647155864727e-2,2.0583910489804458e-2,2.0561387150230506e-2,2.05389015399254e-2,2.0516453658889152e-2,2.0494043507121758e-2,2.0471671084623215e-2,2.0449336391393527e-2,2.0427039427432694e-2,2.0404780192740713e-2,2.0382558687317583e-2,2.0360374911163312e-2,2.0338228864277892e-2,2.0316120546661327e-2,2.0294049958313617e-2,2.0272016903411464e-2,2.025002136221754e-2,2.022806351873474e-2,2.020614337252716e-2,2.0184260923158913e-2,2.01624161701941e-2,2.0140609113196824e-2,2.011883975173119e-2,2.0097108085361293e-2,2.007541411365125e-2,2.0053757836165156e-2,2.003213925246712e-2,2.001055836212124e-2,1.9989015164691627e-2,1.9967509659742373e-2,1.9946041846837594e-2,1.992461172554139e-2,1.990321929541786e-2,1.9881864556031113e-2,1.9860547506945252e-2,1.983926814772438e-2,1.9818026477932592e-2,1.979682249713401e-2,1.9775656204892723e-2,1.9754527600772842e-2,1.9733436684338464e-2,1.9712383455153703e-2,1.969136791278265e-2,1.9670390056789416e-2,1.964944988673811e-2,1.9628547402192824e-2,1.960768260271767e-2,1.9586855487876743e-2,1.956606605723416e-2,1.9545314310354014e-2,1.952460024680041e-2,1.950392386613746e-2,1.9483285167929257e-2,1.946268415173991e-2,1.944212081713352e-2,1.9421595163674196e-2,1.9401107190926036e-2,1.9380656898453145e-2,1.936024428581963e-2,1.9339869352589592e-2,1.9319532098327135e-2,1.929923252259636e-2,1.9278970624961377e-2,1.925874284874413e-2,1.923855099438077e-2,1.9218396496125063e-2,1.9198279347063352e-2,1.917819954028198e-2,1.915815706886728e-2,1.913815192590559e-2,1.9118184104483262e-2,1.9098253597686632e-2,1.9078360398602036e-2,1.905850450031582e-2,1.903868589591432e-2,1.9018904578483885e-2,1.8999160541110845e-2,1.8979453776881546e-2,1.8959784278882327e-2,1.894015204019953e-2,1.8920557053919495e-2,1.8900999313128563e-2,1.8881478810913073e-2,1.8861995540359364e-2,1.884254949455378e-2,1.8823140666582663e-2,1.880376904953235e-2,1.878443463648918e-2,1.8765137420539497e-2,1.874587739476964e-2,1.872665455226595e-2,1.870746888611477e-2,1.8688320389402435e-2,1.8669209055215293e-2,1.8650134876639676e-2,1.863109784676193e-2,1.8612097958668396e-2,1.859313520544541e-2,1.857420958017932e-2,1.8555321075956456e-2,1.8536469685863165e-2,1.851765540298579e-2,1.8498878220410665e-2,1.848013813122414e-2,1.8461435128512546e-2,1.8442769205362225e-2,1.8424140354859522e-2,1.8405548570090774e-2,1.8386993844142323e-2,1.836847617010051e-2,1.8349995541051673e-2,1.8331547128586943e-2,1.831313492851513e-2,1.8294759414848157e-2,1.8276420573875327e-2,1.825811839188595e-2,1.823985285516936e-2,1.8221623950014858e-2,1.820343166271177e-2,1.8185275979549408e-2,1.8167156886817085e-2,1.8149074370804125e-2,1.813102841779984e-2,1.811301901409354e-2,1.809504614597455e-2,1.8077109799732184e-2,1.8059209961655758e-2,1.804134661803459e-2,1.8023519755157986e-2,1.8005729359315274e-2,1.7987975416795764e-2,1.7970257913888774e-2,1.7952576836883623e-2,1.7934932172069623e-2,1.791732390573609e-2,1.7899752024172343e-2,1.7882216513667695e-2,1.7864717360511467e-2,1.7847254550992966e-2,1.7829828071401516e-2,1.7812437908026432e-2,1.779508404715703e-2,1.7777766475082623e-2,1.7760485178092533e-2,1.774324014247607e-2,1.7726031354522553e-2,1.77088588005213e-2,1.7691722466761622e-2,1.767462233953284e-2,1.7657558405124268e-2,1.764053064982522e-2,1.7623539059925017e-2,1.760658362171297e-2,1.75896643214784e-2,1.7572781145510624e-2,1.7555934080098954e-2,1.7539123111532707e-2,1.7522348226101193e-2,1.750560894980236e-2,1.7488901689295403e-2,1.7472230192479524e-2,1.7455594439953235e-2,1.7438994412315046e-2,1.7422430090163473e-2,1.7405901454097032e-2,1.738940848471423e-2,1.737295116261358e-2,1.73565294683936e-2,1.7340143382652797e-2,1.732379288598969e-2,1.730747795900278e-2,1.729119858229059e-2,1.727495473645163e-2,1.7258746402084416e-2,1.7242573559787453e-2,1.722643619015926e-2,1.721033427379835e-2,1.7194267791303227e-2,1.7178236723272414e-2,1.716224105030442e-2,1.7146280752997754e-2,1.7130355811950933e-2,1.711446620776247e-2,1.7098611921030873e-2,1.7082792932354658e-2,1.7067009222332345e-2,1.7051260771562434e-2,1.7035547560643443e-2,1.701986957017388e-2,1.700422678075227e-2,1.6988619172977112e-2,1.6973046727446928e-2,1.6957509424760226e-2,1.694200724551552e-2,1.692654017031132e-2,1.6911108179746146e-2,1.6895711254418504e-2,1.688034937492691e-2,1.686502252186987e-2,1.6849730675845907e-2,1.6834473817453528e-2,1.6819251927291244e-2,1.6804067149157272e-2,1.6788918107676534e-2,1.677380251022068e-2,1.675872352004137e-2,1.6743680234207227e-2,1.6728671118715382e-2,1.671369617356583e-2,1.669875539875857e-2,1.6683848794293615e-2,1.666897636017095e-2,1.6654138096390582e-2,1.663933400295251e-2,1.6624564079856734e-2,1.6609828327103258e-2,1.6595126744692074e-2,1.658045927552765e-2,1.6565824272941235e-2,1.6551223331816203e-2,1.6536656452152566e-2,1.6522123633950305e-2,1.6507624877209436e-2,1.6493160181929947e-2,1.6478729548111845e-2,1.6464332975755135e-2,1.64499704648598e-2,1.6435642015425855e-2,1.64213476274533e-2,1.6407087300942123e-2,1.639286103589234e-2,1.6378668832303937e-2,1.636451069017692e-2,1.6350386609511294e-2,1.6336296590307046e-2,1.6322240632564187e-2,1.6308218736282718e-2,1.6294230901462627e-2,1.6280277128103923e-2,1.626635741620661e-2,1.6252471765770677e-2,1.6238620176796136e-2,1.6224802649282975e-2,1.6211019183231198e-2,1.6197269778640812e-2,1.618355443551181e-2,1.616987315384419e-2,1.615622593363796e-2,1.6142612774893112e-2,1.612902715143677e-2,1.611547300744724e-2,1.61019523858034e-2,1.608846528650525e-2,1.607501170955279e-2,1.6061591654946025e-2,1.6048205122684955e-2,1.6034852112769574e-2,1.6021532625199883e-2,1.6008246659975883e-2,1.5994994217097578e-2,1.5981775296564964e-2,1.596858989837804e-2,1.595543802253681e-2,1.594231966904127e-2,1.5929234837891423e-2,1.591618352908727e-2,1.5903165742628803e-2,1.5890181478516036e-2,1.5877230736748953e-2,1.5864313517327564e-2,1.585142982025187e-2,1.5838579645521867e-2,1.582576299313755e-2,1.5812979863098934e-2,1.5800230255406e-2,1.5787514170058765e-2,1.577483160705722e-2,1.5762182566401366e-2,1.5749567048091207e-2,1.5736985052126735e-2,1.5724431360563645e-2,1.5711904987112744e-2,1.5699411448626015e-2,1.5686950745103453e-2,1.567452287654506e-2,1.5662127842950832e-2,1.564976564432078e-2,1.5637436280654893e-2,1.5625139751953173e-2,1.5612876058215623e-2,1.5600645199442242e-2,1.5588447175633029e-2,1.5576281986787986e-2,1.556414963290711e-2,1.5552050113990405e-2,1.5539983430037867e-2,1.55279495810495e-2,1.5515948567025298e-2,1.5503980387965265e-2,1.5492045043869406e-2,1.5480142534737711e-2,1.5468272860570186e-2,1.5456436021366827e-2,1.5444632017127641e-2,1.5432860847852621e-2,1.542112251354177e-2,1.540941701419509e-2,1.5397744349812576e-2,1.5386104520394232e-2,1.5374497525940058e-2,1.5362923366450048e-2,1.5351379626569763e-2,1.5339858560195492e-2,1.5328369449731582e-2,1.5316912285383648e-2,1.5305487057357311e-2,1.5294093755858187e-2,1.5282732371091899e-2,1.5271402893264053e-2,1.526010531258027e-2,1.5248839619246174e-2,1.5237605803467376e-2,1.5226403855449492e-2,1.5215233765398139e-2,1.5204095523518936e-2,1.5192989120017503e-2,1.5181914545099455e-2,1.5170871788970407e-2,1.5159860841835977e-2,1.514888169390178e-2,1.513793433537344e-2,1.5127018756456567e-2,1.5116134947356783e-2,1.5105282898279703e-2,1.5094462599430938e-2,1.5083674041016116e-2,1.5072917213240849e-2,1.5062192106310756e-2,1.5051498710431448e-2,1.5040837015808547e-2,1.5030207012647673e-2,1.5019608691154438e-2,1.500904204153446e-2,1.4998507053993358e-2,1.4988003718736745e-2,1.4977532025970243e-2,1.4967091965899466e-2,1.4956683528730034e-2,1.4946306704667562e-2,1.4935961483917666e-2,1.4925647856685965e-2,1.4915365813178077e-2,1.4905115343599616e-2,1.48948964381562e-2,1.4884709087053449e-2,1.4874553280496977e-2,1.4864429008692403e-2,1.4854336261845338e-2,1.4844275030161409e-2,1.4834245303846227e-2,1.4824247073105411e-2,1.4814280328144577e-2,1.4804345059169343e-2,1.4794441256385325e-2,1.478456890999814e-2,1.4774728010213406e-2,1.476491854723674e-2,1.475513703061156e-2,1.4745380590540445e-2,1.4735655041527691e-2,1.472596036475159e-2,1.471629654139043e-2,1.4706663552622498e-2,1.4697061379626092e-2,1.4687490003579494e-2,1.4677949405661004e-2,1.4668439567048908e-2,1.4658960468921492e-2,1.4649512092457058e-2,1.4640094418833885e-2,1.4630707429230269e-2,1.4621351104824503e-2,1.4612025426794871e-2,1.4602730376319666e-2,1.4593465934577185e-2,1.4584232082745709e-2,1.4575028802003535e-2,1.4565856073528949e-2,1.4556713878500247e-2,1.4547602198095713e-2,1.4538521013493644e-2,1.4529470305872325e-2,1.4520450056410053e-2,1.4511460246285112e-2,1.4502500856675796e-2,1.4493571868760395e-2,1.44846732637172e-2,1.4475805022724502e-2,1.446696712696059e-2,1.4458159557603753e-2,1.4449382295832288e-2,1.4440635322824477e-2,1.4431918619758618e-2,1.4423232167813e-2,1.441457594816591e-2,1.440594994199564e-2,1.4397354130480485e-2,1.4388788494798728e-2,1.4380253016128665e-2,1.4371747675648583e-2,1.436327245453678e-2,1.4354827333971538e-2,1.4346412295131148e-2,1.4338027319193909e-2,1.4329672387338102e-2,1.4321347480742022e-2,1.4313052580583959e-2,1.4304787668042206e-2,1.429655272429505e-2,1.4288347730520783e-2,1.4280172667897694e-2,1.4272027517604077e-2,1.4263912260818221e-2,1.4255825566731052e-2,1.4247767484721369e-2,1.4239739106154182e-2,1.4231740409878927e-2,1.4223771374745044e-2,1.4215831979601976e-2,1.4207922203299164e-2,1.4200042024686046e-2,1.419219142261206e-2,1.4184370375926653e-2,1.4176578863479259e-2,1.4168816864119322e-2,1.4161084356696283e-2,1.4153381320059577e-2,1.4145707733058649e-2,1.4138063574542939e-2,1.4130448823361884e-2,1.4122863458364929e-2,1.4115307458401513e-2,1.4107780802321074e-2,1.4100283468973053e-2,1.4092815437206896e-2,1.4085376685872035e-2,1.407796719381791e-2,1.407058693989397e-2,1.4063235902949651e-2,1.405591406183439e-2,1.404862139539763e-2,1.4041357882488814e-2,1.4034123501957376e-2,1.4026918232652763e-2,1.4019742053424412e-2,1.4012594943121764e-2,1.4005476880594257e-2,1.3998387844691335e-2,1.3991327814262438e-2,1.3984296768157002e-2,1.3977294685224474e-2,1.3970321544314289e-2,1.3963377324275888e-2,1.3956462003958711e-2,1.3949575562212203e-2,1.39427179778858e-2,1.3935889229828942e-2,1.3929089296891073e-2,1.3922318157921628e-2,1.3915575791770052e-2,1.3908862177285784e-2,1.3902177293318265e-2,1.3895521118716933e-2,1.3888893632331228e-2,1.3882294813010593e-2,1.3875724639604469e-2,1.3869183090962293e-2,1.3862670145933507e-2,1.3856185783367555e-2,1.3849730716620781e-2,1.3843304550228627e-2,1.3836906959745206e-2,1.3830537925008888e-2,1.3824197425858043e-2,1.3817885442131042e-2,1.3811601953666255e-2,1.3805346940302055e-2,1.3799120381876808e-2,1.3792922258228889e-2,1.3786752549196667e-2,1.3780611234618512e-2,1.3774498294332797e-2,1.3768413708177892e-2,1.3762357455992169e-2,1.3756329517613995e-2,1.3750329872881743e-2,1.3744358501633785e-2,1.3738415383708489e-2,1.373250049894423e-2,1.3726613827179374e-2,1.3720755348252294e-2,1.371492504200136e-2,1.3709122888264947e-2,1.370334886688142e-2,1.369760295768915e-2,1.369188514052651e-2,1.3686195395231868e-2,1.36805337016436e-2,1.3674900039600077e-2,1.3669294388939664e-2,1.3663716729500732e-2,1.3658167041121659e-2,1.3652645303640808e-2,1.3647151496896553e-2,1.3641685600727264e-2,1.363624759497131e-2,1.3630837459467067e-2,1.36254551740529e-2,1.3620100718567186e-2,1.3614774072848291e-2,1.3609475216734584e-2,1.3604204130064442e-2,1.3598960792676232e-2,1.3593745184408325e-2,1.358855728509909e-2,1.3583397074586901e-2,1.3578264532710127e-2,1.3573159639307143e-2,1.3568082374216313e-2,1.3563032717276009e-2,1.3558010648324606e-2,1.3553016147200473e-2,1.3548049193741979e-2,1.3543109767787494e-2,1.3538197849175392e-2,1.3533315086958321e-2,1.3528460140219299e-2,1.3523632744613073e-2,1.3518832881785164e-2,1.3514060533381094e-2,1.3509315681046385e-2,1.3504598306426559e-2,1.3499908391167138e-2,1.3495245916913638e-2,1.3490610865311586e-2,1.3486003218006502e-2,1.3481422956643908e-2,1.3476870062869323e-2,1.347234451832827e-2,1.3467846304666273e-2,1.3463375403528849e-2,1.3458931796561519e-2,1.3454515465409806e-2,1.3450126391719235e-2,1.3445764557135325e-2,1.3441429943303591e-2,1.3437122531869565e-2,1.343284230447876e-2,1.3428589242776704e-2,1.3424363328408913e-2,1.3420164543020911e-2,1.341599286825822e-2,1.341184828576636e-2,1.3407730777190853e-2,1.340364032417722e-2,1.3399576908370982e-2,1.3395540511417661e-2,1.339153111496278e-2,1.3387548700651857e-2,1.3383593250130414e-2,1.3379664745043977e-2,1.3375763167038061e-2,1.337188849775819e-2,1.336804071884989e-2,1.3364219811958676e-2,1.336042575873007e-2,1.3356658540809594e-2,1.3352918139842773e-2,1.3349204537475125e-2,1.3345517715352171e-2,1.3341857655119436e-2,1.3338224338422435e-2,1.3334617746906698e-2,1.3331037862217739e-2,1.3327484666001083e-2,1.3323958139902248e-2,1.3320458265566762e-2,1.331698502464014e-2,1.3313538398767906e-2,1.331011836959558e-2,1.3306724965013486e-2,1.3303359410417492e-2,1.330002046853019e-2,1.329670812224685e-2,1.3293422354462767e-2,1.329016314807322e-2,1.3286930485973498e-2,1.3283724351058882e-2,1.3280544726224659e-2,1.3277391594366113e-2,1.3274264938378527e-2,1.3271164741157188e-2,1.3268090985597381e-2,1.3265043654594388e-2,1.3262022731043497e-2,1.325902819783999e-2,1.3256060037879151e-2,1.3253118234056267e-2,1.3250202769266622e-2,1.3247313626405502e-2,1.324445078836819e-2,1.324161423804997e-2,1.3238803958346127e-2,1.3236019932151948e-2,1.3233262142362714e-2,1.3230530571873712e-2,1.3227825203580228e-2,1.3225146020377545e-2,1.3222493005160946e-2,1.3219866140825718e-2,1.3217265410267147e-2,1.3214690796380515e-2,1.3212142282061107e-2,1.3209619850204206e-2,1.32071234837051e-2,1.3204653165459074e-2,1.3202208878361408e-2,1.3199790605307394e-2,1.3197398329192308e-2,1.3195032032911445e-2,1.3192691699360078e-2,1.3190377311433498e-2,1.3188088852026991e-2,1.3185826304035841e-2,1.3183589650355331e-2,1.3181378873880744e-2,1.3179193957507369e-2,1.3177034884130488e-2,1.3174901636645387e-2,1.3172794197947348e-2,1.3170712550931659e-2,1.3168656678493602e-2,1.3166626563528464e-2,1.3164622188931531e-2,1.3162643537598082e-2,1.3160690592423406e-2,1.3158763202296288e-2,1.3156860935617265e-2,1.3154984288223674e-2,1.3153133242419669e-2,1.3151307780510385e-2,1.3149507884801907e-2,1.314773353760129e-2,1.3145984721216553e-2,1.3144261417956674e-2,1.3142563610131592e-2,1.3140891280052221e-2,1.3139244410030422e-2,1.3137622982379032e-2,1.313602697941185e-2,1.3134456383443628e-2,1.3132911176790092e-2,1.3131391341767927e-2,1.3129896860694783e-2,1.3128427715889268e-2,1.3126983889670958e-2,1.3125565364360393e-2,1.3124172122279074e-2,1.3122804145749465e-2,1.3121461417094993e-2,1.312014391864005e-2,1.3118851632709988e-2,1.3117584541631127e-2,1.3116342627730747e-2,1.3115125873337094e-2,1.3113934260779368e-2,1.3112767772387743e-2,1.3111626390493354e-2,1.3110510097428297e-2,1.310941887552563e-2,1.3108352707119379e-2,1.3107311574544523e-2,1.3106295460137021e-2,1.310530434623378e-2,1.3104338215172675e-2,1.3103397049292547e-2,1.3102480830933197e-2,1.3101589542435389e-2,1.3100723166140856e-2,1.3099881684392287e-2,1.3099065079533337e-2,1.3098273333908624e-2,1.3097506429863728e-2,1.3096764349745195e-2,1.3096047075900535e-2,1.3095354590678215e-2,1.3094686876427671e-2,1.3094043915499298e-2,1.309342569024446e-2,1.309283218301548e-2,1.3092263376165642e-2,1.30917192520492e-2,1.3091199793021363e-2,1.3090704981438314e-2,1.3090234799657185e-2,1.3089789230036087e-2,1.3089368254934078e-2,1.3088971856711193e-2,1.308860001772842e-2,1.3088252720347719e-2,1.3087929946932007e-2,1.3087631679845165e-2,1.308735790145204e-2,1.308710859411844e-2,1.3086883740211138e-2,1.3086683322097866e-2,1.3086507322147323e-2,1.3086355722729173e-2,1.3086228506214036e-2,1.3086125654973507e-2,1.3086047151380127e-2,1.3085992977807416e-2,1.3085963116629854e-2,1.3085957550222875e-2,1.3085976260962884e-2,1.3086019231227252e-2,1.3086086443394306e-2,1.308617787984334e-2,1.308629352295461e-2,1.3086433355109338e-2,1.3086597358689701e-2,1.3086785516078852e-2,1.3086997809660897e-2,1.308723422182091e-2,1.3087494734944922e-2,1.3087779331419937e-2,1.3088087993633916e-2,1.3088420703975784e-2,1.3088777444835428e-2,1.3089158198603701e-2,1.3089562947672417e-2,1.3089991674434356e-2,1.3090444361283258e-2,1.3090920990613828e-2,1.3091421544821732e-2,1.3091946006303604e-2,1.3092494357457034e-2,1.3093066580680582e-2,1.3093661234272528e-2,1.309427341470216e-2,1.309490913078438e-2,1.3095568360380448e-2,1.3096251081326603e-2,1.3096957271434088e-2,1.3097686908489135e-2,1.3098439970252958e-2,1.3099216434461767e-2,1.3100016278826763e-2,1.3100839481034137e-2,1.3101686018745068e-2,1.3102555869595734e-2,1.3103449011197291e-2,1.3104365421135892e-2,1.3105305076972685e-2,1.3106267956243799e-2,1.3107254036460361e-2,1.3108263295108488e-2,1.3109295709649285e-2,1.3110351257518844e-2,1.311142991612826e-2,1.3112531662863601e-2,1.311365647508594e-2,1.3114804330131334e-2,1.3115975205310833e-2,1.3117169077910478e-2,1.3118385925191297e-2,1.3119625724389308e-2,1.3120888452715529e-2,1.3122174087355956e-2,1.3123482605471585e-2,1.3124813984198395e-2,1.3126173880156498e-2,1.3127562420418334e-2,1.3128972945417738e-2,1.3130406557199336e-2,1.313186388374881e-2,1.3133343616091721e-2,1.3134845754228066e-2,1.3136370298157847e-2,1.3137917247881064e-2,1.3139486603397718e-2,1.3141078364707808e-2,1.314269253181133e-2,1.3144329104708287e-2,1.3145988083398681e-2,1.3147669467882513e-2,1.314937065430726e-2,1.315109359206522e-2,1.3152838707579093e-2,1.3154606000848872e-2,1.315639547187456e-2,1.315820712065616e-2,1.3160040947193669e-2,1.3161896951487086e-2,1.3163775133536415e-2,1.3165675493341652e-2,1.31675980309028e-2,1.3169542746219858e-2,1.3171509639292823e-2,1.3173498710121698e-2,1.3175509958706482e-2,1.317754338504718e-2,1.3179598989143785e-2,1.3181676770996298e-2,1.3183776730604722e-2,1.3185898867969057e-2,1.3188043183089299e-2,1.3190209675965452e-2,1.3192398346597512e-2,1.3194609194985484e-2,1.3196842221129367e-2,1.3199097425029156e-2,1.3201366366858435e-2,1.3203656741005808e-2,1.320596865595976e-2,1.3208302111720291e-2,1.3210657108287399e-2,1.3213033645661081e-2,1.3215431723841344e-2,1.3217851342828183e-2,1.32202925026216e-2,1.3222755203221595e-2,1.3225239444628169e-2,1.3227745226841319e-2,1.3230272549861049e-2,1.3232821413687356e-2,1.3235391818320239e-2,1.3237983763759701e-2,1.324059725000574e-2,1.3243232277058356e-2,1.3245888844917553e-2,1.3248566953583323e-2,1.3251266603055676e-2,1.3253987793334601e-2,1.325673052442011e-2,1.3259494796312193e-2,1.3262280609010853e-2,1.3265085591040258e-2,1.3267893992012812e-2,1.3270722910626725e-2,1.3273572346882e-2,1.3276442300778636e-2,1.3279332772316634e-2,1.3282243761495994e-2,1.3285175268316716e-2,1.3288127292778796e-2,1.329109983488224e-2,1.3294092894627045e-2,1.3297106472013211e-2,1.3300140567040738e-2,1.330319517970963e-2,1.330627031001988e-2,1.3309365957971489e-2,1.3312482123564465e-2,1.33156188067988e-2,1.3318776007674497e-2,1.3321953726191554e-2,1.3325151962349973e-2,1.3328370716149755e-2,1.3331609987590896e-2,1.3334869776673398e-2,1.3338150083397265e-2,1.3341450907762488e-2,1.3344772249769076e-2,1.3348114109417025e-2,1.3351476486706336e-2,1.3354859381637009e-2,1.3358262794209042e-2,1.3361686724422435e-2,1.3365131172277191e-2,1.3368596137773308e-2,1.3372081620910787e-2,1.337558762168963e-2,1.337911414010983e-2,1.3382661176171392e-2,1.3386228729874317e-2,1.3389808614439285e-2,1.3393388755127317e-2,1.3396987840824976e-2,1.340060585950349e-2,1.34042427991341e-2,1.3407898647688033e-2,1.3411573393136528e-2,1.3415267023450817e-2,1.3418979526602136e-2,1.342271089056172e-2,1.3426461103300796e-2,1.3430230152790603e-2,1.3434018027002375e-2,1.3437824713907346e-2,1.3441650201476751e-2,1.3445494477681818e-2,1.3449357530493792e-2,1.3453239347883896e-2,1.345713991782337e-2,1.3461059228283449e-2,1.346499726723536e-2,1.3468954022650345e-2,1.3472929482499634e-2,1.3476923634754464e-2,1.3480936467386065e-2,1.3484967968365671e-2,1.3489018125664519e-2,1.3493086927253843e-2,1.3497174361104874e-2,1.3501280415188848e-2,1.3505405077477e-2,1.3509548335940565e-2,1.3513710178550771e-2,1.3517890593278856e-2,1.3522089568096056e-2,1.3526307090973605e-2,1.353054314988273e-2,1.3534797732794673e-2,1.3539070827680666e-2,1.354336242251194e-2,1.3547672505259728e-2,1.3552001063895272e-2,1.3556348086389803e-2,1.3560713560714546e-2,1.3565097474840747e-2,1.3569499816739633e-2,1.3573920574382442e-2,1.3578359735740406e-2,1.358281728878476e-2,1.3587293221486735e-2,1.359178752181757e-2,1.3596300177748492e-2,1.3600831177250743e-2,1.360538050829555e-2,1.3609948158854154e-2,1.3614534116897782e-2,1.3619138370397672e-2,1.362376090732506e-2,1.3628401715651176e-2,1.3633040487285017e-2,1.363768009039944e-2,1.3642336054045155e-2,1.3647008335101685e-2,1.3651696890448553e-2,1.3656401676965281e-2,1.36611226515314e-2,1.3665859771026426e-2,1.3670612992329885e-2,1.3675382272321304e-2,1.3680167567880208e-2,1.3684968835886116e-2,1.3689786033218552e-2,1.3694619116757045e-2,1.3699468043381114e-2,1.3704332769970287e-2,1.3709213253404086e-2,1.3714109450562034e-2,1.3719021318323655e-2,1.3723948813568476e-2,1.3728891893176016e-2,1.3733850514025802e-2,1.373882463299736e-2,1.3743814206970212e-2,1.3748819192823879e-2,1.375383954743789e-2,1.3758875227691763e-2,1.376392619046503e-2,1.3768992392637206e-2,1.3774073791087823e-2,1.3779170342696401e-2,1.3784282004342462e-2,1.3789408732905534e-2,1.3794550485265138e-2,1.3799707218300799e-2,1.3804878888892043e-2,1.381006545391839e-2,1.381526687025937e-2,1.38204830947945e-2,1.3825714084403305e-2,1.3830959795965313e-2,1.3836220186360045e-2,1.3841495212467025e-2,1.3846784831165783e-2,1.3852088999335833e-2,1.3857407673856703e-2,1.3862740811607918e-2,1.3868088369469005e-2,1.3873450304319482e-2,1.3878826573038874e-2,1.3884217132506708e-2,1.3889621939602505e-2,1.3895040951205794e-2,1.390047412419609e-2,1.3905921415452925e-2,1.3911382781855825e-2,1.39168581802843e-2,1.3922347567617888e-2,1.3927850900736108e-2,1.3933346675403977e-2,1.3938852100436824e-2,1.394437095441079e-2,1.3949901743306369e-2,1.3955444264198908e-2,1.3960998520005426e-2,1.3966564651432279e-2,1.3972142658479467e-2,1.3977732541146998e-2,1.3983334299434864e-2,1.3988947933343068e-2,1.399457344287161e-2,1.4000210828020497e-2,1.4005860088789715e-2,1.4011521225179275e-2,1.4017192591734477e-2,1.40228630693759e-2,1.40285444239102e-2,1.4034236655337375e-2,1.403993976365743e-2,1.4045653748870362e-2,1.4051378610976169e-2,1.405711434997485e-2,1.4062860965866413e-2,1.406861845865085e-2,1.4074386828328164e-2,1.4080166074898356e-2,1.4085956198361426e-2,1.409175719871737e-2,1.4097569075966194e-2,1.4103391830107892e-2,1.4109225461142471e-2,1.4115069969069924e-2,1.4120925353890255e-2,1.4126791615603458e-2,1.4132668754209545e-2,1.4138556769708505e-2,1.4144455662100342e-2,1.4150365431385058e-2,1.4156286077562648e-2,1.4162217600633117e-2,1.4168160000596461e-2,1.4174113277452684e-2,1.4180042994501652e-2,1.41859472020558e-2,1.4191859744504196e-2,1.4197780621846831e-2,1.4203709834083712e-2,1.4209647381214835e-2,1.42155932632402e-2,1.4221547480159814e-2,1.4227510031973667e-2,1.4233480918681766e-2,1.423946014028411e-2,1.4245447696780695e-2,1.4251443588171528e-2,1.42574478144566e-2,1.4263460375635917e-2,1.426948127170948e-2,1.4275510502677283e-2,1.428154806853933e-2,1.4287593969295622e-2,1.429364820494616e-2,1.4299710775490939e-2,1.430578168092996e-2,1.4311860921263228e-2,1.4317948496490738e-2,1.4324044406612491e-2,1.4330148651628488e-2,1.4336261231538732e-2,1.4342382146343216e-2,1.4348511396041947e-2,1.4354648980634918e-2,1.4360794900122134e-2,1.4366949154503593e-2,1.4373111743779296e-2,1.4379282667949245e-2,1.4385461927013435e-2,1.4391649520971871e-2,1.4397845449824549e-2,1.440404971357147e-2,1.4410262312212636e-2,1.4416483245748046e-2,1.44227125141777e-2,1.4428950117501596e-2,1.4435196055719737e-2,1.4441450328832121e-2,1.4447712936838749e-2,1.4453983879739622e-2,1.4460263157534736e-2,1.4466550770224094e-2,1.4472846717807698e-2,1.4479151000285543e-2,1.4485463617657632e-2,1.4491784569923965e-2,1.4498113857084544e-2,1.4504451479139365e-2,1.451071113159232e-2,1.4516950682099758e-2,1.452319448972116e-2,1.452944255445653e-2,1.4535694876305863e-2,1.454195145526916e-2,1.4548212291346422e-2,1.4554477384537646e-2,1.4560746734842837e-2,1.4567020342261993e-2,1.4573298206795114e-2,1.4579580328442197e-2,1.4585866707203247e-2,1.4592157343078258e-2,1.4598452236067235e-2,1.4604751386170178e-2,1.4611054793387082e-2,1.461736245771795e-2,1.4623674379162786e-2,1.4629990557721583e-2,1.4636310993394349e-2,1.4642635686181077e-2,1.464896463608177e-2,1.4655297843096425e-2,1.4661635307225047e-2,1.4667977028467631e-2,1.4674323006824183e-2,1.4680673242294695e-2,1.4687027734879173e-2,1.4693386484577617e-2,1.4699749491390024e-2,1.4706116755316396e-2,1.4712488276356734e-2,1.4718864054511034e-2,1.4725244089779297e-2,1.4731628382161528e-2,1.4738016931657723e-2,1.4744409738267879e-2,1.4750806801992004e-2,1.4757208122830087e-2,1.4763613700782139e-2,1.4770023535848154e-2,1.4776437628028136e-2,1.4782855977322082e-2,1.4789278583729991e-2,1.4795705447251863e-2,1.48021365678877e-2,1.4808571945637504e-2,1.4815011580501272e-2,1.4821455472479e-2,1.4827903621570694e-2,1.4834356027776356e-2,1.4840812691095981e-2,1.4847270446927666e-2,1.4853674537852904e-2,1.4860078818027147e-2,1.4866483287450388e-2,1.4872887946122633e-2,1.487929279404388e-2,1.488569783121413e-2,1.4892103057633383e-2,1.4898508473301639e-2,1.4904914078218897e-2,1.4911319872385156e-2,1.4917725855800422e-2,1.4924132028464687e-2,1.4930538390377956e-2,1.4936944941540227e-2,1.4943351681951503e-2,1.4949758611611776e-2,1.4956165730521057e-2,1.4962573038679336e-2,1.4968980536086623e-2,1.4975388222742908e-2,1.4981796098648196e-2,1.4988204163802487e-2,1.4994612418205783e-2,1.5001020861858082e-2,1.5007429494759382e-2,1.501383831690968e-2,1.5020247328308988e-2,1.5026656528957294e-2,1.503305973319382e-2,1.503941884165418e-2,1.504577479483024e-2,1.5052127592721995e-2,1.505847723532945e-2,1.5064823722652599e-2,1.5071167054691453e-2,1.5077507231445998e-2,1.5083844252916246e-2,1.5090178119102193e-2,1.5096508830003831e-2,1.5102836385621172e-2,1.5109160785954208e-2,1.5115482031002946e-2,1.5121800120767382e-2,1.5128115055247512e-2,1.5134426834443344e-2,1.5140735458354872e-2,1.51470409269821e-2,1.5153343240325022e-2,1.5159642398383645e-2,1.5165938401157967e-2,1.5172231248647985e-2,1.5178520940853701e-2,1.5184807477775116e-2,1.5191090859412228e-2,1.519737108576504e-2,1.520364815683355e-2,1.5209922072617755e-2,1.5216183900260994e-2,1.5222405217457519e-2,1.5228620326901506e-2,1.5234829228592948e-2,1.5241031922531857e-2,1.524722840871822e-2,1.525341868715205e-2,1.525960275783334e-2,1.5265780620762087e-2,1.5271952275938298e-2,1.5278117723361968e-2,1.5284276963033099e-2,1.5290429994951692e-2,1.5296576819117749e-2,1.5302717435531259e-2,1.5308851844192234e-2,1.5314980045100669e-2,1.5321102038256564e-2,1.5327217823659922e-2,1.5333327401310742e-2,1.5339430771209018e-2,1.5345527933354754e-2,1.5351618887747956e-2,1.5357703634388615e-2,1.5363782173276734e-2,1.536985450441232e-2,1.537592062779536e-2,1.5381980543425863e-2,1.5388034251303827e-2,1.5394069924916669e-2,1.5400065970757267e-2,1.540605236401553e-2,1.5412029058992392e-2,1.5417996009988767e-2,1.5423953171305581e-2,1.542990049724376e-2,1.5435837942104227e-2,1.5441765460187907e-2,1.5447683005795722e-2,1.5453590533228596e-2,1.5459487996787454e-2,1.5465375350773223e-2,1.5471252549486818e-2,1.5477119547229171e-2,1.5482976298301202e-2,1.5488822757003837e-2,1.5494658877638002e-2,1.550048461450461e-2,1.55062999219046e-2,1.5512104754138884e-2,1.5517899065508392e-2,1.5523682810314047e-2,1.5529455942856771e-2,1.5535218417437489e-2,1.5540970188357128e-2,1.5546711209916604e-2,1.5552441436416852e-2,1.5558160822158783e-2,1.5563869321443333e-2,1.5569566888571418e-2,1.5575253477843965e-2,1.5580929043561896e-2,1.5586593540026138e-2,1.5592246921537609e-2,1.559788914239724e-2,1.5603520156905951e-2,1.5609139919364669e-2,1.5614748384074312e-2,1.562034550533581e-2,1.562593123745008e-2,1.5631505534718055e-2,1.5637068351440655e-2,1.56426196419188e-2,1.564815936045342e-2,1.565368746134543e-2,1.5659203898895763e-2,1.566470862740534e-2,1.5670201601175084e-2,1.5675682774505918e-2,1.5681122435094605e-2,1.56865477262139e-2,1.5691959215429922e-2,1.569735682068313e-2,1.570274045991399e-2,1.5708110051062946e-2,1.5713465512070472e-2,1.571880676087702e-2,1.572413371542304e-2,1.5729446293649006e-2,1.5734744413495365e-2,1.574002799290258e-2,1.574529694981111e-2,1.5750551202161407e-2,1.5755790667893937e-2,1.5761015264949156e-2,1.576622491126752e-2,1.5771419524789488e-2,1.5776599023455525e-2,1.578176332520608e-2,1.578691234798162e-2,1.5792046009722595e-2,1.5797164228369468e-2,1.5802266921862693e-2,1.5807354008142736e-2,1.5812425405150054e-2,1.58174810308251e-2,1.5822520803108336e-2,1.582754463994022e-2,1.583255245926121e-2,1.5837544179011762e-2,1.584251971713234e-2,1.5847478991563396e-2,1.5852421920245396e-2,1.5857348421118793e-2,1.5862258412124044e-2,1.586715181120161e-2,1.587202853629195e-2,1.5876888505335526e-2,1.5881731636272788e-2,1.5886557847044194e-2,1.5891367055590216e-2,1.5896159179851297e-2,1.59009341377679e-2,1.5905691847280492e-2,1.5910432226329523e-2,1.591515519285545e-2,1.5919860664798734e-2,1.5924548560099835e-2,1.5929214829243605e-2,1.593386120514859e-2,1.5938489399231377e-2,1.5943099322390134e-2,1.594769088552302e-2,1.595226399952822e-2,1.595681857530388e-2,1.596135452374818e-2,1.5965871755759295e-2,1.597037018223538e-2,1.5974849714074608e-2,1.5979310262175146e-2,1.5983751737435162e-2,1.5988174050752826e-2,1.59925771130263e-2,1.5996960835153763e-2,1.6001325128033372e-2,1.60056699025633e-2,1.600999506964171e-2,1.6014300540166778e-2,1.6018586225036664e-2,1.6022852035149544e-2,1.6027097881403576e-2,1.6031323674696934e-2,1.603552932592778e-2,1.6039714745994294e-2,1.6043879845794633e-2,1.604802453622697e-2,1.605214872818947e-2,1.6056252332580304e-2,1.6060335260297633e-2,1.606439742223963e-2,1.6068438729304465e-2,1.60724590923903e-2,1.6076458422395315e-2,1.6080436630217663e-2,1.6084393626755514e-2,1.6088329322907047e-2,1.609224362957042e-2,1.6096136457643802e-2,1.610000771802536e-2,1.6103857321613266e-2,1.6107685179305685e-2,1.611149120200079e-2,1.6115275300596744e-2,1.6119037385991714e-2,1.612277736908387e-2,1.6126495160771376e-2,1.6130190671952406e-2,1.6133868252180772e-2,1.613753096067939e-2,1.614117183495628e-2,1.6144790799989567e-2,1.614838778075737e-2,1.6151962702237805e-2,1.6155515489408998e-2,1.6159046067249074e-2,1.6162554360736145e-2,1.616604029484834e-2,1.6169503794563785e-2,1.617294478486059e-2,1.6176363190716886e-2,1.617975893711079e-2,1.6183131949020425e-2,1.6186482151423917e-2,1.6189809469299377e-2,1.619311382762494e-2,1.6196395151378717e-2,1.6199653365538833e-2,1.6202888395083413e-2,1.6206100164990567e-2,1.6209288600238434e-2,1.6212453625805125e-2,1.621559516666876e-2,1.621871314780747e-2,1.6221807494199363e-2,1.6224878130822577e-2,1.6227924982655222e-2,1.6230947974675423e-2,1.62339470318613e-2,1.623692207919098e-2,1.623987304164258e-2,1.6242799844194224e-2,1.6245702411824027e-2,1.624858066951012e-2,1.6251434542230617e-2,1.6254263954963648e-2,1.6257068832687325e-2,1.6259849100379777e-2,1.626260468301912e-2,1.6265335505583484e-2,1.6268041493050986e-2,1.6270722570399743e-2,1.6273378662607883e-2,1.6276009694653523e-2,1.627861559151479e-2,1.6281196278169797e-2,1.628375167959668e-2,1.6286283215845857e-2,1.6288805373388254e-2,1.629130307434952e-2,1.629377626462114e-2,1.6296224890094593e-2,1.6298648896661376e-2,1.6301048230212976e-2,1.6303422836640866e-2,1.630577266183654e-2,1.630809765169149e-2,1.631039775209719e-2,1.6312672908945138e-2,1.6314923068126815e-2,1.6317148175533706e-2,1.6319348177057297e-2,1.6321523018589072e-2,1.632367264602053e-2,1.6325797005243142e-2,1.6327896042148397e-2,1.632996970262779e-2,1.6332017932572798e-2,1.633404067787491e-2,1.6336037884425614e-2,1.6338009498116396e-2,1.6339955464838737e-2,1.634187573048413e-2,1.634377024094406e-2,1.6345638942110007e-2,1.6347481779873465e-2,1.6349298700125917e-2,1.6351089648758848e-2,1.6352854571663744e-2,1.6354593414732096e-2,1.6356306123855382e-2,1.6357992644925098e-2,1.6359652923832717e-2,1.6361286906469742e-2,1.6362894538727645e-2,1.6364475766497917e-2,1.636603053567205e-2,1.6367558792141516e-2,1.6369060481797815e-2,1.637053555053243e-2,1.637198394423684e-2,1.637340560880254e-2,1.6374800490121015e-2,1.6376168534083742e-2,1.637750968658222e-2,1.6378823893507928e-2,1.6380111100752354e-2,1.638138731340854e-2,1.638264175049239e-2,1.6383870275128668e-2,1.6385072857667805e-2,1.638624946846025e-2,1.6387400077856426e-2,1.6388524656206778e-2,1.6389623173861737e-2,1.6390695601171748e-2,1.6391741908487235e-2,1.6392762066158646e-2,1.6393756044536415e-2,1.6394723813970974e-2,1.6395665344812762e-2,1.6396580607412215e-2,1.6397469572119773e-2,1.6398332209285865e-2,1.6399168489260936e-2,1.639997838239542e-2,1.6400761859039745e-2,1.640151888954436e-2,1.640224109544644e-2,1.6402922002548035e-2,1.6403577632705984e-2,1.640420659801112e-2,1.6404806530095597e-2,1.6405380538547898e-2,1.6405928623368028e-2,1.6406450784555993e-2,1.6406947022111783e-2,1.64074173360354e-2,1.640786172632685e-2,1.6408280192986128e-2,1.6408672736013236e-2,1.6409039355408172e-2,1.6409380051170933e-2,1.6409694823301527e-2,1.6409983671799952e-2,1.6410246596666202e-2,1.6410482149803847e-2,1.641069162804684e-2,1.641087507195705e-2,1.641103248153447e-2,1.6411163856779105e-2,1.6411269197690957e-2,1.6411348504270017e-2,1.641140177651629e-2,1.641142901442978e-2,1.6411430218010482e-2,1.6411405387258396e-2,1.641135452217352e-2,1.641127762275586e-2,1.6411174689005416e-2,1.641104572092218e-2,1.641089071850616e-2,1.6410709681757354e-2,1.641050261067576e-2,1.641026950526138e-2,1.6410010365514212e-2,1.6409725191434257e-2,1.6409413983021516e-2,1.6409076740275988e-2,1.6408713463197673e-2,1.640832415178657e-2,1.6407908876317955e-2,1.6407471187793975e-2,1.64070078125495e-2,1.640651875852947e-2,1.6406004033678846e-2,1.640546364594257e-2,1.6404897603265585e-2,1.6404305913592845e-2,1.6403688584869295e-2,1.6403045625039886e-2,1.6402377042049568e-2,1.640168284384329e-2,1.6400963038365995e-2,1.640021763356263e-2,1.6399446637378152e-2,1.6398650057757504e-2,1.6397827902645632e-2,1.6396980179987492e-2,1.6396106897728024e-2,1.6395208063812183e-2,1.639428368618491e-2,1.6393333772791164e-2,1.639235833157588e-2,1.6391357370484017e-2,1.639033089746052e-2,1.6389278920450338e-2,1.6388201447398415e-2,1.6387098486249706e-2,1.6385970044949155e-2,1.638481613144171e-2,1.6383636753672326e-2,1.638243191958594e-2,1.638120163712751e-2,1.6379945914241977e-2,1.6378664758874298e-2,1.6377358178969414e-2,1.6376026182472275e-2,1.6374668777327833e-2,1.637328597148103e-2,1.637187777287682e-2,1.637044418946015e-2,1.6368985229175965e-2,1.6367507422196996e-2,1.6366005934546353e-2,1.6364479661641968e-2,1.636292862462681e-2,1.636135284464386e-2,1.635975234283609e-2,1.6358127140346485e-2,1.635647725831801e-2,1.6354802717893652e-2,1.635310354021638e-2,1.6351379746429175e-2,1.634963135767501e-2,1.634785839509686e-2,1.6346060879837705e-2,1.6344238833040522e-2,1.6342392275848286e-2,1.634052122940397e-2,1.6338625714850556e-2,1.633670575333102e-2,1.633476136598833e-2,1.633279257396547e-2,1.6330799398405416e-2,1.6328781860451145e-2,1.6326739981245626e-2,1.6324673781931844e-2,1.632258328365277e-2,1.6320468507551384e-2,1.631832947477066e-2,1.6316166206453576e-2,1.6313978723743107e-2,1.6311767047782227e-2,1.6309531199713918e-2,1.6307271200681154e-2,1.630498707182691e-2,1.630267883429416e-2,1.6300346509225887e-2,1.6297990117765063e-2,1.6295609681054663e-2,1.629320522023767e-2,1.6290776756457053e-2,1.6288324310855792e-2,1.6285855439514607e-2,1.6283366909468855e-2,1.6280855285319917e-2,1.6278320607448177e-2,1.6275762916234032e-2,1.6273182252057854e-2,1.6270578655300034e-2,1.6267952166340967e-2,1.6265302825561028e-2,1.6262630673340602e-2,1.6259935750060087e-2,1.625721809609986e-2,1.6254477751840316e-2,1.625171475766183e-2,1.6248929153944793e-2,1.6246120981069596e-2,1.624329027941662e-2,1.624043708936625e-2,1.623756145129888e-2,1.623466340559489e-2,1.6231742992634666e-2,1.62288002527986e-2,1.622583522646707e-2,1.6222847954020465e-2,1.6219838475839174e-2,1.621680683230358e-2,1.621375306379408e-2,1.6210677210691044e-2,1.6207579313374864e-2,1.6204459412225935e-2,1.6201317547624633e-2,1.619815375995135e-2,1.6194968089586467e-2,1.6191760576910377e-2,1.6188531262303463e-2,1.6185280186146105e-2,1.6182007388818705e-2,1.617871291070163e-2,1.6175396792175282e-2,1.617205907362004e-2,1.616869979541629e-2,1.6165323944829547e-2,1.6161932007105594e-2,1.6158519357816155e-2,1.6155086054375413e-2,1.6151632154197564e-2,1.6148157714696784e-2,1.614466279328727e-2,1.6141147447383198e-2,1.6137611734398764e-2,1.6134055711748148e-2,1.6130479436845545e-2,1.6126882967105138e-2,1.6123266359941112e-2,1.6119629672767657e-2,1.611597296299896e-2,1.611229628804921e-2,1.610859970533259e-2,1.610488327226329e-2,1.6101147046255492e-2,1.6097391084723387e-2,1.609361544508117e-2,1.6089820184743014e-2,1.608600536112311e-2,1.6082171110822278e-2,1.607831754225943e-2,1.6074445152483238e-2,1.6070554334791404e-2,1.6066644355538357e-2,1.60627158251717e-2,1.60587687480824e-2,1.605480312427045e-2,1.6050818953735856e-2,1.6046816236478613e-2,1.6042794972498726e-2,1.6038755161796196e-2,1.603469680437102e-2,1.6030619900223194e-2,1.602652444935273e-2,1.6022416065222436e-2,1.6018294241167665e-2,1.6014154683415507e-2,1.600999739196597e-2,1.6005822366819054e-2,1.6001629607974754e-2,1.5997419115433075e-2,1.5993190889194018e-2,1.5988944929257575e-2,1.598468123562375e-2,1.598039980829255e-2,1.597610064726396e-2,1.5971783752537997e-2,1.596744912411465e-2,1.5963096761993922e-2,1.5958726666175815e-2,1.595433883666032e-2,1.5949933273447448e-2,1.59455099765372e-2,1.5941068945929567e-2,1.5936610181624553e-2,1.5932133683622153e-2,1.5927639451922382e-2,1.5923127486525225e-2,1.591860313089758e-2,1.5914074568272228e-2,1.5909529731663118e-2,1.590496862107024e-2,1.5900391236493602e-2,1.58957975779332e-2,1.5891187645389042e-2,1.5886561438861118e-2,1.5881918958349433e-2,1.5877260203853983e-2,1.5872585175374775e-2,1.5867893872911803e-2,1.5863186296465066e-2,1.5858462446034567e-2,1.585372232162031e-2,1.584896592322229e-2,1.5844193250840508e-2,1.5839404304474964e-2,1.583459908412566e-2,1.582977758979259e-2,1.5824939821475755e-2,1.5820085779175163e-2,1.5815215462890806e-2,1.581032887262269e-2,1.5805426832266302e-2,1.5800529278805864e-2,1.579561715511284e-2,1.5790690461187237e-2,1.578574919702905e-2,1.578079336263828e-2,1.5775822958014926e-2,1.577083798315899e-2,1.5765838438070466e-2,1.576082432274936e-2,1.5755795637195674e-2,1.5750752381409404e-2,1.574569455539055e-2,1.574062215913911e-2,1.5735535192655088e-2,1.5730433655938486e-2,1.5725317548989298e-2,1.5720186871807523e-2,1.5715041624393168e-2,1.570988180674623e-2,1.570470741886671e-2,1.5699518460754604e-2,1.5694314932409914e-2,1.568909683383264e-2,1.5683864165022786e-2,1.5678638550906863e-2,1.567340658869545e-2,1.5668162522635577e-2,1.5662906379387557e-2,1.56576381856117e-2,1.5652357967968333e-2,1.5647065753117754e-2,1.564176156772029e-2,1.5636445438436248e-2,1.563111739192595e-2,1.5625777454849703e-2,1.5620425653867821e-2,1.5615062015640628e-2,1.5609686566828429e-2,1.5604299334091541e-2,1.5598900344090285e-2,1.5593489623484964e-2,1.5588067198935898e-2,1.5582633097103404e-2,1.5577187344647792e-2,1.557172996822938e-2,1.5566260994508481e-2,1.5560780450145409e-2,1.5555288361800477e-2,1.5549784756134003e-2,1.55442696598063e-2,1.5538743099477684e-2,1.5533205101808462e-2,1.552765569345896e-2,1.5522094901089483e-2,1.551652275136035e-2,1.5510939270931877e-2,1.5505344486464371e-2,1.5499738424618156e-2,1.549412111205354e-2,1.5488492575430838e-2,1.5482852841410367e-2,1.547720193665244e-2,1.5471539887817371e-2,1.5465866721565476e-2,1.5460182464557068e-2,1.5454487143452461e-2,1.5448780784911974e-2,1.5443063415595917e-2,1.5437335062164602e-2,1.5431595751278348e-2,1.5425845509597469e-2,1.5420084363782281e-2,1.5414312340493092e-2,1.540855194631009e-2,1.540278596308507e-2,1.5397010809017548e-2,1.5391226542800208e-2,1.5385433223125727e-2,1.5379630908686784e-2,1.5373819658176057e-2,1.5367999530286235e-2,1.5362170583709995e-2,1.5356332877140009e-2,1.5350486469268966e-2,1.5344631418789547e-2,1.5338767784394424e-2,1.5332895624776287e-2,1.5327014998627807e-2,1.5321125964641674e-2,1.5315228581510557e-2,1.5309322907927145e-2,1.5303409002584116e-2,1.5297486924174144e-2,1.5291556731389922e-2,1.5285618482924116e-2,1.527967223746942e-2,1.5273718053718504e-2,1.526775599036405e-2,1.5261786106098744e-2,1.5255808459615258e-2,1.5249823109606276e-2,1.5243830114764483e-2,1.5237829533782547e-2,1.5231821425353162e-2,1.5225805848169002e-2,1.5219782860922746e-2,1.5213752522307071e-2,1.5207714891014665e-2,1.5201670025738207e-2,1.5195617985170372e-2,1.5189558828003843e-2,1.51834926129313e-2,1.5177419398645427e-2,1.51713392438389e-2,1.5165252207204398e-2,1.5159158347434606e-2,1.5153057723222197e-2,1.5146950393259861e-2,1.5140836416240267e-2,1.513471585085611e-2,1.5128588755800053e-2,1.5122455189764784e-2,1.5116323668138412e-2,1.5110186938623637e-2,1.5104044476163009e-2,1.5097896350498935e-2,1.5091742631373821e-2,1.5085583388530083e-2,1.5079418691710126e-2,1.507324861065636e-2,1.5067073215111195e-2,1.5060892574817037e-2,1.5054706759516302e-2,1.5048515838951391e-2,1.5042319882864722e-2,1.5036118960998704e-2,1.5029913143095739e-2,1.5023702498898242e-2,1.501748709814862e-2,1.5011267010589288e-2,1.5005042305962646e-2,1.4998813054011111e-2,1.4992579324477092e-2,1.4986341187102993e-2,1.498009871163123e-2,1.4973851967804208e-2,1.4967601025364336e-2,1.4961345954054028e-2,1.495508682361569e-2,1.4948823703791731e-2,1.4942556664324565e-2,1.4936285774956594e-2,1.4930011105430234e-2,1.492373272548789e-2,1.4917450704871976e-2,1.4911165113324897e-2,1.490487602058907e-2,1.4898583496406891e-2,1.489228761052078e-2,1.4885988432673145e-2,1.4879686032606393e-2,1.4873380480062934e-2,1.4867071844785182e-2,1.4860760196515537e-2,1.485444560499642e-2,1.484812813997023e-2,1.4841807871179382e-2,1.4835484868366285e-2,1.4829159201273347e-2,1.4822830939642982e-2,1.4816500137502346e-2,1.4810164833511124e-2,1.4803827019057431e-2,1.4797486761377238e-2,1.4791144127706527e-2,1.4784799185281274e-2,1.4778452001337448e-2,1.4772102643111028e-2,1.4765751177837986e-2,1.4759397672754302e-2,1.4753042195095946e-2,1.4746684812098896e-2,1.4740325590999125e-2,1.4733964599032609e-2,1.4727601903435326e-2,1.4721237571443245e-2,1.4714871670292345e-2,1.4708504267218602e-2,1.470213542945799e-2,1.4695765224246484e-2,1.4689393718820058e-2,1.4683020980414688e-2,1.4676647076266348e-2,1.4670272073611013e-2,1.466389603968466e-2,1.4657519041723263e-2,1.4651141146962799e-2,1.464476242263924e-2,1.4638382935988561e-2,1.463200275424674e-2,1.4625621944649751e-2,1.4619240574433569e-2,1.4612858710834165e-2,1.4606476421087523e-2,1.4600093772429606e-2,1.4593710832096403e-2,1.4587327667323876e-2,1.4580944345348007e-2,1.4574560933404774e-2,1.4568177498730142e-2,1.4561794108560096e-2,1.4555410830130608e-2,1.4549027730677651e-2,1.4542644877437203e-2,1.4536262337645234e-2,1.4529880178537725e-2,1.4523498467350645e-2,1.4517117271319978e-2,1.451073665768169e-2,1.4504356122557521e-2,1.4497969792000505e-2,1.4491583817020419e-2,1.4485198256284125e-2,1.447881316845847e-2,1.4472428612210314e-2,1.4466044646206506e-2,1.4459661329113903e-2,1.4453278719599356e-2,1.4446896876329725e-2,1.4440515857971861e-2,1.4434135723192616e-2,1.4427756530658847e-2,1.4421378339037404e-2,1.4415001206995147e-2,1.4408625193198923e-2,1.4402250356315592e-2,1.4395876755012004e-2,1.4389504447955014e-2,1.438313349381148e-2,1.4376763951248253e-2,1.4370395878932187e-2,1.4364029335530135e-2,1.4357664379708951e-2,1.4351301070135491e-2,1.4344939465476611e-2,1.433857962439916e-2,1.4332221605569996e-2,1.4325865467655971e-2,1.4319511269323938e-2,1.4313159069240754e-2,1.4306808926073273e-2,1.4300460898488344e-2,1.4294115045152824e-2,1.4287771424733574e-2,1.4281430095897437e-2,1.4275091117311272e-2,1.4268754547641933e-2,1.4262420445556276e-2,1.4256088869721151e-2,1.4249759878803416e-2,1.4243433531469923e-2,1.4237109886387527e-2,1.423078900222308e-2,1.4224470937643436e-2,1.4218155751315452e-2,1.421184350190598e-2,1.4205534248081875e-2,1.4199228048509992e-2,1.4192923637083589e-2,1.4186615081050248e-2,1.4180309234087796e-2,1.4174006144456788e-2,1.4167705860417776e-2,1.416140843023132e-2,1.4155113902157979e-2,1.4148822324458306e-2,1.4142533745392866e-2,1.4136248213222204e-2,1.4129965776206888e-2,1.4123686482607466e-2,1.4117410380684502e-2,1.4111137518698552e-2,1.410486794491017e-2,1.4098601707579915e-2,1.4092338854968342e-2,1.408607943533601e-2,1.4079823496943474e-2,1.4073571088051297e-2,1.406732225692003e-2,1.4061077051810231e-2,1.4054835520982457e-2,1.4048597712697265e-2,1.4042363675215216e-2,1.4036133456796865e-2,1.4029907105702762e-2,1.4023684670193472e-2,1.4017466198529553e-2,1.4011251738971555e-2,1.4005041339780038e-2,1.3998835049215563e-2,1.3992632915538684e-2,1.3986434987009955e-2,1.398024131188994e-2,1.3974051938439187e-2,1.3967866914918265e-2,1.3961686289587718e-2,1.3955510110708112e-2,1.394933842654e-2,1.3943171285343942e-2,1.393700873538049e-2,1.3930850824910208e-2,1.3924697602193644e-2,1.3918549115491364e-2,1.391240541306392e-2,1.3906266543171873e-2,1.3900132554075776e-2,1.3894003494036184e-2,1.3887877444262193e-2,1.3881749671054116e-2,1.3875626447544366e-2,1.3869507811543889e-2,1.3863393800863625e-2,1.385728445331452e-2,1.3851179806707522e-2,1.3845079898853568e-2,1.3838984767563605e-2,1.3832894450648585e-2,1.3826808985919441e-2,1.3820728411187123e-2,1.3814652764262575e-2,1.380858208295674e-2,1.380251640508056e-2,1.3796455768444984e-2,1.3790400210860955e-2,1.3784349770139415e-2,1.3778304484091309e-2,1.3772264390527582e-2,1.376622952725918e-2,1.3760199932097041e-2,1.3754175642852116e-2,1.3748156697335347e-2,1.3742143133357674e-2,1.3736134988730051e-2,1.3730132301263414e-2,1.372413510876871e-2,1.3718143449056879e-2,1.3712157359938871e-2,1.3706176879225629e-2,1.3700202044728096e-2,1.3694232894257218e-2,1.3688269465623936e-2,1.3682311796639198e-2,1.3676359925113943e-2,1.367041388885912e-2,1.3664473725685675e-2,1.3658539473404544e-2,1.3652611169826679e-2,1.364668885276302e-2,1.3640772560024515e-2,1.3634862329422105e-2,1.3628958198766732e-2,1.3623060205869345e-2,1.3617168388540891e-2,1.3611282784592305e-2,1.3605403431834539e-2,1.3599530368078531e-2,1.359366118284184e-2,1.3587792587445705e-2,1.358192990146276e-2,1.3576073152889506e-2,1.3570222369722442e-2,1.3564377579958056e-2,1.3558538811592852e-2,1.3552706092623318e-2,1.3546879451045959e-2,1.3541058914857265e-2,1.3535244512053731e-2,1.3529436270631858e-2,1.3523634218588137e-2,1.3517838383919066e-2,1.3512048794621144e-2,1.3506265478690865e-2,1.350048846412472e-2,1.349471777891921e-2,1.3488953451070828e-2,1.3483195508576075e-2,1.3477443979431444e-2,1.3471698891633431e-2,1.3465960273178531e-2,1.3460228152063242e-2,1.3454502556284059e-2,1.3448783513837477e-2,1.3443071052719992e-2,1.3437365200928099e-2,1.3431665986458298e-2,1.3425973437307082e-2,1.342028758147095e-2,1.3414608446946393e-2,1.340893606172991e-2,1.3403270453817995e-2,1.339761165120715e-2,1.339195968189386e-2,1.3386314573874632e-2,1.3380676355145959e-2,1.337504505370433e-2,1.3369420697546248e-2,1.336380331466821e-2,1.3358192933066707e-2,1.3352589580738235e-2,1.3346993285679298e-2,1.334140407588638e-2,1.3335821979355988e-2,1.333024702408461e-2,1.3324679238068746e-2,1.331911864930489e-2,1.3313562518125864e-2,1.3308008917080186e-2,1.3302462149492985e-2,1.3296922234460228e-2,1.329138919107788e-2,1.3285863038441911e-2,1.3280343795648285e-2,1.3274831481792971e-2,1.3269326115971935e-2,1.326382771728114e-2,1.325833630481656e-2,1.3252851897674157e-2,1.3247374514949896e-2,1.3241904175739751e-2,1.3236440899139685e-2,1.3230984704245663e-2,1.3225535610153655e-2,1.3220093635959624e-2,1.321465880075954e-2,1.3209231123649372e-2,1.3203810623725082e-2,1.3198397320082635e-2,1.3192991231818009e-2,1.3187592378027156e-2,1.3182200777806057e-2,1.3176816450250668e-2,1.3171439414456962e-2,1.3166069689520901e-2,1.3160707294538459e-2,1.3155352248605598e-2,1.3150004570818285e-2,1.3144664280272484e-2,1.313933139606417e-2,1.3134005937289304e-2,1.3128687923043851e-2,1.3123377372423787e-2,1.3118074304525067e-2,1.3112778738443664e-2,1.3107490693275546e-2,1.3102210188116676e-2,1.3096937242063025e-2,1.3091671874210559e-2,1.3086414103655242e-2,1.3081163949493041e-2,1.3075921430819926e-2,1.3070686566731863e-2,1.306545937632482e-2,1.3060239878694759e-2,1.3055028092937654e-2,1.3049818338035948e-2,1.3044609228101366e-2,1.3039407293245696e-2,1.3034212547288832e-2,1.3029025004050667e-2,1.3023844677351099e-2,1.3018671581010015e-2,1.3013505728847314e-2,1.3008347134682886e-2,1.3003195812336622e-2,1.2998051775628417e-2,1.2992915038378168e-2,1.2987785614405766e-2,1.29826635175311e-2,1.2977548761574071e-2,1.2972441360354563e-2,1.2967341327692478e-2,1.2962248677407704e-2,1.2957163423320137e-2,1.2952085579249668e-2,1.2947015159016192e-2,1.2941952176439597e-2,1.2936896645339785e-2,1.2931848579536647e-2,1.2926807992850071e-2,1.2921774899099953e-2,1.2916749312106188e-2,1.2911731245688667e-2,1.2906720713667285e-2,1.2901717729861935e-2,1.2896722308092507e-2,1.28917344621789e-2,1.2886754205941004e-2,1.2881781553198711e-2,1.2876816517771917e-2,1.2871859113480516e-2,1.2866909354144392e-2,1.2861967253583451e-2,1.2857032825617582e-2,1.2852106084066672e-2,1.2847187042750624e-2,1.2842275715489323e-2,1.2837372116102667e-2,1.2832476258410547e-2,1.2827588156232859e-2,1.2822707823389493e-2,1.2817835273700343e-2,1.2812970520985305e-2,1.2808113579064266e-2,1.2803264461757127e-2,1.2798423182883777e-2,1.279358975626411e-2,1.278876419571802e-2,1.2783946515065396e-2,1.277913672812614e-2,1.2774334848720132e-2,1.276954089066728e-2,1.2764754867787468e-2,1.2759976793900594e-2,1.2755207266041763e-2,1.275045578564543e-2,1.2745711797087634e-2,1.274097512079839e-2,1.2736247095383117e-2,1.27315266040472e-2,1.2726813607766554e-2,1.2722108106541181e-2,1.2717410100371085e-2,1.2712719589256257e-2,1.2708036573196708e-2,1.2703361052192426e-2,1.2698693026243418e-2,1.269403249534968e-2,1.268937945951122e-2,1.268473391872803e-2,1.2680095873000116e-2,1.2675465322327472e-2,1.2670841751562321e-2,1.2666225551953536e-2,1.2661616822875497e-2,1.2657015564328206e-2,1.2652421776311663e-2,1.2647835458825864e-2,1.2643256611870813e-2,1.263868523544651e-2,1.2634121329552956e-2,1.2629564894190145e-2,1.2625015929358082e-2,1.2620474435056766e-2,1.2615940411286197e-2,1.2611413858046375e-2,1.2606894775337302e-2,1.2602383163158972e-2,1.2597879021511394e-2,1.2593382350394559e-2,1.2588893149808477e-2,1.2584411419753135e-2,1.2579937160228542e-2,1.2575470371234698e-2,1.25710110527716e-2,1.2566559204839246e-2,1.2562114827437644e-2,1.2557677920566786e-2,1.2553248484226672e-2,1.2548826518417312e-2,1.2544412023138694e-2,1.2540004998390822e-2,1.2535605444173703e-2,1.2531213360487327e-2,1.2526828747331695e-2,1.2522451604706815e-2,1.251808193261268e-2,1.2513719731049292e-2,1.250936500001665e-2,1.2505017739514759e-2,1.250067794954361e-2,1.2496345630103212e-2,1.2492020781193559e-2,1.2487703402814652e-2,1.248339349496649e-2,1.2479091057649083e-2,1.2474796090862416e-2,1.2470508594606501e-2,1.2466228568881327e-2,1.2461956013686902e-2,1.2457690929023229e-2,1.245343123054479e-2,1.2449175617584084e-2,1.244492726162111e-2,1.2440686162655862e-2,1.2436452320688341e-2,1.2432225735718548e-2,1.242800640774648e-2,1.2423794336772143e-2,1.2419589522795529e-2,1.241539196581665e-2,1.2411201665835491e-2,1.2407018622852062e-2,1.2402842836866363e-2,1.2398674307878386e-2,1.2394513035888139e-2,1.2390359020895619e-2,1.2386212262900828e-2,1.2382072761903765e-2,1.2377940517904426e-2,1.2373815530902816e-2,1.2369697800898936e-2,1.236558732789278e-2,1.2361484111884355e-2,1.2357388152873653e-2,1.2353299450860682e-2,1.2349218005845437e-2,1.2345143817827921e-2,1.234107688680813e-2,1.2337017212786067e-2,1.2332964795761731e-2,1.2328919635735123e-2,1.2324881732706242e-2,1.2320851086675091e-2,1.2316827697641666e-2,1.2312811565605966e-2,1.2308802690567996e-2,1.2304801072527752e-2,1.2300806711485238e-2,1.229681960744045e-2,1.2292839760393389e-2,1.2288867170344053e-2,1.2284901837292448e-2,1.228094376123857e-2,1.227699294218242e-2,1.2273049380123996e-2,1.2269113075063297e-2,1.2265184027000331e-2,1.2261262235935088e-2,1.2257347701867575e-2,1.2253440424797788e-2,1.2249531187767516e-2,1.2245628325558458e-2,1.2241732334439622e-2,1.2237843214411011e-2,1.2233960965472628e-2,1.2230085587624465e-2,1.222621708086653e-2,1.2222355445198818e-2,1.221850068062133e-2,1.2214652787134067e-2,1.2210811764737031e-2,1.2206977613430217e-2,1.2203150333213628e-2,1.2199329924087267e-2,1.2195516386051127e-2,1.2191709719105213e-2,1.2187909923249524e-2,1.2184116998484058e-2,1.2180330944808818e-2,1.2176551762223802e-2,1.2172779450729013e-2,1.2169014010324447e-2,1.2165255441010105e-2,1.2161503742785988e-2,1.2157758915652095e-2,1.2154020959608429e-2,1.2150289874654984e-2,1.2146565660791768e-2,1.2142848318018774e-2,1.2139137846336006e-2,1.213543424574346e-2,1.2131737516241144e-2,1.2128047657829048e-2,1.212436467050718e-2,1.2120688554275533e-2,1.2117019309134114e-2,1.2113356935082916e-2,1.2109701432121945e-2,1.2106052800251201e-2,1.2102411039470679e-2,1.2098776149780381e-2,1.209514813118031e-2,1.209152698367046e-2,1.2087912707250839e-2,1.208430530192144e-2,1.2080704767682266e-2,1.2077111104533318e-2,1.2073524312474592e-2,1.2069944391506092e-2,1.2066364896791599e-2,1.2062785548611149e-2,1.2059212559611532e-2,1.2055645929792747e-2,1.205208565915479e-2,1.2048531747697669e-2,1.2044984195421375e-2,1.2041443002325914e-2,1.2037908168411283e-2,1.2034379693677487e-2,1.2030857578124518e-2,1.2027341821752384e-2,1.2023832424561077e-2,1.2020329386550602e-2,1.201683270772096e-2,1.201334238807215e-2,1.200985842760417e-2,1.200638082631702e-2,1.2002909584210705e-2,1.1999444701285219e-2,1.1995986177540564e-2,1.1992534012976739e-2,1.198908820759375e-2,1.1985648761391588e-2,1.1982215674370258e-2,1.197878894652976e-2,1.1975368577870092e-2,1.1971954568391258e-2,1.1968546918093253e-2,1.1965145626976079e-2,1.1961750695039734e-2,1.1958362122284225e-2,1.1954979908709544e-2,1.1951604054315699e-2,1.1948234559102683e-2,1.1944871423070495e-2,1.1941514646219143e-2,1.1938164228548619e-2,1.1934820170058926e-2,1.1931482470750064e-2,1.1928151130622035e-2,1.192482614967484e-2,1.1921507527908472e-2,1.1918195265322937e-2,1.1914889361918231e-2,1.1911589817694359e-2,1.1908296632651317e-2,1.1905009806789107e-2,1.1901729340107728e-2,1.189845430875205e-2,1.1895170913002918e-2,1.1891893257523992e-2,1.1888621342315279e-2,1.188535516737677e-2,1.1882094732708475e-2,1.1878840038310386e-2,1.187559108418251e-2,1.1872347870324838e-2,1.1869110396737378e-2,1.1865878663420126e-2,1.1862652670373081e-2,1.1859432417596249e-2,1.1856217905089624e-2,1.1853009132853209e-2,1.1849806100887001e-2,1.1846608809191002e-2,1.1843417257765212e-2,1.1840231446609633e-2,1.183705137572426e-2,1.18338770451091e-2,1.1830708454764147e-2,1.1827545604689403e-2,1.1824388494884867e-2,1.182123712535054e-2,1.1818091496086425e-2,1.1814951607092518e-2,1.1811817458368817e-2,1.1808689049915326e-2,1.1805566381732047e-2,1.1802449453818973e-2,1.1799338266176112e-2,1.1796232818803458e-2,1.179313311170101e-2,1.1790039144868775e-2,1.1786950918306746e-2,1.178386843201493e-2,1.178079168599332e-2,1.1777720680241919e-2,1.1774655414760728e-2,1.1771595889549747e-2,1.1768542104608974e-2,1.1765494059938408e-2,1.1762451755538054e-2,1.1759415191407907e-2,1.175638436754797e-2,1.175335928395824e-2,1.175033994063872e-2,1.174732633758941e-2,1.1744318474810311e-2,1.174130566658242e-2,1.173829139165963e-2,1.1735282164522872e-2,1.1732277985172146e-2,1.1729278853607453e-2,1.1726284769828791e-2,1.172329573383616e-2,1.1720311745629562e-2,1.1717332805208997e-2,1.1714358912574462e-2,1.171139006772596e-2,1.1708426270663493e-2,1.1705467521387054e-2,1.1702513819896647e-2,1.1699565166192276e-2,1.1696621560273936e-2,1.1693683002141625e-2,1.1690749491795346e-2,1.1687821029235101e-2,1.1684897614460888e-2,1.168197924747271e-2,1.167906592827056e-2,1.1676157656854444e-2,1.1673254433224358e-2,1.1670356257380304e-2,1.1667463129322285e-2,1.1664575049050297e-2,1.1661692016564338e-2,1.1658814031864414e-2,1.1655941094950523e-2,1.1653073205822661e-2,1.1650210364480834e-2,1.1647352570925038e-2,1.1644499825155271e-2,1.164165212717154e-2,1.163880947697384e-2,1.1635971874562171e-2,1.1633139319936535e-2,1.1630311813096933e-2,1.1627489354043358e-2,1.162467194277582e-2,1.1621859579294312e-2,1.1619052263598835e-2,1.1616249995689392e-2,1.1613452775565981e-2,1.1610660603228603e-2,1.1607873478677255e-2,1.160509140191194e-2,1.1602314372932656e-2,1.1599539244455968e-2,1.1596753654796482e-2,1.1593972378268463e-2,1.1591195414871908e-2,1.1588422764606816e-2,1.158565442747319e-2,1.1582890403471028e-2,1.1580130692600327e-2,1.1577375294861091e-2,1.157462421025332e-2,1.1571877438777012e-2,1.1569134980432171e-2,1.1566396835218791e-2,1.1563663003136878e-2,1.1560933484186424e-2,1.1558208278367439e-2,1.1555487385679915e-2,1.1552770806123857e-2,1.1550058539699263e-2,1.1547350586406132e-2,1.1544646946244465e-2,1.1541947619214262e-2,1.1539252605315523e-2,1.1536561904548248e-2,1.1533875516912439e-2,1.1531193442408093e-2,1.152851568103521e-2,1.1525842232793791e-2,1.1523173097683836e-2,1.1520508275705346e-2,1.151784776685832e-2,1.1515191571142757e-2,1.151253968855866e-2,1.1509892119106026e-2,1.1507248862784857e-2,1.150460991959515e-2,1.1501975289536908e-2,1.149934497261013e-2,1.1496718968814816e-2,1.1494097278150968e-2,1.1491479900618579e-2,1.148886683621766e-2,1.14862580849482e-2,1.1483653646810206e-2,1.1481053521803678e-2,1.147845770992861e-2,1.1475866211185012e-2,1.1473279025572873e-2,1.14706961530922e-2,1.146811759374299e-2,1.1465529667127954e-2,1.1462940318098285e-2,1.1460354534016674e-2,1.1457772314883123e-2,1.145519366069763e-2,1.1452618571460196e-2,1.145004704717082e-2,1.1447479087829504e-2,1.1444914693436245e-2,1.1442353863991044e-2,1.1439796599493905e-2,1.1437242899944822e-2,1.1434692765343799e-2,1.1432146195690836e-2,1.142960319098593e-2,1.1427063751229082e-2,1.1424527876420293e-2,1.1421995566559564e-2,1.1419466821646889e-2,1.1416941641682278e-2,1.1414420026665723e-2,1.1411901976597229e-2,1.1409387491476793e-2,1.1406876571304417e-2,1.1404369216080096e-2,1.1401865425803836e-2,1.1399365200475634e-2,1.1396868540095492e-2,1.1394375444663409e-2,1.1391885914179382e-2,1.1389411761125874e-2,1.1386940878691259e-2,1.1384472995275468e-2,1.1382007623757073e-2,1.1379545149539786e-2,1.1377085624977735e-2,1.1374629050070922e-2,1.1372175424819343e-2,1.1369724749222999e-2,1.1367277023281894e-2,1.1364832246996021e-2,1.1362390420365387e-2,1.1359951543389986e-2,1.1357515616069822e-2,1.1355082638404894e-2,1.1352652610395204e-2,1.1350225532040747e-2,1.1347801403341528e-2,1.1345380224297544e-2,1.1342961994908798e-2,1.1340546715175285e-2,1.133813438509701e-2,1.1335725004673967e-2,1.1333318573906162e-2,1.1330897349583225e-2,1.1328475199991887e-2,1.1326055484698937e-2,1.1323638203704375e-2,1.1321223357008203e-2,1.131881094461042e-2,1.1316400966511023e-2,1.1313993422710018e-2,1.1311588313207398e-2,1.1309185638003169e-2,1.1306785397097327e-2,1.1304387590489875e-2,1.1301992218180812e-2,1.1299599280170136e-2,1.1297208776457849e-2,1.1294820707043952e-2,1.1292435071928442e-2,1.1290051871111323e-2,1.1287671104592589e-2,1.1285292772372247e-2,1.128291687445029e-2,1.1280543410826724e-2,1.1278172381501547e-2,1.127580378647476e-2,1.1273437625746355e-2,1.1271073899316345e-2,1.1268712607184721e-2,1.1266353749351489e-2,1.126399732581664e-2,1.1261643336580182e-2,1.1259291781642113e-2,1.1256942661002434e-2,1.1254595974661141e-2,1.1252251722618239e-2,1.1249909904873723e-2,1.12475705214276e-2,1.1245233572279861e-2,1.1242899057430512e-2,1.1240566976879552e-2,1.123823733062698e-2,1.1235910118672799e-2,1.1233585341017002e-2,1.1231262997659596e-2,1.122894308860058e-2,1.1226625613839952e-2,1.1224310573377713e-2,1.1221997967213859e-2,1.1219687795348399e-2,1.1217380057781324e-2,1.1215074754512637e-2,1.1212771885542342e-2,1.1210471450870431e-2,1.1208173450496912e-2,1.120587788442178e-2,1.1203584752645039e-2,1.1201294055166686e-2,1.1199005791986719e-2,1.1196719963105143e-2,1.1194436568521956e-2,1.1192155608237156e-2,1.1189877082250744e-2,1.1187600990562723e-2,1.1185327333173088e-2,1.1183056110081843e-2,1.1180787321288986e-2,1.117852096679452e-2,1.1176257046598439e-2,1.1173995560700749e-2,1.1171736509101447e-2,1.1169479891800534e-2,1.1167225708798008e-2,1.1164973960093872e-2,1.1162724645688123e-2,1.1160477765580766e-2,1.1158233319771794e-2,1.1155991308261214e-2,1.115375173104902e-2,1.1151514588135215e-2,1.1149279879519797e-2,1.1147047605202774e-2,1.1144817765184133e-2,1.1142568344424167e-2,1.11403072584544e-2,1.1138047741357836e-2,1.1135789793134478e-2,1.1133533413784317e-2,1.1131278603307359e-2,1.11290253617036e-2,1.1126773688973047e-2,1.1124523585115694e-2,1.1122275050131544e-2,1.1120028084020593e-2,1.1117782686782846e-2,1.11155388584183e-2,1.1113296598926955e-2,1.1111055908308813e-2,1.1108816786563872e-2,1.1106579233692135e-2,1.1104343249693595e-2,1.110210883456826e-2,1.1099875988316129e-2,1.1097644710937195e-2,1.1095415002431466e-2,1.1093186862798936e-2,1.1090960292039608e-2,1.1088735290153483e-2,1.1086511857140562e-2,1.108428999300084e-2,1.1082069697734318e-2,1.1079850971341003e-2,1.1077633813820886e-2,1.107541822517397e-2,1.1073204205400257e-2,1.1070991754499746e-2,1.1068780872472435e-2,1.1066571559318329e-2,1.1064363815037424e-2,1.1062157639629719e-2,1.1059953033095215e-2,1.1057749995433916e-2,1.1055548526645816e-2,1.105334862673092e-2,1.1051150295689224e-2,1.104895353352073e-2,1.1046758340225438e-2,1.1044564715803347e-2,1.1042372660254459e-2,1.1040182173578772e-2,1.1037993255776288e-2,1.1035805906847005e-2,1.1033620126790922e-2,1.1031435915608043e-2,1.1029253273298364e-2,1.1027072199861888e-2,1.1024892695298614e-2,1.1022714759608542e-2,1.102053839279167e-2,1.1018363594848e-2,1.1016190365777534e-2,1.1014018705580267e-2,1.1011848614256203e-2,1.1009680091805342e-2,1.1007513138227681e-2,1.1005347753523222e-2,1.1003183937691964e-2,1.1001021690733907e-2,1.0998861012649056e-2,1.0996701903437402e-2,1.099454436309895e-2,1.0992388391633705e-2,1.0990233989041658e-2,1.0988081155322814e-2,1.098592989047717e-2,1.0983780194504727e-2,1.0981632067405489e-2,1.0979485509179451e-2,1.0977340519826613e-2,1.097519709934698e-2,1.0973055247740547e-2,1.0970914965007315e-2,1.0968776251147285e-2,1.096663910616046e-2,1.096448977343371e-2,1.0962321145245708e-2,1.0960153251950983e-2,1.0957986093549537e-2,1.0955819670041368e-2,1.0953653981426477e-2,1.0951489027704861e-2,1.0949324808876528e-2,1.0947161324941468e-2,1.094499857589969e-2,1.0942836561751186e-2,1.0940675282495961e-2,1.0938514738134012e-2,1.0936354928665343e-2,1.093419585408995e-2,1.0932037514407836e-2,1.0929879909618998e-2,1.0927723039723438e-2,1.0925566904721157e-2,1.0923411504612152e-2,1.0921256839396426e-2,1.0919102909073976e-2,1.0916949713644805e-2,1.0914797253108911e-2,1.0912645527466295e-2,1.0910494536716955e-2,1.0908344280860894e-2,1.0906194759898112e-2,1.0904045973828606e-2,1.0901897922652379e-2,1.0899750606369427e-2,1.0897604024979754e-2,1.0895458178483359e-2,1.0893313066880241e-2,1.0891168690170401e-2,1.0889025048353838e-2,1.0886882141430555e-2,1.0884739969400549e-2,1.0882598532263818e-2,1.0880457830020368e-2,1.087831786267019e-2,1.0876178630213295e-2,1.0874040132649676e-2,1.0871902369979335e-2,1.086976534220227e-2,1.0867629049318485e-2,1.0865493491327975e-2,1.0863358668230747e-2,1.0861224580026791e-2,1.0859091226716116e-2,1.0856958608298719e-2,1.0854826724774601e-2,1.0852695576143755e-2,1.0850565162406189e-2,1.0848435483561904e-2,1.0846322059192842e-2,1.0844210546127742e-2,1.0842099207740635e-2,1.0839987441763371e-2,1.0837875656126171e-2,1.0835763981825803e-2,1.0833652418862267e-2,1.0831540967235561e-2,1.0829429626945688e-2,1.0827318397992646e-2,1.0825207280376437e-2,1.082309627409706e-2,1.0820985379154517e-2,1.08188745955488e-2,1.081676392327992e-2,1.081465336234787e-2,1.0812542912752651e-2,1.0810432574494266e-2,1.0808322347572709e-2,1.0806212231987989e-2,1.0804102227740099e-2,1.0801992334829038e-2,1.0799882553254812e-2,1.0797772883017417e-2,1.0795663324116852e-2,1.0793552050964971e-2,1.07914363246925e-2,1.0789320508284706e-2,1.0787204601741589e-2,1.0785088605063149e-2,1.0782972518249388e-2,1.0780856341300302e-2,1.0778740074215894e-2,1.0776623716996165e-2,1.0774507269641109e-2,1.0772390732150734e-2,1.0770274104525034e-2,1.0768157386764014e-2,1.0766040578867667e-2,1.0763923680836002e-2,1.076180669266901e-2,1.0759689614366694e-2,1.0757572445929061e-2,1.07554551873561e-2,1.075333783864782e-2,1.0751220399804218e-2,1.0749102870825289e-2,1.0746985251711038e-2,1.0744867542461465e-2,1.074274974307657e-2,1.0740631853556351e-2,1.073851387390081e-2,1.0736395804109946e-2,1.0734277644183759e-2,1.0732159394122249e-2,1.0730041053925415e-2,1.0727922623593261e-2,1.0725804103125784e-2,1.0723685492522984e-2,1.072156679178486e-2,1.0719448000911415e-2,1.0717329119902646e-2,1.0715210148758553e-2,1.0713091087479136e-2,1.07109719360644e-2,1.0708852694514338e-2,1.0706733362828956e-2,1.0704613941008249e-2,1.0702494429052219e-2,1.0700374826960868e-2,1.0698255134734195e-2,1.0696135352372198e-2,1.0694015479874879e-2,1.0691895517242235e-2,1.0689775464474268e-2,1.068765532157098e-2,1.0685535088532367e-2,1.0683414765358433e-2,1.0681294352049177e-2,1.0679173848604598e-2,1.0677053255024695e-2,1.067493257130947e-2,1.0672811797458921e-2,1.067069093347305e-2,1.0668569979351856e-2,1.0666448935095342e-2,1.0664327800703501e-2,1.066220318442918e-2,1.066007400711908e-2,1.0657944492936512e-2,1.0655814641881475e-2,1.0653684453953973e-2,1.0651553929153998e-2,1.064942306748156e-2,1.064729186893665e-2,1.0645160333519274e-2,1.064302846122943e-2,1.064089625206712e-2,1.0638763706032341e-2,1.0636630823125092e-2,1.0634497603345377e-2,1.0632364046693196e-2,1.0630230153168545e-2,1.0628095922771424e-2,1.0625961355501838e-2,1.0623826451359784e-2,1.062169121034526e-2,1.0619555632458269e-2,1.0617419717698811e-2,1.0615283466066883e-2,1.0613146877562488e-2,1.0611009952185628e-2,1.0608872689936297e-2,1.0606735090814497e-2,1.0604597154820232e-2,1.0602458881953498e-2,1.0600320272214298e-2,1.0598181325602626e-2,1.059604204211849e-2,1.0593902421761885e-2,1.0591762464532811e-2,1.058962217043127e-2,1.0587481539457261e-2,1.0585340571610782e-2,1.0583199266891838e-2,1.0581057625300424e-2,1.0578915646836544e-2,1.0576773331500195e-2,1.0574630679291378e-2,1.0572487690210094e-2,1.0570344364256341e-2,1.0568200701430122e-2,1.0566056701731432e-2,1.0563912365160275e-2,1.0561767691716652e-2,1.055962268140056e-2,1.0557477334212001e-2,1.055533165015097e-2,1.0553185629217475e-2,1.0551039271411515e-2,1.0548892576733082e-2,1.054674554518218e-2,1.0544598176758815e-2,1.054245047146298e-2,1.0540302429294676e-2,1.0538154050253906e-2,1.0536005334340666e-2,1.053385628155496e-2,1.0531706891896784e-2,1.0529554374515481e-2,1.0527399469201603e-2,1.0525244075782198e-2,1.0523088194257263e-2,1.0520931824626803e-2,1.0518774966890814e-2,1.0516617621049296e-2,1.051445978710225e-2,1.0512301465049678e-2,1.0510142654891575e-2,1.0507983356627948e-2,1.0505823570258789e-2,1.0503663295784105e-2,1.0501502533203892e-2,1.049934128251815e-2,1.0497179543726878e-2,1.0495017316830082e-2,1.0492854601827757e-2,1.0490691398719904e-2,1.0488527707506521e-2,1.0486363528187614e-2,1.0484198860763176e-2,1.0482033705233209e-2,1.0479868061597715e-2,1.0477701929856694e-2,1.0475535310010145e-2,1.0473368202058067e-2,1.047120060600046e-2,1.0469032521837328e-2,1.0466863949568667e-2,1.0464694889194477e-2,1.0462525340714759e-2,1.0460355304129513e-2,1.0458184779438738e-2,1.0456013766642435e-2,1.0453842265740606e-2,1.0451670276733249e-2,1.0449497799620362e-2,1.0447324834401948e-2,1.0445151381078006e-2,1.0442977439648535e-2,1.0440803010113539e-2,1.043862809247301e-2,1.0436452686726957e-2,1.0434276792875374e-2,1.0432100410918264e-2,1.0429923540855628e-2,1.0427746182687459e-2,1.0425568336413766e-2,1.0423390002034544e-2,1.0421211179549793e-2,1.0419031868959514e-2,1.0416852070263709e-2,1.0414671783462373e-2,1.041249100855551e-2,1.0410309745543122e-2,1.0408127994425202e-2,1.0405945755201757e-2,1.0403763027872782e-2,1.0401579812438277e-2,1.039939610889825e-2,1.039721191725269e-2,1.0395027851594239e-2,1.0392843539338606e-2,1.0390658769773844e-2,1.0388473543094811e-2,1.0386287859496381e-2,1.038410171917341e-2,1.0381915122320767e-2,1.0379728069133313e-2,1.0377540559805916e-2,1.0375352594533439e-2,1.0373164173510746e-2,1.0370973402499416e-2,1.0368782051292214e-2,1.0366590166436927e-2,1.0364397768127741e-2,1.036220484040315e-2,1.0360011381062482e-2,1.035781739010574e-2,1.035562286753292e-2,1.0353427813344026e-2,1.0351232227539057e-2,1.0349036110118014e-2,1.0346839461080896e-2,1.03446422804277e-2,1.0342444568158433e-2,1.0340246324273087e-2,1.0338047548771665e-2,1.0335848241654172e-2,1.03336484029206e-2,1.0331448032570956e-2,1.0329247130605235e-2,1.0327045697023439e-2,1.0324843731825566e-2,1.0322641235011622e-2,1.03204382065816e-2,1.0318236041211803e-2,1.0316034155460722e-2,1.0313831813377932e-2,1.0311629014963433e-2,1.0309425760217225e-2,1.0307222049139307e-2,1.0305017881729679e-2,1.0302813257988342e-2,1.0300608177915296e-2,1.029840264151054e-2,1.0296196648774075e-2,1.02939901997059e-2,1.0291783294306018e-2,1.0289575932574424e-2,1.0287368114511123e-2,1.0285159840116112e-2,1.028295110938939e-2,1.0280741922330961e-2,1.0278532278940822e-2,1.0276322179218972e-2,1.0274111623165414e-2,1.0271900610780147e-2,1.026968914206317e-2,1.0267477217014483e-2,1.026526483563409e-2,1.0263051997921983e-2,1.0260838703878169e-2,1.0258624953502646e-2,1.0256410746795414e-2,1.0254196083756472e-2,1.025198096438582e-2,1.0249765388683458e-2,1.0247549356649389e-2,1.0245332868283611e-2,1.024311592358612e-2,1.0240898522556921e-2,1.0238680665196015e-2,1.0236462351503398e-2,1.0234243581479072e-2,1.0232024355123036e-2,1.0229804672435292e-2,1.0227584533415837e-2,1.0225363938064674e-2,1.02231428863818e-2,1.0220921378367219e-2,1.0218699414020926e-2,1.0216476993342926e-2,1.0214254116333218e-2,1.0212030782991799e-2,1.0209806993318669e-2,1.020758274731383e-2,1.0205358044977282e-2,1.0203132886309025e-2,1.0200907271309059e-2,1.0198681199977385e-2,1.0196454672313999e-2,1.0194229572140815e-2,1.0192007648645928e-2,1.0189785459054353e-2,1.0187563003366087e-2,1.0185340281581133e-2,1.0183117293699489e-2,1.0180894039721156e-2,1.0178670519646134e-2,1.0176446733474424e-2,1.0174222681206024e-2,1.0171998362840936e-2,1.0169773778379156e-2,1.0167548927820689e-2,1.0165323811165533e-2,1.0163098428413687e-2,1.0160872779565152e-2,1.0158646864619928e-2,1.0156420683578015e-2,1.0154194236439412e-2,1.0151967523204122e-2,1.0149740543872141e-2,1.014751329844347e-2,1.0145285786918113e-2,1.0143058009296062e-2,1.0140829965577329e-2,1.01386016557619e-2,1.0136373079849785e-2,1.013414423784098e-2,1.0131915129735488e-2,1.0129685755533304e-2,1.0127456115234431e-2,1.012522620883887e-2,1.012299603634662e-2,1.012076559775768e-2,1.0118534893072052e-2,1.0116303922289734e-2,1.0114072685410728e-2,1.0111841182435032e-2,1.0109609413362648e-2,1.0107377378193573e-2,1.0105145076927809e-2,1.0102912509565357e-2,1.0100679676106216e-2,1.0098446576550384e-2,1.0096213210897865e-2,1.0093979579148656e-2,1.0091745681302758e-2,1.0089511517360171e-2,1.0087277087320894e-2,1.0085042391184929e-2,1.0082807428952272e-2,1.008057220062293e-2,1.0078336706196895e-2,1.0076100945674174e-2,1.0073864919054763e-2,1.0071628626338662e-2,1.0069392471066682e-2,1.0067164097521963e-2,1.0064935752362223e-2,1.0062707435587463e-2,1.0060479147197684e-2,1.005825088719288e-2,1.0056022655573057e-2,1.0053794452338213e-2,1.005156627748835e-2,1.0049338131023466e-2,1.004711001294356e-2,1.0044881923248632e-2,1.0042653861938687e-2,1.004042582901372e-2,1.003819782447373e-2,1.0035969848318721e-2,1.0033741900548692e-2,1.0031513981163642e-2,1.0029286090163571e-2,1.002705822754848e-2,1.0024830393318366e-2,1.0022602587473235e-2,1.002037481001308e-2,1.0018147060937906e-2,1.001591934024771e-2,1.0013691647942495e-2,1.0011463984022258e-2,1.0009236348487001e-2,1.0007008741336722e-2,1.0004781162571424e-2,1.0002553612191104e-2,1.0000326090195764e-2,9.998098596585405e-3,9.995871131360023e-3,9.99364369451962e-3,9.991416286064198e-3,9.989188905993755e-3,9.986961554308291e-3,9.984734231007805e-3,9.982506936092298e-3,9.980279669561774e-3,9.978052431416225e-3,9.97582522165566e-3,9.973598040280071e-3,9.971370887289463e-3,9.969143762683833e-3,9.96691666646318e-3,9.96468959862751e-3,9.96246255917682e-3,9.960235548111105e-3,9.958008565430372e-3,9.955781611134619e-3,9.953554685223845e-3,9.951327787698049e-3,9.949100918557233e-3,9.946874077801397e-3,9.94464726543054e-3,9.942429068390404e-3,9.940214205664114e-3,9.937999841218194e-3,9.93578597837156e-3,9.933572620443134e-3,9.93135977075183e-3,9.929147432616569e-3,9.926935609356268e-3,9.924724304289846e-3,9.922513520736219e-3,9.920303262014304e-3,9.918093531443023e-3,9.915884332341293e-3,9.91367566802803e-3,9.911467541822155e-3,9.909259957042582e-3,9.907052917008234e-3,9.904846425038024e-3,9.902640484450873e-3,9.900435098565698e-3,9.898230270701419e-3,9.896026004176951e-3,9.893822302311214e-3,9.891619168423125e-3,9.889416605831603e-3,9.887214617855567e-3,9.885013207813933e-3,9.88281237902562e-3,9.880612134809544e-3,9.878412478484627e-3,9.876213413369786e-3,9.874014942783935e-3,9.871817070045997e-3,9.869619798474887e-3,9.867423131389524e-3,9.865227072108825e-3,9.863031623951713e-3,9.8608367902371e-3,9.858642574283904e-3,9.856448979411047e-3,9.854256008937445e-3,9.852063666182019e-3,9.849871954463681e-3,9.847680877101354e-3,9.845490437413954e-3,9.843300638720399e-3,9.841111484339608e-3,9.8389229775905e-3,9.83673512179199e-3,9.834547920262999e-3,9.832361376322441e-3,9.83017549328924e-3,9.827990274482308e-3,9.825805723220567e-3,9.823621842822934e-3,9.821438636608327e-3,9.819256107895665e-3,9.817074260003862e-3,9.814893096251841e-3,9.812712619958518e-3,9.810532834442812e-3,9.80835374302364e-3,9.806175349019917e-3,9.803997655750568e-3,9.801820666534506e-3,9.79964438469065e-3,9.79746881353792e-3,9.795293956395229e-3,9.793119816581502e-3,9.79094639741565e-3,9.788773702216598e-3,9.78660173430326e-3,9.78443049699455e-3,9.782259993609396e-3,9.780090227466709e-3,9.777921201885408e-3,9.775752920184413e-3,9.77358538568264e-3,9.771418601699009e-3,9.769252571552433e-3,9.767087298561837e-3,9.764922786046138e-3,9.762759037324249e-3,9.760596055715092e-3,9.758433844537583e-3,9.756272407110642e-3,9.754111746753188e-3,9.751951866784134e-3,9.749792770522401e-3,9.74763446128691e-3,9.745476942396575e-3,9.743320217170314e-3,9.741164288927049e-3,9.739009160985693e-3,9.736857181176548e-3,9.734715770472581e-3,9.732575550569876e-3,9.730436528761781e-3,9.728298712341649e-3,9.726162108602823e-3,9.724026724838662e-3,9.721892568342508e-3,9.719759646407714e-3,9.717627966327632e-3,9.715497535395606e-3,9.713368360904997e-3,9.711240450149141e-3,9.709113810421399e-3,9.706988449015113e-3,9.704864373223638e-3,9.702741590340323e-3,9.700620107658518e-3,9.69849993247157e-3,9.69638107207283e-3,9.694263533755652e-3,9.692147324813381e-3,9.69003245253937e-3,9.687918924226966e-3,9.68580674716952e-3,9.683695928660386e-3,9.681586475992907e-3,9.679478396460437e-3,9.677371697356324e-3,9.67526638597392e-3,9.673162469606575e-3,9.671059955547635e-3,9.668958851090455e-3,9.666859163528382e-3,9.664760900154765e-3,9.662664068262957e-3,9.660568675146307e-3,9.658474728098162e-3,9.656382234411875e-3,9.654291201380795e-3,9.652201636298272e-3,9.650113546457654e-3,9.648026939152293e-3,9.64594182167554e-3,9.643858201320741e-3,9.641776085381252e-3,9.639695481150415e-3,9.637616395921587e-3,9.635538836988115e-3,9.633462811643347e-3,9.631388327180636e-3,9.629315390893331e-3,9.62724401007478e-3,9.625174192018337e-3,9.623105944017345e-3,9.621039273365162e-3,9.618974187355134e-3,9.616910693280608e-3,9.61484879843494e-3,9.612788510111476e-3,9.610729835603564e-3,9.608672782204562e-3,9.60661735720781e-3,9.604563567906664e-3,9.602511421594472e-3,9.600460925564585e-3,9.598412087110353e-3,9.596364913525123e-3,9.594319412102247e-3,9.592275590135075e-3,9.590233454916957e-3,9.58819301374124e-3,9.586154273901281e-3,9.584117242690423e-3,9.582081927402017e-3,9.580048335329416e-3,9.578016473765967e-3,9.575986350005021e-3,9.57395797133993e-3,9.571931345064039e-3,9.569906478470702e-3,9.567883378853267e-3,9.565862053505084e-3,9.563842509719502e-3,9.561824754789875e-3,9.55980879600955e-3,9.557794640671876e-3,9.555782296070204e-3,9.553771769497883e-3,9.551763068248263e-3,9.549756199614696e-3,9.547751170890531e-3,9.545747989369116e-3,9.543746662343804e-3,9.541747197107943e-3,9.539754142839241e-3,9.537765625916506e-3,9.535779216968694e-3,9.533794925620872e-3,9.531812761498115e-3,9.529832734225493e-3,9.52785485342808e-3,9.525879128730944e-3,9.523905569759157e-3,9.521934186137794e-3,9.519964987491922e-3,9.517997983446614e-3,9.516033183626944e-3,9.514070597657983e-3,9.512110235164802e-3,9.51015210577247e-3,9.50819621910606e-3,9.506242584790643e-3,9.504291212451294e-3,9.502342111713082e-3,9.50039529220108e-3,9.498450763540356e-3,9.496508535355984e-3,9.494568617273037e-3,9.492631018916585e-3,9.490695749911697e-3,9.488762819883449e-3,9.486832238456911e-3,9.484904015257152e-3,9.482978159909249e-3,9.481054682038269e-3,9.479133591269284e-3,9.477214897227366e-3,9.475298609537589e-3,9.473384737825021e-3,9.471473291714735e-3,9.469564280831804e-3,9.467657714801295e-3,9.465753603248287e-3,9.463851955797844e-3,9.461952782075045e-3,9.460056091704952e-3,9.458161894312646e-3,9.45627019952319e-3,9.454381016961664e-3,9.452494356253135e-3,9.450610227022675e-3,9.448728638895357e-3,9.446849601496249e-3,9.444973124450425e-3,9.443099217382959e-3,9.441227889918916e-3,9.439359151683374e-3,9.437493012301401e-3,9.43562948139807e-3,9.433768568598452e-3,9.431910283527618e-3,9.430054635810642e-3,9.428201635072594e-3,9.426351290938544e-3,9.424503613033566e-3,9.422658610982728e-3,9.420816294411107e-3,9.418976672943771e-3,9.41713975620579e-3,9.41530555382224e-3,9.413474075418189e-3,9.41164533061871e-3,9.409819329048877e-3,9.407996080333754e-3,9.40617559409842e-3,9.404357879967946e-3,9.402542947567401e-3,9.400730806521852e-3,9.39892146645638e-3,9.397114936996052e-3,9.39531122776594e-3,9.393510348391115e-3,9.391712308496648e-3,9.389917117707612e-3,9.388124785649078e-3,9.386335321946118e-3,9.384548736223804e-3,9.382765038107203e-3,9.380984237221394e-3,9.379206343191443e-3,9.377431365642425e-3,9.375659314199408e-3,9.373890198487467e-3,9.37212402813167e-3,9.37036081275709e-3,9.3686005619888e-3,9.366843285451874e-3,9.365088992771378e-3,9.3633379692541e-3,9.361592574522641e-3,9.359850283911354e-3,9.358111108000786e-3,9.356375057371486e-3,9.354642142604007e-3,9.352912374278892e-3,9.351185762976692e-3,9.349462319277958e-3,9.347742053763233e-3,9.346024977013069e-3,9.344311099608016e-3,9.342600432128622e-3,9.340892985155435e-3,9.339188769269003e-3,9.337487795049873e-3,9.335790073078599e-3,9.334095613935722e-3,9.3324044282018e-3,9.330716526457374e-3,9.329031919282995e-3,9.327350617259214e-3,9.325672630966578e-3,9.323997970985634e-3,9.322326647896933e-3,9.32065867228102e-3,9.31899405471845e-3,9.317332805789766e-3,9.315674936075519e-3,9.314020456156256e-3,9.31236937661253e-3,9.310721708024884e-3,9.309077460973869e-3,9.307436646040034e-3,9.30579927380393e-3,9.3041653548461e-3,9.302534899747096e-3,9.300907919087466e-3,9.299284423447763e-3,9.29766442340853e-3,9.296047929550317e-3,9.294434952453672e-3,9.292825502699146e-3,9.291219590867284e-3,9.289617227538639e-3,9.288018423293758e-3,9.286423188713186e-3,9.284831534377478e-3,9.28324347086718e-3,9.28165900876284e-3,9.280078158645004e-3,9.278500931094228e-3,9.276927336691053e-3,9.27535738601603e-3,9.273791089649711e-3,9.27222845817264e-3,9.270669502165369e-3,9.269114232208445e-3,9.26756265888242e-3,9.266014792767835e-3,9.264470644445246e-3,9.262930224495198e-3,9.261393543498241e-3,9.259860612034924e-3,9.258331440685795e-3,9.256806040031401e-3,9.255284420652292e-3,9.253766593129018e-3,9.252252568042126e-3,9.250742355972168e-3,9.249235967499686e-3,9.247733413205235e-3,9.24623470366936e-3,9.24473984947261e-3,9.243248861195538e-3,9.241761749418684e-3,9.240278524722603e-3,9.238799197687844e-3,9.237323778894954e-3,9.235852278924482e-3,9.234384708356976e-3,9.232921077772984e-3,9.231461397753056e-3,9.23000567887774e-3,9.228553931727586e-3,9.22710616688314e-3,9.225662394924955e-3,9.224222626433574e-3,9.222786871989548e-3,9.221355142173428e-3,9.219927447565762e-3,9.218503798747094e-3,9.217084206297979e-3,9.215668680798962e-3,9.214257232830592e-3,9.212849901789803e-3,9.211446694660678e-3,9.210047598490097e-3,9.208652623876153e-3,9.207261781416946e-3,9.205875081710568e-3,9.204492547849682e-3,9.203115697922025e-3,9.20174301928506e-3,9.200374390603618e-3,9.19901210233947e-3,9.197654242409882e-3,9.19630062964124e-3,9.194951264033543e-3,9.193606145586794e-3,9.19226527430099e-3,9.19092865017613e-3,9.189596273212215e-3,9.188268143409247e-3,9.186944260767224e-3,9.185624625286147e-3,9.184309236966016e-3,9.182998095806832e-3,9.181691201808591e-3,9.180388554971294e-3,9.179090155294948e-3,9.177796002779544e-3,9.176506097425086e-3,9.175220439231574e-3,9.173939028199008e-3,9.172661864327388e-3,9.171388947616712e-3,9.170120278066985e-3,9.1688558556782e-3,9.167604124632167e-3,9.166360476785663e-3,9.165121432598742e-3,9.163886992071399e-3,9.162657155203643e-3,9.161431921995465e-3,9.160211292446872e-3,9.158995266557859e-3,9.15778384432843e-3,9.15657702575858e-3,9.155374810848316e-3,9.154177199597631e-3,9.152984192006528e-3,9.151795788075009e-3,9.150611987803071e-3,9.149432791190716e-3,9.148258198237941e-3,9.147088208944748e-3,9.145922823311139e-3,9.14476204133711e-3,9.143605863022665e-3,9.142454288367801e-3,9.141307317372518e-3,9.140164950036818e-3,9.1390271863607e-3,9.137894026344164e-3,9.136765469987209e-3,9.135641517289838e-3,9.134522168252049e-3,9.13340742287384e-3,9.132297281155213e-3,9.13119174309617e-3,9.130090808696707e-3,9.128994477956827e-3,9.127902750876531e-3,9.126815627455813e-3,9.12573310769468e-3,9.124655191593127e-3,9.123581879151159e-3,9.12251317036877e-3,9.121449065245965e-3,9.120389563782739e-3,9.119334665979098e-3,9.118284371835038e-3,9.11723868135056e-3,9.116197594525663e-3,9.115161111360352e-3,9.114129231854617e-3,9.113101956008469e-3,9.1120792838219e-3,9.111061215294916e-3,9.110047750427511e-3,9.109038889219689e-3,9.108034631671449e-3,9.10703497778279e-3,9.106039927553716e-3,9.10504948098422e-3,9.10406363807431e-3,9.103082398823981e-3,9.102105763233233e-3,9.101133731302065e-3,9.100166303030482e-3,9.09920347841848e-3,9.09824525746606e-3,9.097291640173222e-3,9.096342626539968e-3,9.095402221106452e-3,9.094480806927997e-3,9.09356453793728e-3,9.092653414134299e-3,9.091747435519056e-3,9.090846602091548e-3,9.089950913851778e-3,9.089060370799746e-3,9.088174972935452e-3,9.087294720258893e-3,9.086419612770071e-3,9.085549650468986e-3,9.084684833355637e-3,9.083825161430026e-3,9.082970634692152e-3,9.082121253142015e-3,9.081277016779615e-3,9.080437925604952e-3,9.079603979618026e-3,9.078775178818835e-3,9.077951523207383e-3,9.077133012783668e-3,9.07631964754769e-3,9.075511427499449e-3,9.074708352638943e-3,9.073910422966175e-3,9.073117638481145e-3,9.07232999918385e-3,9.071547505074296e-3,9.070770156152475e-3,9.069997952418392e-3,9.069230893872045e-3,9.068468980513437e-3,9.067712212342564e-3,9.06696058935943e-3,9.066214111564034e-3,9.06547277895637e-3,9.064736591536447e-3,9.064005549304258e-3,9.063279652259807e-3,9.062558900403094e-3,9.061843293734119e-3,9.061132832252879e-3,9.060427515959377e-3,9.059727344853611e-3,9.059032318935581e-3,9.05834243820529e-3,9.057657702662735e-3,9.056978112307918e-3,9.056303667140837e-3,9.055634367161494e-3,9.054970212369886e-3,9.054311202766016e-3,9.053657338349883e-3,9.053008619121488e-3,9.052365045080828e-3,9.051726616227905e-3,9.05109333256272e-3,9.050465194085271e-3,9.049842200795561e-3,9.049224352693586e-3,9.048611649779348e-3,9.04800409205285e-3,9.047401679514084e-3,9.046804412163057e-3,9.046212289999767e-3,9.045625313024218e-3,9.045057889322639e-3,9.044501220899594e-3,9.043950278237175e-3,9.043405061335387e-3,9.042865570194224e-3,9.042331804813685e-3,9.041803765193777e-3,9.041281451334496e-3,9.040764863235844e-3,9.040254000897818e-3,9.039748864320416e-3,9.039249453503642e-3,9.038755768447497e-3,9.038267809151977e-3,9.037785575617087e-3,9.037309067842824e-3,9.036838285829187e-3,9.03637322957618e-3,9.035913899083795e-3,9.035460294352041e-3,9.03501241538091e-3,9.03457026217041e-3,9.034133834720537e-3,9.033703133031291e-3,9.033278157102672e-3,9.03285890693468e-3,9.032445382527314e-3,9.032037583880579e-3,9.031635510994467e-3,9.031239163868984e-3,9.030848542504126e-3,9.030463646899899e-3,9.030084477056296e-3,9.029711032973323e-3,9.029343314650976e-3,9.028981322089255e-3,9.028625055288163e-3,9.028274514247696e-3,9.027929698967858e-3,9.027590609448646e-3,9.027257245690062e-3,9.026929607692104e-3,9.026607695454776e-3,9.026291508978074e-3,9.025981048261997e-3,9.02567631330655e-3,9.025377304111728e-3,9.025084020677535e-3,9.02479646300397e-3,9.02451463109103e-3,9.024238524938716e-3,9.023968144547033e-3,9.023703489915975e-3,9.023444561045545e-3,9.02319135793574e-3,9.022943880586564e-3,9.022702128998016e-3,9.022466103170094e-3,9.0222358031028e-3,9.022011228796131e-3,9.021792380250093e-3,9.021579257464678e-3,9.021371860439893e-3,9.021170189175734e-3,9.020974243672203e-3,9.020784023929298e-3,9.020604550525203e-3,9.020445840527542e-3,9.020293446295796e-3,9.020147367829965e-3,9.020007605130054e-3,9.019874158196056e-3,9.019747027027975e-3,9.019626211625812e-3,9.019511711989562e-3,9.01940352811923e-3,9.019301660014814e-3,9.01920610767631e-3,9.019116871103728e-3,9.01903395029706e-3,9.018957345256309e-3,9.018887055981473e-3,9.018823082472554e-3,9.018765424729548e-3,9.018714082752462e-3,9.01866905654129e-3,9.018630346096035e-3,9.018597951416697e-3,9.018571872503274e-3,9.018552109355768e-3,9.018538661974178e-3,9.018531530358503e-3,9.018530714508744e-3,9.018536214424904e-3,9.018548030106975e-3,9.018566161554966e-3,9.018590608768874e-3,9.018621371748697e-3,9.018658450494434e-3,9.018701845006088e-3,9.018751555283661e-3,9.018807581327146e-3,9.01886992313655e-3,9.01893858071187e-3,9.019013554053105e-3,9.019094843160255e-3,9.019182448033325e-3,9.01927636867231e-3,9.019376605077208e-3,9.019483157248025e-3,9.019596025184757e-3,9.019715208887403e-3,9.019840708355969e-3,9.01997252359045e-3,9.020110654590846e-3,9.02025510135716e-3,9.02040586388939e-3,9.020562942187534e-3,9.020726336251597e-3,9.020896046081573e-3,9.021072071677468e-3,9.021254413039276e-3,9.021443070167001e-3,9.021638043060646e-3,9.021839331720205e-3,9.022046936145679e-3,9.022260856337068e-3,9.022481092294374e-3,9.0227076440176e-3,9.022940511506736e-3,9.023179694761792e-3,9.023425193782764e-3,9.023677008569651e-3,9.023950067598343e-3,9.024234369683796e-3,9.024525562842363e-3,9.024823647074048e-3,9.025128622378848e-3,9.025440488756763e-3,9.025759246207795e-3,9.026084894731942e-3,9.026417434329203e-3,9.02675686499958e-3,9.027103186743074e-3,9.027456399559682e-3,9.027816503449403e-3,9.028183498412242e-3,9.028557384448199e-3,9.02893816155727e-3,9.029325829739455e-3,9.029720388994755e-3,9.030121839323172e-3,9.030530180724703e-3,9.030945413199352e-3,9.031367536747114e-3,9.031796551367993e-3,9.032232457061987e-3,9.032675253829097e-3,9.033124941669322e-3,9.033581520582663e-3,9.03404499056912e-3,9.03451535162869e-3,9.034992603761376e-3,9.035468021808114e-3,9.0359457132646e-3,9.036430332254075e-3,9.036923431222805e-3,9.037424917992356e-3,9.03793358072511e-3,9.03844941942106e-3,9.038972434080209e-3,9.039502624702557e-3,9.040039991288102e-3,9.040584533836847e-3,9.04113625234879e-3,9.041695146823932e-3,9.042261217262272e-3,9.042834463663812e-3,9.043414886028549e-3,9.044002484356483e-3,9.044597258647619e-3,9.04519920890195e-3,9.045808335119481e-3,9.04642463730021e-3,9.047048115444139e-3,9.047678769551265e-3,9.048316599621591e-3,9.048961605655114e-3,9.04961647521898e-3,9.050282786763945e-3,9.05095654868791e-3,9.05163776099087e-3,9.052326423672829e-3,9.053022536733785e-3,9.053726100173737e-3,9.05443711399269e-3,9.055155578190638e-3,9.055881492767585e-3,9.056614857723529e-3,9.05735567305847e-3,9.05810393877241e-3,9.058859654865347e-3,9.059622821337281e-3,9.060393438188211e-3,9.061171505418141e-3,9.061957023027069e-3,9.062749991014992e-3,9.063550409381916e-3,9.064358278127837e-3,9.065173597252752e-3,9.065996366756666e-3,9.066826586639579e-3,9.06766425690149e-3,9.068509377542397e-3,9.069361948562303e-3,9.070221969961203e-3,9.071089441739105e-3,9.071964363896002e-3,9.072846736431897e-3,9.07373655934679e-3,9.07463383264068e-3,9.07553855631357e-3,9.076450730365454e-3,9.077370354796336e-3,9.07829742960622e-3,9.079231954795096e-3,9.080173930362971e-3,9.081123356309844e-3,9.082080232635716e-3,9.083044559340584e-3,9.084016336424451e-3,9.084995563887314e-3,9.085982241729174e-3,9.086976369950034e-3,9.08797794854989e-3,9.088986977528744e-3,9.090003456886594e-3,9.091031907015957e-3,9.092072365316664e-3,9.093120630628396e-3,9.09417670295115e-3,9.095240582284924e-3,9.096312268629725e-3,9.097391761985544e-3,9.098479062352388e-3,9.099574169730252e-3,9.10067708411914e-3,9.101787805519049e-3,9.10290633392998e-3,9.104032669351933e-3,9.105166811784911e-3,9.106308761228908e-3,9.10745851768393e-3,9.10861608114997e-3,9.109781451627039e-3,9.110954629115124e-3,9.112135613614233e-3,9.113324405124365e-3,9.114521003645518e-3,9.115725409177695e-3,9.116937621720892e-3,9.118157641275115e-3,9.119385467840357e-3,9.120621101416622e-3,9.12186454200391e-3,9.12311578960222e-3,9.12437484421155e-3,9.125641705831904e-3,9.126916374463282e-3,9.12819885010568e-3,9.1294891327591e-3,9.130787222423543e-3,9.132093119099008e-3,9.133406822785496e-3,9.134728333483003e-3,9.136057651191536e-3,9.13739477591109e-3,9.138739707641667e-3,9.140092446383266e-3,9.141452992135887e-3,9.142821344899528e-3,9.144197504674196e-3,9.145581471459881e-3,9.14697324525659e-3,9.148372826064323e-3,9.149780213883078e-3,9.151201457120754e-3,9.152634392388602e-3,9.154075523131112e-3,9.155524849348288e-3,9.156982371040125e-3,9.158448088206626e-3,9.159922000847791e-3,9.16140410896362e-3,9.162894412554112e-3,9.16439291161927e-3,9.16589960615909e-3,9.167414496173571e-3,9.16893758166272e-3,9.17046886262653e-3,9.172008339065006e-3,9.173556010978143e-3,9.175111878365944e-3,9.17667594122841e-3,9.178248199565538e-3,9.17982865337733e-3,9.181417302663787e-3,9.183014147424905e-3,9.184619187660689e-3,9.186232423371136e-3,9.187853854556245e-3,9.189483481216018e-3,9.191121303350458e-3,9.192767320959559e-3,9.194421534043323e-3,9.19608394260175e-3,9.197754546634844e-3,9.199433346142599e-3,9.201120341125019e-3,9.2028155315821e-3,9.204518917513848e-3,9.206230498920259e-3,9.207950275801331e-3,9.20967824815707e-3,9.21141441598747e-3,9.213158779292534e-3,9.214911338072262e-3,9.216672092326655e-3,9.218441042055709e-3,9.220218187259427e-3,9.222003527937811e-3,9.223797064090858e-3,9.225598795718567e-3,9.22740872282094e-3,9.229226845397977e-3,9.23105999694785e-3,9.232904071035877e-3,9.234756784471485e-3,9.23661814141747e-3,9.238488146036635e-3,9.240366802491776e-3,9.242254114945692e-3,9.244150087561175e-3,9.246054724501034e-3,9.247968029928055e-3,9.249890008005045e-3,9.251820662894795e-3,9.25375999876011e-3,9.255708019763782e-3,9.257664730068614e-3,9.2596301338374e-3,9.26160423523294e-3,9.263587038418031e-3,9.265578547555471e-3,9.267578766808062e-3,9.269587700338594e-3,9.27160535230987e-3,9.273631726884687e-3,9.275666828225846e-3,9.27771066049614e-3,9.279763227858371e-3,9.281824534475333e-3,9.283894584509827e-3,9.28597338212465e-3,9.288060931482602e-3,9.290157236746479e-3,9.292262302079078e-3,9.294376131643198e-3,9.296498729601638e-3,9.298630100117194e-3,9.300770247352666e-3,9.30291917547085e-3,9.305076888634547e-3,9.30724339100655e-3,9.309418686749662e-3,9.311602780026679e-3,9.313795675000399e-3,9.315997375833619e-3,9.318207886689139e-3,9.320427211729756e-3,9.322655355118267e-3,9.324892321017469e-3,9.327138113590165e-3,9.32939273699915e-3,9.331656195407219e-3,9.333928492977175e-3,9.336209633871813e-3,9.33849962225393e-3,9.34079846228633e-3,9.343106158131803e-3,9.345422713953153e-3,9.347748133913173e-3,9.350082422174666e-3,9.352425582900427e-3,9.354777620253255e-3,9.357138538395947e-3,9.359508341491301e-3,9.361887033702117e-3,9.364274619191188e-3,9.366671102121318e-3,9.369076486655303e-3,9.37149077695594e-3,9.373913977186028e-3,9.376346091508362e-3,9.378787124085743e-3,9.38123707908097e-3,9.38369596065684e-3,9.386163772976148e-3,9.388640520201696e-3,9.39112620649628e-3,9.393620836022697e-3,9.396126211420866e-3,9.398644877038093e-3,9.401172735817372e-3,9.40370979497562e-3,9.406256061729764e-3,9.408811543296723e-3,9.41137624689342e-3,9.413950179736775e-3,9.416533349043712e-3,9.419125762031152e-3,9.421727425916017e-3,9.424334644393085e-3,9.426951106429146e-3,9.429576577252212e-3,9.432213500821313e-3,9.434859977080596e-3,9.43751575440916e-3,9.44018083280701e-3,9.442855212274144e-3,9.445538892810563e-3,9.448231874416266e-3,9.450934157091253e-3,9.453645740835523e-3,9.45636662564908e-3,9.45909681153192e-3,9.461836298484044e-3,9.464585086505453e-3,9.467343175596145e-3,9.470110565756123e-3,9.472887256985384e-3,9.475673249283929e-3,9.478469947781032e-3,9.481280103207665e-3,9.484099825412859e-3,9.486929114396617e-3,9.489767970158934e-3,9.492616392699816e-3,9.495474382019259e-3,9.498341938117265e-3,9.501219060993833e-3,9.504105750648964e-3,9.507002007082654e-3,9.50990783029491e-3,9.512823220285727e-3,9.515748177055106e-3,9.518682700603047e-3,9.521626790929551e-3,9.524580448034616e-3,9.527543671918244e-3,9.530516462580435e-3,9.533498820021188e-3,9.536490744240502e-3,9.53949223523838e-3,9.542503293014818e-3,9.545523917569819e-3,9.548554108903384e-3,9.55159386701551e-3,9.554643191906197e-3,9.557702083575448e-3,9.560770542023263e-3,9.563848567249638e-3,9.566936159254575e-3,9.570033318038075e-3,9.573140043600136e-3,9.576256335940761e-3,9.579382195059946e-3,9.582517620957695e-3,9.585662613634006e-3,9.58881717308888e-3,9.591981299322315e-3,9.595154992334312e-3,9.598338252124871e-3,9.601537399098248e-3,9.604746952695045e-3,9.60796640468327e-3,9.611195755062918e-3,9.614435003833991e-3,9.617684150996487e-3,9.620943196550411e-3,9.624212140495757e-3,9.627490982832528e-3,9.630779723560726e-3,9.634078362680347e-3,9.637386900191391e-3,9.640705336093862e-3,9.644033670387755e-3,9.647371903073076e-3,9.65072003414982e-3,9.65407806361799e-3,9.657445991477581e-3,9.660823817728599e-3,9.664211542371043e-3,9.667609165404911e-3,9.671016686830203e-3,9.67443410664692e-3,9.67786142485506e-3,9.681298641454627e-3,9.684745756445618e-3,9.688202769828033e-3,9.691669681601872e-3,9.695146491767137e-3,9.698633200323827e-3,9.70212980727194e-3,9.70563631261148e-3,9.709152716342442e-3,9.71267901846483e-3,9.716215218978643e-3,9.719761317883883e-3,9.723317315180544e-3,9.72688321086863e-3,9.730459004948141e-3,9.734044697419076e-3,9.737644673551331e-3,9.741257920428464e-3,9.744881430666544e-3,9.748515204265569e-3,9.752159241225536e-3,9.755813541546454e-3,9.759478105228314e-3,9.76315293227112e-3,9.766838022674872e-3,9.77053337643957e-3,9.774238993565212e-3,9.777954874051802e-3,9.781681017899337e-3,9.785417425107816e-3,9.789164095677242e-3,9.792921029607613e-3,9.79668822689893e-3,9.800465687551193e-3,9.8042534115644e-3,9.808051398938554e-3,9.811859649673653e-3,9.815678163769697e-3,9.819506941226687e-3,9.823345982044623e-3,9.827195286223504e-3,9.83105485376333e-3,9.834924684664103e-3,9.838804778925823e-3,9.842695136548486e-3,9.846595757532096e-3,9.85050664187665e-3,9.854427789582152e-3,9.858359200648597e-3,9.862300875075988e-3,9.866252812864325e-3,9.870215014013608e-3,9.874187478523836e-3,9.87817020639501e-3,9.882163197627131e-3,9.886166452220195e-3,9.890182110155021e-3,9.894214731376335e-3,9.898258097065963e-3,9.902312211346046e-3,9.906377078338724e-3,9.910452702166138e-3,9.914539086950428e-3,9.918636236813735e-3,9.922744155878198e-3,9.926862848265959e-3,9.930992318099158e-3,9.935132569499936e-3,9.93928360659043e-3,9.943445433492787e-3,9.94761805432914e-3,9.951801473221633e-3,9.955995694292407e-3,9.960200721663603e-3,9.964416559457361e-3,9.968643211795818e-3,9.972880682801118e-3,9.9771289765954e-3,9.981388097300804e-3,9.985658049039474e-3,9.989938835933547e-3,9.994230462105161e-3,9.998532931676463e-3,1.000284624876959e-2,1.000717041750668e-2,1.0011505442009877e-2,1.001585132640132e-2,1.0020208074803149e-2,1.0024575691337507e-2,1.0028954180126531e-2,1.0033343545292363e-2,1.0037743790957144e-2,1.0042154921243013e-2,1.0046576940272112e-2,1.005100985216658e-2,1.0055453661048559e-2,1.0059908371040188e-2,1.0064373986263607e-2,1.0068850510840957e-2,1.007333794889438e-2,1.0077836304546017e-2,1.0082345581918003e-2,1.0086865785132484e-2,1.0091396918311596e-2,1.0095938985577485e-2,1.0100491991052285e-2,1.0105055938858144e-2,1.0109630833117193e-2,1.011421667795158e-2,1.0118813477483444e-2,1.0123421235834923e-2,1.012803995712816e-2,1.0132669645485294e-2,1.0137310305028464e-2,1.0141961939879813e-2,1.0146624554161479e-2,1.0151298151995605e-2,1.0155982737504333e-2,1.0160678314809797e-2,1.0165384888034144e-2,1.017010246129951e-2,1.0174831038728037e-2,1.0179570624441867e-2,1.0184321222563136e-2,1.018908283721399e-2,1.0193855472516564e-2,1.0198639132593003e-2,1.0203433821565445e-2,1.0208239543556031e-2,1.0213063218983959e-2,1.0217899147217865e-2,1.022274644761711e-2,1.0227605128704886e-2,1.0232475199004385e-2,1.0237356667038807e-2,1.0242249541331348e-2,1.0247153830405201e-2,1.025206954278356e-2,1.0256996686989626e-2,1.0261935271546589e-2,1.0266885304977645e-2,1.0271846795805992e-2,1.0276819752554824e-2,1.0281804183747339e-2,1.0286800097906725e-2,1.0291807503556186e-2,1.0296826409218912e-2,1.0301856823418103e-2,1.030689875467695e-2,1.031195221151865e-2,1.03170172024664e-2,1.0322093736043394e-2,1.0327181820772826e-2,1.0332281465177895e-2,1.0337392677781793e-2,1.0342515467107717e-2,1.0347649841678862e-2,1.0352795810018424e-2,1.0357953380649598e-2,1.0363122562095579e-2,1.0368303362879564e-2,1.0373495791524745e-2,1.0378699856554324e-2,1.038391556649149e-2,1.038914292985944e-2,1.0394381955181371e-2,1.0399632650980477e-2,1.0404895025779955e-2,1.0410169088103e-2,1.0415454846472804e-2,1.0420752309412565e-2,1.0426061485445483e-2,1.0431382383094743e-2,1.0436715010883554e-2,1.0442059377335099e-2,1.0447415490972578e-2,1.045278336031919e-2,1.0458162993898125e-2,1.0463554400232583e-2,1.0468957587845754e-2,1.0474372565260839e-2,1.0479799341001031e-2,1.0485237923589524e-2,1.0490688321549516e-2,1.04961505434042e-2,1.0501624597676775e-2,1.0507110492890432e-2,1.0512608237568371e-2,1.051811784023378e-2,1.0523639309409864e-2,1.0529172653619813e-2,1.0534717881386824e-2,1.0540275001234091e-2,1.054584402168481e-2,1.0551424951262175e-2,1.0557017798489384e-2,1.056262257188963e-2,1.0568239279986114e-2,1.0573867931302026e-2,1.057950853436056e-2,1.0585161097684918e-2,1.059082789064642e-2,1.0596508906816035e-2,1.0602202091792488e-2,1.0607907456575446e-2,1.0613625012164566e-2,1.061935476955952e-2,1.0625096739759969e-2,1.0630850933765578e-2,1.0636617362576017e-2,1.0642396037190941e-2,1.0648186968610026e-2,1.0653990167832932e-2,1.0659805645859319e-2,1.066563341368886e-2,1.0671473482321215e-2,1.067732586275605e-2,1.068319056599303e-2,1.068906760303182e-2,1.0694956984872085e-2,1.0700858722513489e-2,1.0706772826955698e-2,1.0712699309198378e-2,1.0718638180241193e-2,1.0724589451083804e-2,1.073055313272588e-2,1.0736529236167084e-2,1.0742517772407083e-2,1.0748518752445542e-2,1.0754532187282121e-2,1.076055808791649e-2,1.0766596465348312e-2,1.0772647330577253e-2,1.0778710694602978e-2,1.0784786568425148e-2,1.0790874963043434e-2,1.0796975889457494e-2,1.0803089358666999e-2,1.080921538167161e-2,1.0815353969470996e-2,1.0821505133064816e-2,1.0827668883452738e-2,1.0833845231634429e-2,1.084003418860955e-2,1.0846235765377767e-2,1.0852449972938749e-2,1.0858676822292156e-2,1.0864916324437654e-2,1.0871168490374904e-2,1.0877433331103581e-2,1.0883710857623342e-2,1.0890001080933853e-2,1.0896304012034778e-2,1.0902619661925786e-2,1.090894804160654e-2,1.0915289162076703e-2,1.0921643034335939e-2,1.0928009669383915e-2,1.0934389078220301e-2,1.0940781271844752e-2,1.0947186261256937e-2,1.0953604057456523e-2,1.0960034671443176e-2,1.0966478114216553e-2,1.0972934396776327e-2,1.0979403530122162e-2,1.0985885525253718e-2,1.0992380393170662e-2,1.0998888144872663e-2,1.100540879135938e-2,1.1011942343630482e-2,1.1018488812685629e-2,1.102504820952449e-2,1.1031620833841798e-2,1.1038208078856696e-2,1.1044808365003425e-2,1.1051421704374583e-2,1.1058048109062758e-2,1.1064687591160543e-2,1.107134016276053e-2,1.107800583595531e-2,1.1084684622837473e-2,1.1091376535499613e-2,1.1098081586034314e-2,1.1104799786534178e-2,1.1111531149091788e-2,1.1118275685799739e-2,1.1125033408750621e-2,1.1131804330037028e-2,1.1138588461751546e-2,1.1145385815986772e-2,1.1152196404835295e-2,1.1159020240389705e-2,1.1165857334742596e-2,1.1172707699986559e-2,1.1179571348214179e-2,1.1186448291518056e-2,1.1193338541990778e-2,1.1200242111724934e-2,1.120715901281312e-2,1.1214089257347924e-2,1.1221032857421938e-2,1.1227989825127753e-2,1.1234960172557963e-2,1.1241943911805151e-2,1.124894105496192e-2,1.1255951614120853e-2,1.1262975601374545e-2,1.1270013028815586e-2,1.1277063908536571e-2,1.1284128252630086e-2,1.1291206073188722e-2,1.1298297382305072e-2,1.130540219207173e-2,1.1312520514581283e-2,1.1319652361926327e-2,1.132679774619945e-2,1.1333956679493244e-2,1.1341129173900302e-2,1.1348315241513215e-2,1.1355514894424568e-2,1.1362728144726964e-2,1.1369955004512983e-2,1.1377195485875223e-2,1.1384449600906272e-2,1.1391717361698724e-2,1.139899878034517e-2,1.1406293868938195e-2,1.1413602639570402e-2,1.1420925104334373e-2,1.1428261275322702e-2,1.1435611164627981e-2,1.1442974784342804e-2,1.1450352146559758e-2,1.1457743263371433e-2,1.1465148146870423e-2,1.1472566809149322e-2,1.1479999262300719e-2,1.14874455184172e-2,1.1494905589591367e-2,1.1502379487915803e-2,1.1509867225483103e-2,1.1517368814385854e-2,1.1524884266716653e-2,1.1532413594568091e-2,1.1539956810032753e-2,1.1547514583502606e-2,1.1555086480747512e-2,1.1562672336965575e-2,1.1570272164722508e-2,1.1577885976584015e-2,1.1585513785115815e-2,1.1593155602883605e-2,1.1600811442453104e-2,1.1608481316390024e-2,1.1616165237260067e-2,1.1623863217628953e-2,1.1631575270062384e-2,1.163930140712607e-2,1.1647041641385728e-2,1.1654795985407059e-2,1.1662564451755779e-2,1.1670347052997599e-2,1.1678143801698224e-2,1.1685954710423371e-2,1.1693779791738742e-2,1.170161905821005e-2,1.170947252240301e-2,1.1717340196883329e-2,1.1725222094216711e-2,1.1733118226968875e-2,1.1741028607705529e-2,1.1748953248992375e-2,1.1756892163395134e-2,1.176484536347951e-2,1.1772812861811217e-2,1.178079467095596e-2,1.178879080347945e-2,1.1796801271947403e-2,1.1804826088925522e-2,1.1812865266979519e-2,1.1820918818675108e-2,1.1828986756577993e-2,1.1837069093253888e-2,1.18451658412685e-2,1.1853277013187547e-2,1.1861402621576728e-2,1.186954267900176e-2,1.187769719802835e-2,1.188586619122221e-2,1.1894049671149048e-2,1.1902247650374577e-2,1.1910460141464503e-2,1.191868715698454e-2,1.1926928709500396e-2,1.1935184811577784e-2,1.1943455475782409e-2,1.1951740714679982e-2,1.196004054083622e-2,1.1968354966816825e-2,1.197668400518751e-2,1.1985027668513984e-2,1.1993385969361961e-2,1.2001758920297144e-2,1.2010146533885251e-2,1.2018548822691984e-2,1.2026965799283059e-2,1.2035397476224188e-2,1.2043843866081073e-2,1.2052305761211404e-2,1.2060782667863932e-2,1.2069273786543136e-2,1.2077781284404851e-2,1.2086304256302513e-2,1.209484187550549e-2,1.2103394142013781e-2,1.2111961055827385e-2,1.2120542616946301e-2,1.2129138825370539e-2,1.2137749681100084e-2,1.2146375184134946e-2,1.2155015334475123e-2,1.2163670132120614e-2,1.217233957707142e-2,1.2181023669327539e-2,1.2189724210513305e-2,1.219844268229633e-2,1.2207176123602509e-2,1.2215924534431839e-2,1.2224687914784321e-2,1.2233466264659954e-2,1.224225958405874e-2,1.225106787298068e-2,1.2259891131425771e-2,1.2268729359394014e-2,1.2277582556885408e-2,1.2286450723899956e-2,1.2295333860437655e-2,1.2304231966498509e-2,1.2313145042082512e-2,1.2322073087189672e-2,1.2331016101819978e-2,1.2339974085973442e-2,1.2348947039650051e-2,1.235793496284982e-2,1.2366937855572737e-2,1.2375955717818807e-2,1.238498854958803e-2,1.2394036350880403e-2,1.240309912169593e-2,1.241217686203461e-2,1.2421269571896444e-2,1.2430377251281422e-2,1.243949990018956e-2,1.244863751862085e-2,1.245779301880433e-2,1.24669661495492e-2,1.247615459902403e-2,1.2485358367228827e-2,1.2494577454163587e-2,1.2503811859828315e-2,1.2513061584223006e-2,1.2522326627347662e-2,1.2531606989202285e-2,1.2540902669786868e-2,1.2550213669101423e-2,1.2559539987145936e-2,1.2568881623920416e-2,1.2578238579424863e-2,1.2587610853659274e-2,1.259699844662365e-2,1.260640135831799e-2,1.2615819588742297e-2,1.2625253137896565e-2,1.2634702005780802e-2,1.2644166192395001e-2,1.2653645697739163e-2,1.2663140521813296e-2,1.2672650664617391e-2,1.2682176126151449e-2,1.2691716906415471e-2,1.2701273005409462e-2,1.2710844423133416e-2,1.2720431159587334e-2,1.2730033214771218e-2,1.2739654463209793e-2,1.274929277912273e-2,1.2758946762201845e-2,1.2768616412447134e-2,1.2778301729858601e-2,1.2788002714436244e-2,1.2797719366180063e-2,1.2807451685090057e-2,1.2817199671166225e-2,1.2826963324408571e-2,1.2836742644817092e-2,1.2846537632391788e-2,1.2856348287132663e-2,1.2866174609039714e-2,1.2876016598112936e-2,1.2885874254352335e-2,1.2895747577757915e-2,1.2905636568329664e-2,1.2915541226067594e-2,1.2925461550971696e-2,1.2935397543041979e-2,1.2945349202278434e-2,1.2955316528681067e-2,1.2965299522249873e-2,1.2975298182984856e-2,1.2985312510886016e-2,1.2995342505953352e-2,1.3005388168186863e-2,1.301544949758655e-2,1.3025526494152413e-2,1.3035625075257937e-2,1.3045740370947346e-2,1.3055871797726132e-2,1.3066019358988715e-2,1.3076183058129508e-2,1.3086362898542933e-2,1.3096558883623407e-2,1.3106771016765347e-2,1.3116999301363178e-2,1.312724374081131e-2,1.3137504338504165e-2,1.314778109783616e-2,1.3158074022201717e-2,1.316838311499525e-2,1.317870837961118e-2,1.3189049819443922e-2,1.3199407437887898e-2,1.3209781238337527e-2,1.322017122418722e-2,1.3230577398831406e-2,1.3240999765664495e-2,1.3251438328080909e-2,1.3261893089475065e-2,1.3272364053241382e-2,1.3282851222774278e-2,1.3293354601468174e-2,1.3303874192717485e-2,1.3314409999916626e-2,1.3324962026460023e-2,1.3335530275742087e-2,1.3346114751157248e-2,1.335671545609991e-2,1.3367332393964497e-2,1.3377965568145432e-2,1.3388614982037129e-2,1.3399280639034002e-2,1.3409962542530478e-2,1.3420660695920971e-2,1.3431375102599898e-2,1.344210576596168e-2,1.3452852689400734e-2,1.3463615876311478e-2,1.3474395330088332e-2,1.3485191054125715e-2,1.349600305181804e-2,1.3506831326559731e-2,1.3517675881745201e-2,1.3528536720768876e-2,1.3539413847025165e-2,1.3550307263908493e-2,1.3561216974813276e-2,1.3572142983133936e-2,1.3583085292264886e-2,1.3594043905600548e-2,1.3605018826535335e-2,1.3616010058463671e-2,1.362701760477997e-2,1.3638041468878655e-2,1.3649081654154143e-2,1.3660138164000852e-2,1.3671211001813195e-2,1.3682300170985599e-2,1.3693405674912477e-2,1.3704527516988248e-2,1.371566570060733e-2,1.3726824853004208e-2,1.3738000975454084e-2,1.3749193683435098e-2,1.3760402983836148e-2,1.3771628883546133e-2,1.3782871389453954e-2,1.379413050844851e-2,1.3805406247418705e-2,1.3816698613253435e-2,1.38280076128416e-2,1.3839333253072105e-2,1.3850675540833846e-2,1.3862034483015725e-2,1.387341008650664e-2,1.3884802358195497e-2,1.389621130497119e-2,1.3907636933722621e-2,1.391907925133869e-2,1.3930538264708301e-2,1.3942013980720347e-2,1.3953506406263735e-2,1.3965015548227362e-2,1.3976541413500129e-2,1.3988084008970935e-2,1.399964334152868e-2,1.4011219418062269e-2,1.4022812245460599e-2,1.4034421830612568e-2,1.4046048180407078e-2,1.4057691301733028e-2,1.4069351201479324e-2,1.4081027886534857e-2,1.4092721363788535e-2,1.4104431640129254e-2,1.4116158722445916e-2,1.4127902617627423e-2,1.4139663332562669e-2,1.4151440874140563e-2,1.4163235249249994e-2,1.4175046464779873e-2,1.4186874527619095e-2,1.4198719444656562e-2,1.4210581222781172e-2,1.4222459868881827e-2,1.4234355389847428e-2,1.4246267792566873e-2,1.4258197083929062e-2,1.4270143270822898e-2,1.4282106360137279e-2,1.4294086358761105e-2,1.430608327358328e-2,1.4318097111492699e-2,1.4330127879378264e-2,1.434217558412888e-2,1.435424023263344e-2,1.4366321831780847e-2,1.4378420388460003e-2,1.4390535909559805e-2,1.4402668401969156e-2,1.4414817872576957e-2,1.44269843282721e-2,1.44391677759435e-2,1.4451368222480044e-2,1.446358567477064e-2,1.447582013970418e-2,1.4488070122289592e-2,1.4500336953495811e-2,1.4512620743174758e-2,1.4524921497097033e-2,1.4537239221033236e-2,1.4549573920753971e-2,1.4561925602029832e-2,1.4574294270631427e-2,1.4586679932329354e-2,1.4599082592894214e-2,1.4611502258096607e-2,1.4623938933707132e-2,1.4636392625496396e-2,1.464886333923499e-2,1.4661351080693523e-2,1.4673855855642593e-2,1.4686377669852802e-2,1.469891652909475e-2,1.4711472439139036e-2,1.472404540575626e-2,1.473663543471703e-2,1.474924253179194e-2,1.4761866702751592e-2,1.4774507953366585e-2,1.4787166289407523e-2,1.4799841716645008e-2,1.4812534240849634e-2,1.482524386779201e-2,1.4837970603242732e-2,1.4850714452972402e-2,1.486347542275162e-2,1.4876253518350986e-2,1.4889048745541105e-2,1.4901861110092573e-2,1.4914690617775991e-2,1.492753727436196e-2,1.4940401085621087e-2,1.4953282057323965e-2,1.4966180195241197e-2,1.4979095505143383e-2,1.499202799280113e-2,1.500497766398503e-2,1.5017944524465686e-2,1.5030928580013703e-2,1.504392983639968e-2,1.5056948299394213e-2,1.5069983974767909e-2,1.5083036868291363e-2,1.5096106985735184e-2,1.5109194332869964e-2,1.5122298915466308e-2,1.513542073929482e-2,1.5148559810126092e-2,1.5161716133730732e-2,1.5174889715879339e-2,1.518808056234251e-2,1.5201288678890855e-2,1.5214514071294961e-2,1.5227756745325444e-2,1.5241016706752894e-2,1.5254293961347915e-2,1.5267588514881107e-2,1.5280900373123074e-2,1.5294229541844413e-2,1.5307576026815727e-2,1.532093296251648e-2,1.5334306519859713e-2,1.5347697073290732e-2,1.5361104623538234e-2,1.5374529171330913e-2,1.5387970717397458e-2,1.5401429262466565e-2,1.5414904807266924e-2,1.542839735252723e-2,1.5441906898976173e-2,1.5455433447342452e-2,1.5468976998354752e-2,1.548253755274177e-2,1.54961151112322e-2,1.5509709674554728e-2,1.5523321243438058e-2,1.5536949818610873e-2,1.5550595400801864e-2,1.5564257990739737e-2,1.5577937589153174e-2,1.5591634196770872e-2,1.560534781432152e-2,1.5619078442533813e-2,1.5632826082136442e-2,1.5646590733858105e-2,1.566037239842749e-2,1.5674171076573293e-2,1.5687986769024203e-2,1.5701819476508914e-2,1.571566919975612e-2,1.5729535939494516e-2,1.574341969645279e-2,1.5757320471359637e-2,1.5771238264943747e-2,1.578517307793382e-2,1.579912491105854e-2,1.5813093765046606e-2,1.582707964062671e-2,1.5841082538527538e-2,1.5855102459477792e-2,1.5869139404206162e-2,1.5883193373441337e-2,1.5897264367912015e-2,1.5911352388346886e-2,1.592545743547464e-2,1.5939579510023973e-2,1.5953718612723582e-2,1.596787474430215e-2,1.5982047905488378e-2,1.5996238097010958e-2,1.601044531959858e-2,1.6024669573979935e-2,1.603891086088372e-2,1.6053169181038628e-2,1.6067444535173343e-2,1.608173692401657e-2,1.6096046348296995e-2,1.6110372808743313e-2,1.6124716306084218e-2,1.6139076841048396e-2,1.6153454414364547e-2,1.616784902676136e-2,1.618226067896753e-2,1.619668937171175e-2,1.6211135105722706e-2,1.622557327356478e-2,1.624002658514138e-2,1.6254496021809665e-2,1.6268981578221826e-2,1.6283483249030048e-2,1.6298001028886525e-2,1.6312534912443444e-2,1.6327084894352993e-2,1.6341650969267367e-2,1.6356233131838753e-2,1.6370831376719342e-2,1.6385445698561322e-2,1.6400076092016883e-2,1.6414722551738217e-2,1.642938507237751e-2,1.6444063648586957e-2,1.6458758275018744e-2,1.647346894632506e-2,1.64881956571581e-2,1.6502938402170046e-2,1.6517697176013094e-2,1.653247197333943e-2,1.654726278880125e-2,1.656206961705074e-2,1.6576892452740084e-2,1.6591731290521477e-2,1.6606586125047115e-2,1.6621456950969175e-2,1.663634376293986e-2,1.665124655561135e-2,1.6666165323635837e-2,1.668110006166551e-2,1.6696050764352564e-2,1.6711017426349187e-2,1.6726000042307565e-2,1.674100714912702e-2,1.675605901525272e-2,1.677112644353808e-2,1.6786209571306127e-2,1.6801309757320294e-2,1.6816425682286e-2,1.6831557346203237e-2,1.684670474907201e-2,1.6861867890892317e-2,1.6877046771664156e-2,1.6892241391387532e-2,1.690745175006244e-2,1.692267784768888e-2,1.6937919684266858e-2,1.695317725979637e-2,1.6968448839470334e-2,1.6983735229878727e-2,1.699903716918547e-2,1.7014354657390564e-2,1.7029687694494013e-2,1.7045036280495817e-2,1.706040041539597e-2,1.7075780099194478e-2,1.7091175331891334e-2,1.7106586113486547e-2,1.7122012443980116e-2,1.7137454323372034e-2,1.7152911751662305e-2,1.7168384728850926e-2,1.7183873254937903e-2,1.719937732992323e-2,1.7214896953806916e-2,1.7230432126588945e-2,1.7245982848269333e-2,1.7261549118848075e-2,1.7277130938325166e-2,1.729272830670061e-2,1.7308341223974406e-2,1.7323969690146556e-2,1.733961370521706e-2,1.7355272485264e-2,1.7370933235905207e-2,1.738660883656552e-2,1.740229928724494e-2,1.7418004587943466e-2,1.74337247386611e-2,1.7449459739397835e-2,1.7465209590153682e-2,1.7480974290928635e-2,1.7496753841722692e-2,1.751254824253586e-2,1.752835749336813e-2,1.7544181594219506e-2,1.756002054508999e-2,1.7575874345979584e-2,1.759174299688828e-2,1.7607626497816085e-2,1.7623524848763e-2,1.7639438049729016e-2,1.7655366100714137e-2,1.767130900171837e-2,1.7687266752741706e-2,1.7703239353784154e-2,1.7719226804845705e-2,1.773522910592636e-2,1.7751246257026124e-2,1.7767278258144996e-2,1.778332510928297e-2,1.7799386810440056e-2,1.7815463361616244e-2,1.7831554762811543e-2,1.7847661014025944e-2,1.7863782115259453e-2,1.787991806651207e-2,1.789606886778379e-2,1.791223451907462e-2,1.7928415020384558e-2,1.79446103717136e-2,1.796082057306175e-2,1.7977045624429006e-2,1.7993283878973917e-2,1.800951351860492e-2,1.802575678696471e-2,1.8042013684053275e-2,1.805828420987062e-2,1.807456836441675e-2,1.8090866147691658e-2,1.8107177559695344e-2,1.812350260042781e-2,1.813984126988906e-2,1.815619356807909e-2,1.8172559494997895e-2,1.8188939050645482e-2,1.820533223502185e-2,1.8221739048127e-2,1.8238159489960926e-2,1.8254593560523634e-2,1.827104125981512e-2,1.8287502587835392e-2,1.830397754458444e-2,1.8320466130062267e-2,1.8336968344268876e-2,1.8353484187204266e-2,1.8370013658868433e-2,1.838655675926138e-2,1.8403113488383114e-2,1.841968384623362e-2,1.843626783281291e-2,1.845286544812098e-2,1.8469476692157826e-2,1.848610156492346e-2,1.850274006641787e-2,1.8519392196641057e-2,1.8536057955593026e-2,1.8552737343273777e-2,1.856943035968331e-2,1.8586137004821618e-2,1.8602857278688708e-2,1.861959118128458e-2,1.863633871260923e-2,1.8653097657735956e-2,1.8669843372326564e-2,1.868660102047774e-2,1.87033705820837e-2,1.872015203703865e-2,1.8736945365236807e-2,1.875375054657237e-2,1.8770567560939554e-2,1.878739638823257e-2,1.8804237008345624e-2,1.882108940117293e-2,1.8837953546608697e-2,1.885482942454714e-2,1.8871717014882456e-2,1.888861629750887e-2,1.8905527252320576e-2,1.89224498592118e-2,1.893938409807674e-2,1.895632994880961e-2,1.8973287391304626e-2,1.899025640545599e-2,1.9007236971157908e-2,1.9024229068304605e-2,1.9041232676790275e-2,1.905824777650914e-2,1.90752743473554e-2,1.9092312369223274e-2,1.9109361822006968e-2,1.9126422685600688e-2,1.914349493989865e-2,1.9160578564795062e-2,1.9177673540184133e-2,1.9194779845960075e-2,1.9211897462017097e-2,1.9229026368249406e-2,1.9246166544551215e-2,1.926331797081673e-2,1.928048062694017e-2,1.9297654492815734e-2,1.9314839548337643e-2,1.93320357734001e-2,1.934924314789731e-2,1.9366461651723493e-2,1.9383691264772854e-2,1.9400931966939605e-2,1.9418183738117954e-2,1.943544655820211e-2,1.9452720407086288e-2,1.9470005264664695e-2,1.9487301110831537e-2,1.950460792548103e-2,1.952192568850738e-2,1.9539254379804794e-2,1.955659397926749e-2,1.957394446678968e-2,1.9591305822265558e-2,1.960867802558935e-2,1.962606105665526e-2,1.9643454895357498e-2,1.9660859521590274e-2,1.9678274915247797e-2,1.9695701056224275e-2,1.9713118660010836e-2,1.97305255099611e-2,1.9747941109429425e-2,1.9765365407594666e-2,1.9782798353635653e-2,1.9800239896731228e-2,1.9817689986060236e-2,1.983514857080152e-2,1.9852615600133915e-2,1.9870091023236263e-2,1.9887574789287408e-2,1.990506684746619e-2,1.9922567146951446e-2,1.9940075636922024e-2,1.9957592266556762e-2,1.9975116985034496e-2,1.999264974153408e-2,2.001019048523434e-2,2.0027739165314123e-2,2.0045295730952276e-2,2.0062860131327624e-2,2.008043231561903e-2,2.009801223300532e-2,2.0115599832665337e-2,2.0133195063777927e-2,2.0150797875521927e-2,2.0168408217076175e-2,2.0186026037619518e-2,2.02036512863308e-2,2.022128391238885e-2,2.023892386497252e-2,2.0256571093260643e-2,2.0274225546432066e-2,2.029188717366563e-2,2.0309555924140174e-2,2.0327231747034533e-2,2.0344914591527558e-2,2.0362604406798088e-2,2.0380301142024958e-2,2.0398004746387016e-2,2.04157151690631e-2,2.043343235923205e-2,2.045115626607271e-2,2.0468886838763918e-2,2.0486624026484518e-2,2.0504367778413347e-2,2.0522118043729245e-2,2.0539874771611063e-2,2.055763791123763e-2,2.05754074117878e-2,2.05931832224404e-2,2.0610965292374276e-2,2.0628753570768276e-2,2.064654800680123e-2,2.0664348549651986e-2,2.0682155148499384e-2,2.0699967752522266e-2,2.071778631089947e-2,2.0735610772809835e-2,2.075344108743221e-2,2.0771277203945438e-2,2.078911907152834e-2,2.080693875081981e-2,2.0824759617230255e-2,2.084258456274521e-2,2.086041351261064e-2,2.087824639207253e-2,2.0896083126376863e-2,2.091392364076961e-2,2.093176786049675e-2,2.0949615710804264e-2,2.096746711693814e-2,2.098532200414434e-2,2.100318029766885e-2,2.1021041922757652e-2,2.1038906804656723e-2,2.1056774868612044e-2,2.107464603986959e-2,2.1092520243675337e-2,2.111039740527527e-2,2.1128277449915366e-2,2.1146160302841607e-2,2.1164045889299963e-2,2.1181934134536416e-2,2.1199824963796948e-2,2.1217718302327538e-2,2.123561407537416e-2,2.1253512208182803e-2,2.127141262599944e-2,2.1289315254070042e-2,2.130722001764059e-2,2.1325126841957077e-2,2.1343035652265467e-2,2.136094637381174e-2,2.1378858931841885e-2,2.139677325160187e-2,2.1414689258337682e-2,2.1432606877295292e-2,2.1450526033720684e-2,2.146844665285984e-2,2.1486368659958736e-2,2.150429198026334e-2,2.1522216539019645e-2,2.1540142261473622e-2,2.1558069072871257e-2,2.157599689845852e-2,2.1593925663481395e-2,2.1611855293185864e-2,2.1629785712817897e-2,2.164771684762348e-2,2.1665648622848588e-2,2.1683580963739197e-2,2.1701513795541295e-2,2.1719447043500855e-2,2.173738063286386e-2,2.1755314488876278e-2,2.17732485367841e-2,2.17911827018333e-2,2.1809116909269854e-2,2.182705108433974e-2,2.1844985152288946e-2,2.1862919038363446e-2,2.1880852667809213e-2,2.189877931733204e-2,2.191669030654363e-2,2.1934599767041936e-2,2.1952508226611066e-2,2.197041736568307e-2,2.1988324863510246e-2,2.200623038881575e-2,2.202413104105926e-2,2.2042029534663454e-2,2.2059925869628353e-2,2.2077820045953947e-2,2.2095712063640225e-2,2.2113601922687205e-2,2.213148962309488e-2,2.214937516486325e-2,2.216725854799231e-2,2.218513977248207e-2,2.2203018838332523e-2,2.222089201078617e-2,2.223873846408866e-2,2.2256581099833212e-2,2.227441991801983e-2,2.229225491864851e-2,2.2310086101719247e-2,2.232791346723205e-2,2.234573701518691e-2,2.2363556745583844e-2,2.2381372658422834e-2,2.2399184753703887e-2,2.2416993031427e-2,2.2434797491592173e-2,2.2452598134199416e-2,2.2470394959248713e-2,2.248818796674008e-2,2.2505977156673504e-2,2.2523762529048995e-2,2.2541544083866546e-2,2.2559321821126157e-2,2.2577095740827835e-2,2.2594865842971573e-2,2.261263212755737e-2,2.2630394594585237e-2,2.264815324405516e-2,2.2665908075967148e-2,2.2683659090321193e-2,2.270140628711731e-2,2.2719149666355482e-2,2.2736889228035725e-2,2.275462497215802e-2,2.277235689872238e-2,2.2790085007728805e-2,2.2807795524707866e-2,2.2825467758926715e-2,2.284313337366444e-2,2.2860792368921044e-2,2.2878444744696528e-2,2.2896090500990875e-2,2.2913729637804112e-2,2.2931362155136217e-2,2.2948988052987198e-2,2.296660733135706e-2,2.2984219990245795e-2,2.300182602965341e-2,2.3019425449579894e-2,2.3037018250025264e-2,2.3054604430989504e-2,2.3072183992472618e-2,2.3089756934474612e-2,2.3107323256995483e-2,2.312488296003523e-2,2.3142436043593846e-2,2.315998250767135e-2,2.317752235226772e-2,2.319505557738297e-2,2.3212582183017097e-2,2.32301021691701e-2,2.324761553584198e-2,2.326512228303274e-2,2.328262241074237e-2,2.3300115918970875e-2,2.331760280771826e-2,2.3335083076984526e-2,2.3352556726769655e-2,2.3370023757073668e-2,2.338745973161518e-2,2.3404857698980003e-2,2.3422245834306455e-2,2.3439624137594543e-2,2.345699260884425e-2,2.3474351248055594e-2,2.3491700055228566e-2,2.3509039030363166e-2,2.3526368173459402e-2,2.3543687484517257e-2,2.356099696353675e-2,2.357829661051787e-2,2.359558642546062e-2,2.3612866408365e-2,2.3630136559231015e-2,2.3647396878058658e-2,2.3664647364847927e-2,2.368188801959883e-2,2.3699118842311358e-2,2.371633983298552e-2,2.373355099162131e-2,2.3750752318218726e-2,2.3767943812777782e-2,2.378512547529846e-2,2.3802297305780772e-2,2.381945930422471e-2,2.383661147063028e-2,2.385375380499748e-2,2.387088630732631e-2,2.3888008977616764e-2,2.3905121815868857e-2,2.3922224822082575e-2,2.393931799625792e-2,2.395636717492463e-2,2.3973382644749425e-2,2.3990384972942178e-2,2.400737415950287e-2,2.4024350204431517e-2,2.4041313107728116e-2,2.405826286939267e-2,2.4075199489425166e-2,2.4092122967825615e-2,2.4109033304594015e-2,2.412593049973037e-2,2.4142814553234675e-2,2.4159685465106932e-2,2.4176543235347132e-2,2.419338786395529e-2,2.4210219350931393e-2,2.4227037696275447e-2,2.424384289998746e-2,2.426063496206742e-2,2.4277413882515326e-2,2.4294179661331183e-2,2.4310932298514994e-2,2.432767179406676e-2,2.4344398147986467e-2,2.4361111360274128e-2,2.4377811430929746e-2,2.4394498359953307e-2,2.4411172147344822e-2,2.442783279310429e-2,2.4444480297231706e-2,2.4461114659727074e-2,2.447773588059039e-2,2.4494343959821658e-2,2.451089462949828e-2,2.452741645919604e-2,2.4543921758792015e-2,2.4560410528286197e-2,2.4576882767678596e-2,2.45933384769692e-2,2.460977765615802e-2,2.4626200305245042e-2,2.4642606424230277e-2,2.465899601311372e-2,2.4675369071895374e-2,2.4691725600575237e-2,2.4708065599153315e-2,2.4724389067629596e-2,2.4740696006004093e-2,2.47569864142768e-2,2.4773260292447714e-2,2.4789517640516835e-2,2.4805758458484175e-2,2.4821982746349718e-2,2.4838190504113473e-2,2.4854381731775434e-2,2.487055642933561e-2,2.4886714596793997e-2,2.4902856234150592e-2,2.4918981341405397e-2,2.493508991855841e-2,2.495118196560964e-2,2.4967257482559076e-2,2.4983316469406717e-2,2.4999358926152574e-2,2.5015384852796637e-2,2.5031394249338913e-2,2.5047336854198646e-2,2.5063256497969606e-2,2.5079156436887975e-2,2.5095036670953762e-2,2.5110897200166966e-2,2.5126738024527587e-2,2.514255914403563e-2,2.515836055869108e-2,2.5174142268493953e-2,2.5189904273444242e-2,2.5205660946938272e-2,2.5221429783983805e-2,2.5237178415651425e-2,2.5252905038543095e-2,2.526860391045024e-2,2.5284281501165812e-2,2.529993781068982e-2,2.5315572839022256e-2,2.5331186586163124e-2,2.5346779052112425e-2,2.536235023687015e-2,2.5377900140436314e-2,2.5393428762810904e-2,2.5408936103993925e-2,2.542442216398538e-2,2.5439886942785265e-2,2.5455330440393577e-2,2.547075265681033e-2,2.5486153592035505e-2,2.550151595752232e-2,2.5516843872490664e-2,2.553214877356771e-2,2.554743066075346e-2,2.556268953404791e-2,2.557792539345107e-2,2.559313823896293e-2,2.5608328070583494e-2,2.5623494888312764e-2,2.5638638692150738e-2,2.5653759482097412e-2,2.566885725815279e-2,2.5683932020316873e-2,2.5698983768589662e-2,2.5714012502971152e-2,2.572901822346135e-2,2.5744000930060247e-2,2.5758960622767845e-2,2.577389730158415e-2,2.578881096650916e-2,2.5803701617542873e-2,2.581856925468529e-2,2.583341387793641e-2,2.5848235487296235e-2,2.5863034082764764e-2,2.5877809664341996e-2,2.589256223202793e-2,2.590729178582257e-2,2.592199832572591e-2,2.5936681851737958e-2,2.595134236385871e-2,2.596597986208816e-2,2.598059434642632e-2,2.5995162026954607e-2,2.6009690717154362e-2,2.602419413540986e-2,2.6038672281721107e-2,2.6053125156088104e-2,2.6067552758510845e-2,2.608195508898933e-2,2.6096332147523566e-2,2.6110683934113543e-2,2.6125010448759273e-2,2.6139311691460745e-2,2.615358766221796e-2,2.6167838361030926e-2,2.6182063787899636e-2,2.61962639428241e-2,2.6210438825804303e-2,2.622458843684025e-2,2.623871277593195e-2,2.6252811843079392e-2,2.6266885638282583e-2,2.628093416154152e-2,2.62949574128562e-2,2.6308955392226635e-2,2.632292809965281e-2,2.6336875535134734e-2,2.6350797698672403e-2,2.636469459026582e-2,2.6378566209914977e-2,2.639241255761989e-2,2.640623363338054e-2,2.6420029437196943e-2,2.6433799969069093e-2,2.644754522899699e-2,2.646124100476945e-2,2.6474897216009364e-2,2.648852597293046e-2,2.6502127275532764e-2,2.651570112381625e-2,2.6529247517780928e-2,2.65427664574268e-2,2.6556257942753864e-2,2.656972197376212e-2,2.6583158550451576e-2,2.6596567672822213e-2,2.660994934087405e-2,2.6623303554607076e-2,2.6636630314021296e-2,2.6649929619116705e-2,2.6663201469893313e-2,2.6676445866351105e-2,2.66896628084901e-2,2.670285229631028e-2,2.6716014329811657e-2,2.6729148908994225e-2,2.6742256033857985e-2,2.6755335704402937e-2,2.6768387920629078e-2,2.6781412682536414e-2,2.6794409990124942e-2,2.6807379843394666e-2,2.682032224234558e-2,2.6833237186977686e-2,2.6846124677290986e-2,2.6858984713285475e-2,2.687181729496116e-2,2.688462242231804e-2,2.6897379291028978e-2,2.6910097955790645e-2,2.6922787381119983e-2,2.6935447567016987e-2,2.6948078513481657e-2,2.6960680220513997e-2,2.697325268811401e-2,2.698579591628169e-2,2.699830990501703e-2,2.701079465432005e-2,2.702325016419073e-2,2.7035676434629084e-2,2.70480734656351e-2,2.706044125720879e-2,2.7072779809350144e-2,2.7085089122059165e-2,2.7097369195335858e-2,2.7109620029180218e-2,2.7121841623592245e-2,2.7134033978571944e-2,2.7146197094119313e-2,2.715833097023435e-2,2.7170435606917048e-2,2.718251100416742e-2,2.7194557161985457e-2,2.7206574080371165e-2,2.7218561759324536e-2,2.723052019884558e-2,2.7242449398934297e-2,2.7254349359590674e-2,2.7266220080814727e-2,2.727806156260644e-2,2.728987380496583e-2,2.730164064819647e-2,2.7313370984655187e-2,2.7325070758777343e-2,2.733673997056293e-2,2.7348378620011944e-2,2.73599867071244e-2,2.737156423190028e-2,2.7383111194339598e-2,2.7394627594442347e-2,2.7406113432208532e-2,2.7417568707638146e-2,2.742899342073119e-2,2.7440387571487673e-2,2.7451751159907587e-2,2.746308418599093e-2,2.74743866497377e-2,2.7485658551147908e-2,2.749689989022155e-2,2.7508110666958626e-2,2.7519290881359133e-2,2.7530440533423073e-2,2.754155962315044e-2,2.7552648150541245e-2,2.756370611559548e-2,2.757473351831315e-2,2.758573035869425e-2,2.759669663673878e-2,2.7607632352446752e-2,2.7618537505818143e-2,2.7629412096852976e-2,2.764025612555124e-2,2.765106959191294e-2,2.7661852495938066e-2,2.7672598466965955e-2,2.7683311221980457e-2,2.7693992696658586e-2,2.770464287343952e-2,2.7715261734762416e-2,2.7725849263066444e-2,2.773640544079077e-2,2.7746930250374578e-2,2.775742367425702e-2,2.7767885694877276e-2,2.777831629467451e-2,2.778871545608789e-2,2.779908316155659e-2,2.7809419393519764e-2,2.7819724134416593e-2,2.782999736668625e-2,2.78402390727679e-2,2.78504492351007e-2,2.7860627836123836e-2,2.7870774858276458e-2,2.788089028399775e-2,2.7890974095726877e-2,2.7901026275903004e-2,2.791104680696531e-2,2.7921035671352956e-2,2.79309928515051e-2,2.794091832986093e-2,2.795081208885961e-2,2.7960674110940296e-2,2.797050437854217e-2,2.798030287410439e-2,2.7990069580066144e-2,2.799980447886658e-2,2.8009507552944877e-2,2.80191787847402e-2,2.8028818156691723e-2,2.80384256512386e-2,2.8048003386886313e-2,2.8057550026914888e-2,2.8067064963979066e-2,2.807654818637809e-2,2.808599968241117e-2,2.8095419440377557e-2,2.8104807448576467e-2,2.811416369530714e-2,2.81234881688688e-2,2.8132780857560685e-2,2.8142041749682014e-2,2.8151270833532024e-2,2.8160468097409956e-2,2.8169633529615025e-2,2.817876711844648e-2,2.8187868852203524e-2,2.819693871918541e-2,2.820597670769137e-2,2.8214982806020618e-2,2.8223957002472398e-2,2.8232899285345937e-2,2.8241809642940468e-2,2.8250688063555213e-2,2.8259534535489406e-2,2.8268349047042292e-2,2.827713158651308e-2,2.828588214220102e-2,2.829460070240533e-2,2.8303287255425247e-2,2.8311941789559997e-2,2.8320564293108818e-2,2.8329154754370926e-2,2.8337713161645572e-2,2.834623950323197e-2,2.8354733767429363e-2,2.836319594253697e-2,2.837162601685403e-2,2.8380030768866738e-2,2.8388405794649046e-2,2.8396749390617794e-2,2.840506156328187e-2,2.8413342319150155e-2,2.842159166473153e-2,2.8429809606534892e-2,2.8437996151069105e-2,2.8446151304843063e-2,2.8454275074365657e-2,2.846236746614576e-2,2.8470428486692255e-2,2.8478458142514033e-2,2.848645644011998e-2,2.849442338601896e-2,2.850235898671988e-2,2.851026324873161e-2,2.851813617856304e-2,2.8525977782723044e-2,2.853378806772051e-2,2.8541567040064338e-2,2.854931470626339e-2,2.8557031072826564e-2,2.8564716146262728e-2,2.857236993308078e-2,2.8579992439789596e-2,2.858758367289806e-2,2.8595143638915063e-2,2.8602672344349486e-2,2.8610169795710197e-2,2.8617635999506105e-2,2.8625070962246073e-2,2.8632474690438996e-2,2.8639847190593756e-2,2.864718846921923e-2,2.8654498532824313e-2,2.8661777387917874e-2,2.866904012242238e-2,2.867627623650957e-2,2.8683482307113272e-2,2.869065835225108e-2,2.8697804389940573e-2,2.8704920438199347e-2,2.871200651504499e-2,2.8719062638495087e-2,2.8726088826567225e-2,2.8733085097278996e-2,2.8740051468647984e-2,2.8746987958691784e-2,2.8753894585427972e-2,2.8760771366874143e-2,2.876761832104788e-2,2.8774435465966787e-2,2.878122281964843e-2,2.8787980400110415e-2,2.879470822537031e-2,2.8801406313445722e-2,2.8808074682354235e-2,2.881471335011343e-2,2.8821322334740898e-2,2.8827901654254227e-2,2.8834451326671007e-2,2.8840971370008826e-2,2.8847461802285264e-2,2.885392264151792e-2,2.8860353905724376e-2,2.886675561292222e-2,2.8873127781129045e-2,2.8879470428362433e-2,2.8885783572639972e-2,2.889206723197925e-2,2.8898321424397858e-2,2.890454616791338e-2,2.891074148054341e-2,2.8916907380305536e-2,2.8923043885217336e-2,2.8929151013296402e-2,2.893522878256033e-2,2.8941277211026694e-2,2.8947296316713094e-2,2.8953286117637117e-2,2.8959246631816343e-2,2.8965177877268367e-2,2.8971079872010773e-2,2.897695263406115e-2,2.8982796181437086e-2,2.8988610532156175e-2,2.899439570423599e-2,2.9000151715694134e-2,2.900587858454819e-2,2.9011576328815743e-2,2.9017244966514383e-2,2.902288451566169e-2,2.902849499427527e-2,2.9034076420372694e-2,2.9039628811971557e-2,2.904515218708945e-2,2.9050646563743957e-2,2.9056111959952665e-2,2.906154839373316e-2,2.9066955883103037e-2,2.907236251221608e-2,2.9077746147772515e-2,2.9083102433997296e-2,2.9088431412324475e-2,2.909373312418811e-2,2.909900761102223e-2,2.91042549142609e-2,2.910947507533815e-2,2.911466813568805e-2,2.911983413674463e-2,2.912497311994194e-2,2.913008512671404e-2,2.9135170198494955e-2,2.9140228376718754e-2,2.9145259702819476e-2,2.9150264218231157e-2,2.915524196438787e-2,2.9160192982723647e-2,2.9165117314672532e-2,2.917001500166858e-2,2.9174886085145835e-2,2.917973060653835e-2,2.9184548607280165e-2,2.918934012880533e-2,2.9194105212547894e-2,2.91988438999419e-2,2.920355623242141e-2,2.9208242251420453e-2,2.9212901998373092e-2,2.9217535514713358e-2,2.9222142841875316e-2,2.9226724021293005e-2,2.9231279094400472e-2,2.9235808102631763e-2,2.924031108742093e-2,2.9244788090202013e-2,2.924923915240907e-2,2.9253664315476144e-2,2.925806362083728e-2,2.9262437109926532e-2,2.926678482417794e-2,2.927110680502556e-2,2.927540309390343e-2,2.9279673732245604e-2,2.9283918761486123e-2,2.9288138223059045e-2,2.929233215839841e-2,2.9296500608938267e-2,2.9300643616112662e-2,2.9304761221355648e-2,2.9308853466101265e-2,2.931292039178357e-2,2.93169620398366e-2,2.9320978451694416e-2,2.9324969668791043e-2,2.9328935732560554e-2,2.9332876684436987e-2,2.9336792565854378e-2,2.9340683418246787e-2,2.9344549283048263e-2,2.9348390201692845e-2,2.9352206215614587e-2,2.935599736624754e-2,2.9359763695025742e-2,2.9363531689589675e-2,2.9367278722258493e-2,2.9371002425860757e-2,2.9374702862608654e-2,2.937838009471438e-2,2.9382034184390133e-2,2.9385665193848106e-2,2.9389273185300498e-2,2.9392858220959498e-2,2.939642036303731e-2,2.939995967374612e-2,2.9403476215298138e-2,2.9406970049905543e-2,2.941044123978054e-2,2.9413889847135326e-2,2.9417315934182092e-2,2.942071956313303e-2,2.9424100796200347e-2,2.942745969559623e-2,2.9430796323532876e-2,2.943411074222248e-2,2.943740301387724e-2,2.944067320070935e-2,2.9443921364931003e-2,2.94471475687544e-2,2.9450351874391732e-2,2.94535343440552e-2,2.9456695039956998e-2,2.945983402430932e-2,2.9462951359324353e-2,2.9466047107214302e-2,2.9469121330191368e-2,2.947217409046773e-2,2.94752054502556e-2,2.947821547176717e-2,2.948120421721463e-2,2.9484171748810177e-2,2.9487118128766e-2,2.949004341929431e-2,2.949294768260729e-2,2.9495830980917147e-2,2.9498693376436066e-2,2.9501534931376246e-2,2.9504355707949882e-2,2.950715576836917e-2,2.9509935174846312e-2,2.9512693989593494e-2,2.9515432274822912e-2,2.9518150092746765e-2,2.9520847505577253e-2,2.952352457552656e-2,2.9526181364806895e-2,2.9528817935630444e-2,2.9531434350209402e-2,2.953403067075597e-2,2.9536606959482344e-2,2.9539163278600716e-2,2.9541699690323282e-2,2.9544216256862238e-2,2.954671304042978e-2,2.9549190103238105e-2,2.9551647507499404e-2,2.9554085315425874e-2,2.9556503589229715e-2,2.955891558501023e-2,2.9561309256197182e-2,2.956368422543554e-2,2.9566040564731125e-2,2.9568378346089764e-2,2.9570697641517263e-2,2.957299852301945e-2,2.957528106260214e-2,2.9577545332271162e-2,2.9579791404032326e-2,2.9582019349891457e-2,2.9584229241854377e-2,2.9586421151926896e-2,2.958859515211484e-2,2.9590743691941184e-2,2.9592863332665535e-2,2.9594966186065122e-2,2.9597052152845426e-2,2.959912109614465e-2,2.9601173199366292e-2,2.960320846251035e-2,2.9605226885576836e-2,2.9607228468565738e-2,2.960921321147706e-2,2.9611181114310804e-2,2.9613132177066973e-2,2.9615066399745555e-2,2.9616983782346566e-2,2.9618887428472983e-2,2.962078302960641e-2,2.9622662684065503e-2,2.9624526391850273e-2,2.962637415296071e-2,2.962820596739683e-2,2.9630021835158612e-2,2.9631821756246065e-2,2.9633605730659197e-2,2.9635373758398004e-2,2.963712583946247e-2,2.963886197385262e-2,2.9640582161568438e-2,2.9642286402609925e-2,2.9643974696977084e-2,2.9645647044669918e-2,2.9647303445688427e-2,2.96489439000326e-2,2.9650568407702454e-2,2.9652176968697975e-2,2.9653769583019175e-2,2.965534625066604e-2,2.9656906971638575e-2,2.965845174593679e-2,2.9659980573560674e-2,2.9661501137984058e-2,2.9663040754429416e-2,2.9664566381286145e-2,2.966607801855424e-2,2.9667575666233695e-2,2.966905932432452e-2,2.967052899282671e-2,2.967198467174027e-2,2.967342636106519e-2,2.9674854060801482e-2,2.9676267770949144e-2,2.9677667491508165e-2,2.967905322247855e-2,2.9680424963860304e-2,2.968178271565343e-2,2.9683126477857914e-2,2.968445625047377e-2,2.9685772033500986e-2,2.968707382693957e-2,2.9688361630789525e-2,2.9689635445050842e-2,2.9690895269723527e-2,2.9692141104807574e-2,2.9693372950302988e-2,2.969459080620978e-2,2.9695794672527923e-2,2.969698454925744e-2,2.969816043639832e-2,2.9699322333950572e-2,2.970047024191418e-2,2.9701604160289167e-2,2.9702724089075507e-2,2.970383002827322e-2,2.9704921977882298e-2,2.9705999937902745e-2,2.9707063908334556e-2,2.9708113889177733e-2,2.970914988043228e-2,2.9710171882098187e-2,2.9711179894175464e-2,2.9712173916664104e-2,2.9713153949564117e-2,2.9714119992875487e-2,2.971512588950213e-2,2.9716123991625498e-2,2.9717110765295752e-2,2.9718086210512886e-2,2.97190503272769e-2,2.9720003115587798e-2,2.972094457544558e-2,2.972187470685023e-2,2.9722793509801775e-2,2.97237009843002e-2,2.9724597130345504e-2,2.9725481947937688e-2,2.9726355437076753e-2,2.9727217597762694e-2,2.9728068429995525e-2,2.9728907933775233e-2,2.972973610910182e-2,2.9730552955975296e-2,2.9731358474395644e-2,2.973215266436288e-2,2.9732935525876997e-2,2.973370705893799e-2,2.973446726354587e-2,2.9735216139700628e-2,2.9735953687402266e-2,2.973667990665079e-2,2.973739479744619e-2,2.9738098359788478e-2,2.9738790593677636e-2,2.9739471499113684e-2,2.974014107609661e-2,2.974079932462642e-2,2.974144624470311e-2,2.9742081836326678e-2,2.9742706099497133e-2,2.9743319034214465e-2,2.9743920640478677e-2,2.9744510918289772e-2,2.9745089867647748e-2,2.974565748855261e-2,2.974621378100435e-2,2.9746758745002967e-2,2.974733338634273e-2,2.9747917546262968e-2,2.974849314977875e-2,2.9749060196890074e-2,2.9749618687596933e-2,2.975016862189934e-2,2.975070999979729e-2,2.975124282129078e-2,2.9751767086379808e-2,2.975228279506438e-2,2.97527899473445e-2,2.975328854322016e-2,2.9753778582691355e-2,2.9754260065758098e-2,2.9754732992420374e-2,2.97551973626782e-2,2.975565317653156e-2,2.9756100433980467e-2,2.9756539135024913e-2,2.9756969279664907e-2,2.9757390867900437e-2,2.975780389973151e-2,2.9758208375158125e-2,2.9758604294180282e-2,2.9758991656797983e-2,2.9759370463011223e-2,2.975974071282e-2,2.976010240622433e-2,2.976045554322419e-2,2.97608001238196e-2,2.9761136148010545e-2,2.9761463615797037e-2,2.9761782527179065e-2,2.9762092882156643e-2,2.976239468072976e-2,2.9762687922898413e-2,2.9762972608662612e-2,2.9763248738022347e-2,2.9763516310977633e-2,2.976377532752846e-2,2.9764025787674817e-2,2.9764267691416726e-2,2.9764526253213002e-2,2.976481014539531e-2,2.9765088159675577e-2,2.9765360296053815e-2,2.976562655453001e-2,2.9765886935104166e-2,2.9766141437776283e-2,2.976639006254637e-2,2.976663280941441e-2,2.9766869678380426e-2,2.9767100669444393e-2,2.9767325782606328e-2,2.9767545017866225e-2,2.9767758375224086e-2,2.9767965854679907e-2,2.9768167456233695e-2,2.976836317988544e-2,2.9768553025635153e-2,2.9768736993482824e-2,2.976891508342846e-2,2.9769087295472056e-2,2.976925362961362e-2,2.976941408585315e-2,2.9769568664190633e-2,2.976971736462608e-2,2.976986018715949e-2,2.9769997131790866e-2,2.97701281985202e-2,2.97702533873475e-2,2.977037269827277e-2,2.9770486131295994e-2,2.977059368641719e-2,2.9770695363636333e-2,2.9770791162953454e-2,2.977088108436853e-2,2.977096512788157e-2,2.9771043293492574e-2,2.977111558120153e-2,2.9771181991008464e-2,2.977124252291335e-2,2.9771297176916206e-2,2.977134595301702e-2,2.977139918914701e-2,2.977149127107448e-2,2.9771579998891046e-2,2.9771665372596717e-2,2.9771747392191492e-2,2.9771826057675376e-2,2.9771901369048358e-2,2.9771973326310444e-2,2.9772041929461632e-2,2.9772107178501924e-2,2.9772169073431325e-2,2.977222761424982e-2,2.9772282800957423e-2,2.9772334633554134e-2,2.977238311203994e-2,2.9772428236414857e-2,2.9772470006678868e-2,2.9772508422831995e-2,2.977254348487422e-2,2.977257519280554e-2,2.9772603546625975e-2,2.9772628546335507e-2,2.9772650191934147e-2,2.9772668483421885e-2,2.9772683420798727e-2,2.9772695004064674e-2,2.977270323321973e-2,2.9772708108263882e-2,2.9772709629197137e-2,2.97727077960195e-2,2.9772702608730963e-2,2.977269406733153e-2,2.9772682171821198e-2,2.977266692219998e-2,2.977264831846785e-2,2.977262636062484e-2,2.9772601048670917e-2,2.977257238260611e-2,2.97725403624304e-2,2.9772504988143798e-2,2.977246625974629e-2,2.9772424177237893e-2,2.9772378740618596e-2,2.9772377162415726e-2,2.9772377226230405e-2,2.977237624922192e-2,2.9772374231390276e-2,2.9772371172735464e-2,2.9772367073257495e-2,2.9772361932956362e-2,2.9772355751832066e-2,2.97723485298846e-2,2.977234026711398e-2,2.977233096352019e-2,2.9772320619103235e-2,2.9772309233863127e-2,2.977229680779985e-2,2.9772283340913412e-2,2.9772268833203806e-2,2.9772253284671042e-2,2.977223669531511e-2,2.9772219065136028e-2,2.9772200394133762e-2,2.9772180682308347e-2,2.977215992965977e-2,2.9772104419403266e-2,2.9772049064281957e-2,2.9771993997285938e-2,2.9771940805747205e-2,2.977188831976073e-2,2.9771836393159248e-2,2.977178502594275e-2,2.9771734218111252e-2,2.9771683969664745e-2,2.9771634280603226e-2,2.9771585150926698e-2,2.977153658063516e-2,2.9771488569728617e-2,2.977144111820707e-2,2.9771394226070502e-2,2.9771360034935305e-2,2.9771327857913397e-2,2.977129703071347e-2,2.9771267553335527e-2,2.9771239425779576e-2,2.9771212648045598e-2,2.9771187220133607e-2,2.9771163142043602e-2,2.977114041377558e-2,2.9771119035329537e-2,2.9771099006705482e-2,2.977108032790341e-2,2.977106299892332e-2,2.9771047019765212e-2,2.9771032390429088e-2,2.9771019110914954e-2,2.9771007181222796e-2,2.977099660135262e-2,2.9770987371304434e-2,2.977097949107823e-2,2.9770972960674005e-2,2.9770967780091768e-2,2.977096394933151e-2,2.977096146839324e-2,2.977096033727695e-2,2.977096055598264e-2,2.9770962124510327e-2,2.9770965042859986e-2,2.977096931103163e-2,2.9770974929025255e-2,2.9770981896840874e-2,2.9770998957231756e-2,2.9771029502637134e-2,2.97710626486339e-2,2.9771098395222042e-2,2.9771136742401578e-2,2.977117769017248e-2,2.977122123853478e-2,2.977126738748846e-2,2.9771316137033522e-2,2.9771367487169964e-2,2.9771421437897794e-2,2.9771477989217005e-2,2.9771537141127593e-2,2.977159889362957e-2,2.9771663246722934e-2,2.977173020040768e-2,2.97717997546838e-2,2.9771871909551308e-2,2.9771946665010204e-2,2.9772024021060477e-2,2.977210397770213e-2,2.977218653493518e-2,2.9772271692759603e-2,2.9772359451175408e-2,2.9772449810182594e-2,2.9772542769781172e-2,2.9772638329971124e-2,2.9772736490752467e-2,2.9772837252125185e-2,2.9772940614089295e-2,2.9773046576644778e-2,2.977315513979165e-2,2.977328682023573e-2,2.977342399159907e-2,2.977356512576499e-2,2.9773710222733472e-2,2.9773859282504526e-2,2.9774012305078153e-2,2.9774169290454344e-2,2.977433023863311e-2,2.9774495149614447e-2,2.9774664023398352e-2,2.977483685998483e-2,2.9775013659373878e-2,2.9775194421565492e-2,2.9775379146559682e-2,2.9775567834356437e-2,2.9775760484955765e-2,2.9775957098357664e-2,2.977615767456213e-2,2.977636221356917e-2,2.9776570715378776e-2,2.9776783179990954e-2,2.9776999607405704e-2,2.9777219997623026e-2,2.977744435064291e-2,2.9777672666465374e-2,2.9777904945090406e-2,2.9778141186518007e-2,2.9778381390748176e-2,2.9778625557780915e-2,2.9778873687616222e-2,2.977912578025411e-2,2.9779389227180316e-2,2.977966780176514e-2,2.9779951685160545e-2,2.9780240897968997e-2,2.978053546079296e-2,2.9780835394234907e-2,2.978114071889731e-2,2.978145145538264e-2,2.978176762429335e-2,2.9782089246231935e-2,2.9782416341800854e-2,2.9782748931602564e-2,2.9783087036239553e-2,2.9783430676314285e-2,2.9783779872429226e-2,2.9784134645186852e-2,2.9784495015189625e-2,2.978486100304002e-2,2.97852326293405e-2,2.9785609914693548e-2,2.9785992879701618e-2,2.9786381544967194e-2,2.9786775931092736e-2,2.978717605868071e-2,2.9787581948333603e-2,2.978799362065387e-2,2.9788411096243982e-2,2.9788834395706416e-2,2.978926353964363e-2,2.97896985486581e-2,2.9790139443352306e-2,2.97905862443287e-2,2.9791038972189765e-2,2.9791497647537964e-2,2.9791962290975766e-2,2.9792432923105645e-2,2.9792909564530064e-2,2.97933922358515e-2,2.979388095767242e-2,2.9794375750595296e-2,2.9794876635222595e-2,2.9795383632156777e-2,2.979589676200033e-2,2.9796416045355715e-2,2.97969415028254e-2,2.979747315501186e-2,2.9798011022517557e-2,2.9798555125944967e-2,2.9799113667415982e-2,2.9799686728937496e-2,2.9800267085055416e-2,2.9800854776543675e-2,2.980144984417622e-2,2.9802052328726993e-2,2.9802662270969924e-2,2.980327971167895e-2,2.980390469162802e-2,2.980453725159106e-2,2.9805177432342025e-2,2.9805825274654835e-2,2.9806480819303437e-2,2.9807144107061766e-2,2.9807815178703772e-2,2.9808494075003376e-2,2.9809180836734527e-2,2.980987550467117e-2,2.981057811958722e-2,2.9811288722256638e-2,2.9812007353453355e-2,2.9812734053951302e-2,2.9813468864524434e-2,2.9814211825946676e-2,2.9814962978991968e-2,2.981572236443425e-2,2.9816490023047464e-2,2.9817265995605545e-2,2.9818050322882424e-2,2.9818843045652053e-2,2.9819644204688366e-2,2.9820453840765298e-2,2.9821271994656787e-2,2.982209870713677e-2,2.9822934018979196e-2,2.9823777970957994e-2,2.9824630603847102e-2,2.9825491958420464e-2,2.982636207545201e-2,2.982724099571569e-2,2.9828128759985435e-2,2.982902540903518e-2,2.982993098363887e-2,2.9830845524570448e-2,2.9831769072603834e-2,2.9832701668512988e-2,2.9833643353071832e-2,2.9834594167054307e-2,2.9835557333133172e-2,2.9836531886043776e-2,2.9837516014566783e-2,2.983850976601601e-2,2.983951318770528e-2,2.984052632694841e-2,2.9841549231059222e-2,2.984258194735155e-2,2.9843624523139205e-2,2.9844677005736016e-2,2.98457394424558e-2,2.9846811880612376e-2,2.9847894367519574e-2,2.9848986950491214e-2,2.9850089676841118e-2,2.9851202593883106e-2,2.9852325748931006e-2,2.985345918929863e-2,2.985460296229981e-2,2.985575711524836e-2,2.9856921695458113e-2,2.985809675024288e-2,2.985928232691648e-2,2.9860478472792763e-2,2.9861685235185512e-2,2.986290266140858e-2,2.986413079877577e-2,2.9865369694600918e-2,2.9866619396197835e-2,2.9867879950880354e-2,2.9869151405962285e-2,2.987043380875746e-2,2.987172720657969e-2,2.9873031646742817e-2,2.987434717656064e-2,2.9875673843347002e-2,2.9877011694415714e-2,2.9878360777080594e-2,2.987972113865547e-2,2.9881092826454164e-2,2.9882475887790503e-2,2.9883870369978294e-2,2.988527632033138e-2,2.9886693786163567e-2,2.9888122814788688e-2,2.9889563453520552e-2,2.9891015749672994e-2,2.989247975055983e-2,2.9893955188725282e-2,2.989544228422869e-2,2.989694119890692e-2,2.98984519795196e-2,2.9899974672826367e-2,2.9901509325586856e-2,2.9903055984560698e-2,2.9904614696507528e-2,2.990618550818698e-2,2.9907768466358682e-2,2.990936361778227e-2,2.9910971009217392e-2,2.9912590687423662e-2,2.9914222699160716e-2,2.9915867091188198e-2,2.991752391026573e-2,2.9919193203152956e-2,2.9920875016609498e-2,2.9922569397395005e-2,2.9924276392269095e-2,2.9925996047991406e-2,2.9927728411321578e-2,2.992947352901924e-2,2.993123144784403e-2,2.993300221455557e-2,2.9934785875913503e-2,2.9936582478677462e-2,2.9938392069607078e-2,2.9940214695461983e-2,2.9942050403001814e-2,2.9943899238986205e-2,2.9945761250174785e-2,2.9947636483327194e-2,2.9949524985203056e-2,2.995142680256202e-2,2.9953341982163702e-2,2.995527057076775e-2,2.9957212615133788e-2,2.995916816202145e-2,2.9961137258190374e-2,2.9963119950400192e-2,2.9965116285410535e-2,2.9967126309981044e-2,2.9969150070871343e-2,2.997118761484107e-2,2.9973238988649856e-2,2.997530423905734e-2,2.997738341282315e-2,2.9979476439540992e-2,2.9981583450805403e-2,2.9983704516742763e-2,2.998583968393242e-2,2.9987988998953743e-2,2.9990152508386082e-2,2.9992330258808805e-2,2.9994522296801274e-2,2.9996728668942846e-2,2.9998949421812884e-2,3.0001184601990735e-2,3.0003434256055776e-2,3.000569843058737e-2,3.000797717216486e-2,3.001027052736762e-2,3.0012578542775007e-2,3.0014901264966375e-2,3.0017238740521087e-2,3.001959101601851e-2,3.0021958138038003e-2,3.002434015315892e-2,3.0026737107960624e-2,3.0029149049022475e-2,3.0031576022923837e-2,3.003401807624407e-2,3.0036475255562523e-2,3.003894760745857e-2,3.0041435178511572e-2,3.004393801530087e-2,3.004645616440585e-2,3.0048989672405855e-2,3.0051538585880253e-2,3.0054102951408406e-2,3.0056682815569665e-2,3.0059278224943402e-2,3.0061889226108963e-2,3.006451586564572e-2,3.006715819013303e-2,3.0069816246150256e-2,3.007249008027675e-2,3.007517973909188e-2,3.0077885269175004e-2,3.0080606717105482e-2,3.0083344129462678e-2,3.008609755282594e-2,3.0088867033774648e-2,3.0091652618888146e-2,3.0094454354745802e-2,3.0097274098972615e-2,3.0100110339119895e-2,3.01029629929631e-2,3.010583210955439e-2,3.0108717737945857e-2,3.0111619927189654e-2,3.011453872633789e-2,3.0117474184442706e-2,3.0120426350556218e-2,3.0123395273730563e-2,3.0126381003017857e-2,3.012938358747024e-2,3.0132403076139826e-2,3.013543951807875e-2,3.0138492962339135e-2,3.0141563457973114e-2,3.0144651054032807e-2,3.0147755799570346e-2,3.015087774363786e-2,3.0154016935287468e-2,3.0157173423571302e-2,3.0160347257541485e-2,3.0163538486250155e-2,3.0166747158749427e-2,3.0169973324091437e-2,3.0173217031328303e-2,3.017647832951216e-2,3.017975726769513e-2,3.0183053894929347e-2,3.0186368260266928e-2,3.0189700412760003e-2,3.0193050401460704e-2,3.0196418275421157e-2,3.0199804083693486e-2,3.0203207875329815e-2,3.0206629699382287e-2,3.0210069604903005e-2,3.0213527640944114e-2,3.0217003856557734e-2,3.0220498300795998e-2,3.0224011022711023e-2,3.0227542071354946e-2,3.0231091495779887e-2,3.0234659345037974e-2,3.023824566818134e-2,3.0241850514262106e-2,3.0245473932332404e-2,3.0249116097640923e-2,3.0252780808067436e-2,3.0256464488501094e-2,3.0260167193345806e-2,3.0263888977013268e-2,3.0267629893922947e-2,3.0271389998502117e-2,3.0275169345185846e-2,3.027896798841698e-2,3.028278598264615e-2,3.0286623382331793e-2,3.0290480241940115e-2,3.029435661594513e-2,3.029825255882863e-2,3.0302168125080194e-2,3.0306103369197195e-2,3.0310058345684798e-2,3.0314033109055956e-2,3.03180277138314e-2,3.0322042214539678e-2,3.0326076665717093e-2,3.0330131121907758e-2,3.0334205637663567e-2,3.03383002675442e-2,3.034241506611715e-2,3.0346550087957672e-2,3.035070538764881e-2,3.0354881019781423e-2,3.0359077038954137e-2,3.036329349977337e-2,3.0367530456853333e-2,3.0371787964816023e-2,3.0376066078291235e-2,3.0380364851916544e-2,3.038468434033732e-2,3.0389024598206714e-2,3.039338568018567e-2,3.0397767640942926e-2,3.0402170535155006e-2,3.0406594417506223e-2,3.0411039342688677e-2,3.041550536540226e-2,3.041999254035465e-2,3.042450092226132e-2,3.0429030565845522e-2,3.043358152583832e-2,3.0438153856978525e-2,3.0442747614012784e-2,3.0447362851695508e-2,3.0451999624788895e-2,3.0456657988062946e-2,3.046133799629544e-2,3.0466039704271943e-2,3.047076316678583e-2,3.047550843863824e-2,3.048027557463812e-2,3.0485064629602186e-2,3.048987565835497e-2,3.0494708715728767e-2,3.049956385656369e-2,3.0504441135707605e-2,3.0509340608016196e-2,3.0514262328352925e-2,3.051920635158904e-2,3.0524172732603595e-2,3.0529161526283415e-2,3.0534172787523114e-2,3.0539206571225105e-2,3.054426293229959e-2,3.0549341925664553e-2,3.0554443606245776e-2,3.0559568028976816e-2,3.0564715248799036e-2,3.056988532066158e-2,3.0575078299521375e-2,3.0580294240343146e-2,3.0585533715112585e-2,3.059079900991221e-2,3.0596087591233025e-2,3.0601399517492058e-2,3.0606734847141284e-2,3.0612093638667664e-2,3.061747595059309e-2,3.062288184147444e-2,3.0628311369903544e-2,3.063376459450719e-2,3.0639241573947137e-2,3.0644742366920098e-2,3.0650267032157747e-2,3.0655815628426734e-2,3.066138821452865e-2,3.066698484930005e-2,3.067260559161248e-2,3.0678250500372407e-2,3.068391963452129e-2,3.0689613053035532e-2,3.0695330814926505e-2,3.070107297924054e-2,3.0706839605058937e-2,3.0712630751497945e-2,3.0718446477708793e-2,3.072428684287764e-2,3.0730151906225644e-2,3.0736041727008903e-2,3.0741956364518482e-2,3.0747895878080408e-2,3.0753860327055665e-2,3.0759849770840203e-2,3.0765864268864934e-2,3.077190388059573e-2,3.0777968665533437e-2,3.078405868321383e-2,3.0790173993207683e-2,3.0796314083873556e-2,3.0802480075142163e-2,3.0808670606584893e-2,3.0814887336348053e-2,3.082113344031803e-2,3.0827405034232917e-2,3.0833702118092714e-2,3.0840024691897422e-2,3.084637275564704e-2,3.085274630934157e-2,3.0859145352981007e-2,3.086556988656535e-2,3.0872019910094608e-2,3.087849542356878e-2,3.0884996426987856e-2,3.0891525301851522e-2,3.0898091564414202e-2,3.090468438628571e-2,3.091130376746604e-2,3.0917949707955205e-2,3.09246222077532e-2,3.0931321266860018e-2,3.093804688527567e-2,3.0944799063000145e-2,3.0951577800033447e-2,3.095838309637558e-2,3.0965214952026542e-2,3.097207336698633e-2,3.097895834125495e-2,3.0985869874832393e-2,3.099280796771867e-2,3.0999772619913775e-2,3.1006763831417705e-2,3.101378160223046e-2,3.1020825932352048e-2,3.102789682178247e-2,3.1034994270521716e-2,3.104211827856978e-2,3.104926884592668e-2,3.1056445972592415e-2,3.106364965856697e-2,3.1070894286196686e-2,3.107816991026203e-2,3.1085473438280997e-2,3.109280487025357e-2,3.1100164206179767e-2,3.110755144605958e-2,3.1114966589893007e-2,3.1122409637680044e-2,3.112988058942071e-2,3.1137379445114983e-2,3.114490620476287e-2,3.115246086836438e-2,3.1160043435919507e-2,3.1167653907428247e-2,3.1175292282890604e-2,3.1182958562306573e-2,3.1190652745676166e-2,3.119837483299937e-2,3.1206124824276187e-2,3.1213902719506626e-2,3.1221708518690678e-2,3.122954222182835e-2,3.1237403828919638e-2,3.1245293339964536e-2,3.125321075496306e-2,3.1261164459463905e-2,3.126915693771732e-2,3.127717873174086e-2,3.12852298415345e-2,3.129331026709825e-2,3.130142000843211e-2,3.130955906553609e-2,3.131772743841018e-2,3.132592512705438e-2,3.1334152131468694e-2,3.134240845165311e-2,3.135069408760764e-2,3.135900903933228e-2,3.1367353306827044e-2,3.137572689009191e-2,3.138412978912688e-2,3.139256200393197e-2,3.1401023534507175e-2,3.140951438085248e-2,3.1418034542967904e-2,3.142658402085344e-2,3.143516281450908e-2,3.144377092393484e-2,3.145240834913071e-2,3.1461075090096685e-2,3.146977315205963e-2,3.147851894560203e-2,3.148729578219354e-2,3.149610368255866e-2,3.150494266742187e-2,3.151381275750767e-2,3.152271397354055e-2,3.1531646336245e-2,3.154060986634551e-2,3.154960458456658e-2,3.1558630511632685e-2,3.1567687668268334e-2,3.157677607519801e-2,3.15858957531462e-2,3.15950467228374e-2,3.160422900499611e-2,3.161344262034681e-2,3.162268758961399e-2,3.1631963933522154e-2,3.164127167279578e-2,3.165061082815936e-2,3.165998142033741e-2,3.166938347005438e-2,3.16788169980348e-2,3.168828202500314e-2,3.1697778571683884e-2,3.1707306658801546e-2,3.17168663070806e-2,3.172645753724555e-2,3.173608037002088e-2,3.1745734826131085e-2,3.175542092630066e-2,3.176513869125408e-2,3.177488814171585e-2,3.1784669298410465e-2,3.17944821820624e-2,3.1804326813396164e-2,3.181420321313624e-2,3.182411140200712e-2,3.183405140073329e-2,3.184402323003925e-2,3.1854026910649494e-2,3.186406246328851e-2,3.187412990868078e-2,3.188422926755081e-2,3.189436056062308e-2,3.1904523808622076e-2,3.191471903227231e-2,3.192494625229826e-2,3.1935218919396234e-2,3.1945524466644976e-2,3.1955862919093546e-2,3.1966234314364655e-2,3.197663869008101e-2,3.198707608386532e-2,3.199754653334029e-2,3.200805007612864e-2,3.201858674985306e-2,3.2029156592136274e-2,3.2039759640601e-2,3.205039593286991e-2,3.206106550656575e-2,3.207176839931121e-2,3.2082504648729e-2,3.209327429244183e-2,3.2104077368072415e-2,3.2114913913243455e-2,3.212578396557766e-2,3.213668756269775e-2,3.214762474222641e-2,3.215859554178637e-2,3.2169599999000334e-2,3.2180638151491005e-2,3.2191710036881094e-2,3.220281569279331e-2,3.2213955156850355e-2,3.2225128466674954e-2,3.22363356598898e-2,3.224757677411762e-2,3.225885184698109e-2,3.227016091610295e-2,3.228150401910589e-2,3.229288119361263e-2,3.230429247724588e-2,3.231573790762834e-2,3.232721752238272e-2,3.233873135913173e-2,3.235027945549808e-2,3.2361861849104466e-2,3.237347857757362e-2,3.238512967852824e-2,3.2396815189591026e-2,3.2408535148384696e-2,3.242028959253196e-2,3.243207855965551e-2,3.244390208737808e-2,3.245576021332237e-2,3.246765027851106e-2,3.247957452467972e-2,3.2491533291991885e-2,3.2503526614271264e-2,3.2515554525341564e-2,3.25276170590265e-2,3.253971424914978e-2,3.25518461295351e-2,3.2564012734006186e-2,3.257621409638674e-2,3.2588450250500466e-2,3.2600721230171076e-2,3.2613027069222277e-2,3.262536780147779e-2,3.26377434607613e-2,3.265015408089653e-2,3.2662599695707194e-2,3.267508033901699e-2,3.268759604464963e-2,3.270014684642882e-2,3.271273277817828e-2,3.2725353873721705e-2,3.273801016688281e-2,3.27507016914853e-2,3.2763428481352885e-2,3.277619057030928e-2,3.2788987992178185e-2,3.280182078078331e-2,3.2814688969948366e-2,3.282759259349706e-2,3.28405316852531e-2,3.28535062790402e-2,3.286651640868207e-2,3.287956210800241e-2,3.289264341082492e-2,3.290576035097333e-2,3.291891296227134e-2,3.293210127854265e-2,3.294532533361099e-2,3.295858516130005e-2,3.297188079543354e-2,3.2985212269835175e-2,3.299857961832865e-2,3.3011982874737694e-2,3.3025422072886e-2,3.303889724659729e-2,3.3052408429695264e-2,3.306595565600363e-2,3.307952779272827e-2,3.309313231030454e-2,3.3106772081690126e-2,3.312044712285382e-2,3.313415744976444e-2,3.3147903078390786e-2,3.316168402470168e-2,3.317550030466593e-2,3.318935193425234e-2,3.320323892942972e-2,3.321716130616688e-2,3.323111908043263e-2,3.324511226819578e-2,3.325914088542515e-2,3.327320494808953e-2,3.3287304472157754e-2,3.3301439473598614e-2,3.331560996838091e-2,3.332981597247348e-2,3.334405750184512e-2,3.3358334572464635e-2,3.3372647200300844e-2,3.338699540132255e-2,3.340137919149856e-2,3.3415798586797704e-2,3.343025360318877e-2,3.344474425664057e-2,3.3459270563121916e-2,3.3473832538601624e-2,3.3488430199048506e-2,3.350306356043136e-2,3.3517732638719e-2,3.353243744988025e-2,3.354717800988389e-2,3.356195433469875e-2,3.357676644029364e-2,3.3591614342637376e-2,3.3606498057698754e-2,3.362141760144658e-2,3.363637298984968e-2,3.365136423887685e-2,3.3666391364496916e-2,3.3681454382678666e-2,3.369655330939093e-2,3.371168816060251e-2,3.37268589522822e-2,3.374206570039884e-2,3.375730842092122e-2,3.3772571947907455e-2,3.378786341459922e-2,3.380318950569126e-2,3.381855020911707e-2,3.3833945512810146e-2,3.384937540470399e-2,3.386483987273209e-2,3.388033890482793e-2,3.3895872488925005e-2,3.391144061295681e-2,3.392704326485685e-2,3.39426804325586e-2,3.395835210399556e-2,3.397405826710122e-2,3.398979890980908e-2,3.400557402005262e-2,3.402138358576535e-2,3.403722759488074e-2,3.405310603533231e-2,3.406901889505353e-2,3.4084966161977905e-2,3.410094782403893e-2,3.4116963869170076e-2,3.4133014285304866e-2,3.414909906037677e-2,3.4165218182319296e-2,3.418137163906593e-2,3.4197559418550155e-2,3.421378150870548e-2,3.423003789746539e-2,3.4246328572763385e-2,3.4262653522532945e-2,3.427901273470757e-2,3.4295406197220754e-2,3.431183389800599e-2,3.432829582499676e-2,3.4344791966126574e-2,3.4361322309328916e-2,3.437788684253728e-2,3.4394485553685156e-2,3.441111843070603e-2,3.442778546153341e-2,3.444448663410079e-2,3.446122193634164e-2,3.447799135618948e-2,3.4494794881577785e-2,3.451163250044006e-2,3.4528504200709784e-2,3.4545393186696166e-2,3.456230282657134e-2,3.4579244691531966e-2,3.4596218732879956e-2,3.461322490191725e-2,3.463026314994577e-2,3.464733342826745e-2,3.4664435688184225e-2,3.4681569880998006e-2,3.469873595801074e-2,3.4715933870524344e-2,3.4733163569840755e-2,3.47504250072619e-2,3.476771813408971e-2,3.4785042901626095e-2,3.480239926117301e-2,3.481978716403237e-2,3.4837206561506115e-2,3.485465740489616e-2,3.487213964550443e-2,3.488966343939995e-2,3.4907241017982434e-2,3.492484840844869e-2,3.4942486024710034e-2,3.4960154954050915e-2,3.4977854032920974e-2,3.49955832613202e-2,3.501334263924858e-2,3.5031132166706135e-2,3.5048951843692853e-2,3.5066801670208744e-2,3.508468164625381e-2,3.510259177182803e-2,3.512052806449872e-2,3.513848744686315e-2,3.515647599854846e-2,3.517449371955463e-2,3.5192540609881674e-2,3.5210616669529585e-2,3.522872189849836e-2,3.524685629678801e-2,3.526501986439852e-2,3.5283212601329904e-2,3.5301434507582156e-2,3.531968558315527e-2,3.533796582804926e-2,3.535627524226412e-2,3.537461382579984e-2,3.539298157865643e-2,3.541137850083389e-2,3.542980459233222e-2,3.544825985315141e-2,3.5466744283291475e-2,3.548525788275241e-2,3.550378701376777e-2,3.552233537549369e-2,3.554091085700866e-2,3.55595134583127e-2,3.55595134583127e-2,3.5488883892639114e-2,3.54185202953767e-2,3.534842364997133e-2,3.527859315262374e-2,3.520902623536682e-2,3.513972289820058e-2,3.507068314112501e-2,3.500190696414012e-2,3.493331227336222e-2,3.4864960780271494e-2,3.479686335824353e-2,3.472902000727834e-2,3.466143072737591e-2,3.459409551853626e-2,3.452701438075938e-2,3.4460187314045265e-2,3.439361431839393e-2,3.432729539380536e-2,3.426123054027956e-2,3.419541975781653e-2,3.4129863046416284e-2,3.406456040607879e-2,3.399951183680408e-2,3.393471733859214e-2,3.3870176911442965e-2,3.380589055535656e-2,3.374184439645189e-2,3.3677880905499606e-2,3.3614152917718604e-2,3.355066043310888e-2,3.3487403451670436e-2,3.342438197340327e-2,3.3361595998307396e-2,3.329904552638279e-2,3.3236730557629476e-2,3.317465109204744e-2,3.3112807129636684e-2,3.305119867039722e-2,3.298982571432903e-2,3.2928688261432124e-2,3.28677863117065e-2,3.2807119865152154e-2,3.2746688921769095e-2,3.268649348155731e-2,3.262653354451682e-2,3.256675405219919e-2,3.2507055866892454e-2,3.244757262923646e-2,3.238830433923122e-2,3.232925099687672e-2,3.227041260217296e-2,3.221178915511995e-2,3.215338065571768e-2,3.209518710396616e-2,3.203720849986538e-2,3.1979444843415354e-2,3.1921896134616067e-2,3.186456237346753e-2,3.1807443559969735e-2,3.1750539694122684e-2,3.169385077592638e-2,3.163737680538082e-2,3.1581117782486e-2,3.152507370724193e-2,3.1469151721579124e-2,3.1413330249003286e-2,3.135770375674575e-2,3.130227224480653e-2,3.1247035713185618e-2,3.1191994161883008e-2,3.1137147590898726e-2,3.1082496000232742e-2,3.102803938988507e-2,3.0973777759855707e-2,3.0919711110144656e-2,3.0865839440751917e-2,3.0812162751677485e-2,3.0758681042921364e-2,3.070539431448355e-2,3.065230256636406e-2,3.059940579856287e-2,3.0546704011079992e-2,3.0494197203915416e-2,3.0441761201098608e-2,3.0389447122804218e-2,3.0337309388531793e-2,3.028534799828133e-2,3.0233562952052814e-2,3.0181954249846262e-2,3.013052189166166e-2,3.0079265877499026e-2,3.0028186207358344e-2,2.997728288123962e-2,2.9926555899142858e-2,2.987600526106805e-2,2.9825630967015203e-2,2.9775433016984314e-2,2.972541141097538e-2,2.9675566148988402e-2,2.9625897231023386e-2,2.9576404657080328e-2,2.952708842715922e-2,2.947779984972789e-2,2.9428652331442998e-2,2.9379664098356066e-2,2.93308351504671e-2,2.928216548777608e-2,2.9233655110283037e-2,2.918530401798794e-2,2.913711221089081e-2,2.908907968899165e-2,2.9041206452290438e-2,2.899349250078719e-2,2.89459378344819e-2,2.8898542453374577e-2,2.8851306357465207e-2,2.8804229546753803e-2,2.8757312021240357e-2,2.871055378092487e-2,2.8663954825807348e-2,2.8617502420221777e-2,2.8571067664183342e-2,2.852477673525162e-2,2.84787713605458e-2,2.843291382819337e-2,2.839574153817143e-2,2.839574153817143e-2,2.838719153648635e-2,2.834161466272032e-2,2.8296172192591337e-2,2.8250862791224404e-2,2.8205687867492453e-2,2.816064617909075e-2,2.811573772601929e-2,2.8070962508278067e-2,2.8026320525867083e-2,2.7981811778786343e-2,2.7937436267035848e-2,2.789319399061559e-2,2.7849068803586775e-2,2.7805009043642505e-2,2.776107559095986e-2,2.7717268445538845e-2,2.7673587607379462e-2,2.7630033076481698e-2,2.758660485284557e-2,2.7543302936471063e-2,2.750012732735818e-2,2.7457078025506933e-2,2.741415503091731e-2,2.737135834358931e-2,2.7328687963522946e-2,2.7286143890718203e-2,2.7243726125175085e-2,2.72014346668936e-2,2.7159269515873743e-2,2.7117230672115508e-2,2.7075318135618903e-2,2.7033531906383926e-2,2.6991871984410575e-2,2.695033836969885e-2,2.6908931062248755e-2,2.6867600058599502e-2,2.6826302665431987e-2,2.6785119965356857e-2,2.6744051958374107e-2,2.6703098644483735e-2,2.666226002368575e-2,2.6621536095980156e-2,2.6580926861366937e-2,2.6540432319846104e-2,2.6500052471417658e-2,2.645978731608159e-2,2.6419636853837906e-2,2.637960108468661e-2,2.6339680008627697e-2,2.6299873625661167e-2,2.6260181935787018e-2,2.622060493900525e-2,2.618114263531587e-2,2.6141795024718875e-2,2.610256210721426e-2,2.606344388280203e-2,2.6024440351482186e-2,2.5985551513254726e-2,2.5946701497269253e-2,2.5907892251532606e-2,2.5869185672574718e-2,2.583058176039559e-2,2.5792080514995222e-2,2.575368193637362e-2,2.571538602453078e-2,2.56771927794667e-2,2.563910220118137e-2,2.560111428967481e-2,2.556322904494701e-2,2.5525446466997975e-2,2.54877665558277e-2,2.545018931143618e-2,2.5412714733823425e-2,2.5375342822989432e-2,2.5338073578934195e-2,2.5300907001657724e-2,2.5263843091160008e-2,2.5226881847441058e-2,2.5190023270500864e-2,2.515326736033944e-2,2.511661411695677e-2,2.5080005567503737e-2,2.5043467340700804e-2,2.500702149033366e-2,2.4970667648715767e-2,2.4934405448160588e-2,2.489823452098158e-2,2.48621544994922e-2,2.4826165016005913e-2,2.4790265702836174e-2,2.4754456192296444e-2,2.4718736116700186e-2,2.4683105108360855e-2,2.4647562799591915e-2,2.461210882270682e-2,2.4576742810019033e-2,2.4541464393842017e-2,2.4506273206489224e-2,2.447116888027412e-2,2.4436151047510162e-2,2.4401219340510805e-2,2.4366373391589525e-2,2.4331612833059766e-2,2.4296937297234988e-2,2.4262346416428656e-2,2.4227839822954234e-2,2.4193405839947946e-2,2.41590460357377e-2,2.412476709872639e-2,2.409056857447374e-2,2.4056450008539492e-2,2.4022410946483386e-2,2.398845093386515e-2,2.3954569516244525e-2,2.3920766239181258e-2,2.3887040648235075e-2,2.3853392288965717e-2,2.3819820706932924e-2,2.378632544769643e-2,2.375290605681597e-2,2.3719562079851285e-2,2.3686293062362113e-2,2.3653098549908193e-2,2.3619978088049255e-2,2.3586931222345037e-2,2.3553957498355288e-2,2.3521056461639735e-2,2.3488227657758116e-2,2.345547063227017e-2,2.342278493073563e-2,2.339017009871424e-2,2.335763052472996e-2,2.3325166856474934e-2,2.329277391273526e-2,2.3260451284874584e-2,2.3228198564256522e-2,2.3196015342244716e-2,2.3163901210202797e-2,2.3131855759494394e-2,2.309987858148314e-2,2.3067969267532667e-2,2.3036127409006613e-2,2.3004352597268598e-2,2.2972644423682263e-2,2.2941002479611238e-2,2.290942635641915e-2,2.2877915645469638e-2,2.2846469938126328e-2,2.2815088825752866e-2,2.2783771899712865e-2,2.275251875136997e-2,2.2721328972087798e-2,2.2690202153229998e-2,2.2659137886160197e-2,2.262813576224202e-2,2.2597195372839107e-2,2.2566322371397496e-2,2.2535521548991733e-2,2.2504783207514117e-2,2.247410701278723e-2,2.244349263063364e-2,2.241293972687591e-2,2.238244796733662e-2,2.235201701783833e-2,2.232164654420361e-2,2.2291336212255035e-2,2.2261085687815176e-2,2.223089463670659e-2,2.2200762724751865e-2,2.217068961777356e-2,2.2140674981594242e-2,2.211071848203649e-2,2.2080819784922864e-2,2.2050978556075938e-2,2.2021194461318283e-2,2.1991467166472465e-2,2.196179633736105e-2,2.1932181639806626e-2,2.190262273963174e-2,2.187311930265898e-2,2.1843670994710906e-2,2.1814281077799327e-2,2.1784956421947166e-2,2.175568754508648e-2,2.1726474175684903e-2,2.169731604221005e-2,2.1668212873129544e-2,2.1639164396911006e-2,2.161017034202207e-2,2.1581230436930342e-2,2.155234441010345e-2,2.152351199000902e-2,2.1494732905114677e-2,2.1466006883888035e-2,2.143733365479672e-2,2.1408712946308354e-2,2.1380144486890566e-2,2.1351628005010972e-2,2.132316322913719e-2,2.1294749887736854e-2,2.126638770927758e-2,2.1238076422226988e-2,2.1209815755052704e-2,2.1181605436222356e-2,2.1153445194203552e-2,2.1125334757463927e-2,2.1097275404498347e-2,2.1069274202256825e-2,2.1041323198808567e-2,2.1013422168611528e-2,2.098557088612366e-2,2.095776912580292e-2,2.0930016662107268e-2,2.0902313269494658e-2,2.0874658722423035e-2,2.0847052795350367e-2,2.0819495262734602e-2,2.0791985899033697e-2,2.0764524478705613e-2,2.0737110776208295e-2,2.0709744565999704e-2,2.0682425622537796e-2,2.0655153720280525e-2,2.0627928633685844e-2,2.0600750137211712e-2,2.0573618005316083e-2,2.054653201245691e-2,2.0519491933092153e-2,2.049249754167976e-2,2.0465548612677693e-2,2.0438644920543907e-2,2.0411786635577793e-2,2.038498135998889e-2,2.035822167195383e-2,2.033150738801898e-2,2.0304838324911426e-2,2.027821429953896e-2,2.0251635128990083e-2,2.022510063053402e-2,2.01986106216207e-2,2.0172164919880768e-2,2.014576334312557e-2,2.0119405709347175e-2,2.0093091836718365e-2,2.0066821543592628e-2,2.0040594648504162e-2,2.0014410970167887e-2,1.9988270327479424e-2,1.9962172539515113e-2,1.9936117425532005e-2,1.991010480496786e-2,1.9884134497441152e-2,1.985820632275107e-2,1.9832320100877508e-2,1.9806475651981074e-2,1.9780672796403095e-2,1.9754911354665602e-2,1.9729191147471344e-2,1.9703511995703773e-2,1.9677873720427064e-2,1.9652276142886095e-2,1.962671908450646e-2,1.9601202366894468e-2,1.9575725811837134e-2,1.9550289241302185e-2,1.952489247743807e-2,1.949953534257394e-2,1.9474217659219657e-2,1.94489392500658e-2,1.942369993798366e-2,1.9398503348518795e-2,1.9373350023095023e-2,1.9348236045051766e-2,1.9323161270257475e-2,1.929812555526041e-2,1.9273128757288597e-2,1.9248170734249864e-2,1.9223251344731802e-2,1.9198370448001805e-2,1.917352790400704e-2,1.9148723573374462e-2,1.9123957317410803e-2,1.9099228998102593e-2,1.907453847811614e-2,1.9049885620797527e-2,1.9025270290172636e-2,1.900069235094712e-2,1.8976151668506427e-2,1.895164810891578e-2,1.8927181538920194e-2,1.890275182594446e-2,1.887835883809317e-2,1.8854002444150666e-2,1.8829682513581115e-2,1.8805398916528437e-2,1.8781151523816354e-2,1.8756940206948368e-2,1.8732764838107756e-2,1.870862529015759e-2,1.8684521436640726e-2,1.8660453151779798e-2,1.8636420310477225e-2,1.861242278831521e-2,1.8588460461555753e-2,1.8564533207140615e-2,1.8540640902691356e-2,1.851678342650932e-2,1.8492960657575636e-2,1.8469172475551205e-2,1.8445421375642545e-2,1.8421705074816618e-2,1.8398023280904008e-2,1.837437588758912e-2,1.8350762789423693e-2,1.8327183881826824e-2,1.8303639061084957e-2,1.828012822435188e-2,1.8256651269648733e-2,1.8233208095864e-2,1.8209798602753516e-2,1.8186422690940462e-2,1.8163080261915366e-2,1.8139771218036106e-2,1.8116495462527905e-2,1.809325289948334e-2,1.8070043433862325e-2,1.8046866971492135e-2,1.8023723419067376e-2,1.8000612684150024e-2,1.7977534675169386e-2,1.7954489301422114e-2,1.7931476473072222e-2,1.790849610115107e-2,1.788554809755735e-2,1.786263237505712e-2,1.7839748847283773e-2,1.781689742873806e-2,1.7794079141257066e-2,1.7771294581061928e-2,1.7748540724325863e-2,1.7725818451871444e-2,1.7703128245467978e-2,1.768046905657043e-2,1.7657840885178803e-2,1.7635243731293094e-2,1.7612677594913303e-2,1.7590142476039437e-2,1.7567638374671485e-2,1.7545165290809454e-2,1.7522723224453345e-2,1.750031217560315e-2,1.7477932144258877e-2,1.7455582845701874e-2,1.7433251667511723e-2,1.74109505686107e-2,1.7388679548998812e-2,1.7366438608676055e-2,1.734422774764243e-2,1.7322046965897935e-2,1.7299896263442575e-2,1.7277775640276345e-2,1.7255685096399246e-2,1.723362463181128e-2,1.721159424651245e-2,1.7189593940502748e-2,1.7167623713782176e-2,1.714568356635074e-2,1.7123773498208435e-2,1.710189350935526e-2,1.708004359979122e-2,1.705822376951631e-2,1.703643401853053e-2,1.7014674346833885e-2,1.699294475442637e-2,1.697124524130799e-2,1.6949575807478738e-2,1.692793645293862e-2,1.6906327177687634e-2,1.688474798172578e-2,1.686319886505306e-2,1.6841658063395663e-2,1.682014502886348e-2,1.6798660467981192e-2,1.6777204380748804e-2,1.675577676716631e-2,1.6734377627233715e-2,1.671300696095102e-2,1.6691664768318216e-2,1.667035104933531e-2,1.6649065804002303e-2,1.6627809032319196e-2,1.6606580734285985e-2,1.658538090990267e-2,1.6564209559169252e-2,1.654306668208573e-2,1.6521952278652108e-2,1.650086634886838e-2,1.647980889273455e-2,1.645877991025062e-2,1.6437779401416587e-2,1.641680736623245e-2,1.6395863804698207e-2,1.6374948716813865e-2,1.635406210257942e-2,1.633320396199487e-2,1.631237429506022e-2,1.6291573101775463e-2,1.6270779450284118e-2,1.6250010695335708e-2,1.6229268773537874e-2,1.6208553684890617e-2,1.618786542939394e-2,1.616720400704784e-2,1.614656941785231e-2,1.612596166180736e-2,1.610538073891299e-2,1.608482664916919e-2,1.6064299392575976e-2,1.604379896913333e-2,1.6023325378841265e-2,1.6002878621699773e-2,1.598245869770886e-2,1.5962065606868525e-2,1.5941699349178766e-2,1.5921359924639583e-2,1.5901047333250977e-2,1.5880761575012947e-2,1.5860502649925494e-2,1.5840270557988617e-2,1.5820065299202317e-2,1.5799886873566593e-2,1.577973528108145e-2,1.575961052174688e-2,1.5739512595562884e-2,1.571942074058346e-2,1.5699350480041882e-2,1.567930510916176e-2,1.565928460824922e-2,1.5639288957610402e-2,1.5619318137551437e-2,1.5599372128378461e-2,1.55794509103976e-2,1.5559554463914995e-2,1.5539682769236774e-2,1.5519835806669073e-2,1.5500013556518026e-2,1.5480215999089766e-2,1.5460443114690425e-2,1.5440694883626139e-2,1.542097128620304e-2,1.5401272302727259e-2,1.5381597913504937e-2,1.5361948098842199e-2,1.5342322839045177e-2,1.5322722114420016e-2,1.530314590527284e-2,1.5283594191909783e-2,1.5264066954636982e-2,1.5244564173760569e-2,1.5225085829586676e-2,1.5205631902421437e-2,1.5186202372570986e-2,1.5166797220341458e-2,1.5147416426038982e-2,1.5128059969969698e-2,1.510872783243973e-2,1.5089419993755222e-2,1.50701364342223e-2,1.50508771341471e-2,1.5031642073835755e-2,1.50124312335944e-2,1.4993244593729168e-2,1.4974082134546185e-2,1.4954943836351596e-2,1.4935829679451527e-2,1.4916739644152117e-2,1.4897673710759495e-2,1.487863185957979e-2,1.4859614070919147e-2,1.484062032508369e-2,1.4821650602379558e-2,1.4802704883112881e-2,1.4783783147589793e-2,1.4764885376116428e-2,1.4746011548998919e-2,1.4727161646543401e-2,1.4708335649056005e-2,1.4689528907266214e-2,1.4670734725868424e-2,1.4651963515658284e-2,1.4633215240996986e-2,1.4614489866245733e-2,1.4595787355765718e-2,1.4577107673918134e-2,1.4558450785064183e-2,1.4539816653565057e-2,1.4521205243781955e-2,1.4502616520076068e-2,1.4484050446808602e-2,1.4465506988340742e-2,1.4446986109033694e-2,1.4428487773248648e-2,1.4410011945346801e-2,1.439155858968935e-2,1.4373127670637496e-2,1.4354719152552426e-2,1.4336332999795344e-2,1.431796917672744e-2,1.429962764770992e-2,1.4281308377103966e-2,1.4263011329270787e-2,1.4244736468571571e-2,1.4226483759367522e-2,1.420825316601983e-2,1.4190044652889693e-2,1.4171858184338304e-2,1.4153693724726866e-2,1.4135551238416571e-2,1.4117430689768617e-2,1.4099332043144197e-2,1.4081255262904515e-2,1.4063200313410755e-2,1.4045167159024123e-2,1.4027155764105813e-2,1.4009166093017016e-2,1.3991198110118936e-2,1.3973251779772768e-2,1.3955327066339705e-2,1.3937423934180945e-2,1.391954234765768e-2,1.3901682271131113e-2,1.3883843668962437e-2,1.3866026505512849e-2,1.3848230745143542e-2,1.3830456352215718e-2,1.3812703291090567e-2,1.379497152612929e-2,1.3777261021693082e-2,1.3759571742143139e-2,1.3741903651840661e-2,1.3724256715146835e-2,1.3706629931237918e-2,1.3689023835967849e-2,1.3671438713973527e-2,1.3653874528288578e-2,1.3636331241946615e-2,1.3618808817981266e-2,1.360130721942614e-2,1.3583826409314865e-2,1.3566366350681055e-2,1.3548927006558341e-2,1.3531508339980326e-2,1.3514110313980641e-2,1.3496732891592903e-2,1.3479376035850728e-2,1.3462039709787743e-2,1.344472387643756e-2,1.3427428498833804e-2,1.3410153540010093e-2,1.3392898963000045e-2,1.3375664730837282e-2,1.335845080655542e-2,1.3341257153188084e-2,1.332408373376889e-2,1.3306930511331458e-2,1.3289797448909407e-2,1.327268450953636e-2,1.3255591656245933e-2,1.3238518852071746e-2,1.3221466060047421e-2,1.3204433243206574e-2,1.3187420364582831e-2,1.3170427387209804e-2,1.3153454274121117e-2,1.3136500988350392e-2,1.3119567492931241e-2,1.3102653750897288e-2,1.3085759725282151e-2,1.3068885379119457e-2,1.3052030675442817e-2,1.303519557728585e-2,1.3018380047682184e-2,1.300158404966543e-2,1.2984807546269215e-2,1.2968050500527155e-2,1.2951312875472866e-2,1.2934594634139974e-2,1.2917895739562093e-2,1.2901216154772849e-2,1.2884555842805857e-2,1.2867914766694737e-2,1.285129288947311e-2,1.2834690174174594e-2,1.281810658383281e-2,1.2801543199362421e-2,1.2785003877302994e-2,1.2768483907128982e-2,1.275198325804496e-2,1.2735501899255507e-2,1.2719039799965194e-2,1.2702596929378604e-2,1.268617325670031e-2,1.2669768751134887e-2,1.2653383381886912e-2,1.263701711816096e-2,1.2620669929161617e-2,1.2604341784093444e-2,1.2588032652161027e-2,1.2571742502568942e-2,1.255547130452176e-2,1.2539219027224062e-2,1.2522985639880425e-2,1.2506771111695418e-2,1.2490575411873628e-2,1.2474398509619622e-2,1.2458240374137983e-2,1.2442100974633281e-2,1.2425980280310098e-2,1.2409878260373007e-2,1.2393794884026586e-2,1.2377730120475411e-2,1.2361683938924057e-2,1.2345656308577101e-2,1.2329647198639122e-2,1.2313656578314689e-2,1.2297684416808386e-2,1.2281730683324785e-2,1.2265795347068465e-2,1.2249878377243999e-2,1.2233979743055968e-2,1.2218099413708942e-2,1.2202237358407503e-2,1.2186393546356223e-2,1.2170567946759683e-2,1.2154760528822455e-2,1.2138971261749117e-2,1.2123200114744244e-2,1.2107447057012414e-2,1.2091712057758205e-2,1.2075995086186187e-2,1.2060296111500945e-2,1.2044615102907047e-2,1.2028952029609076e-2,1.2013306860811604e-2,1.1997679565719205e-2,1.1982070113536464e-2,1.1966478473467948e-2,1.1950904614718238e-2,1.1935352577237272e-2,1.1919820921631857e-2,1.1904307320178758e-2,1.1888811748700233e-2,1.1873334183018542e-2,1.1857874598955946e-2,1.1842432972334699e-2,1.1827009278977061e-2,1.1811603494705291e-2,1.1796215595341648e-2,1.1780845556708386e-2,1.1765493354627768e-2,1.175015896492205e-2,1.1734842363413494e-2,1.1719543525924353e-2,1.1704262428276891e-2,1.1688999046293364e-2,1.1673753355796027e-2,1.1658525332607144e-2,1.1643314952548967e-2,1.1628122191443763e-2,1.1612947025113783e-2,1.1597789429381288e-2,1.1582649380068538e-2,1.1567526852997789e-2,1.1552421823991299e-2,1.1537334268871328e-2,1.1522264163460135e-2,1.1507211483579978e-2,1.1492176205053113e-2,1.14771583037018e-2,1.14621577553483e-2,1.1447174535814866e-2,1.1432208620923761e-2,1.141725998649724e-2,1.1402328608357567e-2,1.1387414462326993e-2,1.137251752422778e-2,1.1357637769882188e-2,1.1342775175112474e-2,1.1327929715740896e-2,1.1313101009842855e-2,1.1298289275230928e-2,1.1283494325433205e-2,1.1268716286086902e-2,1.125395683729101e-2,1.1239214352258784e-2,1.1224488830990222e-2,1.1209780273485329e-2,1.1195088679744097e-2,1.1180414049766534e-2,1.1165756383552633e-2,1.1151115681102398e-2,1.1136491942415831e-2,1.1121885167492927e-2,1.1107295356333691e-2,1.109272250893812e-2,1.1078164831869871e-2,1.1063623560899847e-2,1.1049099112560006e-2,1.1034591486850346e-2,1.1020100683770866e-2,1.1005626703321567e-2,1.0991169545502449e-2,1.097672921031351e-2,1.0962305697754752e-2,1.0947899007826174e-2,1.093350914052778e-2,1.0919136095859565e-2,1.0904779873821529e-2,1.0890440474413675e-2,1.0876117897636e-2,1.0861812143488506e-2,1.0847523211971194e-2,1.083325110308406e-2,1.0818995816827109e-2,1.0804757353200337e-2,1.0790535712203744e-2,1.0776330893837333e-2,1.0762142898101104e-2,1.0747971724995054e-2,1.0733817374519186e-2,1.07196798466735e-2,1.0705559141457991e-2,1.0691455258872664e-2,1.0677368198917517e-2,1.0663297961592553e-2,1.0649242575751217e-2,1.063518638087933e-2,1.0621146436851858e-2,1.0607122743668812e-2,1.0593115301330185e-2,1.0579124109835983e-2,1.0565149169186197e-2,1.0551190479380836e-2,1.0537248040419894e-2,1.0523321852303372e-2,1.0509411915031276e-2,1.04955182286036e-2,1.048164079302034e-2,1.0467779608281505e-2,1.0453934674387091e-2,1.0440105991337099e-2,1.042629355913153e-2,1.0412497377770379e-2,1.0398717447253649e-2,1.0384953767581341e-2,1.0371206338753457e-2,1.0357475160769989e-2,1.0343760233630945e-2,1.0330061557336321e-2,1.031637913188612e-2,1.030271295728034e-2,1.028906303351898e-2,1.0275429360602044e-2,1.0261811938529528e-2,1.0248210767301431e-2,1.0234625846917755e-2,1.0221057177378505e-2,1.0207504758683672e-2,1.019396859083326e-2,1.0180448673827272e-2,1.0166945007665703e-2,1.0153457592348559e-2,1.013998642787583e-2,1.0126531514247526e-2,1.0113092851463645e-2,1.009967043952418e-2,1.008626427842914e-2,1.0072874368178521e-2,1.0059500708772321e-2,1.0046143300210546e-2,1.003280214249319e-2,1.0019477235620255e-2,1.000616857959174e-2,9.99287617440765e-3,9.979600020067978e-3,9.966340116572728e-3,9.9530964639219e-3,9.939869062115494e-3,9.926657911153507e-3,9.913463011035942e-3,9.900284361762797e-3,9.887121963334074e-3,9.873975815749773e-3,9.860845919009894e-3,9.847732273114435e-3,9.834634878063398e-3,9.821553733856781e-3,9.808488840494588e-3,9.795440197976813e-3,9.78240780630346e-3,9.76939166547453e-3,9.756391775490017e-3,9.74340813634993e-3,9.730418734027291e-3,9.717437072534472e-3,9.704470787795436e-3,9.691519879810187e-3,9.678584348578722e-3,9.665664194101043e-3,9.65275941637715e-3,9.639870015407042e-3,9.626995991190719e-3,9.614137343728183e-3,9.60129407301943e-3,9.588466179064467e-3,9.575653661863286e-3,9.56285652141589e-3,9.550074757722281e-3,9.537308370782456e-3,9.524557360596417e-3,9.511821727164162e-3,9.499101470485697e-3,9.486396590561014e-3,9.473707087390117e-3,9.461032960973005e-3,9.448374211309679e-3,9.435730838400137e-3,9.423102842244383e-3,9.410490222842415e-3,9.39789298019423e-3,9.38531111429983e-3,9.372744625159217e-3,9.360193512772388e-3,9.347657777139346e-3,9.335137418260088e-3,9.322632436134619e-3,9.310142830762933e-3,9.297668602145032e-3,9.285209750280915e-3,9.272766275170586e-3,9.260338176814042e-3,9.247925455211284e-3,9.23552811036231e-3,9.223146142267121e-3,9.210779550925719e-3,9.198428336338105e-3,9.186092498504272e-3,9.173772037424225e-3,9.161466953097965e-3,9.14917724552549e-3,9.1369029147068e-3,9.124643960641894e-3,9.112400383330777e-3,9.100172182773444e-3,9.087959358969895e-3,9.075761911920133e-3,9.063579841624156e-3,9.051413148081965e-3,9.039261831293558e-3,9.027125891258937e-3,9.015005327978103e-3,9.002900141451052e-3,8.99081033167779e-3,8.97873589865831e-3,8.966676842392617e-3,8.954633162880709e-3,8.942604860122586e-3,8.93059193411825e-3,8.918594384867699e-3,8.906612212370931e-3,8.894633606376993e-3,8.882650228205164e-3,8.870681301997828e-3,8.858726827754982e-3,8.846786805476627e-3,8.834861235162764e-3,8.822950116813392e-3,8.811053450428511e-3,8.799171236008122e-3,8.787303473552225e-3,8.775450163060819e-3,8.763611304533906e-3,8.751786897971481e-3,8.73997694337355e-3,8.728181440740109e-3,8.716400390071159e-3,8.704633791366701e-3,8.692881644626735e-3,8.68114394985126e-3,8.669420707040276e-3,8.657711916193784e-3,8.646017577311784e-3,8.634337690394275e-3,8.622672255441256e-3,8.61102127245273e-3,8.599384741428694e-3,8.587762662369151e-3,8.576155035274098e-3,8.564561860143538e-3,8.552983136977468e-3,8.54141886577589e-3,8.529869046538803e-3,8.518333679266207e-3,8.506812763958102e-3,8.495306300614491e-3,8.48381428923537e-3,8.472336729820739e-3,8.460873622370602e-3,8.449424966884955e-3,8.437990763363797e-3,8.426571011807134e-3,8.41516571221496e-3,8.40377486458728e-3,8.39239846892409e-3,8.38103652522539e-3,8.369689033491183e-3,8.358355993721468e-3,8.347037405916243e-3,8.335733270075509e-3,8.324443586199269e-3,8.313168354287517e-3,8.301907574340258e-3,8.290661246357491e-3,8.279429370339215e-3,8.268211946285431e-3,8.257008974196138e-3,8.245820454071335e-3,8.234646385911025e-3,8.223486769715205e-3,8.212341605483878e-3,8.201210893217042e-3,8.190094632914697e-3,8.178992824576842e-3,8.16790546820348e-3,8.15683256379461e-3,8.14577411135023e-3,8.134730110870342e-3,8.123700116999555e-3,8.112653806011026e-3,8.101621034171187e-3,8.090601801480033e-3,8.07959610793757e-3,8.068603953543793e-3,8.057625338298707e-3,8.046660262202307e-3,8.035708725254597e-3,8.024770727455572e-3,8.013846268805238e-3,8.002935349303594e-3,7.992037968950635e-3,7.981154127746365e-3,7.970283825690783e-3,7.959427062783889e-3,7.948583839025684e-3,7.937754154416167e-3,7.92693800895534e-3,7.9161354026432e-3,7.905346335479747e-3,7.894570807464982e-3,7.883808818598908e-3,7.87306036888152e-3,7.86232545831282e-3,7.851604086892809e-3,7.840896254621487e-3,7.830201961498851e-3,7.819521207524905e-3,7.8088539926996475e-3,7.798200317023078e-3,7.787560180495197e-3,7.776933583116003e-3,7.766320524885498e-3,7.7557210058036815e-3,7.745135025870552e-3,7.734562585086112e-3,7.72400368345036e-3,7.713458320963295e-3,7.70292649762492e-3,7.692408213435233e-3,7.681903468394234e-3,7.671412262501923e-3,7.6609345957583e-3,7.650470468163365e-3,7.64001987971712e-3,7.6295828304195614e-3,7.619159320270691e-3,7.60874934927051e-3,7.598352917419016e-3,7.587970024716211e-3,7.577600671162095e-3,7.5672448567566655e-3,7.556902581499925e-3,7.546573845391874e-3,7.53625864843251e-3,7.525956990621834e-3,7.515668871959846e-3,7.505394292446547e-3,7.495133252081936e-3,7.484885750866014e-3,7.474651788798779e-3,7.464431365880232e-3,7.454224482110375e-3,7.444031137489205e-3,7.433851332016724e-3,7.4236850656929304e-3,7.413532338517825e-3,7.4033737260760886e-3,7.39321755740031e-3,7.383074051703328e-3,7.372943208985149e-3,7.362825029245766e-3,7.352719512485185e-3,7.342626658703401e-3,7.332546467900419e-3,7.322478940076233e-3,7.312424075230846e-3,7.302381873364261e-3,7.292352334476474e-3,7.282335458567486e-3,7.272331245637297e-3,7.262339695685907e-3,7.252360808713317e-3,7.242394584719526e-3,7.232441023704533e-3,7.222500125668341e-3,7.212571890610947e-3,7.202656318532353e-3,7.192753409432558e-3,7.182863163311562e-3,7.172985580169365e-3,7.163120660005967e-3,7.153268402821368e-3,7.143428808615569e-3,7.133601877388569e-3,7.123787609140367e-3,7.113986003870966e-3,7.104197061580364e-3,7.09442078226856e-3,7.084657165935556e-3,7.0749062125813516e-3,7.065167922205945e-3,7.055442294809338e-3,7.045729330391531e-3,7.036029028952522e-3,7.026341390492312e-3,7.016666415010904e-3,7.007004102508292e-3,6.9973544529844806e-3,6.987717466439468e-3,6.978093142873254e-3,6.968481482285841e-3,6.958882484677226e-3,6.94929615004741e-3,6.939722478396394e-3,6.930161469724177e-3,6.920613124030758e-3,6.911077441316139e-3,6.901554421580319e-3,6.8920440648232995e-3,6.882546371045077e-3,6.873061340245657e-3,6.863588972425033e-3,6.8541357477361325e-3,6.84469777525808e-3,6.835271267127358e-3,6.825857163518127e-3,6.8164553529655204e-3,6.807065230604619e-3,6.797686796435419e-3,6.788320050457923e-3,6.778964992672132e-3,6.769621623078044e-3,6.760289941675659e-3,6.750969948464979e-3,6.741661643446003e-3,6.7323650266187295e-3,6.723080097983162e-3,6.713806857539297e-3,6.704545305287135e-3,6.6952932095370385e-3,6.686052608214243e-3,6.676823572148324e-3,6.667606101339277e-3,6.658400195787109e-3,6.649205855491814e-3,6.640023080453396e-3,6.630851870671852e-3,6.621692226147184e-3,6.612544146879393e-3,6.603407632868476e-3,6.594282684114434e-3,6.585169300617269e-3,6.576067482376979e-3,6.566977229393565e-3,6.557898541667025e-3,6.5488314191973615e-3,6.539775861984574e-3,6.53073187002866e-3,6.521699443329624e-3,6.512678581887461e-3,6.503669285702176e-3,6.494671554773765e-3,6.48568538910223e-3,6.47671078868757e-3,6.467747753529787e-3,6.458796283628878e-3,6.449856378984845e-3,6.440928039597686e-3,6.4320112654674055e-3,6.423106056593998e-3,6.414212412977468e-3,6.405330334617811e-3,6.396459821515031e-3,6.387600873669126e-3,6.378753491080098e-3,6.369911916317231e-3,6.361074455724687e-3,6.352248142955556e-3,6.343432978009841e-3,6.334628960887546e-3,6.325836091588665e-3,6.3170543701132e-3,6.308283796461151e-3,6.299524370632519e-3,6.290776092627303e-3,6.282038962445504e-3,6.273312980087121e-3,6.264598145552154e-3,6.255894458840602e-3,6.247201919952468e-3,6.2385205288877504e-3,6.229850285646449e-3,6.221191190228564e-3,6.212543242634094e-3,6.203906442863041e-3,6.1952807909154035e-3,6.186666286791183e-3,6.178062930490379e-3,6.169470722012992e-3,6.160889661359019e-3,6.152319748528465e-3,6.143760983521325e-3,6.135213366337602e-3,6.1266768969772956e-3,6.118151575440406e-3,6.1096374017269315e-3,6.101134375836873e-3,6.092642497770232e-3,6.084161767527007e-3,6.075692185107198e-3,6.0672337505108045e-3,6.0587864637378286e-3,6.050350324788269e-3,6.041925333662125e-3,6.033511490359396e-3,6.025108794880086e-3,6.0167172472241895e-3,6.008336847391712e-3,5.99996759538265e-3,5.991609491197003e-3,5.983262534834773e-3,5.974926726295959e-3,5.966602065580563e-3,5.958288552688581e-3,5.949986187620016e-3,5.941694970374867e-3,5.933414900953136e-3,5.925145979354819e-3,5.91688820557992e-3,5.9086415796284365e-3,5.900406101500368e-3,5.892181771195718e-3,5.883968588714483e-3,5.875766554056664e-3,5.8675756672222626e-3,5.859395928211277e-3,5.851226339438382e-3,5.843050043402255e-3,5.834884291903106e-3,5.826729084940936e-3,5.818584422515745e-3,5.810450304627532e-3,5.8023267312763e-3,5.794213702462046e-3,5.786111218184771e-3,5.7780192784444755e-3,5.769937883241157e-3,5.761867032574818e-3,5.753806726445459e-3,5.745756964853078e-3,5.737717747797676e-3,5.729689075279253e-3,5.721670947297809e-3,5.713663363853343e-3,5.705666324945857e-3,5.6976798305753504e-3,5.6897038807418214e-3,5.681738475445272e-3,5.673783614685701e-3,5.665839298463109e-3,5.657905526777496e-3,5.649982299628861e-3,5.642069617017208e-3,5.634167478942531e-3,5.626275885404833e-3,5.618394836404117e-3,5.610524331940376e-3,5.6026643720136155e-3,5.594814956623834e-3,5.586976085771031e-3,5.5791477594552075e-3,5.5713299776763625e-3,5.563522740434496e-3,5.55572604772961e-3,5.5479398995617e-3,5.5401642959307705e-3,5.5323992368368205e-3,5.52464472227985e-3,5.516900752259856e-3,5.509167326776843e-3,5.501444445830808e-3,5.493732109421752e-3,5.486030317549674e-3,5.478339070214576e-3,5.470658367416457e-3,5.4629882091553165e-3,5.4553285954311555e-3,5.447679526243973e-3,5.44004100159377e-3,5.432413021480544e-3,5.424795585904299e-3,5.417188694865032e-3,5.4095923483627436e-3,5.402006546397434e-3,5.394431288969105e-3,5.386866576077752e-3,5.37931240772338e-3,5.371768783905986e-3,5.364222345728392e-3,5.3566790773847016e-3,5.349145702758727e-3,5.341622221850468e-3,5.334108634659927e-3,5.326604941187102e-3,5.319111141431993e-3,5.3116272353946024e-3,5.304153223074928e-3,5.29668910447297e-3,5.289234879588728e-3,5.281790548422204e-3,5.2743561109733945e-3,5.266931567242305e-3,5.2595169172289305e-3,5.252112160933272e-3,5.244717298355331e-3,5.237332329495107e-3,5.229957254352598e-3,5.222592072927808e-3,5.215236785220733e-3,5.2078913912313755e-3,5.200555890959735e-3,5.193230284405811e-3,5.185914571569602e-3,5.178608752451112e-3,5.171312827050338e-3,5.16402679536728e-3,5.156750657401939e-3,5.149484413154315e-3,5.142228062624407e-3,5.1349816058122175e-3,5.127745042717742e-3,5.120518373340985e-3,5.1133015976819445e-3,5.106094715740621e-3,5.098897727517013e-3,5.091710633011123e-3,5.084533432222949e-3,5.0773661251524915e-3,5.070208711799751e-3,5.063061192164727e-3,5.055923566247419e-3,5.048795834047829e-3,5.041677995565956e-3,5.034570050801799e-3,5.027471999755358e-3,5.020383842426634e-3,5.0133055788156265e-3,5.006237208922337e-3,4.999178732746763e-3,4.992130150288906e-3,4.985091461548766e-3,4.978062666526342e-3,4.971043765221635e-3,4.964034757634644e-3,4.957035643765371e-3,4.950046423613815e-3,4.943067097179975e-3,4.936097664463851e-3,4.929138125465444e-3,4.9221831117434054e-3,4.91522301540784e-3,4.908272166214694e-3,4.901330564163969e-3,4.894398209255663e-3,4.8874751014897745e-3,4.880561240866308e-3,4.873656627385261e-3,4.866761261046633e-3,4.859875141850425e-3,4.852998269796636e-3,4.846130644885267e-3,4.839272267116318e-3,4.832423136489788e-3,4.825583253005678e-3,4.818752616663987e-3,4.8119312274647165e-3,4.805119085407865e-3,4.798316190493433e-3,4.791522542721422e-3,4.78473814209183e-3,4.777962988604656e-3,4.771197082259903e-3,4.764440423057571e-3,4.757693010997656e-3,4.7509548460801625e-3,4.744225928305088e-3,4.737506257672434e-3,4.730795834182198e-3,4.724094657834382e-3,4.717402728628985e-3,4.7107200465660104e-3,4.704046611645453e-3,4.697382423867315e-3,4.690727483231599e-3,4.684081789738301e-3,4.677445343387422e-3,4.670818144178964e-3,4.664200192112925e-3,4.657591487189305e-3,4.650992029408106e-3,4.644401818769325e-3,4.637820855272966e-3,4.631249138919024e-3,4.624686669707503e-3,4.618133447638402e-3,4.61158947271172e-3,4.605054744927458e-3,4.598529264285615e-3,4.592013030786192e-3,4.585506044429189e-3,4.579008305214605e-3,4.57251981314244e-3,4.566040568212697e-3,4.559570570425372e-3,4.553109819780466e-3,4.546658316277981e-3,4.540216059917915e-3,4.533783050700268e-3,4.527359288625042e-3,4.520944773692235e-3,4.514539505901847e-3,4.5081313993748e-3,4.501730296298136e-3,4.495337848519272e-3,4.488954049269379e-3,4.48257889177963e-3,4.476212369281196e-3,4.469854475005252e-3,4.463505202182968e-3,4.457164544045517e-3,4.450832493824072e-3,4.444509044749804e-3,4.438194190053887e-3,4.431887922967493e-3,4.425590236721792e-3,4.419301124547959e-3,4.413020579677166e-3,4.406748595340585e-3,4.400485164769387e-3,4.394230281194747e-3,4.387983937847835e-3,4.381746127959825e-3,4.375516844761888e-3,4.369296081485197e-3,4.363083831360924e-3,4.356880087620241e-3,4.350684843494323e-3,4.344498092214339e-3,4.338319827011462e-3,4.332150041116866e-3,4.325988727761722e-3,4.319835880177202e-3,4.313691491594479e-3,4.307555555244726e-3,4.301428064359115e-3,4.295309012168817e-3,4.289198391905006e-3,4.283096196798853e-3,4.277002420081532e-3,4.270917054984214e-3,4.264840094738072e-3,4.258771532574277e-3,4.252711361724003e-3,4.246659575418422e-3,4.240616166888706e-3,4.234581129366028e-3,4.228554456081559e-3,4.222536140266472e-3,4.216526175151939e-3,4.210524553969134e-3,4.204531269949227e-3,4.198546316323392e-3,4.192569686322801e-3,4.186601373178626e-3,4.180641370122039e-3,4.174689670384213e-3,4.16874626719632e-3,4.162811153789533e-3,4.156884323395024e-3,4.150965769243965e-3,4.145055484567528e-3,4.1391534625968875e-3,4.133259696563213e-3,4.127374179697678e-3,4.121496905231455e-3,4.115627866395716e-3,4.109767056421634e-3,4.10391446854038e-3,4.098070095983129e-3,4.09223393198105e-3,4.086405969765318e-3,4.0805862025671035e-3,4.074774623617581e-3,4.06897122614792e-3,4.063176003389295e-3,4.057388948572878e-3,4.05161005492984e-3,4.045834505880976e-3,4.040066199315242e-3,4.034305814466223e-3,4.0285533417510335e-3,4.0228087715867954e-3,4.017072094390626e-3,4.011343300579644e-3,4.005622380570969e-3,3.999909324781718e-3,3.994204123629012e-3,3.988506767529968e-3,3.982817246901705e-3,3.977135552161343e-3,3.9714616737259985e-3,3.965795602012792e-3,3.9601373274388415e-3,3.9544868404212665e-3,3.948844131377184e-3,3.943209190723716e-3,3.937582008877978e-3,3.931962576257089e-3,3.926350883278169e-3,3.920746920358336e-3,3.915150677914709e-3,3.909562146364407e-3,3.9039813161245484e-3,3.898408177612251e-3,3.8928427212446353e-3,3.8872849374388197e-3,3.8817348166119226e-3,3.876192349181061e-3,3.870657525563356e-3,3.865130336175926e-3,3.8596107714358886e-3,3.8540988217603636e-3,3.8485944775664693e-3,3.843097729271324e-3,3.8376085672920473e-3,3.8321269820457563e-3,3.8266529639495723e-3,3.8211865034206123e-3,3.8157275908759954e-3,3.810276216732839e-3,3.804832371408264e-3,3.799396045319389e-3,3.793967228883331e-3,3.7885459125172097e-3,3.783132086638144e-3,3.777725741663252e-3,3.7723268680096523e-3,3.7669354560944655e-3,3.761551496334809e-3,3.7561749791478007e-3,3.7508065476568957e-3,3.745446880092574e-3,3.7400942899567906e-3,3.734749075999628e-3,3.7294117148156405e-3,3.7240815542237088e-3,3.718758594223833e-3,3.7134428348160127e-3,3.708134276000248e-3,3.7028329177765384e-3,3.6975387601448848e-3,3.6922518031052864e-3,3.6869720466577447e-3,3.6816994908022583e-3,3.676434135538827e-3,3.671175980867451e-3,3.6659250267881307e-3,3.6606812733008666e-3,3.6554447204056578e-3,3.6502139171487318e-3,3.644988511032112e-3,3.639770169341497e-3,3.6345588920768867e-3,3.62935467923828e-3,3.624157530825678e-3,3.618967446839081e-3,3.6137844272784887e-3,3.6086084721439e-3,3.6034395814353165e-3,3.5982777551527368e-3,3.593122993296162e-3,3.5879752958655918e-3,3.582834662861026e-3,3.5777010942824646e-3,3.5725745901299074e-3,3.5674551504033553e-3,3.562342775102807e-3,3.557237464228264e-3,3.5521392177797254e-3,3.5470480357571903e-3,3.5419639181606608e-3,3.5368868649901346e-3,3.5318168762456144e-3,3.526753951927097e-3,3.521698092034586e-3,3.516649296568078e-3,3.5116075655275743e-3,3.5065728989130767e-3,3.5015452967245824e-3,3.4965247589620924e-3,3.4915112856256075e-3,3.486504876715127e-3,3.481505532230651e-3,3.476513252172178e-3,3.471528036539711e-3,3.466549885333249e-3,3.46157879855279e-3,3.4566147761983367e-3,3.451657818269888e-3,3.446707924767442e-3,3.4417650956910023e-3,3.4368293310405667e-3,3.4319006308161345e-3,3.426978995017708e-3,3.422064423645286e-3,3.4171528429699193e-3,3.412245127061122e-3,3.407344172766591e-3,3.4024499800863264e-3,3.397562549020328e-3,3.392681879568595e-3,3.3878079717311288e-3,3.3829408255079277e-3,3.3780804408989943e-3,3.3732268179043263e-3,3.368379956523924e-3,3.3635398567577884e-3,3.3587065186059186e-3,3.3538799420683154e-3,3.3490601271449786e-3,3.3442470738359073e-3,3.339440782141102e-3,3.3346412520605627e-3,3.3298484835942907e-3,3.325062476742284e-3,3.3202832315045432e-3,3.315510747881069e-3,3.3107450258718606e-3,3.305986065476919e-3,3.3012338666962423e-3,3.296488429529833e-3,3.291749753977689e-3,3.2870178400398117e-3,3.2822926877162e-3,3.2775742970068546e-3,3.272862667911776e-3,3.2681578004309627e-3,3.2634596945644158e-3,3.2587683503121348e-3,3.25408376767412e-3,3.249405946650372e-3,3.24473488724089e-3,3.2400705894456735e-3,3.2354130532647237e-3,3.2307622786980398e-3,3.226118265745622e-3,3.221481014407471e-3,3.216850524683585e-3,3.212226796573966e-3,3.2076098300786128e-3,3.202999625197525e-3,3.198390510040529e-3,3.1937854105105867e-3,3.18918672386598e-3,3.1845944501067073e-3,3.18000858923277e-3,3.1754291412441674e-3,3.1708561061409004e-3,3.166289483922969e-3,3.1617292745903715e-3,3.1571754781431092e-3,3.152628094581183e-3,3.148087123904591e-3,3.1435525661133346e-3,3.139024421207413e-3,3.134502689186826e-3,3.129987370051575e-3,3.1254784638016586e-3,3.1209759704370777e-3,3.1164798899578315e-3,3.1119902223639205e-3,3.1075069676553446e-3,3.1030301258321035e-3,3.098559696894198e-3,3.094095680841627e-3,3.0896380776743917e-3,3.0851868873924913e-3,3.080742109995925e-3,3.0763037454846955e-3,3.0718717938588e-3,3.0674462551182396e-3,3.063027129263015e-3,3.0586144162931244e-3,3.0542081162085693e-3,3.04980822900935e-3,3.0454147546954647e-3,3.041027693266915e-3,3.036647044723701e-3,3.0322728090658208e-3,3.0279049862932767e-3,3.023543576406068e-3,3.019188579404193e-3,3.0148399952876536e-3,3.01049782405645e-3,3.006162065710581e-3,3.0018327202500474e-3,2.997509787674848e-3,2.9931863219481427e-3,2.988867340013898e-3,2.9845543502963747e-3,2.9802473494215487e-3,2.9759463340154006e-3,2.9716513007039063e-3,2.9673622461130465e-3,2.963079166868798e-3,2.958802059597139e-3,2.954530920924048e-3,2.9502657474755035e-3,2.946006535877484e-3,2.941753282755967e-3,2.9375059847369317e-3,2.9332646384463553e-3,2.929029240510217e-3,2.9247997875544943e-3,2.9205762762051658e-3,2.91635870308821e-3,2.912147064829605e-3,2.9079413580553296e-3,2.903741579391361e-3,2.899547725463678e-3,2.8953597928982585e-3,2.891177778321082e-3,2.8870016783581255e-3,2.882831489635367e-3,2.878667208778786e-3,2.87450883241436e-3,2.870356357168068e-3,2.8662097796658867e-3,2.8620690965337962e-3,2.8579343043977743e-3,2.8538053998837976e-3,2.8496823796178464e-3,2.8455652402258986e-3,2.841453978333931e-3,2.837348590567924e-3,2.8332490735538548e-3,2.8291554239177016e-3,2.825067638285443e-3,2.820985713283056e-3,2.8169096455365208e-3,2.8128394316718148e-3,2.8087750683149157e-3,2.8047165520918033e-3,2.800663879628454e-3,2.7966170475508473e-3,2.792576052484961e-3,2.7885408910567734e-3,2.7845115598922627e-3,2.7804880556174076e-3,2.7764703748581862e-3,2.7724585142405766e-3,2.768452470390557e-3,2.7644522399341057e-3,2.7604578194972015e-3,2.756469205705822e-3,2.752486395185945e-3,2.74850938456355e-3,2.744538170464615e-3,2.7405727495151172e-3,2.736613118341036e-3,2.7326592735683495e-3,2.7287112118230352e-3,2.7247689297310728e-3,2.7208324239184393e-3,2.7169016910111136e-3,2.7129767276350735e-3,2.7090575304162976e-3,2.7051440959807637e-3,2.7012364209544506e-3,2.697334501963337e-3,2.6934383356334e-3,2.689547918590619e-3,2.685663247460971e-3,2.6817843188704353e-3,2.67791112944499e-3,2.674043675810613e-3,2.6701819545932822e-3,2.6663199826976202e-3,2.6624634559233393e-3,2.6586124232174653e-3,2.65476687841652e-3,2.6509268153570246e-3,2.6470922278755034e-3,2.643263109808478e-3,2.6394394549924703e-3,2.635621257264003e-3,2.631808510459598e-3,2.6280012084157773e-3,2.624199344969065e-3,2.6204029139559807e-3,2.6166119092130486e-3,2.6128263245767903e-3,2.6090461538837285e-3,2.605271390970386e-3,2.6015020296732837e-3,2.5977380638289448e-3,2.593979487273891e-3,2.5902262938446454e-3,2.5864784773777295e-3,2.582736031709666e-3,2.578998950676978e-3,2.5752672281161857e-3,2.5715408578638136e-3,2.5678198337563828e-3,2.564104149630416e-3,2.560393799322435e-3,2.5566887766689628e-3,2.5529890755065215e-3,2.549294689671633e-3,2.5456056130008196e-3,2.541921839330604e-3,2.5382433624975085e-3,2.5345701763380556e-3,2.5309022746887663e-3,2.5272396513861648e-3,2.523582300266772e-3,2.5199302151671108e-3,2.5162833899237034e-3,2.512641818373072e-3,2.5090054943517387e-3,2.5053744116962256e-3,2.501748564243056e-3,2.498127945828752e-3,2.494512550289835e-3,2.490902371462827e-3,2.487297403184253e-3,2.4836976392906317e-3,2.480103073618488e-3,2.476513700004343e-3,2.47292951228472e-3,2.46935050429614e-3,2.465776669875126e-3,2.4622080028582e-3,2.4586444970818846e-3,2.4550861463827024e-3,2.4515329445971745e-3,2.4479848855618247e-3,2.444441963113174e-3,2.440904171087746e-3,2.437371503322062e-3,2.4338439536526445e-3,2.4303215159160157e-3,2.426804183948698e-3,2.423291951587214e-3,2.419784812668086e-3,2.416282761027836e-3,2.4127857905029857e-3,2.4092938949300587e-3,2.4058070681455767e-3,2.4023253039860614e-3,2.398848596288036e-3,2.3953769388880227e-3,2.391910325622543e-3,2.3884487503281204e-3,2.384992206841276e-3,2.3815406889985333e-3,2.378093940860968e-3,2.3746508975130793e-3,2.3712128033551282e-3,2.367779651507953e-3,2.3643514350923916e-3,2.3609281472292847e-3,2.357509781039468e-3,2.354096329643782e-3,2.350687786163064e-3,2.3472841437181535e-3,2.343885395429888e-3,2.3404915344191063e-3,2.3371025538066474e-3,2.333718446713349e-3,2.33033920626005e-3,2.3269648255675895e-3,2.323595297756805e-3,2.320230615948535e-3,2.3168707732636193e-3,2.3135157628228946e-3,2.3101655777472006e-3,2.3068202111573757e-3,2.3034796561742575e-3,2.3001439059186857e-3,2.2968129535114977e-3,2.293486792073533e-3,2.2901654147256295e-3,2.2868488145886255e-3,2.2835369847833604e-3,2.2802299184306713e-3,2.276927608651398e-3,2.2736300485663784e-3,2.2703372312964506e-3,2.267049149962454e-3,2.2637657976852265e-3,2.2604871675856067e-3,2.2572132527844332e-3,2.2539440464025445e-3,2.2506795415607786e-3,2.247419731379975e-3,2.2441646089809714e-3,2.2409141674846057e-3,2.2376684000117177e-3,2.2344272996831457e-3,2.231190859619727e-3,2.2279590729423018e-3,2.2247319327717077e-3,2.2215094322287827e-3,2.2182915644343663e-3,2.2150783225092963e-3,2.211869699574411e-3,2.20866568875055e-3,2.2054662831585505e-3,2.202271475919252e-3,2.1990812601534924e-3,2.19589562898211e-3,2.1927145755259443e-3,2.1895380929058328e-3,2.186366174242614e-3,2.1831988126571273e-3,2.1800360012702103e-3,2.176877733202702e-3,2.173724001575441e-3,2.1705747995092645e-3,2.1674301201250125e-3,2.164289956543523e-3,2.1611543018856347e-3,2.1580231492721856e-3,2.154896491824014e-3,2.1517743226619596e-3,2.14865663490686e-3,2.1455434216795534e-3,2.142434676100879e-3,2.1393303912916753e-3,2.13623056037278e-3,2.1331351764650322e-3,2.13004423268927e-3,2.126957722166333e-3,2.123875638017058e-3,2.1207979733622842e-3,2.1177249874870657e-3,2.1146569510726034e-3,2.1115933435125744e-3,2.1085341582974077e-3,2.105479388917534e-3,2.102429028863382e-3,2.099383071625381e-3,2.0963415106939613e-3,2.093304339559552e-3,2.0902715517125835e-3,2.087243140643484e-3,2.0842190998426845e-3,2.0811994228006133e-3,2.0781841030077007e-3,2.0751731339543763e-3,2.072166509131069e-3,2.0691642220282093e-3,2.0661662661362263e-3,2.063172634945549e-3,2.0601833219466084e-3,2.0571983206298322e-3,2.0542176244856517e-3,2.051241227004495e-3,2.0482691216767933e-3,2.0453013019929747e-3,2.0423377614434694e-3,2.039378493518707e-3,2.036423491709117e-3,2.0334727495051287e-3,2.030526260397172e-3,2.027584017875677e-3,2.0246460154310715e-3,2.021712246553787e-3,2.0187827047342516e-3,2.0158573834628962e-3,2.0129362762301493e-3,2.010019376526441e-3,2.0071066778422006e-3,2.004198173667858e-3,2.0012938574938423e-3,1.9983937228105837e-3,1.995497763108511e-3,1.9926059718780543e-3,1.9897183426096435e-3,1.986834868793707e-3,1.9839555439206753e-3,1.981080361480978e-3,1.978209314965044e-3,1.9753423978633037e-3,1.9724796036661857e-3,1.9696209258641202e-3,1.966766357947537e-3,1.9639158934068647e-3,1.9610695257325345e-3,1.95822679277345e-3,1.955388026959704e-3,1.9525532120259056e-3,1.9497227290417288e-3,1.9468964477508946e-3,1.944074177226318e-3,1.941255917467998e-3,1.9384416684759358e-3,1.9356314302501306e-3,1.9328252027905831e-3,1.9300229860972928e-3,1.9272247801702595e-3,1.924430585009484e-3,1.9216404006149653e-3,1.9188542269867042e-3,1.9160720641247001e-3,1.9132939120289534e-3,1.9105197706994644e-3,1.9077496401362322e-3,1.9049835203392574e-3,1.9022214113085401e-3,1.89946331304408e-3,1.8967062544276605e-3,1.8939526169084043e-3,1.89120287467105e-3,1.8884570277155981e-3,1.8857150760420488e-3,1.8829770196504016e-3,1.880242858540657e-3,1.8775125927128148e-3,1.8747862221668746e-3,1.8720637469028373e-3,1.869345166920702e-3,1.8666304822204688e-3,1.863919692802138e-3,1.86121279866571e-3,1.8585097998111842e-3,1.8558106962385606e-3,1.8531154879478393e-3,1.8504241749390203e-3,1.847736757212104e-3,1.8450532347670898e-3,1.842373607603978e-3,1.8396978757227688e-3,1.8370260391234615e-3,1.834358097806057e-3,1.8316940517705545e-3,1.8290339010169545e-3,1.826377645545257e-3,1.8237252853554617e-3,1.8210768204475689e-3,1.8184322508215782e-3,1.8157915764774899e-3,1.8131547974153037e-3,1.8105219136350203e-3,1.8078929251366394e-3,1.80526783192016e-3,1.8026466339855838e-3,1.8000293313329098e-3,1.797415923962138e-3,1.7948064118732687e-3,1.7922007950663015e-3,1.7895990735412367e-3,1.7870012472980747e-3,1.7844073163368146e-3,1.7818172806574567e-3,1.7792311402600016e-3,1.7766488951444486e-3,1.774070545310798e-3,1.7714960907590496e-3,1.7689255314892037e-3,1.7663588675012603e-3,1.7637960987952192e-3,1.7612372253710802e-3,1.7586822472288439e-3,1.7561311643685099e-3,1.753583976790078e-3,1.7510406844935486e-3,1.7485012874789213e-3,1.745965785746197e-3,1.7434341792953744e-3,1.7409000188994726e-3,1.7383689217816839e-3,1.735841484209644e-3,1.7333177061833525e-3,1.73079758770281e-3,1.7282811287680161e-3,1.7257683293789708e-3,1.7232591895356743e-3,1.7207537092381268e-3,1.7182518884863273e-3,1.715753727280277e-3,1.7132592256199751e-3,1.710768383505422e-3,1.7082812009366175e-3,1.7057976779135619e-3,1.703317814436255e-3,1.7008416105046965e-3,1.6983690661188868e-3,1.695900181278826e-3,1.6934349559845137e-3,1.69097339023595e-3,1.6885154840331352e-3,1.6860612373760687e-3,1.6836106502647512e-3,1.6811637226991822e-3,1.678720454679362e-3,1.6762808462052908e-3,1.6738448972769683e-3,1.6714126078943936e-3,1.6689839780575687e-3,1.6665590077664918e-3,1.6641376970211639e-3,1.6617200458215844e-3,1.6593060541677538e-3,1.656895722059672e-3,1.6544890494973388e-3,1.652086036480754e-3,1.649686683009918e-3,1.647290989084831e-3,1.6448989547054925e-3,1.6425105798719025e-3,1.6401258645840616e-3,1.6377448088419693e-3,1.6353674126456253e-3,1.6329936759950303e-3,1.6306235988901836e-3,1.6282571813310861e-3,1.625894423317737e-3,1.6235353248501365e-3,1.621179885928285e-3,1.6188281065521823e-3,1.616479986721828e-3,1.6141355264372224e-3,1.6117947256983655e-3,1.6094575845052572e-3,1.607124102857898e-3,1.604794280756287e-3,1.602468118200425e-3,1.6001456151903115e-3,1.5978191388493557e-3,1.5954958086941441e-3,1.5931758748009605e-3,1.5908593371698043e-3,1.588546195800675e-3,1.5862364506935734e-3,1.583930101848499e-3,1.5816271492654522e-3,1.5793275929444329e-3,1.5770314328854406e-3,1.574738669088476e-3,1.5724493015535387e-3,1.570163330280629e-3,1.567880755269747e-3,1.5656015765208916e-3,1.563325794034064e-3,1.5610534078092638e-3,1.558784417846491e-3,1.5565188241457456e-3,1.5542566267070276e-3,1.5519978255303373e-3,1.549742420615674e-3,1.5474904119630382e-3,1.54524179957243e-3,1.542996583443849e-3,1.5407547635772954e-3,1.5385163399727693e-3,1.5362813126302704e-3,1.5340496815497995e-3,1.5318214467313553e-3,1.5295966081749388e-3,1.5273751658805496e-3,1.5251571198481879e-3,1.5229424700778538e-3,1.520731216569547e-3,1.5185233593232675e-3,1.5163188983390156e-3,1.5141178336167908e-3,1.5119201651565934e-3,1.5097258929584235e-3,1.507535017022281e-3,1.5053475373481662e-3,1.5031634539360785e-3,1.5009827667860182e-3,1.4988054758979853e-3,1.49663158127198e-3,1.494461082908002e-3,1.4922939808060512e-3,1.490130274966128e-3,1.4879699653882325e-3,1.485813052072364e-3,1.4836595350185228e-3,1.4815094142267094e-3,1.4793626896969234e-3,1.4772193614291643e-3,1.475079429423433e-3,1.4729428936797288e-3,1.4708097541980528e-3,1.4686798467027486e-3,1.4665456905409427e-3,1.4644146303143242e-3,1.4622866640559692e-3,1.4601617897989539e-3,1.4580400055763546e-3,1.455921309421247e-3,1.4538056993667074e-3,1.4516931734458122e-3,1.4495837296916371e-3,1.4474773661372585e-3,1.4453740808157522e-3,1.4432738717601945e-3,1.4411767370036614e-3,1.4390826745792294e-3,1.4369916825199738e-3,1.434903758858972e-3,1.4328189016292985e-3,1.4307371088640307e-3,1.4286583785962442e-3,1.4265827088590156e-3,1.4245100976854198e-3,1.422440543108534e-3,1.4203740431614341e-3,1.4183105958771962e-3,1.4162501992888961e-3,1.4141928514296103e-3,1.4121385503324147e-3,1.410087294030385e-3,1.4080390805565985e-3,1.4059939079441304e-3,1.403951774226057e-3,1.4019126774354538e-3,1.3998766156053982e-3,1.3978435867689656e-3,1.395813588959232e-3,1.3937866202092734e-3,1.3917626785521664e-3,1.389741762020987e-3,1.387723868648811e-3,1.3857089964687149e-3,1.3836971435137741e-3,1.3816883078170657e-3,1.3796824874116654e-3,1.3776796803306492e-3,1.375679884607093e-3,1.3736830982740728e-3,1.3716893193646657e-3,1.369698545911947e-3,1.3677107759489933e-3,1.36572600750888e-3,1.3637442386246837e-3,1.3617654673294805e-3,1.3597896916563465e-3,1.3578169096383577e-3,1.35584711930859e-3,1.3538803187001201e-3,1.3519165058460238e-3,1.349955678779377e-3,1.3479978355332564e-3,1.346042974140737e-3,1.3440910926348964e-3,1.3421421890488095e-3,1.3401962614155531e-3,1.3382533077682028e-3,1.3363133261398352e-3,1.3343763145635262e-3,1.3324422710723517e-3,1.330511193699388e-3,1.3285830804777115e-3,1.3266579294403977e-3,1.324736485493103e-3,1.32282198675313e-3,1.3209102479342107e-3,1.3190012582515987e-3,1.3170953725407004e-3,1.3151922443817566e-3,1.3132918737747675e-3,1.3113942607197323e-3,1.3094994052166523e-3,1.3076073072655265e-3,1.3057179668663555e-3,1.3038313840191384e-3,1.301947558723876e-3,1.3000664909805684e-3,1.298188180789215e-3,1.2963126281498162e-3,1.2944398330623718e-3,1.2925697955268821e-3,1.2907025155433469e-3,1.2888379931117661e-3,1.2869762282321398e-3,1.2851172209044678e-3,1.2832609711287506e-3,1.2814074789049877e-3,1.2795559593476661e-3,1.277704602124969e-3,1.2758559055800515e-3,1.2740098697129139e-3,1.272166494523556e-3,1.270325780011978e-3,1.2684877261781797e-3,1.2666523330221618e-3,1.2648196005439231e-3,1.2629895287434645e-3,1.2611621176207856e-3,1.2593373671758868e-3,1.2575152774087677e-3,1.2556958483194284e-3,1.2538790799078692e-3,1.2520649721740895e-3,1.2502535251180899e-3,1.24844473873987e-3,1.2466386130394302e-3,1.24483514801677e-3,1.2430343436718896e-3,1.2412362000047892e-3,1.2394407170154686e-3,1.2376478947039278e-3,1.235857733070167e-3,1.2340702321141856e-3,1.2322853918359847e-3,1.2305032122355633e-3,1.2287236933129218e-3,1.2269468350680599e-3,1.2251726375009783e-3,1.2234011006116762e-3,1.221632224400154e-3,1.2198660088664117e-3,1.2181024540104492e-3,1.2163415598322666e-3,1.2145833263318639e-3,1.212827753509241e-3,1.2110748413643978e-3,1.2093245898973347e-3,1.2075769991080512e-3,1.2058320689965478e-3,1.204089799562824e-3,1.20235019080688e-3,1.2006132427287164e-3,1.198878955328332e-3,1.1971473286057279e-3,1.1954183625609033e-3,1.193692057193859e-3,1.1919684125045941e-3,1.190247428493109e-3,1.188529105159404e-3,1.1868134425034788e-3,1.1851004405253336e-3,1.183390099224968e-3,1.1816824186023822e-3,1.1799773986575764e-3,1.1782750393905504e-3,1.176575340801304e-3,1.1748783028898379e-3,1.1731839256561515e-3,1.1714922091002448e-3,1.1698031532221182e-3,1.168116758021771e-3,1.1664330234992042e-3,1.164751949654417e-3,1.1630735364874095e-3,1.161397783998182e-3,1.1597246921867344e-3,1.1580481160291803e-3,1.1563735236044736e-3,1.1547014001274765e-3,1.1530317455981881e-3,1.1513645600166097e-3,1.1496998433827403e-3,1.1480375956965804e-3,1.1463778169581295e-3,1.144720507167388e-3,1.1430656663243561e-3,1.1414132944290332e-3,1.1397633914814196e-3,1.1381159574815156e-3,1.1364709924293207e-3,1.134828496324835e-3,1.1331884691680588e-3,1.1315509109589917e-3,1.1299158216976342e-3,1.1282832013839855e-3,1.1266530500180466e-3,1.1250253675998169e-3,1.1234001541292964e-3,1.1217774096064852e-3,1.1201571340313833e-3,1.1185393274039908e-3,1.1169239897243076e-3,1.1153111209923337e-3,1.1137007212080692e-3,1.1120927903715138e-3,1.1104873284826676e-3,1.108884335541531e-3,1.1072838115481036e-3,1.1056857565023856e-3,1.1040901704043767e-3,1.1024970532540772e-3,1.1009064050514872e-3,1.0993182257966062e-3,1.0977325154894345e-3,1.0961492741299722e-3,1.0945685017182192e-3,1.0929901982541757e-3,1.0914143637378415e-3,1.0898409981692165e-3,1.0882701015483007e-3,1.0867016738750942e-3,1.0851357151495972e-3,1.0835722253718094e-3,1.0820112045417307e-3,1.0804526526593616e-3,1.0788965697247019e-3,1.077342955737751e-3,1.0757918106985098e-3,1.0742431346069778e-3,1.072696927463155e-3,1.0711531892670417e-3,1.0696119200186377e-3,1.068073119717943e-3,1.0665367883649574e-3,1.0650029259596813e-3,1.0634715325021145e-3,1.061942607992257e-3,1.0604161524301087e-3,1.0588921658156699e-3,1.05737064814894e-3,1.0558515994299198e-3,1.0543350196586087e-3,1.0528209088350071e-3,1.0513092669591148e-3,1.0497956271468165e-3,1.0482814927971977e-3,1.046769616727426e-3,1.0452599989375017e-3,1.0437526394274242e-3,1.0422475381971941e-3,1.0407446952468112e-3,1.0392441105762753e-3,1.0377457841855868e-3,1.0362497160747452e-3,1.0347559062437509e-3,1.0332643546926037e-3,1.031775061421304e-3,1.030288026429851e-3,1.0288032497182454e-3,1.027320731286487e-3,1.0258404711345759e-3,1.0243624692625117e-3,1.0228867256702949e-3,1.021413240357925e-3,1.0199420133254024e-3,1.018473044572727e-3,1.0170063340998988e-3,1.0155418819069177e-3,1.0140796879937837e-3,1.012619752360497e-3,1.0111620750070573e-3,1.009706655933465e-3,1.0082534951397198e-3,1.0068025926258217e-3,1.0053539483917708e-3,1.0039075624375673e-3,1.0024634347632106e-3,1.0010215653687012e-3,9.995819542540389e-4,9.98144601419224e-4,9.96709506864256e-4,9.952766705891355e-4,9.938460925938617e-4,9.924177728784355e-4,9.909917114428563e-4,9.895679082871241e-4,9.881463634112393e-4,9.867270768152017e-4,9.853100484990113e-4,9.838952784626677e-4,9.824827667061714e-4,9.810725132295224e-4,9.796645180327208e-4,9.782587811157661e-4,9.768553024786584e-4,9.754540821213983e-4,9.740551200439851e-4,9.726584162464191e-4,9.712639707287002e-4,9.698717834908286e-4,9.684818545328041e-4,9.670941838546269e-4,9.657087714562968e-4,9.643256173378138e-4,9.629447214991778e-4,9.615660839403893e-4,9.601897046614478e-4,9.588155836623536e-4,9.574437209431063e-4,9.560741165037064e-4,9.547067703441536e-4,9.53341682464448e-4,9.51976726808708e-4,9.506090246585285e-4,9.492433453726765e-4,9.478796876153914e-4,9.465180500509123e-4,9.451584313434791e-4,9.438008301573312e-4,9.424452451567078e-4,9.410916750058488e-4,9.397401183689932e-4,9.383905739103808e-4,9.370430402942508e-4,9.356975161848428e-4,9.343540002463964e-4,9.330124911431512e-4,9.31672987539346e-4,9.303354880992208e-4,9.289999914870149e-4,9.276664963669679e-4,9.263350014033191e-4,9.250055052603081e-4,9.236780066021744e-4,9.223525040931572e-4,9.210289963974963e-4,9.197074821794308e-4,9.183879601032005e-4,9.170704288330446e-4,9.157548870332027e-4,9.144413333679145e-4,9.13129766501419e-4,9.11820185097956e-4,9.105125878217649e-4,9.092069733370852e-4,9.079033403081561e-4,9.066016873992173e-4,9.053020132745083e-4,9.040043165982685e-4,9.027085960347373e-4,9.014148502481541e-4,9.001230779027589e-4,8.988332776627905e-4,8.975454481924885e-4,8.962595881560927e-4,8.949756962178422e-4,8.936937710419767e-4,8.924138112927356e-4,8.911358156343582e-4,8.898597827310842e-4,8.885857112471532e-4,8.873135998468041e-4,8.860434471942769e-4,8.84775251953811e-4,8.835090127896455e-4,8.822447283660203e-4,8.809823973471747e-4,8.797220183973479e-4,8.784635901807798e-4,8.772071113617096e-4,8.759525806043769e-4,8.74699996573021e-4,8.734493579318816e-4,8.72200663345198e-4,8.709539114772097e-4,8.697091009921561e-4,8.68466230554277e-4,8.672252988278114e-4,8.65986304476999e-4,8.64749246166079e-4,8.635141225592913e-4,8.622809323208752e-4,8.610496741150703e-4,8.598203466061157e-4,8.585929484582509e-4,8.573674783357157e-4,8.561439349027495e-4,8.549223168235916e-4,8.537026227624814e-4,8.524848513836587e-4,8.512690013513626e-4,8.500550713298327e-4,8.488430599833085e-4,8.476329659760295e-4,8.464247879722351e-4,8.452185246361649e-4,8.440141746320582e-4,8.428117366241544e-4,8.416112092766932e-4,8.40412591253914e-4,8.39215881220056e-4,8.380210778393591e-4,8.368281797760626e-4,8.356371856944057e-4,8.344480942586283e-4,8.332609041329693e-4,8.320756139816688e-4,8.30892222468966e-4,8.297107282591002e-4,8.285311300163111e-4,8.273534264048379e-4,8.261776160889205e-4,8.25003697732798e-4,8.238316700007098e-4,8.226615315568959e-4,8.214932810655951e-4,8.203269171910473e-4,8.191624385974918e-4,8.179998439491682e-4,8.168391319103158e-4,8.15680301145174e-4,8.145233503179827e-4,8.133682780929809e-4,8.12215083134408e-4,8.11063764106504e-4,8.09914319673508e-4,8.087667484996595e-4,8.076210492491979e-4,8.06477220586363e-4,8.053313571454573e-4,8.041868721304108e-4,8.03044142658381e-4,8.019031664550368e-4,8.007639412460468e-4,7.996264647570793e-4,7.984907347138034e-4,7.973567488418871e-4,7.962245048669994e-4,7.950940005148088e-4,7.93965233510984e-4,7.928382015811934e-4,7.917129024511058e-4,7.905893338463896e-4,7.894674934927138e-4,7.883473791157466e-4,7.872289884411569e-4,7.861123191946129e-4,7.849973691017835e-4,7.838841358883375e-4,7.82772617279943e-4,7.816628110022693e-4,7.805547147809842e-4,7.794483263417568e-4,7.783436434102557e-4,7.772406637121493e-4,7.761393849731061e-4,7.750398049187954e-4,7.73941921274885e-4,7.72845731767044e-4,7.717512341209407e-4,7.70658426062244e-4,7.695673053166222e-4,7.684778696097442e-4,7.673901166672783e-4,7.663040442148935e-4,7.652196499782578e-4,7.641369316830404e-4,7.630558870549099e-4,7.619765138195345e-4,7.60898809702583e-4,7.598227724297241e-4,7.587483997266261e-4,7.57675689318958e-4,7.566046389323882e-4,7.555352462925854e-4,7.544675091252181e-4,7.534014251559547e-4,7.523369921104646e-4,7.512742077144153e-4,7.502130696934762e-4,7.491535757733157e-4,7.480957236796023e-4,7.470395111380049e-4,7.459849358741917e-4,7.449319956138313e-4,7.438806880825927e-4,7.428310110061445e-4,7.417829621101547e-4,7.407365391202927e-4,7.396917397622266e-4,7.386485617616251e-4,7.376070028441568e-4,7.365670607354904e-4,7.355287331612943e-4,7.344920178472376e-4,7.334569125189883e-4,7.324234149022154e-4,7.313915227225872e-4,7.303612337057726e-4,7.293325455774402e-4,7.283054560632584e-4,7.272799628888957e-4,7.262560637800213e-4,7.252337564623031e-4,7.242130386614101e-4,7.231941076113129e-4,7.221781895672979e-4,7.211637817792846e-4,7.201508665439755e-4,7.191396478064869e-4,7.181299303726633e-4,7.171217142425048e-4,7.161149994160112e-4,7.151097858931828e-4,7.141060736740196e-4,7.131038627585211e-4,7.121031531466878e-4,7.111039448385195e-4,7.101062378340161e-4,7.091100321331781e-4,7.081153277360048e-4,7.071221246424968e-4,7.061304228526536e-4,7.051402223664754e-4,7.041515231839625e-4,7.031643253051145e-4,7.021786287299315e-4,7.011944334584135e-4,7.002117394905606e-4,6.992305468263728e-4,6.982508554658499e-4,6.972726654089921e-4,6.962959766557995e-4,6.953187669050477e-4,6.943421538626181e-4,6.933669744389954e-4,6.923932286341792e-4,6.914209164481696e-4,6.904500378809666e-4,6.894805929325704e-4,6.885125816029805e-4,6.875460038921975e-4,6.865808598002209e-4,6.856171493270511e-4,6.846548724726879e-4,6.836940292371313e-4,6.827346196203813e-4,6.81776643622438e-4,6.808201012433011e-4,6.798649924829711e-4,6.789113173414475e-4,6.779590758187307e-4,6.770082679148204e-4,6.76058893629717e-4,6.751109529634198e-4,6.741644459159294e-4,6.732193724872457e-4,6.722757326773685e-4,6.713335264862981e-4,6.703927539140342e-4,6.694534149605769e-4,6.685155096259264e-4,6.675790379100823e-4,6.666439998130448e-4,6.657103953348141e-4,6.647782244753901e-4,6.638474872347725e-4,6.629181836129616e-4,6.619903136099572e-4,6.610638772257596e-4,6.601388744603686e-4,6.592153053137842e-4,6.582931697860063e-4,6.573724678770352e-4,6.564531995868707e-4,6.555353649155127e-4,6.546189638629614e-4,6.537039964292168e-4,6.527904626142788e-4,6.518783624181474e-4,6.509676958408226e-4,6.500584628823043e-4,6.491506635425928e-4,6.482442978216879e-4,6.473393657195896e-4,6.464358672362979e-4,6.455338023718128e-4,6.446331711261345e-4,6.437339734992625e-4,6.428362094911974e-4,6.419398791019388e-4,6.410449823314869e-4,6.401515191798415e-4,6.392594896470028e-4,6.383688937329707e-4,6.374797314377454e-4,6.365920027613264e-4,6.357057077037142e-4,6.348208462649087e-4,6.339374184449097e-4,6.330554242437173e-4,6.321748636613317e-4,6.312957366977525e-4,6.3041804335298e-4,6.295417836270143e-4,6.28666957519855e-4,6.277935650315024e-4,6.269216061619564e-4,6.26051080911217e-4,6.251819892792843e-4,6.243143312661581e-4,6.234481068718386e-4,6.225833160963259e-4,6.217199589396196e-4,6.208580354017199e-4,6.199975454826269e-4,6.191384891823406e-4,6.18277429542936e-4,6.174156667082581e-4,6.165552083702299e-4,6.156960545288515e-4,6.148382051841228e-4,6.13981660336044e-4,6.131264199846148e-4,6.122724841298355e-4,6.114198527717059e-4,6.10568525910226e-4,6.09718503545396e-4,6.088697856772157e-4,6.08022372305685e-4,6.071762634308044e-4,6.063314590525734e-4,6.054879591709922e-4,6.046457637860608e-4,6.03804872897779e-4,6.029652865061472e-4,6.021270046111649e-4,6.012900272128327e-4,6.0045435431115e-4,5.996199859061172e-4,5.987869219977342e-4,5.979551625860007e-4,5.971247076709173e-4,5.962955572524836e-4,5.954677113306994e-4,5.946411699055652e-4,5.938159329770808e-4,5.92992000545246e-4,5.921693726100612e-4,5.91348049171526e-4,5.905280302296406e-4,5.89709315784405e-4,5.88891905835819e-4,5.880758003838831e-4,5.872609994285967e-4,5.864475029699601e-4,5.856353110079733e-4,5.848244235426364e-4,5.840148405739491e-4,5.832065621019116e-4,5.823995881265239e-4,5.815939186477859e-4,5.807895536656978e-4,5.799864931802593e-4,5.791847371914707e-4,5.783842856993319e-4,5.775851387038427e-4,5.767872962050034e-4,5.759907582028138e-4,5.751955246972739e-4,5.744015956883839e-4,5.736089711761437e-4,5.728176511605531e-4,5.720276356416124e-4,5.712389246193215e-4,5.704515180936803e-4,5.696654160646888e-4,5.688806185323471e-4,5.680971254966553e-4,5.673149369576131e-4,5.665340529152209e-4,5.657544733694782e-4,5.649761983203854e-4,5.641992277679422e-4,5.63423561712149e-4,5.626492001530055e-4,5.618761430905118e-4,5.611043905246677e-4,5.603339424554735e-4,5.595647988829291e-4,5.587969598070344e-4,5.580304252277894e-4,5.572651951451944e-4,5.565012695592489e-4,5.557386484699534e-4,5.549773318773075e-4,5.542173197813114e-4,5.534586121819652e-4,5.527012090792686e-4,5.519451104732218e-4,5.511903163638248e-4,5.504335914578529e-4,5.496754393235132e-4,5.489184532088003e-4,5.48162633113714e-4,5.474079790382545e-4,5.466544909824219e-4,5.459021689462161e-4,5.45151012929637e-4,5.444010229326845e-4,5.43652198955359e-4,5.429045409976602e-4,5.421580490595881e-4,5.414127231411429e-4,5.406685632423243e-4,5.399255693631326e-4,5.391837415035677e-4,5.384430796636295e-4,5.37703583843318e-4,5.369652540426334e-4,5.362280902615756e-4,5.354920925001444e-4,5.3475726075834e-4,5.340235950361625e-4,5.332910953336117e-4,5.325597616506877e-4,5.318295939873904e-4,5.311005923437199e-4,5.303727567196762e-4,5.296460871152592e-4,5.289205835304691e-4,5.281962459653056e-4,5.274730744197689e-4,5.267510688938591e-4,5.26030229387576e-4,5.253105559009196e-4,5.245920484338901e-4,5.238747069864872e-4,5.231585315587112e-4,5.22443522150562e-4,5.217296787620395e-4,5.210170013931437e-4,5.203054900438748e-4,5.195951447142327e-4,5.188859654042173e-4,5.181779521138285e-4,5.174711048430667e-4,5.167654235919316e-4,5.160609083604233e-4,5.153575591485417e-4,5.146553759562869e-4,5.139543587836589e-4,5.132545076306577e-4,5.125558224972831e-4,5.118583033835354e-4,5.111619502894144e-4,5.104667632149203e-4,5.09772742160053e-4,5.090798871248123e-4,5.083881981091983e-4,5.076976751132113e-4,5.070083181368509e-4,5.063201271801173e-4,5.056331022430106e-4,5.049472433255306e-4,5.042625504276773e-4,5.035790235494509e-4,5.028966626908512e-4,5.022154678518782e-4,5.01535439032532e-4,5.008565762328126e-4,5.001788794527201e-4,4.995023486922542e-4,4.98826983951415e-4,4.981527852302027e-4,4.974797525286172e-4,4.968078858466583e-4,4.961371851843263e-4,4.954676505416211e-4,4.947992819185426e-4,4.941320793150908e-4,4.93466042731266e-4,4.928011721670678e-4,4.921374676224964e-4,4.914749290975517e-4,4.908108966238364e-4,4.90144987921622e-4,4.894800933950476e-4,4.888162123760002e-4,4.881533441963665e-4,4.8749148818803345e-4,4.8683064368288754e-4,4.861708100128157e-4,4.8551198650970476e-4,4.848541725054413e-4,4.841973673319123e-4,4.835415703210043e-4,4.8288678080460427e-4,4.822329981145989e-4,4.815802215828749e-4,4.809284505413191e-4,4.8027768432181827e-4,4.7962792225625915e-4,4.7897916367652864e-4,4.7833140791451334e-4,4.7768465430210005e-4,4.770389021711756e-4,4.7639415085362673e-4,4.7575039968134015e-4,4.7510764798620284e-4,4.7446589510010133e-4,4.738251403549224e-4,4.731853830825529e-4,4.725466226148797e-4,4.7190885828378936e-4,4.7127208942116883e-4,4.7063631535890476e-4,4.7000153542888396e-4,4.693677489629931e-4,4.6873495529311924e-4,4.6810315375114884e-4,4.6747234366896874e-4,4.668425243784658e-4,4.662136952115268e-4,4.655858555000384e-4,4.6495900457588734e-4,4.6433314177096057e-4,4.637082664171447e-4,4.630843778463266e-4,4.6246147539039296e-4,4.618395583812306e-4,4.6121862615072627e-4,4.605986780307668e-4,4.599797133532388e-4,4.5936173145002916e-4,4.587447316530247e-4,4.58128713294112e-4,4.57513675705178e-4,4.568996182181094e-4,4.56286540164793e-4,4.556744408771155e-4,4.550633196869638e-4,4.544531759262246e-4,4.538440089267846e-4,4.532358180205306e-4,4.526286025393495e-4,4.5202236181512783e-4,4.5141709517975266e-4,4.508128019651105e-4,4.502094815030882e-4,4.4960713312557256e-4,4.490057561644503e-4,4.484053499516082e-4,4.478059138189332e-4,4.472074470983118e-4,4.4660994912163084e-4,4.460134192207772e-4,4.454178567276376e-4,4.4482326097409873e-4,4.442296312920475e-4,4.436369670133705e-4,4.4304526746995464e-4,4.4245453199368663e-4,4.4186475991645337e-4,4.412759505701414e-4,4.4068810328663766e-4,4.4010121739782883e-4,4.3951529223560173e-4,4.3893032713184307e-4,4.3834632141843966e-4,4.3776327442727835e-4,4.3718118549024575e-4,4.3660005393922867e-4,4.36019879106114e-4,4.354406603227884e-4,4.3486239692113864e-4,4.3428508823305153e-4,4.337087335904139e-4,4.331333323251123e-4,4.325588837690337e-4,4.319853872540648e-4,4.314128421120924e-4,4.3084124767500323e-4,4.3027060327468407e-4,4.297009082430217e-4,4.2913216191190287e-4,4.2856436361321434e-4,4.27997512678843e-4,4.2743160844067543e-4,4.2686665023059856e-4,4.26302637380499e-4,4.2573956922226363e-4,4.251774450877792e-4,4.2461626430893244e-4,4.2405602621761024e-4,4.2349673014569926e-4,4.2293837542508613e-4,4.22380961387658e-4,4.2182448736530133e-4,4.212689526899029e-4,4.2071435669334965e-4,4.201606987075283e-4,4.1960797806432545e-4,4.190561940956281e-4,4.1850534613332286e-4,4.179554335092965e-4,4.174064555554359e-4,4.1685841160362774e-4,4.1631130098575893e-4,4.15765123033716e-4,4.1522042863425504e-4,4.1467788670458255e-4,4.1413616503280633e-4,4.1359528983260616e-4,4.1305532979419175e-4,4.125161983152864e-4,4.1197789539589025e-4,4.1144042103600316e-4,4.1090377523562516e-4,4.103679579947563e-4,4.098329693133966e-4,4.0929880919154596e-4,4.0876547762920437e-4,4.082329746263719e-4,4.0770130018304856e-4,4.071704542992343e-4,4.066404369749293e-4,4.0611124821013323e-4,4.0558288800484623e-4,4.0505535635906853e-4,4.045286532727998e-4,4.040027787460402e-4,4.0347773277878975e-4,4.0295351537104836e-4,4.024301265228161e-4,4.0190756623409294e-4,4.013858345048788e-4,4.008649313351739e-4,4.0034485672497803e-4,3.998256106742914e-4,3.9930719318311366e-4,3.987885467448235e-4,3.982696325184231e-4,3.9775150359839775e-4,3.972341599847477e-4,3.9671760167747265e-4,3.962018286765729e-4,3.956868409820482e-4,3.9517263859389863e-4,3.946592215121242e-4,3.94146589736725e-4,3.936347432677008e-4,3.931236821050519e-4,3.9261340624877804e-4,3.921039156988794e-4,3.9159521045535584e-4,3.9108729051820745e-4,3.905801558874342e-4,3.900738065630361e-4,3.895682425450131e-4,3.890634638333653e-4,3.885594704280927e-4,3.8805626232919516e-4,3.875538395366727e-4,3.8705220205052554e-4,3.865513498707534e-4,3.860512829973565e-4,3.855520014303346e-4,3.8505350516968804e-4,3.8455579421541644e-4,3.840588685675201e-4,3.835627282259988e-4,3.8306737319085274e-4,3.825728034620819e-4,3.82079019039686e-4,3.8158601992366537e-4,3.8109380611401993e-4,3.8060237761074954e-4,3.801117344138543e-4,3.796218765233342e-4,3.7913280393918927e-4,3.786445166614195e-4,3.7815701469002486e-4,3.7767029802500537e-4,3.7718436666636104e-4,3.7669922061409175e-4,3.762148598681978e-4,3.757312844286788e-4,3.75248494295535e-4,3.747664894687664e-4,3.742852699483729e-4,3.7380483573435454e-4,3.733251868267114e-4,3.728463232254433e-4,3.723682449305504e-4,3.718909519420326e-4,3.7141444425989e-4,3.709387218841225e-4,3.7046378481473015e-4,3.6998963305171303e-4,3.6951626659507096e-4,3.6904368544480405e-4,3.685718896009122e-4,3.6810087906339565e-4,3.6763065383225416e-4,3.671612139074879e-4,3.6669255928909665e-4,3.662246899770806e-4,3.657576059714397e-4,3.6529130727217397e-4,3.648257938792834e-4,3.643610657927679e-4,3.638971230126276e-4,3.6343396553886243e-4,3.629715933714723e-4,3.625100065104575e-4,3.620492049558177e-4,3.6158918870755316e-4,3.6112995776566367e-4,3.6067151213014934e-4,3.602138518010103e-4,3.5975697677824615e-4,3.593008870618573e-4,3.5884558265184365e-4,3.5839106354820506e-4,3.579373297509415e-4,3.5748438126005324e-4,3.570322180755401e-4,3.565808401974021e-4,3.5613024762563925e-4,3.5568044036025156e-4,3.552314184012389e-4,3.547831817486015e-4,3.543357304023392e-4,3.53889064362452e-4,3.5344318362894e-4,3.529980882018032e-4,3.5255377808104146e-4,3.521102532666549e-4,3.5166394500173864e-4,3.5121795999455235e-4,3.5077267999957364e-4,3.5032810501680256e-4,3.49884235046239e-4,3.4944107008788296e-4,3.4899861014173466e-4,3.4855685520779377e-4,3.4811580528606046e-4,3.4767546037653483e-4,3.472358204792166e-4,3.4679688559410615e-4,3.463586557212031e-4,3.459211308605077e-4,3.4548431101201986e-4,3.450481961757396e-4,3.4461278635166683e-4,3.4417808153980176e-4,3.4374408174014416e-4,3.433107869526942e-4,3.4287819717745185e-4,3.4244631241441687e-4,3.420151326635897e-4,3.4158465792496985e-4,3.4115488819855776e-4,3.4072582348435325e-4,3.402974637823562e-4,3.3986980909256673e-4,3.394428594149849e-4,3.390166147496106e-4,3.385910750964438e-4,3.3816624045548467e-4,3.3774211082673313e-4,3.373186862101891e-4,3.368959666058526e-4,3.3647395201372377e-4,3.3605264243380243e-4,3.356320378660887e-4,3.352121383105826e-4,3.34792943767284e-4,3.343744542361929e-4,3.3395666971730955e-4,3.3353959021063367e-4,3.3312321571616536e-4,3.3270754623390453e-4,3.322925817638514e-4,3.3187832230600586e-4,3.314647678603677e-4,3.3105191842693727e-4,3.3063977400571437e-4,3.30228334596699e-4,3.298176001998913e-4,3.294075708152911e-4,3.289982464428985e-4,3.285896270827134e-4,3.281817127347359e-4,3.277745033989661e-4,3.273679990754037e-4,3.269621997640489e-4,3.265571054649018e-4,3.261527161779621e-4,3.2574903190323007e-4,3.2534605264070555e-4,3.2494377839038867e-4,3.245422091522793e-4,3.2414134492637757e-4,3.2374118571268335e-4,3.233417315111967e-4,3.229429823219176e-4,3.2254493814484617e-4,3.221475989799822e-4,3.217509648273259e-4,3.2135503568687707e-4,3.2095981155863583e-4,3.2056529244260223e-4,3.2017147833877615e-4,3.1977836924715764e-4,3.1938596516774666e-4,3.1899426610054336e-4,3.1860327204554753e-4,3.1821298300275933e-4,3.178233989721786e-4,3.174345199538056e-4,3.170463459476401e-4,3.1665887695368213e-4,3.162721129719317e-4,3.158860540023889e-4,3.155007000450537e-4,3.1511605109992604e-4,3.147321071670059e-4,3.143488682462934e-4,3.1396633433778846e-4,3.13584505441491e-4,3.1320338155740125e-4,3.1282296268551906e-4,3.1244324882584435e-4,3.120642399783772e-4,3.1168466988066977e-4,3.113028840056371e-4,3.109217187340402e-4,3.105411740658791e-4,3.1016125000115393e-4,3.097819465398646e-4,3.0940326368201105e-4,3.0902520142759334e-4,3.0864775977661147e-4,3.0827093872906543e-4,3.078947382849552e-4,3.075191584442809e-4,3.071441992070423e-4,3.0676986057323965e-4,3.0639614254287275e-4,3.0602304511594174e-4,3.056505682924465e-4,3.0527871207238714e-4,3.049074764557636e-4,3.045368614425759e-4,3.04166867032824e-4,3.0379749322650794e-4,3.034287400236277e-4,3.0306060742418334e-4,3.0269343062028215e-4,3.023304230237801e-4,3.019679989942786e-4,3.016061463593647e-4,3.012449507582124e-4,3.008843324648955e-4,3.0052429147941405e-4,3.0016482780176784e-4,2.9980594143195707e-4,2.994476323699817e-4,2.9908990061584156e-4,2.9873274616953687e-4,2.983761690310675e-4,2.980201692004335e-4,2.97664746677635e-4,2.973099014626717e-4,2.9695563355554386e-4,2.966019429562513e-4,2.9624882966479416e-4,2.9589629368117234e-4,2.9554433500538597e-4,2.9519295363743486e-4,2.9484214957731914e-4,2.944919228250388e-4,2.941422733805938e-4,2.937932012439842e-4,2.9344470641521e-4,2.9309678889427105e-4,2.927494486811675e-4,2.924026857758994e-4,2.920565001784666e-4,2.917105497112859e-4,2.913639641594097e-4,2.9101792567944723e-4,2.906724342713986e-4,2.903274899352638e-4,2.899830926710428e-4,2.8963924247873556e-4,2.892959393583421e-4,2.8895318330986246e-4,2.886109743332967e-4,2.882693124286446e-4,2.879281975959064e-4,2.87587629835082e-4,2.8724760914617135e-4,2.869081355291745e-4,2.865692089840915e-4,2.8623082951092225e-4,2.858929971096669e-4,2.855557117803252e-4,2.8521897352289745e-4,2.848827823373835e-4,2.8454713822378323e-4,2.842120411820968e-4,2.838774912123242e-4,2.835434883144654e-4,2.832100324885204e-4,2.828771237344892e-4,2.8254476205237175e-4,2.822129474421682e-4,2.8188167990387836e-4,2.815509594375023e-4,2.8122078604304017e-4,2.808911597204918e-4,2.8056208046985717e-4,2.8023354829113635e-4,2.7990556318432936e-4,2.795781251494361e-4,2.7925123418645674e-4,2.789248902953911e-4,2.7859909347623937e-4,2.782738437290014e-4,2.779491410536772e-4,2.7762498545026677e-4,2.773013769187702e-4,2.769783154591874e-4,2.766558010715184e-4,2.7633383375576324e-4,2.760124135119219e-4,2.7569154033999427e-4,2.7537121423998047e-4,2.7505143521188054e-4,2.747322032556943e-4,2.7441351837142195e-4,2.740953805590634e-4,2.7377778981861855e-4,2.734607461500876e-4,2.731442495534704e-4,2.7282830002876705e-4,2.7251289757597745e-4,2.721980421951017e-4,2.7188373388613974e-4,2.715699726490916e-4,2.7125675848395717e-4,2.709440913907366e-4,2.706319713694299e-4,2.7032039842003687e-4,2.700093725425577e-4,2.6969889373699236e-4,2.6938896200334083e-4,2.6907957734160305e-4,2.6877073975177903e-4,2.6846244923386893e-4,2.6815470578787253e-4,2.6784750941379e-4,2.675408601116213e-4,2.672347578813663e-4,2.6692920272302517e-4,2.666241946365978e-4,2.6631973362208425e-4,2.660158196794845e-4,2.657124528087986e-4,2.6540963301002643e-4,2.6510736028316804e-4,2.6480563462822346e-4,2.6450445604519275e-4,2.642038245340758e-4,2.6390374009487266e-4,2.636042027275833e-4,2.6330521243220776e-4,2.63006769208746e-4,2.627088730571981e-4,2.6241152397756397e-4,2.621147219698436e-4,2.618184670340371e-4,2.6152275917014437e-4,2.6122759837816543e-4,2.609329846581003e-4,2.606389180099489e-4,2.603453984337114e-4,2.6005242592938766e-4,2.597600004969777e-4,2.594681221364816e-4,2.591743494504898e-4,2.588806027378404e-4,2.5858734615979984e-4,2.582945797163682e-4,2.5800230340754536e-4,2.5771051723333133e-4,2.5741922119372615e-4,2.571284152887299e-4,2.568380995183424e-4,2.565482738825638e-4,2.562589383813941e-4,2.559700930148332e-4,2.5568173778288113e-4,2.5539387268553796e-4,2.551064977228036e-4,2.5481961289467814e-4,2.545332182011615e-4,2.5424731364225375e-4,2.539618992179548e-4,2.5367697492826473e-4,2.5339254077318346e-4,2.531085967527111e-4,2.528251428668475e-4,2.525421791155929e-4,2.522597054989471e-4,2.5197772201691004e-4,2.5169622866948193e-4,2.514152254566627e-4,2.511347123784522e-4,2.5085468943485063e-4,2.505751566258579e-4,2.50296113951474e-4,2.5001756141169903e-4,2.497394990065329e-4,2.494619267359756e-4,2.491848446000271e-4,2.4890825259868746e-4,2.486321507319567e-4,2.4835653899983476e-4,2.4808141740232173e-4,2.4780678593941754e-4,2.4753264461112214e-4,2.4725899341743564e-4,2.46985832358358e-4,2.4671316143388917e-4,2.464409806440292e-4,2.461692899887781e-4,2.4589808946813584e-4,2.4562737908210246e-4,2.4535715883067786e-4,2.4508742871386216e-4,2.448181887316553e-4,2.445494388840573e-4,2.442811791710682e-4,2.4401340959268787e-4,2.4374613014891642e-4,2.434793408397538e-4,2.4321304166520003e-4,2.4294723262525522e-4,2.4268191371991913e-4,2.4241708494919197e-4,2.421527463130736e-4,2.418888978115641e-4,2.416255394446635e-4,2.4136267121237166e-4,2.4110029311468878e-4,2.4083840515161462e-4,2.4057700732314942e-4,2.4031609962929304e-4,2.4005568207004552e-4,2.397957546454068e-4,2.3953631735537697e-4,2.39277370199956e-4,2.3901891317914387e-4,2.3876094629294057e-4,2.3850346954134617e-4,2.382464829243606e-4,2.379899864419839e-4,2.37733980094216e-4,2.3747846388105697e-4,2.372234378025068e-4,2.3696890185856547e-4,2.3671485604923298e-4,2.3646130037450938e-4,2.3620823483439462e-4,2.3595565942888868e-4,2.357035741579916e-4,2.354519790217034e-4,2.35200874020024e-4,2.3495025915295354e-4,2.3470013442049187e-4,2.3445049982263904e-4,2.3420135535939506e-4,2.3395270103075997e-4,2.337045368367337e-4,2.334568627773163e-4,2.3320967885250775e-4,2.3296298506230803e-4,2.327167814067172e-4,2.3247106788573516e-4,2.3222584449936204e-4,2.3197972298288615e-4,2.3173238577585024e-4,2.3148547879502047e-4,2.312390020403969e-4,2.3099295551197937e-4,2.3074733920976805e-4,2.3050215313376277e-4,2.3025739728396366e-4,2.3001307166037072e-4,2.2976917626298387e-4,2.2952571109180315e-4,2.2928267614682858e-4,2.2904007142806015e-4,2.2879789693549784e-4,2.2855615266914164e-4,2.283148386289916e-4,2.2807395481504766e-4,2.2783350122730989e-4,2.275934778657782e-4,2.2735388473045273e-4,2.2711472182133333e-4,2.2687598913842004e-4,2.2663768668171292e-4,2.2639981445121192e-4,2.2616237244691705e-4,2.259253606688283e-4,2.2568877911694567e-4,2.2545262779126923e-4,2.2521690669179888e-4,2.2498161581853467e-4,2.2474675517147657e-4,2.2451232475062465e-4,2.2427832455597884e-4,2.2404475458753914e-4,2.2381161484530558e-4,2.2357890532927814e-4,2.2334662603945685e-4,2.231147769758417e-4,2.2288335813843267e-4,2.2265236952722977e-4,2.22421811142233e-4,2.2219168298344234e-4,2.2196198505085784e-4,2.2173271734447948e-4,2.215038798643072e-4,2.212754726103411e-4,2.2104749558258112e-4,2.2081994878102727e-4,2.2059283220567954e-4,2.2036614585653794e-4,2.2013988973360252e-4,2.199140638368732e-4,2.1968866816635e-4,2.1946370272203294e-4,2.1923916750392203e-4,2.1901506251201719e-4,2.1879138774631853e-4,2.18568143206826e-4,2.1834532889353957e-4,2.1812294480645932e-4,2.1790099094558518e-4,2.1767946731091715e-4,2.1745837390245527e-4,2.1723771072019955e-4,2.1701747776414995e-4,2.1679767503430638e-4,2.1657830253066907e-4,2.1635936025323787e-4,2.1614084820201275e-4,2.1592276637699375e-4,2.1570511477818097e-4,2.1548789340557423e-4,2.1527110225917368e-4,2.1505474133897925e-4,2.1483881064499096e-4,2.1462331017720878e-4,2.1440823993563275e-4,2.1419359992026285e-4,2.1397939013109905e-4,2.137656105681414e-4,2.1355226123138986e-4,2.1333934212084448e-4,2.1312685323650522e-4,2.1291479457837212e-4,2.1270316614644509e-4,2.1249196794072427e-4,2.1228119996120955e-4,2.1207086220790094e-4,2.1186095468079847e-4,2.1165147737990214e-4,2.1144243030521193e-4,2.1123381345672783e-4,2.1102562683444993e-4,2.1081787043837808e-4,2.106105442685124e-4,2.1040364832485288e-4,2.1019718260739944e-4,2.0999114711615216e-4,2.0978554185111106e-4,2.09580366812276e-4,2.093756219996471e-4,2.0917107573458892e-4,2.08963902082952e-4,2.0875708729882654e-4,2.0855063117360473e-4,2.083445334986788e-4,2.0813879406544113e-4,2.079334126652839e-4,2.0772838908959934e-4,2.0752372312977973e-4,2.0731941457721736e-4,2.0711546322330443e-4,2.0691186885943326e-4,2.0670863127699598e-4,2.0650575026738495e-4,2.0630322562199246e-4,2.0610105713221068e-4,2.0589924458943188e-4,2.0569778778504834e-4,2.0549668651045227e-4,2.0529594055703602e-4,2.0509554971619173e-4,2.0489551377931173e-4,2.0469583253778827e-4,2.0449650578301356e-4,2.042975333063799e-4,2.0409891489927951e-4,2.0390065035310467e-4,2.0370273945924765e-4,2.0350518200910062e-4,2.0330797779405597e-4,2.0311112660550585e-4,2.0291462823484251e-4,2.027184824734583e-4,2.025226891127454e-4,2.0232724794409608e-4,2.0213215875890259e-4,2.019374213485572e-4,2.0174303550445213e-4,2.0154900101797968e-4,2.0135531768053207e-4,2.0116198528350162e-4,2.0096900361828046e-4,2.00776372476261e-4,2.0058409164883535e-4,2.0039216092739587e-4,2.0020058010333477e-4,2.0000934896804426e-4,1.998184673129167e-4,1.996279349293443e-4,1.994377516087193e-4,1.992479171424339e-4,1.990584313218805e-4,1.9886929393845123e-4,1.986805047835384e-4,1.9849206364853423e-4,1.9830397032483097e-4,1.9811622460382095e-4,1.9792882627689637e-4,1.9774177513544945e-4,1.9755507097087255e-4,1.9736871357455777e-4,1.9718270273789756e-4,1.96997038252284e-4,1.9681171990910943e-4,1.9662674749976606e-4,1.964421208156462e-4,1.962578396481421e-4,1.9607390378864595e-4,1.9589031302855007e-4,1.9570706715924674e-4,1.955241659721281e-4,1.953416092585865e-4,1.9515939681001413e-4,1.9497752841780337e-4,1.9479600387334632e-4,1.946148229680353e-4,1.9443398549326258e-4,1.9425349124042044e-4,1.9407334000090106e-4,1.9389353156609677e-4,1.9371406572739978e-4,1.935349422762023e-4,1.9335616100389665e-4,1.9317772170187507e-4,1.929996241615299e-4,1.9282186817425325e-4,1.926444535314374e-4,1.9246738002447474e-4,1.9229064744475733e-4,1.9211425558367758e-4,1.9193820423262767e-4,1.9176249318299986e-4,1.9158712222618645e-4,1.914120911535796e-4,1.9123739975657165e-4,1.9106304782655486e-4,1.9088903515492148e-4,1.9071536153306368e-4,1.905420267523738e-4,1.9036903060424407e-4,1.9019637288006676e-4,1.900240533712341e-4,1.8985207186913834e-4,1.8968042816517176e-4,1.895091220507266e-4,1.8933815331719517e-4,1.891675217559696e-4,1.8899722715844228e-4,1.888272693160054e-4,1.8865764802005117e-4,1.8848836306197193e-4,1.8831941423315992e-4,1.8815080132500735e-4,1.8798252412890649e-4,1.878145824362496e-4,1.8764697603842898e-4,1.8747970472683684e-4,1.8731276829286542e-4,1.87146166527907e-4,1.869798992233538e-4,1.8681396617059817e-4,1.8664836716103224e-4,1.8648310198604836e-4,1.863181704370387e-4,1.8615357230539564e-4,1.859893073825113e-4,1.8582537545977802e-4,1.8566177632858797e-4,1.8549850978033357e-4,1.8533557560640693e-4,1.8517297359820032e-4,1.8501070354710604e-4,1.8484876524451626e-4,1.8468715848182337e-4,1.8452588305041954e-4,1.8436493874169702e-4,1.842043253470481e-4,1.84044042657865e-4,1.8388409046553997e-4,1.8372446856146536e-4,1.835651767370333e-4,1.834062147836361e-4,1.8324758249266604e-4,1.8308927965551535e-4,1.8293130606357628e-4,1.8277366150824107e-4,1.8261634578090201e-4,1.8245935867295128e-4,1.8230269997578127e-4,1.821463694807841e-4,1.8199036697935208e-4,1.818346922628775e-4,1.816793451227526e-4,1.8152432535036958e-4,1.8136963273712075e-4,1.8121526707439833e-4,1.810612281535946e-4,1.809075157661018e-4,1.807541297033122e-4,1.8060140319492435e-4,1.8045013209459033e-4,1.8029914151973528e-4,1.8014843376747556e-4,1.799980335594159e-4,1.7984791391528304e-4,1.79698074835077e-4,1.7954851631879777e-4,1.7939923836644538e-4,1.7925024097801979e-4,1.7910152415352105e-4,1.7895308789294916e-4,1.7880493219630403e-4,1.7865705706358577e-4,1.7850946249479434e-4,1.7836214848992971e-4,1.7821511504899189e-4,1.7806836217198089e-4,1.7792188985889674e-4,1.777756981097394e-4,1.776297869245089e-4,1.7748415630320524e-4,1.7733880624582832e-4,1.771937367523783e-4,1.770489478228551e-4,1.769044394572587e-4,1.767602116555891e-4,1.766162644178464e-4,1.7647259774403043e-4,1.7632921163414136e-4,1.761861060881791e-4,1.760429123219709e-4,1.758993396534056e-4,1.757560286723466e-4,1.7561297937879384e-4,1.7547019177274734e-4,1.7532766585420714e-4,1.7518540162317312e-4,1.7504339907964544e-4,1.7490165822362406e-4,1.7476017905510883e-4,1.7461896157409997e-4,1.744780057805973e-4,1.7433731167460094e-4,1.7419687925611081e-4,1.7405670852512698e-4,1.739167994816494e-4,1.737771521256781e-4,1.7363776645721308e-4,1.7349864247625428e-4,1.733597801828018e-4,1.7322117957685552e-4,1.7308284065841557e-4,1.729447634274818e-4,1.7280694788405438e-4,1.726693940281332e-4,1.7253210185971829e-4,1.7239507137880962e-4,1.7225830258540723e-4,1.721217954795111e-4,1.7198555006112126e-4,1.7184956633023766e-4,1.7171384428686035e-4,1.7157838393098927e-4,1.7144318526262451e-4,1.7130824828176595e-4,1.711735729884137e-4,1.7103915938256766e-4,1.7090500746422794e-4,1.7077111723339452e-4,1.706374886900673e-4,1.7050412183424634e-4,1.7037101666593168e-4,1.702381731851233e-4,1.7010559139182113e-4,1.6997327128602527e-4,1.6984121286773565e-4,1.697094161369523e-4,1.6957788109367523e-4,1.6944660773790442e-4,1.693155960696399e-4,1.691848460888816e-4,1.690543577956296e-4,1.6892413118988384e-4,1.6879416627164437e-4,1.6866446304091113e-4,1.6853502149768418e-4,1.6840584164196348e-4,1.6827692347374908e-4,1.6814826699304092e-4,1.6801987219983904e-4,1.678917390941434e-4,1.6776386767595403e-4,1.6763625794527094e-4,1.675089099020941e-4,1.6738182354642355e-4,1.6725499887825928e-4,1.6712843589760125e-4,1.6700213460444946e-4,1.6687609499880395e-4,1.6675031708066472e-4,1.6662480085003173e-4,1.6649954630690506e-4,1.6637455345128462e-4,1.6624982228317044e-4,1.6612535280256254e-4,1.6600114500946089e-4,1.658771989038655e-4,1.657535144857764e-4,1.6563009175519356e-4,1.6550693071211696e-4,1.6538403135654665e-4,1.6526139368848263e-4,1.6513901770792483e-4,1.6501690341487333e-4,1.6489505080932804e-4,1.6477345989128906e-4,1.6465213066075635e-4,1.6453106311772992e-4,1.6441025726220972e-4,1.6428971309419578e-4,1.6416943061368813e-4,1.6404940982068673e-4,1.639296507151916e-4,1.6381015329720275e-4,1.6369091756672014e-4,1.635719435237438e-4,1.6345323116827374e-4,1.6333478050030998e-4,1.6321659151985243e-4,1.6309866422690116e-4,1.6298099862145613e-4,1.628635947035174e-4,1.6274645247308492e-4,1.6262957193015874e-4,1.6251295307473878e-4,1.6239659590682511e-4,1.622805004264177e-4,1.6216437967241394e-4,1.6204679492290357e-4,1.61929434763963e-4,1.6181229919559227e-4,1.6169538821779139e-4,1.615787018305603e-4,1.6146224003389908e-4,1.613460028278077e-4,1.6122999021228612e-4,1.611142021873344e-4,1.6099863875295253e-4,1.608832999091405e-4,1.607681856558983e-4,1.606532959932259e-4,1.605386309211234e-4,1.6042419043959066e-4,1.6030997454862783e-4,1.601959832482348e-4,1.6008221653841158e-4,1.5996867441915824e-4,1.598553568904747e-4,1.5974226395236102e-4,1.596293956048172e-4,1.5951675184784313e-4,1.5940433268143896e-4,1.5929213810560462e-4,1.5918016812034014e-4,1.5906842272564545e-4,1.589569019215206e-4,1.5884560570796562e-4,1.5873453408498045e-4,1.586236870525651e-4,1.585130646107196e-4,1.5840266675944394e-4,1.5829249349873814e-4,1.5818254482860217e-4,1.58072820749036e-4,1.5796332126003968e-4,1.578540463616132e-4,1.5774499605375654e-4,1.5763617033646974e-4,1.5752756920975276e-4,1.5741919267360562e-4,1.5731104072802833e-4,1.5720311337302084e-4,1.570954106085832e-4,1.5698793243471544e-4,1.5688067885141746e-4,1.5677364985868935e-4,1.5666684545653106e-4,1.565602656449426e-4,1.56453910423924e-4,1.5634777979347522e-4,1.5624187375359627e-4,1.5613619230428718e-4,1.560307354455479e-4,1.5592550317737843e-4,1.5582049549977883e-4,1.5571571241274906e-4,1.5561115391628914e-4,1.5550682001039907e-4,1.5540271069507878e-4,1.5529882597032835e-4,1.5519516583614777e-4,1.5509173029253702e-4,1.549885193394961e-4,1.5488553297702501e-4,1.5478277120512378e-4,1.5468023402379237e-4,1.5457792143303082e-4,1.5447583343283907e-4,1.5437397002321715e-4,1.542723312041651e-4,1.5417091697568285e-4,1.5406972733777045e-4,1.539687622904279e-4,1.5386802183365518e-4,1.5376750596745228e-4,1.5366721469181925e-4,1.53567148006756e-4,1.5346730591226266e-4,1.5336768840833908e-4,1.5326829549498538e-4,1.531691271722015e-4,1.5307018343998748e-4,1.5297146429834324e-4,1.528729697472689e-4,1.5277469978676437e-4,1.5267665441682967e-4,1.525788336374648e-4,1.5248123744866977e-4,1.523838658504446e-4,1.5228671884278923e-4,1.521897964257037e-4,1.5209309859918804e-4,1.5199662536324217e-4,1.519003767178662e-4,1.5180435266306e-4,1.5170855319882368e-4,1.5161297832515716e-4,1.515176280420605e-4,1.5142250234953365e-4,1.5132760124757667e-4,1.5123292473618948e-4,1.5113847281537216e-4,1.5104424548512469e-4,1.5095024274544702e-4,1.508564645963392e-4,1.5076079342986697e-4,1.5066513440668508e-4,1.5056965763602832e-4,1.5047436311789675e-4,1.5037925085229035e-4,1.502843208392091e-4,1.5018957307865306e-4,1.5009500757062215e-4,1.5000062431511644e-4,1.4990642331213588e-4,1.498124045616805e-4,1.497185680637503e-4,1.4962491381834527e-4,1.4953144182546538e-4,1.494381520851107e-4,1.493450445972812e-4,1.4925211936197682e-4,1.491593763791976e-4,1.490668156489436e-4,1.4897443717121477e-4,1.488822409460111e-4,1.487902269733326e-4,1.4869839525317926e-4,1.486067457855511e-4,1.485152785704481e-4,1.4842399360787028e-4,1.4833289089781764e-4,1.4824197044029016e-4,1.4815123223528784e-4,1.4806067628281072e-4,1.4797030258285876e-4,1.4788011113543194e-4,1.477901019405303e-4,1.4770027499815387e-4,1.4761063030830257e-4,1.4752116787097644e-4,1.474318876861755e-4,1.4734278975389974e-4,1.4725387407414913e-4,1.471651406469237e-4,1.4707658947222345e-4,1.4698822055004835e-4,1.4690003388039843e-4,1.4681202946327366e-4,1.467242072986741e-4,1.4663656738659968e-4,1.4654910972705044e-4,1.464618343200264e-4,1.4637474116552748e-4,1.4628783026355373e-4,1.4620110161410517e-4,1.461145552171818e-4,1.4602819107278358e-4,1.4594200918091054e-4,1.4585600954156267e-4,1.4577019215473996e-4,1.4568455702044245e-4,1.4559910413867007e-4,1.455138335094229e-4,1.4542874513270087e-4,1.45343839008504e-4,1.4525911513683232e-4,1.4517457351768582e-4,1.4509021415106446e-4,1.4500603703696831e-4,1.449220421753973e-4,1.448382295663515e-4,1.4475459920983082e-4,1.4467115110583536e-4,1.4458788525436504e-4,1.445048016554199e-4,1.4442190030899992e-4,1.443391812151051e-4,1.442566443737355e-4,1.4417428978489102e-4,1.4409211744857172e-4,1.440101273647776e-4,1.4392831953350866e-4,1.4384669395476487e-4,1.4376525062854625e-4,1.436839895548528e-4,1.4360291073368456e-4,1.4352201416504144e-4,1.434412998489235e-4,1.4336076778533077e-4,1.432804179742632e-4,1.4320025041572075e-4,1.431202651097035e-4,1.4304046205621145e-4,1.4296084125524456e-4,1.428814027068028e-4,1.4280214641088621e-4,1.4272307236749485e-4,1.426441805766286e-4,1.4256547103828757e-4,1.424869437524717e-4,1.4240859871918099e-4,1.4233043593841547e-4,1.4225245541017506e-4,1.421746571344599e-4,1.4209704111126987e-4,1.42019607340605e-4,1.4194235582246531e-4,1.4186528655685078e-4,1.4178839954376144e-4,1.417116947831973e-4,1.4163517227515829e-4,1.415571257221141e-4,1.4147850720973786e-4,1.4140002000912621e-4,1.4132166395508443e-4,1.4124343888241797e-4,1.411653446259322e-4,1.4108738102043254e-4,1.4100954790072437e-4,1.4093184510161305e-4,1.4085427245790402e-4,1.407768298044026e-4,1.4069951697591427e-4,1.4062233380724437e-4,1.405452801331983e-4,1.4046835578858141e-4,1.403915606081992e-4,1.4031489442685699e-4,1.4023835707936013e-4,1.4016194840051408e-4,1.400856682251242e-4,1.4000951638799592e-4,1.3993349272393456e-4,1.3985759706774557e-4,1.3978182925423435e-4,1.3970618911820622e-4,1.3963067649446664e-4,1.39555291217821e-4,1.394800331230746e-4,1.3940490204503297e-4,1.393298978185014e-4,1.3925502027828534e-4,1.3918026925919015e-4,1.3910564459602122e-4,1.3903114612358393e-4,1.389567736766837e-4,1.388825270901259e-4,1.3880840619871594e-4,1.3873441083725924e-4,1.386605408405611e-4,1.3858679604342698e-4,1.3851317628066226e-4,1.3843968138707233e-4,1.3836631119746258e-4,1.382930655466384e-4,1.382199442694052e-4,1.3814694720056832e-4,1.3807407417493322e-4,1.3800132502730524e-4,1.3792869959248979e-4,1.3785619770529227e-4,1.3778381920051804e-4,1.3771156391297252e-4,1.3763943167746109e-4,1.3756742232878916e-4,1.374955357017621e-4,1.374237716311853e-4,1.3735245287461792e-4,1.3728344836861042e-4,1.3721455785406893e-4,1.3714577873832087e-4,1.3707709605676098e-4,1.370085243110917e-4,1.369400635013131e-4,1.3687171362742505e-4,1.368034746894277e-4,1.3673534668732094e-4,1.366673296211048e-4,1.365994234907793e-4,1.3653162829634443e-4,1.364639440378002e-4,1.3639637071514657e-4,1.3632890832838358e-4,1.3626155687751121e-4,1.3619431636252948e-4,1.3612718678343837e-4,1.360601681402379e-4,1.3599326043292807e-4,1.3592646366150882e-4,1.3585977782598022e-4,1.3579320292634228e-4,1.357267389625949e-4,1.356603859347382e-4,1.3559414384277214e-4,1.3552801268669668e-4,1.3546199246651186e-4,1.3539608318221765e-4,1.3533028483381408e-4,1.3526433761514307e-4,1.3519776839342182e-4,1.3513129266662645e-4,1.3506491043475702e-4,1.3499862169781348e-4,1.349324264557959e-4,1.3486632470870424e-4,1.3480031645653846e-4,1.3473440169929862e-4,1.3466858043698472e-4,1.346028526695967e-4,1.3453721839713466e-4,1.344716776195985e-4,1.3440623033698828e-4,1.3434087654930397e-4,1.3427561625654557e-4,1.3421044945871312e-4,1.3414537615580657e-4,1.3408039634782594e-4,1.3401551003477125e-4,1.3395071721664247e-4,1.338860178934396e-4,1.3382141206516265e-4,1.3375689973181166e-4,1.3369248089338656e-4,1.3362815554988737e-4,1.3356392370131412e-4,1.3349978534766679e-4,1.334357404889454e-4,1.333717891251499e-4,1.333079312562803e-4,1.3324416688233667e-4,1.3318049600331895e-4,1.3311691861922714e-4,1.3305343473006125e-4,1.329900443358213e-4,1.3292674743650723e-4,1.3286354403211912e-4,1.328004341226569e-4,1.3273741770812066e-4,1.3267449478851026e-4,1.3261166536382584e-4,1.325489294340673e-4,1.324862869992347e-4,1.3242373805932804e-4,1.323612826143473e-4,1.3229892066429246e-4,1.3223665220916356e-4,1.3217447724896055e-4,1.321123957836835e-4,1.3205040781333235e-4,1.3198851333790713e-4,1.3192671235740783e-4,1.3186500487183443e-4,1.3180339088118698e-4,1.3174187038546544e-4,1.316804433846698e-4,1.316191098788001e-4,1.3155786986785632e-4,1.3149672335183849e-4,1.3143567033074654e-4,1.3137471080458053e-4,1.313138447733404e-4,1.3125307223702624e-4,1.31192393195638e-4,1.3113180764917566e-4,1.3107131559763927e-4,1.3101091704102876e-4,1.309506119793442e-4,1.3089040041258554e-4,1.3083028234075282e-4,1.3077025776384602e-4,1.3071032668186515e-4,1.3065048909481018e-4,1.3059074500268114e-4,1.30531094405478e-4,1.304715373032008e-4,1.3041207369584955e-4,1.3035270358342416e-4,1.3029342696592474e-4,1.3023424384335123e-4,1.3017515421570364e-4,1.3011615808298198e-4,1.300572554451862e-4,1.2999844630231638e-4,1.2993973065437246e-4,1.2988110850135448e-4,1.298225798432624e-4,1.2976414468009629e-4,1.2970580301185604e-4,1.2964755483854174e-4,1.2958940016015338e-4,1.295313389766909e-4,1.2947337128815437e-4,1.2941549709454374e-4,1.2935771639585906e-4,1.293000291921003e-4,1.292424354832674e-4,1.2918493526936048e-4,1.2912752855037947e-4,1.2907021532632438e-4,1.290129955971952e-4,1.2895586936299196e-4,1.2889883662371463e-4,1.288418973793632e-4,1.2878505162993773e-4,1.2872829937543817e-4,1.2867164061586452e-4,1.2861507535121678e-4,1.28558603581495e-4,1.2850222530669912e-4,1.2844594052682917e-4,1.283897492418851e-4,1.2833203559757644e-4,1.2827430708916752e-4,1.2821664214609195e-4,1.2815904076834964e-4,1.281015029559407e-4,1.2804402870886505e-4,1.279866180271227e-4,1.279292709107137e-4,1.2787198735963803e-4,1.2781476737389565e-4,1.277576109534866e-4,1.277005180984109e-4,1.276434888086685e-4,1.275865230842594e-4,1.2752962092518364e-4,1.274727823314412e-4,1.2741600730303208e-4,1.273592958399563e-4,1.273026479422138e-4,1.2724606360980465e-4,1.2718954284272882e-4,1.2713308564098628e-4,1.270766920045771e-4,1.2702036193350122e-4,1.2696409542775866e-4,1.2690789248734943e-4,1.268517531122735e-4,1.267956773025309e-4,1.2673966505812162e-4,1.2668371637904565e-4,1.2662783126530304e-4,1.2657200971689372e-4,1.265162517338177e-4,1.2646055731607505e-4,1.2640492646366568e-4,1.2634935917658964e-4,1.2629385545484694e-4,1.2623841529843755e-4,1.2618303870736146e-4,1.261277256816187e-4,1.2607247622120927e-4,1.260172903261332e-4,1.259621679963904e-4,1.259071092319809e-4,1.2585211403290476e-4,1.2579718239916194e-4,1.257423143307524e-4,1.2568750982767623e-4,1.2563276888993336e-4,1.255780915175238e-4,1.2552347771044759e-4,1.2546892746870467e-4,1.254144407922951e-4,1.2536001768121883e-4,1.2530565813547587e-4,1.2525136215506624e-4,1.2519712973998992e-4,1.2514296089024694e-4,1.2508885560583727e-4,1.250348138867609e-4,1.249808357330179e-4,1.249269211446082e-4,1.248730701215318e-4,1.2481928266378875e-4,1.24765558771379e-4,1.2471189844430258e-4,1.2465830168255948e-4,1.246047684861497e-4,1.245512988550732e-4,1.2449789278933007e-4,1.2444455028892026e-4,1.2439127135384375e-4,1.2433805598410056e-4,1.242849041796907e-4,1.2423181594061416e-4,1.2417879126687094e-4,1.2412583015846104e-4,1.2407293261538447e-4,1.240200986376412e-4,1.2396732822523126e-4,1.2391462137815467e-4,1.2386197809641133e-4,1.2380939838000136e-4,1.2375688222892472e-4,1.2370442964318136e-4,1.2365204062277134e-4,1.2359971516769463e-4,1.2354745327795128e-4,1.234952549535412e-4,1.2344312019446445e-4,1.2339104900072105e-4,1.2333904137231097e-4,1.2328709730923418e-4,1.2323521681149074e-4,1.2318339987908058e-4,1.2313164651200377e-4,1.2307995671026028e-4,1.230283304738501e-4,1.2297676780277325e-4,1.2292526869702973e-4,1.2287383315661953e-4,1.2282246118154263e-4,1.2277115277179904e-4,1.227199079273888e-4,1.2266872664831187e-4,1.2261760893456824e-4,1.2256655478615796e-4,1.2251556420308097e-4,1.2246463718533734e-4,1.2241377373292702e-4,1.2236297384584998e-4,1.2231223752410628e-4,1.2226046671885729e-4,1.2220812227536326e-4,1.221558111123243e-4,1.2210353322974043e-4,1.2205128862761164e-4,1.2199907730593793e-4,1.2194689926471929e-4,1.2189475450395576e-4,1.218426430236473e-4,1.2179056482379395e-4,1.2173851990439564e-4,1.2168650826545242e-4,1.2163452990696429e-4,1.2158258482893123e-4,1.2153067303135329e-4,1.214787945142304e-4,1.2142694927756259e-4,1.2137513732134987e-4,1.2132335864559223e-4,1.2127161325028969e-4,1.2121990113544222e-4,1.2116822230104983e-4,1.2111657674711252e-4,1.210649644736303e-4,1.2101338548060317e-4,1.209618397680311e-4,1.2091032733591412e-4,1.2085884818425223e-4,1.2080740231304541e-4,1.2075598972229367e-4,1.2070461041199706e-4,1.2065326438215548e-4,1.20601951632769e-4,1.205506721638376e-4,1.2049942597536128e-4,1.2044821306734005e-4,1.203970334397739e-4,1.2034588709266284e-4,1.2029477402600685e-4,1.2024369423980596e-4,1.2019264773406012e-4,1.2014163450876937e-4,1.2009065456393373e-4,1.2003970789955317e-4,1.1998879451562766e-4,1.1993791441215725e-4,1.1988706758914194e-4,1.1983625404658169e-4,1.1978547378447651e-4,1.1973472680282645e-4,1.1968401310163146e-4,1.1963333268089154e-4,1.195826855406067e-4,1.1953207168077696e-4,1.1948149110140229e-4,1.194309438024827e-4,1.1938042978401821e-4,1.193299490460088e-4,1.1927950158845447e-4,1.1922908741135519e-4,1.1917870651471104e-4,1.1912835889852193e-4,1.1907804456278795e-4,1.1902776350750903e-4,1.1897751573268518e-4,1.1892730123831643e-4,1.1887712002440274e-4,1.1882697209094415e-4,1.1877685743794065e-4,1.1872677606539222e-4,1.1867672797329886e-4,1.1862671316166061e-4,1.1857697629637459e-4,1.1852800602452309e-4,1.1847904982798752e-4,1.1843010367126945e-4,1.1838114988636628e-4,1.1833220834544646e-4,1.1828327904851008e-4,1.1823436199555706e-4,1.1818545718658745e-4,1.1813656462160122e-4,1.180876843005984e-4,1.1803881622357893e-4,1.1798996039054287e-4,1.1794111680149022e-4,1.1789228545642095e-4,1.1784346635533506e-4,1.177946594982326e-4,1.1774586488511347e-4,1.1769708251597777e-4,1.1764831239082546e-4,1.1759955450965653e-4,1.1755080887247101e-4,1.1750207547926887e-4,1.1745335433005011e-4,1.1740464542481475e-4,1.1735594876356281e-4,1.1730726434629422e-4,1.1725859217300906e-4,1.1720993224370725e-4,1.1716128455838885e-4,1.1711264911705384e-4,1.1706384434739529e-4,1.1701475426813229e-4,1.1696566823462774e-4,1.1691658624688162e-4,1.1686750830489398e-4,1.168184344086648e-4,1.1676936455819406e-4,1.1672029875348179e-4,1.1667123699452793e-4,1.1662217928133257e-4,1.1657312561389564e-4,1.1652407599221717e-4,1.1647503041629717e-4,1.1642598888613561e-4,1.1637695140173253e-4,1.1632791796308788e-4,1.162788885702017e-4,1.1622986322307396e-4,1.1618084192170468e-4,1.1613182466609385e-4,1.1608281145624149e-4,1.1603380229214756e-4,1.1598479717381213e-4,1.1593579610123511e-4,1.1588679907441656e-4,1.1583780609335648e-4,1.1578881715805484e-4,1.1573983226851165e-4,1.1569085142472693e-4,1.1564187462670064e-4,1.1559290187443284e-4,1.1554393316792346e-4,1.1549496850717256e-4,1.1544600789218012e-4,1.153970513229461e-4,1.1534809879947058e-4,1.1529915032175347e-4,1.1525020588979486e-4,1.1520126550359467e-4,1.1515232916315294e-4,1.1510339686846969e-4,1.1505446861954486e-4,1.1500554441637849e-4,1.1495662425897061e-4,1.1490770814732114e-4,1.1485879608143016e-4,1.1480988806129764e-4,1.1476098408692354e-4,1.1471208415830792e-4,1.1466318827545073e-4,1.1461429643835201e-4,1.1456540864701176e-4,1.1451652490142995e-4,1.144676452016066e-4,1.144187695475417e-4,1.1436989793923524e-4,1.1432103037668725e-4,1.1427216685989773e-4,1.1422330738886665e-4,1.1417445196359403e-4,1.1412560058407987e-4,1.1407675325032416e-4,1.1402790996232688e-4,1.1397907072008808e-4,1.1393023552360774e-4,1.1388140437288585e-4,1.1383257726792242e-4,1.1378375420871743e-4,1.137349351952709e-4,1.1368612022758284e-4,1.1363730930565322e-4,1.1358850242948205e-4,1.1353969959906935e-4,1.134909008144151e-4,1.134421060755193e-4,1.1339331538238196e-4,1.1334452873500305e-4,1.1329574613338264e-4,1.1324696757752066e-4,1.1319819306741712e-4,1.1314942260307207e-4,1.1310065618448545e-4,1.1305189381165728e-4,1.130031354845876e-4,1.1295438120327633e-4,1.1290563096772356e-4,1.128568847779292e-4,1.1280814263389332e-4,1.127594045356159e-4,1.1271067048309692e-4,1.1266194047633643e-4,1.1261321451533434e-4,1.1256449260009074e-4,1.1251577473060559e-4,1.124670609068789e-4,1.1241835112891066e-4,1.1236964539670085e-4,1.1232094371024951e-4,1.1227224606955664e-4,1.1222355247462224e-4,1.1217486292544625e-4,1.1212617742202875e-4,1.120774959643697e-4,1.1202881855246908e-4,1.1198014518632693e-4,1.1193147586594323e-4,1.11882810591318e-4,1.1183414936245123e-4,1.117854921793429e-4,1.1173683904199303e-4,1.116881899504016e-4,1.1163954490456863e-4,1.1159090390449414e-4,1.1154226695017808e-4,1.114936340416205e-4,1.1144485850539403e-4,1.1139567463791983e-4,1.1134648523100986e-4,1.112972902846641e-4,1.1124808979888254e-4,1.111988837736652e-4,1.1114967220901206e-4,1.1110045510492317e-4,1.1105123246139844e-4,1.1100200427843793e-4,1.1095277055604165e-4,1.1090353129420957e-4,1.108542864929417e-4,1.1080503615223806e-4,1.1075578027209862e-4,1.1070651885252337e-4,1.1065725189351234e-4,1.1060797939506553e-4,1.1055870135718294e-4,1.1050941777986453e-4,1.1046012866311034e-4,1.1041083400692038e-4,1.1036153381129462e-4,1.1031222807623308e-4,1.1026291680173573e-4,1.1021359998780262e-4,1.101642776344337e-4,1.1011494974162898e-4,1.1006561630938849e-4,1.100162773377122e-4,1.0996693282660014e-4,1.0991758277605225e-4,1.0986822718606862e-4,1.0981886605664916e-4,1.0976949938779392e-4,1.097201271795029e-4,1.096707494317761e-4,1.096213661446135e-4,1.095719773180151e-4,1.095225829519809e-4,1.0947318304651095e-4,1.0942377760160519e-4,1.0937436661726365e-4,1.093249500934863e-4,1.0927552803027319e-4,1.0922610042762427e-4,1.0917666728553955e-4,1.0912722860401907e-4,1.0907778438306277e-4,1.0902833462267072e-4,1.0897887932284284e-4,1.089294184835792e-4,1.0887995210487976e-4,1.0883048018674452e-4,1.0878100272917351e-4,1.0873151973216669e-4,1.0868203119572409e-4,1.0863253711984571e-4,1.0858303750453153e-4,1.0853353234978155e-4,1.0848402165559581e-4,1.0843450542197426e-4,1.0838498364891694e-4,1.0833545633642381e-4,1.082859234844949e-4,1.082363850931302e-4,1.0818684116232969e-4,1.0813729169209344e-4,1.0808773668242133e-4,1.0803817613331349e-4,1.0798861004476984e-4,1.079390384167904e-4,1.0788946124937517e-4,1.0783987854252415e-4,1.0779029029623734e-4,1.0774069651051473e-4,1.0769109718535636e-4,1.0764149232076218e-4,1.0759188191673222e-4,1.0754226597326646e-4,1.074926444903649e-4,1.0744301746802759e-4,1.0739338490625447e-4,1.0734374680504556e-4,1.0729410316440084e-4,1.0724445398432037e-4,1.0719479926480408e-4,1.0714513900585201e-4,1.0709547320746417e-4,1.0704580186964051e-4,1.0699612499238109e-4,1.0694644257568585e-4,1.0689675461955483e-4,1.0684706112398803e-4,1.0679736208898544e-4,1.0674765751454704e-4,1.0669794740067289e-4,1.0664823174736293e-4,1.0659851055461718e-4,1.0654878382243562e-4,1.064990515508183e-4,1.0644931373976519e-4,1.0639957038927628e-4,1.0634982149935157e-4,1.0630006706999108e-4,1.0625030710119481e-4,1.0620054159296273e-4,1.0615077054529489e-4,1.0610099395819124e-4,1.0605121183165182e-4,1.0600142416567659e-4,1.0595163096026558e-4,1.0590183221541876e-4,1.0585202793113618e-4,1.058022181074178e-4,1.0575237403610898e-4,1.0570235585931363e-4,1.056523287538469e-4,1.0560229271970874e-4,1.0555224775689917e-4,1.0550219386541822e-4,1.0545213104526584e-4,1.0540205929644208e-4,1.0535197861894692e-4,1.0530188901278034e-4,1.0525179047794237e-4,1.05201683014433e-4,1.0515156662225222e-4,1.0510144130140005e-4,1.0505130705187645e-4,1.0500116387368148e-4,1.0495101176681508e-4,1.049008507312773e-4,1.048506807670681e-4,1.0480050187418749e-4,1.047503140526355e-4,1.0470011730241208e-4,1.046499116235173e-4,1.0459969701595108e-4,1.0454947347971345e-4,1.0449924101480443e-4,1.0444899962122401e-4,1.0439874929897219e-4,1.0434849004804897e-4,1.0429822186845436e-4,1.0424794476018833e-4,1.0419765872325088e-4,1.0414736375764205e-4,1.0409705986336182e-4,1.0404674704041019e-4,1.0399642528878714e-4,1.039460946084927e-4,1.0389575499952684e-4,1.038454064618896e-4,1.0379504899558091e-4,1.0374468260060087e-4,1.0369430727694942e-4,1.0364392302462654e-4,1.0359352984363229e-4,1.035431277339666e-4,1.0349271669562955e-4,1.0344229672862106e-4,1.0339186783294118e-4,1.033414300085899e-4,1.0329098325556721e-4,1.0324052757387316e-4,1.0319006296350765e-4,1.0313958942447076e-4,1.0308910695676247e-4,1.0303861556038276e-4,1.0298811523533166e-4,1.0293760598160918e-4,1.0288708779921526e-4,1.0283656068814995e-4,1.0278602464841324e-4,1.0273547968000512e-4,1.0268492578292562e-4,1.0263436295717467e-4,1.0258379120275238e-4,1.0253321051965865e-4,1.0248262090789351e-4,1.0243202236745696e-4,1.0238141489834904e-4,1.0233079850056972e-4,1.0228017317411896e-4,1.0222953891899682e-4,1.0217889573520329e-4,1.0212824362273834e-4,1.0207758258160198e-4,1.0202691261179422e-4,1.0197623371331507e-4,1.0192554588616449e-4,1.0187484913034256e-4,1.0182414344584917e-4,1.0177342883268441e-4,1.0172270529084824e-4,1.016719260199522e-4,1.0162112686548906e-4,1.0157031732818996e-4,1.0151950065127668e-4,1.0146867494620778e-4,1.0141783916204551e-4,1.013669932987899e-4,1.0131613735644094e-4,1.0126527133499859e-4,1.0121439523446291e-4,1.0116350905483387e-4,1.0111261279611148e-4,1.0106170645829574e-4,1.0101079004138661e-4,1.0095986354538417e-4,1.0090892697028833e-4,1.0085798031609918e-4,1.0080702358281663e-4,1.0075605677044075e-4,1.0070507987897153e-4,1.0065409290840894e-4,1.0060309585875298e-4,1.0055208873000367e-4,1.0050107152216103e-4,1.00450044235225e-4,1.0039900686919564e-4,1.003479594240729e-4,1.0029690189985682e-4,1.0024583429654739e-4,1.0019475661414458e-4,1.0014366885264844e-4,1.0009279324358843e-4,1.0004191805982746e-4,9.999103668069959e-5,9.994014910620478e-5,9.988925533634308e-5,9.983835537111444e-5,9.978744921051893e-5,9.973653685455646e-5,9.968561830322709e-5,9.96346935565308e-5,9.95837626144676e-5,9.95328254770375e-5,9.948188214424047e-5,9.943093261607653e-5,9.937997689254566e-5,9.932901497364787e-5,9.92780468593832e-5,9.92270725497516e-5,9.917609204475309e-5,9.912510534438763e-5,9.90741124486553e-5,9.902311335755603e-5,9.897210807108984e-5,9.892109658925674e-5,9.887007891205673e-5,9.88190550394898e-5,9.876802497155596e-5,9.871698870825522e-5,9.866594624958755e-5,9.861489759555297e-5,9.856384274615147e-5,9.851278170138306e-5,9.846171446124771e-5,9.841064102574547e-5,9.835956139487632e-5,9.830847556864022e-5,9.825738354703725e-5,9.820628533006735e-5,9.815518091773053e-5,9.810407031002677e-5,9.805295350695615e-5,9.800183050851856e-5,9.795070131471409e-5,9.789956592554268e-5,9.784842434100438e-5,9.779727656109916e-5,9.774612258582701e-5,9.769496241518794e-5,9.764379604918199e-5,9.75926234878091e-5,9.754144473106928e-5,9.749025977896256e-5,9.743906863148895e-5,9.73878712886484e-5,9.733666775044094e-5,9.728545801686654e-5,9.723424208792525e-5,9.718301996361706e-5,9.713179164394194e-5,9.708055712889988e-5,9.702931641849095e-5,9.697804712160851e-5,9.692652155128218e-5,9.687499188083985e-5,9.682345817459e-5,9.677193310848264e-5,9.672040494316858e-5,9.666887362685946e-5,9.661733915955527e-5,9.656580154125601e-5,9.651426077196169e-5,9.646271685167227e-5,9.641116978038781e-5,9.635961955810826e-5,9.630806618483366e-5,9.625650966056396e-5,9.620494998529921e-5,9.615338715903939e-5,9.610182118178447e-5,9.605025205353453e-5,9.59986797742895e-5,9.594710434404937e-5,9.589552576281419e-5,9.584394403058394e-5,9.579235914735862e-5,9.574077111313823e-5,9.568917992792277e-5,9.563758559171221e-5,9.558598810450664e-5,9.553438746630597e-5,9.548278367711019e-5,9.54311767369194e-5,9.537963667262358e-5,9.532834796795779e-5,9.527706157063126e-5,9.5225777480644e-5,9.517449569799603e-5,9.512321622268734e-5,9.50719390547179e-5,9.502066419408772e-5,9.496939164079681e-5,9.491812139484517e-5,9.48668534562328e-5,9.481558782495972e-5,9.476432450102587e-5,9.471306348443133e-5,9.466180477517603e-5,9.461054837326003e-5,9.455929427868328e-5,9.45080424914458e-5,9.445679301154759e-5,9.440554583898866e-5,9.435430097376898e-5,9.430305841588856e-5,9.425181816534745e-5,9.420058022214556e-5,9.414934458628297e-5,9.409811125775964e-5,9.404688023657558e-5,9.39956515227308e-5,9.39444251162253e-5,9.389320101705904e-5,9.384197922523205e-5,9.379075974074435e-5,9.37395425635959e-5,9.368832769378673e-5,9.363711513131683e-5,9.35859048761862e-5,9.353469692839483e-5,9.348349128794273e-5,9.343228795482991e-5,9.338108692905635e-5,9.332988821062205e-5,9.327869179952706e-5,9.32274976957713e-5,9.317630589935481e-5,9.31251164102776e-5,9.307392922853966e-5,9.302274435414099e-5,9.297156178708159e-5,9.292038152736146e-5,9.28692035749806e-5,9.2818027929939e-5,9.276685459223667e-5,9.271568356187362e-5,9.266451483884982e-5,9.261334842316531e-5,9.256218431482008e-5,9.251102251381409e-5,9.245986302014737e-5,9.240870583381994e-5,9.235755095483178e-5,9.230639838318287e-5,9.225524811887323e-5,9.220410016190286e-5,9.215295451227178e-5,9.210181116997996e-5,9.20506701350274e-5,9.199953140741411e-5,9.194839498714012e-5,9.189726087420535e-5,9.184612906860986e-5,9.179499957035368e-5,9.174387237943672e-5,9.169274749585906e-5,9.164162491962063e-5,9.159050465072153e-5,9.153938668916167e-5,9.148827103494107e-5,9.143715768805974e-5,9.138604664851767e-5,9.133493791631489e-5,9.128383149145139e-5,9.123272737392712e-5,9.118162556374216e-5,9.113052606089644e-5,9.107942886539002e-5,9.102833397722284e-5,9.097724139639493e-5,9.09261511229063e-5,9.087506315675695e-5,9.082397749794685e-5,9.077289414647601e-5,9.072181310234448e-5,9.067073436555217e-5,9.061965793609918e-5,9.056858381398541e-5,9.051751199921095e-5,9.046644249177575e-5,9.041537529167981e-5,9.036431039892314e-5,9.031324781350573e-5,9.02621875354276e-5,9.021112956468874e-5,9.016007390128915e-5,9.010902054522884e-5,9.005796949650778e-5,9.000692075512598e-5,8.995587432108347e-5,8.990483019438021e-5,8.985378837501625e-5,8.980274886299155e-5,8.97517116583061e-5,8.970067676095993e-5,8.964964417095304e-5,8.959861388828538e-5,8.954758591295706e-5,8.949656024496794e-5,8.944553688431811e-5,8.939451583100759e-5,8.934464400199246e-5,8.929519015591087e-5,8.924575210319461e-5,8.919632984384372e-5,8.914692337785815e-5,8.909753270523796e-5,8.904815782598308e-5,8.899879874009353e-5,8.894945544756937e-5,8.890012794841054e-5,8.885081624261708e-5,8.880152033018893e-5,8.875224021112614e-5,8.87029758854287e-5,8.865372735309658e-5,8.860449461412987e-5,8.855527766852845e-5,8.850607651629239e-5,8.84568911574217e-5,8.840772159191633e-5,8.835856781977629e-5,8.830942984100162e-5,8.82603076555923e-5,8.821120126354832e-5,8.816211066486967e-5,8.811303585955639e-5,8.806397684760845e-5,8.801493362902584e-5,8.79659062038086e-5,8.79168945719567e-5,8.786789873347014e-5,8.781891868834892e-5,8.776995443659305e-5,8.772100597820252e-5,8.767207331317737e-5,8.762315644151752e-5,8.757425536322305e-5,8.752537007829394e-5,8.747650058673015e-5,8.74276468885317e-5,8.73788089836986e-5,8.732998687223086e-5,8.728118055412844e-5,8.723239002939139e-5,8.718361529801967e-5,8.713485636001332e-5,8.708611321537231e-5,8.703738586409663e-5,8.698867430618633e-5,8.693997854164133e-5,8.68912985704617e-5,8.684263439264742e-5,8.679398600819846e-5,8.674535341711488e-5,8.669673661939662e-5,8.664813561504372e-5,8.659955040405616e-5,8.655098098643396e-5,8.65024273621771e-5,8.645388953128559e-5,8.64053674937594e-5,8.635686124959859e-5,8.630837079880311e-5,8.625989614137297e-5,8.62114372773082e-5,8.616299420660874e-5,8.611456692927467e-5,8.606615544530592e-5,8.601775975470251e-5,8.596937985746446e-5,8.592101575359176e-5,8.58726674430844e-5,8.582433492594238e-5,8.577601820216571e-5,8.572771727175439e-5,8.567943213470842e-5,8.563116279102779e-5,8.558290924071249e-5,8.553467148376257e-5,8.548644952017797e-5,8.543824334995872e-5,8.539005297310482e-5,8.534187838961627e-5,8.529371959949306e-5,8.524557660273519e-5,8.51974493993427e-5,8.514933798931553e-5,8.510124237265371e-5,8.505316254935722e-5,8.50050985194261e-5,8.495705028286031e-5,8.490901783965987e-5,8.486100118982478e-5,8.481300033335504e-5,8.476501527025065e-5,8.471704600051158e-5,8.466909252413787e-5,8.462115484112953e-5,8.457323295148652e-5,8.452532685520884e-5,8.447743655229652e-5,8.442956204274955e-5,8.438170332656792e-5,8.433386040375164e-5,8.42860332743007e-5,8.423822193821511e-5,8.419042639549486e-5,8.414264664613998e-5,8.409488269015041e-5,8.404713452752621e-5,8.399940215826735e-5,8.395168558237383e-5,8.390398479984566e-5,8.385629981068285e-5,8.380863061488538e-5,8.376097721245326e-5,8.371333960338647e-5,8.366571778768504e-5,8.361811176534894e-5,8.35705215363782e-5,8.352294710077283e-5,8.347538845853275e-5,8.342784560965806e-5,8.33803185541487e-5,8.33328072920047e-5,8.328531182322603e-5,8.323783214781271e-5,8.319036826576473e-5,8.314292017708211e-5,8.309548788176483e-5,8.304807137981289e-5,8.30006706712263e-5,8.295328575600507e-5,8.290591663414918e-5,8.285856330565863e-5,8.281122577053342e-5,8.276390402877356e-5,8.271659808037904e-5,8.26693079253499e-5,8.262203356368607e-5,8.257477499538762e-5,8.252753222045448e-5,8.248030523888671e-5,8.243309405068428e-5,8.238589865584718e-5,8.233871905437546e-5,8.229155524626905e-5,8.2244407231528e-5,8.21972750101523e-5,8.215015858214194e-5,8.210305794749695e-5,8.205597310621727e-5,8.200890405830296e-5,8.196185080375398e-5,8.191481334257035e-5,8.186779167475207e-5,8.182078580029916e-5,8.177379571921157e-5,8.172682143148933e-5,8.167986293713244e-5,8.16329202361409e-5,8.15859933285147e-5,8.153908221425382e-5,8.149218689335832e-5,8.144530736582816e-5,8.139844363166334e-5,8.135159569086388e-5,8.130476354342976e-5,8.125794718936099e-5,8.121114662865756e-5,8.116436186131946e-5,8.111759288734674e-5,8.107083970673933e-5,8.102410231949729e-5,8.09773807256206e-5,8.093067492510924e-5,8.088398491796325e-5,8.083731070418257e-5,8.079065228376726e-5,8.074400965671729e-5,8.069738282303266e-5,8.065077178271339e-5,8.060417653575947e-5,8.055759708217088e-5,8.051103342194765e-5,8.046448555508975e-5,8.041795348159721e-5,8.037143720147002e-5,8.032493671470816e-5,8.027845202131165e-5,8.02319831212805e-5,8.018553001461468e-5,8.013909270131422e-5,8.009267118137909e-5,8.004626545480931e-5,7.999987552160489e-5,7.99535013817658e-5,7.990714303529207e-5,7.986080048218368e-5,7.981447372244065e-5,7.976816275606294e-5,7.97218675830506e-5,7.967558820340359e-5,7.962932461712194e-5,7.958307682420562e-5,7.953684482465466e-5,7.949062861846905e-5,7.944442820564876e-5,7.939824358619383e-5,7.935207476010424e-5,7.930592172738001e-5,7.925978448802111e-5,7.921366304202759e-5,7.916755738939939e-5,7.912146753013654e-5,7.907539346423904e-5,7.902933519170687e-5,7.898329271254006e-5,7.893726602673861e-5,7.889125513430248e-5,7.884526003523172e-5,7.87992807295263e-5,7.87533172171862e-5,7.870736949821146e-5,7.866143757260208e-5,7.861552144035805e-5,7.856962110147936e-5,7.8523736555966e-5,7.847786780381801e-5,7.843312844805083e-5,7.838960916936278e-5,7.834612573296222e-5,7.83026781388492e-5,7.825926638702372e-5,7.821589047748574e-5,7.817255041023529e-5,7.812924618527236e-5,7.808597780259697e-5,7.804274526220909e-5,7.799954856410874e-5,7.795638770829591e-5,7.791326269477061e-5,7.787017352353283e-5,7.782712019458258e-5,7.778410270791985e-5,7.774112106354463e-5,7.769817526145695e-5,7.765526530165678e-5,7.761239118414415e-5,7.756955290891905e-5,7.752675047598147e-5,7.74839838853314e-5,7.744125313696886e-5,7.739855823089384e-5,7.735589916710635e-5,7.731327594560638e-5,7.727068856639394e-5,7.722813702946902e-5,7.718562133483162e-5,7.714314148248175e-5,7.710069747241941e-5,7.705828930464458e-5,7.701591697915729e-5,7.69735804959575e-5,7.693127985504525e-5,7.688901505642052e-5,7.684678610008333e-5,7.680459298603364e-5,7.676243571427149e-5,7.672031428479686e-5,7.667822869760976e-5,7.663617895271018e-5,7.659416505009812e-5,7.655218698977357e-5,7.651024477173657e-5,7.646833839598708e-5,7.642646786252512e-5,7.638463317135068e-5,7.634283432246376e-5,7.630107131586436e-5,7.62593441515525e-5,7.621765282952817e-5,7.617599734979133e-5,7.613437771234205e-5,7.609279391718028e-5,7.605124596430603e-5,7.60097338537193e-5,7.59682575854201e-5,7.592681715940844e-5,7.588541257568428e-5,7.584404383424765e-5,7.580271093509854e-5,7.576141387823698e-5,7.572015266366292e-5,7.567892729137638e-5,7.563773776137737e-5,7.55965840736659e-5,7.555546622824194e-5,7.55143842251055e-5,7.547333806425659e-5,7.54323277456952e-5,7.539135326942135e-5,7.535041463543501e-5,7.530951184373618e-5,7.52686448943249e-5,7.522781378720114e-5,7.518701852236489e-5,7.514625909981618e-5,7.510553551955498e-5,7.50648477815813e-5,7.502419588589517e-5,7.498357983249655e-5,7.494285309387285e-5,7.490005696150636e-5,7.485730238227695e-5,7.481458837583654e-5,7.477193788080745e-5,7.472933006807833e-5,7.468676445806031e-5,7.464424105075339e-5,7.460175984615754e-5,7.455932084427277e-5,7.451692404509911e-5,7.447456944863653e-5,7.443225705488504e-5,7.438998686384464e-5,7.434775887551532e-5,7.430557308989709e-5,7.426342950698994e-5,7.422132812679388e-5,7.417926894930892e-5,7.413725197453503e-5,7.409527720247224e-5,7.405334463312053e-5,7.401145426647991e-5,7.396960610255039e-5,7.392780014133193e-5,7.388603638282459e-5,7.38443148270283e-5,7.380263547394313e-5,7.376099832356903e-5,7.371940337590603e-5,7.367785063095411e-5,7.363637059667631e-5,7.359505553550567e-5,7.355378519673984e-5,7.351255958037883e-5,7.347137868642263e-5,7.343024251487124e-5,7.338915106572469e-5,7.334810433898296e-5,7.330710233464603e-5,7.326614505271391e-5,7.322523249318661e-5,7.318436465606414e-5,7.314354154134649e-5,7.310276314903364e-5,7.306202947912562e-5,7.302134053162241e-5,7.2980696306524e-5,7.294009680383044e-5,7.289954202354169e-5,7.285903196565774e-5,7.281856663017862e-5,7.277814601710432e-5,7.273777012643484e-5,7.269743895817016e-5,7.26571525123103e-5,7.261691078885526e-5,7.257671378780504e-5,7.253656150915964e-5,7.249645395291906e-5,7.245639111908329e-5,7.241637300765233e-5,7.23763996186262e-5,7.233647095200489e-5,7.229658700778838e-5,7.22567477859767e-5,7.221695328656984e-5,7.217720350956778e-5,7.213749845497054e-5,7.209783812277813e-5,7.205822251299054e-5,7.201865162560775e-5,7.197912546062978e-5,7.193964401805663e-5,7.190020729788831e-5,7.18608153001248e-5,7.18214680247661e-5,7.178216547181222e-5,7.174290764126317e-5,7.170369453311891e-5,7.166452614737947e-5,7.162540248404486e-5,7.158632354311509e-5,7.15472893245901e-5,7.150829982846993e-5,7.146935505475459e-5,7.143045500344406e-5,7.139159967453837e-5,7.135278906803746e-5,7.13140231839414e-5,7.127530202225013e-5,7.12366255829637e-5,7.119799386608207e-5,7.115940687160527e-5,7.112086459953327e-5,7.10823670498661e-5,7.104391422260374e-5,7.100550611774621e-5,7.096714273529347e-5,7.092882407524557e-5,7.089055013760249e-5,7.085232092236422e-5,7.081413642953076e-5,7.077599665910213e-5,7.073790161107831e-5,7.069985128545932e-5,7.066184568224512e-5,7.062388480143575e-5,7.058596864303121e-5,7.054809720703148e-5,7.051027049343656e-5,7.047248850224645e-5,7.043475123346115e-5,7.03970586870807e-5,7.035941086310503e-5,7.032180776153422e-5,7.028424938236821e-5,7.0246735725607e-5,7.020926679125062e-5,7.017184257929906e-5,7.013446308975231e-5,7.009712832261038e-5,7.005983827787327e-5,7.002259295554098e-5,6.99853923556135e-5,6.994823647809084e-5,6.991112532297299e-5,6.987405889025995e-5,6.983703717995175e-5,6.980006019204836e-5,6.976312792654978e-5,6.972624038345602e-5,6.968939756276708e-5,6.965259946448295e-5,6.961584608860364e-5,6.957913743512915e-5,6.954247350405948e-5,6.950585429539462e-5,6.946927980913458e-5,6.943275004527935e-5,6.939626500382895e-5,6.935982468478336e-5,6.93234290881426e-5,6.928707821390664e-5,6.925077206207549e-5,6.921451063264917e-5,6.917829392562767e-5,6.914212194101098e-5,6.910599467879912e-5,6.906991213899206e-5,6.903387432158982e-5,6.89978812265924e-5,6.896211476493443e-5,6.89264061199097e-5,6.889074346847853e-5,6.885512681064092e-5,6.881955614639687e-5,6.87840314757464e-5,6.874855279868949e-5,6.871312011522613e-5,6.867773342535634e-5,6.864239272908012e-5,6.860709802639745e-5,6.857184931730837e-5,6.853664660181282e-5,6.850148987991087e-5,6.846637915160247e-5,6.843131441688762e-5,6.839629567576634e-5,6.836132292823864e-5,6.832639617430449e-5,6.829151541396391e-5,6.825668064721688e-5,6.822189187406344e-5,6.818714909450355e-5,6.815245230853723e-5,6.811780151616446e-5,6.808319671738528e-5,6.804863791219962e-5,6.801412510060757e-5,6.797965828260905e-5,6.794523745820413e-5,6.791086262739275e-5,6.787653379017494e-5,6.78422509465507e-5,6.780801409652001e-5,6.777382324008289e-5,6.773967837723933e-5,6.770557950798934e-5,6.767152663233291e-5,6.763751975027005e-5,6.760355886180076e-5,6.756964396692502e-5,6.753577506564285e-5,6.750195215795425e-5,6.74681752438592e-5,6.743444432335773e-5,6.740075939644982e-5,6.736712046313547e-5,6.733352752341468e-5,6.729998057728747e-5,6.726647962475382e-5,6.723302466581371e-5,6.71996157004672e-5,6.716625272871423e-5,6.713293575055482e-5,6.7099664765989e-5,6.706643977501672e-5,6.703326077763803e-5,6.700012777385287e-5,6.69670407636613e-5,6.693399974706328e-5,6.690100472405885e-5,6.686805569464795e-5,6.683515265883062e-5,6.680229561660688e-5,6.676948456797668e-5,6.673671951294005e-5,6.6704000451497e-5,6.66713273836475e-5,6.663870030939155e-5,6.660611922872918e-5,6.657358414166038e-5,6.654109504818513e-5,6.650865194830346e-5,6.647625484201535e-5,6.644390372932079e-5,6.64115986102198e-5,6.637933948471238e-5,6.634712635279851e-5,6.631495921447822e-5,6.62828380697515e-5,6.625076291861833e-5,6.621873376107873e-5,6.618675059713269e-5,6.615481342678021e-5,6.612292225002131e-5,6.609107706685596e-5,6.605927787728418e-5,6.602752468130597e-5,6.599581747892131e-5,6.596415627013023e-5,6.59325410549327e-5,6.590097183332874e-5,6.586944860531835e-5,6.583797137090152e-5,6.580654013007825e-5,6.577515488284854e-5,6.574381562921241e-5,6.571252236916984e-5,6.568127510272082e-5,6.565007382986538e-5,6.561891855060351e-5,6.558780926493518e-5,6.555674597286042e-5,6.552572867437924e-5,6.54947573694916e-5,6.546383205819755e-5,6.543295274049706e-5,6.540211941639013e-5,6.537133208587675e-5,6.534059074895695e-5,6.530989540563073e-5,6.527924605589804e-5,6.524864269975893e-5,6.521808533721338e-5,6.51875739682614e-5,6.515710859290298e-5,6.512668921113812e-5,6.509631582296683e-5,6.50659884283891e-5,6.503570702740496e-5,6.500547162001436e-5,6.497528220621732e-5,6.494513878601385e-5,6.491504135940394e-5,6.48849899263876e-5,6.485498448696482e-5,6.482502504113562e-5,6.479511158889996e-5,6.476524413025787e-5,6.473542266520936e-5,6.47056471937544e-5,6.467591771589301e-5,6.464623423162518e-5,6.461659674095092e-5,6.458700524387022e-5,6.455745974038309e-5,6.452796023048952e-5,6.44985067141895e-5,6.446909919148307e-5,6.443973766237019e-5,6.441042212685088e-5,6.438115258492513e-5,6.435192903659293e-5,6.432275148185432e-5,6.429361992070926e-5,6.426453435315776e-5,6.423549477919984e-5,6.420650119883549e-5,6.417755361206467e-5,6.414865201888745e-5,6.411979641930377e-5,6.409098681331366e-5,6.406222320091711e-5,6.403350558211414e-5,6.400483395690472e-5,6.397620832528888e-5,6.39476286872666e-5,6.391909504283788e-5,6.38906073920027e-5,6.386216573476111e-5,6.383377007111309e-5,6.380542040105863e-5,6.377711672459772e-5,6.374885904173038e-5,6.372064735245661e-5,6.36924816567764e-5,6.366436195468975e-5,6.363628824619667e-5,6.360826053129716e-5,6.35802788099912e-5,6.355234308227882e-5,6.352445334816e-5,6.349660960763473e-5,6.346881186070304e-5,6.34410601073649e-5,6.341335434762034e-5,6.338569458146934e-5,6.33580808089119e-5,6.333051302994802e-5,6.330299124457771e-5,6.327551545280096e-5,6.324808565461779e-5,6.322070185002818e-5,6.319336403903213e-5,6.316607222162963e-5,6.31388263978207e-5,6.311162656760535e-5,6.308447273098354e-5,6.305736488795532e-5,6.303030303852065e-5,6.300328718267954e-5,6.2976317320432e-5,6.294939345177802e-5,6.292251557671762e-5,6.289568369525076e-5,6.286889780737748e-5,6.284215791309778e-5,6.281546401241161e-5,6.278881610531902e-5,6.276221419182001e-5,6.273565827191453e-5,6.270914834560263e-5,6.268268441288431e-5,6.265626647375954e-5,6.262989452822833e-5,6.26035685762907e-5,6.257728861794661e-5,6.25510546531961e-5,6.252486668203915e-5,6.249872470447576e-5,6.247262872050595e-5,6.24465787301297e-5,6.2420574733347e-5,6.239461673015788e-5,6.236870472056231e-5,6.234283870456032e-5,6.231701868215187e-5,6.229124465333701e-5,6.226551661811569e-5,6.223983457648795e-5,6.221419852845378e-5,6.218860847401317e-5,6.216306441316612e-5,6.213756634591264e-5,6.211211427225272e-5,6.208670819218636e-5,6.206134810571355e-5,6.203603401283434e-5,6.201076591354867e-5,6.198554380785657e-5,6.196036769575803e-5,6.193523757725306e-5,6.191015345234165e-5,6.188511532102382e-5,6.186012318329953e-5,6.183517703916881e-5,6.181027688863166e-5,6.178542273168808e-5,6.176061456833807e-5,6.17358523985816e-5,6.171113622241871e-5,6.168646603984938e-5,6.16618418508736e-5,6.163726365549141e-5,6.161273145370276e-5,6.158824524550769e-5,6.156380503090619e-5,6.153941080989825e-5,6.151511894402741e-5,6.149088754878422e-5,6.146670008466842e-5,6.144256469758069e-5,6.14184773017807e-5,6.139443464565699e-5,6.137043672920963e-5,6.134648355243857e-5,6.132257511534382e-5,6.129871141792539e-5,6.127489246018328e-5,6.125111824211747e-5,6.122738876372799e-5,6.120370402501482e-5,6.118006402597797e-5,6.115646876661742e-5,6.11329182469332e-5,6.110941246692528e-5,6.10859514265937e-5,6.106253512593841e-5,6.103916356495944e-5,6.101583674365678e-5,6.0992554662030445e-5,6.096931732008043e-5,6.094612471780671e-5,6.092297685520931e-5,6.0899873732288235e-5,6.087681534904347e-5,6.0853801705475025e-5,6.083083280158289e-5,6.080790863736707e-5,6.078495002287799e-5,6.076202881861992e-5,6.0739150974239386e-5,6.071631648973636e-5,6.0693525365110875e-5,6.0670777600362905e-5,6.064807319549247e-5,6.062541215049955e-5,6.0602794465384166e-5,6.0580220140146305e-5,6.0557689174785975e-5,6.053520156930316e-5,6.051275732369787e-5,6.049035643797013e-5,6.04679989121199e-5,6.04456847461472e-5,6.042341394005202e-5,6.0401186493834366e-5,6.0379002407494233e-5,6.035686168103164e-5,6.0334764314446574e-5,6.0312710307739027e-5,6.0290699660909e-5,6.02687323739565e-5,6.024680844688154e-5,6.022492787968408e-5,6.020309067236417e-5,6.0181296824921784e-5,6.015954633735692e-5,6.013783920966958e-5,6.011617544185977e-5,6.0094555033927474e-5,6.0072977985872716e-5,6.0051444297695495e-5,6.0029953969395785e-5,6.000850700097359e-5,5.998710339242894e-5,5.996574314376182e-5,5.994442625497221e-5,5.992315272606013e-5,5.990192255702558e-5,5.988073574786855e-5,5.985959229858906e-5,5.9838492209187076e-5,5.981743547966264e-5,5.979642211001571e-5,5.977545210024632e-5,5.975452545035444e-5,5.973364216034011e-5,5.9712802230203295e-5,5.9692005659944e-5,5.9671252449562236e-5,5.965054259905801e-5,5.962987610843128e-5,5.9609252977682095e-5,5.9588673206810453e-5,5.9568136795816316e-5,5.9547643744699695e-5,5.9527194053460625e-5,5.950678772209907e-5,5.948642475061503e-5,5.946610513900853e-5,5.944582888727955e-5,5.942559599542811e-5,5.940540646345419e-5,5.9385260291357785e-5,5.936515747913891e-5,5.934509802679757e-5,5.932508193433374e-5,5.930510920174744e-5,5.9285179829038676e-5,5.9265293816207444e-5,5.9245451163253715e-5,5.922565187017754e-5,5.920589593697887e-5,5.9186183363657725e-5,5.916651415021412e-5,5.914688829664803e-5,5.9127305802959464e-5,5.910776666914844e-5,5.908827089521494e-5,5.906881848115895e-5,5.904940942698049e-5,5.903004373267956e-5,5.901072139825617e-5,5.899144242371029e-5,5.897220680904194e-5,5.895301455425111e-5,5.893386565933781e-5,5.891476012430205e-5,5.8895697949143803e-5,5.887667913386307e-5,5.885770367845988e-5,5.883877158293421e-5,5.8819882847286074e-5,5.8801037471515455e-5,5.878223545562236e-5,5.87634767996068e-5,5.874476150346877e-5,5.872608956720826e-5,5.870746099082527e-5,5.868887577431981e-5,5.867033391769188e-5,5.8651835420941475e-5,5.863338028406859e-5,5.861496850707324e-5,5.85966000899554e-5,5.857827503271511e-5,5.855999333535233e-5,5.8541754997867076e-5,5.852356002025936e-5,5.850540840252916e-5,5.848730014467648e-5,5.8469235246701336e-5,5.845121370860371e-5,5.843323553038363e-5,5.841530071204106e-5,5.839740925357602e-5,5.83795611549885e-5,5.8361756416278517e-5,5.834399503744605e-5,5.832627701849111e-5,5.8308253663981724e-5,5.8289700933762696e-5,5.8271185854291685e-5,5.8252708425568666e-5,5.823426864759367e-5,5.821586652036668e-5,5.8197502043887696e-5,5.817917521815673e-5,5.816088604317376e-5,5.8142634518938795e-5,5.8124420645451855e-5,5.8106244422712914e-5,5.808810585072198e-5,5.807000492947907e-5,5.805194165898414e-5,5.803391603923724e-5,5.801592807023835e-5,5.7997977751987455e-5,5.798006508448458e-5,5.796219006772971e-5,5.794435270172284e-5,5.7926552986463993e-5,5.790879092195314e-5,5.7891066508190304e-5,5.787337974517547e-5,5.7855730632908654e-5,5.7838119171389856e-5,5.782054536061905e-5,5.7803009200596253e-5,5.778551069132147e-5,5.77680498327947e-5,5.775062662501593e-5,5.773324106798517e-5,5.771589316170242e-5,5.769858290616768e-5,5.7681310301380936e-5,5.766407534734222e-5,5.7646878044051505e-5,5.762971839150878e-5,5.761259638971409e-5,5.75955120386674e-5,5.757846533836872e-5,5.756145628881804e-5,5.754448489001539e-5,5.7527551141960724e-5,5.751065504465408e-5,5.749379659809544e-5,5.747697580228482e-5,5.746019265722219e-5,5.7443447162907585e-5,5.742673931934098e-5,5.741006912652238e-5,5.7393436584451795e-5,5.737684169312921e-5,5.736028445255465e-5,5.734376486272808e-5,5.732728292364953e-5,5.7310838635318984e-5,5.729443199773645e-5,5.727806301090192e-5,5.726173167481541e-5,5.724572238880353e-5,5.723052844583847e-5,5.7215371075025586e-5,5.72002514737564e-5,5.718517465439763e-5,5.7170134785244966e-5,5.71551318662984e-5,5.7140165897557944e-5,5.712523687902359e-5,5.711034481069533e-5,5.7095489692573175e-5,5.708067152465712e-5,5.7065890306947174e-5,5.705114603944332e-5,5.703643872214558e-5,5.7021768355053934e-5,5.700713493816839e-5,5.6992538471488955e-5,5.6977978955015617e-5,5.6963456388748384e-5,5.694897077268725e-5,5.693452210683222e-5,5.692011039118329e-5,5.690573562574047e-5,5.6891397810503744e-5,5.687709694547312e-5,5.6862833030648604e-5,5.684860606603019e-5,5.6834416051617866e-5,5.6820262987411655e-5,5.680614687341154e-5,5.679202598180065e-5,5.677787945082762e-5,5.6763768210525424e-5,5.6749692260894037e-5,5.673565160193348e-5,5.672164623364374e-5,5.670767615602482e-5,5.669374136907672e-5,5.6679841872799437e-5,5.666597766719298e-5,5.6652148752257323e-5,5.66383551279925e-5,5.6624596794398505e-5,5.661087375147531e-5,5.659718599922294e-5,5.6583533537641405e-5,5.6569916366730666e-5,5.655633448649076e-5,5.654278789692167e-5,5.652927659802341e-5,5.651580058979596e-5,5.6502359872239324e-5,5.648895444535352e-5,5.6475584309138526e-5,5.646224946359435e-5,5.6448949908721e-5,5.643568564451847e-5,5.642245667098676e-5,5.6409262988125866e-5,5.6396104595935795e-5,5.638298149441653e-5,5.636989368356809e-5,5.635684116339048e-5,5.634382393388369e-5,5.6330841995047704e-5,5.631789534688255e-5,5.6304983989388215e-5,5.6292107922564686e-5,5.6279267146411994e-5,5.626646166093011e-5,5.6253691466119055e-5,5.624095656197881e-5,5.622825694850939e-5,5.621559262571078e-5,5.6202963593583e-5,5.619036985212604e-5,5.617781140133989e-5,5.616528824122457e-5,5.615280037178006e-5,5.614034779300638e-5,5.612793050490351e-5,5.6115548507471465e-5,5.610320180071023e-5,5.609089038461983e-5,5.607861425920025e-5,5.606637342445147e-5,5.6054167880373525e-5,5.604199762696639e-5,5.602986266423008e-5,5.6017762992164596e-5,5.600569861076992e-5,5.599366952004606e-5,5.598167571999303e-5,5.5969717210610826e-5,5.595779399189943e-5,5.594590606385885e-5,5.5934053426489094e-5,5.592223607979017e-5,5.591045402376204e-5,5.589870725840475e-5,5.5886995783718266e-5,5.587531959970261e-5,5.586367870635776e-5,5.585207310368375e-5,5.584050279168055e-5,5.5828967770348175e-5,5.581746803968661e-5,5.580600359969587e-5,5.5794574450375954e-5,5.578318059172685e-5,5.577182202374856e-5,5.57604987464411e-5,5.5749210759804456e-5,5.573795806383863e-5,5.572674065854362e-5,5.5715558543919447e-5,5.570441171996608e-5,5.569330018668352e-5,5.56822239440718e-5,5.567118299213089e-5,5.56601773308608e-5,5.5649206960261525e-5,5.5638271880333085e-5,5.5627372091075455e-5,5.561650759248864e-5,5.560567838457265e-5,5.559488446732747e-5,5.558412584075313e-5,5.55734025048496e-5,5.5562714459616876e-5,5.5552061705054985e-5,5.554144424116392e-5,5.5530862067943653e-5,5.552031518539422e-5,5.5509803593515596e-5,5.5499327292307803e-5,5.548888628177082e-5,5.547848056190467e-5,5.546811013270933e-5,5.5457774994184815e-5,5.544747514633111e-5,5.543721058914823e-5,5.542698132263617e-5,5.541678734679493e-5,5.5406628661624505e-5,5.539650526712491e-5,5.538641716329612e-5,5.537636435013816e-5,5.5366346827651015e-5,5.535636459583469e-5,5.534641765468918e-5,5.5336506004214495e-5,5.532662964441063e-5,5.531678857527759e-5,5.530649399163176e-5,5.529573163388828e-5,5.5284999257104106e-5,5.527429686127923e-5,5.526362444641367e-5,5.525298201250739e-5,5.5242369559560434e-5,5.523178708757278e-5,5.522123459654443e-5,5.521071208647539e-5,5.520021955736564e-5,5.518975700921521e-5,5.517932444202408e-5,5.516892185579225e-5,5.515854925051972e-5,5.5148206626206516e-5,5.513789398285259e-5,5.512761132045798e-5,5.5117358639022676e-5,5.510713593854668e-5,5.509694321902998e-5,5.5086780480472596e-5,5.507664772287451e-5,5.5066544946235724e-5,5.505647215055625e-5,5.504642933583607e-5,5.5036416502075206e-5,5.502643364927365e-5,5.5016480777431385e-5,5.500655788654843e-5,5.4996664976624776e-5,5.498680204766043e-5,5.49769690996554e-5,5.496716613260966e-5,5.495739314652322e-5,5.4947650141396097e-5,5.493793711722828e-5,5.492825407401976e-5,5.4918601011770535e-5,5.490897793048064e-5,5.489938483015004e-5,5.4889821710778734e-5,5.488028857236673e-5,5.487078541491404e-5,5.4861312238420654e-5,5.485186904288658e-5,5.4842455828311804e-5,5.483307259469633e-5,5.482371934204016e-5,5.481439607034329e-5,5.480510277960573e-5,5.479583946982748e-5,5.478660614100853e-5,5.477740279314889e-5,5.476822942624855e-5,5.475908604030751e-5,5.474997263532578e-5,5.474088921130335e-5,5.473183576824023e-5,5.472281230613641e-5,5.4713818824991904e-5,5.470485532480669e-5,5.469592180558078e-5,5.468701826731418e-5,5.467814471000689e-5,5.4669301133658904e-5,5.4660487538270214e-5,5.4651703923840837e-5,5.464295029037076e-5,5.463422663785999e-5,5.462553296630852e-5,5.461686927571635e-5,5.4608235566083495e-5,5.4599631837409944e-5,5.45910580896957e-5,5.458251432294075e-5,5.457400053714511e-5,5.4565516732308774e-5,5.4557062908431746e-5,5.4548639065514016e-5,5.454024520355559e-5,5.453188132255648e-5,5.452354742251667e-5,5.4515243503436154e-5,5.450696956531495e-5,5.4498725608153057e-5,5.4490511631950465e-5,5.448232763670717e-5,5.4474173622423195e-5,5.446604958909851e-5,5.445795553673313e-5,5.444989146532706e-5,5.444185737488029e-5,5.443385326539283e-5,5.442587913686467e-5,5.441793498929582e-5,5.441002082268627e-5,5.440213663703602e-5,5.439428243234509e-5,5.438645820861346e-5,5.4378663965841116e-5,5.437089970402809e-5,5.4363165423174366e-5,5.4355461123279965e-5,5.434778680434484e-5,5.4340142466369036e-5,5.4332528109352535e-5,5.432494373329533e-5,5.4317389338197446e-5,5.430986492405885e-5,5.430237049087956e-5,5.429490603865959e-5,5.42874715673989e-5,5.428006707709754e-5,5.4272692567755476e-5,5.426534803937271e-5,5.425803349194925e-5,5.4250748925485095e-5,5.4243494339980255e-5,5.4236269735434706e-5,5.422907511184847e-5,5.4221910469221535e-5,5.421477580755391e-5,5.4207671126845576e-5,5.420059642709655e-5,5.419355170830684e-5,5.418653697047644e-5,5.417955221360532e-5,5.417259743769352e-5,5.416567264274102e-5,5.415877782874782e-5,5.415191299571393e-5,5.414507814363936e-5,5.413827327252408e-5,5.41314983823681e-5,5.412475347317143e-5,5.4118038544934056e-5,5.4111353597656e-5,5.4104698631337246e-5,5.409807364597779e-5,5.409147864157765e-5,5.40849136181368e-5,5.407837857565526e-5,5.4071873514133027e-5,5.40653984335701e-5,5.405895333396647e-5,5.405253821532214e-5,5.404615307763713e-5,5.403979792091142e-5,5.4033472745145015e-5,5.402717755033791e-5,5.402091233649012e-5,5.401467710360163e-5,5.4008471851672435e-5,5.4002296580702545e-5,5.399615129069197e-5,5.39900359816407e-5,5.398395065354872e-5,5.3977895306416056e-5,5.3971869940242695e-5,5.396587455502864e-5,5.395990915077389e-5,5.395397372747845e-5,5.39480682851423e-5,5.394219282376546e-5,5.3936347343347925e-5,5.393053184388969e-5,5.392474632539078e-5,5.391899078785115e-5,5.391326523127084e-5,5.390756965564983e-5,5.390190406098811e-5,5.3896268447285716e-5,5.389066281454262e-5,5.388508716275883e-5,5.3879541491934344e-5,5.387402580206916e-5,5.386854009316328e-5,5.38630843652167e-5,5.3857658618229436e-5,5.385226285220146e-5,5.384689706713281e-5,5.384156126302345e-5,5.38362554398734e-5,5.383097959768265e-5,5.382573373645121e-5,5.382051785617907e-5,5.3815331956866244e-5,5.381017603851271e-5,5.380505010111848e-5,5.379995414468356e-5,5.3794888169207946e-5,5.378985217469164e-5,5.3784846161134635e-5,5.377987012853693e-5,5.3774924076898535e-5,5.377000800621944e-5,5.376512191649965e-5,5.3760265807739175e-5,5.3755439679937996e-5,5.3750643533096114e-5,5.374587736721355e-5,5.374114118229029e-5,5.373643497832633e-5,5.3731758755321666e-5,5.372711251327631e-5,5.372249625219027e-5,5.371790997206353e-5,5.371335367289609e-5,5.370882735468795e-5,5.3704331017439126e-5,5.36998646611496e-5,5.369542828581939e-5,5.369102189144847e-5,5.3686645478036866e-5,5.3682299045584565e-5,5.3677982594091556e-5,5.367369612355785e-5,5.3669439633983464e-5,5.366521312536838e-5,5.36610165977126e-5,5.365685005101611e-5,5.365271348527894e-5,5.364860690050108e-5,5.364453029668251e-5,5.3640483673823244e-5,5.36364670319233e-5,5.363248037098265e-5,5.3628523691001306e-5,5.3624596991979255e-5,5.3620700273916516e-5,5.361683353681309e-5,5.361299678066895e-5,5.360919000548413e-5,5.360541321125862e-5,5.3601666397992395e-5,5.35979495656855e-5,5.359426271433789e-5,5.359060584394959e-5,5.358697895452059e-5,5.35833820460509e-5,5.357981511854051e-5,5.357627817198942e-5,5.3572771206397654e-5,5.356929422176518e-5,5.3565847218092014e-5,5.356243019537815e-5,5.355904315362359e-5,5.3555686092828334e-5,5.355235901299239e-5,5.354906191411573e-5,5.3545794796198395e-5,5.354255765924035e-5,5.353935050324162e-5,5.35361733282022e-5,5.353302613412207e-5,5.3529908921001264e-5,5.352682168883974e-5,5.3523764437637535e-5,5.352073716739462e-5,5.351773987811103e-5,5.351477256978674e-5,5.3511835242421745e-5,5.3508927896016055e-5,5.350630652965185e-5,5.35040781717581e-5,5.350187331223793e-5,5.349969384134079e-5,5.349754205910366e-5,5.349541418847663e-5,5.349331022945973e-5,5.3491230182052936e-5,5.348917404625625e-5,5.3487141822069704e-5,5.348513350949326e-5,5.348314910852694e-5,5.348118861917074e-5,5.347925204142465e-5,5.347733937528868e-5,5.347545062076282e-5,5.347358577784709e-5,5.347174484654148e-5,5.3469927826845965e-5,5.3468134718760585e-5,5.346636552228531e-5,5.3464620237420175e-5,5.346289886416513e-5,5.3461201402520226e-5,5.345952785248542e-5,5.345787821406074e-5,5.3456252487246176e-5,5.3454650672041725e-5,5.3453072768447394e-5,5.345151877646318e-5,5.3449988696089086e-5,5.3448462422089566e-5,5.344694301337115e-5,5.344544693906543e-5,5.34439741991724e-5,5.3442524793692065e-5,5.344109872262442e-5,5.343969598596948e-5,5.343831658372723e-5,5.343696051589766e-5,5.3435627782480805e-5,5.343431838347663e-5,5.3433032318885166e-5,5.343176958870638e-5,5.343053019294029e-5,5.34293141315869e-5,5.342812140464621e-5,5.34269520121182e-5,5.3425805954002895e-5,5.342468323030027e-5,5.342358384101036e-5,5.3422507786133126e-5,5.3421455065668594e-5,5.342042567961676e-5,5.341941962797762e-5,5.3418436910751165e-5,5.341747752793741e-5,5.341654147953636e-5,5.3415628765547985e-5,5.341473938597231e-5,5.341387334080934e-5,5.3413030630059055e-5,5.341221125372146e-5,5.3411415211796566e-5,5.341064250428437e-5,5.340989313118486e-5,5.3409167092498044e-5,5.340846438822393e-5,5.34077850183625e-5,5.340712898291377e-5,5.340649628187773e-5,5.34058869152544e-5,5.3405300883043755e-5,5.340473818524579e-5,5.340419882186054e-5,5.3403682792887975e-5,5.3403190098328114e-5,5.340272073818094e-5,5.340227471244645e-5,5.3401852021124666e-5,5.340145266421557e-5,5.3401076641719175e-5,5.3400723953635474e-5,5.340039459996446e-5,5.3400088580706155e-5,5.339980589586053e-5,5.33995465454276e-5,5.339931052940736e-5,5.339909784779983e-5,5.3398908500604986e-5,5.339874248782284e-5,5.3398599809453387e-5,5.339848046549662e-5,5.339838445595256e-5,5.3398311780821185e-5,5.3398262440102506e-5,5.339823643379652e-5,5.339823376190323e-5,5.339825442442264e-5,5.339829842135473e-5,5.339836575269953e-5,5.339845641845702e-5,5.33985704186272e-5,5.3398707753210076e-5,5.339886842220565e-5,5.3399052425613914e-5,5.339925976343487e-5,5.339949043566853e-5,5.339974444231487e-5,5.340002178337391e-5,5.340032245884565e-5,5.340064646873008e-5,5.34009938130272e-5,5.340136449173702e-5,5.340175850485954e-5,5.340217585239474e-5,5.3402616534342644e-5,5.340308055070324e-5,5.340356790147653e-5,5.340407858666251e-5,5.3404612606261196e-5,5.340516996027257e-5,5.3405750648696645e-5,5.34063546715334e-5,5.340698202878285e-5,5.3407632720445006e-5,5.340830674651985e-5,5.340900410700739e-5,5.340972480190762e-5,5.341046883122055e-5,5.341123619494618e-5,5.341202689308448e-5,5.34128409256355e-5,5.341367829259921e-5,5.341453899397561e-5,5.34154230297647e-5,5.3416330399966485e-5,5.341726110458098e-5,5.3418215143608145e-5,5.341919251704802e-5,5.342019322490058e-5,5.342121726716584e-5,5.342226464384379e-5,5.342333535493444e-5,5.342442940043778e-5,5.3425546780353813e-5,5.342668749468255e-5,5.342785154342397e-5,5.3429038926578086e-5,5.343024964414491e-5,5.343148369612442e-5,5.3432741082516614e-5,5.343402180332152e-5,5.3435325858539105e-5,5.343665324816938e-5,5.343800397221236e-5,5.3439378030668036e-5,5.344077542353641e-5,5.3442198015961376e-5,5.344364413166651e-5,5.3445113591995064e-5,5.344660639694702e-5,5.34481225465224e-5,5.3449662040721204e-5,5.3451224879543406e-5,5.345281106298904e-5,5.345442059105808e-5,5.3456053463750535e-5,5.34577096810664e-5,5.34593892430057e-5,5.34610921495684e-5,5.346281840075451e-5,5.3464567996564044e-5,5.346634093699699e-5,5.346813722205336e-5,5.3469956851733134e-5,5.347179982603634e-5,5.347366614496294e-5,5.3475555808512976e-5,5.347746881668641e-5,5.3479405169483265e-5,5.3481364866903535e-5,5.3483347908947226e-5,5.348535429561433e-5,5.348738402690485e-5,5.348943710281878e-5,5.349151352335612e-5,5.34936132885169e-5,5.3495736398301064e-5,5.349788285270866e-5,5.350005265173968e-5,5.35022457953941e-5,5.350446228367194e-5,5.35067021165732e-5,5.350896529409787e-5,5.3511251816245966e-5,5.351356168301747e-5,5.351589489441238e-5,5.351825145043072e-5,5.3520631351072465e-5,5.352303459633763e-5,5.352546118622621e-5,5.35279111207382e-5,5.353038439987362e-5,5.353288102363244e-5,5.353540099201468e-5,5.353794430502034e-5,5.354051096264941e-5,5.3543100964901904e-5,5.35457143117778e-5,5.354835100327711e-5,5.355101103939985e-5,5.3553694420146e-5,5.355640114551557e-5,5.3559131215508545e-5,5.356188463012494e-5,5.3564661389364755e-5,5.3567461493227975e-5,5.357028494171462e-5,5.357313173482468e-5,5.357600187255814e-5,5.3578895354915034e-5,5.358181218189534e-5,5.3584752353499054e-5,5.358771586972619e-5,5.3590702730576746e-5,5.3593712936050704e-5,5.359674648614809e-5,5.359980338086888e-5,5.360288362021309e-5,5.360598720418072e-5,5.360911413277176e-5,5.3612264405986215e-5,5.361543802382409e-5,5.361863498628537e-5,5.362185529337007e-5,5.3625098945078194e-5,5.3628365941409725e-5,5.3631656282364684e-5,5.363496996794304e-5,5.363830699814482e-5,5.3641667372970014e-5,5.3645051092418625e-5,5.3648458156490657e-5,5.3651888565186096e-5,5.365534231850495e-5,5.365881941644722e-5,5.3662319859012915e-5,5.366584364620201e-5,5.366939077801453e-5,5.367296125445046e-5,5.367655507550982e-5,5.3680172241192576e-5,5.368381275149876e-5,5.368747660642836e-5,5.3691163805981364e-5,5.369487435015779e-5,5.369860823895763e-5,5.370236547238089e-5,5.370614605042756e-5,5.3709949973097646e-5,5.371377724039115e-5,5.371762785230807e-5,5.37215018088484e-5,5.372539911001216e-5,5.3729319755799326e-5,5.37332637462099e-5,5.373723108124389e-5,5.3741221760901315e-5,5.374523578518213e-5,5.3749273154086376e-5,5.375333386761403e-5,5.375741792576511e-5,5.376152532853959e-5,5.37656560759375e-5,5.376981016795881e-5,5.377398760460355e-5,5.37781883858717e-5,5.378241251176326e-5,5.378665998227824e-5,5.379093079741664e-5,5.3795224957178444e-5,5.379954246156367e-5,5.3803883310572316e-5,5.380824750420438e-5,5.381263504245984e-5,5.381704592533874e-5,5.3821480152841036e-5,5.3825937724966755e-5,5.383041864171589e-5,5.383492290308844e-5,5.38394505090844e-5,5.3844001459703785e-5,5.384857575494658e-5,5.385317339481279e-5,5.385779437930242e-5,5.386243870841546e-5,5.386710638215191e-5,5.387179740051179e-5,5.387651176349508e-5,5.3881249471101784e-5,5.38860105233319e-5,5.389079492018543e-5,5.389560266166238e-5,5.3900433747762746e-5,5.390528817848652e-5,5.391016595383373e-5,5.391506707380433e-5,5.3919991538398354e-5,5.392493934761579e-5,5.392991050145665e-5,5.393490499992093e-5,5.3939922843008614e-5,5.3944964030719724e-5,5.395002856305424e-5,5.3955116440012174e-5,5.396022766159353e-5,5.3965362227798296e-5,5.397052013862647e-5,5.397570139407807e-5,5.3980905994153074e-5,5.398613393885151e-5,5.399138522817335e-5,5.39966598621186e-5,5.400195784068727e-5,5.400727916387936e-5,5.401262383169487e-5,5.401799184413378e-5,5.4023383201196124e-5,5.402879790288187e-5,5.403423594919103e-5,5.403969734012361e-5,5.404518207567961e-5,5.405069015585902e-5,5.4056221580661844e-5,5.406177635008809e-5,5.4067354464137745e-5,5.407295592281082e-5,5.407858072610731e-5,5.408422887402721e-5,5.408990036657053e-5,5.409559520373726e-5,5.410131338552741e-5,5.410705491194098e-5,5.411281978297796e-5,5.411860799863835e-5,5.412441955892216e-5,5.4130254463829394e-5,5.413611271336004e-5,5.4141994307514086e-5,5.414789924629156e-5,5.415382752969245e-5,5.415977915771676e-5,5.4165754130364466e-5,5.417175244763561e-5,5.4177774109530166e-5,5.418381911604813e-5,5.418988746718951e-5,5.41959791629543e-5,5.4202094203342515e-5,5.420823258835414e-5,5.421439431798919e-5,5.422057939224764e-5,5.422678781112951e-5,5.423301957463481e-5,5.423927468276351e-5,5.424555313551563e-5,5.4251854932891164e-5,5.425818007489011e-5,5.426452856151247e-5,5.427090039275826e-5,5.427729556862746e-5,5.4283714089120065e-5,5.429015595423609e-5,5.429662116397553e-5,5.430310971833839e-5,5.4309621617324656e-5,5.431615686093436e-5,5.432271544916745e-5,5.432929738202397e-5,5.433590265950391e-5,5.434253128160726e-5,5.434918324833402e-5,5.43558585596842e-5,5.4362557215657796e-5,5.4369279216254813e-5,5.4376024561475245e-5,5.4382793251319085e-5,5.438958528578634e-5,5.4396400664877014e-5,5.4403239388591104e-5,5.441010145692861e-5,5.441698686988952e-5,5.4423895627473854e-5,5.44308277296816e-5,5.443778317651278e-5,5.444476196796735e-5,5.445176410404535e-5,5.445878958474677e-5,5.446583841007159e-5,5.447291058001983e-5,5.4480006094591486e-5,5.4487124953786564e-5,5.4494267157605056e-5,5.4501432706046956e-5,5.450862159911227e-5,5.4515833836801014e-5,5.4523069419113164e-5,5.453032834604872e-5,5.45376106176077e-5,5.4544916233790096e-5,5.455224519459591e-5,5.4559597500025135e-5,5.4566973150077786e-5,5.457437214475383e-5,5.458179448405331e-5,5.458924016797621e-5,5.45967091965225e-5,5.4604201569692226e-5,5.461171728748536e-5,5.4619256349901904e-5,5.462681875694188e-5,5.4634404508605254e-5,5.464201360489205e-5,5.464964604580226e-5,5.465730183133589e-5,5.4664980961492934e-5,5.467268343627338e-5,5.4680409255677265e-5,5.468815841970455e-5,5.469593092835526e-5,5.470372678162937e-5,5.471154597952691e-5,5.471938852204786e-5,5.4727254409192226e-5,5.4735143640960004e-5,5.474305621735121e-5,5.475099213836582e-5,5.475895140400384e-5,5.476693401426529e-5,5.4774939969150144e-5,5.478296926865842e-5,5.479102191279011e-5,5.47990979015452e-5,5.4807197234923725e-5,5.481531991292566e-5,5.482346593555101e-5,5.483163530279978e-5,5.483982801467196e-5,5.4848044071167553e-5,5.485628347228657e-5,5.4864546218029e-5,5.487283230839484e-5,5.488114174338409e-5,5.4889474522996765e-5,5.4897830647232854e-5,5.4906210116092364e-5,5.491461292957528e-5,5.492303908768162e-5,5.493148859041137e-5,5.4939961437764536e-5,5.494845762974112e-5,5.4956977166341116e-5,5.496552004756452e-5,5.497408627341135e-5,5.498267584388159e-5,5.499128875897526e-5,5.499992501869233e-5,5.500858462303281e-5,5.5017267571996723e-5,5.502597386558404e-5,5.503470350379477e-5,5.504345648662893e-5,5.505223281408649e-5,5.506103248616747e-5,5.506985550287187e-5,5.5078701864199684e-5,5.5087571570150906e-5,5.5096464620725556e-5,5.5105381015923614e-5,5.5114320755745086e-5,5.512328384018997e-5,5.5132270269258274e-5,5.514128004295e-5,5.515031316126513e-5,5.515936962420368e-5,5.516844943176564e-5,5.5177552583951026e-5,5.518667908075982e-5,5.519582892219203e-5,5.520500210824767e-5,5.52141986389267e-5,5.522341851422916e-5,5.523266173415504e-5,5.524192829870433e-5,5.525121820787703e-5,5.5260531461673155e-5,5.526986806009268e-5,5.5279228003135635e-5,5.528861129080201e-5,5.529801792309179e-5,5.5307447900004985e-5,5.53169012215416e-5,5.5326377887701625e-5,5.533587789848506e-5,5.534540125389192e-5,5.535494795392219e-5,5.5364517998575884e-5,5.537411138785299e-5,5.538372812175351e-5,5.539336820027744e-5,5.54030316234248e-5,5.5412694005419136e-5,5.542230041575688e-5,5.5431931132416496e-5,5.544158771125166e-5,5.545127939730737e-5,5.5460996067525425e-5,5.547073772190581e-5,5.5480504360448544e-5,5.549029598315362e-5,5.5500112590021034e-5,5.5509954181050795e-5,5.55198207562429e-5,5.552971231559736e-5,5.553962885911415e-5,5.554957038679329e-5,5.5559536898634764e-5,5.556952839463859e-5,5.557954487480476e-5,5.5589586339133265e-5,5.5599652787624114e-5,5.560974422027731e-5,5.5619860637092846e-5,5.563000203807073e-5,5.5640168423210954e-5,5.565035979251353e-5,5.566057614597844e-5,5.567081748360569e-5,5.568108380539529e-5,5.5691375111347236e-5,5.5701691401461516e-5,5.571203267573815e-5,5.5722444410838234e-5,5.573296138414325e-5,5.5743505255990785e-5,5.575407602638083e-5,5.5764673695313386e-5,5.577529826278845e-5,5.578594972880603e-5,5.579662809336612e-5,5.580733335646872e-5,5.5818065518113836e-5,5.582882457830146e-5,5.583961053703159e-5,5.585042339430424e-5,5.58612631501194e-5,5.587212980447707e-5,5.588302335737725e-5,5.5893943808819945e-5,5.590489115880515e-5,5.591586540733286e-5,5.5926866554403096e-5,5.5937894600015835e-5,5.5948949544171075e-5,5.596003138686884e-5,5.597114012810911e-5,5.5982275767891894e-5,5.599343830621719e-5,5.6004627743085006e-5,5.601584407849532e-5,5.6027087312448156e-5,5.6038357444943505e-5,5.604965447598134e-5,5.60609784055617e-5,5.607232923368459e-5,5.608370696034998e-5,5.6095111585557876e-5,5.610654310930829e-5,5.611800153160121e-5,5.612948685243664e-5,5.6140999071814585e-5,5.615253818973504e-5,5.6164104206198005e-5,5.6175697121203486e-5,5.618731693475147e-5,5.619896364684198e-5,5.621063725747499e-5,5.622233776665052e-5,5.623406517436855e-5,5.62458194806291e-5,5.625760068543216e-5,5.626940878877774e-5,5.6281243790665815e-5,5.629310569109641e-5,5.630499449006951e-5,5.631691018758513e-5,5.6328852783643255e-5,5.6340822278243894e-5,5.6352818671387055e-5,5.636484196307271e-5,5.6376892153300885e-5,5.638896924207157e-5,5.6401073229384766e-5,5.6413204115240474e-5,5.64253618996387e-5,5.643754658257943e-5,5.644975816406267e-5,5.646199664408842e-5,5.6474262022656686e-5,5.648655429976746e-5,5.649887347542076e-5,5.651121954961656e-5,5.652359252235486e-5,5.653599239363569e-5,5.654841916345902e-5,5.656087283182487e-5,5.6573353398733226e-5,5.6585860864184084e-5,5.659839522817747e-5,5.661095649071336e-5,5.662354465179176e-5,5.663615971141268e-5,5.6648801669576104e-5,5.666147052628204e-5,5.6674166281530496e-5,5.668688893532145e-5,5.669963848765492e-5,5.6712414938530904e-5,5.67252182879494e-5,5.673804853591041e-5,5.675090568241392e-5,5.676378972745996e-5,5.677670067104849e-5,5.6789638513179546e-5,5.68026032538531e-5,5.681559489306918e-5,5.6828613430827766e-5,5.6841658867128865e-5,5.6854731201972466e-5,5.68678304353586e-5,5.688095656728723e-5,5.6894109597758374e-5,5.6907289526772026e-5,5.692049635432819e-5,5.693373008042687e-5,5.694699070506806e-5,5.696027822825176e-5,5.697359264997797e-5,5.6986933970246695e-5,5.7000302189057926e-5,5.701369730641167e-5,5.7027119322307936e-5,5.70405682367467e-5,5.705404404972798e-5,5.7067546761251774e-5,5.7081076371318074e-5,5.709463287992689e-5,5.710821628707822e-5,5.712182659277206e-5,5.713546379700841e-5,5.714912789978727e-5,5.716281890110864e-5,5.717653680097253e-5,5.719028159937892e-5,5.720405329632783e-5,5.7217851891819244e-5,5.7231677385853174e-5,5.724552977842962e-5,5.725940906954857e-5,5.727331525921003e-5,5.7287248347414006e-5,5.730120833416049e-5,5.731670996940542e-5,5.733277334960486e-5,5.734887469144721e-5,5.7365013994932495e-5,5.738119126006071e-5,5.739740648683186e-5,5.741365967524594e-5,5.742995082530294e-5,5.744627993700288e-5,5.7462647010345745e-5,5.747905204533154e-5,5.749549504196026e-5,5.751197600023192e-5,5.75284949201465e-5,5.754505180170402e-5,5.756164664490445e-5,5.757827944974784e-5,5.759495021623413e-5,5.761165894436338e-5,5.762840563413553e-5,5.764519028555062e-5,5.766201289860865e-5,5.76788734733096e-5,5.769577200965348e-5,5.771270850764029e-5,5.772968296727004e-5,5.77466953885427e-5,5.77637457714583e-5,5.7780834116016836e-5,5.77979604222183e-5,5.7815124690062686e-5,5.783232691955001e-5,5.784956711068026e-5,5.786684526345344e-5,5.788416137786955e-5,5.7901515453928584e-5,5.791890749163055e-5,5.7936337490975456e-5,5.7953805451963277e-5,5.7971311374594034e-5,5.798885525886772e-5,5.800643710478434e-5,5.802295260795498e-5,5.803837973354413e-5,5.8053837989484005e-5,5.806933497930653e-5,5.8084874984952265e-5,5.8100447437902846e-5,5.811605233815827e-5,5.813168968571854e-5,5.814735948058364e-5,5.816306172275359e-5,5.817879641222837e-5,5.819456354900801e-5,5.8210363133092464e-5,5.822619516448178e-5,5.8242059643175926e-5,5.825795656917492e-5,5.827388594247875e-5,5.828984776308742e-5,5.830584203100095e-5,5.8321868746219296e-5,5.83379279087425e-5,5.835401951857054e-5,5.837014357570342e-5,5.8386300080141135e-5,5.84024890318837e-5,5.8418710430931106e-5,5.843496427728335e-5,5.8451250570940434e-5,5.846756931190236e-5,5.848392050016913e-5,5.850030413574073e-5,5.851686520800942e-5,5.8533546051511574e-5,5.8550262841926826e-5,5.8567015579255195e-5,5.8583804263496673e-5,5.860062889465124e-5,5.861748947271893e-5,5.863438599769971e-5,5.865131846959362e-5,5.866828688840062e-5,5.868529125412073e-5,5.870233156675394e-5,5.871940782630026e-5,5.873652003275968e-5,5.875366818613222e-5,5.877085228641786e-5,5.878807233361661e-5,5.880532832772846e-5,5.882262026875343e-5,5.883994815669149e-5,5.8857311991542656e-5,5.887471177330693e-5,5.8892147501984325e-5,5.8909619177574814e-5,5.892712680007841e-5,5.894467036949511e-5,5.896224988582492e-5,5.897986534906783e-5,5.899751675922386e-5,5.901520411629298e-5,5.903292742027522e-5,5.9050686671170566e-5,5.906848186897901e-5,5.908631301370056e-5,5.910418010533523e-5,5.912208314388298e-5,5.9140022129343855e-5,5.915799706171783e-5,5.917600794100491e-5,5.919405476720512e-5,5.921213754031841e-5,5.923025626034481e-5,5.924841092728432e-5,5.926660154113694e-5,5.9284828101902667e-5,5.930309060958149e-5,5.9321389064173426e-5,5.933972346567847e-5,5.935809381409662e-5,5.9376500109427864e-5,5.9394942351672234e-5,5.9413420540829694e-5,5.943193467690026e-5,5.945048475988395e-5,5.946907078978074e-5,5.948769276659062e-5,5.950635069031362e-5,5.952504456094972e-5,5.9543774378498935e-5,5.956254014296126e-5,5.958134185433667e-5,5.96001795126252e-5,5.961905311782683e-5,5.963796266994157e-5,5.965690816896942e-5,5.9675889614910384e-5,5.9694907007764435e-5,5.971396034753161e-5,5.973304963421189e-5,5.975217486780526e-5,5.9771336048311744e-5,5.9790533175731344e-5,5.980976625006403e-5,5.982903527130984e-5,5.984834023946875e-5,5.986768115454076e-5,5.988705801652589e-5,5.990647082542412e-5,5.992591958123545e-5,5.9945404283959896e-5,5.996492493359744e-5,5.99844815301481e-5,6.000407407361186e-5,6.0023702563988734e-5,6.00433670012787e-5,6.006306738548179e-5,6.0082803716597966e-5,6.010257599462726e-5,6.012238421956966e-5,6.0142228391425165e-5,6.0162108510193775e-5,6.018202457587549e-5,6.020197658847032e-5,6.0221964547978236e-5,6.024198845439928e-5,6.0262048307733424e-5,6.0282144107980665e-5,6.0302275855141016e-5,6.0322443549214484e-5,6.034264719020106e-5,6.036288677810073e-5,6.038316231291351e-5,6.040347379463939e-5,6.0423821223278386e-5,6.044420459883048e-5,6.046462392129569e-5,6.0485079190674e-5,6.050557040696541e-5,6.0526097570169944e-5,6.054666068028758e-5,6.056725973731831e-5,6.058789474126215e-5,6.0608565692119104e-5,6.062927258988916e-5,6.0650015434572325e-5,6.0670794226168584e-5,6.069160896467796e-5,6.0712459650100436e-5,6.073334628243603e-5,6.075426886168472e-5,6.0775227387846515e-5,6.079622186092143e-5,6.081725228090944e-5,6.083831864781056e-5,6.0859420961624786e-5,6.0880559222352114e-5,6.090173342999255e-5,6.0922943584546094e-5,6.094418968601274e-5,6.096547173439249e-5,6.098715350414866e-5,6.101130847241651e-5,6.10355158840903e-5,6.105977573917006e-5,6.108408803765578e-5,6.110845277954743e-5,6.113286996484505e-5,6.115733959354862e-5,6.118186166565813e-5,6.120643618117361e-5,6.123106314009505e-5,6.125574254242243e-5,6.128047438815577e-5,6.130525867729508e-5,6.133009540984033e-5,6.135498458579153e-5,6.137992620514869e-5,6.14049202679118e-5,6.142996677408086e-5,6.145506572365587e-5,6.148021711663686e-5,6.15054209530238e-5,6.153067723281668e-5,6.155598595601551e-5,6.158134712262031e-5,6.160676073263104e-5,6.163222678604775e-5,6.165774528287041e-5,6.168331622309902e-5,6.170893960673358e-5,6.17346154337741e-5,6.176034370422058e-5,6.178612441807299e-5,6.181195757533137e-5,6.183784317599572e-5,6.1863781220066e-5,6.188977170754225e-5,6.191581463842443e-5,6.194191001271259e-5,6.19680578304067e-5,6.199425809150676e-5,6.202051079601277e-5,6.204681594392474e-5,6.207317353524267e-5,6.209958356996654e-5,6.212604604809636e-5,6.215256096963215e-5,6.21791283345739e-5,6.22057481429216e-5,6.223242039467524e-5,6.225914508983484e-5,6.22859222284004e-5,6.23127518103719e-5,6.233963383574938e-5,6.236656830453279e-5,6.239355521672216e-5,6.24205945723175e-5,6.244768637131877e-5,6.247483061372602e-5,6.25020272995392e-5,6.252927642875835e-5,6.255657800138345e-5,6.258393201741449e-5,6.26113384768515e-5,6.263879737969448e-5,6.266630872594338e-5,6.269387251559826e-5,6.272148874865907e-5,6.274915742512585e-5,6.277687854499859e-5,6.280465210827728e-5,6.283247811496191e-5,6.286035656505251e-5,6.288828745854907e-5,6.291627079545157e-5,6.294430657576003e-5,6.297239479947444e-5,6.300053546659481e-5,6.302872857712113e-5,6.30569741310534e-5,6.308527212839162e-5,6.311362256913581e-5,6.314202545328595e-5,6.317048078084204e-5,6.31989885518041e-5,6.322754876617208e-5,6.325616142394605e-5,6.328482652512596e-5,6.331354406971182e-5,6.334231405770363e-5,6.337113648910142e-5,6.340001136390513e-5,6.342893868211481e-5,6.345791844373045e-5,6.348695064875204e-5,6.351603529717959e-5,6.354517238901307e-5,6.357436192425253e-5,6.360360390289794e-5,6.36328983249493e-5,6.366224519040661e-5,6.369164449926988e-5,6.37210962515391e-5,6.375060044721429e-5,6.37801570862954e-5,6.38097661687825e-5,6.383942769467554e-5,6.386914166397453e-5,6.389890807667947e-5,6.392872693279039e-5,6.395859823230724e-5,6.398852197523005e-5,6.401849816155882e-5,6.404852679129354e-5,6.407860786443421e-5,6.410874138098082e-5,6.413892734093341e-5,6.416916574429195e-5,6.419945659105644e-5,6.422979988122688e-5,6.42601956148033e-5,6.429064379178564e-5,6.432114441217395e-5,6.435169747596821e-5,6.438230298316843e-5,6.441296093377459e-5,6.444367132778672e-5,6.44744341652048e-5,6.450524944602884e-5,6.453611717025883e-5,6.456703733789476e-5,6.459800994893666e-5,6.46290350033845e-5,6.466011250123831e-5,6.469124244249808e-5,6.472242482716378e-5,6.475365965523545e-5,6.478494692671306e-5,6.481628664159665e-5,6.484767879988618e-5,6.487912340158166e-5,6.49106204466831e-5,6.494216993519049e-5,6.497377186710383e-5,6.500542624242313e-5,6.503713306114838e-5,6.506889232327959e-5,6.510070402881677e-5,6.513256817775989e-5,6.516448477010896e-5,6.519645380586398e-5,6.522847528502495e-5,6.526054920759189e-5,6.52926755735648e-5,6.532485438294363e-5,6.535708563572843e-5,6.538936933191917e-5,6.542170547151588e-5,6.545409405451854e-5,6.548653508092716e-5,6.551902855074172e-5,6.555157446396225e-5,6.558417282058873e-5,6.561682362062116e-5,6.564952686405955e-5,6.568228255090388e-5,6.571509068115419e-5,6.574795125481041e-5,6.578086427187263e-5,6.581382973234078e-5,6.584684763621489e-5,6.587991798349495e-5,6.591304077418098e-5,6.594621600827295e-5,6.597944368577088e-5,6.601272380667476e-5,6.604605637098459e-5,6.60794413787004e-5,6.611287882982213e-5,6.614636872434983e-5,6.617991106228348e-5,6.621350584362309e-5,6.624715306836867e-5,6.628085273652017e-5,6.631460484807763e-5,6.634840940304107e-5,6.638226640141044e-5,6.641617584318578e-5,6.645013772836707e-5,6.64841520569543e-5,6.65182188289475e-5,6.655233804434665e-5,6.658650970315176e-5,6.662073380536281e-5,6.665501035097983e-5,6.66893393400028e-5,6.672372077243171e-5,6.675815464826658e-5,6.679264096750742e-5,6.682717973015421e-5,6.686177093620694e-5,6.689641458566562e-5,6.693111067853028e-5,6.696585921480089e-5,6.700066019447743e-5,6.703551361755995e-5,6.70704194840484e-5,6.710537779394283e-5,6.714038854724319e-5,6.717545174394952e-5,6.72105673840618e-5,6.724573546758004e-5,6.728095599450423e-5,6.731622896483437e-5,6.735155437857046e-5,6.738693223571252e-5,6.742236253626054e-5,6.745784528021449e-5,6.74933804675744e-5,6.752896809834027e-5,6.756460817251209e-5,6.760030069008987e-5,6.76360456510736e-5,6.767184305546329e-5,6.770769290325893e-5,6.774359519446052e-5,6.777954992906808e-5,6.781555710708158e-5,6.785161672850103e-5,6.788772879332644e-5,6.792389330155781e-5,6.796011025319513e-5,6.79963796482384e-5,6.803270148668763e-5,6.80690757685428e-5,6.810550249380394e-5,6.814198166247105e-5,6.817851327454408e-5,6.821509733002308e-5,6.825173382890803e-5,6.828842277119894e-5,6.832516415689581e-5,6.836195798599863e-5,6.839880425850739e-5,6.843570297442211e-5,6.84726541337428e-5,6.850965773646943e-5,6.854671378260201e-5,6.858382227214056e-5,6.862098320508505e-5,6.865819658143549e-5,6.86954624011919e-5,6.873278066435425e-5,6.877015137092257e-5,6.880757452089683e-5,6.884505011427706e-5,6.888257815106323e-5,6.892015863125537e-5,6.895779155485347e-5,6.899547692185749e-5,6.903321473226748e-5,6.907100498608342e-5,6.910884768330532e-5,6.914674282393319e-5,6.918469040796698e-5,6.922269043540676e-5,6.926074290625248e-5,6.929884782050415e-5,6.933700517816178e-5,6.937521497922536e-5,6.94134772236949e-5,6.945179191157039e-5,6.949015904285182e-5,6.952857861753922e-5,6.956705063563258e-5,6.960557509713189e-5,6.964415200203714e-5,6.968278135034836e-5,6.972146314206552e-5,6.976019737718863e-5,6.979898405571773e-5,6.983782317765275e-5,6.987671474299373e-5,6.991565875174068e-5,6.995465520389357e-5,6.999291067346249e-5,7.003096227932929e-5,7.006908220658386e-5,7.010729909551837e-5,7.014560173630552e-5,7.018397576031283e-5,7.022242116754029e-5,7.026093795798791e-5,7.029952613165568e-5,7.033818568854363e-5,7.037691662865173e-5,7.041571895197999e-5,7.04545926585284e-5,7.049353774829699e-5,7.053255422128572e-5,7.05716420774946e-5,7.061080131692367e-5,7.065003193957288e-5,7.068933394544225e-5,7.072870733453178e-5,7.076815210684148e-5,7.080766826237133e-5,7.084725580112134e-5,7.08869147230915e-5,7.092664502828182e-5,7.096644671669231e-5,7.100631978832296e-5,7.104626424317375e-5,7.108628008124473e-5,7.112636730253585e-5,7.116652590704713e-5,7.120723695867825e-5,7.124809271949348e-5,7.128902816574654e-5,7.133004329743746e-5,7.137113811456624e-5,7.141231261713286e-5,7.145356680513734e-5,7.149490067857967e-5,7.153631423745985e-5,7.157780748177786e-5,7.161938041153376e-5,7.166103302672749e-5,7.170276532735908e-5,7.17445773134285e-5,7.17864689849358e-5,7.182844034188094e-5,7.187049138426393e-5,7.191262211208476e-5,7.195483252534347e-5,7.199712262404001e-5,7.20394924081744e-5,7.208194187774666e-5,7.212447103275673e-5,7.21670798732047e-5,7.220976839909049e-5,7.225253661041416e-5,7.229538450717566e-5,7.233831208937502e-5,7.238131935701221e-5,7.242440631008727e-5,7.246757294860018e-5,7.251081927255095e-5,7.255414528193955e-5,7.259755097676604e-5,7.264103635703035e-5,7.268460142273251e-5,7.272824617387253e-5,7.27719706104504e-5,7.281577473246611e-5,7.28596585399197e-5,7.290362203281111e-5,7.294766521114038e-5,7.299178807490753e-5,7.30359906241125e-5,7.308027285875534e-5,7.312463477883601e-5,7.316907638435455e-5,7.321359767531093e-5,7.325819865170517e-5,7.330287931353725e-5,7.334763966080718e-5,7.339247969351498e-5,7.343739941166063e-5,7.348239881524412e-5,7.352747790426545e-5,7.357263667872465e-5,7.36178751386217e-5,7.366319328395659e-5,7.370859111472936e-5,7.375406863093995e-5,7.37996258325884e-5,7.38452627196747e-5,7.389097929219886e-5,7.393677555016087e-5,7.398265149356073e-5,7.402860712239843e-5,7.4074642436674e-5,7.41207574363874e-5,7.416695212153868e-5,7.421322649212779e-5,7.425958054815476e-5,7.430601428961958e-5,7.435252771652224e-5,7.439912082886277e-5,7.444579362664114e-5,7.449254610985736e-5,7.453937827851143e-5,7.458629013260336e-5,7.463328167213314e-5,7.468035289710078e-5,7.472750380750626e-5,7.477473440334959e-5,7.482204468463077e-5,7.486943465134982e-5,7.49169043035067e-5,7.496445364110143e-5,7.501208266413402e-5,7.505979137260447e-5,7.510757976651276e-5,7.51554478458589e-5,7.52033956106429e-5,7.525142306086476e-5,7.529953019652445e-5,7.5347717017622e-5,7.53959835241574e-5,7.544432971613065e-5,7.549275559354176e-5,7.55412611563907e-5,7.558984640467752e-5,7.563851133840217e-5,7.568725595756468e-5,7.573608026216503e-5,7.578498425220326e-5,7.583396792767932e-5,7.588303128859324e-5,7.5932174334945e-5,7.598139706673462e-5,7.603069948396209e-5,7.608008158662742e-5,7.612954337473059e-5,7.617908484827161e-5,7.622870600725048e-5,7.62784068516672e-5,7.632818738152179e-5,7.637804759681422e-5,7.64279874975445e-5,7.647800708371264e-5,7.652810635531862e-5,7.657828531236246e-5,7.662854395484414e-5,7.667888228276368e-5,7.672930029612106e-5,7.677979799491631e-5,7.68303753791494e-5,7.688103244882033e-5,7.693176920392913e-5,7.698258564447577e-5,7.703348177046028e-5,7.708445758188263e-5,7.713551307874283e-5,7.718693427621485e-5,7.724140745431232e-5,7.729598497713451e-5,7.73506668446814e-5,7.740545305695299e-5,7.746034361394931e-5,7.751533851567033e-5,7.757043776211606e-5,7.762564135328651e-5,7.768094928918166e-5,7.773636156980153e-5,7.77918781951461e-5,7.784749916521538e-5,7.790322448000937e-5,7.795905413952807e-5,7.80149881437715e-5,7.807102649273962e-5,7.812716918643245e-5,7.818341622485e-5,7.823976760799225e-5,7.829622333585922e-5,7.835278340845089e-5,7.840944782576727e-5,7.846621658780837e-5,7.852308969457418e-5,7.858006714606468e-5,7.863714894227991e-5,7.869433508321985e-5,7.87516255688845e-5,7.880902039927386e-5,7.886651957438794e-5,7.89241230942267e-5,7.89818309587902e-5,7.903964316807838e-5,7.90975597220913e-5,7.915558062082892e-5,7.921370586429125e-5,7.927193545247829e-5,7.933026938539004e-5,7.938870766302649e-5,7.944725028538767e-5,7.950589725247355e-5,7.956464856428413e-5,7.962350422081944e-5,7.968246422207945e-5,7.974152856806418e-5,7.98006972587736e-5,7.985997029420774e-5,7.99193476743666e-5,7.997882939925017e-5,8.003841546885842e-5,8.009810588319142e-5,8.01579006422491e-5,8.02177997460315e-5,8.027780319453862e-5,8.033791098777045e-5,8.039812312572697e-5,8.045843960840824e-5,8.051886043581418e-5,8.057938560794484e-5,8.064001512480022e-5,8.07007489863803e-5,8.076158719268511e-5,8.08225297437146e-5,8.088357663946882e-5,8.094472787994775e-5,8.100598346515139e-5,8.106734339507973e-5,8.112880766973278e-5,8.119037628911055e-5,8.125204925321304e-5,8.131382656204023e-5,8.137570821559211e-5,8.143769421386872e-5,8.149978455687005e-5,8.156197924459608e-5,8.162427827704682e-5,8.168668165422227e-5,8.174918937612243e-5,8.18118014427473e-5,8.187451785409687e-5,8.193733861017115e-5,8.200026371097016e-5,8.206329315649388e-5,8.21264269467423e-5,8.218966508171542e-5,8.225300756141326e-5,8.231645438583582e-5,8.23800055549831e-5,8.244366106885505e-5,8.250742092745174e-5,8.257128513077312e-5,8.263525367881923e-5,8.269932657159006e-5,8.276350380908558e-5,8.282778539130582e-5,8.289217131825076e-5,8.295666158992042e-5,8.302125620631478e-5,8.308595516743383e-5,8.315075847327764e-5,8.321566612384613e-5,8.328067811913933e-5,8.334579445915724e-5,8.341101514389987e-5,8.34763401733672e-5,8.354176954755925e-5,8.360730326647602e-5,8.367294133011747e-5,8.373868373848367e-5,8.380453049157455e-5,8.387048158939015e-5,8.393653703193047e-5,8.400269681919548e-5,8.406896095118518e-5,8.413532942789964e-5,8.42018022493388e-5,8.426837941550265e-5,8.433506092639122e-5,8.440184678200451e-5,8.446873698234247e-5,8.453573152740518e-5,8.46028304171926e-5,8.467003365170471e-5,8.473734123094156e-5,8.480475315490309e-5,8.487226942358934e-5,8.493989003700031e-5,8.500761499513599e-5,8.507544429799636e-5,8.514337794558146e-5,8.521141593789125e-5,8.527955827492577e-5,8.534780495668499e-5,8.541615598316892e-5,8.548461135437757e-5,8.555317107031092e-5,8.562183513096899e-5,8.569060353635176e-5,8.575947628645925e-5,8.582845338129143e-5,8.589753482084834e-5,8.596672060512997e-5,8.603601073413628e-5,8.610540520786733e-5,8.617490402632307e-5,8.624450718950354e-5,8.63142146974087e-5,8.63840265500386e-5,8.645394274739317e-5,8.652396328947247e-5,8.659408817627647e-5,8.66643174078052e-5,8.673465098405862e-5,8.680508890503675e-5,8.687563117073961e-5,8.694627778116717e-5,8.701702873631943e-5,8.70878840361964e-5,8.71588436807981e-5,8.722990767012449e-5,8.73010760041756e-5,8.737234868295144e-5,8.744372570645196e-5,8.751520707467722e-5,8.758679278762716e-5,8.765848284530181e-5,8.773027724770119e-5,8.780217599482528e-5,8.787417908667409e-5,8.794628652324758e-5,8.801849830454578e-5,8.809081443056871e-5,8.816323490131635e-5,8.823575971678869e-5,8.830838887698574e-5,8.83811223819075e-5,8.845396023155398e-5,8.852690242592515e-5,8.859994896502106e-5,8.867309984884167e-5,8.874635507738697e-5,8.8819714650657e-5,8.889317856865173e-5,8.896674683137119e-5,8.904041943881535e-5,8.91141963909842e-5,8.918807768787779e-5,8.926206332949607e-5,8.933615331583907e-5,8.941034764690679e-5,8.94846463226992e-5,8.955904934321632e-5,8.963355670845817e-5,8.970816841842472e-5,8.978288447311597e-5,8.985770487253194e-5,8.993262961667262e-5,9.0007658705538e-5,9.00827921391281e-5,9.015802991744293e-5,9.023337204048245e-5,9.030881850824668e-5,9.038436932073562e-5,9.046002447794926e-5,9.053578397988763e-5,9.061164782655071e-5,9.068761601793849e-5,9.076368855405099e-5,9.083986543488817e-5,9.09161466604501e-5,9.099253223073672e-5,9.106902214574804e-5,9.114561640548408e-5,9.122231500994485e-5,9.12991179591303e-5,9.137602525304049e-5,9.145303689167538e-5,9.153015287503495e-5,9.160737320311927e-5,9.168469787592828e-5,9.1762126893462e-5,9.183966025572044e-5,9.191729796270359e-5,9.199504001441145e-5,9.207288641084401e-5,9.21508371520013e-5,9.222889223788327e-5,9.230705166848997e-5,9.238531544382139e-5,9.24636835638775e-5,9.254215602865835e-5,9.262073283816387e-5,9.26994139923941e-5,9.277819949134907e-5,9.285708933502874e-5,9.293608352343312e-5,9.301518205656223e-5,9.309438493441603e-5,9.317369215699452e-5,9.325310372429774e-5,9.33326196363257e-5,9.341223989307831e-5,9.349196449455566e-5,9.357179344075772e-5,9.365172673168452e-5,9.373176436733597e-5,9.381190634771219e-5,9.389215267281309e-5,9.39725033426387e-5,9.405295835718902e-5,9.413351771646405e-5,9.421418142046379e-5,9.429494946918825e-5,9.437582186263741e-5,9.445679860081129e-5,9.453787968370986e-5,9.461906511133315e-5,9.470035488368118e-5,9.478174900075389e-5,9.486324746255131e-5,9.494485026907344e-5,9.50265574203203e-5,9.510836891629184e-5,9.519510115180914e-5,9.528198370584909e-5,9.53690071519352e-5,9.545617149006744e-5,9.554347672024584e-5,9.563092284247037e-5,9.571850985674106e-5,9.580623776305791e-5,9.58941065614209e-5,9.598211625183002e-5,9.60702668342853e-5,9.615855830878672e-5,9.624699067533429e-5,9.6335563933928e-5,9.642427808456788e-5,9.651313312725389e-5,9.660212906198605e-5,9.669126588876435e-5,9.678054360758881e-5,9.686996221845942e-5,9.695952172137615e-5,9.704922211633905e-5,9.713906340334809e-5,9.72290455824033e-5,9.731916865350461e-5,9.740943261665211e-5,9.749983747184572e-5,9.75903832190855e-5,9.768106985837141e-5,9.777189738970349e-5,9.786286581308172e-5,9.795397512850606e-5,9.804522533597658e-5,9.813661643549324e-5,9.822814842705606e-5,9.831982131066498e-5,9.841163508632007e-5,9.850358975402134e-5,9.859568531376872e-5,9.868792176556225e-5,9.878029910940193e-5,9.887281734528778e-5,9.896547647321975e-5,9.905827649319786e-5,9.915121740522213e-5,9.924429920929257e-5,9.933752190540914e-5,9.943088549357183e-5,9.952438997378069e-5,9.96180353460357e-5,9.971182161033688e-5,9.980574876668415e-5,9.989981681507761e-5,9.99940257555172e-5,1.0008837558800294e-4,1.0018286631253484e-4,1.0027749792911286e-4,1.0037227043773704e-4,1.0046718383840736e-4,1.0056223813112385e-4,1.0065743331588646e-4,1.0075276939269523e-4,1.0084824636155015e-4,1.0094386422245121e-4,1.0103962297539842e-4,1.0113552262039177e-4,1.0123156315743127e-4,1.0132774458651691e-4,1.0142406690764872e-4,1.0152053012082665e-4,1.0161713422605075e-4,1.01713879223321e-4,1.0181076511263737e-4,1.0190745917275192e-4,1.0200029252959389e-4,1.020932700950012e-4,1.0218638862593808e-4,1.022797222313506e-4,1.0237320269279777e-4,1.024668293215184e-4,1.0256060211751253e-4,1.0265452108078011e-4,1.0274858621132116e-4,1.0284279750913569e-4,1.0293715497422369e-4,1.0303165860658517e-4,1.0312630840622013e-4,1.0322110437312854e-4,1.0331604650731045e-4,1.0341113480876582e-4,1.0350636927749466e-4,1.0360174991349698e-4,1.0369727671677275e-4,1.0379294968732203e-4,1.0388876882514476e-4,1.0398473413024096e-4,1.0408084560261064e-4,1.0417710324225379e-4,1.0427350704917041e-4,1.0437005702336053e-4,1.044667531648241e-4,1.0456359547356113e-4,1.0466058394957164e-4,1.0475771859285566e-4,1.0485512581248543e-4,1.0495315281229905e-4,1.05051335337883e-4,1.0514967338923727e-4,1.0524816696636184e-4,1.0534681606925676e-4,1.05445620697922e-4,1.0554458085235755e-4,1.0564369653256343e-4,1.0574296773853962e-4,1.0584239447028613e-4,1.0594197672780295e-4,1.060417145110901e-4,1.0614160782014759e-4,1.0624165665497536e-4,1.063418610155735e-4,1.0644222090194192e-4,1.0654273631408068e-4,1.0664340725198976e-4,1.0674423371566914e-4,1.0684521570511887e-4,1.0694635322033891e-4,1.0704764626132926e-4,1.0714909482808993e-4,1.0725069892062094e-4,1.0735245853892226e-4,1.074543736829939e-4,1.0755644435283586e-4,1.0765867054844814e-4,1.0776105226983074e-4,1.0786358951698366e-4,1.079662822899069e-4,1.0806913058860045e-4,1.0817213441306434e-4,1.0827529376329856e-4,1.0837860863930307e-4,1.0848207904107793e-4,1.0858570496862309e-4,1.0868948642193856e-4,1.0879342340102438e-4,1.088975159058805e-4,1.0900176393650694e-4,1.0910616749290371e-4,1.0921072657507077e-4,1.0931544118300821e-4,1.0942031131671593e-4,1.0952533697619397e-4,1.0963051816144235e-4,1.0973585487246103e-4,1.0984134710925003e-4,1.0994699487180936e-4,1.1005279816013901e-4,1.1015875697423899e-4,1.1026487131410927e-4,1.1037114117974989e-4,1.104775665711608e-4,1.1058414748834208e-4,1.1069088393129365e-4,1.1079777590001555e-4,1.1090482339450775e-4,1.1101202641477027e-4,1.1111938496080315e-4,1.1122689903260633e-4,1.113345686301798e-4,1.1144239375352361e-4,1.1155037440263776e-4,1.1165851057752223e-4,1.1176680227817698e-4,1.1187524950460207e-4,1.1198385225679751e-4,1.1209261053476326e-4,1.1220152433849931e-4,1.1231059366800569e-4,1.1241981852328239e-4,1.1252919890432941e-4,1.1263873481114676e-4,1.1274842624373441e-4,1.128582732020924e-4,1.1296827568622068e-4,1.1307843369611933e-4,1.1318874723178826e-4,1.1329921629322751e-4,1.134098408804371e-4,1.1352062099341702e-4,1.1363155663216724e-4,1.1374264779668779e-4,1.1385389448697865e-4,1.1396529670303983e-4,1.1407685444487134e-4,1.1418856771247315e-4,1.143004365058453e-4,1.1441246082498778e-4,1.1452464066990057e-4,1.1463697604058366e-4,1.1474946693703711e-4,1.1486211335926085e-4,1.149749153072549e-4,1.1508787278101931e-4,1.1520098578055401e-4,1.1531425430585905e-4,1.1542767835693439e-4,1.1554125793378007e-4,1.1565499303639607e-4,1.1576888366478239e-4,1.1588292981893902e-4,1.1599713149886595e-4,1.1611148870456324e-4,1.1622600143603083e-4,1.1634066969326874e-4,1.1645549347627698e-4,1.1657047278505553e-4,1.1668560761960441e-4,1.1680089797992362e-4,1.1691634386601314e-4,1.1703194527787297e-4,1.1714770221550313e-4,1.172636146789036e-4,1.173796826680744e-4,1.1749590618301553e-4,1.1761228522372696e-4,1.1772881979020873e-4,1.1784550988246082e-4,1.179623555004832e-4,1.1807935664427593e-4,1.1819651331383896e-4,1.1831382550917232e-4,1.1843129323027599e-4,1.185498058348298e-4,1.1866978044619484e-4,1.1878993062405184e-4,1.1891025636840086e-4,1.1903075767924186e-4,1.1915143455657483e-4,1.1927228700039982e-4,1.1939331501071681e-4,1.1951451858752577e-4,1.1963589773082673e-4,1.197574524406197e-4,1.1987918271690463e-4,1.2000108855968158e-4,1.2012316996895051e-4,1.2024542694471144e-4,1.2036785948696434e-4,1.2049046759570928e-4,1.2061325127094617e-4,1.2073621051267507e-4,1.2085934532089596e-4,1.2098265569560884e-4,1.211061416368137e-4,1.2122980314451059e-4,1.2135364021869944e-4,1.214776528593803e-4,1.2160184106655316e-4,1.21726204840218e-4,1.2185074418037481e-4,1.2197545908702366e-4,1.2210034956016446e-4,1.2222541559979728e-4,1.2235065720592208e-4,1.2247607437853892e-4,1.2260166711764768e-4,1.2272743542324845e-4,1.2285337929534123e-4,1.2297949873392601e-4,1.2310579373900276e-4,1.232322643105715e-4,1.2335891044863224e-4,1.23485732153185e-4,1.2361272942422973e-4,1.2373990226176648e-4,1.2386725066579517e-4,1.2399477463631589e-4,1.241224741733286e-4,1.242503492768333e-4,1.2437839994682996e-4,1.2450662618331866e-4,1.2463502798629934e-4,1.24763605355772e-4,1.2489235829173665e-4,1.2502128679419333e-4,1.2515039086314193e-4,1.252796704985826e-4,1.2540912570051523e-4,1.2553875646893986e-4,1.2566856280385647e-4,1.2579854470526507e-4,1.2592870217316567e-4,1.2605903520755828e-4,1.2618954380844285e-4,1.2632022797581945e-4,1.26451087709688e-4,1.2658212301004857e-4,1.2671333387690115e-4,1.268447203102457e-4,1.2697628231008224e-4,1.2710801987641078e-4,1.272399330092313e-4,1.2737202170854384e-4,1.2750428597434836e-4,1.2763672580664486e-4,1.2776934120543334e-4,1.2790213217071385e-4,1.2803509870248635e-4,1.2816824080075082e-4,1.283015584655073e-4,1.2843505169675575e-4,1.285687204944962e-4,1.2870256485872868e-4,1.2883658478945312e-4,1.2897078028666957e-4,1.2910515135037797e-4,1.292396979805784e-4,1.2937442017727082e-4,1.2950931794045522e-4,1.2964439127013163e-4,1.2977964016630002e-4,1.2991506462896042e-4,1.300506646581128e-4,1.3018644025375716e-4,1.3032239141589353e-4,1.3045851814452188e-4,1.3059482043964224e-4,1.3073129830125458e-4,1.3086795172935893e-4,1.3100478072395523e-4,1.3114178528504357e-4,1.3127896541262387e-4,1.314163211066962e-4,1.315538523672605e-4,1.316915591943168e-4,1.3182944158786504e-4,1.3196749954790535e-4,1.3210573307443764e-4,1.322441421674619e-4,1.3238272682697814e-4,1.3252148705298638e-4,1.3266042284548662e-4,1.3279953420447887e-4,1.329388211299631e-4,1.3307828362193932e-4,1.3321792168040751e-4,1.3335773530536775e-4,1.3349772449681993e-4,1.3363788925476413e-4,1.3377822957920033e-4,1.339187454701285e-4,1.3405943692754865e-4,1.3420030395146083e-4,1.3434134654186498e-4,1.3448256469876114e-4,1.3462395842214926e-4,1.347655277120294e-4,1.3490727256840155e-4,1.3504919299126567e-4,1.3519128898062177e-4,1.3533356053646987e-4,1.3547600765881e-4,1.3561863034764206e-4,1.3576142860296614e-4,1.3590440242478225e-4,1.360475518130903e-4,1.3619087676789037e-4,1.3633437728918243e-4,1.3647805337696647e-4,1.366219050312425e-4,1.3676593225201054e-4,1.3691013503927058e-4,1.3705451339302257e-4,1.371990673132666e-4,1.373437968000026e-4,1.374887018532306e-4,1.376337824729506e-4,1.3777903865916258e-4,1.3792447041186657e-4,1.3807007773106254e-4,1.382158606167505e-4,1.3836181906893045e-4,1.385072120428457e-4,1.3865230136899406e-4,1.3879757187657064e-4,1.3894306698314525e-4,1.3908878876861333e-4,1.3923469770162782e-4,1.3938079378218873e-4,1.3952707701029603e-4,1.396735473859498e-4,1.3982020490914992e-4,1.3996704957989646e-4,1.4011408139818942e-4,1.402613003640288e-4,1.404087064774146e-4,1.405562997383468e-4,1.4070408014682541e-4,1.4085204770285044e-4,1.410002024064219e-4,1.4114854425753974e-4,1.41297073256204e-4,1.4144578940241466e-4,1.4159469269617176e-4,1.4174378313747528e-4,1.4189306072632518e-4,1.420425254627215e-4,1.4219217734666426e-4,1.4234201637815342e-4,1.4249204255718898e-4,1.4264225588377094e-4,1.4279265635789936e-4,1.4294324397957418e-4,1.4309441276382005e-4,1.4324591714142302e-4,1.4339761741577624e-4,1.435495135868797e-4,1.437016056547334e-4,1.4385389361933737e-4,1.440063774806916e-4,1.4415905723879607e-4,1.4431193289365078e-4,1.4446500444525575e-4,1.4461827189361098e-4,1.4477173523871645e-4,1.4492539448057216e-4,1.4507924961917814e-4,1.4523330065453435e-4,1.4538754758664088e-4,1.4554199041549756e-4,1.4569662914110457e-4,1.4585146376346178e-4,1.4600649428256926e-4,1.4616172069842697e-4,1.4631714301103496e-4,1.4647276122039317e-4,1.4662857532650166e-4,1.4678458532936038e-4,1.469407912289694e-4,1.470971930253286e-4,1.472537907184381e-4,1.4741058430829782e-4,1.475675737949078e-4,1.4772475917826806e-4,1.4788214045837852e-4,1.4803971763523928e-4,1.4819749070885024e-4,1.4835545967921147e-4,1.4851362454632296e-4,1.4867198531018472e-4,1.4883054197079672e-4,1.4898929452815895e-4,1.4914824298227145e-4,1.4930738733313415e-4,1.4946672758074715e-4,1.4962626372511041e-4,1.497859957662239e-4,1.4994592370408765e-4,1.501060475387016e-4,1.5026636727006587e-4,1.5042688289818037e-4,1.5058759442304511e-4,1.507485018446601e-4,1.5090960516302536e-4,1.5107090437814085e-4,1.5123239949000662e-4,1.5139409049862263e-4,1.5155597740398885e-4,1.5171806020610533e-4,1.518803389049721e-4,1.520428135005891e-4,1.5220548399295635e-4,1.5236835038207386e-4,1.5253141266794161e-4,1.526946708505596e-4,1.5285812492992789e-4,1.5302177490604638e-4,1.5318562077891516e-4,1.5334966254853413e-4,1.5351390021490339e-4,1.536783337780229e-4,1.5384296323789267e-4,1.5400778859451267e-4,1.5417280984788293e-4,1.5433802699800345e-4,1.545034400448742e-4],"type":"Param","unit":"dimensionless","ref":"https://githealth.io/om-pharma/broncho-vaxom/Knowledge%20Model%20Documentation/Final/Vpop.md#submodel-cm-objectives"},{"extraInfo":[],"compressed":true,"size":17285,"scale":null,"molarMass":null,"id":"lymphFlowBrain","vals":1.3126409293320858,"type":"Param","unit":"milliliter / minute","ref":"https://githealth.io/asrt-iV3X-74QM"},{"extraInfo":[],"compressed":true,"size":17285,"scale":null,"molarMass":null,"id":"phaseAngleNonChina","vals":0.274,"type":"Param","unit":"dimensionless","ref":"https://githealth.io/om-pharma/broncho-vaxom/Knowledge%20Model%20Documentation/Final/Vpop.md#calibration"},{"extraInfo":[],"compressed":true,"size":17285,"scale":null,"molarMass":null,"id":"fLengthDuodenumHuman","vals":8.0e-2,"type":"Param","unit":"dimensionless","ref":"https://githealth.io/asrt-uJAR-bvxR"},{"extraInfo":[],"compressed":true,"size":17285,"scale":1.0000000000000002e-6,"molarMass":null,"id":"Venous.bPAns","vals":0,"type":"Var","unit":"substance_count / microliter","ref":"https://githealth.io/om-pharma/broncho-vaxom/Knowledge%20Model%20Documentation/Final/GALT.md#initial-condition-of-variables"},{"extraInfo":[],"compressed":false,"size":17285,"scale":1,"molarMass":null,"id":"popdensComp.sPopRV","vals":[0.7157463755308727,0.7157463755308727,0.7158012746741598,0.7158562076584662,0.7159111734825637,0.7159661768214304,0.7160212143617356,0.7160762857044234,0.7161313908494938,0.7161865297969469,0.7162417025467824,0.7162969090990006,0.7163521494536013,0.7164074236105846,0.7164627328547656,0.7165180814185178,0.7165734643731043,0.7166288817185249,0.7166843334547798,0.7167398195818689,0.7167953400997923,0.7168508950085498,0.7169064843081416,0.7169621079985676,0.7170177660798279,0.7170734585519224,0.717129185414851,0.717184946668614,0.7172407423132111,0.7172965723486425,0.7173524367749081,0.7174083355920079,0.717464268799942,0.7175202363987102,0.7175762383883127,0.7176322747687495,0.717688348410697,0.7177444599604913,0.717800606440653,0.7178567878511821,0.7179130041920786,0.7179692554633426,0.7180255416649739,0.7180818627969725,0.7181382188593386,0.7181946098520722,0.718251035775173,0.7183074966286412,0.718363992412477,0.71842052312668,0.7184770887712505,0.7185336893461883,0.7185903248514935,0.7186469952871662,0.7187037006532062,0.7187604409496137,0.7188172161763885,0.7188740263335307,0.7189308755515307,0.7189877614335893,0.719044682729882,0.7191016394404083,0.7191586315651685,0.7192156591041623,0.7192727220573901,0.7193298204248516,0.719386954206547,0.7194441234024761,0.719501328012639,0.7195585680370357,0.7196158434756662,0.7196731543285305,0.7197305005956286,0.7197878822769604,0.7198452993725262,0.7199027518823257,0.7199602398063589,0.7200177631446261,0.720075321897127,0.7201329162084797,0.7201905496458885,0.7202482189008047,0.7203059239814321,0.7203636648959745,0.7204214416526353,0.7204792542596185,0.7205371027251274,0.7205949870573657,0.7206529072645372,0.7207108633548455,0.7207688553364942,0.7208268832176868,0.7208849470066273,0.7209430467115191,0.7210011823405659,0.7210593539019714,0.7211175614039391,0.7211758048546728,0.7212340842623761,0.7212923996352526,0.721350750981506,0.7214091383093401,0.7214675616269581,0.7215260209425641,0.7215845162643616,0.7216430476005542,0.7217016149593456,0.7217602183489393,0.7218188577775392,0.7218775332533487,0.7219362447845716,0.7219949923794116,0.7220537760460721,0.7221125957927571,0.7221714529120911,0.7222303474278032,0.7222892782632101,0.7223482454324828,0.722407248949792,0.722466288829309,0.7225253650852044,0.7225844777316495,0.722643626782815,0.7227028122528719,0.7227620341559913,0.722821292506344,0.722880587318101,0.7229399186054333,0.7229992863825118,0.7230586906635075,0.7231181314625912,0.7231776087939341,0.723237122671707,0.7232966731100808,0.7233562601232267,0.7234158837253155,0.723475543930518,0.7235352407530055,0.7235949742069486,0.7236547443065184,0.723714551065886,0.7237743944992222,0.7238342746206979,0.7238941914444842,0.723954144984752,0.7240141352556723,0.7240741622714159,0.7241342260461539,0.7241943265693717,0.7242544626315691,0.7243146353863106,0.7243748448446998,0.7244350910178413,0.724495373916839,0.7245556935527973,0.7246160499368199,0.7246764430800113,0.7247368729934757,0.724797339688317,0.7248578431756396,0.7249183834665475,0.7249789605721447,0.7250395745035356,0.7251002252718244,0.725160912888115,0.7252216373635118,0.7252823996086497,0.7253432029661212,0.7254040417224139,0.7254649170247306,0.7255258320017851,0.7255867832843488,0.7256477708724217,0.7257087947660038,0.7257698549650952,0.7258309514696957,0.7258920842798054,0.7259532533954244,0.7260144588165525,0.7260757005431898,0.7261369810805879,0.7261982990040062,0.726259653489823,0.7263210445380385,0.7263824721486524,0.7264439363216649,0.726505437057076,0.7265669743548857,0.7266285482150939,0.7266901586377007,0.726751805622706,0.7268134891701099,0.7268752092799123,0.7269369659521133,0.7269987591867129,0.7270605889837111,0.7271224553431077,0.7271843582649029,0.7272462977490968,0.7273082737956891,0.72737028640468,0.7274323355760695,0.7274944213098575,0.7275565436060442,0.7276187024646293,0.7276808977037437,0.7277431290877672,0.7278053969898975,0.727867701410135,0.7279300423484794,0.7279924198049308,0.7280548337794892,0.7281172842721546,0.728179771282927,0.7282422948118064,0.7283048548587928,0.7283674514238861,0.7284300845070865,0.7284927541083939,0.7285554602278083,0.7286182028653296,0.7286809820209579,0.7287437976946932,0.7288066498865357,0.728869538596485,0.7289324638245412,0.7289954255707045,0.7290584238349749,0.7291214586173522,0.7291845299178364,0.7292476377364278,0.7293107792287082,0.7293739566681182,0.729437170383509,0.7295004203748806,0.7295637066422331,0.7296270291855664,0.7296903880048805,0.7297537831001755,0.7298172144714513,0.7298806821187079,0.7299441860419454,0.7300077262411637,0.7300713027163629,0.7301349154675428,0.7301985644947037,0.7302622497978454,0.7303259713769678,0.7303897292320711,0.7304535233631553,0.7305173537702202,0.730581220453266,0.7306451234122927,0.7307090626473002,0.7307730381582885,0.7308370499452577,0.7309010955274038,0.7309651742465587,0.7310292888308795,0.7310934392803662,0.7311576255950186,0.731221847774837,0.7312861058198212,0.7313503997299713,0.7314147295052872,0.731479095145769,0.7315434966514166,0.7316079340222301,0.7316724072582095,0.7317369163593546,0.7318014613256657,0.7318660421571426,0.7319306588537853,0.7319953114155938,0.7320599998425683,0.7321247241347086,0.7321894842920147,0.7322542803144867,0.7323191122021245,0.7323839799549283,0.7324488835728978,0.732513822763216,0.7325787905246329,0.7326437935787635,0.7327088319256079,0.732773905565166,0.7328390144974377,0.7329041587224231,0.7329693382401223,0.7330345530505351,0.7330998031536616,0.7331650885495019,0.7332304092380558,0.7332957652193235,0.7333611564933048,0.7334265830599999,0.7334920449194086,0.733557542071531,0.7336230745163672,0.733688642253917,0.7337542452841805,0.7338198836071578,0.7338855572228487,0.7339512661312533,0.7340170103323717,0.7340827898262037,0.7341486046127493,0.7342144498607783,0.7342803267815712,0.7343462382633025,0.7344121842930892,0.7344781648580483,0.7345441799452966,0.7346102295419511,0.7346763136351288,0.7347424322119465,0.7348085852595213,0.7348747727649699,0.7349409947154095,0.735007251097957,0.7350735418997292,0.735139867107843,0.7352062267094155,0.7352726206915635,0.735339049041404,0.7354055117460541,0.7354720087926304,0.73553854016825,0.73560510586003,0.7356717058550871,0.7357383401405383,0.7358050087035005,0.7358717115310908,0.7359384486104259,0.7360052199286229,0.7360720254727987,0.7361388652300703,0.7362057391875545,0.7362726473323683,0.7363395896516286,0.7364065661324525,0.7364735767619567,0.7365406215272583,0.7366077004154741,0.7366748134137212,0.7367419605091164,0.7368091416887768,0.7368763501540182,0.7369435879165978,0.7370108588944257,0.7370781630546651,0.7371455003644787,0.7372128707910293,0.7372802743014797,0.7373477108629928,0.7374151804427316,0.7374826830078587,0.7375502185255371,0.7376177869629297,0.7376853882871991,0.7377530224655084,0.7378206894650204,0.7378883892528979,0.7379561217963037,0.7380238870624007,0.7380916850183518,0.7381595156313198,0.7382273788684675,0.7382952746969579,0.7383632030839536,0.7384311639966177,0.7384991574021129,0.7385671832676021,0.7386352415602481,0.7387033322472139,0.738771455295662,0.7388396106727557,0.7389077983456576,0.7389760182815305,0.7390442704475374,0.739112554810841,0.7391808713386043,0.73924921999799,0.739317600756161,0.7393860135802803,0.7394544584375106,0.7395229352950146,0.7395914388696824,0.7396599708248798,0.7397285340489792,0.7397971284939389,0.7398657541117173,0.7399344108542728,0.7400030986735637,0.7400718175215484,0.7401405673501853,0.7402093481114327,0.7402781597572491,0.7403470022395927,0.7404158755104219,0.7404847795216951,0.7405537142253708,0.7406226795734071,0.7406916755177626,0.7407607020103956,0.7408297590032643,0.7408988464483273,0.7409679642975429,0.7410371125028694,0.7411062910162652,0.7411754997896887,0.7412447387750982,0.7413140079244521,0.7413833071897089,0.7414526365228268,0.7415219958757642,0.7415913852004794,0.7416608044489309,0.741730253573077,0.7417997325248762,0.7418692412562866,0.7419387797192668,0.742008347865775,0.7420779456477697,0.7421475730172092,0.7422172299260519,0.7422869163262562,0.7423566286723338,0.7424263681300417,0.7424961365196217,0.742565933783055,0.7426357598623233,0.742705614699408,0.7427754982362904,0.7428454104149522,0.7429153511773747,0.7429853204655396,0.7430553182214281,0.7431253443870218,0.7431953989043022,0.7432654817152509,0.743335592761849,0.7434057319860783,0.7434758993299202,0.7435460947353562,0.7436163181443676,0.743686569498936,0.7437568487410429,0.7438271558126697,0.7438974906557979,0.7439678532124091,0.7440382434244845,0.7441086612340059,0.7441791065829546,0.7442495794133119,0.7443200796670597,0.7443906072861791,0.7444611622126517,0.7445317443884589,0.7446023537555824,0.7446729902560034,0.7447436538317036,0.7448143444246643,0.744885061976867,0.7449558064302934,0.7450265777269246,0.7450973758087424,0.7451681978378137,0.7452390447856485,0.7453099180192609,0.7453808174728194,0.7454517430804921,0.7455226947764477,0.7455936724948544,0.7456646761698806,0.7457357057356948,0.7458067611264653,0.7458778422763604,0.7459489491195486,0.7460200815901982,0.7460912396224776,0.7461624231505551,0.7462336321085993,0.7463048664307784,0.7463761260512609,0.746447410904215,0.7465187209238092,0.7465900560442119,0.7466614161995915,0.7467328013241162,0.7468042113519546,0.7468756462172751,0.7469471058542458,0.7470185901970353,0.747090099179812,0.7471616327367441,0.7472331908020001,0.7473047733097483,0.7473763801941573,0.7474480113893953,0.7475196668296307,0.7475913464490318,0.7476630501817672,0.747734777962005,0.7478065297239138,0.747878305401662,0.7479501049294178,0.748021925452186,0.7480937680002108,0.7481656338789875,0.7482375230149595,0.7483094353345702,0.7483813707642627,0.7484533292304805,0.7485253106596668,0.7485973149782649,0.7486693421127181,0.7487413919894697,0.7488134645349629,0.7488855596756412,0.7489576773379478,0.749029817448326,0.749101979933219,0.7491741647190703,0.7492463717323229,0.7493186008994205,0.749390852146806,0.749463125400923,0.7495354205882145,0.7496077376351241,0.749680076468095,0.7497524370135703,0.7498248191979936,0.7498972229478079,0.7499696481894568,0.7500420948493834,0.7501145628540311,0.750187052129843,0.7502595626032627,0.7503320942007333,0.7504046468486981,0.7504772204736004,0.7505498150018836,0.7506224303599909,0.7506950664743656,0.750767723271451,0.7508404006776905,0.7509130957335614,0.7509858095631079,0.7510585452783135,0.7511313014025534,0.7512040767394867,0.7512768715756319,0.7513496857954157,0.7514225192972527,0.7514953720811427,0.7515682441470859,0.7516411354950823,0.7517140461251317,0.7517869760372343,0.7518599252313901,0.7519328937075991,0.7520058814658611,0.7520788783734164,0.7521518933248891,0.752224926622855,0.7522979782673141,0.7523710482582665,0.752444136595712,0.7525172432796506,0.7525903683100825,0.7526635116870076,0.7527366734104258,0.7528098534803374,0.7528830518967419,0.7529562686596397,0.7530295037690307,0.7531027572249149,0.7531760290272922,0.7532493191761628,0.7533226276715265,0.7533959545133834,0.7534692997017335,0.7535426632365768,0.7536160344151298,0.7536894155322023,0.7537628133741876,0.7538362279410858,0.753909659232897,0.753983107249621,0.754056571991258,0.7541300534578078,0.7542035516492707,0.7542770665656463,0.7543505982069348,0.7544241465731364,0.7544977116642507,0.7545712934802781,0.7546448920212182,0.7547185072870713,0.7547921392778373,0.7548657879935162,0.7549394534341081,0.7550131355996127,0.7550868344900303,0.755160545350316,0.7552342560264699,0.7553079815299125,0.755381721860644,0.7554554770186641,0.7555292470039731,0.7556030318165707,0.7556768314564573,0.7557506459236325,0.7558244752180964,0.7558983193398492,0.7559721782888906,0.7560460520652209,0.7561199406688399,0.7561938440997477,0.7562677623579441,0.7563416954434294,0.7564156433562035,0.7564896060962663,0.7565635836636178,0.7566375760582581,0.7567115832801872,0.7567855827082379,0.7568595909043533,0.7569336112361993,0.7570076436653831,0.7570816881535117,0.7571557446621924,0.7572298131530322,0.7573038935876383,0.7573779859276177,0.7574520901345777,0.7575262061701253,0.7576003339958678,0.7576744735734121,0.7577486248643654,0.757822787830335,0.7578969624329279,0.7579711486337511,0.758045346394412,0.7581195556765176,0.7581937764416748,0.7582680086514911,0.7583422522675735,0.7584165072515291,0.758490773564965,0.7585650511694882,0.7586393400267062,0.7587136400982258,0.7587879513456544,0.7588622737305988,0.7589366072146664,0.7590109517594642,0.7590853073265994,0.759159673877679,0.7592340513743103,0.7593084397781004,0.7593828390506562,0.7594572491535851,0.7595316700484941,0.7596061016969904,0.7596805440606811,0.7597549825220353,0.7598294204615106,0.7599038671600414,0.7599783225352598,0.7600527865047967,0.760127258986284,0.7602017398973528,0.760276229155635,0.7603507266787618,0.7604252323843649,0.7604997461900754,0.7605742680135252,0.7606487977723456,0.760723335384168,0.760797880766624,0.7608724338373452,0.7609469945139627,0.7610215627141084,0.7610961383554135,0.7611707213555094,0.761245311632028,0.7613199091026005,0.7613945136848583,0.7614691252964331,0.7615437438549563,0.7616183692780593,0.7616930014833736,0.7617676403885307,0.7618422859111622,0.7619169379688994,0.7619915964793739,0.7620662613602172,0.7621409325290606,0.7622156099035358,0.7622902934012741,0.7623649829399071,0.7624396784370663,0.7625143798103831,0.762589086977489,0.7626637998560154,0.7627385142576346,0.7628132255167456,0.7628879413136015,0.7629626615435608,0.7630373861019816,0.7631121148842219,0.7631868477856402,0.7632615847015943,0.7633363255274427,0.7634110701585435,0.7634858184902549,0.7635605704179349,0.7636353258369419,0.763710084642634,0.7637848467303695,0.7638596119955063,0.763934380333403,0.7640091516394174,0.7640839258089078,0.7641587027372325,0.7642334823197495,0.7643082644518172,0.7643830490287936,0.764457835946037,0.7645326250989055,0.7646074163827573,0.7646822096929506,0.7647570049248438,0.7648318019737946,0.7649066007351616,0.7649814011043028,0.7650562029765764,0.7651310062473407,0.7652058108119537,0.7652806165657737,0.7653554234041589,0.7654302312224674,0.7655050399160575,0.7655798493802872,0.7656546595105149,0.7657294698605355,0.7658042761922068,0.7658790825227291,0.7659538887389153,0.766028694727579,0.7661035003755331,0.766178305569591,0.766253110196566,0.7663279141432713,0.76640271729652,0.7664775195431254,0.7665523207699009,0.7666271208636595,0.7667019197112146,0.7667767171993795,0.7668515132149671,0.7669263076447911,0.7670011003756644,0.7670758912944002,0.7671506802878121,0.767225467242713,0.7673002520459162,0.7673750345842352,0.7674498147444828,0.7675245924134726,0.7675993674780177,0.7676741398249313,0.7677489093410267,0.7678236759131171,0.7678984394280157,0.7679731997725359,0.7680479568334908,0.7681227104976937,0.7681974606519577,0.7682722071830962,0.7683469499779223,0.7684216889232495,0.7684964239058907,0.7685711548126594,0.7686458815303686,0.7687206039458317,0.7687953204100679,0.7688700318602059,0.7689447385253787,0.7690194402889972,0.7690941370344
[truncated: 7,795,674 more chars]
