# Supplementary material for: Modeling the disruption of respiratory disease clinical trials by non-pharmaceutical COVID-19 interventions
Source: Nat Commun. 2022 Apr 13;13:1980. doi: 10.1038/s41467-022-29534-8 (PMC9008035; doi:10.1038/s41467-022-29534-8)
Supplement: Supplementary file 4 — Source Data [file 41467_2022_29534_MOESM4_ESM.zip › SupplementaryFile/analysis/data/new-absent-tStartLockdown_360-tEndLockdown_1080.json]

{"res":[{"extraInfo":[],"compressed":true,"size":17285,"scale":null,"molarMass":null,"id":"vascularVolumeFractionHeartMouse","vals":0.26,"type":"Param","unit":"dimensionless","ref":"https://githealth.io/asrt-Ltvu-LXAR"},{"extraInfo":[],"compressed":true,"size":17285,"scale":null,"molarMass":null,"id":"LiverDensity","vals":1.05,"type":"Param","unit":"gram / centimeter ** 3","ref":"https://githealth.io/om-pharma/broncho-vaxom.references/7d956ac3-16d0-43bd-8009-f09f0c116228"},{"extraInfo":[],"compressed":true,"size":17285,"scale":null,"molarMass":null,"id":"virulenceFactor33","vals":1,"type":"Param","unit":"dimensionless","ref":"https://githealth.io/om-pharma/broncho-vaxom/Knowledge%20Model%20Documentation/Final/Integrated_Model.md#exposition-to-pathogens"},{"extraInfo":[],"compressed":true,"size":17285,"scale":null,"molarMass":null,"id":"randomVirusClass13","vals":0.29092339198203787,"type":"Param","unit":"dimensionless","ref":"https://githealth.io/om-pharma/broncho-vaxom/Knowledge%20Model%20Documentation/Final/Wheezing.md#seasonality-of-wheezing-and-connection-to-rt-is"},{"extraInfo":[],"compressed":true,"size":17285,"scale":null,"molarMass":null,"id":"OM85excretedInColonMolarMass","vals":150000,"type":"Param","unit":"gram / mole","ref":"https://githealth.io/om-pharma/broncho-vaxom/Knowledge%20Model%20Documentation/Final/Administration.md#excretion"},{"extraInfo":[],"compressed":true,"size":17285,"scale":null,"molarMass":null,"id":"imStatus37","vals":2.082161444901616,"type":"Param","unit":"dimensionless","ref":"https://githealth.io/om-pharma/broncho-vaxom/Knowledge%20Model%20Documentation/Final/RTIpatient.md#immunocompetence"},{"extraInfo":[],"compressed":true,"size":17285,"scale":null,"molarMass":null,"id":"viralExposition0","vals":1000,"type":"Param","unit":"substance_count / milliliter","ref":"https://githealth.io/om-pharma/broncho-vaxom/Knowledge%20Model%20Documentation/Final/Integrated_Model.md#exposition-to-pathogens"},{"extraInfo":[],"compressed":true,"size":17285,"scale":null,"molarMass":null,"id":"airwayD4Mouse","vals":0.64,"type":"Param","unit":"millimeter","ref":"https://githealth.io/asrt-kKKR-TDEr"},{"extraInfo":[],"compressed":true,"size":17285,"scale":null,"molarMass":null,"id":"airwayL14","vals":1.4212567527446807,"type":"Param","unit":"millimeter","ref":"https://githealth.io/asrt-WVuY-CH3E"},{"extraInfo":[],"compressed":true,"size":17285,"scale":1,"molarMass":null,"id":"nURTI","vals":0,"type":"Var","unit":"dimensionless","ref":"https://githealth.io/om-pharma/broncho-vaxom/Knowledge%20Model%20Documentation/Final/Integrated_Model.md#exposition-to-pathogens"},{"extraInfo":[],"compressed":true,"size":17285,"scale":null,"molarMass":null,"id":"symptomNoise29","vals":6.999813872293996e-2,"type":"Param","unit":"dimensionless","ref":"https://githealth.io/om-pharma/broncho-vaxom/Knowledge%20Model%20Documentation/Final/Wheezing.md#seasonality-of-wheezing-and-connection-to-rt-is"},{"extraInfo":[],"compressed":true,"size":17285,"scale":null,"molarMass":null,"id":"b1EUrsv","vals":0.116,"type":"Param","unit":"dimensionless","ref":"https://githealth.io/om-pharma/broncho-vaxom/Knowledge%20Model%20Documentation/Final/Vpop.md#calibration"},{"extraInfo":[],"compressed":true,"size":17285,"scale":null,"molarMass":null,"id":"bloodFlowSmallIntestine","vals":0.22092935749527812,"type":"Param","unit":"liter / minute","ref":"Formulaic"},{"extraInfo":[],"compressed":true,"size":17285,"scale":null,"molarMass":null,"id":"vascularVolumeFractionOtherRat","vals":1.43e-2,"type":"Param","unit":"dimensionless","ref":"https://githealth.io/asrt-Ltvu-LXAR"},{"extraInfo":[],"compressed":true,"size":17285,"scale":null,"molarMass":null,"id":"randomThreshold11","vals":0.25004488088965504,"type":"Param","unit":"dimensionless","ref":"https://githealth.io/om-pharma/broncho-vaxom/Knowledge%20Model%20Documentation/Final/Integrated_Model.md#exposition-to-pathogens"},{"extraInfo":[],"compressed":true,"size":17285,"scale":null,"molarMass":null,"id":"airwayL2Rat","vals":0.4,"type":"Param","unit":"centimeter","ref":"https://githealth.io/asrt-pR7U-TaAC"},{"extraInfo":[],"compressed":true,"size":17285,"scale":null,"molarMass":null,"id":"kMTrt","vals":4.64,"type":"Param","unit":"substance_count / milliliter","ref":"https://githealth.io/om-pharma/broncho-vaxom/Knowledge%20Model%20Documentation/Final/Integrated_Model.md#effect-of-treatment-on-reduction-of-rt-is"},{"extraInfo":[],"compressed":true,"size":17285,"scale":null,"molarMass":null,"id":"symptomNoise30","vals":6.542228866503956e-2,"type":"Param","unit":"dimensionless","ref":"https://githealth.io/om-pharma/broncho-vaxom/Knowledge%20Model%20Documentation/Final/Wheezing.md#seasonality-of-wheezing-and-connection-to-rt-is"},{"extraInfo":[],"compressed":true,"size":17285,"scale":null,"molarMass":null,"id":"randomVirusClass28","vals":8.204643382151089e-2,"type":"Param","unit":"dimensionless","ref":"https://githealth.io/om-pharma/broncho-vaxom/Knowledge%20Model%20Documentation/Final/Wheezing.md#seasonality-of-wheezing-and-connection-to-rt-is"},{"extraInfo":[],"compressed":true,"size":17285,"scale":1.0000000000000002e-6,"molarMass":null,"id":"PPJejunum2.bPAns","vals":0,"type":"Var","unit":"substance_count / microliter","ref":"https://githealth.io/om-pharma/broncho-vaxom/Knowledge%20Model%20Documentation/Final/GALT.md#initial-condition-of-variables"},{"extraInfo":[],"compressed":true,"size":17285,"scale":1,"molarMass":null,"id":"dataSeasonality","vals":1,"type":"Var","unit":"dimensionless","ref":"https://githealth.io/om-pharma/broncho-vaxom/Knowledge%20Model%20Documentation/Final/Vpop.md#disease-burden-data-seasonality"},{"extraInfo":[],"compressed":true,"size":17285,"scale":null,"molarMass":null,"id":"airwayS2","vals":3.9197410127378196e-4,"type":"Param","unit":"meter ** 2","ref":"https://githealth.io/asrt-WVuY-CH3E"},{"extraInfo":[],"compressed":true,"size":17285,"scale":null,"molarMass":null,"id":"randomThreshold33","vals":0.4578352000838385,"type":"Param","unit":"dimensionless","ref":"https://githealth.io/om-pharma/broncho-vaxom/Knowledge%20Model%20Documentation/Final/Integrated_Model.md#exposition-to-pathogens"},{"extraInfo":[],"compressed":true,"size":17285,"scale":1.0e-6,"molarMass":null,"id":"PPIleum2.iML","vals":0,"type":"Var","unit":"substance_count / microliter","ref":"https://githealth.io/om-pharma/broncho-vaxom/Knowledge%20Model%20Documentation/Final/GALT.md#initial-condition-of-variables"},{"extraInfo":[],"compressed":true,"size":17285,"scale":null,"molarMass":null,"id":"tInf10","vals":164.62562903027955,"type":"Param","unit":"day","ref":"https://githealth.io/om-pharma/broncho-vaxom/Knowledge%20Model%20Documentation/Final/Integrated_Model.md#exposition-to-pathogens"},{"extraInfo":[],"compressed":true,"size":17285,"scale":null,"molarMass":null,"id":"symptomNoise3","vals":-1.6775408406136755e-2,"type":"Param","unit":"dimensionless","ref":"https://githealth.io/om-pharma/broncho-vaxom/Knowledge%20Model%20Documentation/Final/Wheezing.md#seasonality-of-wheezing-and-connection-to-rt-is"},{"extraInfo":[],"compressed":true,"size":17285,"scale":null,"molarMass":null,"id":"airwayS12Mouse","vals":6.755675136e-4,"type":"Param","unit":"meter ** 2","ref":"https://githealth.io/om-pharma/broncho-vaxom/Knowledge%20Model%20Documentation/Final/GALT.md#dimensions-in-mouse"},{"extraInfo":[],"compressed":true,"size":17285,"scale":null,"molarMass":null,"id":"imStatusRandom7","vals":1.078470852445835,"type":"Param","unit":"dimensionless","ref":"https://githealth.io/om-pharma/broncho-vaxom/Knowledge%20Model%20Documentation/Final/Integrated_Model.md#exposition-to-pathogens"},{"extraInfo":[],"compressed":true,"size":17285,"scale":null,"molarMass":null,"id":"virulenceFactorEff5","vals":1,"type":"Param","unit":"dimensionless","ref":"https://githealth.io/om-pharma/broncho-vaxom/Knowledge%20Model%20Documentation/Final/Integrated_Model.md#exposition-to-pathogens"},{"extraInfo":[],"compressed":true,"size":17285,"scale":null,"molarMass":null,"id":"tInf32","vals":491.69533187890545,"type":"Param","unit":"day","ref":"https://githealth.io/om-pharma/broncho-vaxom/Knowledge%20Model%20Documentation/Final/Integrated_Model.md#exposition-to-pathogens"},{"extraInfo":[],"compressed":true,"size":17285,"scale":null,"molarMass":null,"id":"vascularVolumeFractionKidneyRat","vals":0.16,"type":"Param","unit":"dimensionless","ref":"https://githealth.io/asrt-Ltvu-LXAR"},{"extraInfo":[],"compressed":true,"size":17285,"scale":9.999999999999998e-13,"molarMass":150000,"id":"Colon.OM85excreted","vals":0,"type":"Var","unit":"milligram","ref":"https://githealth.io/om-pharma/broncho-vaxom/Knowledge%20Model%20Documentation/Final/Administration.md#excretion"},{"extraInfo":[],"compressed":true,"size":17285,"scale":null,"molarMass":null,"id":"bloodFlowRatioLiverMouse","vals":2.0e-2,"type":"Param","unit":"dimensionless","ref":"https://githealth.io/asrt-faeB-iTSB"},{"extraInfo":[],"compressed":true,"size":17285,"scale":null,"molarMass":null,"id":"bloodFlowLiver","vals":0.15033503893916797,"type":"Param","unit":"liter / minute","ref":"Formulaic"},{"extraInfo":[],"compressed":true,"size":17285,"scale":null,"molarMass":null,"id":"interstitialVolumeFractionOther","vals":0.35,"type":"Param","unit":"dimensionless","ref":"Formulaic"},{"extraInfo":[],"compressed":true,"size":17285,"scale":1.0e-6,"molarMass":null,"id":"PPIleum2.iMLp","vals":0,"type":"Var","unit":"substance_count / microliter","ref":"https://githealth.io/om-pharma/broncho-vaxom/Knowledge%20Model%20Documentation/Final/GALT.md#initial-condition-of-variables"},{"extraInfo":[],"compressed":true,"size":17285,"scale":null,"molarMass":null,"id":"airwayL13Rat","vals":6.0e-2,"type":"Param","unit":"centimeter","ref":"https://githealth.io/asrt-pR7U-TaAC"},{"extraInfo":[],"compressed":true,"size":17285,"scale":null,"molarMass":null,"id":"radiusIleumPredicted","vals":1.7652123235671056,"type":"Param","unit":"centimeter","ref":"https://githealth.io/asrt-AF0S-COnh"},{"extraInfo":[],"compressed":true,"size":17285,"scale":1.0e-12,"molarMass":150000,"id":"aucSerumOM85","vals":0,"type":"Var","unit":"microgram hour / milliliter","ref":"https://githealth.io/om-pharma/broncho-vaxom/Knowledge%20Model%20Documentation/Final/Administration.md#distribution-by-the-systemic-blood-circulation-and-tissue-infiltration"},{"extraInfo":[],"compressed":true,"size":17285,"scale":1,"molarMass":null,"id":"viralExposition","vals":0,"type":"Var","unit":"substance_count / milliliter","ref":"https://githealth.io/om-pharma/broncho-vaxom/Knowledge%20Model%20Documentation/Final/Integrated_Model.md#exposition-to-pathogens"},{"extraInfo":[],"compressed":true,"size":17285,"scale":null,"molarMass":null,"id":"imStatus15","vals":2.4680455736537272,"type":"Param","unit":"dimensionless","ref":"https://githealth.io/om-pharma/broncho-vaxom/Knowledge%20Model%20Documentation/Final/RTIpatient.md#immunocompetence"},{"extraInfo":[],"compressed":true,"size":17285,"scale":null,"molarMass":null,"id":"kdC","vals":1.2e-10,"type":"Param","unit":"mole / milliliter","ref":"https://githealth.io/om-pharma/broncho-vaxom/Knowledge%20Model%20Documentation/Final/GALT.md#activation-and-maturation-of-antigen-presenting-cells"},{"extraInfo":[],"compressed":true,"size":17285,"scale":null,"molarMass":null,"id":"viralExposition22","vals":1000,"type":"Param","unit":"substance_count / milliliter","ref":"https://githealth.io/om-pharma/broncho-vaxom/Knowledge%20Model%20Documentation/Final/Integrated_Model.md#exposition-to-pathogens"},{"extraInfo":[],"compressed":true,"size":17285,"scale":null,"molarMass":null,"id":"airwayL5","vals":3.453824280191487,"type":"Param","unit":"millimeter","ref":"https://githealth.io/asrt-WVuY-CH3E"},{"extraInfo":[],"compressed":true,"size":17285,"scale":null,"molarMass":null,"id":"virulenceFactor8","vals":1,"type":"Param","unit":"dimensionless","ref":"https://githealth.io/om-pharma/broncho-vaxom/Knowledge%20Model%20Documentation/Final/Integrated_Model.md#exposition-to-pathogens"},{"extraInfo":[],"compressed":true,"size":17285,"scale":null,"molarMass":null,"id":"otherVolume","vals":2.6915961073119066,"type":"Param","unit":"liter","ref":"Formulaic"},{"extraInfo":[],"compressed":true,"size":17285,"scale":null,"molarMass":null,"id":"airwayS5Rat","vals":1.5761231366400003e-4,"type":"Param","unit":"meter ** 2","ref":"https://githealth.io/om-pharma/broncho-vaxom/Knowledge%20Model%20Documentation/Final/GALT.md#dimensions-in-rat"},{"extraInfo":[],"compressed":true,"size":17285,"scale":null,"molarMass":null,"id":"viralExposition44","vals":1000,"type":"Param","unit":"substance_count / milliliter","ref":"https://githealth.io/om-pharma/broncho-vaxom/Knowledge%20Model%20Documentation/Final/Integrated_Model.md#exposition-to-pathogens"},{"extraInfo":[],"compressed":true,"size":17285,"scale":null,"molarMass":null,"id":"lymphFlowGut","vals":0.44688851643098887,"type":"Param","unit":"milliliter / minute","ref":"https://githealth.io/asrt-iV3X-74QM"},{"extraInfo":[],"compressed":true,"size":17285,"scale":null,"molarMass":null,"id":"bloodFlowRatioAdipose","vals":4.55e-2,"type":"Param","unit":"dimensionless","ref":"Formulaic"},{"extraInfo":[],"compressed":true,"size":17285,"scale":null,"molarMass":null,"id":"phaseAngle2","vals":0.596,"type":"Param","unit":"dimensionless","ref":"https://githealth.io/om-pharma/broncho-vaxom/Knowledge%20Model%20Documentation/Final/Vpop.md#calibration"},{"extraInfo":[],"compressed":false,"size":17285,"scale":null,"molarMass":null,"id":"probInfURTI","vals":[3.796769373084077e-2,3.796769373084077e-2,3.7988337185584364e-2,3.800898362092934e-2,3.8029633044836794e-2,3.805027990592584e-2,3.8070928138666166e-2,3.809157821692346e-2,3.8112230140697693e-2,3.8132883909988875e-2,3.815353952479701e-2,3.817419698512211e-2,3.8194856290964155e-2,3.8215517442323155e-2,3.8236173073505415e-2,3.8256798920812546e-2,3.82774232401127e-2,3.829804603140589e-2,3.831866729469211e-2,3.833928702997136e-2,3.8359905237243634e-2,3.8380521916508946e-2,3.8401137067767294e-2,3.8421750691018663e-2,3.844236278626306e-2,3.846297335350049e-2,3.8483582392730954e-2,3.850418990395445e-2,3.852479588717097e-2,3.854540034238052e-2,3.85660032695831e-2,3.8586604668778716e-2,3.8607204539967355e-2,3.8627802883149036e-2,3.864839969832373e-2,3.866899498549147e-2,3.868955958767186e-2,3.871008694013686e-2,3.8730607284646876e-2,3.8751120621201916e-2,3.877162694980197e-2,3.879212627044706e-2,3.881261858313717e-2,3.8833103887872304e-2,3.885358218465246e-2,3.8874053473477645e-2,3.889451775434785e-2,3.891497502726308e-2,3.8935425292223325e-2,3.8955868549228605e-2,3.8976304798278905e-2,3.8996734039374224e-2,3.901715627251458e-2,3.903757149769994e-2,3.905797971493034e-2,3.9078380924205756e-2,3.9098775125526196e-2,3.911916231889166e-2,3.913948778525182e-2,3.915978327641997e-2,3.918006534956844e-2,3.9200334004697225e-2,3.922058924180633e-2,3.9240831060895764e-2,3.9261059461965515e-2,3.928127444501559e-2,3.930147601004598e-2,3.93216641570567e-2,3.934183888604774e-2,3.93620001970191e-2,3.938214808997077e-2,3.9402282564902774e-2,3.9422403621815094e-2,3.944251126070775e-2,3.9462605481580704e-2,3.948268628443399e-2,3.95027536692676e-2,3.952280763608153e-2,3.954284818487579e-2,3.95628728150632e-2,3.958281984623287e-2,3.960274648638844e-2,3.96226525936809e-2,3.964253802626125e-2,3.966240264228048e-2,3.968224629988958e-2,3.970206885723955e-2,3.9721870172481376e-2,3.974165010376605e-2,3.976140850924457e-2,3.9781145247067926e-2,3.9800860175387115e-2,3.9820553152353125e-2,3.984022403611695e-2,3.985987268482958e-2,3.987949895664201e-2,3.989910270970523e-2,3.991868380217025e-2,3.9938242092188034e-2,3.9957777437909604e-2,3.9977289697485915e-2,3.9996778729068004e-2,4.001624439080683e-2,4.0035686540853405e-2,4.0055105037358714e-2,4.0074499738473754e-2,4.009387050234951e-2,4.011321718713698e-2,4.013253965098717e-2,4.0151837752051035e-2,4.017111134847961e-2,4.019036029842386e-2,4.020958446003479e-2,4.022878369146339e-2,4.024792131599028e-2,4.026699675014787e-2,4.028604071128978e-2,4.030505288782922e-2,4.032403296817938e-2,4.034298064075347e-2,4.036189559396468e-2,4.0380777516226214e-2,4.0399626095951276e-2,4.0418441021553064e-2,4.043722198144477e-2,4.04559686640396e-2,4.047468075775076e-2,4.049335795099144e-2,4.051199993217484e-2,4.053060638971416e-2,4.054917701202261e-2,4.056771148751338e-2,4.058620950459968e-2,4.06046707516947e-2,4.062309491721163e-2,4.06414816895637e-2,4.065983075716408e-2,4.067814180842598e-2,4.069641453176261e-2,4.0714648615587164e-2,4.073284374831283e-2,4.075099961835282e-2,4.076911591412033e-2,4.078719232402857e-2,4.0805228536490726e-2,4.082322423992e-2,4.084117912272959e-2,4.0859092873332704e-2,4.0876964618487464e-2,4.089476620502869e-2,4.0912523245413376e-2,4.0930235358277264e-2,4.0947902162256085e-2,4.096552327598555e-2,4.0983098318101395e-2,4.100062690723933e-2,4.101810866203509e-2,4.10355432011244e-2,4.105293014314297e-2,4.1070269106726544e-2,4.108755971051083e-2,4.110480157313155e-2,4.112199431322444e-2,4.1139137549425234e-2,4.115623090036963e-2,4.117327398469335e-2,4.1190258056972594e-2,4.120716961450429e-2,4.1224031813954044e-2,4.124084090061215e-2,4.125758663443194e-2,4.1274280042647334e-2,4.129092112525831e-2,4.1307509882264885e-2,4.1324046313667054e-2,4.134053041946482e-2,4.135696219965817e-2,4.137334165424711e-2,4.138966878323165e-2,4.140594358661179e-2,4.142211520487228e-2,4.1438212561900334e-2,4.145425237817177e-2,4.147023465368658e-2,4.148615938844476e-2,4.150202658244632e-2,4.151783623569124e-2,4.1533588348179544e-2,4.154928291991121e-2,4.156491995088626e-2,4.1580499441104674e-2,4.1596021390566465e-2,4.161148579927164e-2,4.1626892667220174e-2,4.1642241994412084e-2,4.165753378084736e-2,4.167276802652602e-2,4.168794473144805e-2,4.170306389561346e-2,4.171812551902223e-2,4.173312960167438e-2,4.17480761435699e-2,4.176296514470879e-2,4.177779660509106e-2,4.17925705247167e-2,4.1807255788901446e-2,4.1821812087141814e-2,4.1836303267109166e-2,4.1850729328803495e-2,4.1865090272224806e-2,4.1879386097373086e-2,4.189361680424836e-2,4.1907782392850604e-2,4.192188286317982e-2,4.1935918215236026e-2,4.19498884490192e-2,4.196379356452937e-2,4.19776335617665e-2,4.199140844073062e-2,4.2005118201421714e-2,4.201876284383979e-2,4.2032342367984844e-2,4.204585677385688e-2,4.205930606145589e-2,4.2072690230781876e-2,4.208600928183484e-2,4.209926321461479e-2,4.2112452029121714e-2,4.212557572535562e-2,4.2138634303316505e-2,4.2151627763004365e-2,4.216446265240391e-2,4.217721366433285e-2,4.218989160304723e-2,4.220249646854702e-2,4.2215028260832226e-2,4.222748697990285e-2,4.223987262575889e-2,4.2252185198400356e-2,4.226442469782723e-2,4.2276591124039524e-2,4.228868447703724e-2,4.230070475682038e-2,4.231265196338893e-2,4.23245260967429e-2,4.233632715688228e-2,4.234805514380708e-2,4.2359710057517305e-2,4.2371291898012954e-2,4.2382800665294006e-2,4.239423635936049e-2,4.240559898021237e-2,4.2416888527849694e-2,4.242810500227241e-2,4.243924840348056e-2,4.2450318731474125e-2,4.24612703996805e-2,4.2472091313782115e-2,4.24828316056455e-2,4.249349127527067e-2,4.250407032265762e-2,4.2514568747806354e-2,4.252498655071687e-2,4.2535323731389164e-2,4.254558028982323e-2,4.2555756226019086e-2,4.2565851539976725e-2,4.257586623169614e-2,4.2585800301177354e-2,4.2595653748420316e-2,4.260542657342508e-2,4.2615118776191625e-2,4.262473035671995e-2,4.263426131501005e-2,4.2643711651061934e-2,4.2653081364875604e-2,4.266237045645105e-2,4.267157892578828e-2,4.268070677288729e-2,4.268975399774807e-2,4.269872060037065e-2,4.2707602928331846e-2,4.2716313652349666e-2,4.27249366137132e-2,4.2733471812422465e-2,4.274191924847745e-2,4.275027892187815e-2,4.275855083262457e-2,4.2766734980716724e-2,4.277483136615459e-2,4.278283998893817e-2,4.279076084906748e-2,4.279859394654251e-2,4.280633928136326e-2,4.281399685352973e-2,4.282156666304192e-2,4.2829048709899835e-2,4.283644299410346e-2,4.284374951565282e-2,4.2850968274547895e-2,4.285809927078868e-2,4.2865142504375196e-2,4.287209797530743e-2,4.287896568358539e-2,4.288574562920906e-2,4.289243781217846e-2,4.2899042232493585e-2,4.2905520232685034e-2,4.291188150490977e-2,4.291814915912328e-2,4.2924323092240715e-2,4.293040320117723e-2,4.293638938284795e-2,4.294228153416806e-2,4.29480795520527e-2,4.295378333341702e-2,4.295939277517617e-2,4.29649077742453e-2,4.297032822753957e-2,4.297565403197412e-2,4.298088508446412e-2,4.2986021281924705e-2,4.299106252127102e-2,4.299600869941824e-2,4.30008597132815e-2,4.300561545977594e-2,4.301027583581674e-2,4.301484073831903e-2,4.301931006419797e-2,4.302368371036871e-2,4.30279615737464e-2,4.3032143551246196e-2,4.303622953978325e-2,4.30402194362727e-2,4.30441131376297e-2,4.3047910540769424e-2,4.3051611542607e-2,4.305521604005759e-2,4.305872393003633e-2,4.3062135109458395e-2,4.3065449475238916e-2,4.306866692429305e-2,4.307178735353597e-2,4.30748106598828e-2,4.3077736740248694e-2,4.308056549154882e-2,4.3083296810698314e-2,4.308590627306355e-2,4.3088401032238946e-2,4.309079507382081e-2,4.309308822320522e-2,4.30952803057882e-2,4.309737114696583e-2,4.309936057213417e-2,4.310124840668928e-2,4.3103034476027216e-2,4.310471860554403e-2,4.31063006206358e-2,4.310778034669858e-2,4.310915760912841e-2,4.3110432233321366e-2,4.3111604044673506e-2,4.311267286858089e-2,4.3113638530439584e-2,4.3114500855645624e-2,4.311525966959509e-2,4.311591479768405e-2,4.311646606530853e-2,4.311691329786462e-2,4.3117256320748365e-2,4.311749495935583e-2,4.311762903908307e-2,4.311765838532615e-2,4.311758282348112e-2,4.3117402178944046e-2,4.311711627711099e-2,4.311672494337801e-2,4.311622800314116e-2,4.311562528179651e-2,4.311491660474011e-2,4.311410179736802e-2,4.31131806850763e-2,4.311215309326101e-2,4.311101884731821e-2,4.3109777772643965e-2,4.310842969463433e-2,4.310697443868536e-2,4.310542475594549e-2,4.3103776295894576e-2,4.3102021692144325e-2,4.310016080752302e-2,4.309819350485891e-2,4.309611964698032e-2,4.309393909671547e-2,4.3091651716892665e-2,4.308925737034019e-2,4.3086755919886296e-2,4.308414722835928e-2,4.308143115858741e-2,4.3078607573398965e-2,4.307567633562223e-2,4.307263730808546e-2,4.306949035361694e-2,4.3066235335044944e-2,4.306287211519777e-2,4.305940055690366e-2,4.3055820522990916e-2,4.305213187628781e-2,4.3048334479622606e-2,4.304442819582359e-2,4.304041288771904e-2,4.303628841813722e-2,4.303205464990642e-2,4.302771144585491e-2,4.3023258668810974e-2,4.301869618160287e-2,4.301402384705889e-2,4.300924152800731e-2,4.300434908727639e-2,4.2999346387694426e-2,4.2994233292089686e-2,4.2989009663290445e-2,4.298367536412499e-2,4.297823025742158e-2,4.29726742060085e-2,4.2967007072714024e-2,4.296122872036644e-2,4.295537185555481e-2,4.2949424942588535e-2,4.2943370299653776e-2,4.293720788326965e-2,4.293093764995526e-2,4.292455955622975e-2,4.2918073558612206e-2,4.2911479613621774e-2,4.290477767777755e-2,4.289796770759868e-2,4.289104965960425e-2,4.288402349031338e-2,4.287688915624522e-2,4.286964661391887e-2,4.286229581985344e-2,4.2854836730568044e-2,4.284726930258181e-2,4.283959349241386e-2,4.2831809256583316e-2,4.282391655160927e-2,4.281591533401087e-2,4.280780556030722e-2,4.2799587187017436e-2,4.279126017066063e-2,4.278282446775594e-2,4.277428003482246e-2,4.276562682837934e-2,4.2756864804945664e-2,4.274799392104056e-2,4.2739014133183165e-2,4.272992539789257e-2,4.2720727671687914e-2,4.2711420911088295e-2,4.270200507261285e-2,4.269248011278067e-2,4.268284598811091e-2,4.267310265512266e-2,4.266325007033505e-2,4.26532881902672e-2,4.264321697143822e-2,4.263307018562649e-2,4.262283526602862e-2,4.261249483486873e-2,4.2602048943705506e-2,4.259149764409759e-2,4.258084098760366e-2,4.257007902578237e-2,4.2559211810192385e-2,4.254823939239237e-2,4.2537161823940975e-2,4.252597915639687e-2,4.2514691441318725e-2,4.2503298730265184e-2,4.249180107479493e-2,4.24801985264666e-2,4.246849113683888e-2,4.245667895747041e-2,4.244476203991986e-2,4.243274043574592e-2,4.242061419650721e-2,4.240838337376241e-2,4.2396048019070175e-2,4.238360818398918e-2,4.237106392007807e-2,4.235841527889553e-2,4.234566231200021e-2,4.233280507095075e-2,4.231984360730585e-2,4.2306777972624145e-2,4.229360821846431e-2,4.228033439638501e-2,4.226695655794489e-2,4.2253474754702626e-2,4.223988903821687e-2,4.222619946004629e-2,4.221240607174956e-2,4.219850892488531e-2,4.218450807101224e-2,4.217040356168898e-2,4.215619544847421e-2,4.214191182941534e-2,4.212754173446118e-2,4.2113071425763454e-2,4.2098501032560603e-2,4.208383068409097e-2,4.206906050959294e-2,4.205419063830492e-2,4.203922119946526e-2,4.202415232231236e-2,4.2008984136084594e-2,4.199371677002034e-2,4.1978350353357986e-2,4.196288501533591e-2,4.194732088519249e-2,4.193165809216612e-2,4.191589676549516e-2,4.190003703441801e-2,4.188407902817305e-2,4.1868022875998646e-2,4.18518687071332e-2,4.183561665081507e-2,4.1819266836282655e-2,4.180281939277433e-2,4.178627444952849e-2,4.176963213578349e-2,4.175289258077772e-2,4.173605591374957e-2,4.171912226393742e-2,4.1702091760579645e-2,4.1684964532914634e-2,4.1667740710180756e-2,4.1650420421616395e-2,4.163300379645995e-2,4.1615490963949786e-2,4.1597882053324285e-2,4.158017719382183e-2,4.15623765146808e-2,4.154448014513957e-2,4.152648821443655e-2,4.1508400851810096e-2,4.149024105162582e-2,4.147199945468797e-2,4.145365289832619e-2,4.1435210925684515e-2,4.141668010530415e-2,4.139805562130441e-2,4.1379339416274245e-2,4.1360533197689224e-2,4.134163696554938e-2,4.132265071985468e-2,4.1303574460605154e-2,4.1284408187800783e-2,4.126515190144158e-2,4.1245805601527526e-2,4.1226369288058645e-2,4.120684296103491e-2,4.118725069078572e-2,4.116757134816773e-2,4.1147804214413705e-2,4.112794928952365e-2,4.110800657349757e-2,4.108797606633545e-2,4.106785776803731e-2,4.104765167860312e-2,4.102735779803291e-2,4.100697612632667e-2,4.098650666348439e-2,4.096594940950608e-2,4.0945304364391734e-2,4.092457152814137e-2,4.0903750900754966e-2,4.088284248223253e-2,4.0861846272574054e-2,4.084076227177956e-2,4.0819590479849024e-2,4.079833089678246e-2,4.0776983522579864e-2,4.075557796076556e-2,4.073410786397574e-2,4.071255446128411e-2,4.069091775269071e-2,4.06691977381955e-2,4.064739441779851e-2,4.062550779149972e-2,4.060353785929914e-2,4.058148462119677e-2,4.055934807719261e-2,4.053712822728665e-2,4.051482507147891e-2,4.049243860976937e-2,4.046996884215805e-2,4.044741576864493e-2,4.042477938923002e-2,4.0402059703913314e-2,4.037925671269482e-2,4.0356370415574536e-2,4.033340081255246e-2,4.031034790362859e-2,4.0287225437162885e-2,4.02640685542656e-2,4.024083385210647e-2,4.02175213306855e-2,4.019413099000269e-2,4.0170662830058046e-2,4.014711685085155e-2,4.012349305238322e-2,4.009979143465305e-2,4.007601199766104e-2,4.0052154741407185e-2,4.002821966589149e-2,4.000420677111396e-2,3.9980116057074584e-2,3.995594752377337e-2,3.993170117121032e-2,3.990737699938542e-2,3.988297500829868e-2,3.985849519795011e-2,3.983393756833969e-2,3.9809302119467434e-2,3.978458885133333e-2,3.9759864772192954e-2,3.9735080822380316e-2,3.971022702621966e-2,3.968530349743806e-2,3.966031034976262e-2,3.96352476969204e-2,3.961011565263849e-2,3.958491433064399e-2,3.955964384466396e-2,3.953430430842547e-2,3.9508895835655644e-2,3.9483418540081534e-2,3.9457872535430226e-2,3.9432257935428816e-2,3.9406574853804374e-2,3.938082340428398e-2,3.935500370059473e-2,3.932911585646369e-2,3.930315998561795e-2,3.92771362017846e-2,3.9251044618690716e-2,3.9224885350063375e-2,3.919865850962967e-2,3.9172364211116674e-2,3.914600256825147e-2,3.911957369476115e-2,3.909307770437279e-2,3.906651471081347e-2,3.903988482781028e-2,3.9013188169090295e-2,3.89864248483806e-2,3.895959497940828e-2,3.8932698675900414e-2,3.890573605158408e-2,3.8878707220186375e-2,3.885161229543436e-2,3.882445139105514e-2,3.879722462077578e-2,3.876993209832338e-2,3.874257393742501e-2,3.871519486788772e-2,3.868778454083824e-2,3.866031455035629e-2,3.863278514474628e-2,3.8605196572312574e-2,3.857754908135955e-2,3.85498429201916e-2,3.85220783371131e-2,3.8494255580428446e-2,3.8466374898442006e-2,3.843843653945817e-2,3.841044075178133e-2,3.838238778371584e-2,3.83542778835661e-2,3.832611129963649e-2,3.829788828023141e-2,3.826960907365522e-2,3.824127392821231e-2,3.8212883092207064e-2,3.8184436813943866e-2,3.815593534172709e-2,3.812737892386114e-2,3.809876780865037e-2,3.807010224439918e-2,3.8041382479411946e-2,3.801260876199306e-2,3.798378134044689e-2,3.795490046307783e-2,3.792596637819026e-2,3.789697933408857e-2,3.786793957907711e-2,3.783884736146031e-2,3.780970292954253e-2,3.7780506531628136e-2,3.775125841602153e-2,3.77219588310271e-2,3.769260802494922e-2,3.766320624609227e-2,3.7633753742760644e-2,3.7604250763258705e-2,3.7574708242669064e-2,3.754513835829613e-2,3.751552115429428e-2,3.748585693693968e-2,3.745614601250849e-2,3.742638868727688e-2,3.739658526752101e-2,3.736673605951704e-2,3.733684136954116e-2,3.7306901503869505e-2,3.7276916768778263e-2,3.724688747054358e-2,3.721681391544165e-2,3.71866964097486e-2,3.715653525974062e-2,3.7126330771693875e-2,3.709608325188453e-2,3.706579300658874e-2,3.703546034208268e-2,3.700508556464251e-2,3.6974668980544405e-2,3.694421089606451e-2,3.691371161747902e-2,3.688317145106408e-2,3.685259070309586e-2,3.682196967985051e-2,3.6791308687604225e-2,3.676060803263315e-2,3.672986802121346e-2,3.669908895962131e-2,3.6668271154132875e-2,3.663741491102432e-2,3.6606520536571804e-2,3.6575588337051504e-2,3.654461861873957e-2,3.6513611687912166e-2,3.648256785084548e-2,3.645148741381565e-2,3.642037068309886e-2,3.638921796497128e-2,3.635802999645025e-2,3.632681229651829e-2,3.629555997344746e-2,3.6264273344289874e-2,3.6232952726097604e-2,3.620159843592275e-2,3.6170210790817406e-2,3.613879010783366e-2,3.6107336704023614e-2,3.6075850896439346e-2,3.604433300213296e-2,3.601278333815654e-2,3.598120222156218e-2,3.594958996940198e-2,3.591794689872803e-2,3.588627332659241e-2,3.585456957004723e-2,3.582283594614456e-2,3.579107277193652e-2,3.5759280364475184e-2,3.5727459040812655e-2,3.569560911800101e-2,3.566373091309235e-2,3.563182474313878e-2,3.559989092519237e-2,3.556792977630523e-2,3.553594161352943e-2,3.5503926753917094e-2,3.5471885514520296e-2,3.543981821239112e-2,3.5407725164581676e-2,3.537560668814405e-2,3.534346310013033e-2,3.531129471759262e-2,3.527910185758299e-2,3.5246884837153554e-2,3.52146439733564e-2,3.5182379583243606e-2,3.515009198386728e-2,3.511778149227952e-2,3.508544842553239e-2,3.505308712511125e-2,3.502070199470335e-2,3.498829468328144e-2,3.495586549465871e-2,3.492341473264834e-2,3.4890942701063514e-2,3.48584497037174e-2,3.4825936044423175e-2,3.479340202699404e-2,3.4760847955243174e-2,3.472827413298374e-2,3.469568086402892e-2,3.466306845219191e-2,3.463043720128587e-2,3.459778741512401e-2,3.456511939751948e-2,3.4532433452285474e-2,3.449972988323517e-2,3.446700899418176e-2,3.44342710889384e-2,3.440151647131829e-2,3.4368745445134595e-2,3.433595831420052e-2,3.430315538232922e-2,3.4270336953333896e-2,3.423750333102771e-2,3.420465481922385e-2,3.417179172173549e-2,3.413891434237583e-2,3.4106022984958025e-2,3.4073117953295276e-2,3.404019955120075e-2,3.400726808248764e-2,3.3974323850969115e-2,3.3941367160458355e-2,3.390839831476856e-2,3.387541761771287e-2,3.3842425373104515e-2,3.380942188475663e-2,3.377640745648243e-2,3.374337515715093e-2,3.3710325786526885e-2,3.367726538549569e-2,3.364419423390723e-2,3.361111261161139e-2,3.3578020798458064e-2,3.354491907429715e-2,3.351180771897854e-2,3.347868701235211e-2,3.3445557234267766e-2,3.341241866457539e-2,3.337927158312488e-2,3.334611626976612e-2,3.331295300434901e-2,3.3279782066723426e-2,3.324660373673927e-2,3.321341829424644e-2,3.318022601909481e-2,3.3147027191134285e-2,3.3113822090214746e-2,3.308061099618609e-2,3.30473941888982e-2,3.3014171948200985e-2,3.2980944553944326e-2,3.29477122859781e-2,3.291447542415222e-2,3.2881234248316564e-2,3.284798903832103e-2,3.28147400740155e-2,3.278148763524987e-2,3.2748232001874024e-2,3.2714973453737875e-2,3.26817122706913e-2,3.264844873258418e-2,3.2615183119266415e-2,3.25819157105879e-2,3.254864678639852e-2,3.251537662654817e-2,3.248210551088674e-2,3.2448833719264124e-2,3.241555628225642e-2,3.2382264617668084e-2,3.2348971685449236e-2,3.231567772885631e-2,3.228238299105825e-2,3.224908771513651e-2,3.2215792144085056e-2,3.218249652081034e-2,3.2149201088131324e-2,3.21159060887795e-2,3.208261176539882e-2,3.2049318360545774e-2,3.201602611668934e-2,3.198273527621103e-2,3.194944608140481e-2,3.1916158774477205e-2,3.18828735975472e-2,3.184959079264631e-2,3.181631060171854e-2,3.178303326662041e-2,3.174975902912096e-2,3.17164881309017e-2,3.168322081355666e-2,3.164995731859239e-2,3.161669788742791e-2,3.1583442761394784e-2,3.1550192181737054e-2,3.151694638961128e-2,3.148370562608651e-2,3.145047013214432e-2,3.141724014867877e-2,3.138401591649645e-2,3.135079767631641e-2,3.1317585668770256e-2,3.1284380134402066e-2,3.125118131366844e-2,3.1217989446938463e-2,3.118480477449374e-2,3.115162753652838e-2,3.111845797314899e-2,3.1085296324374696e-2,3.1052142830137103e-2,3.101899773028034e-2,3.0985861264561036e-2,3.0952733672648333e-2,3.0919615194123857e-2,3.0886506068481766e-2,3.085340653512869e-2,3.082031683338379e-2,3.0787237202478734e-2,3.075416788155767e-2,3.0721109109677264e-2,3.0688061125806687e-2,3.065502416882762e-2,3.0621998477534246e-2,3.058898429063325e-2,3.055598184674381e-2,3.0522991384397628e-2,3.0490013142038908e-2,3.045704735802434e-2,3.0424096256107792e-2,3.0391159498614245e-2,3.0358233962006168e-2,3.032532216742525e-2,3.0292425862176408e-2,3.025954191082181e-2,3.0226670313361466e-2,3.0193811069795358e-2,3.0160964180123498e-2,3.012812964434589e-2,3.009530746246253e-2,3.0062497634473412e-2,3.0029700160378536e-2,2.9996922702045514e-2,2.9964178891352184e-2,2.9931449738826093e-2,2.9898735244467248e-2,2.9866035408275638e-2,2.9833350230251278e-2,2.980067971039416e-2,2.9768023848704285e-2,2.9735382645181645e-2,2.970275609982626e-2,2.967014421263811e-2,2.963754698361721e-2,2.9604964412763547e-2,2.9572396500077126e-2,2.9539843245557952e-2,2.9507304649206017e-2,2.9474780711021328e-2,2.944227143100388e-2,2.9409776809153673e-2,2.937729684547071e-2,2.9344831539954996e-2,2.931238089260652e-2,2.927994490342529e-2,2.92475235724113e-2,2.921516951508898e-2,2.9182855519729937e-2,2.915056006770362e-2,2.911828315901003e-2,2.9086024793649162e-2,2.905378497162102e-2,2.9021563692925613e-2,2.8989360957562927e-2,2.8957176765532965e-2,2.892501111683573e-2,2.889286401147123e-2,2.886073544943945e-2,2.88286254307404e-2,2.8796533955374074e-2,2.8764461023340474e-2,2.87324066346396e-2,2.870037078927146e-2,2.866835348723604e-2,2.8636354728533344e-2,2.860437451316338e-2,2.8572412841126136e-2,2.8540469712421628e-2,2.8508545127049843e-2,2.847663908501078e-2,2.844475158630445e-2,2.841288263093085e-2,2.8381032218889966e-2,2.834920035018182e-2,2.831738702480639e-2,2.8285592242763693e-2,2.825381600405372e-2,2.8222058308676475e-2,2.8190319156631956e-2,2.815859854792016e-2,2.81268964825411e-2,2.8095212960494758e-2,2.806354798178115e-2,2.8031901546400263e-2,2.800035786440875e-2,2.796884160911052e-2,2.7937348476887818e-2,2.7905878467740657e-2,2.787443158166901e-2,2.78430078186729e-2,2.7811607178752317e-2,2.778022966190726e-2,2.7748875268137733e-2,2.771754399744374e-2,2.7686235849825266e-2,2.765495082528233e-2,2.7623688923814914e-2,2.759245014542304e-2,2.756123449010668e-2,2.7530041957865854e-2,2.749887254870056e-2,2.7467726262610792e-2,2.7436603099596554e-2,2.7405503059657846e-2,2.7374426142794662e-2,2.7343372349007012e-2,2.7312341678294886e-2,2.728133413065829e-2,2.7250349706097222e-2,2.7219388404611685e-2,2.718845022620168e-2,2.7157535170867195e-2,2.7126643238608247e-2,2.709577442942482e-2,2.7064928743316927e-2,2.7034106180284564e-2,2.7003306740327727e-2,2.6972530423446415e-2,2.6941777229640636e-2,2.691104715891039e-2,2.6880340211255665e-2,2.684967182467256e-2,2.681909235789837e-2,2.678854016452647e-2,2.6758015244556854e-2,2.672751759798952e-2,2.669704722482448e-2,2.666660412506173e-2,2.6636188298701267e-2,2.6605799745743085e-2,2.6575438466187196e-2,2.6545104460033594e-2,2.6514797727282283e-2,2.648451826793325e-2,2.6454266081986512e-2,2.6424041169442056e-2,2.639384353029989e-2,2.6363673164560016e-2,2.6333530072222427e-2,2.630341425328712e-2,2.627332570775411e-2,2.624326443562338e-2,2.621323043689494e-2,2.6183223711568792e-2,2.6153244259644926e-2,2.612329208112335e-2,2.6093367176004065e-2,2.606346954428706e-2,2.6033599185972343e-2,2.6003756101059917e-2,2.597394028954978e-2,2.5944151751441928e-2,2.591439048673637e-2,2.5884656495433093e-2,2.5854949777532103e-2,2.58252703330334e-2,2.579561816193699e-2,2.5765993264242865e-2,2.5736395639951032e-2,2.5706854187488866e-2,2.567737897325751e-2,2.564793445658502e-2,2.561852063747139e-2,2.558913751591663e-2,2.5559785091920736e-2,2.553046336548371e-2,2.550117233660555e-2,2.5471912005286257e-2,2.544268237152583e-2,2.5413483435324263e-2,2.538431519668157e-2,2.535517765559774e-2,2.5326070812072776e-2,2.529699466610668e-2,2.526794921769945e-2,2.5238934466851087e-2,2.5209950413561583e-2,2.518099705783096e-2,2.5152074399659195e-2,2.5123182439046286e-2,2.5094321175992258e-2,2.506549061049709e-2,2.5036690742560787e-2,2.5007921572183355e-2,2.497918309936479e-2,2.4950475324105086e-2,2.4921798246404253e-2,2.4893151866262283e-2,2.486453618367918e-2,2.4835951198654945e-2,2.480739691118957e-2,2.4778873321283073e-2,2.475038042893543e-2,2.4721918234146656e-2,2.4693486736916757e-2,2.466508593724571e-2,2.4636715835133546e-2,2.4608411461313883e-2,2.458015592312622e-2,2.4551933732346008e-2,2.4523744888973242e-2,2.449558939300792e-2,2.4467467244450047e-2,2.443937844329962e-2,2.4411322989556637e-2,2.4383300883221107e-2,2.4355312124293017e-2,2.4327356712772374e-2,2.429943464865918e-2,2.4271545931953433e-2,2.4243690562655133e-2,2.4215868540764275e-2,2.4188079866280868e-2,2.4160324539204907e-2,2.413260255953639e-2,2.410491392727532e-2,2.40772586424217e-2,2.404963670497553e-2,2.4022048114936797e-2,2.3994492872305515e-2,2.396697097708168e-2,2.3939482429265288e-2,2.3912027228856346e-2,2.388460537585485e-2,2.3857216870260798e-2,2.3829861712074196e-2,2.380253990129504e-2,2.3775251437923327e-2,2.3747996321959067e-2,2.3720774553402248e-2,2.369358613225288e-2,2.3666431058510955e-2,2.3639309332176478e-2,2.3612220953249448e-2,2.358516592172986e-2,2.3558179123585727e-2,2.3531230019028467e-2,2.350431619347628e-2,2.347743764692918e-2,2.3450594379387162e-2,2.3423786390850226e-2,2.3397013681318374e-2,2.3370276250791598e-2,2.3343574099269904e-2,2.331690722675329e-2,2.329027563324176e-2,2.326367931873531e-2,2.3237118283233948e-2,2.321059252673766e-2,2.3184102049246456e-2,2.3157646850760334e-2,2.3131226931279288e-2,2.3104842290803333e-2,2.307849292933245e-2,2.3052178846866653e-2,2.3025900043405937e-2,2.29996565189503e-2,2.2973448273499748e-2,2.2947275307054277e-2,2.292113761961389e-2,2.289503521117858e-2,2.286896808174835e-2,2.28429362313232e-2,2.281693965990314e-2,2.2790978367488158e-2,2.2765052354078257e-2,2.2739161619673435e-2,2.2713306164273698e-2,2.268748598787904e-2,2.2661701090489463e-2,2.2635951696767215e-2,2.2610238926639888e-2,2.258456165715924e-2,2.2558925353226924e-2,2.2533326263150605e-2,2.2507763701760226e-2,2.24822376690558e-2,2.2456748165037305e-2,2.243129518970476e-2,2.2405878743058154e-2,2.2380498825097492e-2,2.2355155435822775e-2,2.2329848575233995e-2,2.2304578243331163e-2,2.2279350149589205e-2,2.225416182637639e-2,2.222901061425558e-2,2.2203896513226778e-2,2.2178819523289987e-2,2.21537796444452e-2,2.2128776876692426e-2,2.2103811220031657e-2,2.2078882674462896e-2,2.2053991239986147e-2,2.2029136916601407e-2,2.2004319704308672e-2,2.1979539603107945e-2,2.1954796612999223e-2,2.193009073398251e-2,2.190542196605781e-2,2.188079030922511e-2,2.185619576348443e-2,2.183163832883575e-2,2.1807118005279076e-2,2.1782634792814417e-2,2.175818869144176e-2,2.1733779701161113e-2,2.1709407821972476e-2,2.1685073053875847e-2,2.1660775396871224e-2,2.163651485095861e-2,2.1612291416138005e-2,2.1588106789388634e-2,2.1563963805231453e-2,2.1539858347963067e-2,2.1515790417583485e-2,2.1491760014092698e-2,2.1467767137490715e-2,2.144381178777753e-2,2.141989396495314e-2,2.1396013669017555e-2,2.1372170899970767e-2,2.1348365657812785e-2,2.1324597942543596e-2,2.1300867754163212e-2,2.127717509267162e-2,2.1253519958068838e-2,2.1229902350354848e-2,2.120632226952966e-2,2.118277971559327e-2,2.115927468854568e-2,2.1135807188386892e-2,2.11123772151169e-2,2.1088984768735712e-2,2.106562984924332e-2,2.104231245663973e-2,2.1019032590924937e-2,2.099579025209895e-2,2.097258544016176e-2,2.0949418155113364e-2,2.0926288396953773e-2,2.0903198817069476e-2,2.088014726773157e-2,2.0857133447662518e-2,2.083415735686232e-2,2.0811218995330973e-2,2.078831836306848e-2,2.0765455460074838e-2,2.0742630286350053e-2,2.0719842841894123e-2,2.0697093126707044e-2,2.0674381140788824e-2,2.065170688413945e-2,2.0629070356758934e-2,2.060647155864727e-2,2.0583910489804458e-2,2.0561387150230506e-2,2.05389015399254e-2,2.0516453658889152e-2,2.0494043507121758e-2,2.0471671084623215e-2,2.0449336391393527e-2,2.0427039427432694e-2,2.0404780192740713e-2,2.0382558687317583e-2,2.0360374911163312e-2,2.0338228864277892e-2,2.0316120546661327e-2,2.0294049958313617e-2,2.0272016903411464e-2,2.025002136221754e-2,2.022806351873474e-2,2.020614337252716e-2,2.0184260923158913e-2,2.01624161701941e-2,2.0140609113196824e-2,2.011883975173119e-2,2.0097108085361293e-2,2.007541411365125e-2,2.0053757836165156e-2,2.003213925246712e-2,2.001055836212124e-2,1.9989015164691627e-2,1.9967509659742373e-2,1.9946041846837594e-2,1.992461172554139e-2,1.990321929541786e-2,1.9881864556031113e-2,1.9860547506945252e-2,1.983926814772438e-2,1.9818026477932592e-2,1.979682249713401e-2,1.9775656204892723e-2,1.9754527600772842e-2,1.9733436684338464e-2,1.9712383455153703e-2,1.969136791278265e-2,1.9670390056789416e-2,1.964944988673811e-2,1.9628547402192824e-2,1.960768260271767e-2,1.9586855487876743e-2,1.956606605723416e-2,1.9545314310354014e-2,1.952460024680041e-2,1.950392386613746e-2,1.9483285167929257e-2,1.946268415173991e-2,1.944212081713352e-2,1.9421595163674196e-2,1.9401107190926036e-2,1.9380656898453145e-2,1.936024428581963e-2,1.9339869352589592e-2,1.9319532098327135e-2,1.929923252259636e-2,1.9278970624961377e-2,1.925874284874413e-2,1.923855099438077e-2,1.9218396496125063e-2,1.9198279347063352e-2,1.917819954028198e-2,1.915815706886728e-2,1.913815192590559e-2,1.9118184104483262e-2,1.9098253597686632e-2,1.9078360398602036e-2,1.905850450031582e-2,1.903868589591432e-2,1.9018904578483885e-2,1.8999160541110845e-2,1.8979453776881546e-2,1.8959784278882327e-2,1.894015204019953e-2,1.8920557053919495e-2,1.8900999313128563e-2,1.8881478810913073e-2,1.8861995540359364e-2,1.884254949455378e-2,1.8823140666582663e-2,1.880376904953235e-2,1.878443463648918e-2,1.8765137420539497e-2,1.874587739476964e-2,1.872665455226595e-2,1.870746888611477e-2,1.8688320389402435e-2,1.8669209055215293e-2,1.8650134876639676e-2,1.863109784676193e-2,1.8612097958668396e-2,1.859313520544541e-2,1.857420958017932e-2,1.8555321075956456e-2,1.8536469685863165e-2,1.851765540298579e-2,1.8498878220410665e-2,1.848013813122414e-2,1.8461435128512546e-2,1.8442769205362225e-2,1.8424140354859522e-2,1.8405548570090774e-2,1.8386993844142323e-2,1.836847617010051e-2,1.8349995541051673e-2,1.8331547128586943e-2,1.831313492851513e-2,1.8294759414848157e-2,1.8276420573875327e-2,1.825811839188595e-2,1.823985285516936e-2,1.8221623950014858e-2,1.820343166271177e-2,1.8185275979549408e-2,1.8167156886817085e-2,1.8149074370804125e-2,1.813102841779984e-2,1.811301901409354e-2,1.809504614597455e-2,1.8077109799732184e-2,1.8059209961655758e-2,1.804134661803459e-2,1.8023519755157986e-2,1.8005729359315274e-2,1.7987975416795764e-2,1.7970257913888774e-2,1.7952576836883623e-2,1.7934932172069623e-2,1.791732390573609e-2,1.7899752024172343e-2,1.7882216513667695e-2,1.7864717360511467e-2,1.7847254550992966e-2,1.7829828071401516e-2,1.7812437908026432e-2,1.779508404715703e-2,1.7777766475082623e-2,1.7760485178092533e-2,1.774324014247607e-2,1.7726031354522553e-2,1.77088588005213e-2,1.7691722466761622e-2,1.767462233953284e-2,1.7657558405124268e-2,1.764053064982522e-2,1.7623539059925017e-2,1.760658362171297e-2,1.75896643214784e-2,1.7572781145510624e-2,1.7555934080098954e-2,1.7539123111532707e-2,1.7522348226101193e-2,1.750560894980236e-2,1.7488901689295403e-2,1.7472230192479524e-2,1.7455594439953235e-2,1.7438994412315046e-2,1.7422430090163473e-2,1.7405901454097032e-2,1.738940848471423e-2,1.737295116261358e-2,1.73565294683936e-2,1.7340143382652797e-2,1.732379288598969e-2,1.730747795900278e-2,1.729119858229059e-2,1.727495473645163e-2,1.7258746402084416e-2,1.7242573559787453e-2,1.722643619015926e-2,1.721033427379835e-2,1.7194267791303227e-2,1.7178236723272414e-2,1.716224105030442e-2,1.7146280752997754e-2,1.7130355811950933e-2,1.711446620776247e-2,1.7098611921030873e-2,1.7082792932354658e-2,1.7067009222332345e-2,1.7051260771562434e-2,1.7035547560643443e-2,1.701986957017388e-2,1.700422678075227e-2,1.6988619172977112e-2,1.6973046727446928e-2,1.6957509424760226e-2,1.694200724551552e-2,1.692654017031132e-2,1.6911108179746146e-2,1.6895711254418504e-2,1.688034937492691e-2,1.686502252186987e-2,1.6849730675845907e-2,1.6834473817453528e-2,1.6819251927291244e-2,1.6804067149157272e-2,1.6788918107676534e-2,1.677380251022068e-2,1.675872352004137e-2,1.6743680234207227e-2,1.6728671118715382e-2,1.671369617356583e-2,1.669875539875857e-2,1.6683848794293615e-2,1.666897636017095e-2,1.6654138096390582e-2,1.663933400295251e-2,1.6624564079856734e-2,1.6609828327103258e-2,1.6595126744692074e-2,1.658045927552765e-2,1.6565824272941235e-2,1.6551223331816203e-2,1.6536656452152566e-2,1.6522123633950305e-2,1.6507624877209436e-2,1.6493160181929947e-2,1.6478729548111845e-2,1.6464332975755135e-2,1.64499704648598e-2,1.6435642015425855e-2,1.64213476274533e-2,1.6407087300942123e-2,1.639286103589234e-2,1.6378668832303937e-2,1.636451069017692e-2,1.6350386609511294e-2,1.6336296590307046e-2,1.6322240632564187e-2,1.6308218736282718e-2,1.6294230901462627e-2,1.6280277128103923e-2,1.626635741620661e-2,1.6252471765770677e-2,1.6238620176796136e-2,1.6224802649282975e-2,1.6211019183231198e-2,1.6197269778640812e-2,1.618355443551181e-2,1.616987315384419e-2,1.615622593363796e-2,1.6142612774893112e-2,1.612902715143677e-2,1.611547300744724e-2,1.61019523858034e-2,1.608846528650525e-2,1.607501170955279e-2,1.6061591654946025e-2,1.6048205122684955e-2,1.6034852112769574e-2,1.6021532625199883e-2,1.6008246659975883e-2,1.5994994217097578e-2,1.5981775296564964e-2,1.596858989837804e-2,1.595543802253681e-2,1.594231966904127e-2,1.5929234837891423e-2,1.591618352908727e-2,1.5903165742628803e-2,1.5890181478516036e-2,1.5877230736748953e-2,1.5864313517327564e-2,1.585142982025187e-2,1.5838579645521867e-2,1.582576299313755e-2,1.5812979863098934e-2,1.5800230255406e-2,1.5787514170058765e-2,1.577483160705722e-2,1.5762182566401366e-2,1.5749567048091207e-2,1.5736985052126735e-2,1.5724431360563645e-2,1.5711904987112744e-2,1.5699411448626015e-2,1.5686950745103453e-2,1.567452287654506e-2,1.5662127842950832e-2,1.564976564432078e-2,1.5637436280654893e-2,1.5625139751953173e-2,1.5612876058215623e-2,1.5600645199442242e-2,1.5588447175633029e-2,1.5576281986787986e-2,1.556414963290711e-2,1.5552050113990405e-2,1.5539983430037867e-2,1.55279495810495e-2,1.5515948567025298e-2,1.5503980387965265e-2,1.5492045043869406e-2,1.5480142534737711e-2,1.5468272860570186e-2,1.5456436021366827e-2,1.5444632017127641e-2,1.5432860847852621e-2,1.542112251354177e-2,1.540941701419509e-2,1.5397744349812576e-2,1.5386104520394232e-2,1.5374497525940058e-2,1.5362923366450048e-2,1.5351379626569763e-2,1.5339858560195492e-2,1.5328369449731582e-2,1.5316912285383648e-2,1.5305487057357311e-2,1.5294093755858187e-2,1.5282732371091899e-2,1.5271402893264053e-2,1.526010531258027e-2,1.5248839619246174e-2,1.5237605803467376e-2,1.5226403855449492e-2,1.5215233765398139e-2,1.5204095523518936e-2,1.5192989120017503e-2,1.5181914545099455e-2,1.5170871788970407e-2,1.5159860841835977e-2,1.514888169390178e-2,1.513793433537344e-2,1.5127018756456567e-2,1.5116134947356783e-2,1.5105282898279703e-2,1.5094462599430938e-2,1.5083674041016116e-2,1.5072917213240849e-2,1.5062192106310756e-2,1.5051498710431448e-2,1.5040837015808547e-2,1.5030207012647673e-2,1.5019608691154438e-2,1.500904204153446e-2,1.4998507053993358e-2,1.4988003718736745e-2,1.4977532025970243e-2,1.4967091965899466e-2,1.4956683528730034e-2,1.4946306704667562e-2,1.4935961483917666e-2,1.4925647856685965e-2,1.4915365813178077e-2,1.4905115343599616e-2,1.48948964381562e-2,1.4884709087053449e-2,1.4874553280496977e-2,1.4864429008692403e-2,1.4854336261845338e-2,1.4844275030161409e-2,1.4834245303846227e-2,1.4824247073105411e-2,1.4814280328144577e-2,1.4804345059169343e-2,1.4794441256385325e-2,1.478456890999814e-2,1.4774728010213406e-2,1.476491854723674e-2,1.475513703061156e-2,1.4745380590540445e-2,1.4735655041527691e-2,1.472596036475159e-2,1.471629654139043e-2,1.4706663552622498e-2,1.4697061379626092e-2,1.4687490003579494e-2,1.4677949405661004e-2,1.4668439567048908e-2,1.4658960468921492e-2,1.4649512092457058e-2,1.4640094418833885e-2,1.4630707429230269e-2,1.4621351104824503e-2,1.4612025426794871e-2,1.4602730376319666e-2,1.4593465934577185e-2,1.4584232082745709e-2,1.4575028802003535e-2,1.4565856073528949e-2,1.4556713878500247e-2,1.4547602198095713e-2,1.4538521013493644e-2,1.4529470305872325e-2,1.4520450056410053e-2,1.4511460246285112e-2,1.4502500856675796e-2,1.4493571868760395e-2,1.44846732637172e-2,1.4475805022724502e-2,1.446696712696059e-2,1.4458159557603753e-2,1.4449382295832288e-2,1.4440635322824477e-2,1.4431918619758618e-2,1.4423232167813e-2,1.441457594816591e-2,1.440594994199564e-2,1.4397354130480485e-2,1.4388788494798728e-2,1.4380253016128665e-2,1.4371747675648583e-2,1.436327245453678e-2,1.4354827333971538e-2,1.4346412295131148e-2,1.4338027319193909e-2,1.4329672387338102e-2,1.4321347480742022e-2,1.4313052580583959e-2,1.4304787668042206e-2,1.429655272429505e-2,1.4288347730520783e-2,1.4280172667897694e-2,1.4272027517604077e-2,1.4263912260818221e-2,1.4255825566731052e-2,1.4247767484721369e-2,1.4239739106154182e-2,1.4231740409878927e-2,1.4223771374745044e-2,1.4215831979601976e-2,1.4207922203299164e-2,1.4200042024686046e-2,1.419219142261206e-2,1.4184370375926653e-2,1.4176578863479259e-2,1.4168816864119322e-2,1.4161084356696283e-2,1.4153381320059577e-2,1.4145707733058649e-2,1.4138063574542939e-2,1.4130448823361884e-2,1.4122863458364929e-2,1.4115307458401513e-2,1.4107780802321074e-2,1.4100283468973053e-2,1.4092815437206896e-2,1.4085376685872035e-2,1.407796719381791e-2,1.407058693989397e-2,1.4063235902949651e-2,1.405591406183439e-2,1.404862139539763e-2,1.4041357882488814e-2,1.4034123501957376e-2,1.4026918232652763e-2,1.4019742053424412e-2,1.4012594943121764e-2,1.4005476880594257e-2,1.3998387844691335e-2,1.3991327814262438e-2,1.3984296768157002e-2,1.3977294685224474e-2,1.3970321544314289e-2,1.3963377324275888e-2,1.3956462003958711e-2,1.3949575562212203e-2,1.39427179778858e-2,1.3935889229828942e-2,1.3929089296891073e-2,1.3922318157921628e-2,1.3915575791770052e-2,1.3908862177285784e-2,1.3902177293318265e-2,1.3895521118716933e-2,1.3888893632331228e-2,1.3882294813010593e-2,1.3875724639604469e-2,1.3869183090962293e-2,1.3862670145933507e-2,1.3856185783367555e-2,1.3849730716620781e-2,1.3843304550228627e-2,1.3836906959745206e-2,1.3830537925008888e-2,1.3824197425858043e-2,1.3817885442131042e-2,1.3811601953666255e-2,1.3805346940302055e-2,1.3799120381876808e-2,1.3792922258228889e-2,1.3786752549196667e-2,1.3780611234618512e-2,1.3774498294332797e-2,1.3768413708177892e-2,1.3762357455992169e-2,1.3756329517613995e-2,1.3750329872881743e-2,1.3744358501633785e-2,1.3738415383708489e-2,1.373250049894423e-2,1.3726613827179374e-2,1.3720755348252294e-2,1.371492504200136e-2,1.3709122888264947e-2,1.370334886688142e-2,1.369760295768915e-2,1.369188514052651e-2,1.3686195395231868e-2,1.36805337016436e-2,1.3674900039600077e-2,1.3669294388939664e-2,1.3663716729500732e-2,1.3658167041121659e-2,1.3652645303640808e-2,1.3647151496896553e-2,1.3641685600727264e-2,1.363624759497131e-2,1.3630837459467067e-2,1.36254551740529e-2,1.3620100718567186e-2,1.3614774072848291e-2,1.3609475216734584e-2,1.3604204130064442e-2,1.3598960792676232e-2,1.3593745184408325e-2,1.358855728509909e-2,1.3583397074586901e-2,1.3578264532710127e-2,1.3573159639307143e-2,1.3568082374216313e-2,1.3563032717276009e-2,1.3558010648324606e-2,1.3553016147200473e-2,1.3548049193741979e-2,1.3543109767787494e-2,1.3538197849175392e-2,1.3533315086958321e-2,1.3528460140219299e-2,1.3523632744613073e-2,1.3518832881785164e-2,1.3514060533381094e-2,1.3509315681046385e-2,1.3504598306426559e-2,1.3499908391167138e-2,1.3495245916913638e-2,1.3490610865311586e-2,1.3486003218006502e-2,1.3481422956643908e-2,1.3476870062869323e-2,1.347234451832827e-2,1.3467846304666273e-2,1.3463375403528849e-2,1.3458931796561519e-2,1.3454515465409806e-2,1.3450126391719235e-2,1.3445764557135325e-2,1.3441429943303591e-2,1.3437122531869565e-2,1.343284230447876e-2,1.3428589242776704e-2,1.3424363328408913e-2,1.3420164543020911e-2,1.341599286825822e-2,1.341184828576636e-2,1.3407730777190853e-2,1.340364032417722e-2,1.3399576908370982e-2,1.3395540511417661e-2,1.339153111496278e-2,1.3387548700651857e-2,1.3383593250130414e-2,1.3379664745043977e-2,1.3375763167038061e-2,1.337188849775819e-2,1.336804071884989e-2,1.3364219811958676e-2,1.336042575873007e-2,1.3356658540809594e-2,1.3352918139842773e-2,1.3349204537475125e-2,1.3345517715352171e-2,1.3341857655119436e-2,1.3338224338422435e-2,1.3334617746906698e-2,1.3331037862217739e-2,1.3327484666001083e-2,1.3323958139902248e-2,1.3320458265566762e-2,1.331698502464014e-2,1.3313538398767906e-2,1.331011836959558e-2,1.3306724965013486e-2,1.3303359410417492e-2,1.330002046853019e-2,1.329670812224685e-2,1.3293422354462767e-2,1.329016314807322e-2,1.3286930485973498e-2,1.3283724351058882e-2,1.3280544726224659e-2,1.3277391594366113e-2,1.3274264938378527e-2,1.3271164741157188e-2,1.3268090985597381e-2,1.3265043654594388e-2,1.3262022731043497e-2,1.325902819783999e-2,1.3256060037879151e-2,1.3253118234056267e-2,1.3250202769266622e-2,1.3247313626405502e-2,1.324445078836819e-2,1.324161423804997e-2,1.3238803958346127e-2,1.3236019932151948e-2,1.3233262142362714e-2,1.3230530571873712e-2,1.3227825203580228e-2,1.3225146020377545e-2,1.3222493005160946e-2,1.3219866140825718e-2,1.3217265410267147e-2,1.3214690796380515e-2,1.3212142282061107e-2,1.3209619850204206e-2,1.32071234837051e-2,1.3204653165459074e-2,1.3202208878361408e-2,1.3199790605307394e-2,1.3197398329192308e-2,1.3195032032911445e-2,1.3192691699360078e-2,1.3190377311433498e-2,1.3188088852026991e-2,1.3185826304035841e-2,1.3183589650355331e-2,1.3181378873880744e-2,1.3179193957507369e-2,1.3177034884130488e-2,1.3174901636645387e-2,1.3172794197947348e-2,1.3170712550931659e-2,1.3168656678493602e-2,1.3166626563528464e-2,1.3164622188931531e-2,1.3162643537598082e-2,1.3160690592423406e-2,1.3158763202296288e-2,1.3156860935617265e-2,1.3154984288223674e-2,1.3153133242419669e-2,1.3151307780510385e-2,1.3149507884801907e-2,1.314773353760129e-2,1.3145984721216553e-2,1.3144261417956674e-2,1.3142563610131592e-2,1.3140891280052221e-2,1.3139244410030422e-2,1.3137622982379032e-2,1.313602697941185e-2,1.3134456383443628e-2,1.3132911176790092e-2,1.3131391341767927e-2,1.3129896860694783e-2,1.3128427715889268e-2,1.3126983889670958e-2,1.3125565364360393e-2,1.3124172122279074e-2,1.3122804145749465e-2,1.3121461417094993e-2,1.312014391864005e-2,1.3118851632709988e-2,1.3117584541631127e-2,1.3116342627730747e-2,1.3115125873337094e-2,1.3113934260779368e-2,1.3112767772387743e-2,1.3111626390493354e-2,1.3110510097428297e-2,1.310941887552563e-2,1.3108352707119379e-2,1.3107311574544523e-2,1.3106295460137021e-2,1.310530434623378e-2,1.3104338215172675e-2,1.3103397049292547e-2,1.3102480830933197e-2,1.3101589542435389e-2,1.3100723166140856e-2,1.3099881684392287e-2,1.3099065079533337e-2,1.3098273333908624e-2,1.3097506429863728e-2,1.3096764349745195e-2,1.3096047075900535e-2,1.3095354590678215e-2,1.3094686876427671e-2,1.3094043915499298e-2,1.309342569024446e-2,1.309283218301548e-2,1.3092263376165642e-2,1.30917192520492e-2,1.3091199793021363e-2,1.3090704981438314e-2,1.3090234799657185e-2,1.3089789230036087e-2,1.3089368254934078e-2,1.3088971856711193e-2,1.308860001772842e-2,1.3088252720347719e-2,1.3087929946932007e-2,1.3087631679845165e-2,1.308735790145204e-2,1.308710859411844e-2,1.3086883740211138e-2,1.3086683322097866e-2,1.3086507322147323e-2,1.3086355722729173e-2,1.3086228506214036e-2,1.3086125654973507e-2,1.3086047151380127e-2,1.3085992977807416e-2,1.3085963116629854e-2,1.3085957550222875e-2,1.3085976260962884e-2,1.3086019231227252e-2,1.3086086443394306e-2,1.308617787984334e-2,1.308629352295461e-2,1.3086433355109338e-2,1.3086597358689701e-2,1.3086785516078852e-2,1.3086997809660897e-2,1.308723422182091e-2,1.3087494734944922e-2,1.3087779331419937e-2,1.3088087993633916e-2,1.3088420703975784e-2,1.3088777444835428e-2,1.3089158198603701e-2,1.3089562947672417e-2,1.3089991674434356e-2,1.3090444361283258e-2,1.3090920990613828e-2,1.3091421544821732e-2,1.3091946006303604e-2,1.3092494357457034e-2,1.3093066580680582e-2,1.3093661234272528e-2,1.309427341470216e-2,1.309490913078438e-2,1.3095568360380448e-2,1.3096251081326603e-2,1.3096957271434088e-2,1.3097686908489135e-2,1.3098439970252958e-2,1.3099216434461767e-2,1.3100016278826763e-2,1.3100839481034137e-2,1.3101686018745068e-2,1.3102555869595734e-2,1.3103449011197291e-2,1.3104365421135892e-2,1.3105305076972685e-2,1.3106267956243799e-2,1.3107254036460361e-2,1.3108263295108488e-2,1.3109295709649285e-2,1.3110351257518844e-2,1.311142991612826e-2,1.3112531662863601e-2,1.311365647508594e-2,1.3114804330131334e-2,1.3115975205310833e-2,1.3117169077910478e-2,1.3118385925191297e-2,1.3119625724389308e-2,1.3120888452715529e-2,1.3122174087355956e-2,1.3123482605471585e-2,1.3124813984198395e-2,1.3126173880156498e-2,1.3127562420418334e-2,1.3128972945417738e-2,1.3130406557199336e-2,1.313186388374881e-2,1.3133343616091721e-2,1.3134845754228066e-2,1.3136370298157847e-2,1.3137917247881064e-2,1.3139486603397718e-2,1.3141078364707808e-2,1.314269253181133e-2,1.3144329104708287e-2,1.3145988083398681e-2,1.3147669467882513e-2,1.314937065430726e-2,1.315109359206522e-2,1.3152838707579093e-2,1.3154606000848872e-2,1.315639547187456e-2,1.315820712065616e-2,1.3160040947193669e-2,1.3161896951487086e-2,1.3163775133536415e-2,1.3165675493341652e-2,1.31675980309028e-2,1.3169542746219858e-2,1.3171509639292823e-2,1.3173498710121698e-2,1.3175509958706482e-2,1.317754338504718e-2,1.3179598989143785e-2,1.3181676770996298e-2,1.3183776730604722e-2,1.3185898867969057e-2,1.3188043183089299e-2,1.3190209675965452e-2,1.3192398346597512e-2,1.3194609194985484e-2,1.3196842221129367e-2,1.3199097425029156e-2,1.3201366366858435e-2,1.3203656741005808e-2,1.320596865595976e-2,1.3208302111720291e-2,1.3210657108287399e-2,1.3213033645661081e-2,1.3215431723841344e-2,1.3217851342828183e-2,1.32202925026216e-2,1.3222755203221595e-2,1.3225239444628169e-2,1.3227745226841319e-2,1.3230272549861049e-2,1.3232821413687356e-2,1.3235391818320239e-2,1.3237983763759701e-2,1.324059725000574e-2,1.3243232277058356e-2,1.3245888844917553e-2,1.3248566953583323e-2,1.3251266603055676e-2,1.3253987793334601e-2,1.325673052442011e-2,1.3259494796312193e-2,1.3262280609010853e-2,1.3265085591040258e-2,1.3267893992012812e-2,1.3270722910626725e-2,1.3273572346882e-2,1.3276442300778636e-2,1.3279332772316634e-2,1.3282243761495994e-2,1.3285175268316716e-2,1.3288127292778796e-2,1.329109983488224e-2,1.3294092894627045e-2,1.3297106472013211e-2,1.3300140567040738e-2,1.330319517970963e-2,1.330627031001988e-2,1.3309365957971489e-2,1.3312482123564465e-2,1.33156188067988e-2,1.3318776007674497e-2,1.3321953726191554e-2,1.3325151962349973e-2,1.3328370716149755e-2,1.3331609987590896e-2,1.3334869776673398e-2,1.3338150083397265e-2,1.3341450907762488e-2,1.3344772249769076e-2,1.3348114109417025e-2,1.3351476486706336e-2,1.3354859381637009e-2,1.3358262794209042e-2,1.3361686724422435e-2,1.3365131172277191e-2,1.3368596137773308e-2,1.3372081620910787e-2,1.337558762168963e-2,1.337911414010983e-2,1.3382661176171392e-2,1.3386228729874317e-2,1.3389808614439285e-2,1.3393388755127317e-2,1.3396987840824976e-2,1.340060585950349e-2,1.34042427991341e-2,1.3407898647688033e-2,1.3411573393136528e-2,1.3415267023450817e-2,1.3418979526602136e-2,1.342271089056172e-2,1.3426461103300796e-2,1.3430230152790603e-2,1.3434018027002375e-2,1.3437824713907346e-2,1.3441650201476751e-2,1.3445494477681818e-2,1.3449357530493792e-2,1.3453239347883896e-2,1.345713991782337e-2,1.3461059228283449e-2,1.346499726723536e-2,1.3468954022650345e-2,1.3472929482499634e-2,1.3476923634754464e-2,1.3480936467386065e-2,1.3484967968365671e-2,1.3489018125664519e-2,1.3493086927253843e-2,1.3497174361104874e-2,1.3501280415188848e-2,1.3505405077477e-2,1.3509548335940565e-2,1.3513710178550771e-2,1.3517890593278856e-2,1.3522089568096056e-2,1.3526307090973605e-2,1.353054314988273e-2,1.3534797732794673e-2,1.3539070827680666e-2,1.354336242251194e-2,1.3547672505259728e-2,1.3552001063895272e-2,1.3556348086389803e-2,1.3560713560714546e-2,1.3565097474840747e-2,1.3569499816739633e-2,1.3573920574382442e-2,1.3578359735740406e-2,1.358281728878476e-2,1.3587293221486735e-2,1.359178752181757e-2,1.3596300177748492e-2,1.3600831177250743e-2,1.360538050829555e-2,1.3609948158854154e-2,1.3614534116897782e-2,1.3619138370397672e-2,1.362376090732506e-2,1.3628401715651176e-2,1.3633040487285017e-2,1.363768009039944e-2,1.3642336054045155e-2,1.3647008335101685e-2,1.3651696890448553e-2,1.3656401676965281e-2,1.36611226515314e-2,1.3665859771026426e-2,1.3670612992329885e-2,1.3675382272321304e-2,1.3680167567880208e-2,1.3684968835886116e-2,1.3689786033218552e-2,1.3694619116757045e-2,1.3699468043381114e-2,1.3704332769970287e-2,1.3709213253404086e-2,1.3714109450562034e-2,1.3719021318323655e-2,1.3723948813568476e-2,1.3728891893176016e-2,1.3733850514025802e-2,1.373882463299736e-2,1.3743814206970212e-2,1.3748819192823879e-2,1.375383954743789e-2,1.3758875227691763e-2,1.376392619046503e-2,1.3768992392637206e-2,1.3774073791087823e-2,1.3779170342696401e-2,1.3784282004342462e-2,1.3789408732905534e-2,1.3794550485265138e-2,1.3799707218300799e-2,1.3804878888892043e-2,1.381006545391839e-2,1.381526687025937e-2,1.38204830947945e-2,1.3825714084403305e-2,1.3830959795965313e-2,1.3836220186360045e-2,1.3841495212467025e-2,1.3846784831165783e-2,1.3852088999335833e-2,1.3857407673856703e-2,1.3862740811607918e-2,1.3868088369469005e-2,1.3873450304319482e-2,1.3878826573038874e-2,1.3884217132506708e-2,1.3889621939602505e-2,1.3895040951205794e-2,1.390047412419609e-2,1.3905921415452925e-2,1.3911382781855825e-2,1.39168581802843e-2,1.3922347567617888e-2,1.3927850900736108e-2,1.3933346675403977e-2,1.3938852100436824e-2,1.394437095441079e-2,1.3949901743306369e-2,1.3955444264198908e-2,1.3960998520005426e-2,1.3966564651432279e-2,1.3972142658479467e-2,1.3977732541146998e-2,1.3983334299434864e-2,1.3988947933343068e-2,1.399457344287161e-2,1.4000210828020497e-2,1.4005860088789715e-2,1.4011521225179275e-2,1.4017192591734477e-2,1.40228630693759e-2,1.40285444239102e-2,1.4034236655337375e-2,1.403993976365743e-2,1.4045653748870362e-2,1.4051378610976169e-2,1.405711434997485e-2,1.4062860965866413e-2,1.406861845865085e-2,1.4074386828328164e-2,1.4080166074898356e-2,1.4085956198361426e-2,1.409175719871737e-2,1.4097569075966194e-2,1.4103391830107892e-2,1.4109225461142471e-2,1.4115069969069924e-2,1.4120925353890255e-2,1.4126791615603458e-2,1.4132668754209545e-2,1.4138556769708505e-2,1.4144455662100342e-2,1.4150365431385058e-2,1.4156286077562648e-2,1.4162217600633117e-2,1.4168160000596461e-2,1.4174113277452684e-2,1.4180042994501652e-2,1.41859472020558e-2,1.4191859744504196e-2,1.4197780621846831e-2,1.4203709834083712e-2,1.4209647381214835e-2,1.42155932632402e-2,1.4221547480159814e-2,1.4227510031973667e-2,1.4233480918681766e-2,1.423946014028411e-2,1.4245447696780695e-2,1.4251443588171528e-2,1.42574478144566e-2,1.4263460375635917e-2,1.426948127170948e-2,1.4275510502677283e-2,1.428154806853933e-2,1.4287593969295622e-2,1.429364820494616e-2,1.4299710775490939e-2,1.430578168092996e-2,1.4311860921263228e-2,1.4317948496490738e-2,1.4324044406612491e-2,1.4330148651628488e-2,1.4336261231538732e-2,1.4342382146343216e-2,1.4348511396041947e-2,1.4354648980634918e-2,1.4360794900122134e-2,1.4366949154503593e-2,1.4373111743779296e-2,1.4379282667949245e-2,1.4385461927013435e-2,1.4391649520971871e-2,1.4397845449824549e-2,1.440404971357147e-2,1.4410262312212636e-2,1.4416483245748046e-2,1.44227125141777e-2,1.4428950117501596e-2,1.4435196055719737e-2,1.4441450328832121e-2,1.4447712936838749e-2,1.4453983879739622e-2,1.4460263157534736e-2,1.4466550770224094e-2,1.4472846717807698e-2,1.4479151000285543e-2,1.4485463617657632e-2,1.4491784569923965e-2,1.4498113857084544e-2,1.4504451479139365e-2,1.451071113159232e-2,1.4516950682099758e-2,1.452319448972116e-2,1.452944255445653e-2,1.4535694876305863e-2,1.454195145526916e-2,1.4548212291346422e-2,1.4554477384537646e-2,1.4560746734842837e-2,1.4567020342261993e-2,1.4573298206795114e-2,1.4579580328442197e-2,1.4585866707203247e-2,1.4592157343078258e-2,1.4598452236067235e-2,1.4604751386170178e-2,1.4611054793387082e-2,1.461736245771795e-2,1.4623674379162786e-2,1.4629990557721583e-2,1.4636310993394349e-2,1.4642635686181077e-2,1.464896463608177e-2,1.4655297843096425e-2,1.4661635307225047e-2,1.4667977028467631e-2,1.4674323006824183e-2,1.4680673242294695e-2,1.4687027734879173e-2,1.4693386484577617e-2,1.4699749491390024e-2,1.4706116755316396e-2,1.4712488276356734e-2,1.4718864054511034e-2,1.4725244089779297e-2,1.4731628382161528e-2,1.4738016931657723e-2,1.4744409738267879e-2,1.4750806801992004e-2,1.4757208122830087e-2,1.4763613700782139e-2,1.4770023535848154e-2,1.4776437628028136e-2,1.4782855977322082e-2,1.4789278583729991e-2,1.4795705447251863e-2,1.48021365678877e-2,1.4808571945637504e-2,1.4815011580501272e-2,1.4821455472479e-2,1.4827903621570694e-2,1.4834356027776356e-2,1.4840812691095981e-2,1.4847270446927666e-2,1.4853674537852904e-2,1.4860078818027147e-2,1.4866483287450388e-2,1.4872887946122633e-2,1.487929279404388e-2,1.488569783121413e-2,1.4892103057633383e-2,1.4898508473301639e-2,1.4904914078218897e-2,1.4911319872385156e-2,1.4917725855800422e-2,1.4924132028464687e-2,1.4930538390377956e-2,1.4936944941540227e-2,1.4943351681951503e-2,1.4949758611611776e-2,1.4956165730521057e-2,1.4962573038679336e-2,1.4968980536086623e-2,1.4975388222742908e-2,1.4981796098648196e-2,1.4988204163802487e-2,1.4994612418205783e-2,1.5001020861858082e-2,1.5007429494759382e-2,1.501383831690968e-2,1.5020247328308988e-2,1.5026656528957294e-2,1.503305973319382e-2,1.503941884165418e-2,1.504577479483024e-2,1.5052127592721995e-2,1.505847723532945e-2,1.5064823722652599e-2,1.5071167054691453e-2,1.5077507231445998e-2,1.5083844252916246e-2,1.5090178119102193e-2,1.5096508830003831e-2,1.5102836385621172e-2,1.5109160785954208e-2,1.5115482031002946e-2,1.5121800120767382e-2,1.5128115055247512e-2,1.5134426834443344e-2,1.5140735458354872e-2,1.51470409269821e-2,1.5153343240325022e-2,1.5159642398383645e-2,1.5165938401157967e-2,1.5172231248647985e-2,1.5178520940853701e-2,1.5184807477775116e-2,1.5191090859412228e-2,1.519737108576504e-2,1.520364815683355e-2,1.5209922072617755e-2,1.5216183900260994e-2,1.5222405217457519e-2,1.5228620326901506e-2,1.5234829228592948e-2,1.5241031922531857e-2,1.524722840871822e-2,1.525341868715205e-2,1.525960275783334e-2,1.5265780620762087e-2,1.5271952275938298e-2,1.5278117723361968e-2,1.5284276963033099e-2,1.5290429994951692e-2,1.5296576819117749e-2,1.5302717435531259e-2,1.5308851844192234e-2,1.5314980045100669e-2,1.5321102038256564e-2,1.5327217823659922e-2,1.5333327401310742e-2,1.5339430771209018e-2,1.5345527933354754e-2,1.5351618887747956e-2,1.5357703634388615e-2,1.5363782173276734e-2,1.536985450441232e-2,1.537592062779536e-2,1.5381980543425863e-2,1.5388034251303827e-2,1.5394069924916669e-2,1.5400065970757267e-2,1.540605236401553e-2,1.5412029058992392e-2,1.5417996009988767e-2,1.5423953171305581e-2,1.542990049724376e-2,1.5435837942104227e-2,1.5441765460187907e-2,1.5447683005795722e-2,1.5453590533228596e-2,1.5459487996787454e-2,1.5465375350773223e-2,1.5471252549486818e-2,1.5477119547229171e-2,1.5482976298301202e-2,1.5488822757003837e-2,1.5494658877638002e-2,1.550048461450461e-2,1.55062999219046e-2,1.5512104754138884e-2,1.5517899065508392e-2,1.5523682810314047e-2,1.5529455942856771e-2,1.5535218417437489e-2,1.5540970188357128e-2,1.5546711209916604e-2,1.5552441436416852e-2,1.5558160822158783e-2,1.5563869321443333e-2,1.5569566888571418e-2,1.5575253477843965e-2,1.5580929043561896e-2,1.5586593540026138e-2,1.5592246921537609e-2,1.559788914239724e-2,1.5603520156905951e-2,1.5609139919364669e-2,1.5614748384074312e-2,1.562034550533581e-2,1.562593123745008e-2,1.5631505534718055e-2,1.5637068351440655e-2,1.56426196419188e-2,1.564815936045342e-2,1.565368746134543e-2,1.5659203898895763e-2,1.566470862740534e-2,1.5670201601175084e-2,1.5675682774505918e-2,1.5681122435094605e-2,1.56865477262139e-2,1.5691959215429922e-2,1.569735682068313e-2,1.570274045991399e-2,1.5708110051062946e-2,1.5713465512070472e-2,1.571880676087702e-2,1.572413371542304e-2,1.5729446293649006e-2,1.5734744413495365e-2,1.574002799290258e-2,1.574529694981111e-2,1.5750551202161407e-2,1.5755790667893937e-2,1.5761015264949156e-2,1.576622491126752e-2,1.5771419524789488e-2,1.5776599023455525e-2,1.578176332520608e-2,1.578691234798162e-2,1.5792046009722595e-2,1.5797164228369468e-2,1.5802266921862693e-2,1.5807354008142736e-2,1.5812425405150054e-2,1.58174810308251e-2,1.5822520803108336e-2,1.582754463994022e-2,1.583255245926121e-2,1.5837544179011762e-2,1.584251971713234e-2,1.5847478991563396e-2,1.5852421920245396e-2,1.5857348421118793e-2,1.5862258412124044e-2,1.586715181120161e-2,1.587202853629195e-2,1.5876888505335526e-2,1.5881731636272788e-2,1.5886557847044194e-2,1.5891367055590216e-2,1.5896159179851297e-2,1.59009341377679e-2,1.5905691847280492e-2,1.5910432226329523e-2,1.591515519285545e-2,1.5919860664798734e-2,1.5924548560099835e-2,1.5929214829243605e-2,1.593386120514859e-2,1.5938489399231377e-2,1.5943099322390134e-2,1.594769088552302e-2,1.595226399952822e-2,1.595681857530388e-2,1.596135452374818e-2,1.5965871755759295e-2,1.597037018223538e-2,1.5974849714074608e-2,1.5979310262175146e-2,1.5983751737435162e-2,1.5988174050752826e-2,1.59925771130263e-2,1.5996960835153763e-2,1.6001325128033372e-2,1.60056699025633e-2,1.600999506964171e-2,1.6014300540166778e-2,1.6018586225036664e-2,1.6022852035149544e-2,1.6027097881403576e-2,1.6031323674696934e-2,1.603552932592778e-2,1.6039714745994294e-2,1.6043879845794633e-2,1.604802453622697e-2,1.605214872818947e-2,1.6056252332580304e-2,1.6060335260297633e-2,1.606439742223963e-2,1.6068438729304465e-2,1.60724590923903e-2,1.6076458422395315e-2,1.6080436630217663e-2,1.6084393626755514e-2,1.6088329322907047e-2,1.609224362957042e-2,1.6096136457643802e-2,1.610000771802536e-2,1.6103857321613266e-2,1.6107685179305685e-2,1.611149120200079e-2,1.6115275300596744e-2,1.6119037385991714e-2,1.612277736908387e-2,1.6126495160771376e-2,1.6130190671952406e-2,1.6133868252180772e-2,1.613753096067939e-2,1.614117183495628e-2,1.6144790799989567e-2,1.614838778075737e-2,1.6151962702237805e-2,1.6155515489408998e-2,1.6159046067249074e-2,1.6162554360736145e-2,1.616604029484834e-2,1.6169503794563785e-2,1.617294478486059e-2,1.6176363190716886e-2,1.617975893711079e-2,1.6183131949020425e-2,1.6186482151423917e-2,1.6189809469299377e-2,1.619311382762494e-2,1.6196395151378717e-2,1.6199653365538833e-2,1.6202888395083413e-2,1.6206100164990567e-2,1.6209288600238434e-2,1.6212453625805125e-2,1.621559516666876e-2,1.621871314780747e-2,1.6221807494199363e-2,1.6224878130822577e-2,1.6227924982655222e-2,1.6230947974675423e-2,1.62339470318613e-2,1.623692207919098e-2,1.623987304164258e-2,1.6242799844194224e-2,1.6245702411824027e-2,1.624858066951012e-2,1.6251434542230617e-2,1.6254263954963648e-2,1.6257068832687325e-2,1.6259849100379777e-2,1.626260468301912e-2,1.6265335505583484e-2,1.6268041493050986e-2,1.6270722570399743e-2,1.6273378662607883e-2,1.6276009694653523e-2,1.627861559151479e-2,1.6281196278169797e-2,1.628375167959668e-2,1.6286283215845857e-2,1.6288805373388254e-2,1.629130307434952e-2,1.629377626462114e-2,1.6296224890094593e-2,1.6298648896661376e-2,1.6301048230212976e-2,1.6303422836640866e-2,1.630577266183654e-2,1.630809765169149e-2,1.631039775209719e-2,1.6312672908945138e-2,1.6314923068126815e-2,1.6317148175533706e-2,1.6319348177057297e-2,1.6321523018589072e-2,1.632367264602053e-2,1.6325797005243142e-2,1.6327896042148397e-2,1.632996970262779e-2,1.6332017932572798e-2,1.633404067787491e-2,1.6336037884425614e-2,1.6338009498116396e-2,1.6339955464838737e-2,1.634187573048413e-2,1.634377024094406e-2,1.6345638942110007e-2,1.6347481779873465e-2,1.6349298700125917e-2,1.6351089648758848e-2,1.6352854571663744e-2,1.6354593414732096e-2,1.6356306123855382e-2,1.6357992644925098e-2,1.6359652923832717e-2,1.6361286906469742e-2,1.6362894538727645e-2,1.6364475766497917e-2,1.636603053567205e-2,1.6367558792141516e-2,1.6369060481797815e-2,1.637053555053243e-2,1.637198394423684e-2,1.637340560880254e-2,1.6374800490121015e-2,1.6376168534083742e-2,1.637750968658222e-2,1.6378823893507928e-2,1.6380111100752354e-2,1.638138731340854e-2,1.638264175049239e-2,1.6383870275128668e-2,1.6385072857667805e-2,1.638624946846025e-2,1.6387400077856426e-2,1.6388524656206778e-2,1.6389623173861737e-2,1.6390695601171748e-2,1.6391741908487235e-2,1.6392762066158646e-2,1.6393756044536415e-2,1.6394723813970974e-2,1.6395665344812762e-2,1.6396580607412215e-2,1.6397469572119773e-2,1.6398332209285865e-2,1.6399168489260936e-2,1.639997838239542e-2,1.6400761859039745e-2,1.640151888954436e-2,1.640224109544644e-2,1.6402922002548035e-2,1.6403577632705984e-2,1.640420659801112e-2,1.6404806530095597e-2,1.6405380538547898e-2,1.6405928623368028e-2,1.6406450784555993e-2,1.6406947022111783e-2,1.64074173360354e-2,1.640786172632685e-2,1.6408280192986128e-2,1.6408672736013236e-2,1.6409039355408172e-2,1.6409380051170933e-2,1.6409694823301527e-2,1.6409983671799952e-2,1.6410246596666202e-2,1.6410482149803847e-2,1.641069162804684e-2,1.641087507195705e-2,1.641103248153447e-2,1.6411163856779105e-2,1.6411269197690957e-2,1.6411348504270017e-2,1.641140177651629e-2,1.641142901442978e-2,1.6411430218010482e-2,1.6411405387258396e-2,1.641135452217352e-2,1.641127762275586e-2,1.6411174689005416e-2,1.641104572092218e-2,1.641089071850616e-2,1.6410709681757354e-2,1.641050261067576e-2,1.641026950526138e-2,1.6410010365514212e-2,1.6409725191434257e-2,1.6409413983021516e-2,1.6409076740275988e-2,1.6408713463197673e-2,1.640832415178657e-2,1.6407908876317955e-2,1.6407471187793975e-2,1.64070078125495e-2,1.640651875852947e-2,1.6406004033678846e-2,1.640546364594257e-2,1.6404897603265585e-2,1.6404305913592845e-2,1.6403688584869295e-2,1.6403045625039886e-2,1.6402377042049568e-2,1.640168284384329e-2,1.6400963038365995e-2,1.640021763356263e-2,1.6399446637378152e-2,1.6398650057757504e-2,1.6397827902645632e-2,1.6396980179987492e-2,1.6396106897728024e-2,1.6395208063812183e-2,1.639428368618491e-2,1.6393333772791164e-2,1.639235833157588e-2,1.6391357370484017e-2,1.639033089746052e-2,1.6389278920450338e-2,1.6388201447398415e-2,1.6387098486249706e-2,1.6385970044949155e-2,1.638481613144171e-2,1.6383636753672326e-2,1.638243191958594e-2,1.638120163712751e-2,1.6379945914241977e-2,1.6378664758874298e-2,1.6377358178969414e-2,1.6376026182472275e-2,1.6374668777327833e-2,1.637328597148103e-2,1.637187777287682e-2,1.637044418946015e-2,1.6368985229175965e-2,1.6367507422196996e-2,1.6366005934546353e-2,1.6364479661641968e-2,1.636292862462681e-2,1.636135284464386e-2,1.635975234283609e-2,1.6358127140346485e-2,1.635647725831801e-2,1.6354802717893652e-2,1.635310354021638e-2,1.6351379746429175e-2,1.634963135767501e-2,1.634785839509686e-2,1.6346060879837705e-2,1.6344238833040522e-2,1.6342392275848286e-2,1.634052122940397e-2,1.6338625714850556e-2,1.633670575333102e-2,1.633476136598833e-2,1.633279257396547e-2,1.6330799398405416e-2,1.6328781860451145e-2,1.6326739981245626e-2,1.6324673781931844e-2,1.632258328365277e-2,1.6320468507551384e-2,1.631832947477066e-2,1.6316166206453576e-2,1.6313978723743107e-2,1.6311767047782227e-2,1.6309531199713918e-2,1.6307271200681154e-2,1.630498707182691e-2,1.630267883429416e-2,1.6300346509225887e-2,1.6297990117765063e-2,1.6295609681054663e-2,1.629320522023767e-2,1.6290776756457053e-2,1.6288324310855792e-2,1.6285855439514607e-2,1.6283366909468855e-2,1.6280855285319917e-2,1.6278320607448177e-2,1.6275762916234032e-2,1.6273182252057854e-2,1.6270578655300034e-2,1.6267952166340967e-2,1.6265302825561028e-2,1.6262630673340602e-2,1.6259935750060087e-2,1.625721809609986e-2,1.6254477751840316e-2,1.625171475766183e-2,1.6248929153944793e-2,1.6246120981069596e-2,1.624329027941662e-2,1.624043708936625e-2,1.623756145129888e-2,1.623466340559489e-2,1.6231742992634666e-2,1.62288002527986e-2,1.622583522646707e-2,1.6222847954020465e-2,1.6219838475839174e-2,1.621680683230358e-2,1.621375306379408e-2,1.6210677210691044e-2,1.6207579313374864e-2,1.6204459412225935e-2,1.6201317547624633e-2,1.619815375995135e-2,1.6194968089586467e-2,1.6191760576910377e-2,1.6188531262303463e-2,1.6185280186146105e-2,1.6182007388818705e-2,1.617871291070163e-2,1.6175396792175282e-2,1.617205907362004e-2,1.616869979541629e-2,1.6165323944829547e-2,1.6161932007105594e-2,1.6158519357816155e-2,1.6155086054375413e-2,1.6151632154197564e-2,1.6148157714696784e-2,1.614466279328727e-2,1.6141147447383198e-2,1.6137611734398764e-2,1.6134055711748148e-2,1.6130479436845545e-2,1.6126882967105138e-2,1.6123266359941112e-2,1.6119629672767657e-2,1.611597296299896e-2,1.611229628804921e-2,1.610859970533259e-2,1.610488327226329e-2,1.6101147046255492e-2,1.6097391084723387e-2,1.609361544508117e-2,1.6089820184743014e-2,1.608600536112311e-2,1.6082171110822278e-2,1.607831754225943e-2,1.6074445152483238e-2,1.6070554334791404e-2,1.6066644355538357e-2,1.60627158251717e-2,1.60587687480824e-2,1.605480312427045e-2,1.6050818953735856e-2,1.6046816236478613e-2,1.6042794972498726e-2,1.6038755161796196e-2,1.603469680437102e-2,1.6030619900223194e-2,1.602652444935273e-2,1.6022416065222436e-2,1.6018294241167665e-2,1.6014154683415507e-2,1.600999739196597e-2,1.6005822366819054e-2,1.6001629607974754e-2,1.5997419115433075e-2,1.5993190889194018e-2,1.5988944929257575e-2,1.598468123562375e-2,1.598039980829255e-2,1.597610064726396e-2,1.5971783752537997e-2,1.596744912411465e-2,1.5963096761993922e-2,1.5958726666175815e-2,1.595433883666032e-2,1.5949933273447448e-2,1.59455099765372e-2,1.5941068945929567e-2,1.5936610181624553e-2,1.5932133683622153e-2,1.5927639451922382e-2,1.5923127486525225e-2,1.591860313089758e-2,1.5914074568272228e-2,1.5909529731663118e-2,1.590496862107024e-2,1.5900391236493602e-2,1.58957975779332e-2,1.5891187645389042e-2,1.5886561438861118e-2,1.5881918958349433e-2,1.5877260203853983e-2,1.5872585175374775e-2,1.5867893872911803e-2,1.5863186296465066e-2,1.5858462446034567e-2,1.585372232162031e-2,1.584896592322229e-2,1.5844193250840508e-2,1.5839404304474964e-2,1.583459908412566e-2,1.582977758979259e-2,1.5824939821475755e-2,1.5820085779175163e-2,1.5815215462890806e-2,1.581032887262269e-2,1.5805426832266302e-2,1.5800529278805864e-2,1.579561715511284e-2,1.5790690461187237e-2,1.578574919702905e-2,1.578079336263828e-2,1.5775822958014926e-2,1.577083798315899e-2,1.5765838438070466e-2,1.576082432274936e-2,1.5755795637195674e-2,1.5750752381409404e-2,1.574569455539055e-2,1.574062215913911e-2,1.5735535192655088e-2,1.5730433655938486e-2,1.5725317548989298e-2,1.5720186871807523e-2,1.5715041624393168e-2,1.570988180674623e-2,1.570470741886671e-2,1.5699518460754604e-2,1.5694314932409914e-2,1.568909683383264e-2,1.5683864165022786e-2,1.5678638550906863e-2,1.567340658869545e-2,1.5668162522635577e-2,1.5662906379387557e-2,1.56576381856117e-2,1.5652357967968333e-2,1.5647065753117754e-2,1.564176156772029e-2,1.5636445438436248e-2,1.563111739192595e-2,1.5625777454849703e-2,1.5620425653867821e-2,1.5615062015640628e-2,1.5609686566828429e-2,1.5604299334091541e-2,1.5598900344090285e-2,1.5593489623484964e-2,1.5588067198935898e-2,1.5582633097103404e-2,1.5577187344647792e-2,1.557172996822938e-2,1.5566260994508481e-2,1.5560780450145409e-2,1.5555288361800477e-2,1.5549784756134003e-2,1.55442696598063e-2,1.5538743099477684e-2,1.5533205101808462e-2,1.552765569345896e-2,1.5522094901089483e-2,1.551652275136035e-2,1.5510939270931877e-2,1.5505344486464371e-2,1.5499738424618156e-2,1.549412111205354e-2,1.5488492575430838e-2,1.5482852841410367e-2,1.547720193665244e-2,1.5471539887817371e-2,1.5465866721565476e-2,1.5460182464557068e-2,1.5454487143452461e-2,1.5448780784911974e-2,1.5443063415595917e-2,1.5437335062164602e-2,1.5431595751278348e-2,1.5425845509597469e-2,1.5420084363782281e-2,1.5414312340493092e-2,1.540855194631009e-2,1.540278596308507e-2,1.5397010809017548e-2,1.5391226542800208e-2,1.5385433223125727e-2,1.5379630908686784e-2,1.5373819658176057e-2,1.5367999530286235e-2,1.5362170583709995e-2,1.5356332877140009e-2,1.5350486469268966e-2,1.5344631418789547e-2,1.5338767784394424e-2,1.5332895624776287e-2,1.5327014998627807e-2,1.5321125964641674e-2,1.5315228581510557e-2,1.5309322907927145e-2,1.5303409002584116e-2,1.5297486924174144e-2,1.5291556731389922e-2,1.5285618482924116e-2,1.527967223746942e-2,1.5273718053718504e-2,1.526775599036405e-2,1.5261786106098744e-2,1.5255808459615258e-2,1.5249823109606276e-2,1.5243830114764483e-2,1.5237829533782547e-2,1.5231821425353162e-2,1.5225805848169002e-2,1.5219782860922746e-2,1.5213752522307071e-2,1.5207714891014665e-2,1.5201670025738207e-2,1.5195617985170372e-2,1.5189558828003843e-2,1.51834926129313e-2,1.5177419398645427e-2,1.51713392438389e-2,1.5165252207204398e-2,1.5159158347434606e-2,1.5153057723222197e-2,1.5146950393259861e-2,1.5140836416240267e-2,1.513471585085611e-2,1.5128588755800053e-2,1.5122455189764784e-2,1.5116323668138412e-2,1.5110186938623637e-2,1.5104044476163009e-2,1.5097896350498935e-2,1.5091742631373821e-2,1.5085583388530083e-2,1.5079418691710126e-2,1.507324861065636e-2,1.5067073215111195e-2,1.5060892574817037e-2,1.5054706759516302e-2,1.5048515838951391e-2,1.5042319882864722e-2,1.5036118960998704e-2,1.5029913143095739e-2,1.5023702498898242e-2,1.501748709814862e-2,1.5011267010589288e-2,1.5005042305962646e-2,1.4998813054011111e-2,1.4992579324477092e-2,1.4986341187102993e-2,1.498009871163123e-2,1.4973851967804208e-2,1.4967601025364336e-2,1.4961345954054028e-2,1.495508682361569e-2,1.4948823703791731e-2,1.4942556664324565e-2,1.4936285774956594e-2,1.4930011105430234e-2,1.492373272548789e-2,1.4917450704871976e-2,1.4911165113324897e-2,1.490487602058907e-2,1.4898583496406891e-2,1.489228761052078e-2,1.4885988432673145e-2,1.4879686032606393e-2,1.4873380480062934e-2,1.4867071844785182e-2,1.4860760196515537e-2,1.485444560499642e-2,1.484812813997023e-2,1.4841807871179382e-2,1.4835484868366285e-2,1.4829159201273347e-2,1.4822830939642982e-2,1.4816500137502346e-2,1.4810164833511124e-2,1.4803827019057431e-2,1.4797486761377238e-2,1.4791144127706527e-2,1.4784799185281274e-2,1.4778452001337448e-2,1.4772102643111028e-2,1.4765751177837986e-2,1.4759397672754302e-2,1.4753042195095946e-2,1.4746684812098896e-2,1.4740325590999125e-2,1.4733964599032609e-2,1.4727601903435326e-2,1.4721237571443245e-2,1.4714871670292345e-2,1.4708504267218602e-2,1.470213542945799e-2,1.4695765224246484e-2,1.4689393718820058e-2,1.4683020980414688e-2,1.4676647076266348e-2,1.4670272073611013e-2,1.466389603968466e-2,1.4657519041723263e-2,1.4651141146962799e-2,1.464476242263924e-2,1.4638382935988561e-2,1.463200275424674e-2,1.4625621944649751e-2,1.4619240574433569e-2,1.4612858710834165e-2,1.4606476421087523e-2,1.4600093772429606e-2,1.4593710832096403e-2,1.4587327667323876e-2,1.4580944345348007e-2,1.4574560933404774e-2,1.4568177498730142e-2,1.4561794108560096e-2,1.4555410830130608e-2,1.4549027730677651e-2,1.4542644877437203e-2,1.4536262337645234e-2,1.4529880178537725e-2,1.4523498467350645e-2,1.4517117271319978e-2,1.451073665768169e-2,1.4504356122557521e-2,1.4497969792000505e-2,1.4491583817020419e-2,1.4485198256284125e-2,1.447881316845847e-2,1.4472428612210314e-2,1.4466044646206506e-2,1.4459661329113903e-2,1.4453278719599356e-2,1.4446896876329725e-2,1.4440515857971861e-2,1.4434135723192616e-2,1.4427756530658847e-2,1.4421378339037404e-2,1.4415001206995147e-2,1.4408625193198923e-2,1.4402250356315592e-2,1.4395876755012004e-2,1.4389504447955014e-2,1.438313349381148e-2,1.4376763951248253e-2,1.4370395878932187e-2,1.4364029335530135e-2,1.4357664379708951e-2,1.4351301070135491e-2,1.4344939465476611e-2,1.433857962439916e-2,1.4332221605569996e-2,1.4325865467655971e-2,1.4319511269323938e-2,1.4313159069240754e-2,1.4306808926073273e-2,1.4300460898488344e-2,1.4294115045152824e-2,1.4287771424733574e-2,1.4281430095897437e-2,1.4275091117311272e-2,1.4268754547641933e-2,1.4262420445556276e-2,1.4256088869721151e-2,1.4249759878803416e-2,1.4243433531469923e-2,1.4237109886387527e-2,1.423078900222308e-2,1.4224470937643436e-2,1.4218155751315452e-2,1.421184350190598e-2,1.4205534248081875e-2,1.4199228048509992e-2,1.4192923637083589e-2,1.4186615081050248e-2,1.4180309234087796e-2,1.4174006144456788e-2,1.4167705860417776e-2,1.416140843023132e-2,1.4155113902157979e-2,1.4148822324458306e-2,1.4142533745392866e-2,1.4136248213222204e-2,1.4129965776206888e-2,1.4123686482607466e-2,1.4117410380684502e-2,1.4111137518698552e-2,1.410486794491017e-2,1.4098601707579915e-2,1.4092338854968342e-2,1.408607943533601e-2,1.4079823496943474e-2,1.4073571088051297e-2,1.406732225692003e-2,1.4061077051810231e-2,1.4054835520982457e-2,1.4048597712697265e-2,1.4042363675215216e-2,1.4036133456796865e-2,1.4029907105702762e-2,1.4023684670193472e-2,1.4017466198529553e-2,1.4011251738971555e-2,1.4005041339780038e-2,1.3998835049215563e-2,1.3992632915538684e-2,1.3986434987009955e-2,1.398024131188994e-2,1.3974051938439187e-2,1.3967866914918265e-2,1.3961686289587718e-2,1.3955510110708112e-2,1.394933842654e-2,1.3943171285343942e-2,1.393700873538049e-2,1.3930850824910208e-2,1.3924697602193644e-2,1.3918549115491364e-2,1.391240541306392e-2,1.3906266543171873e-2,1.3900132554075776e-2,1.3894003494036184e-2,1.3887877444262193e-2,1.3881749671054116e-2,1.3875626447544366e-2,1.3869507811543889e-2,1.3863393800863625e-2,1.385728445331452e-2,1.3851179806707522e-2,1.3845079898853568e-2,1.3838984767563605e-2,1.3832894450648585e-2,1.3826808985919441e-2,1.3820728411187123e-2,1.3814652764262575e-2,1.380858208295674e-2,1.380251640508056e-2,1.3796455768444984e-2,1.3790400210860955e-2,1.3784349770139415e-2,1.3778304484091309e-2,1.3772264390527582e-2,1.376622952725918e-2,1.3760199932097041e-2,1.3754175642852116e-2,1.3748156697335347e-2,1.3742143133357674e-2,1.3736134988730051e-2,1.3730132301263414e-2,1.372413510876871e-2,1.3718143449056879e-2,1.3712157359938871e-2,1.3706176879225629e-2,1.3700202044728096e-2,1.3694232894257218e-2,1.3688269465623936e-2,1.3682311796639198e-2,1.3676359925113943e-2,1.367041388885912e-2,1.3664473725685675e-2,1.3658539473404544e-2,1.3652611169826679e-2,1.364668885276302e-2,1.3640772560024515e-2,1.3634862329422105e-2,1.3628958198766732e-2,1.3623060205869345e-2,1.3617168388540891e-2,1.3611282784592305e-2,1.3605403431834539e-2,1.3599530368078531e-2,1.359366118284184e-2,1.3587792587445705e-2,1.358192990146276e-2,1.3576073152889506e-2,1.3570222369722442e-2,1.3564377579958056e-2,1.3558538811592852e-2,1.3552706092623318e-2,1.3546879451045959e-2,1.3541058914857265e-2,1.3535244512053731e-2,1.3529436270631858e-2,1.3523634218588137e-2,1.3517838383919066e-2,1.3512048794621144e-2,1.3506265478690865e-2,1.350048846412472e-2,1.349471777891921e-2,1.3488953451070828e-2,1.3483195508576075e-2,1.3477443979431444e-2,1.3471698891633431e-2,1.3465960273178531e-2,1.3460228152063242e-2,1.3454502556284059e-2,1.3448783513837477e-2,1.3443071052719992e-2,1.3437365200928099e-2,1.3431665986458298e-2,1.3425973437307082e-2,1.342028758147095e-2,1.3414608446946393e-2,1.340893606172991e-2,1.3403270453817995e-2,1.339761165120715e-2,1.339195968189386e-2,1.3386314573874632e-2,1.3380676355145959e-2,1.337504505370433e-2,1.3369420697546248e-2,1.336380331466821e-2,1.3358192933066707e-2,1.3352589580738235e-2,1.3346993285679298e-2,1.334140407588638e-2,1.3335821979355988e-2,1.333024702408461e-2,1.3324679238068746e-2,1.331911864930489e-2,1.3313562518125864e-2,1.3308008917080186e-2,1.3302462149492985e-2,1.3296922234460228e-2,1.329138919107788e-2,1.3285863038441911e-2,1.3280343795648285e-2,1.3274831481792971e-2,1.3269326115971935e-2,1.326382771728114e-2,1.325833630481656e-2,1.3252851897674157e-2,1.3247374514949896e-2,1.3241904175739751e-2,1.3236440899139685e-2,1.3230984704245663e-2,1.3225535610153655e-2,1.3220093635959624e-2,1.321465880075954e-2,1.3209231123649372e-2,1.3203810623725082e-2,1.3198397320082635e-2,1.3192991231818009e-2,1.3187592378027156e-2,1.3182200777806057e-2,1.3176816450250668e-2,1.3171439414456962e-2,1.3166069689520901e-2,1.3160707294538459e-2,1.3155352248605598e-2,1.3150004570818285e-2,1.3144664280272484e-2,1.313933139606417e-2,1.3134005937289304e-2,1.3128687923043851e-2,1.3123377372423787e-2,1.3118074304525067e-2,1.3112778738443664e-2,1.3107490693275546e-2,1.3102210188116676e-2,1.3096937242063025e-2,1.3091671874210559e-2,1.3086414103655242e-2,1.3081163949493041e-2,1.3075921430819926e-2,1.3070686566731863e-2,1.306545937632482e-2,1.3060239878694759e-2,1.3055028092937654e-2,1.3049818338035948e-2,1.3044609228101366e-2,1.3039407293245696e-2,1.3034212547288832e-2,1.3029025004050667e-2,1.3023844677351099e-2,1.3018671581010015e-2,1.3013505728847314e-2,1.3008347134682886e-2,1.3003195812336622e-2,1.2998051775628417e-2,1.2992915038378168e-2,1.2987785614405766e-2,1.29826635175311e-2,1.2977548761574071e-2,1.2972441360354563e-2,1.2967341327692478e-2,1.2962248677407704e-2,1.2957163423320137e-2,1.2952085579249668e-2,1.2947015159016192e-2,1.2941952176439597e-2,1.2936896645339785e-2,1.2931848579536647e-2,1.2926807992850071e-2,1.2921774899099953e-2,1.2916749312106188e-2,1.2911731245688667e-2,1.2906720713667285e-2,1.2901717729861935e-2,1.2896722308092507e-2,1.28917344621789e-2,1.2886754205941004e-2,1.2881781553198711e-2,1.2876816517771917e-2,1.2871859113480516e-2,1.2866909354144392e-2,1.2861967253583451e-2,1.2857032825617582e-2,1.2852106084066672e-2,1.2847187042750624e-2,1.2842275715489323e-2,1.2837372116102667e-2,1.2832476258410547e-2,1.2827588156232859e-2,1.2822707823389493e-2,1.2817835273700343e-2,1.2812970520985305e-2,1.2808113579064266e-2,1.2803264461757127e-2,1.2798423182883777e-2,1.279358975626411e-2,1.278876419571802e-2,1.2783946515065396e-2,1.277913672812614e-2,1.2774334848720132e-2,1.276954089066728e-2,1.2764754867787468e-2,1.2759976793900594e-2,1.2755207266041763e-2,1.275045578564543e-2,1.2745711797087634e-2,1.274097512079839e-2,1.2736247095383117e-2,1.27315266040472e-2,1.2726813607766554e-2,1.2722108106541181e-2,1.2717410100371085e-2,1.2712719589256257e-2,1.2708036573196708e-2,1.2703361052192426e-2,1.2698693026243418e-2,1.269403249534968e-2,1.268937945951122e-2,1.268473391872803e-2,1.2680095873000116e-2,1.2675465322327472e-2,1.2670841751562321e-2,1.2666225551953536e-2,1.2661616822875497e-2,1.2657015564328206e-2,1.2652421776311663e-2,1.2647835458825864e-2,1.2643256611870813e-2,1.263868523544651e-2,1.2634121329552956e-2,1.2629564894190145e-2,1.2625015929358082e-2,1.2620474435056766e-2,1.2615940411286197e-2,1.2611413858046375e-2,1.2606894775337302e-2,1.2602383163158972e-2,1.2597879021511394e-2,1.2593382350394559e-2,1.2588893149808477e-2,1.2584411419753135e-2,1.2579937160228542e-2,1.2575470371234698e-2,1.25710110527716e-2,1.2566559204839246e-2,1.2562114827437644e-2,1.2557677920566786e-2,1.2553248484226672e-2,1.2548826518417312e-2,1.2544412023138694e-2,1.2540004998390822e-2,1.2535605444173703e-2,1.2531213360487327e-2,1.2526828747331695e-2,1.2522451604706815e-2,1.251808193261268e-2,1.2513719731049292e-2,1.250936500001665e-2,1.2505017739514759e-2,1.250067794954361e-2,1.2496345630103212e-2,1.2492020781193559e-2,1.2487703402814652e-2,1.248339349496649e-2,1.2479091057649083e-2,1.2474796090862416e-2,1.2470508594606501e-2,1.2466228568881327e-2,1.2461956013686902e-2,1.2457690929023229e-2,1.245343123054479e-2,1.2449175617584084e-2,1.244492726162111e-2,1.2440686162655862e-2,1.2436452320688341e-2,1.2432225735718548e-2,1.242800640774648e-2,1.2423794336772143e-2,1.2419589522795529e-2,1.241539196581665e-2,1.2411201665835491e-2,1.2407018622852062e-2,1.2402842836866363e-2,1.2398674307878386e-2,1.2394513035888139e-2,1.2390359020895619e-2,1.2386212262900828e-2,1.2382072761903765e-2,1.2377940517904426e-2,1.2373815530902816e-2,1.2369697800898936e-2,1.236558732789278e-2,1.2361484111884355e-2,1.2357388152873653e-2,1.2353299450860682e-2,1.2349218005845437e-2,1.2345143817827921e-2,1.234107688680813e-2,1.2337017212786067e-2,1.2332964795761731e-2,1.2328919635735123e-2,1.2324881732706242e-2,1.2320851086675091e-2,1.2316827697641666e-2,1.2312811565605966e-2,1.2308802690567996e-2,1.2304801072527752e-2,1.2300806711485238e-2,1.229681960744045e-2,1.2292839760393389e-2,1.2288867170344053e-2,1.2284901837292448e-2,1.228094376123857e-2,1.227699294218242e-2,1.2273049380123996e-2,1.2269113075063297e-2,1.2265184027000331e-2,1.2261262235935088e-2,1.2257347701867575e-2,1.2253440424797788e-2,1.2249531187767516e-2,1.2245628325558458e-2,1.2241732334439622e-2,1.2237843214411011e-2,1.2233960965472628e-2,1.2230085587624465e-2,1.222621708086653e-2,1.2222355445198818e-2,1.221850068062133e-2,1.2214652787134067e-2,1.2210811764737031e-2,1.2206977613430217e-2,1.2203150333213628e-2,1.2199329924087267e-2,1.2195516386051127e-2,1.2191709719105213e-2,1.2187909923249524e-2,1.2184116998484058e-2,1.2180330944808818e-2,1.2176551762223802e-2,1.2172779450729013e-2,1.2169014010324447e-2,1.2165255441010105e-2,1.2161503742785988e-2,1.2157758915652095e-2,1.2154020959608429e-2,1.2150289874654984e-2,1.2146565660791768e-2,1.2142848318018774e-2,1.2139137846336006e-2,1.213543424574346e-2,1.2131737516241144e-2,1.2128047657829048e-2,1.212436467050718e-2,1.2120688554275533e-2,1.2117019309134114e-2,1.2113356935082916e-2,1.2109701432121945e-2,1.2106052800251201e-2,1.2102411039470679e-2,1.2098776149780381e-2,1.209514813118031e-2,1.209152698367046e-2,1.2087912707250839e-2,1.208430530192144e-2,1.2080704767682266e-2,1.2077111104533318e-2,1.2073524312474592e-2,1.2069944391506092e-2,1.2066364896791599e-2,1.2062785548611149e-2,1.2059212559611532e-2,1.2055645929792747e-2,1.205208565915479e-2,1.2048531747697669e-2,1.2044984195421375e-2,1.2041443002325914e-2,1.2037908168411283e-2,1.2034379693677487e-2,1.2030857578124518e-2,1.2027341821752384e-2,1.2023832424561077e-2,1.2020329386550602e-2,1.201683270772096e-2,1.201334238807215e-2,1.200985842760417e-2,1.200638082631702e-2,1.2002909584210705e-2,1.1999444701285219e-2,1.1995986177540564e-2,1.1992534012976739e-2,1.198908820759375e-2,1.1985648761391588e-2,1.1982215674370258e-2,1.197878894652976e-2,1.1975368577870092e-2,1.1971954568391258e-2,1.1968546918093253e-2,1.1965145626976079e-2,1.1961750695039734e-2,1.1958362122284225e-2,1.1954979908709544e-2,1.1951604054315699e-2,1.1948234559102683e-2,1.1944871423070495e-2,1.1941514646219143e-2,1.1938164228548619e-2,1.1934820170058926e-2,1.1931482470750064e-2,1.1928151130622035e-2,1.192482614967484e-2,1.1921507527908472e-2,1.1918195265322937e-2,1.1914889361918231e-2,1.1911589817694359e-2,1.1908296632651317e-2,1.1905009806789107e-2,1.1901729340107728e-2,1.189845430875205e-2,1.1895170913002918e-2,1.1891893257523992e-2,1.1888621342315279e-2,1.188535516737677e-2,1.1882094732708475e-2,1.1878840038310386e-2,1.187559108418251e-2,1.1872347870324838e-2,1.1869110396737378e-2,1.1865878663420126e-2,1.1862652670373081e-2,1.1859432417596249e-2,1.1856217905089624e-2,1.1853009132853209e-2,1.1849806100887001e-2,1.1846608809191002e-2,1.1843417257765212e-2,1.1840231446609633e-2,1.183705137572426e-2,1.18338770451091e-2,1.1830708454764147e-2,1.1827545604689403e-2,1.1824388494884867e-2,1.182123712535054e-2,1.1818091496086425e-2,1.1814951607092518e-2,1.1811817458368817e-2,1.1808689049915326e-2,1.1805566381732047e-2,1.1802449453818973e-2,1.1799338266176112e-2,1.1796232818803458e-2,1.179313311170101e-2,1.1790039144868775e-2,1.1786950918306746e-2,1.178386843201493e-2,1.178079168599332e-2,1.1777720680241919e-2,1.1774655414760728e-2,1.1771595889549747e-2,1.1768542104608974e-2,1.1765494059938408e-2,1.1762451755538054e-2,1.1759415191407907e-2,1.175638436754797e-2,1.175335928395824e-2,1.175033994063872e-2,1.174732633758941e-2,1.1744318474810311e-2,1.174130566658242e-2,1.173829139165963e-2,1.1735282164522872e-2,1.1732277985172146e-2,1.1729278853607453e-2,1.1726284769828791e-2,1.172329573383616e-2,1.1720311745629562e-2,1.1717332805208997e-2,1.1714358912574462e-2,1.171139006772596e-2,1.1708426270663493e-2,1.1705467521387054e-2,1.1702513819896647e-2,1.1699565166192276e-2,1.1696621560273936e-2,1.1693683002141625e-2,1.1690749491795346e-2,1.1687821029235101e-2,1.1684897614460888e-2,1.168197924747271e-2,1.167906592827056e-2,1.1676157656854444e-2,1.1673254433224358e-2,1.1670356257380304e-2,1.1667463129322285e-2,1.1664575049050297e-2,1.1661692016564338e-2,1.1658814031864414e-2,1.1655941094950523e-2,1.1653073205822661e-2,1.1650210364480834e-2,1.1647352570925038e-2,1.1644499825155271e-2,1.164165212717154e-2,1.163880947697384e-2,1.1635971874562171e-2,1.1633139319936535e-2,1.1630311813096933e-2,1.1627489354043358e-2,1.162467194277582e-2,1.1621859579294312e-2,1.1619052263598835e-2,1.1616249995689392e-2,1.1613452775565981e-2,1.1610660603228603e-2,1.1607873478677255e-2,1.160509140191194e-2,1.1602314372932656e-2,1.1599539244455968e-2,1.1596753654796482e-2,1.1593972378268463e-2,1.1591195414871908e-2,1.1588422764606816e-2,1.158565442747319e-2,1.1582890403471028e-2,1.1580130692600327e-2,1.1577375294861091e-2,1.157462421025332e-2,1.1571877438777012e-2,1.1569134980432171e-2,1.1566396835218791e-2,1.1563663003136878e-2,1.1560933484186424e-2,1.1558208278367439e-2,1.1555487385679915e-2,1.1552770806123857e-2,1.1550058539699263e-2,1.1547350586406132e-2,1.1544646946244465e-2,1.1541947619214262e-2,1.1539252605315523e-2,1.1536561904548248e-2,1.1533875516912439e-2,1.1531193442408093e-2,1.152851568103521e-2,1.1525842232793791e-2,1.1523173097683836e-2,1.1520508275705346e-2,1.151784776685832e-2,1.1515191571142757e-2,1.151253968855866e-2,1.1509892119106026e-2,1.1507248862784857e-2,1.150460991959515e-2,1.1501975289536908e-2,1.149934497261013e-2,1.1496718968814816e-2,1.1494097278150968e-2,1.1491479900618579e-2,1.148886683621766e-2,1.14862580849482e-2,1.1483653646810206e-2,1.1481053521803678e-2,1.147845770992861e-2,1.1475866211185012e-2,1.1473279025572873e-2,1.14706961530922e-2,1.146811759374299e-2,1.1465529667127954e-2,1.1462940318098285e-2,1.1460354534016674e-2,1.1457772314883123e-2,1.145519366069763e-2,1.1452618571460196e-2,1.145004704717082e-2,1.1447479087829504e-2,1.1444914693436245e-2,1.1442353863991044e-2,1.1439796599493905e-2,1.1437242899944822e-2,1.1434692765343799e-2,1.1432146195690836e-2,1.142960319098593e-2,1.1427063751229082e-2,1.1424527876420293e-2,1.1421995566559564e-2,1.1419466821646889e-2,1.1416941641682278e-2,1.1414420026665723e-2,1.1411901976597229e-2,1.1409387491476793e-2,1.1406876571304417e-2,1.1404369216080096e-2,1.1401865425803836e-2,1.1399365200475634e-2,1.1396868540095492e-2,1.1394375444663409e-2,1.1391885914179382e-2,1.1389411761125874e-2,1.1386940878691259e-2,1.1384472995275468e-2,1.1382007623757073e-2,1.1379545149539786e-2,1.1377085624977735e-2,1.1374629050070922e-2,1.1372175424819343e-2,1.1369724749222999e-2,1.1367277023281894e-2,1.1364832246996021e-2,1.1362390420365387e-2,1.1359951543389986e-2,1.1357515616069822e-2,1.1355082638404894e-2,1.1352652610395204e-2,1.1350225532040747e-2,1.1347801403341528e-2,1.1345380224297544e-2,1.1342961994908798e-2,1.1340546715175285e-2,1.133813438509701e-2,1.1335725004673967e-2,1.1333318573906162e-2,1.1330897349583225e-2,1.1328475199991887e-2,1.1326055484698937e-2,1.1323638203704375e-2,1.1321223357008203e-2,1.131881094461042e-2,1.1316400966511023e-2,1.1313993422710018e-2,1.1311588313207398e-2,1.1309185638003169e-2,1.1306785397097327e-2,1.1304387590489875e-2,1.1301992218180812e-2,1.1299599280170136e-2,1.1297208776457849e-2,1.1294820707043952e-2,1.1292435071928442e-2,1.1290051871111323e-2,1.1287671104592589e-2,1.1285292772372247e-2,1.128291687445029e-2,1.1280543410826724e-2,1.1278172381501547e-2,1.127580378647476e-2,1.1273437625746355e-2,1.1271073899316345e-2,1.1268712607184721e-2,1.1266353749351489e-2,1.126399732581664e-2,1.1261643336580182e-2,1.1259291781642113e-2,1.1256942661002434e-2,1.1254595974661141e-2,1.1252251722618239e-2,1.1249909904873723e-2,1.12475705214276e-2,1.1245233572279861e-2,1.1242899057430512e-2,1.1240566976879552e-2,1.123823733062698e-2,1.1235910118672799e-2,1.1233585341017002e-2,1.1231262997659596e-2,1.122894308860058e-2,1.1226625613839952e-2,1.1224310573377713e-2,1.1221997967213859e-2,1.1219687795348399e-2,1.1217380057781324e-2,1.1215074754512637e-2,1.1212771885542342e-2,1.1210471450870431e-2,1.1208173450496912e-2,1.120587788442178e-2,1.1203584752645039e-2,1.1201294055166686e-2,1.1199005791986719e-2,1.1196719963105143e-2,1.1194436568521956e-2,1.1192155608237156e-2,1.1189877082250744e-2,1.1187600990562723e-2,1.1185327333173088e-2,1.1183056110081843e-2,1.1180787321288986e-2,1.117852096679452e-2,1.1176257046598439e-2,1.1173995560700749e-2,1.1171736509101447e-2,1.1169479891800534e-2,1.1167225708798008e-2,1.1164973960093872e-2,1.1162724645688123e-2,1.1160477765580766e-2,1.1158233319771794e-2,1.1155991308261214e-2,1.115375173104902e-2,1.1151514588135215e-2,1.1149279879519797e-2,1.1147047605202774e-2,1.1144817765184133e-2,1.1142568344424167e-2,1.11403072584544e-2,1.1138047741357836e-2,1.1135789793134478e-2,1.1133533413784317e-2,1.1131278603307359e-2,1.11290253617036e-2,1.1126773688973047e-2,1.1124523585115694e-2,1.1122275050131544e-2,1.1120028084020593e-2,1.1117782686782846e-2,1.11155388584183e-2,1.1113296598926955e-2,1.1111055908308813e-2,1.1108816786563872e-2,1.1106579233692135e-2,1.1104343249693595e-2,1.110210883456826e-2,1.1099875988316129e-2,1.1097644710937195e-2,1.1095415002431466e-2,1.1093186862798936e-2,1.1090960292039608e-2,1.1088735290153483e-2,1.1086511857140562e-2,1.108428999300084e-2,1.1082069697734318e-2,1.1079850971341003e-2,1.1077633813820886e-2,1.107541822517397e-2,1.1073204205400257e-2,1.1070991754499746e-2,1.1068780872472435e-2,1.1066571559318329e-2,1.1064363815037424e-2,1.1062157639629719e-2,1.1059953033095215e-2,1.1057749995433916e-2,1.1055548526645816e-2,1.105334862673092e-2,1.1051150295689224e-2,1.104895353352073e-2,1.1046758340225438e-2,1.1044564715803347e-2,1.1042372660254459e-2,1.1040182173578772e-2,1.1037993255776288e-2,1.1035805906847005e-2,1.1033620126790922e-2,1.1031435915608043e-2,1.1029253273298364e-2,1.1027072199861888e-2,1.1024892695298614e-2,1.1022714759608542e-2,1.102053839279167e-2,1.1018363594848e-2,1.1016190365777534e-2,1.1014018705580267e-2,1.1011848614256203e-2,1.1009680091805342e-2,1.1007513138227681e-2,1.1005347753523222e-2,1.1003183937691964e-2,1.1001021690733907e-2,1.0998861012649056e-2,1.0996701903437402e-2,1.099454436309895e-2,1.0992388391633705e-2,1.0990233989041658e-2,1.0988081155322814e-2,1.098592989047717e-2,1.0983780194504727e-2,1.0981632067405489e-2,1.0979485509179451e-2,1.0977340519826613e-2,1.097519709934698e-2,1.0973055247740547e-2,1.0970914965007315e-2,1.0968776251147285e-2,1.096663910616046e-2,1.096448977343371e-2,1.0962321145245708e-2,1.0960153251950983e-2,1.0957986093549537e-2,1.0955819670041368e-2,1.0953653981426477e-2,1.0951489027704861e-2,1.0949324808876528e-2,1.0947161324941468e-2,1.094499857589969e-2,1.0942836561751186e-2,1.0940675282495961e-2,1.0938514738134012e-2,1.0936354928665343e-2,1.093419585408995e-2,1.0932037514407836e-2,1.0929879909618998e-2,1.0927723039723438e-2,1.0925566904721157e-2,1.0923411504612152e-2,1.0921256839396426e-2,1.0919102909073976e-2,1.0916949713644805e-2,1.0914797253108911e-2,1.0912645527466295e-2,1.0910494536716955e-2,1.0908344280860894e-2,1.0906194759898112e-2,1.0904045973828606e-2,1.0901897922652379e-2,1.0899750606369427e-2,1.0897604024979754e-2,1.0895458178483359e-2,1.0893313066880241e-2,1.0891168690170401e-2,1.0889025048353838e-2,1.0886882141430555e-2,1.0884739969400549e-2,1.0882598532263818e-2,1.0880457830020368e-2,1.087831786267019e-2,1.0876178630213295e-2,1.0874040132649676e-2,1.0871902369979335e-2,1.086976534220227e-2,1.0867629049318485e-2,1.0865493491327975e-2,1.0863358668230747e-2,1.0861224580026791e-2,1.0859091226716116e-2,1.0856958608298719e-2,1.0854826724774601e-2,1.0852695576143755e-2,1.0850565162406189e-2,1.0848435483561904e-2,1.0846322059192842e-2,1.0844210546127742e-2,1.0842099207740635e-2,1.0839987441763371e-2,1.0837875656126171e-2,1.0835763981825803e-2,1.0833652418862267e-2,1.0831540967235561e-2,1.0829429626945688e-2,1.0827318397992646e-2,1.0825207280376437e-2,1.082309627409706e-2,1.0820985379154517e-2,1.08188745955488e-2,1.081676392327992e-2,1.081465336234787e-2,1.0812542912752651e-2,1.0810432574494266e-2,1.0808322347572709e-2,1.0806212231987989e-2,1.0804102227740099e-2,1.0801992334829038e-2,1.0799882553254812e-2,1.0797772883017417e-2,1.0795663324116852e-2,1.0793552050964971e-2,1.07914363246925e-2,1.0789320508284706e-2,1.0787204601741589e-2,1.0785088605063149e-2,1.0782972518249388e-2,1.0780856341300302e-2,1.0778740074215894e-2,1.0776623716996165e-2,1.0774507269641109e-2,1.0772390732150734e-2,1.0770274104525034e-2,1.0768157386764014e-2,1.0766040578867667e-2,1.0763923680836002e-2,1.076180669266901e-2,1.0759689614366694e-2,1.0757572445929061e-2,1.07554551873561e-2,1.075333783864782e-2,1.0751220399804218e-2,1.0749102870825289e-2,1.0746985251711038e-2,1.0744867542461465e-2,1.074274974307657e-2,1.0740631853556351e-2,1.073851387390081e-2,1.0736395804109946e-2,1.0734277644183759e-2,1.0732159394122249e-2,1.0730041053925415e-2,1.0727922623593261e-2,1.0725804103125784e-2,1.0723685492522984e-2,1.072156679178486e-2,1.0719448000911415e-2,1.0717329119902646e-2,1.0715210148758553e-2,1.0713091087479136e-2,1.07109719360644e-2,1.0708852694514338e-2,1.0706733362828956e-2,1.0704613941008249e-2,1.0702494429052219e-2,1.0700374826960868e-2,1.0698255134734195e-2,1.0696135352372198e-2,1.0694015479874879e-2,1.0691895517242235e-2,1.0689775464474268e-2,1.068765532157098e-2,1.0685535088532367e-2,1.0683414765358433e-2,1.0681294352049177e-2,1.0679173848604598e-2,1.0677053255024695e-2,1.067493257130947e-2,1.0672811797458921e-2,1.067069093347305e-2,1.0668569979351856e-2,1.0666448935095342e-2,1.0664327800703501e-2,1.066220318442918e-2,1.066007400711908e-2,1.0657944492936512e-2,1.0655814641881475e-2,1.0653684453953973e-2,1.0651553929153998e-2,1.064942306748156e-2,1.064729186893665e-2,1.0645160333519274e-2,1.064302846122943e-2,1.064089625206712e-2,1.0638763706032341e-2,1.0636630823125092e-2,1.0634497603345377e-2,1.0632364046693196e-2,1.0630230153168545e-2,1.0628095922771424e-2,1.0625961355501838e-2,1.0623826451359784e-2,1.062169121034526e-2,1.0619555632458269e-2,1.0617419717698811e-2,1.0615283466066883e-2,1.0613146877562488e-2,1.0611009952185628e-2,1.0608872689936297e-2,1.0606735090814497e-2,1.0604597154820232e-2,1.0602458881953498e-2,1.0600320272214298e-2,1.0598181325602626e-2,1.059604204211849e-2,1.0593902421761885e-2,1.0591762464532811e-2,1.058962217043127e-2,1.0587481539457261e-2,1.0585340571610782e-2,1.0583199266891838e-2,1.0581057625300424e-2,1.0578915646836544e-2,1.0576773331500195e-2,1.0574630679291378e-2,1.0572487690210094e-2,1.0570344364256341e-2,1.0568200701430122e-2,1.0566056701731432e-2,1.0563912365160275e-2,1.0561767691716652e-2,1.055962268140056e-2,1.0557477334212001e-2,1.055533165015097e-2,1.0553185629217475e-2,1.0551039271411515e-2,1.0548892576733082e-2,1.054674554518218e-2,1.0544598176758815e-2,1.054245047146298e-2,1.0540302429294676e-2,1.0538154050253906e-2,1.0536005334340666e-2,1.053385628155496e-2,1.0531706891896784e-2,1.0529554374515481e-2,1.0527399469201603e-2,1.0525244075782198e-2,1.0523088194257263e-2,1.0520931824626803e-2,1.0518774966890814e-2,1.0516617621049296e-2,1.051445978710225e-2,1.0512301465049678e-2,1.0510142654891575e-2,1.0507983356627948e-2,1.0505823570258789e-2,1.0503663295784105e-2,1.0501502533203892e-2,1.049934128251815e-2,1.0497179543726878e-2,1.0495017316830082e-2,1.0492854601827757e-2,1.0490691398719904e-2,1.0488527707506521e-2,1.0486363528187614e-2,1.0484198860763176e-2,1.0482033705233209e-2,1.0479868061597715e-2,1.0477701929856694e-2,1.0475535310010145e-2,1.0473368202058067e-2,1.047120060600046e-2,1.0469032521837328e-2,1.0466863949568667e-2,1.0464694889194477e-2,1.0462525340714759e-2,1.0460355304129513e-2,1.0458184779438738e-2,1.0456013766642435e-2,1.0453842265740606e-2,1.0451670276733249e-2,1.0449497799620362e-2,1.0447324834401948e-2,1.0445151381078006e-2,1.0442977439648535e-2,1.0440803010113539e-2,1.043862809247301e-2,1.0436452686726957e-2,1.0434276792875374e-2,1.0432100410918264e-2,1.0429923540855628e-2,1.0427746182687459e-2,1.0425568336413766e-2,1.0423390002034544e-2,1.0421211179549793e-2,1.0419031868959514e-2,1.0416852070263709e-2,1.0414671783462373e-2,1.041249100855551e-2,1.0410309745543122e-2,1.0408127994425202e-2,1.0405945755201757e-2,1.0403763027872782e-2,1.0401579812438277e-2,1.039939610889825e-2,1.039721191725269e-2,1.0395027851594239e-2,1.0392843539338606e-2,1.0390658769773844e-2,1.0388473543094811e-2,1.0386287859496381e-2,1.038410171917341e-2,1.0381915122320767e-2,1.0379728069133313e-2,1.0377540559805916e-2,1.0375352594533439e-2,1.0373164173510746e-2,1.0370973402499416e-2,1.0368782051292214e-2,1.0366590166436927e-2,1.0364397768127741e-2,1.036220484040315e-2,1.0360011381062482e-2,1.035781739010574e-2,1.035562286753292e-2,1.0353427813344026e-2,1.0351232227539057e-2,1.0349036110118014e-2,1.0346839461080896e-2,1.03446422804277e-2,1.0342444568158433e-2,1.0340246324273087e-2,1.0338047548771665e-2,1.0335848241654172e-2,1.03336484029206e-2,1.0331448032570956e-2,1.0329247130605235e-2,1.0327045697023439e-2,1.0324843731825566e-2,1.0322641235011622e-2,1.03204382065816e-2,1.0318236041211803e-2,1.0316034155460722e-2,1.0313831813377932e-2,1.0311629014963433e-2,1.0309425760217225e-2,1.0307222049139307e-2,1.0305017881729679e-2,1.0302813257988342e-2,1.0300608177915296e-2,1.029840264151054e-2,1.0296196648774075e-2,1.02939901997059e-2,1.0291783294306018e-2,1.0289575932574424e-2,1.0287368114511123e-2,1.0285159840116112e-2,1.028295110938939e-2,1.0280741922330961e-2,1.0278532278940822e-2,1.0276322179218972e-2,1.0274111623165414e-2,1.0271900610780147e-2,1.026968914206317e-2,1.0267477217014483e-2,1.026526483563409e-2,1.0263051997921983e-2,1.0260838703878169e-2,1.0258624953502646e-2,1.0256410746795414e-2,1.0254196083756472e-2,1.025198096438582e-2,1.0249765388683458e-2,1.0247549356649389e-2,1.0245332868283611e-2,1.024311592358612e-2,1.0240898522556921e-2,1.0238680665196015e-2,1.0236462351503398e-2,1.0234243581479072e-2,1.0232024355123036e-2,1.0229804672435292e-2,1.0227584533415837e-2,1.0225363938064674e-2,1.02231428863818e-2,1.0220921378367219e-2,1.0218699414020926e-2,1.0216476993342926e-2,1.0214254116333218e-2,1.0212030782991799e-2,1.0209806993318669e-2,1.020758274731383e-2,1.0205358044977282e-2,1.0203132886309025e-2,1.0200907271309059e-2,1.0198681199977385e-2,1.0196454672313999e-2,1.0194229572140815e-2,1.0192007648645928e-2,1.0189785459054353e-2,1.0187563003366087e-2,1.0185340281581133e-2,1.0183117293699489e-2,1.0180894039721156e-2,1.0178670519646134e-2,1.0176446733474424e-2,1.0174222681206024e-2,1.0171998362840936e-2,1.0169773778379156e-2,1.0167548927820689e-2,1.0165323811165533e-2,1.0163098428413687e-2,1.0160872779565152e-2,1.0158646864619928e-2,1.0156420683578015e-2,1.0154194236439412e-2,1.0151967523204122e-2,1.0149740543872141e-2,1.014751329844347e-2,1.0145285786918113e-2,1.0143058009296062e-2,1.0140829965577329e-2,1.01386016557619e-2,1.0136373079849785e-2,1.013414423784098e-2,1.0131915129735488e-2,1.0129685755533304e-2,1.0127456115234431e-2,1.012522620883887e-2,1.012299603634662e-2,1.012076559775768e-2,1.0118534893072052e-2,1.0116303922289734e-2,1.0114072685410728e-2,1.0111841182435032e-2,1.0109609413362648e-2,1.0107377378193573e-2,1.0105145076927809e-2,1.0102912509565357e-2,1.0100679676106216e-2,1.0098446576550384e-2,1.0096213210897865e-2,1.0093979579148656e-2,1.0091745681302758e-2,1.0089511517360171e-2,1.0087277087320894e-2,1.0085042391184929e-2,1.0082807428952272e-2,1.008057220062293e-2,1.0078336706196895e-2,1.0076100945674174e-2,1.0073864919054763e-2,1.0071628626338662e-2,1.0069392471066682e-2,1.0067164097521963e-2,1.0064935752362223e-2,1.0062707435587463e-2,1.0060479147197684e-2,1.005825088719288e-2,1.0056022655573057e-2,1.0053794452338213e-2,1.005156627748835e-2,1.0049338131023466e-2,1.004711001294356e-2,1.0044881923248632e-2,1.0042653861938687e-2,1.004042582901372e-2,1.003819782447373e-2,1.0035969848318721e-2,1.0033741900548692e-2,1.0031513981163642e-2,1.0029286090163571e-2,1.002705822754848e-2,1.0024830393318366e-2,1.0022602587473235e-2,1.002037481001308e-2,1.0018147060937906e-2,1.001591934024771e-2,1.0013691647942495e-2,1.0011463984022258e-2,1.0009236348487001e-2,1.0007008741336722e-2,1.0004781162571424e-2,1.0002553612191104e-2,1.0000326090195764e-2,9.998098596585405e-3,9.995871131360023e-3,9.99364369451962e-3,9.991416286064198e-3,9.989188905993755e-3,9.986961554308291e-3,9.984734231007805e-3,9.982506936092298e-3,9.980279669561774e-3,9.978052431416225e-3,9.97582522165566e-3,9.973598040280071e-3,9.971370887289463e-3,9.969143762683833e-3,9.96691666646318e-3,9.96468959862751e-3,9.96246255917682e-3,9.960235548111105e-3,9.958008565430372e-3,9.955781611134619e-3,9.953554685223845e-3,9.951327787698049e-3,9.949100918557233e-3,9.946874077801397e-3,9.94464726543054e-3,9.942429068390404e-3,9.940214205664114e-3,9.937999841218194e-3,9.93578597837156e-3,9.933572620443134e-3,9.93135977075183e-3,9.929147432616569e-3,9.926935609356268e-3,9.924724304289846e-3,9.922513520736219e-3,9.920303262014304e-3,9.918093531443023e-3,9.915884332341293e-3,9.91367566802803e-3,9.911467541822155e-3,9.909259957042582e-3,9.907052917008234e-3,9.904846425038024e-3,9.902640484450873e-3,9.900435098565698e-3,9.898230270701419e-3,9.896026004176951e-3,9.893822302311214e-3,9.891619168423125e-3,9.889416605831603e-3,9.887214617855567e-3,9.885013207813933e-3,9.88281237902562e-3,9.880612134809544e-3,9.878412478484627e-3,9.876213413369786e-3,9.874014942783935e-3,9.871817070045997e-3,9.869619798474887e-3,9.867423131389524e-3,9.865227072108825e-3,9.863031623951713e-3,9.8608367902371e-3,9.858642574283904e-3,9.856448979411047e-3,9.854256008937445e-3,9.852063666182019e-3,9.849871954463681e-3,9.847680877101354e-3,9.845490437413954e-3,9.843300638720399e-3,9.841111484339608e-3,9.8389229775905e-3,9.83673512179199e-3,9.834547920262999e-3,9.832361376322441e-3,9.83017549328924e-3,9.827990274482308e-3,9.825805723220567e-3,9.823621842822934e-3,9.821438636608327e-3,9.819256107895665e-3,9.817074260003862e-3,9.814893096251841e-3,9.812712619958518e-3,9.810532834442812e-3,9.80835374302364e-3,9.806175349019917e-3,9.803997655750568e-3,9.801820666534506e-3,9.79964438469065e-3,9.79746881353792e-3,9.795293956395229e-3,9.793119816581502e-3,9.79094639741565e-3,9.788773702216598e-3,9.78660173430326e-3,9.78443049699455e-3,9.782259993609396e-3,9.780090227466709e-3,9.777921201885408e-3,9.775752920184413e-3,9.77358538568264e-3,9.771418601699009e-3,9.769252571552433e-3,9.767087298561837e-3,9.764922786046138e-3,9.762759037324249e-3,9.760596055715092e-3,9.758433844537583e-3,9.756272407110642e-3,9.754111746753188e-3,9.751951866784134e-3,9.749792770522401e-3,9.74763446128691e-3,9.745476942396575e-3,9.743320217170314e-3,9.741164288927049e-3,9.739009160985693e-3,9.736857181176548e-3,9.734715770472581e-3,9.732575550569876e-3,9.730436528761781e-3,9.728298712341649e-3,9.726162108602823e-3,9.724026724838662e-3,9.721892568342508e-3,9.719759646407714e-3,9.717627966327632e-3,9.715497535395606e-3,9.713368360904997e-3,9.711240450149141e-3,9.709113810421399e-3,9.706988449015113e-3,9.704864373223638e-3,9.702741590340323e-3,9.700620107658518e-3,9.69849993247157e-3,9.69638107207283e-3,9.694263533755652e-3,9.692147324813381e-3,9.69003245253937e-3,9.687918924226966e-3,9.68580674716952e-3,9.683695928660386e-3,9.681586475992907e-3,9.679478396460437e-3,9.677371697356324e-3,9.67526638597392e-3,9.673162469606575e-3,9.671059955547635e-3,9.668958851090455e-3,9.666859163528382e-3,9.664760900154765e-3,9.662664068262957e-3,9.660568675146307e-3,9.658474728098162e-3,9.656382234411875e-3,9.654291201380795e-3,9.652201636298272e-3,9.650113546457654e-3,9.648026939152293e-3,9.64594182167554e-3,9.643858201320741e-3,9.641776085381252e-3,9.639695481150415e-3,9.637616395921587e-3,9.635538836988115e-3,9.633462811643347e-3,9.631388327180636e-3,9.629315390893331e-3,9.62724401007478e-3,9.625174192018337e-3,9.623105944017345e-3,9.621039273365162e-3,9.618974187355134e-3,9.616910693280608e-3,9.61484879843494e-3,9.612788510111476e-3,9.610729835603564e-3,9.608672782204562e-3,9.60661735720781e-3,9.604563567906664e-3,9.602511421594472e-3,9.600460925564585e-3,9.598412087110353e-3,9.596364913525123e-3,9.594319412102247e-3,9.592275590135075e-3,9.590233454916957e-3,9.58819301374124e-3,9.586154273901281e-3,9.584117242690423e-3,9.582081927402017e-3,9.580048335329416e-3,9.578016473765967e-3,9.575986350005021e-3,9.57395797133993e-3,9.571931345064039e-3,9.569906478470702e-3,9.567883378853267e-3,9.565862053505084e-3,9.563842509719502e-3,9.561824754789875e-3,9.55980879600955e-3,9.557794640671876e-3,9.555782296070204e-3,9.553771769497883e-3,9.551763068248263e-3,9.549756199614696e-3,9.547751170890531e-3,9.545747989369116e-3,9.543746662343804e-3,9.541747197107943e-3,9.539754142839241e-3,9.537765625916506e-3,9.535779216968694e-3,9.533794925620872e-3,9.531812761498115e-3,9.529832734225493e-3,9.52785485342808e-3,9.525879128730944e-3,9.523905569759157e-3,9.521934186137794e-3,9.519964987491922e-3,9.517997983446614e-3,9.516033183626944e-3,9.514070597657983e-3,9.512110235164802e-3,9.51015210577247e-3,9.50819621910606e-3,9.506242584790643e-3,9.504291212451294e-3,9.502342111713082e-3,9.50039529220108e-3,9.498450763540356e-3,9.496508535355984e-3,9.494568617273037e-3,9.492631018916585e-3,9.490695749911697e-3,9.488762819883449e-3,9.486832238456911e-3,9.484904015257152e-3,9.482978159909249e-3,9.481054682038269e-3,9.479133591269284e-3,9.477214897227366e-3,9.475298609537589e-3,9.473384737825021e-3,9.471473291714735e-3,9.469564280831804e-3,9.467657714801295e-3,9.465753603248287e-3,9.463851955797844e-3,9.461952782075045e-3,9.460056091704952e-3,9.458161894312646e-3,9.45627019952319e-3,9.454381016961664e-3,9.452494356253135e-3,9.450610227022675e-3,9.448728638895357e-3,9.446849601496249e-3,9.444973124450425e-3,9.443099217382959e-3,9.441227889918916e-3,9.439359151683374e-3,9.437493012301401e-3,9.43562948139807e-3,9.433768568598452e-3,9.431910283527618e-3,9.430054635810642e-3,9.428201635072594e-3,9.426351290938544e-3,9.424503613033566e-3,9.422658610982728e-3,9.420816294411107e-3,9.418976672943771e-3,9.41713975620579e-3,9.41530555382224e-3,9.413474075418189e-3,9.41164533061871e-3,9.409819329048877e-3,9.407996080333754e-3,9.40617559409842e-3,9.404357879967946e-3,9.402542947567401e-3,9.400730806521852e-3,9.39892146645638e-3,9.397114936996052e-3,9.39531122776594e-3,9.393510348391115e-3,9.391712308496648e-3,9.389917117707612e-3,9.388124785649078e-3,9.386335321946118e-3,9.384548736223804e-3,9.382765038107203e-3,9.380984237221394e-3,9.379206343191443e-3,9.377431365642425e-3,9.375659314199408e-3,9.373890198487467e-3,9.37212402813167e-3,9.37036081275709e-3,9.3686005619888e-3,9.366843285451874e-3,9.365088992771378e-3,9.3633379692541e-3,9.361592574522641e-3,9.359850283911354e-3,9.358111108000786e-3,9.356375057371486e-3,9.354642142604007e-3,9.352912374278892e-3,9.351185762976692e-3,9.349462319277958e-3,9.347742053763233e-3,9.346024977013069e-3,9.344311099608016e-3,9.342600432128622e-3,9.340892985155435e-3,9.339188769269003e-3,9.337487795049873e-3,9.335790073078599e-3,9.334095613935722e-3,9.3324044282018e-3,9.330716526457374e-3,9.329031919282995e-3,9.327350617259214e-3,9.325672630966578e-3,9.323997970985634e-3,9.322326647896933e-3,9.32065867228102e-3,9.31899405471845e-3,9.317332805789766e-3,9.315674936075519e-3,9.314020456156256e-3,9.31236937661253e-3,9.310721708024884e-3,9.309077460973869e-3,9.307436646040034e-3,9.30579927380393e-3,9.3041653548461e-3,9.302534899747096e-3,9.300907919087466e-3,9.299284423447763e-3,9.29766442340853e-3,9.296047929550317e-3,9.294434952453672e-3,9.292825502699146e-3,9.291219590867284e-3,9.289617227538639e-3,9.288018423293758e-3,9.286423188713186e-3,9.284831534377478e-3,9.28324347086718e-3,9.28165900876284e-3,9.280078158645004e-3,9.278500931094228e-3,9.276927336691053e-3,9.27535738601603e-3,9.273791089649711e-3,9.27222845817264e-3,9.270669502165369e-3,9.269114232208445e-3,9.26756265888242e-3,9.266014792767835e-3,9.264470644445246e-3,9.262930224495198e-3,9.261393543498241e-3,9.259860612034924e-3,9.258331440685795e-3,9.256806040031401e-3,9.255284420652292e-3,9.253766593129018e-3,9.252252568042126e-3,9.250742355972168e-3,9.249235967499686e-3,9.247733413205235e-3,9.24623470366936e-3,9.24473984947261e-3,9.243248861195538e-3,9.241761749418684e-3,9.240278524722603e-3,9.238799197687844e-3,9.237323778894954e-3,9.235852278924482e-3,9.234384708356976e-3,9.232921077772984e-3,9.231461397753056e-3,9.23000567887774e-3,9.228553931727586e-3,9.22710616688314e-3,9.225662394924955e-3,9.224222626433574e-3,9.222786871989548e-3,9.221355142173428e-3,9.219927447565762e-3,9.218503798747094e-3,9.217084206297979e-3,9.215668680798962e-3,9.214257232830592e-3,9.212849901789803e-3,9.211446694660678e-3,9.210047598490097e-3,9.208652623876153e-3,9.207261781416946e-3,9.205875081710568e-3,9.204492547849682e-3,9.203115697922025e-3,9.20174301928506e-3,9.200374390603618e-3,9.19901210233947e-3,9.197654242409882e-3,9.19630062964124e-3,9.194951264033543e-3,9.193606145586794e-3,9.19226527430099e-3,9.19092865017613e-3,9.189596273212215e-3,9.188268143409247e-3,9.186944260767224e-3,9.185624625286147e-3,9.184309236966016e-3,9.182998095806832e-3,9.181691201808591e-3,9.180388554971294e-3,9.179090155294948e-3,9.177796002779544e-3,9.176506097425086e-3,9.175220439231574e-3,9.173939028199008e-3,9.172661864327388e-3,9.171388947616712e-3,9.170120278066985e-3,9.1688558556782e-3,9.167604124632167e-3,9.166360476785663e-3,9.165121432598742e-3,9.163886992071399e-3,9.162657155203643e-3,9.161431921995465e-3,9.160211292446872e-3,9.158995266557859e-3,9.15778384432843e-3,9.15657702575858e-3,9.155374810848316e-3,9.154177199597631e-3,9.152984192006528e-3,9.151795788075009e-3,9.150611987803071e-3,9.149432791190716e-3,9.148258198237941e-3,9.147088208944748e-3,9.145922823311139e-3,9.14476204133711e-3,9.143605863022665e-3,9.142454288367801e-3,9.141307317372518e-3,9.140164950036818e-3,9.1390271863607e-3,9.137894026344164e-3,9.136765469987209e-3,9.135641517289838e-3,9.134522168252049e-3,9.13340742287384e-3,9.132297281155213e-3,9.13119174309617e-3,9.130090808696707e-3,9.128994477956827e-3,9.127902750876531e-3,9.126815627455813e-3,9.12573310769468e-3,9.124655191593127e-3,9.123581879151159e-3,9.12251317036877e-3,9.121449065245965e-3,9.120389563782739e-3,9.119334665979098e-3,9.118284371835038e-3,9.11723868135056e-3,9.116197594525663e-3,9.115161111360352e-3,9.114129231854617e-3,9.113101956008469e-3,9.1120792838219e-3,9.111061215294916e-3,9.110047750427511e-3,9.109038889219689e-3,9.108034631671449e-3,9.10703497778279e-3,9.106039927553716e-3,9.10504948098422e-3,9.10406363807431e-3,9.103082398823981e-3,9.102105763233233e-3,9.101133731302065e-3,9.100166303030482e-3,9.09920347841848e-3,9.09824525746606e-3,9.097291640173222e-3,9.096342626539968e-3,9.095402221106452e-3,9.094480806927997e-3,9.09356453793728e-3,9.092653414134299e-3,9.091747435519056e-3,9.090846602091548e-3,9.089950913851778e-3,9.089060370799746e-3,9.088174972935452e-3,9.087294720258893e-3,9.086419612770071e-3,9.085549650468986e-3,9.084684833355637e-3,9.083825161430026e-3,9.082970634692152e-3,9.082121253142015e-3,9.081277016779615e-3,9.080437925604952e-3,9.079603979618026e-3,9.078775178818835e-3,9.077951523207383e-3,9.077133012783668e-3,9.07631964754769e-3,9.075511427499449e-3,9.074708352638943e-3,9.073910422966175e-3,9.073117638481145e-3,9.07232999918385e-3,9.071547505074296e-3,9.070770156152475e-3,9.069997952418392e-3,9.069230893872045e-3,9.068468980513437e-3,9.067712212342564e-3,9.06696058935943e-3,9.066214111564034e-3,9.06547277895637e-3,9.064736591536447e-3,9.064005549304258e-3,9.063279652259807e-3,9.062558900403094e-3,9.061843293734119e-3,9.061132832252879e-3,9.060427515959377e-3,9.059727344853611e-3,9.059032318935581e-3,9.05834243820529e-3,9.057657702662735e-3,9.056978112307918e-3,9.056303667140837e-3,9.055634367161494e-3,9.054970212369886e-3,9.054311202766016e-3,9.053657338349883e-3,9.053008619121488e-3,9.052365045080828e-3,9.051726616227905e-3,9.05109333256272e-3,9.050465194085271e-3,9.049842200795561e-3,9.049224352693586e-3,9.048611649779348e-3,9.04800409205285e-3,9.047401679514084e-3,9.046804412163057e-3,9.046212289999767e-3,9.045625313024218e-3,9.045057889322639e-3,9.044501220899594e-3,9.043950278237175e-3,9.043405061335387e-3,9.042865570194224e-3,9.042331804813685e-3,9.041803765193777e-3,9.041281451334496e-3,9.040764863235844e-3,9.040254000897818e-3,9.039748864320416e-3,9.039249453503642e-3,9.038755768447497e-3,9.038267809151977e-3,9.037785575617087e-3,9.037309067842824e-3,9.036838285829187e-3,9.03637322957618e-3,9.035913899083795e-3,9.035460294352041e-3,9.03501241538091e-3,9.03457026217041e-3,9.034133834720537e-3,9.033703133031291e-3,9.033278157102672e-3,9.03285890693468e-3,9.032445382527314e-3,9.032037583880579e-3,9.031635510994467e-3,9.031239163868984e-3,9.030848542504126e-3,9.030463646899899e-3,9.030084477056296e-3,9.029711032973323e-3,9.029343314650976e-3,9.028981322089255e-3,9.028625055288163e-3,9.028274514247696e-3,9.027929698967858e-3,9.027590609448646e-3,9.027257245690062e-3,9.026929607692104e-3,9.026607695454776e-3,9.026291508978074e-3,9.025981048261997e-3,9.02567631330655e-3,9.025377304111728e-3,9.025084020677535e-3,9.02479646300397e-3,9.02451463109103e-3,9.024238524938716e-3,9.023968144547033e-3,9.023703489915975e-3,9.023444561045545e-3,9.02319135793574e-3,9.022943880586564e-3,9.022702128998016e-3,9.022466103170094e-3,9.0222358031028e-3,9.022011228796131e-3,9.021792380250093e-3,9.021579257464678e-3,9.021371860439893e-3,9.021170189175734e-3,9.020974243672203e-3,9.020784023929298e-3,9.020604550525203e-3,9.020445840527542e-3,9.020293446295796e-3,9.020147367829965e-3,9.020007605130054e-3,9.019874158196056e-3,9.019747027027975e-3,9.019626211625812e-3,9.019511711989562e-3,9.01940352811923e-3,9.019301660014814e-3,9.01920610767631e-3,9.019116871103728e-3,9.01903395029706e-3,9.018957345256309e-3,9.018887055981473e-3,9.018823082472554e-3,9.018765424729548e-3,9.018714082752462e-3,9.01866905654129e-3,9.018630346096035e-3,9.018597951416697e-3,9.018571872503274e-3,9.018552109355768e-3,9.018538661974178e-3,9.018531530358503e-3,9.018530714508744e-3,9.018536214424904e-3,9.018548030106975e-3,9.018566161554966e-3,9.018590608768874e-3,9.018621371748697e-3,9.018658450494434e-3,9.018701845006088e-3,9.018751555283661e-3,9.018807581327146e-3,9.01886992313655e-3,9.01893858071187e-3,9.019013554053105e-3,9.019094843160255e-3,9.019182448033325e-3,9.01927636867231e-3,9.019376605077208e-3,9.019483157248025e-3,9.019596025184757e-3,9.019715208887403e-3,9.019840708355969e-3,9.01997252359045e-3,9.020110654590846e-3,9.02025510135716e-3,9.02040586388939e-3,9.020562942187534e-3,9.020726336251597e-3,9.020896046081573e-3,9.021072071677468e-3,9.021254413039276e-3,9.021443070167001e-3,9.021638043060646e-3,9.021839331720205e-3,9.022046936145679e-3,9.022260856337068e-3,9.022481092294374e-3,9.0227076440176e-3,9.022940511506736e-3,9.023179694761792e-3,9.023425193782764e-3,9.023677008569651e-3,9.023950067598343e-3,9.024234369683796e-3,9.024525562842363e-3,9.024823647074048e-3,9.025128622378848e-3,9.025440488756763e-3,9.025759246207795e-3,9.026084894731942e-3,9.026417434329203e-3,9.02675686499958e-3,9.027103186743074e-3,9.027456399559682e-3,9.027816503449403e-3,9.028183498412242e-3,9.028557384448199e-3,9.02893816155727e-3,9.029325829739455e-3,9.029720388994755e-3,9.030121839323172e-3,9.030530180724703e-3,9.030945413199352e-3,9.031367536747114e-3,9.031796551367993e-3,9.032232457061987e-3,9.032675253829097e-3,9.033124941669322e-3,9.033581520582663e-3,9.03404499056912e-3,9.03451535162869e-3,9.034992603761376e-3,9.035468021808114e-3,9.0359457132646e-3,9.036430332254075e-3,9.036923431222805e-3,9.037424917992356e-3,9.03793358072511e-3,9.03844941942106e-3,9.038972434080209e-3,9.039502624702557e-3,9.040039991288102e-3,9.040584533836847e-3,9.04113625234879e-3,9.041695146823932e-3,9.042261217262272e-3,9.042834463663812e-3,9.043414886028549e-3,9.044002484356483e-3,9.044597258647619e-3,9.04519920890195e-3,9.045808335119481e-3,9.04642463730021e-3,9.047048115444139e-3,9.047678769551265e-3,9.048316599621591e-3,9.048961605655114e-3,9.04961647521898e-3,9.050282786763945e-3,9.05095654868791e-3,9.05163776099087e-3,9.052326423672829e-3,9.053022536733785e-3,9.053726100173737e-3,9.05443711399269e-3,9.055155578190638e-3,9.055881492767585e-3,9.056614857723529e-3,9.05735567305847e-3,9.05810393877241e-3,9.058859654865347e-3,9.059622821337281e-3,9.060393438188211e-3,9.061171505418141e-3,9.061957023027069e-3,9.062749991014992e-3,9.063550409381916e-3,9.064358278127837e-3,9.065173597252752e-3,9.065996366756666e-3,9.066826586639579e-3,9.06766425690149e-3,9.068509377542397e-3,9.069361948562303e-3,9.070221969961203e-3,9.071089441739105e-3,9.071964363896002e-3,9.072846736431897e-3,9.07373655934679e-3,9.07463383264068e-3,9.07553855631357e-3,9.076450730365454e-3,9.077370354796336e-3,9.07829742960622e-3,9.079231954795096e-3,9.080173930362971e-3,9.081123356309844e-3,9.082080232635716e-3,9.083044559340584e-3,9.084016336424451e-3,9.084995563887314e-3,9.085982241729174e-3,9.086976369950034e-3,9.08797794854989e-3,9.088986977528744e-3,9.090003456886594e-3,9.091031907015957e-3,9.092072365316664e-3,9.093120630628396e-3,9.09417670295115e-3,9.095240582284924e-3,9.096312268629725e-3,9.097391761985544e-3,9.098479062352388e-3,9.099574169730252e-3,9.10067708411914e-3,9.101787805519049e-3,9.10290633392998e-3,9.104032669351933e-3,9.105166811784911e-3,9.106308761228908e-3,9.10745851768393e-3,9.10861608114997e-3,9.109781451627039e-3,9.110954629115124e-3,9.112135613614233e-3,9.113324405124365e-3,9.114521003645518e-3,9.115725409177695e-3,9.116937621720892e-3,9.118157641275115e-3,9.119385467840357e-3,9.120621101416622e-3,9.12186454200391e-3,9.12311578960222e-3,9.12437484421155e-3,9.125641705831904e-3,9.126916374463282e-3,9.12819885010568e-3,9.1294891327591e-3,9.130787222423543e-3,9.132093119099008e-3,9.133406822785496e-3,9.134728333483003e-3,9.136057651191536e-3,9.13739477591109e-3,9.138739707641667e-3,9.140092446383266e-3,9.141452992135887e-3,9.142821344899528e-3,9.144197504674196e-3,9.145581471459881e-3,9.14697324525659e-3,9.148372826064323e-3,9.149780213883078e-3,9.151201457120754e-3,9.152634392388602e-3,9.154075523131112e-3,9.155524849348288e-3,9.156982371040125e-3,9.158448088206626e-3,9.159922000847791e-3,9.16140410896362e-3,9.162894412554112e-3,9.16439291161927e-3,9.16589960615909e-3,9.167414496173571e-3,9.16893758166272e-3,9.17046886262653e-3,9.172008339065006e-3,9.173556010978143e-3,9.175111878365944e-3,9.17667594122841e-3,9.178248199565538e-3,9.17982865337733e-3,9.181417302663787e-3,9.183014147424905e-3,9.184619187660689e-3,9.186232423371136e-3,9.187853854556245e-3,9.189483481216018e-3,9.191121303350458e-3,9.192767320959559e-3,9.194421534043323e-3,9.19608394260175e-3,9.197754546634844e-3,9.199433346142599e-3,9.201120341125019e-3,9.2028155315821e-3,9.204518917513848e-3,9.206230498920259e-3,9.207950275801331e-3,9.20967824815707e-3,9.21141441598747e-3,9.213158779292534e-3,9.214911338072262e-3,9.216672092326655e-3,9.218441042055709e-3,9.220218187259427e-3,9.222003527937811e-3,9.223797064090858e-3,9.225598795718567e-3,9.22740872282094e-3,9.229226845397977e-3,9.23105999694785e-3,9.232904071035877e-3,9.234756784471485e-3,9.23661814141747e-3,9.238488146036635e-3,9.240366802491776e-3,9.242254114945692e-3,9.244150087561175e-3,9.246054724501034e-3,9.247968029928055e-3,9.249890008005045e-3,9.251820662894795e-3,9.25375999876011e-3,9.255708019763782e-3,9.257664730068614e-3,9.2596301338374e-3,9.26160423523294e-3,9.263587038418031e-3,9.265578547555471e-3,9.267578766808062e-3,9.269587700338594e-3,9.27160535230987e-3,9.273631726884687e-3,9.275666828225846e-3,9.27771066049614e-3,9.279763227858371e-3,9.281824534475333e-3,9.283894584509827e-3,9.28597338212465e-3,9.288060931482602e-3,9.290157236746479e-3,9.292262302079078e-3,9.294376131643198e-3,9.296498729601638e-3,9.298630100117194e-3,9.300770247352666e-3,9.30291917547085e-3,9.305076888634547e-3,9.30724339100655e-3,9.309418686749662e-3,9.311602780026679e-3,9.313795675000399e-3,9.315997375833619e-3,9.318207886689139e-3,9.320427211729756e-3,9.322655355118267e-3,9.324892321017469e-3,9.327138113590165e-3,9.32939273699915e-3,9.331656195407219e-3,9.333928492977175e-3,9.336209633871813e-3,9.33849962225393e-3,9.34079846228633e-3,9.343106158131803e-3,9.345422713953153e-3,9.347748133913173e-3,9.350082422174666e-3,9.352425582900427e-3,9.354777620253255e-3,9.357138538395947e-3,9.359508341491301e-3,9.361887033702117e-3,9.364274619191188e-3,9.366671102121318e-3,9.369076486655303e-3,9.37149077695594e-3,9.373913977186028e-3,9.376346091508362e-3,9.378787124085743e-3,9.38123707908097e-3,9.38369596065684e-3,9.386163772976148e-3,9.388640520201696e-3,9.39112620649628e-3,9.393620836022697e-3,9.396126211420866e-3,9.398644877038093e-3,9.401172735817372e-3,9.40370979497562e-3,9.406256061729764e-3,9.408811543296723e-3,9.41137624689342e-3,9.413950179736775e-3,9.416533349043712e-3,9.419125762031152e-3,9.421727425916017e-3,9.424334644393085e-3,9.426951106429146e-3,9.429576577252212e-3,9.432213500821313e-3,9.434859977080596e-3,9.43751575440916e-3,9.44018083280701e-3,9.442855212274144e-3,9.445538892810563e-3,9.448231874416266e-3,9.450934157091253e-3,9.453645740835523e-3,9.45636662564908e-3,9.45909681153192e-3,9.461836298484044e-3,9.464585086505453e-3,9.467343175596145e-3,9.470110565756123e-3,9.472887256985384e-3,9.475673249283929e-3,9.478469947781032e-3,9.481280103207665e-3,9.484099825412859e-3,9.486929114396617e-3,9.489767970158934e-3,9.492616392699816e-3,9.495474382019259e-3,9.498341938117265e-3,9.501219060993833e-3,9.504105750648964e-3,9.507002007082654e-3,9.50990783029491e-3,9.512823220285727e-3,9.515748177055106e-3,9.518682700603047e-3,9.521626790929551e-3,9.524580448034616e-3,9.527543671918244e-3,9.530516462580435e-3,9.533498820021188e-3,9.536490744240502e-3,9.53949223523838e-3,9.542503293014818e-3,9.545523917569819e-3,9.548554108903384e-3,9.55159386701551e-3,9.554643191906197e-3,9.557702083575448e-3,9.560770542023263e-3,9.563848567249638e-3,9.566936159254575e-3,9.570033318038075e-3,9.573140043600136e-3,9.576256335940761e-3,9.579382195059946e-3,9.582517620957695e-3,9.585662613634006e-3,9.58881717308888e-3,9.591981299322315e-3,9.595154992334312e-3,9.598338252124871e-3,9.601537399098248e-3,9.604746952695045e-3,9.60796640468327e-3,9.611195755062918e-3,9.614435003833991e-3,9.617684150996487e-3,9.620943196550411e-3,9.624212140495757e-3,9.627490982832528e-3,9.630779723560726e-3,9.634078362680347e-3,9.637386900191391e-3,9.640705336093862e-3,9.644033670387755e-3,9.647371903073076e-3,9.65072003414982e-3,9.65407806361799e-3,9.657445991477581e-3,9.660823817728599e-3,9.664211542371043e-3,9.667609165404911e-3,9.671016686830203e-3,9.67443410664692e-3,9.67786142485506e-3,9.681298641454627e-3,9.684745756445618e-3,9.688202769828033e-3,9.691669681601872e-3,9.695146491767137e-3,9.698633200323827e-3,9.70212980727194e-3,9.70563631261148e-3,9.709152716342442e-3,9.71267901846483e-3,9.716215218978643e-3,9.719761317883883e-3,9.723317315180544e-3,9.72688321086863e-3,9.730459004948141e-3,9.734044697419076e-3,9.737644673551331e-3,9.741257920428464e-3,9.744881430666544e-3,9.748515204265569e-3,9.752159241225536e-3,9.755813541546454e-3,9.759478105228314e-3,9.76315293227112e-3,9.766838022674872e-3,9.77053337643957e-3,9.774238993565212e-3,9.777954874051802e-3,9.781681017899337e-3,9.785417425107816e-3,9.789164095677242e-3,9.792921029607613e-3,9.79668822689893e-3,9.800465687551193e-3,9.8042534115644e-3,9.808051398938554e-3,9.811859649673653e-3,9.815678163769697e-3,9.819506941226687e-3,9.823345982044623e-3,9.827195286223504e-3,9.83105485376333e-3,9.834924684664103e-3,9.838804778925823e-3,9.842695136548486e-3,9.846595757532096e-3,9.85050664187665e-3,9.854427789582152e-3,9.858359200648597e-3,9.862300875075988e-3,9.866252812864325e-3,9.870215014013608e-3,9.874187478523836e-3,9.87817020639501e-3,9.882163197627131e-3,9.886166452220195e-3,9.890182110155021e-3,9.894214731376335e-3,9.898258097065963e-3,9.902312211346046e-3,9.906377078338724e-3,9.910452702166138e-3,9.914539086950428e-3,9.918636236813735e-3,9.922744155878198e-3,9.926862848265959e-3,9.930992318099158e-3,9.935132569499936e-3,9.93928360659043e-3,9.943445433492787e-3,9.94761805432914e-3,9.951801473221633e-3,9.955995694292407e-3,9.960200721663603e-3,9.964416559457361e-3,9.968643211795818e-3,9.972880682801118e-3,9.9771289765954e-3,9.981388097300804e-3,9.985658049039474e-3,9.989938835933547e-3,9.994230462105161e-3,9.998532931676463e-3,1.000284624876959e-2,1.000717041750668e-2,1.0011505442009877e-2,1.001585132640132e-2,1.0020208074803149e-2,1.0024575691337507e-2,1.0028954180126531e-2,1.0033343545292363e-2,1.0037743790957144e-2,1.0042154921243013e-2,1.0046576940272112e-2,1.005100985216658e-2,1.0055453661048559e-2,1.0059908371040188e-2,1.0064373986263607e-2,1.0068850510840957e-2,1.007333794889438e-2,1.0077836304546017e-2,1.0082345581918003e-2,1.0086865785132484e-2,1.0091396918311596e-2,1.0095938985577485e-2,1.0100491991052285e-2,1.0105055938858144e-2,1.0109630833117193e-2,1.011421667795158e-2,1.0118813477483444e-2,1.0123421235834923e-2,1.012803995712816e-2,1.0132669645485294e-2,1.0137310305028464e-2,1.0141961939879813e-2,1.0146624554161479e-2,1.0151298151995605e-2,1.0155982737504333e-2,1.0160678314809797e-2,1.0165384888034144e-2,1.017010246129951e-2,1.0174831038728037e-2,1.0179570624441867e-2,1.0184321222563136e-2,1.018908283721399e-2,1.0193855472516564e-2,1.0198639132593003e-2,1.0203433821565445e-2,1.0208239543556031e-2,1.0213063218983959e-2,1.0217899147217865e-2,1.022274644761711e-2,1.0227605128704886e-2,1.0232475199004385e-2,1.0237356667038807e-2,1.0242249541331348e-2,1.0247153830405201e-2,1.025206954278356e-2,1.0256996686989626e-2,1.0261935271546589e-2,1.0266885304977645e-2,1.0271846795805992e-2,1.0276819752554824e-2,1.0281804183747339e-2,1.0286800097906725e-2,1.0291807503556186e-2,1.0296826409218912e-2,1.0301856823418103e-2,1.030689875467695e-2,1.031195221151865e-2,1.03170172024664e-2,1.0322093736043394e-2,1.0327181820772826e-2,1.0332281465177895e-2,1.0337392677781793e-2,1.0342515467107717e-2,1.0347649841678862e-2,1.0352795810018424e-2,1.0357953380649598e-2,1.0363122562095579e-2,1.0368303362879564e-2,1.0373495791524745e-2,1.0378699856554324e-2,1.038391556649149e-2,1.038914292985944e-2,1.0394381955181371e-2,1.0399632650980477e-2,1.0404895025779955e-2,1.0410169088103e-2,1.0415454846472804e-2,1.0420752309412565e-2,1.0426061485445483e-2,1.0431382383094743e-2,1.0436715010883554e-2,1.0442059377335099e-2,1.0447415490972578e-2,1.045278336031919e-2,1.0458162993898125e-2,1.0463554400232583e-2,1.0468957587845754e-2,1.0474372565260839e-2,1.0479799341001031e-2,1.0485237923589524e-2,1.0490688321549516e-2,1.04961505434042e-2,1.0501624597676775e-2,1.0507110492890432e-2,1.0512608237568371e-2,1.051811784023378e-2,1.0523639309409864e-2,1.0529172653619813e-2,1.0534717881386824e-2,1.0540275001234091e-2,1.054584402168481e-2,1.0551424951262175e-2,1.0557017798489384e-2,1.056262257188963e-2,1.0568239279986114e-2,1.0573867931302026e-2,1.057950853436056e-2,1.0585161097684918e-2,1.059082789064642e-2,1.0596508906816035e-2,1.0602202091792488e-2,1.0607907456575446e-2,1.0613625012164566e-2,1.061935476955952e-2,1.0625096739759969e-2,1.0630850933765578e-2,1.0636617362576017e-2,1.0642396037190941e-2,1.0648186968610026e-2,1.0653990167832932e-2,1.0659805645859319e-2,1.066563341368886e-2,1.0671473482321215e-2,1.067732586275605e-2,1.068319056599303e-2,1.068906760303182e-2,1.0694956984872085e-2,1.0700858722513489e-2,1.0706772826955698e-2,1.0712699309198378e-2,1.0718638180241193e-2,1.0724589451083804e-2,1.073055313272588e-2,1.0736529236167084e-2,1.0742517772407083e-2,1.0748518752445542e-2,1.0754532187282121e-2,1.076055808791649e-2,1.0766596465348312e-2,1.0772647330577253e-2,1.0778710694602978e-2,1.0784786568425148e-2,1.0790874963043434e-2,1.0796975889457494e-2,1.0803089358666999e-2,1.080921538167161e-2,1.0815353969470996e-2,1.0821505133064816e-2,1.0827668883452738e-2,1.0833845231634429e-2,1.084003418860955e-2,1.0846235765377767e-2,1.0852449972938749e-2,1.0858676822292156e-2,1.0864916324437654e-2,1.0871168490374904e-2,1.0877433331103581e-2,1.0883710857623342e-2,1.0890001080933853e-2,1.0896304012034778e-2,1.0902619661925786e-2,1.090894804160654e-2,1.0915289162076703e-2,1.0921643034335939e-2,1.0928009669383915e-2,1.0934389078220301e-2,1.0940781271844752e-2,1.0947186261256937e-2,1.0953604057456523e-2,1.0960034671443176e-2,1.0966478114216553e-2,1.0972934396776327e-2,1.0979403530122162e-2,1.0985885525253718e-2,1.0992380393170662e-2,1.0998888144872663e-2,1.100540879135938e-2,1.1011942343630482e-2,1.1018488812685629e-2,1.102504820952449e-2,1.1031620833841798e-2,1.1038208078856696e-2,1.1044808365003425e-2,1.1051421704374583e-2,1.1058048109062758e-2,1.1064687591160543e-2,1.107134016276053e-2,1.107800583595531e-2,1.1084684622837473e-2,1.1091376535499613e-2,1.1098081586034314e-2,1.1104799786534178e-2,1.1111531149091788e-2,1.1118275685799739e-2,1.1125033408750621e-2,1.1131804330037028e-2,1.1138588461751546e-2,1.1145385815986772e-2,1.1152196404835295e-2,1.1159020240389705e-2,1.1165857334742596e-2,1.1172707699986559e-2,1.1179571348214179e-2,1.1186448291518056e-2,1.1193338541990778e-2,1.1200242111724934e-2,1.120715901281312e-2,1.1214089257347924e-2,1.1221032857421938e-2,1.1227989825127753e-2,1.1234960172557963e-2,1.1241943911805151e-2,1.124894105496192e-2,1.1255951614120853e-2,1.1262975601374545e-2,1.1270013028815586e-2,1.1277063908536571e-2,1.1284128252630086e-2,1.1291206073188722e-2,1.1298297382305072e-2,1.130540219207173e-2,1.1312520514581283e-2,1.1319652361926327e-2,1.132679774619945e-2,1.1333956679493244e-2,1.1341129173900302e-2,1.1348315241513215e-2,1.1355514894424568e-2,1.1362728144726964e-2,1.1369955004512983e-2,1.1377195485875223e-2,1.1384449600906272e-2,1.1391717361698724e-2,1.139899878034517e-2,1.1406293868938195e-2,1.1413602639570402e-2,1.1420925104334373e-2,1.1428261275322702e-2,1.1435611164627981e-2,1.1442974784342804e-2,1.1450352146559758e-2,1.1457743263371433e-2,1.1465148146870423e-2,1.1472566809149322e-2,1.1479999262300719e-2,1.14874455184172e-2,1.1494905589591367e-2,1.1502379487915803e-2,1.1509867225483103e-2,1.1517368814385854e-2,1.1524884266716653e-2,1.1532413594568091e-2,1.1539956810032753e-2,1.1547514583502606e-2,1.1555086480747512e-2,1.1562672336965575e-2,1.1570272164722508e-2,1.1577885976584015e-2,1.1585513785115815e-2,1.1593155602883605e-2,1.1600811442453104e-2,1.1608481316390024e-2,1.1616165237260067e-2,1.1623863217628953e-2,1.1631575270062384e-2,1.163930140712607e-2,1.1647041641385728e-2,1.1654795985407059e-2,1.1662564451755779e-2,1.1670347052997599e-2,1.1678143801698224e-2,1.1685954710423371e-2,1.1693779791738742e-2,1.170161905821005e-2,1.170947252240301e-2,1.1717340196883329e-2,1.1725222094216711e-2,1.1733118226968875e-2,1.1741028607705529e-2,1.1748953248992375e-2,1.1756892163395134e-2,1.176484536347951e-2,1.1772812861811217e-2,1.178079467095596e-2,1.178879080347945e-2,1.1796801271947403e-2,1.1804826088925522e-2,1.1812865266979519e-2,1.1820918818675108e-2,1.1828986756577993e-2,1.1837069093253888e-2,1.18451658412685e-2,1.1853277013187547e-2,1.1861402621576728e-2,1.186954267900176e-2,1.187769719802835e-2,1.188586619122221e-2,1.1894049671149048e-2,1.1902247650374577e-2,1.1910460141464503e-2,1.191868715698454e-2,1.1926928709500396e-2,1.1935184811577784e-2,1.1943455475782409e-2,1.1951740714679982e-2,1.196004054083622e-2,1.1968354966816825e-2,1.197668400518751e-2,1.1985027668513984e-2,1.1993385969361961e-2,1.2001758920297144e-2,1.2010146533885251e-2,1.2018548822691984e-2,1.2026965799283059e-2,1.2035397476224188e-2,1.2043843866081073e-2,1.2052305761211404e-2,1.2060782667863932e-2,1.2069273786543136e-2,1.2077781284404851e-2,1.2086304256302513e-2,1.209484187550549e-2,1.2103394142013781e-2,1.2111961055827385e-2,1.2120542616946301e-2,1.2129138825370539e-2,1.2137749681100084e-2,1.2146375184134946e-2,1.2155015334475123e-2,1.2163670132120614e-2,1.217233957707142e-2,1.2181023669327539e-2,1.2189724210513305e-2,1.219844268229633e-2,1.2207176123602509e-2,1.2215924534431839e-2,1.2224687914784321e-2,1.2233466264659954e-2,1.224225958405874e-2,1.225106787298068e-2,1.2259891131425771e-2,1.2268729359394014e-2,1.2277582556885408e-2,1.2286450723899956e-2,1.2295333860437655e-2,1.2304231966498509e-2,1.2313145042082512e-2,1.2322073087189672e-2,1.2331016101819978e-2,1.2339974085973442e-2,1.2348947039650051e-2,1.235793496284982e-2,1.2366937855572737e-2,1.2375955717818807e-2,1.238498854958803e-2,1.2394036350880403e-2,1.240309912169593e-2,1.241217686203461e-2,1.2421269571896444e-2,1.2430377251281422e-2,1.243949990018956e-2,1.244863751862085e-2,1.245779301880433e-2,1.24669661495492e-2,1.247615459902403e-2,1.2485358367228827e-2,1.2494577454163587e-2,1.2503811859828315e-2,1.2513061584223006e-2,1.2522326627347662e-2,1.2531606989202285e-2,1.2540902669786868e-2,1.2550213669101423e-2,1.2559539987145936e-2,1.2568881623920416e-2,1.2578238579424863e-2,1.2587610853659274e-2,1.259699844662365e-2,1.260640135831799e-2,1.2615819588742297e-2,1.2625253137896565e-2,1.2634702005780802e-2,1.2644166192395001e-2,1.2653645697739163e-2,1.2663140521813296e-2,1.2672650664617391e-2,1.2682176126151449e-2,1.2691716906415471e-2,1.2701273005409462e-2,1.2710844423133416e-2,1.2720431159587334e-2,1.2730033214771218e-2,1.2739654463209793e-2,1.274929277912273e-2,1.2758946762201845e-2,1.2768616412447134e-2,1.2778301729858601e-2,1.2788002714436244e-2,1.2797719366180063e-2,1.2807451685090057e-2,1.2817199671166225e-2,1.2826963324408571e-2,1.2836742644817092e-2,1.2846537632391788e-2,1.2856348287132663e-2,1.2866174609039714e-2,1.2876016598112936e-2,1.2885874254352335e-2,1.2895747577757915e-2,1.2905636568329664e-2,1.2915541226067594e-2,1.2925461550971696e-2,1.2935397543041979e-2,1.2945349202278434e-2,1.2955316528681067e-2,1.2965299522249873e-2,1.2975298182984856e-2,1.2985312510886016e-2,1.2995342505953352e-2,1.3005388168186863e-2,1.301544949758655e-2,1.3025526494152413e-2,1.3035625075257937e-2,1.3045740370947346e-2,1.3055871797726132e-2,1.3066019358988715e-2,1.3076183058129508e-2,1.3086362898542933e-2,1.3096558883623407e-2,1.3106771016765347e-2,1.3116999301363178e-2,1.312724374081131e-2,1.3137504338504165e-2,1.314778109783616e-2,1.3158074022201717e-2,1.316838311499525e-2,1.317870837961118e-2,1.3189049819443922e-2,1.3199407437887898e-2,1.3209781238337527e-2,1.322017122418722e-2,1.3230577398831406e-2,1.3240999765664495e-2,1.3251438328080909e-2,1.3261893089475065e-2,1.3272364053241382e-2,1.3282851222774278e-2,1.3293354601468174e-2,1.3303874192717485e-2,1.3314409999916626e-2,1.3324962026460023e-2,1.3335530275742087e-2,1.3346114751157248e-2,1.335671545609991e-2,1.3367332393964497e-2,1.3377965568145432e-2,1.3388614982037129e-2,1.3399280639034002e-2,1.3409962542530478e-2,1.3420660695920971e-2,1.3431375102599898e-2,1.344210576596168e-2,1.3452852689400734e-2,1.3463615876311478e-2,1.3474395330088332e-2,1.3485191054125715e-2,1.349600305181804e-2,1.3506831326559731e-2,1.3517675881745201e-2,1.3528536720768876e-2,1.3539413847025165e-2,1.3550307263908493e-2,1.3561216974813276e-2,1.3572142983133936e-2,1.3583085292264886e-2,1.3594043905600548e-2,1.3605018826535335e-2,1.3616010058463671e-2,1.362701760477997e-2,1.3638041468878655e-2,1.3649081654154143e-2,1.3660138164000852e-2,1.3671211001813195e-2,1.3682300170985599e-2,1.3693405674912477e-2,1.3704527516988248e-2,1.371566570060733e-2,1.3726824853004208e-2,1.3738000975454084e-2,1.3749193683435098e-2,1.3760402983836148e-2,1.3771628883546133e-2,1.3782871389453954e-2,1.379413050844851e-2,1.3805406247418705e-2,1.3816698613253435e-2,1.38280076128416e-2,1.3839333253072105e-2,1.3850675540833846e-2,1.3862034483015725e-2,1.387341008650664e-2,1.3884802358195497e-2,1.389621130497119e-2,1.3907636933722621e-2,1.391907925133869e-2,1.3930538264708301e-2,1.3942013980720347e-2,1.3953506406263735e-2,1.3965015548227362e-2,1.3976541413500129e-2,1.3988084008970935e-2,1.399964334152868e-2,1.4011219418062269e-2,1.4022812245460599e-2,1.4034421830612568e-2,1.4046048180407078e-2,1.4057691301733028e-2,1.4069351201479324e-2,1.4081027886534857e-2,1.4092721363788535e-2,1.4104431640129254e-2,1.4116158722445916e-2,1.4127902617627423e-2,1.4139663332562669e-2,1.4151440874140563e-2,1.4163235249249994e-2,1.4175046464779873e-2,1.4186874527619095e-2,1.4198719444656562e-2,1.4210581222781172e-2,1.4222459868881827e-2,1.4234355389847428e-2,1.4246267792566873e-2,1.4258197083929062e-2,1.4270143270822898e-2,1.4282106360137279e-2,1.4294086358761105e-2,1.430608327358328e-2,1.4318097111492699e-2,1.4330127879378264e-2,1.434217558412888e-2,1.435424023263344e-2,1.4366321831780847e-2,1.4378420388460003e-2,1.4390535909559805e-2,1.4402668401969156e-2,1.4414817872576957e-2,1.44269843282721e-2,1.44391677759435e-2,1.4451368222480044e-2,1.446358567477064e-2,1.447582013970418e-2,1.4488070122289592e-2,1.4500336953495811e-2,1.4512620743174758e-2,1.4524921497097033e-2,1.4537239221033236e-2,1.4549573920753971e-2,1.4561925602029832e-2,1.4574294270631427e-2,1.4586679932329354e-2,1.4599082592894214e-2,1.4611502258096607e-2,1.4623938933707132e-2,1.4636392625496396e-2,1.464886333923499e-2,1.4661351080693523e-2,1.4673855855642593e-2,1.4686377669852802e-2,1.469891652909475e-2,1.4711472439139036e-2,1.472404540575626e-2,1.473663543471703e-2,1.474924253179194e-2,1.4761866702751592e-2,1.4774507953366585e-2,1.4787166289407523e-2,1.4799841716645008e-2,1.4812534240849634e-2,1.482524386779201e-2,1.4837970603242732e-2,1.4850714452972402e-2,1.486347542275162e-2,1.4876253518350986e-2,1.4889048745541105e-2,1.4901861110092573e-2,1.4914690617775991e-2,1.492753727436196e-2,1.4940401085621087e-2,1.4953282057323965e-2,1.4966180195241197e-2,1.4979095505143383e-2,1.499202799280113e-2,1.500497766398503e-2,1.5017944524465686e-2,1.5030928580013703e-2,1.504392983639968e-2,1.5056948299394213e-2,1.5069983974767909e-2,1.5083036868291363e-2,1.5096106985735184e-2,1.5109194332869964e-2,1.5122298915466308e-2,1.513542073929482e-2,1.5148559810126092e-2,1.5161716133730732e-2,1.5174889715879339e-2,1.518808056234251e-2,1.5201288678890855e-2,1.5214514071294961e-2,1.5227756745325444e-2,1.5241016706752894e-2,1.5254293961347915e-2,1.5267588514881107e-2,1.5280900373123074e-2,1.5294229541844413e-2,1.5307576026815727e-2,1.532093296251648e-2,1.5334306519859713e-2,1.5347697073290732e-2,1.5361104623538234e-2,1.5374529171330913e-2,1.5387970717397458e-2,1.5401429262466565e-2,1.5414904807266924e-2,1.542839735252723e-2,1.5441906898976173e-2,1.5455433447342452e-2,1.5468976998354752e-2,1.548253755274177e-2,1.54961151112322e-2,1.5509709674554728e-2,1.5523321243438058e-2,1.5536949818610873e-2,1.5550595400801864e-2,1.5564257990739737e-2,1.5577937589153174e-2,1.5591634196770872e-2,1.560534781432152e-2,1.5619078442533813e-2,1.5632826082136442e-2,1.5646590733858105e-2,1.566037239842749e-2,1.5674171076573293e-2,1.5687986769024203e-2,1.5701819476508914e-2,1.571566919975612e-2,1.5729535939494516e-2,1.574341969645279e-2,1.5757320471359637e-2,1.5771238264943747e-2,1.578517307793382e-2,1.579912491105854e-2,1.5813093765046606e-2,1.582707964062671e-2,1.5841082538527538e-2,1.5855102459477792e-2,1.5869139404206162e-2,1.5883193373441337e-2,1.5897264367912015e-2,1.5911352388346886e-2,1.592545743547464e-2,1.5939579510023973e-2,1.5953718612723582e-2,1.596787474430215e-2,1.5982047905488378e-2,1.5996238097010958e-2,1.601044531959858e-2,1.6024669573979935e-2,1.603891086088372e-2,1.6053169181038628e-2,1.6067444535173343e-2,1.608173692401657e-2,1.6096046348296995e-2,1.6110372808743313e-2,1.6124716306084218e-2,1.6139076841048396e-2,1.6153454414364547e-2,1.616784902676136e-2,1.618226067896753e-2,1.619668937171175e-2,1.6211135105722706e-2,1.622557327356478e-2,1.624002658514138e-2,1.6254496021809665e-2,1.6268981578221826e-2,1.6283483249030048e-2,1.6298001028886525e-2,1.6312534912443444e-2,1.6327084894352993e-2,1.6341650969267367e-2,1.6356233131838753e-2,1.6370831376719342e-2,1.6385445698561322e-2,1.6400076092016883e-2,1.6414722551738217e-2,1.642938507237751e-2,1.6444063648586957e-2,1.6458758275018744e-2,1.647346894632506e-2,1.64881956571581e-2,1.6502938402170046e-2,1.6517697176013094e-2,1.653247197333943e-2,1.654726278880125e-2,1.656206961705074e-2,1.6576892452740084e-2,1.6591731290521477e-2,1.6606586125047115e-2,1.6621456950969175e-2,1.663634376293986e-2,1.665124655561135e-2,1.6666165323635837e-2,1.668110006166551e-2,1.6696050764352564e-2,1.6711017426349187e-2,1.6726000042307565e-2,1.674100714912702e-2,1.675605901525272e-2,1.677112644353808e-2,1.6786209571306127e-2,1.6801309757320294e-2,1.6816425682286e-2,1.6831557346203237e-2,1.684670474907201e-2,1.6861867890892317e-2,1.6877046771664156e-2,1.6892241391387532e-2,1.690745175006244e-2,1.692267784768888e-2,1.6937919684266858e-2,1.695317725979637e-2,1.6968448839470334e-2,1.6983735229878727e-2,1.699903716918547e-2,1.7014354657390564e-2,1.7029687694494013e-2,1.7045036280495817e-2,1.706040041539597e-2,1.7075780099194478e-2,1.7091175331891334e-2,1.7106586113486547e-2,1.7122012443980116e-2,1.7137454323372034e-2,1.7152911751662305e-2,1.7168384728850926e-2,1.7183873254937903e-2,1.719937732992323e-2,1.7214896953806916e-2,1.7230432126588945e-2,1.7245982848269333e-2,1.7261549118848075e-2,1.7277130938325166e-2,1.729272830670061e-2,1.7308341223974406e-2,1.7323969690146556e-2,1.733961370521706e-2,1.7355272485264e-2,1.7370933235905207e-2,1.738660883656552e-2,1.740229928724494e-2,1.7418004587943466e-2,1.74337247386611e-2,1.7449459739397835e-2,1.7465209590153682e-2,1.7480974290928635e-2,1.7496753841722692e-2,1.751254824253586e-2,1.752835749336813e-2,1.7544181594219506e-2,1.756002054508999e-2,1.7575874345979584e-2,1.759174299688828e-2,1.7607626497816085e-2,1.7623524848763e-2,1.7639438049729016e-2,1.7655366100714137e-2,1.767130900171837e-2,1.7687266752741706e-2,1.7703239353784154e-2,1.7719226804845705e-2,1.773522910592636e-2,1.7751246257026124e-2,1.7767278258144996e-2,1.778332510928297e-2,1.7799386810440056e-2,1.7815463361616244e-2,1.7831554762811543e-2,1.7847661014025944e-2,1.7863782115259453e-2,1.787991806651207e-2,1.789606886778379e-2,1.791223451907462e-2,1.7928415020384558e-2,1.79446103717136e-2,1.796082057306175e-2,1.7977045624429006e-2,1.7993283878973917e-2,1.800951351860492e-2,1.802575678696471e-2,1.8042013684053275e-2,1.805828420987062e-2,1.807456836441675e-2,1.8090866147691658e-2,1.8107177559695344e-2,1.812350260042781e-2,1.813984126988906e-2,1.815619356807909e-2,1.8172559494997895e-2,1.8188939050645482e-2,1.820533223502185e-2,1.8221739048127e-2,1.8238159489960926e-2,1.8254593560523634e-2,1.827104125981512e-2,1.8287502587835392e-2,1.830397754458444e-2,1.8320466130062267e-2,1.8336968344268876e-2,1.8353484187204266e-2,1.8370013658868433e-2,1.838655675926138e-2,1.8403113488383114e-2,1.841968384623362e-2,1.843626783281291e-2,1.845286544812098e-2,1.8469476692157826e-2,1.848610156492346e-2,1.850274006641787e-2,1.8519392196641057e-2,1.8536057955593026e-2,1.8552737343273777e-2,1.856943035968331e-2,1.8586137004821618e-2,1.8602857278688708e-2,1.861959118128458e-2,1.863633871260923e-2,1.8653097657735956e-2,1.8669843372326564e-2,1.868660102047774e-2,1.87033705820837e-2,1.872015203703865e-2,1.8736945365236807e-2,1.875375054657237e-2,1.8770567560939554e-2,1.878739638823257e-2,1.8804237008345624e-2,1.882108940117293e-2,1.8837953546608697e-2,1.885482942454714e-2,1.8871717014882456e-2,1.888861629750887e-2,1.8905527252320576e-2,1.89224498592118e-2,1.893938409807674e-2,1.895632994880961e-2,1.8973287391304626e-2,1.899025640545599e-2,1.9007236971157908e-2,1.9024229068304605e-2,1.9041232676790275e-2,1.905824777650914e-2,1.90752743473554e-2,1.9092312369223274e-2,1.9109361822006968e-2,1.9126422685600688e-2,1.914349493989865e-2,1.9160578564795062e-2,1.9177673540184133e-2,1.9194779845960075e-2,1.9211897462017097e-2,1.9229026368249406e-2,1.9246166544551215e-2,1.926331797081673e-2,1.928048062694017e-2,1.9297654492815734e-2,1.9314839548337643e-2,1.93320357734001e-2,1.934924314789731e-2,1.9366461651723493e-2,1.9383691264772854e-2,1.9400931966939605e-2,1.9418183738117954e-2,1.943544655820211e-2,1.9452720407086288e-2,1.9470005264664695e-2,1.9487301110831537e-2,1.950460792548103e-2,1.952192568850738e-2,1.9539254379804794e-2,1.955659397926749e-2,1.957394446678968e-2,1.9591305822265558e-2,1.960867802558935e-2,1.962606105665526e-2,1.9643454895357498e-2,1.9660859521590274e-2,1.9678274915247797e-2,1.9695701056224275e-2,1.9713118660010836e-2,1.97305255099611e-2,1.9747941109429425e-2,1.9765365407594666e-2,1.9782798353635653e-2,1.9800239896731228e-2,1.9817689986060236e-2,1.983514857080152e-2,1.9852615600133915e-2,1.9870091023236263e-2,1.9887574789287408e-2,1.990506684746619e-2,1.9922567146951446e-2,1.9940075636922024e-2,1.9957592266556762e-2,1.9975116985034496e-2,1.999264974153408e-2,2.001019048523434e-2,2.0027739165314123e-2,2.0045295730952276e-2,2.0062860131327624e-2,2.008043231561903e-2,2.009801223300532e-2,2.0115599832665337e-2,2.0133195063777927e-2,2.0150797875521927e-2,2.0168408217076175e-2,2.0186026037619518e-2,2.02036512863308e-2,2.022128391238885e-2,2.023892386497252e-2,2.0256571093260643e-2,2.0274225546432066e-2,2.029188717366563e-2,2.0309555924140174e-2,2.0327231747034533e-2,2.0344914591527558e-2,2.0362604406798088e-2,2.0380301142024958e-2,2.0398004746387016e-2,2.04157151690631e-2,2.043343235923205e-2,2.045115626607271e-2,2.0468886838763918e-2,2.0486624026484518e-2,2.0504367778413347e-2,2.0522118043729245e-2,2.0539874771611063e-2,2.055763791123763e-2,2.05754074117878e-2,2.05931832224404e-2,2.0610965292374276e-2,2.0628753570768276e-2,2.064654800680123e-2,2.0664348549651986e-2,2.0682155148499384e-2,2.0699967752522266e-2,2.071778631089947e-2,2.0735610772809835e-2,2.075344108743221e-2,2.0771277203945438e-2,2.078911907152834e-2,2.080693875081981e-2,2.0824759617230255e-2,2.084258456274521e-2,2.086041351261064e-2,2.087824639207253e-2,2.0896083126376863e-2,2.091392364076961e-2,2.093176786049675e-2,2.0949615710804264e-2,2.096746711693814e-2,2.098532200414434e-2,2.100318029766885e-2,2.1021041922757652e-2,2.1038906804656723e-2,2.1056774868612044e-2,2.107464603986959e-2,2.1092520243675337e-2,2.111039740527527e-2,2.1128277449915366e-2,2.1146160302841607e-2,2.1164045889299963e-2,2.1181934134536416e-2,2.1199824963796948e-2,2.1217718302327538e-2,2.123561407537416e-2,2.1253512208182803e-2,2.127141262599944e-2,2.1289315254070042e-2,2.130722001764059e-2,2.1325126841957077e-2,2.1343035652265467e-2,2.136094637381174e-2,2.1378858931841885e-2,2.139677325160187e-2,2.1414689258337682e-2,2.1432606877295292e-2,2.1450526033720684e-2,2.146844665285984e-2,2.1486368659958736e-2,2.150429198026334e-2,2.1522216539019645e-2,2.1540142261473622e-2,2.1558069072871257e-2,2.157599689845852e-2,2.1593925663481395e-2,2.1611855293185864e-2,2.1629785712817897e-2,2.164771684762348e-2,2.1665648622848588e-2,2.1683580963739197e-2,2.1701513795541295e-2,2.1719447043500855e-2,2.173738063286386e-2,2.1755314488876278e-2,2.17732485367841e-2,2.17911827018333e-2,2.1809116909269854e-2,2.182705108433974e-2,2.1844985152288946e-2,2.1862919038363446e-2,2.1880852667809213e-2,2.189877931733204e-2,2.191669030654363e-2,2.1934599767041936e-2,2.1952508226611066e-2,2.197041736568307e-2,2.1988324863510246e-2,2.200623038881575e-2,2.202413104105926e-2,2.2042029534663454e-2,2.2059925869628353e-2,2.2077820045953947e-2,2.2095712063640225e-2,2.2113601922687205e-2,2.213148962309488e-2,2.214937516486325e-2,2.216725854799231e-2,2.218513977248207e-2,2.2203018838332523e-2,2.222089201078617e-2,2.223873846408866e-2,2.2256581099833212e-2,2.227441991801983e-2,2.229225491864851e-2,2.2310086101719247e-2,2.232791346723205e-2,2.234573701518691e-2,2.2363556745583844e-2,2.2381372658422834e-2,2.2399184753703887e-2,2.2416993031427e-2,2.2434797491592173e-2,2.2452598134199416e-2,2.2470394959248713e-2,2.248818796674008e-2,2.2505977156673504e-2,2.2523762529048995e-2,2.2541544083866546e-2,2.2559321821126157e-2,2.2577095740827835e-2,2.2594865842971573e-2,2.261263212755737e-2,2.2630394594585237e-2,2.264815324405516e-2,2.2665908075967148e-2,2.2683659090321193e-2,2.270140628711731e-2,2.2719149666355482e-2,2.2736889228035725e-2,2.275462497215802e-2,2.277235689872238e-2,2.2790085007728805e-2,2.2807795524707866e-2,2.2825467758926715e-2,2.284313337366444e-2,2.2860792368921044e-2,2.2878444744696528e-2,2.2896090500990875e-2,2.2913729637804112e-2,2.2931362155136217e-2,2.2948988052987198e-2,2.296660733135706e-2,2.2984219990245795e-2,2.300182602965341e-2,2.3019425449579894e-2,2.3037018250025264e-2,2.3054604430989504e-2,2.3072183992472618e-2,2.3089756934474612e-2,2.3107323256995483e-2,2.312488296003523e-2,2.3142436043593846e-2,2.315998250767135e-2,2.317752235226772e-2,2.319505557738297e-2,2.3212582183017097e-2,2.32301021691701e-2,2.324761553584198e-2,2.326512228303274e-2,2.328262241074237e-2,2.3300115918970875e-2,2.331760280771826e-2,2.3335083076984526e-2,2.3352556726769655e-2,2.3370023757073668e-2,2.338745973161518e-2,2.3404857698980003e-2,2.3422245834306455e-2,2.3439624137594543e-2,2.345699260884425e-2,2.3474351248055594e-2,2.3491700055228566e-2,2.3509039030363166e-2,2.3526368173459402e-2,2.3543687484517257e-2,2.356099696353675e-2,2.357829661051787e-2,2.359558642546062e-2,2.3612866408365e-2,2.3630136559231015e-2,2.3647396878058658e-2,2.3664647364847927e-2,2.368188801959883e-2,2.3699118842311358e-2,2.371633983298552e-2,2.373355099162131e-2,2.3750752318218726e-2,2.3767943812777782e-2,2.378512547529846e-2,2.3802297305780772e-2,2.381945930422471e-2,2.383661147063028e-2,2.385375380499748e-2,2.387088630732631e-2,2.3888008977616764e-2,2.3905121815868857e-2,2.3922224822082575e-2,2.393931799625792e-2,2.395636717492463e-2,2.3973382644749425e-2,2.3990384972942178e-2,2.400737415950287e-2,2.4024350204431517e-2,2.4041313107728116e-2,2.405826286939267e-2,2.4075199489425166e-2,2.4092122967825615e-2,2.4109033304594015e-2,2.412593049973037e-2,2.4142814553234675e-2,2.4159685465106932e-2,2.4176543235347132e-2,2.419338786395529e-2,2.4210219350931393e-2,2.4227037696275447e-2,2.424384289998746e-2,2.426063496206742e-2,2.4277413882515326e-2,2.4294179661331183e-2,2.4310932298514994e-2,2.432767179406676e-2,2.4344398147986467e-2,2.4361111360274128e-2,2.4377811430929746e-2,2.4394498359953307e-2,2.4411172147344822e-2,2.442783279310429e-2,2.4444480297231706e-2,2.4461114659727074e-2,2.447773588059039e-2,2.4494343959821658e-2,2.451089462949828e-2,2.452741645919604e-2,2.4543921758792015e-2,2.4560410528286197e-2,2.4576882767678596e-2,2.45933384769692e-2,2.460977765615802e-2,2.4626200305245042e-2,2.4642606424230277e-2,2.465899601311372e-2,2.4675369071895374e-2,2.4691725600575237e-2,2.4708065599153315e-2,2.4724389067629596e-2,2.4740696006004093e-2,2.47569864142768e-2,2.4773260292447714e-2,2.4789517640516835e-2,2.4805758458484175e-2,2.4821982746349718e-2,2.4838190504113473e-2,2.4854381731775434e-2,2.487055642933561e-2,2.4886714596793997e-2,2.4902856234150592e-2,2.4918981341405397e-2,2.493508991855841e-2,2.495118196560964e-2,2.4967257482559076e-2,2.4983316469406717e-2,2.4999358926152574e-2,2.5015384852796637e-2,2.5031394249338913e-2,2.5047336854198646e-2,2.5063256497969606e-2,2.5079156436887975e-2,2.5095036670953762e-2,2.5110897200166966e-2,2.5126738024527587e-2,2.514255914403563e-2,2.515836055869108e-2,2.5174142268493953e-2,2.5189904273444242e-2,2.5205660946938272e-2,2.5221429783983805e-2,2.5237178415651425e-2,2.5252905038543095e-2,2.526860391045024e-2,2.5284281501165812e-2,2.529993781068982e-2,2.5315572839022256e-2,2.5331186586163124e-2,2.5346779052112425e-2,2.536235023687015e-2,2.5377900140436314e-2,2.5393428762810904e-2,2.5408936103993925e-2,2.542442216398538e-2,2.5439886942785265e-2,2.5455330440393577e-2,2.547075265681033e-2,2.5486153592035505e-2,2.550151595752232e-2,2.5516843872490664e-2,2.553214877356771e-2,2.554743066075346e-2,2.556268953404791e-2,2.557792539345107e-2,2.559313823896293e-2,2.5608328070583494e-2,2.5623494888312764e-2,2.5638638692150738e-2,2.5653759482097412e-2,2.566885725815279e-2,2.5683932020316873e-2,2.5698983768589662e-2,2.5714012502971152e-2,2.572901822346135e-2,2.5744000930060247e-2,2.5758960622767845e-2,2.577389730158415e-2,2.578881096650916e-2,2.5803701617542873e-2,2.581856925468529e-2,2.583341387793641e-2,2.5848235487296235e-2,2.5863034082764764e-2,2.5877809664341996e-2,2.589256223202793e-2,2.590729178582257e-2,2.592199832572591e-2,2.5936681851737958e-2,2.595134236385871e-2,2.596597986208816e-2,2.598059434642632e-2,2.5995162026954607e-2,2.6009690717154362e-2,2.602419413540986e-2,2.6038672281721107e-2,2.6053125156088104e-2,2.6067552758510845e-2,2.608195508898933e-2,2.6096332147523566e-2,2.6110683934113543e-2,2.6125010448759273e-2,2.6139311691460745e-2,2.615358766221796e-2,2.6167838361030926e-2,2.6182063787899636e-2,2.61962639428241e-2,2.6210438825804303e-2,2.622458843684025e-2,2.623871277593195e-2,2.6252811843079392e-2,2.6266885638282583e-2,2.628093416154152e-2,2.62949574128562e-2,2.6308955392226635e-2,2.632292809965281e-2,2.6336875535134734e-2,2.6350797698672403e-2,2.636469459026582e-2,2.6378566209914977e-2,2.639241255761989e-2,2.640623363338054e-2,2.6420029437196943e-2,2.6433799969069093e-2,2.644754522899699e-2,2.646124100476945e-2,2.6474897216009364e-2,2.648852597293046e-2,2.6502127275532764e-2,2.651570112381625e-2,2.6529247517780928e-2,2.65427664574268e-2,2.6556257942753864e-2,2.656972197376212e-2,2.6583158550451576e-2,2.6596567672822213e-2,2.660994934087405e-2,2.6623303554607076e-2,2.6636630314021296e-2,2.6649929619116705e-2,2.6663201469893313e-2,2.6676445866351105e-2,2.66896628084901e-2,2.670285229631028e-2,2.6716014329811657e-2,2.6729148908994225e-2,2.6742256033857985e-2,2.6755335704402937e-2,2.6768387920629078e-2,2.6781412682536414e-2,2.6794409990124942e-2,2.6807379843394666e-2,2.682032224234558e-2,2.6833237186977686e-2,2.6846124677290986e-2,2.6858984713285475e-2,2.687181729496116e-2,2.688462242231804e-2,2.6897379291028978e-2,2.6910097955790645e-2,2.6922787381119983e-2,2.6935447567016987e-2,2.6948078513481657e-2,2.6960680220513997e-2,2.697325268811401e-2,2.698579591628169e-2,2.699830990501703e-2,2.701079465432005e-2,2.702325016419073e-2,2.7035676434629084e-2,2.70480734656351e-2,2.706044125720879e-2,2.7072779809350144e-2,2.7085089122059165e-2,2.7097369195335858e-2,2.7109620029180218e-2,2.7121841623592245e-2,2.7134033978571944e-2,2.7146197094119313e-2,2.715833097023435e-2,2.7170435606917048e-2,2.718251100416742e-2,2.7194557161985457e-2,2.7206574080371165e-2,2.7218561759324536e-2,2.723052019884558e-2,2.7242449398934297e-2,2.7254349359590674e-2,2.7266220080814727e-2,2.727806156260644e-2,2.728987380496583e-2,2.730164064819647e-2,2.7313370984655187e-2,2.7325070758777343e-2,2.733673997056293e-2,2.7348378620011944e-2,2.73599867071244e-2,2.737156423190028e-2,2.7383111194339598e-2,2.7394627594442347e-2,2.7406113432208532e-2,2.7417568707638146e-2,2.742899342073119e-2,2.7440387571487673e-2,2.7451751159907587e-2,2.746308418599093e-2,2.74743866497377e-2,2.7485658551147908e-2,2.749689989022155e-2,2.7508110666958626e-2,2.7519290881359133e-2,2.7530440533423073e-2,2.754155962315044e-2,2.7552648150541245e-2,2.756370611559548e-2,2.757473351831315e-2,2.758573035869425e-2,2.759669663673878e-2,2.7607632352446752e-2,2.7618537505818143e-2,2.7629412096852976e-2,2.764025612555124e-2,2.765106959191294e-2,2.7661852495938066e-2,2.7672598466965955e-2,2.7683311221980457e-2,2.7693992696658586e-2,2.770464287343952e-2,2.7715261734762416e-2,2.7725849263066444e-2,2.773640544079077e-2,2.7746930250374578e-2,2.775742367425702e-2,2.7767885694877276e-2,2.777831629467451e-2,2.778871545608789e-2,2.779908316155659e-2,2.7809419393519764e-2,2.7819724134416593e-2,2.782999736668625e-2,2.78402390727679e-2,2.78504492351007e-2,2.7860627836123836e-2,2.7870774858276458e-2,2.788089028399775e-2,2.7890974095726877e-2,2.7901026275903004e-2,2.791104680696531e-2,2.7921035671352956e-2,2.79309928515051e-2,2.794091832986093e-2,2.795081208885961e-2,2.7960674110940296e-2,2.797050437854217e-2,2.798030287410439e-2,2.7990069580066144e-2,2.799980447886658e-2,2.8009507552944877e-2,2.80191787847402e-2,2.8028818156691723e-2,2.80384256512386e-2,2.8048003386886313e-2,2.8057550026914888e-2,2.8067064963979066e-2,2.807654818637809e-2,2.808599968241117e-2,2.8095419440377557e-2,2.8104807448576467e-2,2.811416369530714e-2,2.81234881688688e-2,2.8132780857560685e-2,2.8142041749682014e-2,2.8151270833532024e-2,2.8160468097409956e-2,2.8169633529615025e-2,2.817876711844648e-2,2.8187868852203524e-2,2.819693871918541e-2,2.820597670769137e-2,2.8214982806020618e-2,2.8223957002472398e-2,2.8232899285345937e-2,2.8241809642940468e-2,2.8250688063555213e-2,2.8259534535489406e-2,2.8268349047042292e-2,2.827713158651308e-2,2.828588214220102e-2,2.829460070240533e-2,2.8303287255425247e-2,2.8311941789559997e-2,2.8320564293108818e-2,2.8329154754370926e-2,2.8337713161645572e-2,2.834623950323197e-2,2.8354733767429363e-2,2.836319594253697e-2,2.837162601685403e-2,2.8380030768866738e-2,2.8388405794649046e-2,2.8396749390617794e-2,2.840506156328187e-2,2.8413342319150155e-2,2.842159166473153e-2,2.8429809606534892e-2,2.8437996151069105e-2,2.8446151304843063e-2,2.8454275074365657e-2,2.846236746614576e-2,2.8470428486692255e-2,2.8478458142514033e-2,2.848645644011998e-2,2.849442338601896e-2,2.850235898671988e-2,2.851026324873161e-2,2.851813617856304e-2,2.8525977782723044e-2,2.853378806772051e-2,2.8541567040064338e-2,2.854931470626339e-2,2.8557031072826564e-2,2.8564716146262728e-2,2.857236993308078e-2,2.8579992439789596e-2,2.858758367289806e-2,2.8595143638915063e-2,2.8602672344349486e-2,2.8610169795710197e-2,2.8617635999506105e-2,2.8625070962246073e-2,2.8632474690438996e-2,2.8639847190593756e-2,2.864718846921923e-2,2.8654498532824313e-2,2.8661777387917874e-2,2.866904012242238e-2,2.867627623650957e-2,2.8683482307113272e-2,2.869065835225108e-2,2.8697804389940573e-2,2.8704920438199347e-2,2.871200651504499e-2,2.8719062638495087e-2,2.8726088826567225e-2,2.8733085097278996e-2,2.8740051468647984e-2,2.8746987958691784e-2,2.8753894585427972e-2,2.8760771366874143e-2,2.876761832104788e-2,2.8774435465966787e-2,2.878122281964843e-2,2.8787980400110415e-2,2.879470822537031e-2,2.8801406313445722e-2,2.8808074682354235e-2,2.881471335011343e-2,2.8821322334740898e-2,2.8827901654254227e-2,2.8834451326671007e-2,2.8840971370008826e-2,2.8847461802285264e-2,2.885392264151792e-2,2.8860353905724376e-2,2.886675561292222e-2,2.8873127781129045e-2,2.8879470428362433e-2,2.8885783572639972e-2,2.889206723197925e-2,2.8898321424397858e-2,2.890454616791338e-2,2.891074148054341e-2,2.8916907380305536e-2,2.8923043885217336e-2,2.8929151013296402e-2,2.893522878256033e-2,2.8941277211026694e-2,2.8947296316713094e-2,2.8953286117637117e-2,2.8959246631816343e-2,2.8965177877268367e-2,2.8971079872010773e-2,2.897695263406115e-2,2.8982796181437086e-2,2.8988610532156175e-2,2.899439570423599e-2,2.9000151715694134e-2,2.900587858454819e-2,2.9011576328815743e-2,2.9017244966514383e-2,2.902288451566169e-2,2.902849499427527e-2,2.9034076420372694e-2,2.9039628811971557e-2,2.904515218708945e-2,2.9050646563743957e-2,2.9056111959952665e-2,2.906154839373316e-2,2.9066955883103037e-2,2.907236251221608e-2,2.9077746147772515e-2,2.9083102433997296e-2,2.9088431412324475e-2,2.909373312418811e-2,2.909900761102223e-2,2.91042549142609e-2,2.910947507533815e-2,2.911466813568805e-2,2.911983413674463e-2,2.912497311994194e-2,2.913008512671404e-2,2.9135170198494955e-2,2.9140228376718754e-2,2.9145259702819476e-2,2.9150264218231157e-2,2.915524196438787e-2,2.9160192982723647e-2,2.9165117314672532e-2,2.917001500166858e-2,2.9174886085145835e-2,2.917973060653835e-2,2.9184548607280165e-2,2.918934012880533e-2,2.9194105212547894e-2,2.91988438999419e-2,2.920355623242141e-2,2.9208242251420453e-2,2.9212901998373092e-2,2.9217535514713358e-2,2.9222142841875316e-2,2.9226724021293005e-2,2.9231279094400472e-2,2.9235808102631763e-2,2.924031108742093e-2,2.9244788090202013e-2,2.924923915240907e-2,2.9253664315476144e-2,2.925806362083728e-2,2.9262437109926532e-2,2.926678482417794e-2,2.927110680502556e-2,2.927540309390343e-2,2.9279673732245604e-2,2.9283918761486123e-2,2.9288138223059045e-2,2.929233215839841e-2,2.9296500608938267e-2,2.9300643616112662e-2,2.9304761221355648e-2,2.9308853466101265e-2,2.931292039178357e-2,2.93169620398366e-2,2.9320978451694416e-2,2.9324969668791043e-2,2.9328935732560554e-2,2.9332876684436987e-2,2.9336792565854378e-2,2.9340683418246787e-2,2.9344549283048263e-2,2.9348390201692845e-2,2.9352206215614587e-2,2.935599736624754e-2,2.9359763695025742e-2,2.9363531689589675e-2,2.9367278722258493e-2,2.9371002425860757e-2,2.9374702862608654e-2,2.937838009471438e-2,2.9382034184390133e-2,2.9385665193848106e-2,2.9389273185300498e-2,2.9392858220959498e-2,2.939642036303731e-2,2.939995967374612e-2,2.9403476215298138e-2,2.9406970049905543e-2,2.941044123978054e-2,2.9413889847135326e-2,2.9417315934182092e-2,2.942071956313303e-2,2.9424100796200347e-2,2.942745969559623e-2,2.9430796323532876e-2,2.943411074222248e-2,2.943740301387724e-2,2.944067320070935e-2,2.9443921364931003e-2,2.94471475687544e-2,2.9450351874391732e-2,2.94535343440552e-2,2.9456695039956998e-2,2.945983402430932e-2,2.9462951359324353e-2,2.9466047107214302e-2,2.9469121330191368e-2,2.947217409046773e-2,2.94752054502556e-2,2.947821547176717e-2,2.948120421721463e-2,2.9484171748810177e-2,2.9487118128766e-2,2.949004341929431e-2,2.949294768260729e-2,2.9495830980917147e-2,2.9498693376436066e-2,2.9501534931376246e-2,2.9504355707949882e-2,2.950715576836917e-2,2.9509935174846312e-2,2.9512693989593494e-2,2.9515432274822912e-2,2.9518150092746765e-2,2.9520847505577253e-2,2.952352457552656e-2,2.9526181364806895e-2,2.9528817935630444e-2,2.9531434350209402e-2,2.953403067075597e-2,2.9536606959482344e-2,2.9539163278600716e-2,2.9541699690323282e-2,2.9544216256862238e-2,2.954671304042978e-2,2.9549190103238105e-2,2.9551647507499404e-2,2.9554085315425874e-2,2.9556503589229715e-2,2.955891558501023e-2,2.9561309256197182e-2,2.956368422543554e-2,2.9566040564731125e-2,2.9568378346089764e-2,2.9570697641517263e-2,2.957299852301945e-2,2.957528106260214e-2,2.9577545332271162e-2,2.9579791404032326e-2,2.9582019349891457e-2,2.9584229241854377e-2,2.9586421151926896e-2,2.958859515211484e-2,2.9590743691941184e-2,2.9592863332665535e-2,2.9594966186065122e-2,2.9597052152845426e-2,2.959912109614465e-2,2.9601173199366292e-2,2.960320846251035e-2,2.9605226885576836e-2,2.9607228468565738e-2,2.960921321147706e-2,2.9611181114310804e-2,2.9613132177066973e-2,2.9615066399745555e-2,2.9616983782346566e-2,2.9618887428472983e-2,2.962078302960641e-2,2.9622662684065503e-2,2.9624526391850273e-2,2.962637415296071e-2,2.962820596739683e-2,2.9630021835158612e-2,2.9631821756246065e-2,2.9633605730659197e-2,2.9635373758398004e-2,2.963712583946247e-2,2.963886197385262e-2,2.9640582161568438e-2,2.9642286402609925e-2,2.9643974696977084e-2,2.9645647044669918e-2,2.9647303445688427e-2,2.96489439000326e-2,2.9650568407702454e-2,2.9652176968697975e-2,2.9653769583019175e-2,2.965534625066604e-2,2.9656906971638575e-2,2.965845174593679e-2,2.9659980573560674e-2,2.9661501137984058e-2,2.9663040754429416e-2,2.9664566381286145e-2,2.966607801855424e-2,2.9667575666233695e-2,2.966905932432452e-2,2.967052899282671e-2,2.967198467174027e-2,2.967342636106519e-2,2.9674854060801482e-2,2.9676267770949144e-2,2.9677667491508165e-2,2.967905322247855e-2,2.9680424963860304e-2,2.968178271565343e-2,2.9683126477857914e-2,2.968445625047377e-2,2.9685772033500986e-2,2.968707382693957e-2,2.9688361630789525e-2,2.9689635445050842e-2,2.9690895269723527e-2,2.9692141104807574e-2,2.9693372950302988e-2,2.969459080620978e-2,2.9695794672527923e-2,2.969698454925744e-2,2.969816043639832e-2,2.9699322333950572e-2,2.970047024191418e-2,2.9701604160289167e-2,2.9702724089075507e-2,2.970383002827322e-2,2.9704921977882298e-2,2.9705999937902745e-2,2.9707063908334556e-2,2.9708113889177733e-2,2.970914988043228e-2,2.9710171882098187e-2,2.9711179894175464e-2,2.9712173916664104e-2,2.9713153949564117e-2,2.9714119992875487e-2,2.971512588950213e-2,2.9716123991625498e-2,2.9717110765295752e-2,2.9718086210512886e-2,2.97190503272769e-2,2.9720003115587798e-2,2.972094457544558e-2,2.972187470685023e-2,2.9722793509801775e-2,2.97237009843002e-2,2.9724597130345504e-2,2.9725481947937688e-2,2.9726355437076753e-2,2.9727217597762694e-2,2.9728068429995525e-2,2.9728907933775233e-2,2.972973610910182e-2,2.9730552955975296e-2,2.9731358474395644e-2,2.973215266436288e-2,2.9732935525876997e-2,2.973370705893799e-2,2.973446726354587e-2,2.9735216139700628e-2,2.9735953687402266e-2,2.973667990665079e-2,2.973739479744619e-2,2.9738098359788478e-2,2.9738790593677636e-2,2.9739471499113684e-2,2.974014107609661e-2,2.974079932462642e-2,2.974144624470311e-2,2.9742081836326678e-2,2.9742706099497133e-2,2.9743319034214465e-2,2.9743920640478677e-2,2.9744510918289772e-2,2.9745089867647748e-2,2.974565748855261e-2,2.974621378100435e-2,2.9746758745002967e-2,2.974733338634273e-2,2.9747917546262968e-2,2.974849314977875e-2,2.9749060196890074e-2,2.9749618687596933e-2,2.975016862189934e-2,2.975070999979729e-2,2.975124282129078e-2,2.9751767086379808e-2,2.975228279506438e-2,2.97527899473445e-2,2.975328854322016e-2,2.9753778582691355e-2,2.9754260065758098e-2,2.9754732992420374e-2,2.97551973626782e-2,2.975565317653156e-2,2.9756100433980467e-2,2.9756539135024913e-2,2.9756969279664907e-2,2.9757390867900437e-2,2.975780389973151e-2,2.9758208375158125e-2,2.9758604294180282e-2,2.9758991656797983e-2,2.9759370463011223e-2,2.975974071282e-2,2.976010240622433e-2,2.976045554322419e-2,2.97608001238196e-2,2.9761136148010545e-2,2.9761463615797037e-2,2.9761782527179065e-2,2.9762092882156643e-2,2.976239468072976e-2,2.9762687922898413e-2,2.9762972608662612e-2,2.9763248738022347e-2,2.9763516310977633e-2,2.976377532752846e-2,2.9764025787674817e-2,2.9764267691416726e-2,2.9764526253213002e-2,2.976481014539531e-2,2.9765088159675577e-2,2.9765360296053815e-2,2.976562655453001e-2,2.9765886935104166e-2,2.9766141437776283e-2,2.976639006254637e-2,2.976663280941441e-2,2.9766869678380426e-2,2.9767100669444393e-2,2.9767325782606328e-2,2.9767545017866225e-2,2.9767758375224086e-2,2.9767965854679907e-2,2.9768167456233695e-2,2.976836317988544e-2,2.9768553025635153e-2,2.9768736993482824e-2,2.976891508342846e-2,2.9769087295472056e-2,2.976925362961362e-2,2.976941408585315e-2,2.9769568664190633e-2,2.976971736462608e-2,2.976986018715949e-2,2.9769997131790866e-2,2.97701281985202e-2,2.97702533873475e-2,2.977037269827277e-2,2.9770486131295994e-2,2.977059368641719e-2,2.9770695363636333e-2,2.9770791162953454e-2,2.977088108436853e-2,2.977096512788157e-2,2.9771043293492574e-2,2.977111558120153e-2,2.9771181991008464e-2,2.977124252291335e-2,2.9771297176916206e-2,2.977134595301702e-2,2.977139918914701e-2,2.977149127107448e-2,2.9771579998891046e-2,2.9771665372596717e-2,2.9771747392191492e-2,2.9771826057675376e-2,2.9771901369048358e-2,2.9771973326310444e-2,2.9772041929461632e-2,2.9772107178501924e-2,2.9772169073431325e-2,2.977222761424982e-2,2.9772282800957423e-2,2.9772334633554134e-2,2.977238311203994e-2,2.9772428236414857e-2,2.9772470006678868e-2,2.9772508422831995e-2,2.977254348487422e-2,2.977257519280554e-2,2.9772603546625975e-2,2.9772628546335507e-2,2.9772650191934147e-2,2.9772668483421885e-2,2.9772683420798727e-2,2.9772695004064674e-2,2.977270323321973e-2,2.9772708108263882e-2,2.9772709629197137e-2,2.97727077960195e-2,2.9772702608730963e-2,2.977269406733153e-2,2.9772682171821198e-2,2.977266692219998e-2,2.977264831846785e-2,2.977262636062484e-2,2.9772601048670917e-2,2.977257238260611e-2,2.97725403624304e-2,2.9772504988143798e-2,2.977246625974629e-2,2.9772424177237893e-2,2.9772378740618596e-2,2.9772377162415726e-2,2.9772377226230405e-2,2.977237624922192e-2,2.9772374231390276e-2,2.9772371172735464e-2,2.9772367073257495e-2,2.9772361932956362e-2,2.9772355751832066e-2,2.97723485298846e-2,2.977234026711398e-2,2.977233096352019e-2,2.9772320619103235e-2,2.9772309233863127e-2,2.977229680779985e-2,2.9772283340913412e-2,2.9772268833203806e-2,2.9772253284671042e-2,2.977223669531511e-2,2.9772219065136028e-2,2.9772200394133762e-2,2.9772180682308347e-2,2.977215992965977e-2,2.9772104419403266e-2,2.9772049064281957e-2,2.9771993997285938e-2,2.9771940805747205e-2,2.977188831976073e-2,2.9771836393159248e-2,2.977178502594275e-2,2.9771734218111252e-2,2.9771683969664745e-2,2.9771634280603226e-2,2.9771585150926698e-2,2.977153658063516e-2,2.9771488569728617e-2,2.977144111820707e-2,2.9771394226070502e-2,2.9771360034935305e-2,2.9771327857913397e-2,2.977129703071347e-2,2.9771267553335527e-2,2.9771239425779576e-2,2.9771212648045598e-2,2.9771187220133607e-2,2.9771163142043602e-2,2.977114041377558e-2,2.9771119035329537e-2,2.9771099006705482e-2,2.977108032790341e-2,2.977106299892332e-2,2.9771047019765212e-2,2.9771032390429088e-2,2.9771019110914954e-2,2.9771007181222796e-2,2.977099660135262e-2,2.9770987371304434e-2,2.977097949107823e-2,2.9770972960674005e-2,2.9770967780091768e-2,2.977096394933151e-2,2.977096146839324e-2,2.977096033727695e-2,2.977096055598264e-2,2.9770962124510327e-2,2.9770965042859986e-2,2.977096931103163e-2,2.9770974929025255e-2,2.9770981896840874e-2,2.9770998957231756e-2,2.9771029502637134e-2,2.97710626486339e-2,2.9771098395222042e-2,2.9771136742401578e-2,2.977117769017248e-2,2.977122123853478e-2,2.977126738748846e-2,2.9771316137033522e-2,2.9771367487169964e-2,2.9771421437897794e-2,2.9771477989217005e-2,2.9771537141127593e-2,2.977159889362957e-2,2.9771663246722934e-2,2.977173020040768e-2,2.97717997546838e-2,2.9771871909551308e-2,2.9771946665010204e-2,2.9772024021060477e-2,2.977210397770213e-2,2.977218653493518e-2,2.9772271692759603e-2,2.9772359451175408e-2,2.9772449810182594e-2,2.9772542769781172e-2,2.9772638329971124e-2,2.9772736490752467e-2,2.9772837252125185e-2,2.9772940614089295e-2,2.9773046576644778e-2,2.977315513979165e-2,2.977328682023573e-2,2.977342399159907e-2,2.977356512576499e-2,2.9773710222733472e-2,2.9773859282504526e-2,2.9774012305078153e-2,2.9774169290454344e-2,2.977433023863311e-2,2.9774495149614447e-2,2.9774664023398352e-2,2.977483685998483e-2,2.9775013659373878e-2,2.9775194421565492e-2,2.9775379146559682e-2,2.9775567834356437e-2,2.9775760484955765e-2,2.9775957098357664e-2,2.977615767456213e-2,2.977636221356917e-2,2.9776570715378776e-2,2.9776783179990954e-2,2.9776999607405704e-2,2.9777219997623026e-2,2.977744435064291e-2,2.9777672666465374e-2,2.9777904945090406e-2,2.9778141186518007e-2,2.9778381390748176e-2,2.9778625557780915e-2,2.9778873687616222e-2,2.977912578025411e-2,2.9779389227180316e-2,2.977966780176514e-2,2.9779951685160545e-2,2.9780240897968997e-2,2.978053546079296e-2,2.9780835394234907e-2,2.978114071889731e-2,2.978145145538264e-2,2.978176762429335e-2,2.9782089246231935e-2,2.9782416341800854e-2,2.9782748931602564e-2,2.9783087036239553e-2,2.9783430676314285e-2,2.9783779872429226e-2,2.9784134645186852e-2,2.9784495015189625e-2,2.978486100304002e-2,2.97852326293405e-2,2.9785609914693548e-2,2.9785992879701618e-2,2.9786381544967194e-2,2.9786775931092736e-2,2.978717605868071e-2,2.9787581948333603e-2,2.978799362065387e-2,2.9788411096243982e-2,2.9788834395706416e-2,2.978926353964363e-2,2.97896985486581e-2,2.9790139443352306e-2,2.97905862443287e-2,2.9791038972189765e-2,2.9791497647537964e-2,2.9791962290975766e-2,2.9792432923105645e-2,2.9792909564530064e-2,2.97933922358515e-2,2.979388095767242e-2,2.9794375750595296e-2,2.9794876635222595e-2,2.9795383632156777e-2,2.979589676200033e-2,2.9796416045355715e-2,2.97969415028254e-2,2.979747315501186e-2,2.9798011022517557e-2,2.9798555125944967e-2,2.9799113667415982e-2,2.9799686728937496e-2,2.9800267085055416e-2,2.9800854776543675e-2,2.980144984417622e-2,2.9802052328726993e-2,2.9802662270969924e-2,2.980327971167895e-2,2.980390469162802e-2,2.980453725159106e-2,2.9805177432342025e-2,2.9805825274654835e-2,2.9806480819303437e-2,2.9807144107061766e-2,2.9807815178703772e-2,2.9808494075003376e-2,2.9809180836734527e-2,2.980987550467117e-2,2.981057811958722e-2,2.9811288722256638e-2,2.9812007353453355e-2,2.9812734053951302e-2,2.9813468864524434e-2,2.9814211825946676e-2,2.9814962978991968e-2,2.981572236443425e-2,2.9816490023047464e-2,2.9817265995605545e-2,2.9818050322882424e-2,2.9818843045652053e-2,2.9819644204688366e-2,2.9820453840765298e-2,2.9821271994656787e-2,2.982209870713677e-2,2.9822934018979196e-2,2.9823777970957994e-2,2.9824630603847102e-2,2.9825491958420464e-2,2.982636207545201e-2,2.982724099571569e-2,2.9828128759985435e-2,2.982902540903518e-2,2.982993098363887e-2,2.9830845524570448e-2,2.9831769072603834e-2,2.9832701668512988e-2,2.9833643353071832e-2,2.9834594167054307e-2,2.9835557333133172e-2,2.9836531886043776e-2,2.9837516014566783e-2,2.983850976601601e-2,2.983951318770528e-2,2.984052632694841e-2,2.9841549231059222e-2,2.984258194735155e-2,2.9843624523139205e-2,2.9844677005736016e-2,2.98457394424558e-2,2.9846811880612376e-2,2.9847894367519574e-2,2.9848986950491214e-2,2.9850089676841118e-2,2.9851202593883106e-2,2.9852325748931006e-2,2.985345918929863e-2,2.985460296229981e-2,2.985575711524836e-2,2.9856921695458113e-2,2.985809675024288e-2,2.985928232691648e-2,2.9860478472792763e-2,2.9861685235185512e-2,2.986290266140858e-2,2.986413079877577e-2,2.9865369694600918e-2,2.9866619396197835e-2,2.9867879950880354e-2,2.9869151405962285e-2,2.987043380875746e-2,2.987172720657969e-2,2.9873031646742817e-2,2.987434717656064e-2,2.9875673843347002e-2,2.9877011694415714e-2,2.9878360777080594e-2,2.987972113865547e-2,2.9881092826454164e-2,2.9882475887790503e-2,2.9883870369978294e-2,2.988527632033138e-2,2.9886693786163567e-2,2.9888122814788688e-2,2.9889563453520552e-2,2.9891015749672994e-2,2.989247975055983e-2,2.9893955188725282e-2,2.989544228422869e-2,2.989694119890692e-2,2.98984519795196e-2,2.9899974672826367e-2,2.9901509325586856e-2,2.9903055984560698e-2,2.9904614696507528e-2,2.990618550818698e-2,2.9907768466358682e-2,2.990936361778227e-2,2.9910971009217392e-2,2.9912590687423662e-2,2.9914222699160716e-2,2.9915867091188198e-2,2.991752391026573e-2,2.9919193203152956e-2,2.9920875016609498e-2,2.9922569397395005e-2,2.9924276392269095e-2,2.9925996047991406e-2,2.9927728411321578e-2,2.992947352901924e-2,2.993123144784403e-2,2.993300221455557e-2,2.9934785875913503e-2,2.9936582478677462e-2,2.9938392069607078e-2,2.9940214695461983e-2,2.9942050403001814e-2,2.9943899238986205e-2,2.9945761250174785e-2,2.9947636483327194e-2,2.9949524985203056e-2,2.995142680256202e-2,2.9953341982163702e-2,2.995527057076775e-2,2.9957212615133788e-2,2.995916816202145e-2,2.9961137258190374e-2,2.9963119950400192e-2,2.9965116285410535e-2,2.9967126309981044e-2,2.9969150070871343e-2,2.997118761484107e-2,2.9973238988649856e-2,2.997530423905734e-2,2.997738341282315e-2,2.9979476439540992e-2,2.9981583450805403e-2,2.9983704516742763e-2,2.998583968393242e-2,2.9987988998953743e-2,2.9990152508386082e-2,2.9992330258808805e-2,2.9994522296801274e-2,2.9996728668942846e-2,2.9998949421812884e-2,3.0001184601990735e-2,3.0003434256055776e-2,3.000569843058737e-2,3.000797717216486e-2,3.001027052736762e-2,3.0012578542775007e-2,3.0014901264966375e-2,3.0017238740521087e-2,3.001959101601851e-2,3.0021958138038003e-2,3.002434015315892e-2,3.0026737107960624e-2,3.0029149049022475e-2,3.0031576022923837e-2,3.003401807624407e-2,3.0036475255562523e-2,3.003894760745857e-2,3.0041435178511572e-2,3.004393801530087e-2,3.004645616440585e-2,3.0048989672405855e-2,3.0051538585880253e-2,3.0054102951408406e-2,3.0056682815569665e-2,3.0059278224943402e-2,3.0061889226108963e-2,3.006451586564572e-2,3.006715819013303e-2,3.0069816246150256e-2,3.007249008027675e-2,3.007517973909188e-2,3.0077885269175004e-2,3.0080606717105482e-2,3.0083344129462678e-2,3.008609755282594e-2,3.0088867033774648e-2,3.0091652618888146e-2,3.0094454354745802e-2,3.0097274098972615e-2,3.0100110339119895e-2,3.01029629929631e-2,3.010583210955439e-2,3.0108717737945857e-2,3.0111619927189654e-2,3.011453872633789e-2,3.0117474184442706e-2,3.0120426350556218e-2,3.0123395273730563e-2,3.0126381003017857e-2,3.012938358747024e-2,3.0132403076139826e-2,3.013543951807875e-2,3.0138492962339135e-2,3.0141563457973114e-2,3.0144651054032807e-2,3.0147755799570346e-2,3.015087774363786e-2,3.0154016935287468e-2,3.0157173423571302e-2,3.0160347257541485e-2,3.0163538486250155e-2,3.0166747158749427e-2,3.0169973324091437e-2,3.0173217031328303e-2,3.017647832951216e-2,3.017975726769513e-2,3.0183053894929347e-2,3.0186368260266928e-2,3.0189700412760003e-2,3.0193050401460704e-2,3.0196418275421157e-2,3.0199804083693486e-2,3.0203207875329815e-2,3.0206629699382287e-2,3.0210069604903005e-2,3.0213527640944114e-2,3.0217003856557734e-2,3.0220498300795998e-2,3.0224011022711023e-2,3.0227542071354946e-2,3.0231091495779887e-2,3.0234659345037974e-2,3.023824566818134e-2,3.0241850514262106e-2,3.0245473932332404e-2,3.0249116097640923e-2,3.0252780808067436e-2,3.0256464488501094e-2,3.0260167193345806e-2,3.0263888977013268e-2,3.0267629893922947e-2,3.0271389998502117e-2,3.0275169345185846e-2,3.027896798841698e-2,3.028278598264615e-2,3.0286623382331793e-2,3.0290480241940115e-2,3.029435661594513e-2,3.029825255882863e-2,3.0302168125080194e-2,3.0306103369197195e-2,3.0310058345684798e-2,3.0314033109055956e-2,3.03180277138314e-2,3.0322042214539678e-2,3.0326076665717093e-2,3.0330131121907758e-2,3.0334205637663567e-2,3.03383002675442e-2,3.034241506611715e-2,3.0346550087957672e-2,3.035070538764881e-2,3.0354881019781423e-2,3.0359077038954137e-2,3.036329349977337e-2,3.0367530456853333e-2,3.0371787964816023e-2,3.0376066078291235e-2,3.0380364851916544e-2,3.038468434033732e-2,3.0389024598206714e-2,3.039338568018567e-2,3.0397767640942926e-2,3.0402170535155006e-2,3.0406594417506223e-2,3.0411039342688677e-2,3.041550536540226e-2,3.041999254035465e-2,3.042450092226132e-2,3.0429030565845522e-2,3.043358152583832e-2,3.0438153856978525e-2,3.0442747614012784e-2,3.0447362851695508e-2,3.0451999624788895e-2,3.0456657988062946e-2,3.046133799629544e-2,3.0466039704271943e-2,3.047076316678583e-2,3.047550843863824e-2,3.048027557463812e-2,3.0485064629602186e-2,3.048987565835497e-2,3.0494708715728767e-2,3.049956385656369e-2,3.0504441135707605e-2,3.0509340608016196e-2,3.0514262328352925e-2,3.051920635158904e-2,3.0524172732603595e-2,3.0529161526283415e-2,3.0534172787523114e-2,3.0539206571225105e-2,3.054426293229959e-2,3.0549341925664553e-2,3.0554443606245776e-2,3.0559568028976816e-2,3.0564715248799036e-2,3.056988532066158e-2,3.0575078299521375e-2,3.0580294240343146e-2,3.0585533715112585e-2,3.059079900991221e-2,3.0596087591233025e-2,3.0601399517492058e-2,3.0606734847141284e-2,3.0612093638667664e-2,3.061747595059309e-2,3.062288184147444e-2,3.0628311369903544e-2,3.063376459450719e-2,3.0639241573947137e-2,3.0644742366920098e-2,3.0650267032157747e-2,3.0655815628426734e-2,3.066138821452865e-2,3.066698484930005e-2,3.067260559161248e-2,3.0678250500372407e-2,3.068391963452129e-2,3.0689613053035532e-2,3.0695330814926505e-2,3.070107297924054e-2,3.0706839605058937e-2,3.0712630751497945e-2,3.0718446477708793e-2,3.072428684287764e-2,3.0730151906225644e-2,3.0736041727008903e-2,3.0741956364518482e-2,3.0747895878080408e-2,3.0753860327055665e-2,3.0759849770840203e-2,3.0765864268864934e-2,3.077190388059573e-2,3.0777968665533437e-2,3.078405868321383e-2,3.0790173993207683e-2,3.0796314083873556e-2,3.0802480075142163e-2,3.0808670606584893e-2,3.0814887336348053e-2,3.082113344031803e-2,3.0827405034232917e-2,3.0833702118092714e-2,3.0840024691897422e-2,3.084637275564704e-2,3.085274630934157e-2,3.0859145352981007e-2,3.086556988656535e-2,3.0872019910094608e-2,3.087849542356878e-2,3.0884996426987856e-2,3.0891525301851522e-2,3.0898091564414202e-2,3.090468438628571e-2,3.091130376746604e-2,3.0917949707955205e-2,3.09246222077532e-2,3.0931321266860018e-2,3.093804688527567e-2,3.0944799063000145e-2,3.0951577800033447e-2,3.095838309637558e-2,3.0965214952026542e-2,3.097207336698633e-2,3.097895834125495e-2,3.0985869874832393e-2,3.099280796771867e-2,3.0999772619913775e-2,3.1006763831417705e-2,3.101378160223046e-2,3.1020825932352048e-2,3.102789682178247e-2,3.1034994270521716e-2,3.104211827856978e-2,3.104926884592668e-2,3.1056445972592415e-2,3.106364965856697e-2,3.1070894286196686e-2,3.107816991026203e-2,3.1085473438280997e-2,3.109280487025357e-2,3.1100164206179767e-2,3.110755144605958e-2,3.1114966589893007e-2,3.1122409637680044e-2,3.112988058942071e-2,3.1137379445114983e-2,3.114490620476287e-2,3.115246086836438e-2,3.1160043435919507e-2,3.1167653907428247e-2,3.1175292282890604e-2,3.1182958562306573e-2,3.1190652745676166e-2,3.119837483299937e-2,3.1206124824276187e-2,3.1213902719506626e-2,3.1221708518690678e-2,3.122954222182835e-2,3.1237403828919638e-2,3.1245293339964536e-2,3.125321075496306e-2,3.1261164459463905e-2,3.126915693771732e-2,3.127717873174086e-2,3.12852298415345e-2,3.129331026709825e-2,3.130142000843211e-2,3.130955906553609e-2,3.131772743841018e-2,3.132592512705438e-2,3.1334152131468694e-2,3.134240845165311e-2,3.135069408760764e-2,3.135900903933228e-2,3.1367353306827044e-2,3.137572689009191e-2,3.138412978912688e-2,3.139256200393197e-2,3.1401023534507175e-2,3.140951438085248e-2,3.1418034542967904e-2,3.142658402085344e-2,3.143516281450908e-2,3.144377092393484e-2,3.145240834913071e-2,3.1461075090096685e-2,3.146977315205963e-2,3.147851894560203e-2,3.148729578219354e-2,3.149610368255866e-2,3.150494266742187e-2,3.151381275750767e-2,3.152271397354055e-2,3.1531646336245e-2,3.154060986634551e-2,3.154960458456658e-2,3.1558630511632685e-2,3.1567687668268334e-2,3.157677607519801e-2,3.15858957531462e-2,3.15950467228374e-2,3.160422900499611e-2,3.161344262034681e-2,3.162268758961399e-2,3.1631963933522154e-2,3.164127167279578e-2,3.165061082815936e-2,3.165998142033741e-2,3.166938347005438e-2,3.16788169980348e-2,3.168828202500314e-2,3.1697778571683884e-2,3.1707306658801546e-2,3.17168663070806e-2,3.172645753724555e-2,3.173608037002088e-2,3.1745734826131085e-2,3.175542092630066e-2,3.176513869125408e-2,3.177488814171585e-2,3.1784669298410465e-2,3.17944821820624e-2,3.1804326813396164e-2,3.181420321313624e-2,3.182411140200712e-2,3.183405140073329e-2,3.184402323003925e-2,3.1854026910649494e-2,3.186406246328851e-2,3.187412990868078e-2,3.188422926755081e-2,3.189436056062308e-2,3.1904523808622076e-2,3.191471903227231e-2,3.192494625229826e-2,3.1935218919396234e-2,3.1945524466644976e-2,3.1955862919093546e-2,3.1966234314364655e-2,3.197663869008101e-2,3.198707608386532e-2,3.199754653334029e-2,3.200805007612864e-2,3.201858674985306e-2,3.2029156592136274e-2,3.2039759640601e-2,3.205039593286991e-2,3.206106550656575e-2,3.207176839931121e-2,3.2082504648729e-2,3.209327429244183e-2,3.2104077368072415e-2,3.2114913913243455e-2,3.212578396557766e-2,3.213668756269775e-2,3.214762474222641e-2,3.215859554178637e-2,3.2169599999000334e-2,3.2180638151491005e-2,3.2191710036881094e-2,3.220281569279331e-2,3.2213955156850355e-2,3.2225128466674954e-2,3.22363356598898e-2,3.224757677411762e-2,3.225885184698109e-2,3.227016091610295e-2,3.228150401910589e-2,3.229288119361263e-2,3.230429247724588e-2,3.231573790762834e-2,3.232721752238272e-2,3.233873135913173e-2,3.235027945549808e-2,3.2361861849104466e-2,3.237347857757362e-2,3.238512967852824e-2,3.2396815189591026e-2,3.2408535148384696e-2,3.242028959253196e-2,3.243207855965551e-2,3.244390208737808e-2,3.245576021332237e-2,3.246765027851106e-2,3.247957452467972e-2,3.2491533291991885e-2,3.2503526614271264e-2,3.2515554525341564e-2,3.25276170590265e-2,3.253971424914978e-2,3.25518461295351e-2,3.2564012734006186e-2,3.257621409638674e-2,3.2588450250500466e-2,3.2600721230171076e-2,3.2613027069222277e-2,3.262536780147779e-2,3.26377434607613e-2,3.265015408089653e-2,3.2662599695707194e-2,3.267508033901699e-2,3.268759604464963e-2,3.270014684642882e-2,3.271273277817828e-2,3.2725353873721705e-2,3.273801016688281e-2,3.27507016914853e-2,3.2763428481352885e-2,3.277619057030928e-2,3.2788987992178185e-2,3.280182078078331e-2,3.2814688969948366e-2,3.282759259349706e-2,3.28405316852531e-2,3.28535062790402e-2,3.286651640868207e-2,3.287956210800241e-2,3.289264341082492e-2,3.290576035097333e-2,3.291891296227134e-2,3.293210127854265e-2,3.294532533361099e-2,3.295858516130005e-2,3.297188079543354e-2,3.2985212269835175e-2,3.299857961832865e-2,3.3011982874737694e-2,3.3025422072886e-2,3.303889724659729e-2,3.3052408429695264e-2,3.306595565600363e-2,3.307952779272827e-2,3.309313231030454e-2,3.3106772081690126e-2,3.312044712285382e-2,3.313415744976444e-2,3.3147903078390786e-2,3.316168402470168e-2,3.317550030466593e-2,3.318935193425234e-2,3.320323892942972e-2,3.321716130616688e-2,3.323111908043263e-2,3.324511226819578e-2,3.325914088542515e-2,3.327320494808953e-2,3.3287304472157754e-2,3.3301439473598614e-2,3.331560996838091e-2,3.332981597247348e-2,3.334405750184512e-2,3.3358334572464635e-2,3.3372647200300844e-2,3.338699540132255e-2,3.340137919149856e-2,3.3415798586797704e-2,3.343025360318877e-2,3.344474425664057e-2,3.3459270563121916e-2,3.3473832538601624e-2,3.3488430199048506e-2,3.350306356043136e-2,3.3517732638719e-2,3.353243744988025e-2,3.354717800988389e-2,3.356195433469875e-2,3.357676644029364e-2,3.3591614342637376e-2,3.3606498057698754e-2,3.362141760144658e-2,3.363637298984968e-2,3.365136423887685e-2,3.3666391364496916e-2,3.3681454382678666e-2,3.369655330939093e-2,3.371168816060251e-2,3.37268589522822e-2,3.374206570039884e-2,3.375730842092122e-2,3.3772571947907455e-2,3.378786341459922e-2,3.380318950569126e-2,3.381855020911707e-2,3.3833945512810146e-2,3.384937540470399e-2,3.386483987273209e-2,3.388033890482793e-2,3.3895872488925005e-2,3.391144061295681e-2,3.392704326485685e-2,3.39426804325586e-2,3.395835210399556e-2,3.397405826710122e-2,3.398979890980908e-2,3.400557402005262e-2,3.402138358576535e-2,3.403722759488074e-2,3.405310603533231e-2,3.406901889505353e-2,3.4084966161977905e-2,3.410094782403893e-2,3.4116963869170076e-2,3.4133014285304866e-2,3.414909906037677e-2,3.4165218182319296e-2,3.418137163906593e-2,3.4197559418550155e-2,3.421378150870548e-2,3.423003789746539e-2,3.4246328572763385e-2,3.4262653522532945e-2,3.427901273470757e-2,3.4295406197220754e-2,3.431183389800599e-2,3.432829582499676e-2,3.4344791966126574e-2,3.4361322309328916e-2,3.437788684253728e-2,3.4394485553685156e-2,3.441111843070603e-2,3.442778546153341e-2,3.444448663410079e-2,3.446122193634164e-2,3.447799135618948e-2,3.4494794881577785e-2,3.451163250044006e-2,3.4528504200709784e-2,3.4545393186696166e-2,3.456230282657134e-2,3.4579244691531966e-2,3.4596218732879956e-2,3.461322490191725e-2,3.463026314994577e-2,3.464733342826745e-2,3.4664435688184225e-2,3.4681569880998006e-2,3.469873595801074e-2,3.4715933870524344e-2,3.4733163569840755e-2,3.47504250072619e-2,3.476771813408971e-2,3.4785042901626095e-2,3.480239926117301e-2,3.481978716403237e-2,3.4837206561506115e-2,3.485465740489616e-2,3.487213964550443e-2,3.488966343939995e-2,3.4907241017982434e-2,3.492484840844869e-2,3.4942486024710034e-2,3.4960154954050915e-2,3.4977854032920974e-2,3.49955832613202e-2,3.501334263924858e-2,3.5031132166706135e-2,3.5048951843692853e-2,3.5066801670208744e-2,3.508468164625381e-2,3.510259177182803e-2,3.512052806449872e-2,3.513848744686315e-2,3.515647599854846e-2,3.517449371955463e-2,3.5192540609881674e-2,3.5210616669529585e-2,3.522872189849836e-2,3.524685629678801e-2,3.526501986439852e-2,3.5283212601329904e-2,3.5301434507582156e-2,3.531968558315527e-2,3.533796582804926e-2,3.535627524226412e-2,3.537461382579984e-2,3.539298157865643e-2,3.541137850083389e-2,3.542980459233222e-2,3.544825985315141e-2,3.5466744283291475e-2,3.548525788275241e-2,3.550378701376777e-2,3.552233537549369e-2,3.554091085700866e-2,3.55595134583127e-2,3.55595134583127e-2,3.5578166397385265e-2,3.559684596736385e-2,3.561555143368582e-2,3.563428309461835e-2,3.5653040738500466e-2,3.5671824339860034e-2,3.569063389869704e-2,3.5709469415011505e-2,3.5728330888803415e-2,3.5747218320072785e-2,3.57661317088196e-2,3.578507105504387e-2,3.58040340207101e-2,3.582300889649946e-2,3.584200824450941e-2,3.586103206473996e-2,3.588008035719109e-2,3.5899153121862815e-2,3.591825035875513e-2,3.593737206786804e-2,3.595651824920153e-2,3.597568890275562e-2,3.5994884028530294e-2,3.601410362652556e-2,3.603334769674142e-2,3.605261623917787e-2,3.607190925383491e-2,3.609122674071254e-2,3.611056869981076e-2,3.612993513112957e-2,3.6149326034668965e-2,3.616874141042896e-2,3.6188181258409544e-2,3.620763411444993e-2,3.6227091386899e-2,3.624657033453116e-2,3.6266070957346415e-2,3.628559325534476e-2,3.63051372285262e-2,3.632470287689073e-2,3.634429020043835e-2,3.636389919916906e-2,3.638352987308287e-2,3.640318222217977e-2,3.6422856246459766e-2,3.6442551945922844e-2,3.6462269320569014e-2,3.648200837039829e-2,3.6501769095410655e-2,3.6521551495606104e-2,3.654135557098465e-2,3.656118132154629e-2,3.6581028747291015e-2,3.660089784821884e-2,3.662076484515088e-2,3.66406363337686e-2,3.6660525937482244e-2,3.6680433656291825e-2,3.670035949019733e-2,3.672030343919876e-2,3.674026550329613e-2,3.676024568248943e-2,3.678024397677865e-2,3.680026038616381e-2,3.682029491064489e-2,3.684034755022191e-2,3.686041830489485e-2,3.688050717466373e-2,3.6900614159528534e-2,3.6920739259489264e-2,3.6940882474545925e-2,3.696104380469852e-2,3.698122324994705e-2,3.70014208102915e-2,3.7021636485731875e-2,3.704182457708522e-2,3.706201829553785e-2,3.708222451758653e-2,3.710244316010531e-2,3.712267413996826e-2,3.714291737404946e-2,3.716317277922298e-2,3.718344027236289e-2,3.720371977034326e-2,3.722401119003817e-2,3.724431444832167e-2,3.7264629462067864e-2,3.7284956148150805e-2,3.730529442344455e-2,3.73256442048232e-2,3.7346005409160804e-2,3.7366377953331455e-2,3.738676175420919e-2,3.7407156728668116e-2,3.7427562793582295e-2,3.7447979865825785e-2,3.7468407862272665e-2,3.748884669979702e-2,3.75092962952729e-2,3.752975656557439e-2,3.755022742757555e-2,3.7570708798150464e-2,3.7591200594173195e-2,3.761170273251783e-2,3.763221513005841e-2,3.7652737703669045e-2,3.767327037022378e-2,3.7693813046596684e-2,3.7714365649661845e-2,3.773492809629332e-2,3.77555003033652e-2,3.777608218775153e-2,3.77966736663264e-2,3.781727465596388e-2,3.783783030905013e-2,3.7858385733168694e-2,3.787894573895351e-2,3.789951012874532e-2,3.7920078704884896e-2,3.794065126971298e-2,3.796122762557034e-2,3.7981807574797743e-2,3.8002390919735916e-2,3.802302944913796e-2,3.804367347741791e-2,3.806045403867349e-2,3.806045403867349e-2,3.8064319835093466e-2,3.808496803890237e-2,3.8105617808477786e-2,3.812626856793253e-2,3.8146914930797485e-2,3.81675616773438e-2,3.8188208807571476e-2,3.820885632148051e-2,3.822950421907091e-2,3.8250152500342666e-2,3.8270801165295784e-2,3.829145021393026e-2,3.831209964624609e-2,3.833273508241629e-2,3.835334452028892e-2,3.837395088206537e-2,3.839455416774565e-2,3.841515437732975e-2,3.843575151081768e-2,3.845634556820943e-2,3.8476936549505e-2,3.84975244547044e-2,3.851810928380762e-2,3.853869103681466e-2,3.855926971372553e-2,3.857984531454023e-2,3.8600417839258744e-2,3.862098728788108e-2,3.8641553660407245e-2,3.866211695683724e-2,3.8682677177171054e-2,3.8703234321408694e-2,3.872378838955015e-2,3.874433938159543e-2,3.876488729754455e-2,3.878539702889829e-2,3.880587180304832e-2,3.882633790353937e-2,3.8846795330371456e-2,3.886724408354456e-2,3.88876841630587e-2,3.8908115568913854e-2,3.8928538301110045e-2,3.894895235964726e-2,3.896935774452549e-2,3.898975445574476e-2,3.901014249330505e-2,3.903052185720637e-2,3.905089254744871e-2,3.907125456403208e-2,3.9091607906956476e-2,3.9111952576221895e-2,3.913228857182834e-2,3.915261589377582e-2,3.917293454206432e-2,3.919324451669384e-2,3.92135458176644e-2,3.923378346487591e-2,3.925398808257333e-2,3.9274177498864665e-2,3.929435171374994e-2,3.9314510727229135e-2,3.933465453930226e-2,3.935478314996931e-2,3.937489655923029e-2,3.93949947670852e-2,3.9415077773534035e-2,3.943514557857679e-2,3.945519818221347e-2,3.947523558444409e-2,3.949525778526863e-2,3.9515264784687094e-2,3.9535256582699484e-2,3.955523317930581e-2,3.9575194574506055e-2,3.959514076830022e-2,3.961507176068833e-2,3.963498755167036e-2,3.965488814124632e-2,3.967471088097805e-2,3.969450707812526e-2,3.9714280875881795e-2,3.973403212897147e-2,3.975376069211812e-2,3.977346642004557e-2,3.979314916747764e-2,3.981280878913816e-2,3.9832445139750955e-2,3.985205807403986e-2,3.987164744672869e-2,3.989121311254128e-2,3.9910754926201455e-2,3.9930272742433034e-2,3.994976641595985e-2,3.996923580150572e-2,3.9988680753794484e-2,4.000810112754996e-2,4.002749677749598e-2,4.004686755835637e-2,4.006621332485494e-2,4.008553393171554e-2,4.010482923366198e-2,4.012409908541809e-2,4.014334334170771e-2,4.016256185725464e-2,4.018175448678273e-2,4.0200921085015794e-2,4.0220061506677666e-2,4.023917560649217e-2,4.025826323918312e-2,4.027732425947436e-2,4.029635852208971e-2,4.0315365881752996e-2,4.0334310129707215e-2,4.03531903294778e-2,4.0372037104068524e-2,4.0390850138819746e-2,4.040962911907186e-2,4.042837373016524e-2,4.044708365744026e-2,4.0465758586237285e-2,4.048439820189672e-2,4.050300218975892e-2,4.052157023516428e-2,4.054010202345316e-2,4.0558597239965945e-2,4.0577055570043014e-2,4.059547669902473e-2,4.061386031225149e-2,4.063220609506366e-2,4.0650513732801624e-2,4.066878291080576e-2,4.068701331441643e-2,4.0705204628974034e-2,4.072335653981892e-2,4.0741468732291494e-2,4.075954089173212e-2,4.077757270348118e-2,4.0795563852879045e-2,4.081351402526609e-2,4.08314229059827e-2,4.084929018036925e-2,4.0867115533766124e-2,4.088489865151368e-2,4.090263921895231e-2,4.092033692142239e-2,4.09379914442643e-2,4.0955599222257597e-2,4.0973138518725166e-2,4.099063130810963e-2,4.100807720866298e-2,4.1025475838637235e-2,4.1042826816284385e-2,4.106012975985643e-2,4.107738428760537e-2,4.109459001778319e-2,4.1111746568641916e-2,4.112885355843353e-2,4.1145910605410035e-2,4.116291732782342e-2,4.117987334392571e-2,4.119677827196888e-2,4.121363173020494e-2,4.1230433336885884e-2,4.124718271026372e-2,4.1263879468590434e-2,4.128052323011804e-2,4.129711361309853e-2,4.13136502357839e-2,4.133013271642614e-2,4.134656067327728e-2,4.136293372458929e-2,4.137925148861419e-2,4.139551358360396e-2,4.1411719627810616e-2,4.1427869239486145e-2,4.1443962036882546e-2,4.145999763825184e-2,4.147597566184599e-2,4.149189572591702e-2,4.150775744871694e-2,4.152356044849771e-2,4.153930685844405e-2,4.155499503568036e-2,4.1570623656015986e-2,4.1586192346322604e-2,4.1601700733471955e-2,4.161714844433573e-2,4.1632535105785635e-2,4.164786034469341e-2,4.166312378793073e-2,4.167832506236932e-2,4.16934637948809e-2,4.1708539612337156e-2,4.172355214160981e-2,4.1738501009570585e-2,4.175338584309116e-2,4.1768206269043276e-2,4.178296191429863e-2,4.1797652405728934e-2,4.181227737020589e-2,4.18268364346012e-2,4.18413292257866e-2,4.18557553706338e-2,4.187011449601448e-2,4.1884406228800374e-2,4.189863019586318e-2,4.191278602407461e-2,4.192687334030638e-2,4.19408917714302e-2,4.195484094431776e-2,4.19687204858408e-2,4.1982530022871015e-2,4.1996269182280103e-2,4.20099375909398e-2,4.20235348757218e-2,4.2037064705126546e-2,4.2050532335684516e-2,4.206392888121697e-2,4.207725400102392e-2,4.2090507354405345e-2,4.210368860066122e-2,4.211679739909157e-2,4.212983340899634e-2,4.214279628967556e-2,4.21556857004292e-2,4.216850130055725e-2,4.218124274935969e-2,4.219390970613655e-2,4.220650183018777e-2,4.221901878081338e-2,4.223146021731334e-2,4.2243825798987646e-2,4.225611518513631e-2,4.22683280350593e-2,4.2280464008056594e-2,4.2292522763428216e-2,4.230450396047414e-2,4.2316407258494344e-2,4.232823231678883e-2,4.233997879465759e-2,4.23516463514006e-2,4.236323464631788e-2,4.2374743338709386e-2,4.2386172087875124e-2,4.2397520553115076e-2,4.240878839372924e-2,4.2419975269017605e-2,4.243108083828016e-2,4.244210476081688e-2,4.245304669592778e-2,4.246391895354834e-2,4.2474710995358246e-2,4.2485421262888845e-2,4.249604944945808e-2,4.250659524838388e-2,4.251705835298417e-2,4.252743845657689e-2,4.2537735252479975e-2,4.254794843401133e-2,4.255807769448892e-2,4.256812272723066e-2,4.257808322555447e-2,4.2587958882778304e-2,4.259774939222007e-2,4.260745444719771e-2,4.261707374102918e-2,4.2626606967032354e-2,4.263605381852522e-2,4.264541398882567e-2,4.2654687171251655e-2,4.2663873059121095e-2,4.267297134575193e-2,4.268198172446208e-2,4.26909038885695e-2,4.269973753139208e-2,4.270848234624779e-2,4.271713802645454e-2,4.272570426533027e-2,4.273418075619291e-2,4.274256719236039e-2,4.2750863267150635e-2,4.275906867388157e-2,4.276718310587115e-2,4.2775206256437305e-2,4.2783151146424545e-2,4.279101910915849e-2,4.2798797182830216e-2,4.280648512006608e-2,4.2814082673252166e-2,4.282158959453436e-2,4.282900563581826e-2,4.283633054876925e-2,4.284356408481247e-2,4.285070599513284e-2,4.2857756030674994e-2,4.2864713942143355e-2,4.287157948000211e-2,4.287835239447519e-2,4.2885032435546276e-2,4.2891619352958855e-2,4.289811289621611e-2,4.290451281458104e-2,4.2910818857076365e-2,4.291703077248458e-2,4.292314830934794e-2,4.292917121596845e-2,4.2935099240407885e-2,4.294093213048778e-2,4.294666963378943e-2,4.295231149765387e-2,4.295785746918191e-2,4.296330729523413e-2,4.296866072243085e-2,4.297391749715215e-2,4.297907736553789e-2,4.2984140073487664e-2,4.298910536666085e-2,4.2993972990476546e-2,4.2998742690113674e-2,4.300341421051085e-2,4.300798729636649e-2,4.301246169213874e-2,4.301683714204553e-2,4.302111339006455e-2,4.302529017993322e-2,4.302936725514877e-2,4.303334435896812e-2,4.303722123440802e-2,4.3040997624244924e-2,4.304467327101509e-2,4.30482479170145e-2,4.305172130429892e-2,4.305509317468385e-2,4.3058363269744576e-2,4.3061531330816145e-2,4.306459709899332e-2,4.306754212077797e-2,4.3070365872196606e-2,4.307309191008253e-2,4.3075711272363884e-2,4.3078219000625625e-2,4.308062574126734e-2,4.308293149428902e-2,4.308513625969066e-2,4.308724003747226e-2,4.308924282763383e-2,4.3091144630175354e-2,4.3092945445096856e-2,4.3094645272398306e-2,4.309624411207973e-2,4.3097741964141116e-2,4.309912883310679e-2,4.310039290112054e-2,4.310155348378236e-2,4.310261058109227e-2,4.3103564193050246e-2,4.31044143196563e-2,4.3105160960910445e-2,4.310580411681266e-2,4.3106343787362944e-2,4.310677997256131e-2,4.310711267240776e-2,4.3107341886902274e-2,4.310746761604488e-2,4.310748985983554e-2,4.310740861827429e-2,4.3107223891361124e-2,4.310693567909603e-2,4.310654398147901e-2,4.310604879851007e-2,4.310545013018921e-2,4.310474797651642e-2,4.310394233749172e-2,4.310303321311508e-2,4.3102020603386526e-2,4.3100891017970856e-2,4.30996441085978e-2,4.309829159994916e-2,4.309683349202493e-2,4.309526978482511e-2,4.30936004783497e-2,4.3091825572598705e-2,4.308994506757212e-2,4.308795896326995e-2,4.30858672596922e-2,4.3083669956838856e-2,4.3081367054709926e-2,4.3078958553305416e-2,4.307644445262531e-2,4.307382475266961e-2,4.307109945343833e-2,4.306826855493147e-2,4.306533205714901e-2,4.306228996009098e-2,4.3059142263757344e-2,4.305588896814813e-2,4.305253007326333e-2,4.3049065579102944e-2,4.304549548566697e-2,4.304180929423222e-2,4.303801234610131e-2,4.303410860548677e-2,4.303009807238862e-2,4.3025980746806865e-2,4.302175662874149e-2,4.301742571819251e-2,4.301298801515992e-2,4.300844351964371e-2,4.300379223164389e-2,4.299903415116046e-2,4.2994169278193405e-2,4.298919761274276e-2,4.298411915480849e-2,4.2978933904390615e-2,4.297364186148911e-2,4.296824302610402e-2,4.296273739823531e-2,4.2957124977882975e-2,4.295140576504704e-2,4.294557975972749e-2,4.2939646961924316e-2,4.293360737163755e-2,4.292746098886716e-2,4.292120849860233e-2,4.291484935376268e-2,4.290838349182374e-2,4.290181091430638e-2,4.289513162273142e-2,4.2888345618619705e-2,4.28814529034921e-2,4.287445347886943e-2,4.286734734627256e-2,4.2860134507222314e-2,4.2852814963239554e-2,4.284538871584512e-2,4.283785576655985e-2,4.283021611690461e-2,4.282246976840023e-2,4.281461672256755e-2,4.2806656980927435e-2,4.2798590545000716e-2,4.279041741630824e-2,4.278213759637087e-2,4.277375108670943e-2,4.276525788884476e-2,4.275665800429774e-2,4.274795143458917e-2,4.2739138181239936e-2,4.273021824577087e-2,4.27211916297028e-2,4.271205833455661e-2,4.27028183618531e-2,4.269347171311315e-2,4.2684018389857595e-2,4.267445839360727e-2,4.2664791725883035e-2,4.2655018388205734e-2,4.264513838209621e-2,4.2635151709075295e-2,4.2625076091459206e-2,4.261489596713388e-2,4.260461073599931e-2,4.259422044060816e-2,4.258372512351317e-2,4.257312482726702e-2,4.256241959442242e-2,4.255160946753208e-2,4.2540694489148684e-2,4.2529674701824956e-2,4.251855014811359e-2,4.25073208705673e-2,4.249598691173878e-2,4.2484548314180734e-2,4.247300512044587e-2,4.2461357373086886e-2,4.244960511465649e-2,4.2437748387707384e-2,4.242578723479228e-2,4.2413721698463865e-2,4.240155182127486e-2,4.2389277645777955e-2,4.237689921452586e-2,4.2364416570071284e-2,4.2351829754966916e-2,4.233913881176548e-2,4.232634378301965e-2,4.2313444711282164e-2,4.23004416391057e-2,4.228733460904298e-2,4.22741236636467e-2,4.2260808845469545e-2,4.224739019706425e-2,4.223386776098351e-2,4.222024157978001e-2,4.2206512184839506e-2,4.219270928941051e-2,4.21788052969579e-2,4.216480031822151e-2,4.2150694463941187e-2,4.213648784485678e-2,4.212218057170813e-2,4.210777275523509e-2,4.209326450617749e-2,4.207865593527519e-2,4.206394715326803e-2,4.204913827089585e-2,4.2034229398898504e-2,4.2019220648015825e-2,4.200411212898767e-2,4.1988903952553884e-2,4.19735962294543e-2,4.1958189070428774e-2,4.194268258621716e-2,4.192707688755927e-2,4.1911372085194985e-2,4.1895568289864134e-2,4.1879665612306556e-2,4.1863664163262114e-2,4.184756405347063e-2,4.183136539367198e-2,4.181506829460598e-2,4.179867286701249e-2,4.178217922163134e-2,4.176558746920239e-2,4.17488977204655e-2,4.173211008616048e-2,4.171522467702719e-2,4.169824160380549e-2,4.1681160977235204e-2,4.1663982908056195e-2,4.1646709542576064e-2,4.1629367446327004e-2,4.1611930742883184e-2,4.159439961060797e-2,4.157677422786471e-2,4.155905477301675e-2,4.154124142442744e-2,4.152333436046013e-2,4.150533375947818e-2,4.148723979984494e-2,4.146905265992375e-2,4.1450772518077966e-2,4.143239955267094e-2,4.1413933942066015e-2,4.139537586462656e-2,4.1376725498715905e-2,4.1357983022697414e-2,4.1339148614934436e-2,4.132022245379031e-2,4.13012047176284e-2,4.128209558481206e-2,4.1262895233704626e-2,4.124360384266946e-2,4.12242215900699e-2,4.1204748654269326e-2,4.118518521363106e-2,4.116553144651846e-2,4.114578753129487e-2,4.112595364632366e-2,4.1106029969968164e-2,4.1086016680591746e-2,4.1065913956557745e-2,4.104572197622951e-2,4.1025440917970404e-2,4.100507096014377e-2,4.098461228111296e-2,4.0964067895902435e-2,4.0943456511836195e-2,4.0922758920642587e-2,4.090197535407053e-2,4.088110604386898e-2,4.0860151221786864e-2,4.083911111957312e-2,4.081798596897669e-2,4.0796776001746506e-2,4.0775481449631515e-2,4.075410254438064e-2,4.073263951774283e-2,4.071109260146702e-2,4.068946202730214e-2,4.066774802699714e-2,4.064595083230095e-2,4.062407067496251e-2,4.0602107786730755e-2,4.058006239935462e-2,4.055793474458305e-2,4.053572505416498e-2,4.051343355984934e-2,4.0491060493385085e-2,4.0468606086521135e-2,4.044607057100642e-2,4.042345417858992e-2,4.0400757141020524e-2,4.037797969004719e-2,4.035512205741886e-2,4.033218447488447e-2,4.030916717419295e-2,4.028607038709324e-2,4.026289434533428e-2,4.0239639280665e-2,4.0216305424834356e-2,4.0192893009591266e-2,4.016940518624592e-2,4.014585377544385e-2,4.012222592149484e-2,4.009852189442677e-2,4.007474196426749e-2,4.0050886401044886e-2,4.002695547478684e-2,4.000294945552121e-2,3.9978868613275875e-2,3.995471321807872e-2,3.9930483539957595e-2,3.990617984894039e-2,3.988180241505497e-2,3.985735150832921e-2,3.983282739879099e-2,3.9808230356468174e-2,3.978356065138865e-2,3.975881855358026e-2,3.973400433307091e-2,3.9709118259888446e-2,3.968416060406076e-2,3.965913163561572e-2,3.9634031624581206e-2,3.9608860840985076e-2,3.958361955485521e-2,3.955830803621948e-2,3.953292655510576e-2,3.950747538154193e-2,3.9481954785555856e-2,3.945636503717541e-2,3.943070640642846e-2,3.9404979163342894e-2,3.937918357794658e-2,3.935331992026738e-2,3.932738846033318e-2,3.930138946817184e-2,3.927532610757849e-2,3.924920616725851e-2,3.922302060269705e-2,3.919676971494853e-2,3.917045380513536e-2,3.914407317444792e-2,3.9117628124144516e-2,3.909111895555142e-2,3.906454597006286e-2,3.903790946914106e-2,3.901120975431614e-2,3.8984447127186204e-2,3.895762188941733e-2,3.893073434274353e-2,3.890378478896679e-2,3.887677352995703e-2,3.884970086765215e-2,3.8822567104058014e-2,3.879537254124841e-2,3.876811748136511e-2,3.874080222661784e-2,3.8713427079284275e-2,3.8685992341710045e-2,3.865849831630876e-2,3.8630945305561964e-2,3.8603333612019154e-2,3.857566353829782e-2,3.854793538708336e-2,3.852014946112917e-2,3.849230606325659e-2,3.8464405496354916e-2,3.843644806338139e-2,3.8408434067361226e-2,3.838036381138759e-2,3.835223759862162e-2,3.832405573229239e-2,3.829581851569694e-2,3.8267526252200264e-2,3.823917924523531e-2,3.821077779830301e-2,3.8182322214972225e-2,3.815381279887976e-2,3.812524985373044e-2,3.8096633683296965e-2,3.806796459142006e-2,3.803924288200838e-2,3.8010468859038526e-2,3.798164282655507e-2,3.795276508867054e-2,3.792383594956543e-2,3.789485502171542e-2,3.786581849831848e-2,3.783673330342445e-2,3.7807599986305444e-2,3.777841946909709e-2,3.7749190897340544e-2,3.771991427103581e-2,3.769058959018289e-2,3.766121685478178e-2,3.763179606483249e-2,3.7602327220335e-2,3.757281032128933e-2,3.754324536769547e-2,3.7513635099610594e-2,3.748401165748971e-2,3.745434350981461e-2,3.742463065658529e-2,3.739487309780173e-2,3.736507083346396e-2,3.733522386357196e-2,3.730533218812574e-2,3.727539580712529e-2,3.724541472057063e-2,3.721538892846174e-2,3.718531843079862e-2,3.7155203227581285e-2,3.7125043318809725e-2,3.709483870448394e-2,3.7064589384603934e-2,3.70342953591697e-2,3.700395662818125e-2,3.6973573191638576e-2,3.6943145049541666e-2,3.6912672201890546e-2,3.68821546486852e-2,3.6851638929338945e-2,3.6821097855560474e-2,3.679051760414053e-2,3.675989817507911e-2,3.672923956837621e-2,3.669854178403182e-2,3.6667804822045964e-2,3.663702868241862e-2,3.66062133651498e-2,3.6575358870239494e-2,3.6544465197687705e-2,3.6513532347494444e-2,3.64825603196597e-2,3.645154911418348e-2,3.642049873106578e-2,3.638940917030659e-2,3.635828043190593e-2,3.6327112515863784e-2,3.629590542218016e-2,3.6264659150855055e-2,3.6233373701888484e-2,3.620207918166605e-2,3.617078690633029e-2,3.613946161654892e-2,3.6108103312321956e-2,3.607671199364937e-2,3.6045287660531194e-2,3.6013830312967406e-2,3.5982339950958016e-2,3.595081657450302e-2,3.591926018360242e-2,3.588767077825621e-2,3.5856048358464405e-2,3.582439292422699e-2,3.579270447554397e-2,3.576098301241535e-2,3.572922853484112e-2,3.5697441042821285e-2,3.566562053635584e-2,3.56337670154448e-2,3.5601880480088145e-2,3.55699609302859e-2,3.553801875560284e-2,3.550611460632428e-2,3.5474185529266775e-2,3.5442231636398966e-2,3.541025303968955e-2,3.5378249851107206e-2,3.534622218262061e-2,3.531417014619844e-2,3.528209385380937e-2,3.524999341742208e-2,3.5217868949005256e-2,3.518572056052757e-2,3.5153548363957704e-2,3.512135247126433e-2,3.508913299441612e-2,3.505689004538177e-2,3.502462373612995e-2,3.4992334178629333e-2,3.496002148484861e-2,3.492768576675644e-2,3.489532713632151e-2,3.4862945705512516e-2,3.4830541586298114e-2,3.4798114890646985e-2,3.476566573052781e-2,3.4733194217909276e-2,3.470070046476005e-2,3.466818458304881e-2,3.4635646684744247e-2,3.460308688181502e-2,3.4570505286229826e-2,3.453790200995733e-2,3.450527716496621e-2,3.447263086322516e-2,3.443996321670285e-2,3.440727433736794e-2,3.4374564337189134e-2,3.43418333281351e-2,3.430908142217451e-2,3.427630873127606e-2,3.4243515367408404e-2,3.4210714575268086e-2,3.417794709115269e-2,3.414516406668242e-2,3.411236572766702e-2,3.407955229991622e-2,3.404672400923978e-2,3.4013881081447435e-2,3.398102374234894e-2,3.394815221775402e-2,3.3915266733472435e-2,3.388236751531392e-2,3.384945478908823e-2,3.381652878060511e-2,3.3783589715674286e-2,3.375063782010552e-2,3.3717673319708555e-2,3.368469644029313e-2,3.365170740766899e-2,3.3618706447645884e-2,3.358569378603355e-2,3.355266964864174e-2,3.3519634261280185e-2,3.3486587849758644e-2,3.3453530639886854e-2,3.342046285747457e-2,3.338738472833152e-2,3.335429647826746e-2,3.332119833309213e-2,3.328809051861527e-2,3.325497326064662e-2,3.3221846784995956e-2,3.318871131747299e-2,3.315556708388748e-2,3.312241431004916e-2,3.308925322176779e-2,3.30560840448531e-2,3.3022907005114836e-2,3.298972232836276e-2,3.2956530240406595e-2,3.2923330967056096e-2,3.2890124734121e-2,3.285691634486229e-2,3.282371429859989e-2,3.2790507215882204e-2,3.275729535203441e-2,3.2724078962381685e-2,3.269085830224921e-2,3.265763362696215e-2,3.26244051918457e-2,3.259117325222504e-2,3.255793806342534e-2,3.2524699880771786e-2,3.2491458959589554e-2,3.245821555520383e-2,3.242496992293979e-2,3.239172231812261e-2,3.235847299607747e-2,3.232522221212955e-2,3.229197022160403e-2,3.22587172798261e-2,3.222546364212092e-2,3.219220956381368e-2,3.215895530022956e-2,3.212570110669374e-2,3.209244723853139e-2,3.20591939510677e-2,3.202594149962785e-2,3.1992690139537004e-2,3.195944012612036e-2,3.19261917147031e-2,3.1892945160610385e-2,3.18597007191674e-2,3.1826458645699336e-2,3.179321919553136e-2,3.175998262398865e-2,3.17267491863964e-2,3.169351913807977e-2,3.166029273436396e-2,3.1627070230574136e-2,3.159385188203548e-2,3.156063794407317e-2,3.1527428672012386e-2,3.149422099259415e-2,3.1461011689885736e-2,3.1427807097489206e-2,3.139460745366135e-2,3.1361412996658955e-2,3.132822396473882e-2,3.129504059615773e-2,3.1261863129172486e-2,3.1228691802039864e-2,3.119552685301667e-2,3.1162368520359685e-2,3.11292170423257e-2,3.1096072657171514e-2,3.1062935603153916e-2,3.102980611852969e-2,3.0996684441555636e-2,3.0963570810488537e-2,3.093046546358519e-2,3.089736863910238e-2,3.086428057529691e-2,3.0831201510425562e-2,3.0798131682745124e-2,3.07650713305124e-2,3.0732020691984174e-2,3.069898000541723e-2,3.0665949509068365e-2,3.0632929441194372e-2,3.0599920040052048e-2,3.0566921543898166e-2,3.0533934190989542e-2,3.050095821958294e-2,3.046799386793517e-2,3.0435041374303022e-2,3.0402100976943278e-2,3.0369172914112737e-2,3.0336257424068185e-2,3.030335474506642e-2,3.0270465115364225e-2,3.023758877321839e-2,3.0204725956885715e-2,3.017187690462299e-2,3.0139033881699414e-2,3.0106192852853736e-2,3.007336486706948e-2,3.0040550128696622e-2,3.0007748842085152e-2,2.9974961211585032e-2,2.9942187441546256e-2,2.9909427736318803e-2,2.9876682300252647e-2,2.9843951337697776e-2,2.9811235053004165e-2,2.97785336505218e-2,2.974584733460066e-2,2.971317630959072e-2,2.9680520779841957e-2,2.9647880949704365e-2,2.9615257023527918e-2,2.9582649205662597e-2,2.9550057700458373e-2,2.9517482712265244e-2,2.9484924445433176e-2,2.9452383104312158e-2,2.9419858893252163e-2,2.9387352016603176e-2,2.935486267871518e-2,2.932239108393814e-2,2.928993743662206e-2,2.9257501941116905e-2,2.9225084801772654e-2,2.9192686222939298e-2,2.916030640896681e-2,2.9127945564205168e-2,2.909560389300436e-2,2.9063281599714358e-2,2.903097888868515e-2,2.8998695964266713e-2,2.8966433030809025e-2,2.8934190292662077e-2,2.890196795417583e-2,2.8869766219700284e-2,2.883758529358541e-2,2.8805415465863304e-2,2.8773255202519082e-2,2.8741114834086694e-2,2.870899452892632e-2,2.8676894455398144e-2,2.8644814781862343e-2,2.8612755676679095e-2,2.8580717308208582e-2,2.854869984481098e-2,2.851670345484646e-2,2.848472830667521e-2,2.8452774568657406e-2,2.8420842409153227e-2,2.8388931996522853e-2,2.8357043499126464e-2,2.8325177085324234e-2,2.829333292347635e-2,2.8261511181942985e-2,2.8229712029084312e-2,2.8197935633260528e-2,2.8166182162831795e-2,2.8134451786158293e-2,2.8102744671600205e-2,2.8071060987517715e-2,2.8039400902270993e-2,2.800776458422022e-2,2.797615220172558e-2,2.794456392314725e-2,2.79129999168454e-2,2.7881460351180217e-2,2.784994539451188e-2,2.7818455215200565e-2,2.7786989981606457e-2,2.7755549862089723e-2,2.772413502501055e-2,2.7692745638729123e-2,2.7661381871605606e-2,2.763004389200019e-2,2.7598731868273038e-2,2.7567445968784347e-2,2.753618636189429e-2,2.7504940846483215e-2,2.747371074441768e-2,2.7442505757025327e-2,2.7411326011495922e-2,2.7380171634957037e-2,2.7349042754474067e-2,2.731793949705024e-2,2.7286861989626623e-2,2.7255810359082082e-2,2.7224784732233335e-2,2.719378523583491e-2,2.7162811996579158e-2,2.7131865141096275e-2,2.7100944795954256e-2,2.7070051087658954e-2,2.7039184142654018e-2,2.7008344087320942e-2,2.697753104797903e-2,2.694674515088543e-2,2.6915986522235105e-2,2.6885255288160843e-2,2.685455157473327e-2,2.6823875507960816e-2,2.6793227213789756e-2,2.676260681810418e-2,2.6732014446726016e-2,2.6701450225415e-2,2.6670914279868715e-2,2.664040673572255e-2,2.6609927718549732e-2,2.657947735386132e-2,2.6549055767106172e-2,2.6518663083670995e-2,2.6488299428880327e-2,2.645796492799651e-2,2.6427659706219724e-2,2.639738388868798e-2,2.63671376004771e-2,2.6336920966600747e-2,2.6306734112010406e-2,2.627657716159538e-2,2.6246450240182805e-2,2.6216353472537635e-2,2.618628698336267e-2,2.6156250897298505e-2,2.6126245338923597e-2,2.60962704327542e-2,2.606632630324439e-2,2.6036413074786106e-2,2.6006544655952184e-2,2.597671366804074e-2,2.594691188716231e-2,2.5917143108657288e-2,2.5887407074603283e-2,2.5857701392621224e-2,2.582802606271112e-2,2.5798381084872965e-2,2.576876645910676e-2,2.5739182185412508e-2,2.5709628263790203e-2,2.5680104694239852e-2,2.565061147676145e-2,2.5621148611355005e-2,2.5591732814855713e-2,2.556234923637902e-2,2.553299729431603e-2,2.5503676988666752e-2,2.547438831943117e-2,2.5445131286609298e-2,2.5415905890201124e-2,2.538671213020666e-2,2.53575500066259e-2,2.5328419519458845e-2,2.529932066870549e-2,2.5270253454365843e-2,2.5241217876439903e-2,2.5212213934927667e-2,2.518324162982913e-2,2.5154300961144297e-2,2.5125391928873177e-2,2.5096514533015753e-2,2.5067668773572038e-2,2.5038854650542026e-2,2.5010072163925715e-2,2.4981321313723114e-2,2.4952602099934218e-2,2.492391452255902e-2,2.4895258581597534e-2,2.4866634277049746e-2,2.483806134749432e-2,2.4809522417189894e-2,2.4781016651589098e-2,2.4752544050691928e-2,2.4724104614498386e-2,2.4695698343008467e-2,2.4667325236222178e-2,2.4638985294139507e-2,2.4610678516760465e-2,2.458240490408505e-2,2.455416445611326e-2,2.45259571728451e-2,2.4497783054280558e-2,2.4469642100419645e-2,2.444153431126236e-2,2.44134596868087e-2,2.4385418227058666e-2,2.4357409932012256e-2,2.4329434801669474e-2,2.4301492836030315e-2,2.4273584035094786e-2,2.4245708398862885e-2,2.4217865927334603e-2,2.419005662050995e-2,2.4162280478388923e-2,2.4134537500971522e-2,2.4106845494564797e-2,2.407918893054165e-2,2.4051566920699752e-2,2.402397946503913e-2,2.3996426563559766e-2,2.3968908216261662e-2,2.3941424423144824e-2,2.391397518420925e-2,2.3886560499454933e-2,2.3859180368881888e-2,2.38318347924901e-2,2.3804523770279574e-2,2.377724730225031e-2,2.3750005388402315e-2,2.3722798028735576e-2,2.36956252232501e-2,2.366848697194589e-2,2.3641383274822944e-2,2.3614314131881253e-2,2.3587279543120832e-2,2.3560279508541674e-2,2.353331402814378e-2,2.350638310192714e-2,2.347948672989177e-2,2.345262491203766e-2,2.3425797648364815e-2,2.3399018692911937e-2,2.3372276332211218e-2,2.334556979694912e-2,2.331889910552933e-2,2.3292264276355515e-2,2.326566532783136e-2,2.3239102278360544e-2,2.3212575146346736e-2,2.318608395019362e-2,2.3159628708304875e-2,2.3133209439084177e-2,2.31068261609352e-2,2.3080478892261624e-2,2.3054167651467117e-2,2.3027892456955374e-2,2.3001653327130063e-2,2.2975450280394858e-2,2.2949283335153434e-2,2.292315250980948e-2,2.2897057822766673e-2,2.2870999292428678e-2,2.2844976937199182e-2,2.2818990775481853e-2,2.2793040825680386e-2,2.276712710619844e-2,2.27412496354397e-2,2.2715408431807842e-2,2.2689603513706552e-2,2.2663834899539492e-2,2.263810260771035e-2,2.26124066566228e-2,2.258674706468052e-2,2.2561123850287187e-2,2.253553703184648e-2,2.250998662776207e-2,2.2484472656437646e-2,2.2458995136276874e-2,2.243355408568344e-2,2.2408149523061013e-2,2.238278146681328e-2,2.235744993534391e-2,2.233215494705658e-2,2.2306896520354974e-2,2.2281674673642768e-2,2.2256491096252128e-2,2.223134624353863e-2,2.2206238273032877e-2,2.2181167208514877e-2,2.2156133073764617e-2,2.2131135892562107e-2,2.2106175688687342e-2,2.208125248592031e-2,2.2056366308041024e-2,2.203151717882947e-2,2.2006705122065658e-2,2.1981930161529578e-2,2.1957192321001233e-2,2.1932491624260617e-2,2.1907828095087734e-2,2.1883201757262577e-2,2.1858612634565143e-2,2.1834060750775437e-2,2.180954612967346e-2,2.1785068795039202e-2,2.176062877065266e-2,2.1736226080293842e-2,2.171186074774274e-2,2.168753279677935e-2,2.1663242251183677e-2,2.1638989134735713e-2,2.1614773471215463e-2,2.1590595284402922e-2,2.1566454598078086e-2,2.1542351436020964e-2,2.1518285822011533e-2,2.149425777982981e-2,2.147026733325579e-2,2.144631450606947e-2,2.142239932205085e-2,2.139852180497992e-2,2.137468197863669e-2,2.1350879866801144e-2,2.13271154932533e-2,2.130338888177314e-2,2.1279700056140667e-2,2.1256049040135887e-2,2.1232435857538787e-2,2.120886053212937e-2,2.1185323087687637e-2,2.1161818385584834e-2,2.1138351183150515e-2,2.1114921575501464e-2,2.109152957872307e-2,2.1068175208900714e-2,2.1044858482119788e-2,2.1021579414465665e-2,2.0998338022023742e-2,2.0975134320879395e-2,2.0951968327118018e-2,2.0928840056824993e-2,2.0905749526085707e-2,2.088269675098554e-2,2.0859681747609878e-2,2.083670453204411e-2,2.0813765120373626e-2,2.07908635286838e-2,2.0767999773060028e-2,2.0745173869587685e-2,2.072238583435216e-2,2.0699635683438848e-2,2.0676923432933116e-2,2.0654249098920368e-2,2.0631612697485976e-2,2.0609014244715333e-2,2.058645375669382e-2,2.0563931249506825e-2,2.054144673923973e-2,2.0519000241977926e-2,2.049659177380679e-2,2.0474221350811717e-2,2.0451888989078085e-2,2.042959470469128e-2,2.0407338513736693e-2,2.0385120432299703e-2,2.03629404764657e-2,2.0340798662320064e-2,2.0318695005948184e-2,2.0296629523435444e-2,2.0274602230867234e-2,2.0252613144328933e-2,2.0230662279905928e-2,2.020874965368361e-2,2.018687528174735e-2,2.0165035013266528e-2,2.0143228526303278e-2,2.012145977602527e-2,2.0099728766212473e-2,2.0078035500644874e-2,2.005637998310245e-2,2.0034762217365176e-2,2.0013182207213032e-2,1.9991639956425996e-2,1.9970135468784043e-2,1.9948668748067156e-2,1.992723979805531e-2,1.9905848622528484e-2,1.9884495225266655e-2,1.9863179610049797e-2,1.98419017806579e-2,1.982066174087093e-2,1.9799459494468877e-2,1.97782950452317e-2,1.9757168396939404e-2,1.9736079553371942e-2,1.97150285183093e-2,1.9694015295531463e-2,1.9673039888818408e-2,1.9652102301950105e-2,1.9631202538706535e-2,1.961034060286768e-2,1.958951649821351e-2,1.956873022852401e-2,1.954798179757916e-2,1.9527271209158932e-2,1.9506598467043307e-2,1.9485963575012265e-2,1.9465366536845777e-2,1.944480735632383e-2,1.9424286037226395e-2,1.940380258333345e-2,1.938335699842498e-2,1.9362949286280958e-2,1.9342579450681362e-2,1.9322247495406168e-2,1.9301953424235362e-2,1.9281697240948914e-2,1.926147894932681e-2,1.924129818719946e-2,1.922114082644802e-2,1.9201020611471362e-2,1.9180937539320698e-2,1.916089160704725e-2,1.9140882811702224e-2,1.9120911150336834e-2,1.91009766200023e-2,1.908107921774983e-2,1.906121894063064e-2,1.904139578569594e-2,1.9021609749996945e-2,1.900186083058487e-2,1.8982149024510928e-2,1.8962474328826334e-2,1.8942836740582294e-2,1.8923236256830032e-2,1.8903672874620754e-2,1.888414659100568e-2,1.8864657403036014e-2,1.884520530776298e-2,1.8825790302237782e-2,1.8806412383511637e-2,1.8787071548635764e-2,1.876776779466137e-2,1.874850111863967e-2,1.8729271517621878e-2,1.8710078988659208e-2,1.869092352880287e-2,1.867180513510408e-2,1.8652723804614055e-2,1.8633679534384006e-2,1.861467232146514e-2,1.8595702162908682e-2,1.8576769055765836e-2,1.855787299708782e-2,1.8539013983925847e-2,1.852019201333113e-2,1.8501407082354884e-2,1.848265918804832e-2,1.8463948327462648e-2,1.8445274497649093e-2,1.8426637695658853e-2,1.8408037918543157e-2,1.8389475163353212e-2,1.8370949427140227e-2,1.835246070695542e-2,1.8334008999850004e-2,1.831559430287519e-2,1.8297216613082198e-2,1.827887592752224e-2,1.826057224324652e-2,1.8242305557306264e-2,1.8224075866752672e-2,1.820588316863697e-2,1.8187727460010367e-2,1.8169608737924076e-2,1.8151526999429308e-2,1.8133482241577282e-2,1.8115474461419208e-2,1.80975036560063e-2,1.807956982238977e-2,1.8061672957620834e-2,1.80438130587507e-2,1.8025990122830595e-2,1.800820414691172e-2,1.7990455128045292e-2,1.797274306328252e-2,1.7955067949674625e-2,1.7937429784272818e-2,1.7919828564128312e-2,1.7902264286292314e-2,1.7884736947816053e-2,1.786724654575073e-2,1.7849793077147562e-2,1.783237653905776e-2,1.7814976363021994e-2,1.7797612184433806e-2,1.778028409554556e-2,1.7762992082607246e-2,1.7745736131868858e-2,1.7728516229580393e-2,1.7711332361991832e-2,1.769418451535317e-2,1.7677072675914406e-2,1.765999682992553e-2,1.7642956963636526e-2,1.76259530632974e-2,1.760898511515813e-2,1.7592053105468713e-2,1.7575157020479147e-2,1.7558296846439413e-2,1.7541472569599516e-2,1.7524684176209435e-2,1.7507931652519168e-2,1.7491214984778708e-2,1.7474534159238046e-2,1.745788916214718e-2,1.7441279979756086e-2,1.742470659831477e-2,1.7408169004073222e-2,1.739166718328143e-2,1.7375201122189394e-2,1.7358770807047095e-2,1.734237622410453e-2,1.732601735961169e-2,1.7309694199818575e-2,1.7293406730975167e-2,1.727715493933146e-2,1.7260938811137452e-2,1.724475833264312e-2,1.7228613490098476e-2,1.72125042697535e-2,1.7196430657858187e-2,1.718039264066253e-2,1.7164390204416513e-2,1.714842333537014e-2,1.71324920197734e-2,1.7116596243876275e-2,1.7100735993928775e-2,1.7084911256180876e-2,1.706912201688257e-2,1.7053368262283864e-2,1.7037649978634738e-2,1.7021967152185184e-2,1.70063197691852e-2,1.6990707815884777e-2,1.69751312785339e-2,1.6959590143382566e-2,1.694408439668077e-2,1.69286140246785e-2,1.6913179013625754e-2,1.689777934977251e-2,1.6882415019368775e-2,1.686708600866453e-2,1.685179230390978e-2,1.6836533891354505e-2,1.68213107572487e-2,1.680612288784236e-2,1.6790970269385475e-2,1.6775852888128037e-2,1.6760770730320042e-2,1.6745723782211473e-2,1.6730712030052327e-2,1.67157354600926e-2,1.670079405858228e-2,1.6685887811771355e-2,1.667101670590983e-2,1.6656180727247682e-2,1.6641379862034913e-2,1.6626614096521507e-2,1.661186961255519e-2,1.6597159130497193e-2,1.658248313065134e-2,1.6567841591783518e-2,1.6553234492659608e-2,1.6538661812045493e-2,1.6524123528707056e-2,1.6509619621410183e-2,1.649515550558929e-2,1.648073591228343e-2,1.646634923463963e-2,1.645199686058943e-2,1.643768109449361e-2,1.6423398954963125e-2,1.6409150441997977e-2,1.639493555559816e-2,1.6380754295763682e-2,1.6366606662494537e-2,1.635249265579073e-2,1.6338412275652258e-2,1.632436552207912e-2,1.6310352395071323e-2,1.6296372894628854e-2,1.6282427020751725e-2,1.626851365970268e-2,1.6254633118784566e-2,1.62407860895739e-2,1.6226972572070678e-2,1.621319256627491e-2,1.619944607218659e-2,1.618573308980572e-2,1.61720536191323e-2,1.6158407660166327e-2,1.6144795212907802e-2,1.613121627735673e-2,1.61176708535131e-2,1.6104158941376925e-2,1.60906805409482e-2,1.6077235652226924e-2,1.6063824275213096e-2,1.6050446409906716e-2,1.6037102056307786e-2,1.60237912144163e-2,1.601051388423227e-2,1.5997270065755687e-2,1.5984059758986553e-2,1.597088296392487e-2,1.5957739680570633e-2,1.5944629908923848e-2,1.593155364898451e-2,1.5918510900752622e-2,1.590550166422818e-2,1.589252593941119e-2,1.587958372630165e-2,1.586667502489956e-2,1.5853796505380137e-2,1.5840945968680426e-2,1.5828128406825605e-2,1.5815343819815662e-2,1.5802592207650602e-2,1.5789873570330428e-2,1.577718790785513e-2,1.576453522022472e-2,1.575191550743919e-2,1.5739328769498545e-2,1.5726775006402783e-2,1.5714254218151903e-2,1.5701766404745902e-2,1.5689311566184787e-2,1.5676889702468555e-2,1.5664500813597205e-2,1.5652144899570737e-2,1.5639821960389152e-2,1.5627531996052452e-2,1.5615275006560634e-2,1.5603050991913696e-2,1.559085995211164e-2,1.557870188715447e-2,1.5566576797042183e-2,1.5554484681774776e-2,1.554242554135225e-2,1.553039937577461e-2,1.5518406185041852e-2,1.5506445969153976e-2,1.5494518728110985e-2,1.5482624461912876e-2,1.5470761305639446e-2,1.5458921966751834e-2,1.544711492582445e-2,1.5435340182857296e-2,1.542359773785037e-2,1.541188759080367e-2,1.54002097417172e-2,1.5388564190590958e-2,1.5376950937424945e-2,1.536536998221916e-2,1.5353821324973604e-2,1.5342304965688277e-2,1.5330820904363177e-2,1.5319369140998304e-2,1.5307949675593664e-2,1.5296562508149248e-2,1.5285207638665064e-2,1.5273885067141106e-2,1.5262594793577377e-2,1.5251336817973877e-2,1.5240111140330605e-2,1.522891776064756e-2,1.5217756678924743e-2,1.5206627895162158e-2,1.51955314093598e-2,1.5184467221517667e-2,1.5173435331635765e-2,1.5162435739714092e-2,1.5151468445752648e-2,1.514053344975143e-2,1.5129630751710445e-2,1.511876035162968e-2,1.51079105701215e-2,1.5097091738457552e-2,1.5086304333647521e-2,1.5075548346244206e-2,1.5064823766800397e-2,1.50541305858689e-2,1.5043468794002509e-2,1.5032838381754015e-2,1.5022239339676224e-2,1.5011671658321927e-2,1.5001135328243924e-2,1.4990630339995011e-2,1.4980156684127988e-2,1.4969714351195644e-2,1.4959303331750787e-2,1.4948923616346204e-2,1.4938575195534695e-2,1.4928258059869063e-2,1.4917972199902096e-2,1.4907717606186598e-2,1.4897494269275361e-2,1.488730217972119e-2,1.4877141328076875e-2,1.4867011704895211e-2,1.4856913300729002e-2,1.4846846106131037e-2,1.4836810111654122e-2,1.4826805307851049e-2,1.4816831685274617e-2,1.4806889234477618e-2,1.4796977946012858e-2,1.4787097810433124e-2,1.4777248818291221e-2,1.4767430960139941e-2,1.4757644226532085e-2,1.4747888608020447e-2,1.4738164095157826e-2,1.4728470678497018e-2,1.4718808348590821e-2,1.4709177095992029e-2,1.4699576911253443e-2,1.4690007784927857e-2,1.468046970756807e-2,1.4670962669726879e-2,1.4661486661957077e-2,1.465204167481147e-2,1.4642627698842847e-2,1.4633244724604007e-2,1.4623892742647748e-2,1.4614571743526867e-2,1.460528171779416e-2,1.4596022656002426e-2,1.458679454870446e-2,1.457759738645306e-2,1.4568431159801021e-2,1.4559295859301144e-2,1.4550184916463975e-2,1.4541101647850654e-2,1.4532048771801417e-2,1.4523026270151687e-2,1.4514034124736902e-2,1.4505072317392488e-2,1.4496140829953885e-2,1.4487239644256513e-2,1.4478368742135818e-2,1.446952810542722e-2,1.4460717715966154e-2,1.4451937555588054e-2,1.4443187606128347e-2,1.443446784942247e-2,1.4425778267305848e-2,1.4417118841613917e-2,1.440848955418211e-2,1.4399890386845854e-2,1.4391321321440585e-2,1.4382782339801732e-2,1.4374273423764726e-2,1.4365794555164997e-2,1.4357345715837983e-2,1.4348926887619113e-2,1.4340538052343813e-2,1.4332179191847523e-2,1.4323850287965668e-2,1.4315551322533681e-2,1.4307282277386998e-2,1.4299043134361044e-2,1.4290833875291257e-2,1.4282654482013062e-2,1.4274504936361896e-2,1.4266385220173188e-2,1.4258295315282369e-2,1.4250235203524872e-2,1.424220486673613e-2,1.423420428675157e-2,1.422623344540663e-2,1.4218292324536735e-2,1.421038090597732e-2,1.4202499171563817e-2,1.4194647103131654e-2,1.4186824682516268e-2,1.4179031891553086e-2,1.417126871207754e-2,1.4163535125925067e-2,1.415583111493109e-2,1.4148156660931048e-2,1.414051174576037e-2,1.4132896351254485e-2,1.4125310459248827e-2,1.4117754051578828e-2,1.4110227110079919e-2,1.410272961658753e-2,1.4095261552937098e-2,1.4087821860388159e-2,1.4080410154479318e-2,1.4073027696518697e-2,1.4065674466133762e-2,1.405835044295197e-2,1.4051055606600783e-2,1.4043789936707666e-2,1.4036553412900075e-2,1.4029346014805474e-2,1.4022167722051324e-2,1.401501851426508e-2,1.4007898371074214e-2,1.4000807272106184e-2,1.3993745196988441e-2,1.398671212534846e-2,1.3979708036813693e-2,1.3972732911011606e-2,1.396578672756966e-2,1.3958869466115312e-2,1.3951981106276025e-2,1.3945121627679262e-2,1.3938291009952482e-2,1.3931489232723148e-2,1.3924716275618719e-2,1.3917972118266658e-2,1.3911256740294422e-2,1.390457012132948e-2,1.3897912240999287e-2,1.3891283078931302e-2,1.3884682614752994e-2,1.3878110828091818e-2,1.3871567698575237e-2,1.3865053205830714e-2,1.3858567329485705e-2,1.3852110049167678e-2,1.3845681344504089e-2,1.38392811951224e-2,1.383290958065007e-2,1.3826566480714567e-2,1.3820251874943346e-2,1.381396574296387e-2,1.38077080644036e-2,1.3801478818890002e-2,1.3795277986050526e-2,1.3789105545512641e-2,1.3782961476903808e-2,1.3776845759851488e-2,1.3770758373983139e-2,1.3764699298926224e-2,1.3758668514308202e-2,1.3752665999756542e-2,1.3746691734898696e-2,1.3740745699362126e-2,1.3734827872774299e-2,1.372893823476267e-2,1.3723076764954706e-2,1.3717243628035274e-2,1.3711439477114094e-2,1.3705663488088812e-2,1.369991564154107e-2,1.3694195918052519e-2,1.3688504298204804e-2,1.3682840762579569e-2,1.3677205291758462e-2,1.3671597866323134e-2,1.366601846685523e-2,1.3660467073936394e-2,1.3654943668148272e-2,1.3649448230072515e-2,1.3643980740290766e-2,1.3638541179384676e-2,1.3633129527935887e-2,1.3627745766526048e-2,1.3622389875736808e-2,1.3617061836149807e-2,1.3611761628346698e-2,1.3606489232909125e-2,1.3601244630418736e-2,1.3596027801457175e-2,1.3590838726606092e-2,1.3585677386447134e-2,1.3580543761561944e-2,1.3575437832532171e-2,1.3570359579939465e-2,1.3565308984365466e-2,1.3560286026391824e-2,1.355529068660019e-2,1.3550322945572204e-2,1.3545382783889514e-2,1.3540470182133769e-2,1.3535585120886614e-2,1.3530727580729696e-2,1.3525897542244664e-2,1.3521094986013161e-2,1.3516319892616837e-2,1.3511572242637337e-2,1.3506852016656308e-2,1.3502159195255397e-2,1.3497493759016252e-2,1.3492855688520516e-2,1.3488244964349838e-2,1.3483661567085864e-2,1.3479105477310242e-2,1.347457667560462e-2,1.3470075142550641e-2,1.3465600858729955e-2,1.3461153804724206e-2,1.345673396111504e-2,1.345234130848411e-2,1.3447975827413057e-2,1.3443637498483528e-2,1.343932630227717e-2,1.3435042219375632e-2,1.3430786822665762e-2,1.3426558718392835e-2,1.3422357761870991e-2,1.3418183935275147e-2,1.3414037220780231e-2,1.3409917600561157e-2,1.3405825056792846e-2,1.3401759571650218e-2,1.3397721127308195e-2,1.3393709705941694e-2,1.3389725289725637e-2,1.3385767860834943e-2,1.3381837401444534e-2,1.337793389372933e-2,1.3374057319864248e-2,1.3370207662024212e-2,1.3366384902384138e-2,1.3362589023118949e-2,1.3358820006403564e-2,1.3355077834412903e-2,1.3351362489321892e-2,1.334767395330544e-2,1.3344012208538475e-2,1.3340377237195913e-2,1.3336769021452676e-2,1.3333187543483687e-2,1.3329632785463862e-2,1.332610472956812e-2,1.3322603357971384e-2,1.3319128652848575e-2,1.3315680596374611e-2,1.331225917072441e-2,1.3308864358072896e-2,1.3305496140594989e-2,1.3302154500465607e-2,1.329883941985967e-2,1.32955508809521e-2,1.3292288865917816e-2,1.3289053356931738e-2,1.3285844336168784e-2,1.3282661785803878e-2,1.3279505688011941e-2,1.3276376024967885e-2,1.3273272778846639e-2,1.3270195931823119e-2,1.3267145466072246e-2,1.326412136376894e-2,1.3261123607088122e-2,1.3258152178204708e-2,1.3255207059293622e-2,1.3252288232529785e-2,1.3249395680088115e-2,1.3246529384143533e-2,1.3243689326870953e-2,1.3240875490445305e-2,1.3238087857041505e-2,1.3235327014223976e-2,1.323259268285879e-2,1.3229884550087423e-2,1.3227202598931544e-2,1.3224546812412813e-2,1.3221917173552901e-2,1.321931366537347e-2,1.3216736270896189e-2,1.321418497314272e-2,1.321165975513473e-2,1.3209160599893887e-2,1.3206687490441852e-2,1.3204240409800297e-2,1.320181934099088e-2,1.3199424267035277e-2,1.319705517095514e-2,1.3194712035772148e-2,1.319239484450796e-2,1.3190103580184243e-2,1.3187838225822661e-2,1.3185598764444882e-2,1.318338517907257e-2,1.3181197452727394e-2,1.3179035568431016e-2,1.3176899509205104e-2,1.3174789258071319e-2,1.3172704798051334e-2,1.3170646112166808e-2,1.3168613183439416e-2,1.316660599489081e-2,1.3164624529542665e-2,1.3162668770416648e-2,1.3160738700534419e-2,1.3158834302917649e-2,1.3156955560587996e-2,1.3155102456567135e-2,1.3153274973876727e-2,1.3151473095538435e-2,1.3149696804573929e-2,1.3147946084004875e-2,1.3146220916852936e-2,1.3144521286139781e-2,1.3142847174887073e-2,1.3141198566116476e-2,1.3139575442849659e-2,1.3137977788108289e-2,1.3136405584914024e-2,1.313485881628854e-2,1.3133337465253496e-2,1.3131841514830558e-2,1.3130370948041396e-2,1.3128925747907673e-2,1.3127505897451054e-2,1.3126111379693203e-2,1.312474217765579e-2,1.3123398274360477e-2,1.3122079030597332e-2,1.3120784089147653e-2,1.311951431362459e-2,1.3118271815393195e-2,1.3117055426561363e-2,1.3115863308295034e-2,1.3114697620631362e-2,1.3113557778274484e-2,1.3112442730955994e-2,1.311135247867589e-2,1.3110287021434177e-2,1.3109246359230853e-2,1.3108230492065916e-2,1.3107239419939371e-2,1.3106273142851215e-2,1.3105331660801446e-2,1.3104414973790068e-2,1.3103523081817078e-2,1.310265527874104e-2,1.3101811935729736e-2,1.3100993315899931e-2,1.3100199419251623e-2,1.309943024578481e-2,1.309868579549949e-2,1.3097966068395668e-2,1.309727106447334e-2,1.309660078373251e-2,1.3095955226173175e-2,1.3095334391795332e-2,1.3094738280598992e-2,1.3094166892584145e-2,1.309362022775079e-2,1.3093098286098934e-2,1.3092601067628575e-2,1.309212857233971e-2,1.309168080023234e-2,1.3091257751306467e-2,1.309085942556209e-2,1.309048582299921e-2,1.3090136943617825e-2,1.3089812787417932e-2,1.3089513354399538e-2,1.3089238644562639e-2,1.308898865790724e-2,1.3088762426847042e-2,1.3088556447469457e-2,1.3088374801470804e-2,1.3088217488851086e-2,1.3088084509610298e-2,1.308797586374844e-2,1.3087891551265517e-2,1.308783157216152e-2,1.308779592643646e-2,1.3087784614090329e-2,1.3087797635123131e-2,1.3087834989534863e-2,1.3087896677325529e-2,1.3087982698495124e-2,1.3088093053043653e-2,1.3088227740971117e-2,1.3088386762277509e-2,1.308857011696283e-2,1.3088777805027086e-2,1.3089009826470275e-2,1.3089266181292393e-2,1.3089546869493443e-2,1.3089851891073425e-2,1.3090181246032341e-2,1.3090534934370186e-2,1.3090912956086963e-2,1.3091315311182674e-2,1.3091737273809472e-2,1.3092180589601703e-2,1.3092647704303101e-2,1.3093138617913664e-2,1.3093653330433396e-2,1.3094191841862293e-2,1.3094754152200362e-2,1.3095340261447593e-2,1.3095950169603994e-2,1.3096583876669558e-2,1.3097241382644292e-2,1.3097922687528196e-2,1.3098627791321262e-2,1.3099356694023498e-2,1.3100109395634899e-2,1.3100885896155469e-2,1.3101686195585206e-2,1.3102510293924109e-2,1.310335819117218e-2,1.3104229887329418e-2,1.3105125382395822e-2,1.3106044676371395e-2,1.3106987769256133e-2,1.3107954661050037e-2,1.3108945351753113e-2,1.3109959841365353e-2,1.3110996437967173e-2,1.3112043193536394e-2,1.3113112586339485e-2,1.3114204610377421e-2,1.3115319259651162e-2,1.311645652816167e-2,1.3117616409909915e-2,1.3118798898896857e-2,1.3120003989123458e-2,1.3121231674590688e-2,1.312248194929951e-2,1.3123754807250884e-2,1.3125050242445778e-2,1.3126368248885155e-2,1.3127708820569978e-2,1.3129071951501217e-2,1.3130457635679826e-2,1.313186586710678e-2,1.3133296639783036e-2,1.313474994770956e-2,1.313622578488732e-2,1.3137724145317272e-2,1.3139245023000387e-2,1.3140788411937629e-2,1.314235430612996e-2,1.3143942699578344e-2,1.3145553586283746e-2,1.3147186960247133e-2,1.3148842815469464e-2,1.3150521145951706e-2,1.3152221945694821e-2,1.3153945208699778e-2,1.3155690928967536e-2,1.3157459100499062e-2,1.315924971729532e-2,1.3161062773357277e-2,1.316289826268589e-2,1.316475617928213e-2,1.3166636517146958e-2,1.3168539270281337e-2,1.3170464432686237e-2,1.3172411998362617e-2,1.317438196131144e-2,1.3176374315533673e-2,1.3178389055030283e-2,1.3180426173802228e-2,1.3182485665850478e-2,1.318456752517599e-2,1.3186671745779739e-2,1.3188798321662679e-2,1.3190947246825782e-2,1.3193118515270004e-2,1.3195312120996314e-2,1.319752805800568e-2,1.319976632029906e-2,1.320202690187742e-2,1.3204309796741726e-2,1.3206614998892939e-2,1.3208942502332024e-2,1.3211292301059947e-2,1.3213664389077673e-2,1.3216058760386165e-2,1.3218475408986385e-2,1.32209143288793e-2,1.322337551406587e-2,1.3225858958547066e-2,1.322836465632385e-2,1.3230892601397183e-2,1.3233442787768031e-2,1.323601078710135e-2,1.3238577084941243e-2,1.3241164386988176e-2,1.3243772669856112e-2,1.3246401910159007e-2,1.3249052084510823e-2,1.3251723169525522e-2,1.3254415141817057e-2,1.325712797799939e-2,1.3259861654686483e-2,1.3262616148492293e-2,1.326539143603078e-2,1.3268187493915904e-2,1.3271004298761624e-2,1.3273841827181899e-2,1.3276700055790687e-2,1.327957896120195e-2,1.3282478520029646e-2,1.3285398708887735e-2,1.3288339504390179e-2,1.3291300883150928e-2,1.3294282821783953e-2,1.3297285296903206e-2,1.3300308285122651e-2,1.3303351763056245e-2,1.3306415707317944e-2,1.3309500094521715e-2,1.3312604901281513e-2,1.3315730104211295e-2,1.3318875679925027e-2,1.3322041605036663e-2,1.3325227856160162e-2,1.3328434409909487e-2,1.3331661242898595e-2,1.3334908331741446e-2,1.3338175653052002e-2,1.334146318344422e-2,1.3344770899532055e-2,1.3348098777929475e-2,1.3351446795250433e-2,1.3354814928108893e-2,1.335820315311881e-2,1.3361611446894146e-2,1.3365039786048858e-2,1.336848814719691e-2,1.3371956506952259e-2,1.3375444841928862e-2,1.3378953128740682e-2,1.3382481344001678e-2,1.3386029464325804e-2,1.3389597466327025e-2,1.3393185326619303e-2,1.3396793021816587e-2,1.3400420528532849e-2,1.3404067823382038e-2,1.3407734882978119e-2,1.3411421683935049e-2,1.3415128202866791e-2,1.3418854416387302e-2,1.3422600301110539e-2,1.3426365833650466e-2,1.3430150990621037e-2,1.3433955748636215e-2,1.3437780084309962e-2,1.3441623974256233e-2,1.3445487395088987e-2,1.3449370323422185e-2,1.345327273586979e-2,1.3457194609045755e-2,1.3461130474584915e-2,1.3465063892326955e-2,1.3469015528027976e-2,1.3472985341588535e-2,1.3476973292909184e-2,1.3480979341890478e-2,1.3485003448432968e-2,1.3489045572437205e-2,1.3493105673803745e-2,1.3497183712433143e-2,1.3501279648225948e-2,1.3505393441082715e-2,1.3509525050903996e-2,1.3513674437590347e-2,1.3517841561042318e-2,1.3522026381160462e-2,1.3526228857845334e-2,1.3530448950997488e-2,1.3534686620517471e-2,1.3538941826305844e-2,1.3543214528263153e-2,1.3547504686289956e-2,1.3551812260286806e-2,1.3556137210154253e-2,1.3560479495792852e-2,1.3564839077103158e-2,1.356921591398572e-2,1.3573609966341089e-2,1.3578021194069829e-2,1.3582449557072482e-2,1.3586895015249605e-2,1.3591357528501753e-2,1.3595837056729478e-2,1.360033355983333e-2,1.3604846997713865e-2,1.3609377330271637e-2,1.3613924517407195e-2,1.3618491856120522e-2,1.3623094061138505e-2,1.362771223857869e-2,1.3632346212452712e-2,1.3636996606592407e-2,1.3641662863512727e-2,1.3646344983213673e-2,1.3651042965695245e-2,1.3655756810957442e-2,1.3660486519000262e-2,1.366523208982371e-2,1.3669993523427782e-2,1.367477081981248e-2,1.3679563978977802e-2,1.368437300092375e-2,1.368919098086895e-2,1.3694021320508978e-2,1.3698866801930472e-2,1.3703727425133433e-2,1.3708603190117862e-2,1.371349409688376e-2,1.371840014543112e-2,1.3723321335759951e-2,1.3728257667870251e-2,1.3733209141762015e-2,1.3738175757435247e-2,1.3743157514889947e-2,1.3748154414126116e-2,1.375316645514375e-2,1.3758193637942851e-2,1.376323596252342e-2,1.3768293428885456e-2,1.3773366037028962e-2,1.3778453786953932e-2,1.378355667866037e-2,1.3788674712148277e-2,1.3793807887417646e-2,1.379895620446849e-2,1.3804119663300798e-2,1.380929826391457e-2,1.3814492006309815e-2,1.381968886276032e-2,1.3824862481861763e-2,1.3830049292303434e-2,1.3835249294085347e-2,1.384046248720749e-2,1.3845688871669872e-2,1.3850928447472486e-2,1.3856181214615338e-2,1.3861447173098422e-2,1.3866726322921743e-2,1.3872018664085302e-2,1.3877324196589094e-2,1.388264292043312e-2,1.3887974835617383e-2,1.389331994214188e-2,1.3898678240006613e-2,1.3904049729211578e-2,1.3909434409756782e-2,1.391483228164222e-2,1.3920243344867897e-2,1.3925667599433802e-2,1.3931105045339948e-2,1.3936555682586326e-2,1.3942019511172942e-2,1.3947496531099791e-2,1.3952986742366877e-2,1.3958490144974196e-2,1.3964006738921753e-2,1.3969536524209543e-2,1.3975079500837569e-2,1.3980635668805828e-2,1.3986205028114325e-2,1.3991787578763057e-2,1.3997383320752026e-2,1.4002992254081225e-2,1.4008614378750664e-2,1.4014249694760337e-2,1.4019898202110241e-2,1.4025559900800387e-2,1.4031234790830762e-2,1.4036922872201377e-2,1.4042624144912228e-2,1.404833860896331e-2,1.405406626435463e-2,1.4059807111086182e-2,1.406556114915797e-2,1.4071328378569998e-2,1.4077108799322257e-2,1.4082902411414753e-2,1.4088709214847481e-2,1.4094525511351293e-2,1.4100276366691034e-2,1.4106037202990642e-2,1.411180802025012e-2,1.4117588818469466e-2,1.4123379597648682e-2,1.4129180357787768e-2,1.4134991098886721e-2,1.4140811820945546e-2,1.4146642523964238e-2,1.4152483207942799e-2,1.4158333872881231e-2,1.4164194518779531e-2,1.4170065145637702e-2,1.4175945753455741e-2,1.4181836342233651e-2,1.4187736911971427e-2,1.4193647462669073e-2,1.4199567994326588e-2,1.4205498506943972e-2,1.4211439000521226e-2,1.421738947505835e-2,1.4223349930555344e-2,1.4229320367012206e-2,1.4235300784428933e-2,1.4241291182805534e-2,1.4247291562142004e-2,1.4253301922438344e-2,1.425932226369455e-2,1.4265352585910628e-2,1.4271392889086573e-2,1.427744317322239e-2,1.4283503438318072e-2,1.4289573684373625e-2,1.429565391138905e-2,1.4301744119364343e-2,1.4307844308299504e-2,1.4313954478194531e-2,1.4320074629049433e-2,1.43262047608642e-2,1.4332344873638837e-2,1.4338494967373345e-2,1.4344655042067724e-2,1.4350825097721969e-2,1.4357005134336083e-2,1.4363195151910067e-2,1.4369395150443918e-2,1.4375605129937642e-2,1.4381825090391234e-2,1.4388055031804696e-2,1.4394294954178027e-2,1.4400457817971196e-2,1.4406611247769084e-2,1.4412770633254463e-2,1.441893597442733e-2,1.4425107271287683e-2,1.4431284523835528e-2,1.4437467732070865e-2,1.4443656895993686e-2,1.4449852015604e-2,1.44560530909018e-2,1.4462260121887094e-2,1.4468473108559872e-2,1.4474692050920142e-2,1.4480916948967902e-2,1.4487147802703151e-2,1.4493384612125886e-2,1.4499627377236115e-2,1.4505876098033832e-2,1.4512130774519036e-2,1.4518391406691731e-2,1.4524657994551916e-2,1.4530930538099588e-2,1.4537209037334754e-2,1.4543493492257404e-2,1.4549783902867545e-2,1.4556080269165174e-2,1.4562382591150296e-2,1.4568690868822906e-2,1.4575005102183002e-2,1.458132529123059e-2,1.4587651435965665e-2,1.4593983536388232e-2,1.4600321592498286e-2,1.4606665604295832e-2,1.4613015571780866e-2,1.4619371494953388e-2,1.4625733373813402e-2,1.4632101208360903e-2,1.4638474998595894e-2,1.4644854744518376e-2,1.4651240446128345e-2,1.4657632103425805e-2,1.466402971641075e-2,1.467043328508319e-2,1.4676842809443116e-2,1.468325828949053e-2,1.4689679725225436e-2,1.469610711664783e-2,1.4702540463757713e-2,1.4708979766555086e-2,1.4715350460546076e-2,1.4721682978688314e-2,1.4728016930400501e-2,1.4734352315682634e-2,1.474068913453471e-2,1.474702738695673e-2,1.4753367072948696e-2,1.475970819251061e-2,1.4766050745642465e-2,1.4772394732344266e-2,1.4778740152616012e-2,1.4785087006457703e-2,1.4791435293869337e-2,1.479778501485092e-2,1.4804136169402444e-2,1.4810488757523915e-2,1.481684277921533e-2,1.482319823447669e-2,1.4829555123307997e-2,1.483591344570925e-2,1.4842273201680444e-2,1.484863439122158e-2,1.485499701433267e-2,1.48613610710137e-2,1.4867726561264677e-2,1.4874093485085596e-2,1.4880461842476461e-2,1.4886831633437273e-2,1.4893202857968028e-2,1.4899575516068726e-2,1.4905949607739376e-2,1.4912325132979966e-2,1.49187020917905e-2,1.4925080484170978e-2,1.4931460310121405e-2,1.4937841569641773e-2,1.4944224262732087e-2,1.4950608389392349e-2,1.4956993949622558e-2,1.4963380943422706e-2,1.4969769370792798e-2,1.4976159231732842e-2,1.4982550526242823e-2,1.4988943254322753e-2,1.4995337415972629e-2,1.5001733011192448e-2,1.5008130039982215e-2,1.5014528502341926e-2,1.502092839827158e-2,1.5027329727771179e-2,1.503370768247767e-2,1.5040053871422638e-2,1.5046397537710726e-2,1.5052738681341932e-2,1.5059077302316254e-2,1.5065413400633694e-2,1.5071746976294256e-2,1.5078078029297934e-2,1.5084406559644726e-2,1.5090732567334642e-2,1.5097056052367675e-2,1.5103377014743825e-2,1.5109695454463092e-2,1.511601137152548e-2,1.5122324765930983e-2,1.5128635637679605e-2,1.5134943986771347e-2,1.5141249813206201e-2,1.5147553116984177e-2,1.5153853898105274e-2,1.5160152156569488e-2,1.5166447892376818e-2,1.5172741105527266e-2,1.5179031796020832e-2,1.5185319963857519e-2,1.5191605609037321e-2,1.5197888731560241e-2,1.5204168175604521e-2,1.521039829565576e-2,1.5216622524671396e-2,1.5222840862651424e-2,1.5229053309595848e-2,1.5235259865504665e-2,1.5241460530377877e-2,1.5247655304215482e-2,1.5253844187017482e-2,1.5260027178783874e-2,1.5266204279514662e-2,1.5272375489209844e-2,1.527854080786942e-2,1.528470023549339e-2,1.5290853772081758e-2,1.5297001417634515e-2,1.5303143172151666e-2,1.5309279035633214e-2,1.5315409008079156e-2,1.5321533089489492e-2,1.532765127986422e-2,1.5333763579203345e-2,1.5339869987506864e-2,1.5345970504774776e-2,1.5352065131007083e-2,1.5358153866203782e-2,1.5364236710364878e-2,1.5370313663490365e-2,1.5376360130700095e-2,1.5382381975873827e-2,1.5388395005066287e-2,1.5394399218277474e-2,1.5400394615507388e-2,1.5406381196756028e-2,1.5412358962023396e-2,1.5418327911309494e-2,1.5424288044614317e-2,1.5430239361937865e-2,1.5436181863280144e-2,1.544211554864115e-2,1.5448040418020881e-2,1.5453956471419344e-2,1.545986370883653e-2,1.5465762130272445e-2,1.5471651735727085e-2,1.5477532525200455e-2,1.548340449869255e-2,1.5489267656203374e-2,1.5495121997732923e-2,1.5500967523281204e-2,1.5506804232848208e-2,1.5512632126433943e-2,1.5518451204038402e-2,1.5524261465661588e-2,1.5530062911303506e-2,1.5535848271695712e-2,1.5541588597322565e-2,1.5547316694189888e-2,1.555303252276239e-2,1.5558736043504792e-2,1.5564427216881812e-2,1.5570106003358163e-2,1.5575772363398563e-2,1.5581426257467735e-2,1.5587067646030388e-2,1.5592696489551248e-2,1.5598312748495023e-2,1.5603916383326434e-2,1.5609507354510199e-2,1.5615085622511037e-2,1.5620651147793662e-2,1.5626203890822792e-2,1.5631743812063146e-2,1.563727087197944e-2,1.564278503103639e-2,1.5648286249698714e-2,1.5653774488431128e-2,1.565924970769835e-2,1.5664711867965097e-2,1.567016092969609e-2,1.5675596853356042e-2,1.568101959940967e-2,1.568642912832169e-2,1.5691825400556827e-2,1.569720837657979e-2,1.5702578016855297e-2,1.5707934281848066e-2,1.5713277132022817e-2,1.571860652784427e-2,1.5723922429777132e-2,1.5729224798286128e-2,1.5734513593835972e-2,1.5739788776891382e-2,1.574505030791708e-2,1.5750298147377773e-2,1.5755532255738187e-2,1.5760752593463028e-2,1.5765959121017033e-2,1.57711517988649e-2,1.5776330587471354e-2,1.5781495447301112e-2,1.5786646338818894e-2,1.579178322248941e-2,1.579690605877738e-2,1.5802014808147528e-2,1.5807109431064566e-2,1.5812185496617503e-2,1.5817219778566798e-2,1.5822237964453166e-2,1.5827239979264603e-2,1.5832225747989096e-2,1.5837195195614637e-2,1.5842148247129227e-2,1.5847084827520848e-2,1.5852004861777496e-2,1.5856908274887168e-2,1.586179499183785e-2,1.586666493761753e-2,1.5871518037214215e-2,1.5876354215615885e-2,1.5881173397810536e-2,1.5885975508786163e-2,1.589076047353075e-2,1.58955282170323e-2,1.5900278664278802e-2,1.5905011740258244e-2,1.5909727369958618e-2,1.591442547836792e-2,1.591910599047414e-2,1.5923768831265277e-2,1.592841392572931e-2,1.5933041198854248e-2,1.5937650575628067e-2,1.5942241981038767e-2,1.5946815340074343e-2,1.595137057772278e-2,1.595590761897208e-2,1.5960426388810227e-2,1.5964926812225215e-2,1.5969408814205038e-2,1.5973872319737688e-2,1.5978317253811155e-2,1.5982743541413436e-2,1.598715110753252e-2,1.5991539877156395e-2,1.599590977527306e-2,1.6000260726870507e-2,1.6004592656936725e-2,1.6008905490459708e-2,1.6013199152427448e-2,1.601747356782794e-2,1.6021728661649165e-2,1.6025964358879128e-2,1.60301808770149e-2,1.6034378257369836e-2,1.6038555644164922e-2,1.6042713018088035e-2,1.6046841039995784e-2,1.60509484215208e-2,1.6055035162663073e-2,1.605910126342261e-2,1.6063146723799403e-2,1.6067171543793453e-2,1.6071175723404767e-2,1.6075159262633337e-2,1.6079122161479175e-2,1.6083064419942266e-2,1.6086986038022617e-2,1.609088701572023e-2,1.6094767353035104e-2,1.6098627049967233e-2,1.6102466106516625e-2,1.6106284522683277e-2,1.6110082298467186e-2,1.611385943386836e-2,1.6117610718696766e-2,1.6121325252099736e-2,1.6125017810294157e-2,1.6128688393280043e-2,1.6132337001057383e-2,1.613596363362618e-2,1.6139568290986436e-2,1.614315097313815e-2,1.6146711680081322e-2,1.6150250411815954e-2,1.615376716834204e-2,1.6157261949659586e-2,1.616073475576859e-2,1.6164185586669055e-2,1.6167614442360975e-2,1.617102132284435e-2,1.6174406228119186e-2,1.617776915818548e-2,1.6181110113043233e-2,1.618442909269244e-2,1.618772609713311e-2,1.6191001126365234e-2,1.6194254180388817e-2,1.6197485259203857e-2,1.6200694362810356e-2,1.6203881491208313e-2,1.620704664439773e-2,1.6210189822378606e-2,1.6213311025150935e-2,1.6216410252714725e-2,1.6219487505069973e-2,1.6222524043502287e-2,1.622553307516118e-2,1.622851866385779e-2,1.623148080959211e-2,1.6234419512364148e-2,1.6237334772173904e-2,1.6240226589021373e-2,1.624309496290656e-2,1.6245939893829463e-2,1.624876138179008e-2,1.6251559426788416e-2,1.6254334028824462e-2,1.6257085187898226e-2,1.625981290400971e-2,1.6262517177158903e-2,1.6265198007345816e-2,1.6267855394570443e-2,1.6270489338832787e-2,1.6273099840132844e-2,1.627568689847062e-2,1.627825051384611e-2,1.6280790686259313e-2,1.6283307415710237e-2,1.628580070219887e-2,1.6288270545725226e-2,1.6290716946289297e-2,1.629313990389108e-2,1.629553941853058e-2,1.6297915490207798e-2,1.630026811892273e-2,1.6302590034307788e-2,1.630487576626782e-2,1.6307136812223916e-2,1.6309373172176077e-2,1.6311584846124307e-2,1.6313771834068597e-2,1.631593413600895e-2,1.631807175194537e-2,1.6320184681877854e-2,1.6322272925806406e-2,1.6324336483731022e-2,1.6326375355651696e-2,1.632838954156844e-2,1.6330379041481245e-2,1.633234385539012e-2,1.6334283983295055e-2,1.6336199425196058e-2,1.633809018109312e-2,1.6339956250986252e-2,1.6341797634875446e-2,1.6343614332760704e-2,1.6345406344642023e-2,1.6347173670519414e-2,1.6348916310392866e-2,1.6350634264262382e-2,1.6352327532127963e-2,1.635399611398961e-2,1.635564000984732e-2,1.6357259219701093e-2,1.6358853743550932e-2,1.636042358139684e-2,1.636195644903136e-2,1.6363463070163457e-2,1.636494417432148e-2,1.6366399761505435e-2,1.6367829831715325e-2,1.6369234384951144e-2,1.6370613421212897e-2,1.637196694050058e-2,1.6373294942814195e-2,1.6374597428153743e-2,1.637587439651922e-2,1.637712584791063e-2,1.6378351782327973e-2,1.6379552199771247e-2,1.6380727100240453e-2,1.6381876483735593e-2,1.638300035025666e-2,1.638409869980366e-2,1.6385171532376595e-2,1.6386218847975458e-2,1.6387240646600253e-2,1.6388236928250983e-2,1.6389207692927642e-2,1.6390152940630235e-2,1.6391072671358756e-2,1.6391966885113216e-2,1.63928355818936e-2,1.639367876169992e-2,1.639449642453217e-2,1.6395288570390354e-2,1.6396052099808343e-2,1.639678677337263e-2,1.6397495533110058e-2,1.6398178379020627e-2,1.6398835311104334e-2,1.6399466329361182e-2,1.6400071433791172e-2,1.64006506243943e-2,1.6401203901170572e-2,1.640173126411998e-2,1.6402232713242534e-2,1.640270824853822e-2,1.640315787000705e-2,1.6403581577649023e-2,1.6403979371464136e-2,1.6404351251452388e-2,1.6404697217613777e-2,1.640501726994831e-2,1.6405311408455983e-2,1.6405579633136796e-2,1.6405821943990748e-2,1.6406038341017844e-2,1.6406228824218078e-2,1.6406393393591453e-2,1.6406532049137966e-2,1.640664479085762e-2,1.6406731618750416e-2,1.6406792532816353e-2,1.6406827533055432e-2,1.6406836619467645e-2,1.6406820042640637e-2,1.6406781163205812e-2,1.6406716645227866e-2,1.6406626491535483e-2,1.6406510704957352e-2,1.6406369288322155e-2,1.6406202244458587e-2,1.640600957619533e-2,1.6405791286361073e-2,1.6405547377784505e-2,1.640527785329431e-2,1.640498271571918e-2,1.6404661967887795e-2,1.6404315612628853e-2,1.6403943652771032e-2,1.640354609114303e-2,1.6403122930573517e-2,1.64026741738912e-2,1.640219982392475e-2,1.640169988350287e-2,1.6401174355454233e-2,1.640062324260753e-2,1.640004654779146e-2,1.6399444273834697e-2,1.6398816423565936e-2,1.6398162999813858e-2,1.6397484005407154e-2,1.639677944317451e-2,1.6396049315944617e-2,1.639529362654616e-2,1.6394512377807827e-2,1.6393705572558304e-2,1.639287321362628e-2,1.639201530384044e-2,1.6391131846029475e-2,1.6390222843022068e-2,1.638928829764691e-2,1.638832821273269e-2,1.638734259110809e-2,1.6386331435601798e-2,1.638529474904251e-2,1.6384232534258903e-2,1.638314479407967e-2,1.6382031531333496e-2,1.6380892748849067e-2,1.6379728449455077e-2,1.6378538635980208e-2,1.6377323311253147e-2,1.6376082478102585e-2,1.6374816139357203e-2,1.6373524297845703e-2,1.6372206956396754e-2,1.6370864117839053e-2,1.6369495785001284e-2,1.636810196071214e-2,1.6366682647800307e-2,1.6365237849094466e-2,1.636376756742331e-2,1.636229026154228e-2,1.6360789107648502e-2,1.6359263491820347e-2,1.6357713434028694e-2,1.635613895424441e-2,1.635454007243836e-2,1.635291680858143e-2,1.6351269182644484e-2,1.6349597214598388e-2,1.6347900924414023e-2,1.6346180332062258e-2,1.634443545751396e-2,1.634266632074001e-2,1.634087294171127e-2,1.633905534039862e-2,1.6337213536772928e-2,1.6335347550805065e-2,1.6333457402465903e-2,1.6331543111726316e-2,1.632960469855717e-2,1.6327642182929345e-2,1.632565558481371e-2,1.632364492418113e-2,1.6321610221002487e-2,1.6319551495248642e-2,1.631746876689048e-2,1.6315362055898862e-2,1.631323138224466e-2,1.6311076765898755e-2,1.630889822683201e-2,1.63066957850153e-2,1.6304469460419493e-2,1.6302219273015468e-2,1.6299945242774092e-2,1.6297647389666235e-2,1.6295325733662772e-2,1.6292980294734576e-2,1.6290611092852517e-2,1.6288218147987466e-2,1.6285801480110294e-2,1.6283361109191874e-2,1.6280897055203077e-2,1.6278409338114776e-2,1.6275897977897847e-2,1.6273362994523154e-2,1.627080440796157e-2,1.626822223818397e-2,1.6265616505161225e-2,1.6262987228864205e-2,1.6260334429263786e-2,1.625765812633083e-2,1.6254958340036218e-2,1.6252235090350817e-2,1.6249488397245507e-2,1.624671828069115e-2,1.6243924760658626e-2,1.6241107857118794e-2,1.6238288823091893e-2,1.623545096965573e-2,1.6232591095480906e-2,1.6229709242633356e-2,1.6226805453179016e-2,1.6223879769183804e-2,1.6220932232713658e-2,1.6217962885834505e-2,1.621497177061228e-2,1.621195892911291e-2,1.620892440340232e-2,1.620586823554645e-2,1.6202790467611222e-2,1.619969114166257e-2,1.6196570299766427e-2,1.6193427983988713e-2,1.6190264236395375e-2,1.6187079099052325e-2,1.6183872614025506e-2,1.618064482338084e-2,1.6177395769184262e-2,1.6174125493501702e-2,1.6170834038399088e-2,1.6167521445942353e-2,1.616418775819742e-2,1.616083301723023e-2,1.6157457265106707e-2,1.6154060543892783e-2,1.6150642895654384e-2,1.6147204362457444e-2,1.614374498636789e-2,1.614026480945166e-2,1.6136763873774676e-2,1.613324222140287e-2,1.6129699894402178e-2,1.6126136934838522e-2,1.6122553384777836e-2,1.611894928628605e-2,1.611532468142909e-2,1.6111679612272896e-2,1.610801412088339e-2,1.6104328249326505e-2,1.610062203966817e-2,1.6096895533974316e-2,1.609314877431087e-2,1.6089381802743767e-2,1.608559466133894e-2,1.6081787392162306e-2,1.607796003727981e-2,1.6074112638757375e-2,1.607024523866093e-2,1.606635787905641e-2,1.6062450602009743e-2,1.6058523449586855e-2,1.6054576463853682e-2,1.605060968687615e-2,1.6046623160720194e-2,1.6042632043435822e-2,1.6038626869922704e-2,1.603460312527997e-2,1.6030560869442583e-2,1.6026500162345508e-2,1.6022421063923716e-2,1.6018323634112163e-2,1.601420793284582e-2,1.6010074020059654e-2,1.600592195568862e-2,1.6001751799667698e-2,1.5997563611931838e-2,1.5993357452416014e-2,1.5989133381055183e-2,1.5984891457784322e-2,1.5980631742538384e-2,1.597635429525234e-2,1.597205917586116e-2,1.59677464442998e-2,1.5963416160503223e-2,1.595906838440641e-2,1.5954703175944305e-2,1.5950320595051887e-2,1.5945920701664115e-2,1.594150355571596e-2,1.5937069217142382e-2,1.5932617745878345e-2,1.5928149201858817e-2,1.592366364501876e-2,1.5919161135293146e-2,1.5914641732616933e-2,1.5910105496925085e-2,1.590555248815257e-2,1.5900982766234355e-2,1.5896396391105405e-2,1.589179342270068e-2,1.5887173920955146e-2,1.5882537945803774e-2,1.5877885557181524e-2,1.587321681502336e-2,1.586853177926425e-2,1.5863830509839152e-2,1.5859113066683042e-2,1.585437950973088e-2,1.584962989891763e-2,1.5844864294178255e-2,1.5840082755447727e-2,1.5835285342661e-2,1.583047211575305e-2,1.5825643134658837e-2,1.5820798459313327e-2,1.5815938149651484e-2,1.5811062265608272e-2,1.5806170867118656e-2,1.580126401411761e-2,1.5796341766540083e-2,1.5791404184321053e-2,1.5786459690625004e-2,1.5781504811914523e-2,1.5776530547540787e-2,1.5771530322619385e-2,1.576651644686984e-2,1.576148896067181e-2,1.5756447981241716e-2,1.575139338237893e-2,1.5746325164083443e-2,1.5741243326355254e-2,1.5736147869194375e-2,1.5731038792600797e-2,1.572591609657452e-2,1.5720779781115544e-2,1.571562984622387e-2,1.5710466291899504e-2,1.5705289870085834e-2,1.570011095784821e-2,1.5694919348236126e-2,1.568971504124958e-2,1.568449803688857e-2,1.5679268335153103e-2,1.5674025936043175e-2,1.5668770839558786e-2,1.5663503045699932e-2,1.565822255446662e-2,1.5652929365858846e-2,1.5647623479876614e-2,1.5642304896519917e-2,1.563697361578876e-2,1.5631629637683143e-2,1.562627296220306e-2,1.5620903589348522e-2,1.561552151911952e-2,1.5610126751516058e-2,1.5604719286538133e-2,1.5599299124185749e-2,1.55938662644589e-2,1.5588420707357597e-2,1.5582962452881828e-2,1.5577491501031599e-2,1.557202304254969e-2,1.5566563559426353e-2,1.5561093248615718e-2,1.5555612110117792e-2,1.5550120143932568e-2,1.5544617350060052e-2,1.5539103728500245e-2,1.553357927925314e-2,1.5528044002318745e-2,1.5522497897697052e-2,1.551694096538807e-2,1.551137320539179e-2,1.550579461770822e-2,1.5500205202337353e-2,1.5494604959279193e-2,1.548899388853374e-2,1.5483371990100993e-2,1.5477739263980949e-2,1.5472095710173614e-2,1.5466441328678986e-2,1.5460776119497064e-2,1.5455100082627848e-2,1.5449413218071336e-2,1.5443715525827531e-2,1.5438007005896433e-2,1.543228765827804e-2,1.5426557482972355e-2,1.5420816479979376e-2,1.5415064649299105e-2,1.5409301990931537e-2,1.5403528504876675e-2,1.5397744191134523e-2,1.539194904970507e-2,1.538614308058833e-2,1.5380326283784293e-2,1.5374498659292963e-2,1.536866020711434e-2,1.5362810927248421e-2,1.5356991022908861e-2,1.53511696680107e-2,1.5345339947364806e-2,1.5339501860971171e-2,1.5333655408829795e-2,1.5327800590940683e-2,1.532193740730383e-2,1.5316065857919241e-2,1.5310185942786912e-2,1.5304297661906847e-2,1.5298401015279035e-2,1.5292496002903493e-2,1.5286582624780207e-2,1.5280660880909184e-2,1.5274730771290422e-2,1.526879229592392e-2,1.5262845454809682e-2,1.5256890247947703e-2,1.5250926675337987e-2,1.5244954736980534e-2,1.5238974432875337e-2,1.5232985763022405e-2,1.5226988727421734e-2,1.5220983326073322e-2,1.5214969558977172e-2,1.5208947426133285e-2,1.5202916927541658e-2,1.5196878063202293e-2,1.5190830833115187e-2,1.5184775237280342e-2,1.5178711275697762e-2,1.5172638948367444e-2,1.5166558255289384e-2,1.5160469196463586e-2,1.5154371771890048e-2,1.514826598156877e-2,1.5142151825499757e-2,1.5136042390663513e-2,1.5129961188416849e-2,1.5123874160431613e-2,1.5117781306707805e-2,1.5111682627245429e-2,1.510557812204448e-2,1.5099467791104961e-2,1.509335163442687e-2,1.5087229652010207e-2,1.5081101843854973e-2,1.5074968209961173e-2,1.5068828750328795e-2,1.5062683464957852e-2,1.5056532353848332e-2,1.5050375417000246e-2,1.5044212654413585e-2,1.5038044066088354e-2,1.5031869652024552e-2,1.5025689412222185e-2,1.5019503346681241e-2,1.5013311455401725e-2,1.500711373838364e-2,1.5000910195626986e-2,1.4994700827131757e-2,1.498848563289796e-2,1.498226461292559e-2,1.4976037767214649e-2,1.4969805095765138e-2,1.4963566598577057e-2,1.4957322275650402e-2,1.495107212698518e-2,1.4944816152581381e-2,1.4938554352439015e-2,1.4932286726558079e-2,1.492601327493857e-2,1.4919733997580491e-2,1.491344889448384e-2,1.4907157965648617e-2,1.490089351790064e-2,1.4894639508649667e-2,1.4888382104227684e-2,1.4882121304634685e-2,1.487585710987068e-2,1.4869589519935661e-2,1.4863318534829629e-2,1.4857044154552588e-2,1.4850766379104534e-2,1.4844485208485464e-2,1.4838200642695388e-2,1.48319126817343e-2,1.4825621325602199e-2,1.4819326574299086e-2,1.481302842782496e-2,1.4806726886179825e-2,1.4800421949363677e-2,1.4794113617376517e-2,1.4787801890218348e-2,1.4781486767889165e-2,1.4775168250388968e-2,1.4768846337717764e-2,1.4762521029875545e-2,1.4756192326862318e-2,1.4749860228678075e-2,1.4743524735322821e-2,1.473718584679656e-2,1.4730843563099281e-2,1.4724497884230995e-2,1.4718148810191697e-2,1.4711796340981386e-2,1.4705440476600065e-2,1.469908121704773e-2,1.4692718562324384e-2,1.4686352512430027e-2,1.4679983067364656e-2,1.4673610227128276e-2,1.4667238904444718e-2,1.4660902528577288e-2,1.4654564986500262e-2,1.4648226278213645e-2,1.464188640371743e-2,1.4635545363011624e-2,1.462920315609622e-2,1.4622859782971226e-2,1.4616515243636637e-2,1.461016953809245e-2,1.4603822666338672e-2,1.45974746283753e-2,1.4591125424202333e-2,1.458477505381977e-2,1.4578423517227613e-2,1.4572070814425865e-2,1.4565716945414519e-2,1.4559361910193582e-2,1.455300570876305e-2,1.454664834112292e-2,1.4540289807273201e-2,1.4533930107213882e-2,1.4527569240944975e-2,1.452120720846647e-2,1.451484400977837e-2,1.4508479644880676e-2,1.450211411377339e-2,1.4495747416456508e-2,1.4489379552930034e-2,1.4483010523193963e-2,1.4476640327248297e-2,1.447026896509304e-2,1.4463896436728189e-2,1.445752274215374e-2,1.4451147881369697e-2,1.4444771854376065e-2,1.4438394661172834e-2,1.4432016301760007e-2,1.4425657142013257e-2,1.4419315739637253e-2,1.4412975152554004e-2,1.4406635380763502e-2,1.440029642426575e-2,1.4393958283060749e-2,1.4387620957148496e-2,1.4381284446528995e-2,1.4374948751202243e-2,1.436861387116824e-2,1.4362279806426986e-2,1.4355946556978482e-2,1.434961412282273e-2,1.4343282503959729e-2,1.4336951700389473e-2,1.433062171211197e-2,1.4324292539127216e-2,1.4317964181435211e-2,1.4311636639035957e-2,1.4305309911929453e-2,1.4298984000115698e-2,1.4292658903594695e-2,1.4286334622366439e-2,1.4280009252435086e-2,1.4273665503167592e-2,1.42673238828954e-2,1.42609843346108e-2,1.4254648607917378e-2,1.4248315229766315e-2,1.4241984200157598e-2,1.4235655519091235e-2,1.422932918656723e-2,1.422300520258557e-2,1.4216683567146267e-2,1.4210364280249316e-2,1.4204047341894718e-2,1.419773275208247e-2,1.4191420510812578e-2,1.4185114319486708e-2,1.4178817068385825e-2,1.4172522810299822e-2,1.4166231545228695e-2,1.4159943273172451e-2,1.4153657994131085e-2,1.41473757081046e-2,1.4141096415092992e-2,1.4134820115096269e-2,1.4128546808114423e-2,1.4122276494147457e-2,1.411600917319537e-2,1.4109744845258163e-2,1.4103483510335834e-2,1.4097225168428389e-2,1.4090969819535823e-2,1.4084717463658136e-2,1.4078468100795327e-2,1.4072221730947403e-2,1.4065978354114352e-2,1.4059737970296186e-2,1.4053500579492898e-2,1.404726618170449e-2,1.4041034776930963e-2,1.4034806365172316e-2,1.4028580946428545e-2,1.4022358520699657e-2,1.401613908798565e-2,1.400992264828652e-2,1.4003709201602271e-2,1.3997501359740452e-2,1.3991308591756483e-2,1.398511974786764e-2,1.3978934828073924e-2,1.3972753832375331e-2,1.3966576760771862e-2,1.3960403613263514e-2,1.3954234389850296e-2,1.3948069090532204e-2,1.3941907715309234e-2,1.3935750264181389e-2,1.3929596737148666e-2,1.3923447134211073e-2,1.39173014553686e-2,1.3911159700621253e-2,1.3905021869969033e-2,1.3898887963411936e-2,1.3892757980949962e-2,1.3886631922583116e-2,1.3880509788311393e-2,1.3874391578134793e-2,1.3868277292053323e-2,1.3862166930066972e-2,1.3856060492175748e-2,1.384995797837965e-2,1.3843859388678676e-2,1.3837764723072828e-2,1.3831673981562103e-2,1.3825587164146502e-2,1.3819504270826026e-2,1.3813425301600672e-2,1.3807364343630562e-2,1.380130830679558e-2,1.379525710333678e-2,1.3789210733254162e-2,1.3783169196547727e-2,1.377713249321747e-2,1.3771100623263392e-2,1.3765073586685496e-2,1.375905138348378e-2,1.3753034013658245e-2,1.3747021477208887e-2,1.3741013774135714e-2,1.373501090443872e-2,1.3729012868117908e-2,1.3723019665173275e-2,1.3717031295604821e-2,1.3711047759412552e-2,1.3705069056596459e-2,1.3699095187156547e-2,1.3693126151092817e-2,1.3687161948405267e-2,1.3681202579093896e-2,1.3675248043158707e-2,1.3669298340599698e-2,1.366335347141687e-2,1.3657413435610223e-2,1.3651478233179755e-2,1.364554786412547e-2,1.3639622328447362e-2,1.3633701626145436e-2,1.3627793662063762e-2,1.3621893162656143e-2,1.3615998268837293e-2,1.3610108992383659e-2,1.3604225345071672e-2,1.3598347338677782e-2,1.3592474984978425e-2,1.358660829575005e-2,1.3580747282769092e-2,1.357489195781199e-2,1.3569042332655195e-2,1.356319841907514e-2,1.3557360228848268e-2,1.3551527773751026e-2,1.354570106555985e-2,1.3539880116051185e-2,1.3534064937001468e-2,1.3528255540187144e-2,1.3522451937384656e-2,1.3516654140370446e-2,1.351086216092095e-2,1.350507601081261e-2,1.3499295701821873e-2,1.349352124572518e-2,1.3487752654298961e-2,1.3481989939319676e-2,1.3476233112563752e-2,1.3470482185807642e-2,1.3464737170827773e-2,1.3458998079400602e-2,1.3453264923302559e-2,1.344753771431009e-2,1.344181646419964e-2,1.3436101184747641e-2,1.3430391887730547e-2,1.3424688584924788e-2,1.3418991288106813e-2,1.341330000905306e-2,1.340761475953997e-2,1.3401935551343986e-2,1.3396262396241553e-2,1.3390595306009107e-2,1.3384934292423092e-2,1.3379279367259947e-2,1.337363054229612e-2,1.3367987829308044e-2,1.3362351240072168e-2,1.335672648201116e-2,1.3351108483552223e-2,1.334549702855192e-2,1.3339892136662871e-2,1.3334293827537686e-2,1.3328702120828984e-2,1.3323117036189384e-2,1.3317538593271495e-2,1.3311966811727938e-2,1.3306401711211328e-2,1.3300843311374282e-2,1.3295291631869415e-2,1.3289746692349337e-2,1.3284208512466672e-2,1.3278677111874033e-2,1.3273152510224036e-2,1.32676347271693e-2,1.3262123782362436e-2,1.325661969545606e-2,1.3251122486102789e-2,1.3245632173955241e-2,1.324014877866603e-2,1.3234672319887774e-2,1.3229202817273085e-2,1.3223740290474581e-2,1.3218284759144877e-2,1.3212836242936591e-2,1.3207394761502338e-2,1.3201960334494734e-2,1.3196532981566393e-2,1.3191112722369933e-2,1.318569957655797e-2,1.3180293563783117e-2,1.3174894703697997e-2,1.3169503015955215e-2,1.3164118520207397e-2,1.3158741236107153e-2,1.31533711833071e-2,1.3148008381459854e-2,1.3142652850218034e-2,1.3137304609234252e-2,1.3131963678161126e-2,1.312663007665127e-2,1.31213038243573e-2,1.3115984940931837e-2,1.311067344602749e-2,1.3105369060663348e-2,1.3100069723770565e-2,1.3094777665476565e-2,1.3089492901912627e-2,1.3084215449210016e-2,1.3078945323500008e-2,1.3073682540913872e-2,1.3068427117582885e-2,1.3063179069638314e-2,1.3057938413211435e-2,1.3052705164433518e-2,1.3047479339435838e-2,1.3042260954349663e-2,1.3037050025306269e-2,1.3031846568436924e-2,1.3026650599872904e-2,1.302146213574548e-2,1.3016281192185923e-2,1.3011107785325505e-2,1.30059419312955e-2,1.3000783646227181e-2,1.2995632946251818e-2,1.299048984750068e-2,1.2985354366105048e-2,1.2980226518196185e-2,1.2975106319905371e-2,1.2969993787363868e-2,1.296488893670296e-2,1.2959791784053912e-2,1.2954702345547997e-2,1.294962063731649e-2,1.2944546675490658e-2,1.2939480476201777e-2,1.2934422055581119e-2,1.2929371429759954e-2,1.292432861486956e-2,1.2919293627041199e-2,1.2914266482406149e-2,1.2909247197095687e-2,1.290423578724108e-2,1.2899232268973599e-2,1.2894236658424513e-2,1.2889248971725102e-2,1.2884269225006635e-2,1.2879297434400383e-2,1.287433361603762e-2,1.286937778604962e-2,1.2864428217877687e-2,1.285948174499916e-2,1.2854542891102324e-2,1.2849611663635453e-2,1.2844688070046824e-2,1.2839772117784712e-2,1.2834863814297395e-2,1.2829963167033142e-2,1.2825070183440236e-2,1.2820184870966948e-2,1.2815307237061549e-2,1.2810437289172324e-2,1.2805575034747543e-2,1.2800720481235478e-2,1.279587363608441e-2,1.2791034506742616e-2,1.2786203100658365e-2,1.2781379425279937e-2,1.27765634880556e-2,1.2771755296433639e-2,1.2766954857862329e-2,1.2762162179789935e-2,1.275737726966474e-2,1.2752600134935017e-2,1.2747830783049047e-2,1.2743069221455097e-2,1.2738315457601448e-2,1.2733569498936372e-2,1.2728831352908148e-2,1.2724101026965045e-2,1.2719378528555345e-2,1.2714663865127325e-2,1.270995704412925e-2,1.2705258073009405e-2,1.270056695921606e-2,1.2695883710197491e-2,1.2691208333401979e-2,1.2686540836277791e-2,1.2681881226273208e-2,1.2677229510836503e-2,1.2672585697415951e-2,1.2667949793459829e-2,1.2663321806416413e-2,1.2658701743733973e-2,1.2654089612860794e-2,1.2649485421245138e-2,1.2644889176335293e-2,1.264029601205504e-2,1.263570390944579e-2,1.2631119211093602e-2,1.2626541919498583e-2,1.2621972037160839e-2,1.2617409566580483e-2,1.2612854510257624e-2,1.2608306870692367e-2,1.2603766650384823e-2,1.25992338518351e-2,1.2594708477543307e-2,1.2590190530009556e-2,1.2585680011733952e-2,1.2581176925216604e-2,1.2576681272957625e-2,1.2572193057457116e-2,1.2567712281215195e-2,1.2563238946731966e-2,1.2558773056507539e-2,1.2554314613042024e-2,1.2549863618835528e-2,1.2545420076388158e-2,1.2540983988200026e-2,1.2536555356771239e-2,1.2532134184601907e-2,1.2527720474192143e-2,1.252331422804205e-2,1.2518915448651738e-2,1.2514524138521317e-2,1.2510140300150895e-2,1.250576393604058e-2,1.2501395048690482e-2,1.2497033640600713e-2,1.2492679714271376e-2,1.2488333272202588e-2,1.2483994316894445e-2,1.2479662850847069e-2,1.2475338876560561e-2,1.2471022396535034e-2,1.2466713413270594e-2,1.2462411929267352e-2,1.245811794702542e-2,1.2453831469044893e-2,1.2449552497825898e-2,1.2445281035868531e-2,1.244101708567291e-2,1.2436760649739137e-2,1.2432511730567324e-2,1.2428270330657576e-2,1.2424036452510012e-2,1.2419810098624725e-2,1.2415591271501838e-2,1.2411379973641456e-2,1.2407176207543686e-2,1.2402979975708635e-2,1.2398791280636418e-2,1.2394610124827137e-2,1.2390436510780907e-2,1.2386270440997833e-2,1.2382111917978021e-2,1.2377960944221592e-2,1.2373817522228641e-2,1.2369681654499283e-2,1.2365553343533627e-2,1.2361432591831782e-2,1.2357319401893857e-2,1.2353213776219956e-2,1.2349115717310196e-2,1.234502522766468e-2,1.234094230978352e-2,1.2336866966166824e-2,1.23327991993147e-2,1.2328739011727258e-2,1.2324686405904606e-2,1.2320641384346851e-2,1.2316603949554106e-2,1.231257410402648e-2,1.2308551850264075e-2,1.2304525009123648e-2,1.230050456685236e-2,1.2296491221206341e-2,1.2292484968357487e-2,1.22884858044777e-2,1.2284493725738876e-2,1.2280508728312918e-2,1.2276530808371723e-2,1.2272559962087195e-2,1.226859618563123e-2,1.2264639475175731e-2,1.2260689826892596e-2,1.2256747236953724e-2,1.2252811701531014e-2,1.2248883216796371e-2,1.224496177892169e-2,1.224104738407887e-2,1.2237140028439815e-2,1.2233239708176422e-2,1.2229346419460592e-2,1.2225460158464223e-2,1.2221580921359216e-2,1.221770870431747e-2,1.2213843503510886e-2,1.2209985315111362e-2,1.22061341352908e-2,1.22022899602211e-2,1.2198452786074161e-2,1.2194622609021884e-2,1.2190799425236161e-2,1.2186983230888904e-2,1.2183174022152004e-2,1.2179371795197364e-2,1.2175576546196882e-2,1.217178827132246e-2,1.2168006966745998e-2,1.2164232628639395e-2,1.2160465253174548e-2,1.2156704836523362e-2,1.2152951374857734e-2,1.2149204864349563e-2,1.2145465301170746e-2,1.214173268149319e-2,1.2138007001488791e-2,1.2134288257329451e-2,1.2130576445187063e-2,1.2126871561233536e-2,1.2123173601640762e-2,1.2119482562580646e-2,1.2115798440225084e-2,1.211212123074598e-2,1.2108450930315231e-2,1.2104787535104739e-2,1.2101131041286397e-2,1.2097481445032112e-2,1.2093838742513784e-2,1.2090202929903307e-2,1.2086574003372586e-2,1.208295195909352e-2,1.2079336793238004e-2,1.2075728501977946e-2,1.2072127081485239e-2,1.2068532527931785e-2,1.2064944837489485e-2,1.2061364006330235e-2,1.2057790030625942e-2,1.2054222906548496e-2,1.2050662630269804e-2,1.2047109197961765e-2,1.2043562605796278e-2,1.204002284994524e-2,1.2036489926580555e-2,1.203296383187412e-2,1.2029444561997836e-2,1.2025932113123602e-2,1.202242648142332e-2,1.2018927663068888e-2,1.2015428924752575e-2,1.2011928701446566e-2,1.2008434714596556e-2,1.2004946953464818e-2,1.2001465407319082e-2,1.1997990065432519e-2,1.199452091708376e-2,1.1991057951556878e-2,1.1987601158141405e-2,1.1984150526132319e-2,1.1980706044830057e-2,1.1977267703540495e-2,1.1973835491574969e-2,1.1970409398250266e-2,1.1966989412888618e-2,1.1963575524817714e-2,1.196016772337069e-2,1.1956765997886138e-2,1.1953370337708095e-2,1.1949980732186054e-2,1.1946597170674958e-2,1.1943219642535204e-2,1.1939848137132628e-2,1.193648264383853e-2,1.1933123152029657e-2,1.1929769651088207e-2,1.192642213040183e-2,1.1923080579363622e-2,1.1919744987372138e-2,1.1916415343831381e-2,1.1913091638150804e-2,1.190977385974531e-2,1.1906461998035252e-2,1.1903156042446442e-2,1.1899855982410133e-2,1.1896561807363041e-2,1.1893273506747319e-2,1.1889991070010583e-2,1.188671448660589e-2,1.1883443745991758e-2,1.188017883763215e-2,1.187691975099648e-2,1.1873666475559617e-2,1.187041900080188e-2,1.1867177316209033e-2,1.18639414112723e-2,1.1860714613307026e-2,1.185750520661073e-2,1.1854301291642355e-2,1.1851102867063644e-2,1.184791017166551e-2,1.184472295750878e-2,1.184154122459345e-2,1.1838364972919523e-2,1.1835194202487e-2,1.1832028913295876e-2,1.1828869105346156e-2,1.1825714778637838e-2,1.182256593317092e-2,1.1819422568945406e-2,1.1816284685961295e-2,1.1813152284218583e-2,1.1810025363717273e-2,1.1806903924457369e-2,1.1803787966438864e-2,1.1800677489661762e-2,1.1797572494126062e-2,1.179446687936536e-2,1.1791349929925258e-2,1.1788237931360072e-2,1.1785130883669809e-2,1.1782028786854469e-2,1.1778931640914049e-2,1.177583944584855e-2,1.177275220165797e-2,1.1769669908342313e-2,1.1766592565901577e-2,1.1763520174335759e-2,1.1760452733644866e-2,1.1757390243828892e-2,1.175433270488784e-2,1.1751280116821706e-2,1.1748232479630496e-2,1.1745189793314206e-2,1.1742152057872835e-2,1.1739119273306387e-2,1.173609143961486e-2,1.1733068556798256e-2,1.1730050624856568e-2,1.1727037643789805e-2,1.1724029613597961e-2,1.1721026534281039e-2,1.1718028405839036e-2,1.1715035228271956e-2,1.1712047001579793e-2,1.1709063725762555e-2,1.1706085400820236e-2,1.1703112026752838e-2,1.1700143603560363e-2,1.1697180131242808e-2,1.1694221609800173e-2,1.1691268039232459e-2,1.1688319419539666e-2,1.1685375750721793e-2,1.1682437032778844e-2,1.1679503265710812e-2,1.1676574449517705e-2,1.1673650584199516e-2,1.1670731669756247e-2,1.1667817706187904e-2,1.1664908693494475e-2,1.1662004631675972e-2,1.1659105520732389e-2,1.1656211360663728e-2,1.1653322151469985e-2,1.1650437893151164e-2,1.1647558585707263e-2,1.1644684229138284e-2,1.1641814823444226e-2,1.163895036862509e-2,1.1636090864680872e-2,1.1633236311611578e-2,1.1630386709417203e-2,1.162754205809775e-2,1.1624702357653218e-2,1.1621867608083605e-2,1.1619037809388914e-2,1.1616212961569145e-2,1.1613393064624299e-2,1.1610578118554368e-2,1.1607768123359362e-2,1.1604963079039275e-2,1.1602162985594109e-2,1.1599367843023865e-2,1.1596577651328542e-2,1.159379241050814e-2,1.1591012120562658e-2,1.1588236781492097e-2,1.1585466393296457e-2,1.158270095597574e-2,1.1579940469529943e-2,1.1577184933959065e-2,1.1574434349263108e-2,1.1571688715442072e-2,1.1568948032495958e-2,1.1566212300424766e-2,1.1563481519228492e-2,1.156075568890714e-2,1.1558034809460709e-2,1.1555318880889204e-2,1.1552607903192614e-2,1.1549901876370944e-2,1.1547193444227442e-2,1.1544478043120114e-2,1.154176676793532e-2,1.1539059618673062e-2,1.1536356595333332e-2,1.1533657697916137e-2,1.1530962926421478e-2,1.1528272280849348e-2,1.1525585761199756e-2,1.1522903367472694e-2,1.1520225099668166e-2,1.1517550957786173e-2,1.151488094182671e-2,1.1512215051789782e-2,1.1509553287675386e-2,1.1506895649483526e-2,1.1504242137214196e-2,1.1501592750867401e-2,1.149894749044314e-2,1.149630635594141e-2,1.1493669347362215e-2,1.1491036464705553e-2,1.1488407707971425e-2,1.1485783077159828e-2,1.1483162572270764e-2,1.1480546193304237e-2,1.147793394026024e-2,1.1475325813138778e-2,1.1472721811939847e-2,1.1470121936663451e-2,1.1467526187309588e-2,1.1464934563878256e-2,1.1462347066369461e-2,1.14597636947832e-2,1.145718444911947e-2,1.1454609329378272e-2,1.1452038335559609e-2,1.1449471467663478e-2,1.1446908725689878e-2,1.1444350109638818e-2,1.1441795619510286e-2,1.1439245255304287e-2,1.1436699017020824e-2,1.1434156904659893e-2,1.1431618918221496e-2,1.1429077635884929e-2,1.1426530790221882e-2,1.1423987339878003e-2,1.1421447284853286e-2,1.1418910625147742e-2,1.1416377360761362e-2,1.141384749169415e-2,1.1411321017946103e-2,1.1408797939517223e-2,1.1406278256407512e-2,1.1403761968616966e-2,1.1401249076145589e-2,1.1398739578993377e-2,1.1396233477160334e-2,1.1393730770646454e-2,1.1391231459451746e-2,1.13887355435762e-2,1.1386243023019823e-2,1.1383753897782612e-2,1.1381268167864571e-2,1.1378785833265695e-2,1.1376306893985985e-2,1.1373831350025444e-2,1.1371359201384067e-2,1.1368890448061858e-2,1.1366425090058817e-2,1.1363963127374943e-2,1.1361504560010234e-2,1.1359049387964695e-2,1.1356597611238322e-2,1.1354149229831113e-2,1.1351704243743073e-2,1.13492626529742e-2,1.1346824457524494e-2,1.1344389657393955e-2,1.1341958252582583e-2,1.1339530243090376e-2,1.1337105628917338e-2,1.1334684410063465e-2,1.1332266586528762e-2,1.1329852158313223e-2,1.1327441125416853e-2,1.1325033487839647e-2,1.132262924558161e-2,1.1320228398642738e-2,1.131782319849203e-2,1.1315413190445923e-2,1.1313005898189362e-2,1.131060132172235e-2,1.1308199461044884e-2,1.1305800316156965e-2,1.1303403887058593e-2,1.1301010173749767e-2,1.129861917623049e-2,1.1296230894500757e-2,1.129384532856057e-2,1.1291462478409934e-2,1.1289082344048842e-2,1.1286704925477297e-2,1.1284330222695298e-2,1.1281958235702848e-2,1.1279588964499945e-2,1.1277222409086587e-2,1.1274858569462776e-2,1.1272497445628511e-2,1.1270139037583797e-2,1.1267783345328629e-2,1.1265430368863004e-2,1.1263080108186928e-2,1.1260732563300398e-2,1.1258387734203417e-2,1.125604562089598e-2,1.125370622337809e-2,1.1251369541649748e-2,1.1249035575710956e-2,1.1246704325561706e-2,1.1244375791202004e-2,1.124204997263185e-2,1.1239726869851243e-2,1.1237406482860183e-2,1.1235088811658668e-2,1.12327738562467e-2,1.123046161662428e-2,1.1228152092791405e-2,1.1225845284748081e-2,1.12235411924943e-2,1.1221239816030067e-2,1.1218941155355381e-2,1.1216645210470243e-2,1.1214351981374647e-2,1.1212053397673432e-2,1.1209750589315583e-2,1.1207449858772957e-2,1.1205151206045557e-2,1.1202854631133382e-2,1.1200560134036426e-2,1.1198267714754698e-2,1.119597737328819e-2,1.1193689109636909e-2,1.1191402923800851e-2,1.1189118815780014e-2,1.1186836785574404e-2,1.1184556833184018e-2,1.1182278958608852e-2,1.1180003161848914e-2,1.1177729442904199e-2,1.1175457801774704e-2,1.1173188238460438e-2,1.117092075296139e-2,1.1168655345277572e-2,1.1166392015408972e-2,1.1164130763355597e-2,1.116187158911745e-2,1.1159614492694522e-2,1.1157359474086819e-2,1.115510653329434e-2,1.1152855670317085e-2,1.1150606885155056e-2,1.1148360177808247e-2,1.1146115548276662e-2,1.11438729965603e-2,1.1141632522659166e-2,1.1139394126573252e-2,1.1137157808302562e-2,1.1134923567847097e-2,1.1132691405206856e-2,1.1130461320381839e-2,1.1128233313372041e-2,1.1126007384177473e-2,1.1123783532798125e-2,1.1121561759234002e-2,1.1119342063485102e-2,1.1117124445551428e-2,1.1114908905432975e-2,1.1112695443129745e-2,1.1110475884736301e-2,1.110825271019925e-2,1.1106031025435836e-2,1.1103810830446056e-2,1.1101592125229917e-2,1.109937490978741e-2,1.1097159184118544e-2,1.1094944948223313e-2,1.1092732202101718e-2,1.1090520945753761e-2,1.1088311179179444e-2,1.1086102902378759e-2,1.1083896115351714e-2,1.1081690818098304e-2,1.1079487010618531e-2,1.1077284692912394e-2,1.1075083864979896e-2,1.1072884526821036e-2,1.107068667843581e-2,1.1068490319824223e-2,1.1066295450986273e-2,1.1064102071921959e-2,1.1061910182631283e-2,1.1059719783114241e-2,1.1057530873370837e-2,1.105534345340107e-2,1.105315752320494e-2,1.105097308278245e-2,1.1048790132133593e-2,1.1046608671258375e-2,1.1044428700156792e-2,1.1042250218828849e-2,1.1040073227274539e-2,1.1037897725493868e-2,1.1035723713486835e-2,1.1033551191253436e-2,1.1031380158793675e-2,1.1029210616107553e-2,1.1027042563195066e-2,1.1024876000056217e-2,1.1022710926691002e-2,1.1020547343099426e-2,1.1018385249281488e-2,1.1016224645237185e-2,1.101406553096652e-2,1.101189991215484e-2,1.1009731307279056e-2,1.1007563664615756e-2,1.1005396984164941e-2,1.1003231265926611e-2,1.1001066509900764e-2,1.09989027160874e-2,1.0996739884486522e-2,1.0994578015098127e-2,1.0992417107922215e-2,1.0990257162958789e-2,1.0988098180207847e-2,1.0985940159669385e-2,1.098378310134341e-2,1.098162700522992e-2,1.0979471871328911e-2,1.0977317699640388e-2,1.097516449016435e-2,1.0973012242900794e-2,1.0970860957849722e-2,1.0968710635011135e-2,1.0966561274385033e-2,1.096441287597141e-2,1.0962265439770276e-2,1.0960118965781624e-2,1.0957973454005458e-2,1.0955828904441774e-2,1.0953685317090574e-2,1.095154269195186e-2,1.0949401029025628e-2,1.094726032831188e-2,1.0945120589810614e-2,1.0942981813521836e-2,1.0940843999445539e-2,1.0938707147581729e-2,1.0936571257930402e-2,1.0934436330491558e-2,1.09323023652652e-2,1.0930169362251324e-2,1.092803732144993e-2,1.0925906242861022e-2,1.0923776126484598e-2,1.0921646972320658e-2,1.0919518780369205e-2,1.0917391550630233e-2,1.0915257777947534e-2,1.0913121636835473e-2,1.0910986000566785e-2,1.090885086914148e-2,1.090671624255955e-2,1.0904582120821e-2,1.0902448503925827e-2,1.0900315391874032e-2,1.0898182784665617e-2,1.0896050682300581e-2,1.089391908477892e-2,1.0891787992100641e-2,1.088965740426574e-2,1.0887527321274215e-2,1.088539774312607e-2,1.0883268669821302e-2,1.0881140101359913e-2,1.0879012037741905e-2,1.087688447896727e-2,1.0874757425036019e-2,1.0872630875948143e-2,1.0870504831703647e-2,1.0868379292302529e-2,1.0866254257744788e-2,1.0864129728030426e-2,1.0862005703159443e-2,1.0859882183131837e-2,1.085775916794761e-2,1.0855636657606763e-2,1.0853514652109292e-2,1.08513931514552e-2,1.0849272155644487e-2,1.0847151664677153e-2,1.08450322165484e-2,1.0842916732700733e-2,1.0840801411470587e-2,1.0838686221836187e-2,1.0836570486167965e-2,1.083445484941529e-2,1.083233931157816e-2,1.0830223872656577e-2,1.082810853265054e-2,1.082599329156005e-2,1.0823878149385102e-2,1.0821763106125704e-2,1.081964816178185e-2,1.0817533316353543e-2,1.0815418569840782e-2,1.0813303922243568e-2,1.0811189373561897e-2,1.0809074923795774e-2,1.0806960572945197e-2,1.0804846321010166e-2,1.080273216799068e-2,1.080061811388674e-2,1.0798504158698348e-2,1.07963903024255e-2,1.0794276545068199e-2,1.0792162886626443e-2,1.0790045880778414e-2,1.078792610876674e-2,1.0785806237889953e-2,1.0783686268148046e-2,1.0781566199541024e-2,1.0779446032068884e-2,1.0777325765731626e-2,1.0775205400529253e-2,1.0773084936461763e-2,1.0770964373529155e-2,1.0768843711731427e-2,1.0766722951068588e-2,1.076460209154063e-2,1.0762481133147555e-2,1.076036007588936e-2,1.0758238919766053e-2,1.0756117664777626e-2,1.0753996310924082e-2,1.0751874858205423e-2,1.0749753306621646e-2,1.074763165617275e-2,1.0745509906858741e-2,1.0743388058679615e-2,1.0741266111635367e-2,1.0739144065726004e-2,1.0737021920951528e-2,1.0734899677311931e-2,1.0732777334807219e-2,1.0730654893437388e-2,1.0728532353202442e-2,1.0726409714102379e-2,1.07242869761372e-2,1.0722164139306904e-2,1.0720041203611488e-2,1.0717918169050955e-2,1.0715795035625308e-2,1.0713671803334542e-2,1.071154847217866e-2,1.0709425042157664e-2,1.0707301513271546e-2,1.0705177885520313e-2,1.0703054158903965e-2,1.0700930333422499e-2,1.0698806409075914e-2,1.0696682385864213e-2,1.0694558263787395e-2,1.0692434042845462e-2,1.069030972303841e-2,1.0688185304366243e-2,1.0686060786828957e-2,1.0683936170426555e-2,1.0681811455159035e-2,1.0679686641026401e-2,1.0677561728028646e-2,1.0675436716165776e-2,1.067331160543779e-2,1.0671186395844686e-2,1.0669061087386465e-2,1.0666935680063126e-2,1.0664810173874672e-2,1.06626845688211e-2,1.0660558864902412e-2,1.0658426602486636e-2,1.0656292939180698e-2,1.0654158936026812e-2,1.0652024593024967e-2,1.0649889910175169e-2,1.0647754887477415e-2,1.0645619524931708e-2,1.0643483822538042e-2,1.0641347780296425e-2,1.0639211398206852e-2,1.0637074676269323e-2,1.063493761448384e-2,1.06328002128504e-2,1.0630662471369009e-2,1.0628524390039659e-2,1.0626385968862357e-2,1.0624247207837096e-2,1.0622108106963884e-2,1.0619968666242716e-2,1.0617828885673595e-2,1.0615688765256516e-2,1.0613548304991482e-2,1.0611407504878495e-2,1.060926636491755e-2,1.0607124885108652e-2,1.0604983065451802e-2,1.0602840905946992e-2,1.060069840659423e-2,1.0598555567393511e-2,1.059641238834484e-2,1.0594268869448212e-2,1.059212501070363e-2,1.058998081211109e-2,1.05878362736706e-2,1.0585691395382152e-2,1.0583546177245749e-2,1.0581400619261392e-2,1.057925472142908e-2,1.0577108483748812e-2,1.0574961906220589e-2,1.0572814988844414e-2,1.0570667731620282e-2,1.0568520134548193e-2,1.0566372197628153e-2,1.0564223920860153e-2,1.0562075304244202e-2,1.0559926347780297e-2,1.0557777051468435e-2,1.0555627415308619e-2,1.0553477439300844e-2,1.0551327123445118e-2,1.0549176467741436e-2,1.05470254721898e-2,1.054487413679021e-2,1.0542722461542663e-2,1.054057044644716e-2,1.0538418091503703e-2,1.0536265396712293e-2,1.0534112362072927e-2,1.0531958987585605e-2,1.0529805273250328e-2,1.0527650528049805e-2,1.0525491568484783e-2,1.0523332124159826e-2,1.0521172195074941e-2,1.0519011781230126e-2,1.0516850882625375e-2,1.0514689499260696e-2,1.0512527631136083e-2,1.0510365278251539e-2,1.0508202440607068e-2,1.0506039118202661e-2,1.0503875311038321e-2,1.0501711019114053e-2,1.0499546242429852e-2,1.0497380980985719e-2,1.0495215234781656e-2,1.049304900381766e-2,1.0490882288093735e-2,1.0488715087609877e-2,1.0486547402366087e-2,1.0484379232362366e-2,1.0482210577598714e-2,1.0480041438075129e-2,1.0477871813791615e-2,1.0475701704748167e-2,1.0473531110944788e-2,1.0471360032381478e-2,1.0469188469058237e-2,1.0467016420975066e-2,1.0464843888131962e-2,1.0462670870528925e-2,1.0460497368165957e-2,1.0458323381043058e-2,1.0456148909160228e-2,1.0453973952517468e-2,1.0451798511114774e-2,1.0449622584952151e-2,1.0447446174029594e-2,1.0445269278347106e-2,1.0443091897904686e-2,1.0440914032702336e-2,1.0438735682740055e-2,1.0436556848017841e-2,1.0434377528535694e-2,1.0432197724293619e-2,1.0430017435291613e-2,1.0427836661529672e-2,1.0425655403007801e-2,1.0423473659725999e-2,1.0421291431684264e-2,1.04191087188826e-2,1.0416925521321002e-2,1.0414741838999476e-2,1.0412557671918015e-2,1.0410373020076623e-2,1.0408187883475303e-2,1.0406002262114047e-2,1.0403816155992862e-2,1.0401629565111746e-2,1.0399442489470697e-2,1.0397254929069717e-2,1.0395066883908805e-2,1.0392878789502168e-2,1.0390690765576954e-2,1.0388502292848429e-2,1.0386313371541186e-2,1.0384124001879812e-2,1.0381934184088894e-2,1.0379743918393018e-2,1.0377553205016776e-2,1.037536204418475e-2,1.0373170436121534e-2,1.0370978381051714e-2,1.0368785879199878e-2,1.0366592930790614e-2,1.0364399536048511e-2,1.0362205695198152e-2,1.0360011408464133e-2,1.0357816676071038e-2,1.0355621498243452e-2,1.0353425875205968e-2,1.0351229807183171e-2,1.034903329439965e-2,1.034683633707999e-2,1.0344638935448786e-2,1.034244108973062e-2,1.0340242800150081e-2,1.0338044066931758e-2,1.033584489030024e-2,1.0333645270480115e-2,1.0331445207695968e-2,1.032924470217239e-2,1.0327043754133966e-2,1.0324842363805285e-2,1.0322640531410937e-2,1.0320438257175511e-2,1.031823554132359e-2,1.0316032384079767e-2,1.0313828785668626e-2,1.0311624746314757e-2,1.0309420266242748e-2,1.0307215345677186e-2,1.030500998484266e-2,1.030280418396376e-2,1.0300597943265068e-2,1.0298391262971178e-2,1.0296184143306677e-2,1.0293976584496151e-2,1.0291768586764187e-2,1.0289560150335376e-2,1.0287351275434306e-2,1.0285141962285561e-2,1.0282932211113734e-2,1.028072202214341e-2,1.0278511395599177e-2,1.0276300331705623e-2,1.0274088830687339e-2,1.027187689276891e-2,1.0269664518174924e-2,1.026745170712997e-2,1.0265238459858635e-2,1.026302477658551e-2,1.026081065753518e-2,1.025859610293223e-2,1.0256381113001258e-2,1.0254165687966842e-2,1.0251949828053573e-2,1.024973353348604e-2,1.0247516804488831e-2,1.0245299641286535e-2,1.0243082044103739e-2,1.0240864013165029e-2,1.0238645548694995e-2,1.0236426650918224e-2,1.0234207320059308e-2,1.0231987556342827e-2,1.0229767359993374e-2,1.022754673123554e-2,1.0225325670293908e-2,1.0223104177393067e-2,1.0220882252757607e-2,1.0218659896612114e-2,1.0216437109181176e-2,1.0214213890689383e-2,1.021199024136132e-2,1.0209766161421578e-2,1.0207541651094745e-2,1.0205316710605403e-2,1.0203091340178147e-2,1.0200865540037563e-2,1.019863931040824e-2,1.0196412651514762e-2,1.0194185563581721e-2,1.0191958046833705e-2,1.0189730101495298e-2,1.0187501727791091e-2,1.0185272925945673e-2,1.0183043696183629e-2,1.018081403872955e-2,1.017858395380802e-2,1.0176353441643634e-2,1.0174122502460971e-2,1.0171891136484626e-2,1.0169659343939184e-2,1.0167427125049233e-2,1.0165194480039363e-2,1.016296140913416e-2,1.0160729019882627e-2,1.015850467607304e-2,1.0156280177950375e-2,1.0154055528284116e-2,1.0151830729843762e-2,1.01496057853988e-2,1.0147380697718717e-2,1.0145155469573008e-2,1.0142930103731166e-2,1.0140704602962675e-2,1.0138478970037033e-2,1.0136253207723727e-2,1.013402478525515e-2,1.013178849758036e-2,1.0129552045495224e-2,1.0127315501751551e-2,1.0125079194196794e-2,1.0122842765468614e-2,1.0120606215567004e-2,1.011836954449197e-2,1.0116132752243509e-2,1.0113895838821621e-2,1.0111658804226308e-2,1.010942164845757e-2,1.0107184371515403e-2,1.010494697339981e-2,1.0102709454110794e-2,1.0100471813648352e-2,1.0098234052012482e-2,1.0095996169203186e-2,1.0093758165220464e-2,1.0091520040064313e-2,1.0089281793734741e-2,1.0087043426231741e-2,1.0084804937555314e-2,1.0082566327705461e-2,1.0080329350147302e-2,1.0078095787902851e-2,1.0075862284716838e-2,1.0073628840589263e-2,1.0071395455520125e-2,1.0069162129509424e-2,1.006692886255716e-2,1.0064695654663334e-2,1.0062462505827947e-2,1.0060229416050994e-2,1.005799638533248e-2,1.0055763413672406e-2,1.0053530501070766e-2,1.0051297647527567e-2,1.0049064853042805e-2,1.0046832117616478e-2,1.0044599441248591e-2,1.0042366823939141e-2,1.0040134265688127e-2,1.0037901766495553e-2,1.0035669326361414e-2,1.0033436945285714e-2,1.0031204623268451e-2,1.0028972360309625e-2,1.0026740156409237e-2,1.0024508011567287e-2,1.0022275925783775e-2,1.00200438990587e-2,1.0017811931392062e-2,1.0015580022783861e-2,1.0013348173234099e-2,1.0011116382742774e-2,1.0008884651309887e-2,1.0006652978935437e-2,1.0004421365619423e-2,1.0002189811361849e-2,9.999958316162712e-3,9.997726880022012e-3,9.99549550293975e-3,9.993264184915925e-3,9.991032925950539e-3,9.988801726043588e-3,9.986570585195077e-3,9.984339503405002e-3,9.982108480673364e-3,9.979877517000165e-3,9.977646612385403e-3,9.975415766829079e-3,9.97318498033119e-3,9.970954252891741e-3,9.96872358451073e-3,9.966492975188155e-3,9.964262424924018e-3,9.96203193371832e-3,9.959801501571058e-3,9.957571128482234e-3,9.955340814451846e-3,9.953117613576121e-3,9.950910040950146e-3,9.948702983267667e-3,9.94649644052868e-3,9.944290412733191e-3,9.942084899881196e-3,9.939879901972695e-3,9.93767541900769e-3,9.935471450986178e-3,9.933267997908161e-3,9.93106505977364e-3,9.928862636582613e-3,9.92666072833508e-3,9.924459335031043e-3,9.922258456670502e-3,9.920058093253454e-3,9.9178582447799e-3,9.915658911249842e-3,9.913460092663277e-3,9.91126178902021e-3,9.909064000320633e-3,9.906866726564554e-3,9.904669967751968e-3,9.90247372388288e-3,9.900277994957284e-3,9.898082780975183e-3,9.895888081936578e-3,9.893693897841465e-3,9.891500228689848e-3,9.889307074481726e-3,9.8871144352171e-3,9.884922310895966e-3,9.882730701518329e-3,9.880539607084186e-3,9.878349027593537e-3,9.876158963046383e-3,9.873969413442726e-3,9.871780378782561e-3,9.869591859065892e-3,9.867403854292717e-3,9.865216364463037e-3,9.86302938957685e-3,9.860842929634161e-3,9.858656984634964e-3,9.856471554579265e-3,9.85428663946706e-3,9.852102239298348e-3,9.84991835407313e-3,9.847734983791408e-3,9.84555212845318e-3,9.84336978805845e-3,9.84118796260721e-3,9.839006652099467e-3,9.83682585653522e-3,9.834645575914465e-3,9.832465810237204e-3,9.83028655950344e-3,9.828107823713171e-3,9.825929602866398e-3,9.823751896963117e-3,9.821574706003332e-3,9.81939802998704e-3,9.817221868914245e-3,9.815046222784944e-3,9.812871091599137e-3,9.810696475356826e-3,9.808522374058007e-3,9.806348787702686e-3,9.80417571629086e-3,9.802003159822525e-3,9.799831118297688e-3,9.797659591716343e-3,9.795488580078497e-3,9.793318083384142e-3,9.791148101633281e-3,9.788978634825918e-3,9.786809682962049e-3,9.784641246041673e-3,9.782473324064794e-3,9.780305917031407e-3,9.778139024941518e-3,9.77597264779512e-3,9.773806785592217e-3,9.771641438332812e-3,9.7694766060169e-3,9.767312288644484e-3,9.76514848621556e-3,9.762985198730133e-3,9.7608224261882e-3,9.75866016858976e-3,9.756498425934818e-3,9.754337198223368e-3,9.752176485455415e-3,9.750016287630957e-3,9.74785660474999e-3,9.74569743681252e-3,9.743538783818546e-3,9.741380645768065e-3,9.739248732458204e-3,9.73712909250336e-3,9.735010716751107e-3,9.732893605201446e-3,9.730777757854372e-3,9.728663174709891e-3,9.726549855768e-3,9.7244378010287e-3,9.72232701049199e-3,9.720217484157872e-3,9.718109222026344e-3,9.716002224097407e-3,9.713896490371058e-3,9.711792020847302e-3,9.709688815526136e-3,9.707586874407561e-3,9.705486197491574e-3,9.70338678477818e-3,9.701288636267376e-3,9.699191751959163e-3,9.697096131853539e-3,9.695001775950509e-3,9.692908684250066e-3,9.690816856752216e-3,9.688726293456955e-3,9.686636994364284e-3,9.684548959474204e-3,9.682462188786718e-3,9.680376682301818e-3,9.67829244001951e-3,9.676209461939794e-3,9.674127748062667e-3,9.672047298388132e-3,9.669968112916186e-3,9.66789019164683e-3,9.665813534580067e-3,9.663738141715892e-3,9.66166401305431e-3,9.659591148595319e-3,9.657519548338916e-3,9.655449212285104e-3,9.653380140433883e-3,9.651312332785251e-3,9.649245789339213e-3,9.647180510095762e-3,9.645116495054906e-3,9.643053744216637e-3,9.64099225758096e-3,9.638932035147874e-3,9.636873076917376e-3,9.63481538288947e-3,9.632758953064154e-3,9.63070378744143e-3,9.628649886021296e-3,9.626597248803754e-3,9.6245458757888e-3,9.622495766976437e-3,9.620446922366667e-3,9.618399341959486e-3,9.616353025754896e-3,9.614307973752893e-3,9.612264185953486e-3,9.610221662356666e-3,9.608180402962437e-3,9.606140407770799e-3,9.604101676781754e-3,9.602064209995296e-3,9.600028007411431e-3,9.597993069030154e-3,9.595959394851469e-3,9.593926984875377e-3,9.591895839101871e-3,9.589865957530959e-3,9.587837340162636e-3,9.585809986996903e-3,9.583783898033762e-3,9.581759073273211e-3,9.579735512715251e-3,9.57771321635988e-3,9.575692184207101e-3,9.573672416256913e-3,9.571653912509314e-3,9.569636672964307e-3,9.56762069762189e-3,9.565605986482062e-3,9.563592539544828e-3,9.561580356810182e-3,9.559569438278128e-3,9.557559783948663e-3,9.555551393821788e-3,9.553544267897507e-3,9.551538406175815e-3,9.549533808656713e-3,9.547530475340201e-3,9.545528406226281e-3,9.54352760131495e-3,9.54152806060621e-3,9.539533312647133e-3,9.537580862538244e-3,9.535630578900793e-3,9.533682461734787e-3,9.53173651104022e-3,9.529792726817091e-3,9.527851109065405e-3,9.525911657785158e-3,9.52397437297635e-3,9.522039254638983e-3,9.520106302773057e-3,9.518175517378573e-3,9.516246898455526e-3,9.514320446003921e-3,9.512396160023756e-3,9.51047404051503e-3,9.508554087477746e-3,9.506636300911902e-3,9.504720680817497e-3,9.502807227194533e-3,9.50089594004301e-3,9.498986819362926e-3,9.497079865154284e-3,9.495175077417081e-3,9.493272456151317e-3,9.491372001356996e-3,9.489473713034113e-3,9.487577591182671e-3,9.485683635802671e-3,9.483791846894107e-3,9.481902224456986e-3,9.480014768491305e-3,9.478129478997066e-3,9.476246355974265e-3,9.474365399422905e-3,9.472486609342986e-3,9.470609985734506e-3,9.468735528597467e-3,9.466863237931868e-3,9.464993113737708e-3,9.46312515601499e-3,9.461259364763714e-3,9.459395739983873e-3,9.457534281675476e-3,9.45567498983852e-3,9.453817864473002e-3,9.451962905578926e-3,9.450110113156288e-3,9.448259487205093e-3,9.446411027725338e-3,9.44456473471702e-3,9.442720608180147e-3,9.440878648114711e-3,9.439038854520715e-3,9.43720122739816e-3,9.435365766747045e-3,9.43353247256737e-3,9.431701344859137e-3,9.429872383622343e-3,9.42804558885699e-3,9.426220960563076e-3,9.424398498740603e-3,9.422578203389572e-3,9.42076007450998e-3,9.418944112101828e-3,9.417130316165114e-3,9.41529771919548e-3,9.413463774659523e-3,9.41163257828214e-3,9.409805522716938e-3,9.407981824478192e-3,9.406161036236801e-3,9.404343157992772e-3,9.402528189746103e-3,9.400716131496794e-3,9.398906983244845e-3,9.397100744990255e-3,9.395297416733025e-3,9.393496998473156e-3,9.391699490210646e-3,9.389904891945494e-3,9.388113203677705e-3,9.386324425407272e-3,9.384538557134201e-3,9.38275559885849e-3,9.38097555058014e-3,9.379198412299148e-3,9.377424184015517e-3,9.375652865729245e-3,9.373884457440333e-3,9.37211895914878e-3,9.370363368376926e-3,9.368617766160764e-3,9.36687545077685e-3,9.365136422225187e-3,9.363400680505772e-3,9.361668225618605e-3,9.359939057563688e-3,9.35821317634102e-3,9.356490581950603e-3,9.354771274392434e-3,9.353055253666516e-3,9.351342519772845e-3,9.349633072711422e-3,9.347926912482247e-3,9.346224039085325e-3,9.344524452520651e-3,9.342828152788226e-3,9.341135139888048e-3,9.339445413820124e-3,9.337758974584444e-3,9.336075822181015e-3,9.334395956609837e-3,9.332719377870904e-3,9.331046085964224e-3,9.329376080889793e-3,9.32770936264761e-3,9.326045931237677e-3,9.324385786659992e-3,9.322728928914557e-3,9.32107535800137e-3,9.319425073920433e-3,9.317778076671744e-3,9.316134366255306e-3,9.314493942671115e-3,9.312856805919175e-3,9.311222955999484e-3,9.309592392912042e-3,9.307965116656847e-3,9.306341127233905e-3,9.30472042464321e-3,9.303103008884763e-3,9.301488879958568e-3,9.299878037864619e-3,9.29827048260292e-3,9.296666214173471e-3,9.295065232576272e-3,9.293467537811321e-3,9.291873129878619e-3,9.290282008778166e-3,9.288694174509962e-3,9.28710962707401e-3,9.285528366470303e-3,9.283950392698848e-3,9.282375705759642e-3,9.280804305652684e-3,9.279236192377974e-3,9.277671365935516e-3,9.276109826325304e-3,9.274551573547344e-3,9.272996607601633e-3,9.271444928488169e-3,9.269896536206955e-3,9.26835143075799e-3,9.266809612141276e-3,9.26527108035681e-3,9.263735835404593e-3,9.262203877284624e-3,9.260674972939942e-3,9.259147246480009e-3,9.257623295950266e-3,9.256103036415522e-3,9.254588768226723e-3,9.253078388516118e-3,9.251571887943582e-3,9.250069266509117e-3,9.248570524212718e-3,9.24707566105439e-3,9.245584677034131e-3,9.244097572151942e-3,9.242614346407822e-3,9.241134999801772e-3,9.239659532333789e-3,9.238187944003879e-3,9.236720234812036e-3,9.235256404758264e-3,9.23379645384256e-3,9.232340382064927e-3,9.23088818942536e-3,9.229439875923867e-3,9.22799544156044e-3,9.226554886335085e-3,9.225118210247796e-3,9.22368541329858e-3,9.22225649548743e-3,9.220837023925184e-3,9.21942893017631e-3,9.21802508308619e-3,9.216625482654827e-3,9.215230128882217e-3,9.213839021768361e-3,9.21245216131326e-3,9.211069547516916e-3,9.209691180379323e-3,9.208317059900486e-3,9.206947186080405e-3,9.205581558919077e-3,9.204220178416505e-3,9.202863044572686e-3,9.201510157387623e-3,9.200161516861314e-3,9.198817122993759e-3,9.197476975784961e-3,9.196141075234915e-3,9.194809421343625e-3,9.193482014111092e-3,9.19215885353731e-3,9.190839939622284e-3,9.18952527236601e-3,9.188214851768494e-3,9.186908677829732e-3,9.185606750549725e-3,9.184309069928471e-3,9.183015635965974e-3,9.181726448662228e-3,9.18044150801724e-3,9.179160814031006e-3,9.177884366703526e-3,9.176612166034801e-3,9.17534421202483e-3,9.174080504673617e-3,9.172821043981155e-3,9.171565829947447e-3,9.170314862572495e-3,9.169068141856297e-3,9.167825667798855e-3,9.166587440400166e-3,9.165353459660235e-3,9.164123725579057e-3,9.162898238156632e-3,9.161676997392962e-3,9.160460003288047e-3,9.159247255841886e-3,9.158038755054481e-3,9.156834500925831e-3,9.155634493455935e-3,9.154438732644795e-3,9.153247218492406e-3,9.152059950998775e-3,9.150876930163898e-3,9.149698155987774e-3,9.148523628470406e-3,9.147353347611794e-3,9.146187313411934e-3,9.14502552587083e-3,9.143867984988481e-3,9.142714690764886e-3,9.141565643200044e-3,9.140420842293958e-3,9.139280288046628e-3,9.138143980458051e-3,9.13701191952823e-3,9.135884105257163e-3,9.134760537644851e-3,9.133645248864208e-3,9.132550455452875e-3,9.131460482927678e-3,9.130375331288614e-3,9.129295000535685e-3,9.128219490668889e-3,9.12714880168823e-3,9.126082933593703e-3,9.125021886385311e-3,9.123965660063054e-3,9.122914254626932e-3,9.121867670076942e-3,9.12082590641309e-3,9.11978896363537e-3,9.118756841743784e-3,9.117729540738336e-3,9.116707060619018e-3,9.115689401385836e-3,9.11467656303879e-3,9.113668545577876e-3,9.1126653490031e-3,9.111666973314456e-3,9.110673418511947e-3,9.109684684595573e-3,9.108700771565332e-3,9.107721679421227e-3,9.106747408163255e-3,9.105777957791418e-3,9.104813328305717e-3,9.103853519706148e-3,9.102898531992715e-3,9.101948365165417e-3,9.101003019224254e-3,9.100062494169222e-3,9.099126790000326e-3,9.098195906717567e-3,9.097269844320941e-3,9.096348602810448e-3,9.095432182186091e-3,9.094520582447868e-3,9.093613803595779e-3,9.092711845629825e-3,9.091814708550005e-3,9.09092239235632e-3,9.09003489704877e-3,9.089152222627354e-3,9.088274369092071e-3,9.087401336442924e-3,9.086533124679911e-3,9.085669733803035e-3,9.08481116381229e-3,9.083957414707682e-3,9.083108486489204e-3,9.082264379156865e-3,9.08142509271066e-3,9.080590627150588e-3,9.079760982476651e-3,9.07893615868885e-3,9.07811615578718e-3,9.077300973771648e-3,9.076490612642247e-3,9.075685072398983e-3,9.074884353041853e-3,9.074088454570858e-3,9.073297376985996e-3,9.072511120287272e-3,9.071729684474677e-3,9.07095306954822e-3,9.070181275507898e-3,9.06941430235371e-3,9.068673188789666e-3,9.06793816316756e-3,9.067208576560092e-3,9.066484428967259e-3,9.065765720389064e-3,9.065052450825504e-3,9.064344620276582e-3,9.063642228742296e-3,9.062945276222645e-3,9.062253762717631e-3,9.061567688227254e-3,9.060887052751513e-3,9.060211856290407e-3,9.059542098843939e-3,9.058877780412108e-3,9.05821890099491e-3,9.057565460592353e-3,9.056917459204429e-3,9.056274896831142e-3,9.055637773472493e-3,9.055006089128476e-3,9.054379843799103e-3,9.05375903748436e-3,9.053143670184255e-3,9.052533741898787e-3,9.051929252627955e-3,9.05133020237176e-3,9.0507365911302e-3,9.050148418903276e-3,9.04956568569099e-3,9.048988391493342e-3,9.048416536310326e-3,9.047850120141948e-3,9.04728914298821e-3,9.046733604849104e-3,9.046183505724637e-3,9.045638845614802e-3,9.045099624519607e-3,9.04456584243905e-3,9.044037499373127e-3,9.043514595321841e-3,9.04299713028519e-3,9.042485104263177e-3,9.041978517255798e-3,9.041477369263059e-3,9.040981660284953e-3,9.040491390321486e-3,9.040006559372654e-3,9.03952716743846e-3,9.0390532145189e-3,9.038584700613977e-3,9.03812162572369e-3,9.03766398984804e-3,9.037211792987027e-3,9.03676503514065e-3,9.036323716308909e-3,9.035887836491806e-3,9.035457395689336e-3,9.035032393901507e-3,9.03461283112831e-3,9.03419870736975e-3,9.033790022625828e-3,9.033386776896541e-3,9.032988970181892e-3,9.03259660248188e-3,9.0322096737965e-3,9.03182818412576e-3,9.031452133469654e-3,9.031081521828188e-3,9.030732528627319e-3,9.03039529129278e-3,9.030064120425313e-3,9.029739016024918e-3,9.029419978091594e-3,9.029107006625344e-3,9.028800101626168e-3,9.028499263094061e-3,9.028204491029028e-3,9.027915785431067e-3,9.027633146300179e-3,9.027356573636361e-3,9.027086067439618e-3,9.026821627709946e-3,9.026563254447346e-3,9.026310947651819e-3,9.026064707323365e-3,9.025824533461983e-3,9.02559042606767e-3,9.025362385140435e-3,9.02514041068027e-3,9.024924502687177e-3,9.024714661161157e-3,9.024510886102207e-3,9.024313177510332e-3,9.024121535385527e-3,9.023935959727794e-3,9.023756450537136e-3,9.023583007813548e-3,9.023415631557034e-3,9.023254321767593e-3,9.023099078445222e-3,9.022949901589925e-3,9.022806791201701e-3,9.022669747280547e-3,9.022538769826467e-3,9.02241385883946e-3,9.022295014319523e-3,9.02218223626666e-3,9.022075524680869e-3,9.021974879562149e-3,9.021880300910503e-3,9.02179178872593e-3,9.021709343008427e-3,9.021632963757997e-3,9.021562650974639e-3,9.021498404658355e-3,9.021440224809142e-3,9.021388111427003e-3,9.021342064511934e-3,9.021302084063938e-3,9.021268170083014e-3,9.021240322569164e-3,9.021218541522385e-3,9.021202826942678e-3,9.021193178830047e-3,9.021189597184483e-3,9.021192082005993e-3,9.021200633294577e-3,9.021215251050232e-3,9.021235935272959e-3,9.021262685962757e-3,9.021295503119631e-3,9.021334386743577e-3,9.021379336834593e-3,9.021430353392684e-3,9.021487436417844e-3,9.021550585910077e-3,9.021619801869385e-3,9.021705799278612e-3,9.021808846910978e-3,9.02191857017033e-3,9.02203496905667e-3,9.022158043569995e-3,9.022287793710311e-3,9.022424219477614e-3,9.022567320871904e-3,9.022717097893183e-3,9.022873550541448e-3,9.0230366788167e-3,9.02320648271894e-3,9.02338296224817e-3,9.023566117404387e-3,9.02375594818759e-3,9.023952454597781e-3,9.02415563663496e-3,9.024365494299127e-3,9.024582027590282e-3,9.024805236508426e-3,9.025035121053555e-3,9.025271681225671e-3,9.025514917024776e-3,9.025764828450869e-3,9.02602141550395e-3,9.026284678184017e-3,9.026554616491073e-3,9.026831230425116e-3,9.027114519986147e-3,9.027404485174166e-3,9.027701125989171e-3,9.028004442431167e-3,9.028314434500147e-3,9.028631102196117e-3,9.028954445519075e-3,9.029284464469019e-3,9.02962115904595e-3,9.029964529249871e-3,9.03031457508078e-3,9.030671296538673e-3,9.031034693623556e-3,9.031404766335427e-3,9.031781514674285e-3,9.03216493864013e-3,9.032555038232963e-3,9.032951813452785e-3,9.033355264299594e-3,9.03376539077339e-3,9.034182192874173e-3,9.034605670601947e-3,9.035035823956705e-3,9.035472652938453e-3,9.035916157547187e-3,9.03636633778291e-3,9.03682319364562e-3,9.037286725135317e-3,9.037756932252002e-3,9.038233814995675e-3,9.038717373366336e-3,9.039207607363984e-3,9.039704516988621e-3,9.040208102240243e-3,9.040718363118856e-3,9.041235299624454e-3,9.04175891175704e-3,9.042289199516615e-3,9.042826162903177e-3,9.043369801916726e-3,9.043920116557263e-3,9.044482691845983e-3,9.045067277407138e-3,9.04565912974404e-3,9.046258248856678e-3,9.046864634745062e-3,9.047478287409188e-3,9.048099206849054e-3,9.048727393064664e-3,9.049362846056015e-3,9.050005565823107e-3,9.050655552365942e-3,9.051312805684521e-3,9.05197732577884e-3,9.052649112648904e-3,9.053328166294707e-3,9.054014486716253e-3,9.054708073913542e-3,9.055408927886572e-3,9.056117048635343e-3,9.056832436159859e-3,9.057555090460113e-3,9.058285011536113e-3,9.059022199387855e-3,9.059766654015335e-3,9.060518375418559e-3,9.061277363597525e-3,9.062043618552236e-3,9.062817140282686e-3,9.063597928788879e-3,9.064385984070814e-3,9.065181306128491e-3,9.065983894961912e-3,9.066793750571072e-3,9.067610872955975e-3,9.06843526211662e-3,9.069266918053008e-3,9.070105840765138e-3,9.070952030253009e-3,9.071805486516623e-3,9.072666209555979e-3,9.073534199371078e-3,9.074409455961914e-3,9.075291979328498e-3,9.076181769470823e-3,9.077078826388888e-3,9.077983150082696e-3,9.078894740552247e-3,9.07981359779754e-3,9.080739721818575e-3,9.081673112615351e-3,9.082613770187868e-3,9.083561694536129e-3,9.084516885660131e-3,9.085479343559877e-3,9.086449068235363e-3,9.087426059686593e-3,9.088410317913563e-3,9.089401842916279e-3,9.090400634694731e-3,9.091406693248929e-3,9.09242001857887e-3,9.09344061068455e-3,9.094468469565974e-3,9.09550359522314e-3,9.096545987656048e-3,9.097595646864697e-3,9.09865257284909e-3,9.099716765609223e-3,9.100788225145097e-3,9.101867739586808e-3,9.102974108316385e-3,9.104088323406903e-3,9.105210384858356e-3,9.106340292670748e-3,9.107478046844078e-3,9.108623647378345e-3,9.109777094273548e-3,9.110938387529693e-3,9.112107527146772e-3,9.113284513124788e-3,9.114469345463744e-3,9.115662024163638e-3,9.116862549224468e-3,9.118070920646234e-3,9.11928713842894e-3,9.120511202572583e-3,9.121743113077164e-3,9.122982869942682e-3,9.124229390876187e-3,9.12546870850545e-3,9.126715963027828e-3,9.127970968132941e-3,9.129236431444407e-3,9.130509964039704e-3,9.13179151005601e-3,9.133081069493322e-3,9.13437864235164e-3,9.135684228630963e-3,9.136997828331297e-3,9.138319441452636e-3,9.139649067994979e-3,9.14098670795833e-3,9.14233236134269e-3,9.143686028148053e-3,9.145047708374425e-3,9.146417402021803e-3,9.147795109090189e-3,9.149180829579578e-3,9.150574563489978e-3,9.151976310821382e-3,9.153386071573793e-3,9.154803845747211e-3,9.1562351258453e-3,9.157675224169081e-3,9.15912359863738e-3,9.160580249250195e-3,9.162045176007529e-3,9.163518378909382e-3,9.16499985795575e-3,9.166489613146636e-3,9.167987644482043e-3,9.169493951961965e-3,9.171008535586405e-3,9.172531395355362e-3,9.174062531268838e-3,9.175601943326832e-3,9.177149631529343e-3,9.178705595876371e-3,9.180269836367919e-3,9.181842353003983e-3,9.183423145784565e-3,9.185012214709664e-3,9.186609559779284e-3,9.188215180993416e-3,9.18982907835207e-3,9.191451251855241e-3,9.19308170150293e-3,9.194720427295137e-3,9.196367429231859e-3,9.198022707313102e-3,9.19968626153886e-3,9.201358091909138e-3,9.203038198423932e-3,9.204726581083244e-3,9.206423239887076e-3,9.208128174835423e-3,9.20984138592829e-3,9.211562873165671e-3,9.213292636547573e-3,9.215030676073993e-3,9.216776991744929e-3,9.218531583560383e-3,9.220294451520354e-3,9.222065595624846e-3,9.223845015873852e-3,9.225632712267378e-3,9.22742868480542e-3,9.229238980354524e-3,9.23105949366307e-3,9.232888618099736e-3,9.234726353664518e-3,9.236572700357418e-3,9.238427658178432e-3,9.240291227127564e-3,9.242163407204818e-3,9.244044198410182e-3,9.245933600743666e-3,9.247831614205266e-3,9.249738238794984e-3,9.251653474512818e-3,9.25357732135877e-3,9.255509779332838e-3,9.257450848435024e-3,9.259400528665324e-3,9.261358820023744e-3,9.26332572251028e-3,9.265301236124932e-3,9.267285360867702e-3,9.26927809673859e-3,9.271279443737594e-3,9.273289401864716e-3,9.275307971119952e-3,9.277335151503306e-3,9.279370943014778e-3,9.281415345654367e-3,9.283468359422072e-3,9.285529984317894e-3,9.287600220341833e-3,9.28967906749389e-3,9.291766525774061e-3,9.293862595182353e-3,9.295967275718759e-3,9.298080567383283e-3,9.300202470175923e-3,9.30233298409668e-3,9.304472109145555e-3,9.306619845322548e-3,9.308776192627655e-3,9.31094115106088e-3,9.313114720622224e-3,9.315296901311682e-3,9.317487693129258e-3,9.319692677685686e-3,9.321909397521958e-3,9.324135095424456e-3,9.326369771393174e-3,9.328613425428118e-3,9.330866057529284e-3,9.333127667696676e-3,9.33539825593029e-3,9.337677822230129e-3,9.33996636659619e-3,9.342263889028476e-3,9.344570389526987e-3,9.346885868091721e-3,9.349210324722678e-3,9.351543759419857e-3,9.353886172183263e-3,9.356237563012891e-3,9.358597931908744e-3,9.36096727887082e-3,9.36334560389912e-3,9.365732906993647e-3,9.368129188154392e-3,9.370534447381364e-3,9.372948684674559e-3,9.375371900033978e-3,9.377804093459622e-3,9.380245264951488e-3,9.382695414509578e-3,9.385154542133891e-3,9.387622647824431e-3,9.390099731581194e-3,9.392585793404178e-3,9.395080833293388e-3,9.39758485124882e-3,9.400097847270477e-3,9.402619821358359e-3,9.405150773512463e-3,9.407690703732792e-3,9.410239612019344e-3,9.412797498372118e-3,9.415364362791119e-3,9.417940205276342e-3,9.42052502582779e-3,9.423118824445461e-3,9.425721601129356e-3,9.428338113088061e-3,9.43096795991004e-3,9.433607235310313e-3,9.436255943339581e-3,9.438914088048552e-3,9.44158167348793e-3,9.444258703708418e-3,9.446945182760725e-3,9.449641114695553e-3,9.452346503563611e-3,9.455061353415603e-3,9.45778566830223e-3,9.460519452274201e-3,9.463262709382223e-3,9.466015443676997e-3,9.468777659209232e-3,9.471549360029629e-3,9.474330550188897e-3,9.477121233737737e-3,9.479921414726861e-3,9.482731097206968e-3,9.485550285228765e-3,9.488378982842958e-3,9.491217194100253e-3,9.494064923051352e-3,9.496922173746964e-3,9.499788950237792e-3,9.50266525657454e-3,9.505551096807917e-3,9.508446474988625e-3,9.51135139516737e-3,9.514265861394857e-3,9.517189877721793e-3,9.520123448198881e-3,9.523066576876828e-3,9.526019267806336e-3,9.528981525038116e-3,9.531953352622868e-3,9.534934754611299e-3,9.537925735054112e-3,9.540926298002017e-3,9.543936447505716e-3,9.546956187615915e-3,9.54998552238332e-3,9.553024455858632e-3,9.556072992092561e-3,9.55913113513581e-3,9.562198889039086e-3,9.565276257853092e-3,9.568363245628535e-3,9.57145985641612e-3,9.57456609426655e-3,9.577681963230535e-3,9.580807467358773e-3,9.583942610701975e-3,9.587087397310845e-3,9.590241831236086e-3,9.593405916528408e-3,9.596579657238511e-3,9.599763057417103e-3,9.602956121114887e-3,9.60615885238257e-3,9.609371255270859e-3,9.612593333830455e-3,9.615825092112068e-3,9.619066534166398e-3,9.622317664044153e-3,9.62557848579604e-3,9.62884900347276e-3,9.63212922112502e-3,9.635419142803529e-3,9.638718772558987e-3,9.6420281144421e-3,9.645347172503576e-3,9.648675950794118e-3,9.652018198337175e-3,9.655373542716393e-3,9.658738898159302e-3,9.662114272357494e-3,9.665499673002561e-3,9.668895107786093e-3,9.672300584399681e-3,9.67571611053492e-3,9.6791416938834e-3,9.68257734213671e-3,9.686023062986446e-3,9.689478864124195e-3,9.692944753241554e-3,9.69642073803011e-3,9.699906826181454e-3,9.703403025387181e-3,9.706909343338881e-3,9.710425787728143e-3,9.713952366246566e-3,9.717489086585734e-3,9.721035956437241e-3,9.724592983492679e-3,9.728160175443638e-3,9.731737539981715e-3,9.735325084798494e-3,9.738922817585571e-3,9.742530746034535e-3,9.746148877836982e-3,9.749777220684498e-3,9.753415782268678e-3,9.757064570281112e-3,9.760723592413393e-3,9.764392856357112e-3,9.76807236980386e-3,9.77176214044523e-3,9.775462175972813e-3,9.779172484078197e-3,9.78289307245298e-3,9.786623948788748e-3,9.790365120777095e-3,9.794116596109613e-3,9.797878382477893e-3,9.801650487573525e-3,9.805432919088104e-3,9.809225684713218e-3,9.813028792140459e-3,9.816842249061423e-3,9.820666063167694e-3,9.82450024215087e-3,9.828344793702539e-3,9.832199725514296e-3,9.83606504527773e-3,9.83994076068443e-3,9.843826879425994e-3,9.847723409194008e-3,9.851630357680066e-3,9.85554773257576e-3,9.859475541572679e-3,9.863413792362417e-3,9.867362492636565e-3,9.871321650086714e-3,9.875291272404456e-3,9.879271367281381e-3,9.883261942409086e-3,9.887263005479154e-3,9.891274564183183e-3,9.895296626212762e-3,9.899329199259484e-3,9.903372291014942e-3,9.907425909170722e-3,9.91149006141842e-3,9.915564755449625e-3,9.919649998955931e-3,9.923745799628928e-3,9.92785216516021e-3,9.931971150282076e-3,9.93610255557149e-3,9.9402447010717e-3,9.944397596463744e-3,9.94856125142866e-3,9.952735675647492e-3,9.956920878801278e-3,9.96111687057106e-3,9.965323660637876e-3,9.96954125868277e-3,9.973769674386778e-3,9.978008917430942e-3,9.982258997496302e-3,9.986519924263899e-3,9.990791707414773e-3,9.995074356629965e-3,9.999367881590514e-3,1.0003672291977463e-2,1.0007987597471847e-2,1.001231380775471e-2,1.0016650932507094e-2,1.0020998981410036e-2,1.0025357964144579e-2,1.0029727890391759e-2,1.003410876983262e-2,1.00385006121482e-2,1.0042903427019542e-2,1.0047317224127685e-2,1.0051742013153668e-2,1.0056177803778533e-2,1.0060624605683318e-2,1.0065082428549067e-2,1.0069551282056817e-2,1.007403117588761e-2,1.0078522119722487e-2,1.0083024123242487e-2,1.0087537196128649e-2,1.0092061348062014e-2,1.0096596588723626e-2,1.010114292779452e-2,1.010570037495574e-2,1.0110268939888324e-2,1.0114848632273313e-2,1.0119439461791746e-2,1.0124041438124667e-2,1.0128654570953114e-2,1.0133278869958127e-2,1.0137914344820746e-2,1.0142561005222012e-2,1.0147218860842966e-2,1.0151887921364646e-2,1.0156568196468095e-2,1.016125969583435e-2,1.0165962429144455e-2,1.017067640607945e-2,1.0175401636320372e-2,1.0180138129548263e-2,1.0184885895444164e-2,1.0189644943689116e-2,1.0194415283964156e-2,1.0199196925950326e-2,1.0203989879328669e-2,1.0208794153780221e-2,1.0213609758986027e-2,1.0218436704627121e-2,1.0223275000384549e-2,1.022812465593935e-2,1.0232985680972561e-2,1.0237858085165225e-2,1.0242741878198383e-2,1.0247637069753074e-2,1.0252543669510337e-2,1.0257461687151217e-2,1.0262391132356748e-2,1.0267332014807975e-2,1.0272285323630621e-2,1.0277250968770121e-2,1.0282228153033212e-2,1.0287216887052485e-2,1.029221718146054e-2,1.029722904688997e-2,1.0302252493973374e-2,1.0307287533343345e-2,1.0312334175632478e-2,1.031739243147337e-2,1.0322462311498618e-2,1.0327543826340817e-2,1.0332636986632556e-2,1.033774180300644e-2,1.0342858286095062e-2,1.0347986446531015e-2,1.0353125877901976e-2,1.0358276958538365e-2,1.0363439320516178e-2,1.0368614972683021e-2,1.0373803042638794e-2,1.0379002751677567e-2,1.038421409979934e-2,1.0389437087004115e-2,1.039467171329189e-2,1.0399917978662663e-2,1.0405175883116438e-2,1.0410445426653214e-2,1.0415726609272992e-2,1.0421019430975767e-2,1.0426323891761546e-2,1.0431639991630322e-2,1.04369677305821e-2,1.0442307108616879e-2,1.044766097881521e-2,1.0453029171237908e-2,1.0458409304911924e-2,1.046380137983725e-2,1.0469205396013889e-2,1.0474621353441845e-2,1.048004925212111e-2,1.048548909205169e-2,1.0490940873233585e-2,1.0496404595666791e-2,1.0501880259351315e-2,1.0507367864287149e-2,1.0512867410474297e-2,1.0518378897912758e-2,1.0523902326602535e-2,1.0529437696543626e-2,1.0534985007736029e-2,1.0540544260179745e-2,1.0546115453874776e-2,1.0551698588821119e-2,1.0557293665018777e-2,1.0562900682467749e-2,1.056851964116803e-2,1.057415054111963e-2,1.0579793382322542e-2,1.058544816477677e-2,1.0591114888482307e-2,1.0596793553439161e-2,1.0602484159647327e-2,1.0608186707106806e-2,1.06139011958176e-2,1.0619627625779707e-2,1.0625365996993126e-2,1.0631116309457863e-2,1.0636878563173913e-2,1.0642659064153055e-2,1.064845205851914e-2,1.0654257359822492e-2,1.0660074968063106e-2,1.0665904883240979e-2,1.067174710535612e-2,1.0677601634408522e-2,1.0683468470398185e-2,1.0689347613325113e-2,1.0695239063189305e-2,1.0701142819990758e-2,1.0707058883729473e-2,1.071298725440545e-2,1.0718927932018693e-2,1.0724880916569198e-2,1.0730846208056966e-2,1.0736823806481995e-2,1.0742813711844289e-2,1.0748815924143843e-2,1.0754830443380664e-2,1.0760857269554745e-2,1.0766896402666086e-2,1.0772947842714696e-2,1.0779011589700564e-2,1.0785087643623698e-2,1.0791176004484091e-2,1.0797276672281754e-2,1.0803389647016673e-2,1.0809514928688856e-2,1.0815652517298303e-2,1.0821802412845015e-2,1.0827964615328988e-2,1.0834139124750222e-2,1.0840325941108724e-2,1.084652784299911e-2,1.0852746444171732e-2,1.085897774657634e-2,1.0865221750212917e-2,1.087147845508148e-2,1.0877747861182018e-2,1.088402996851454e-2,1.0890324777079036e-2,1.0896632286875515e-2,1.0902952497903972e-2,1.090928541016441e-2,1.0915631023656823e-2,1.0921989338381217e-2,1.0928360354337592e-2,1.0934744071525943e-2,1.0941140489946275e-2,1.0947549609598588e-2,1.0953971430482877e-2,1.0960405952599148e-2,1.0966853175947394e-2,1.0973313100527621e-2,1.0979785726339831e-2,1.0986271053384013e-2,1.0992769081660178e-2,1.0999279811168326e-2,1.100580324190845e-2,1.1012339373880551e-2,1.1018888207084635e-2,1.1025449741520695e-2,1.1032023977188735e-2,1.1038610914088752e-2,1.1045210552220753e-2,1.1051822891584727e-2,1.1058447932180686e-2,1.1065085674008622e-2,1.107174340194449e-2,1.107841576699658e-2,1.1085101384927281e-2,1.1091800260256976e-2,1.1098512397506043e-2,1.110523780119487e-2,1.1111976475843834e-2,1.111872842597332e-2,1.112549365610371e-2,1.1132272170755391e-2,1.1139063974448742e-2,1.114586907170414e-2,1.1152687467041976e-2,1.1159519164982631e-2,1.1166364170046484e-2,1.117322248675392e-2,1.118009411962532e-2,1.118697907318107e-2,1.1193877351941548e-2,1.1200788960427139e-2,1.1207713903158225e-2,1.1214652184655189e-2,1.1221603809438414e-2,1.1228568782028278e-2,1.123554710694517e-2,1.1242538788709469e-2,1.1249543831841558e-2,1.1256562240861821e-2,1.1263594020290639e-2,1.1270639174648395e-2,1.1277697708455471e-2,1.1284769626232248e-2,1.1291854932499113e-2,1.1298953631776446e-2,1.1306065728584627e-2,1.1313191227444041e-2,1.1320330132875074e-2,1.1327482449398102e-2,1.1334648181533511e-2,1.1341827333801686e-2,1.1349019910723002e-2,1.1356225916817847e-2,1.1363445356606603e-2,1.1370678234609653e-2,1.137792455534738e-2,1.1385184323340165e-2,1.1392457543108388e-2,1.1399744219172434e-2,1.140704435605269e-2,1.141435795826953e-2,1.1421685030343342e-2,1.1429025576794507e-2,1.143637960214341e-2,1.144374711091043e-2,1.145112810761595e-2,1.1458522596780355e-2,1.1465930582924024e-2,1.1473352070567345e-2,1.1480787064230695e-2,1.1488235568434457e-2,1.1495697587699017e-2,1.1503173126544754e-2,1.1510662189492052e-2,1.1518164781061296e-2,1.1525680905772863e-2,1.153321056814714e-2,1.1540753772704509e-2,1.15483125675749e-2,1.1555891387856614e-2,1.1563484136499798e-2,1.1571090823437987e-2,1.1578711458604708e-2,1.1586346051933495e-2,1.1593994613357882e-2,1.1601657152811397e-2,1.1609333680227572e-2,1.1617024205539941e-2,1.1624728738682033e-2,1.1632447289587379e-2,1.1640179868189514e-2,1.1647926484421967e-2,1.165568714821827e-2,1.1663461869511954e-2,1.1671250658236553e-2,1.1679053524325593e-2,1.1686870477712615e-2,1.1694701528331141e-2,1.1702546686114708e-2,1.1710405960996846e-2,1.1718279362911085e-2,1.1726166901790958e-2,1.173406858757e-2,1.1741982703250572e-2,1.174990730704795e-2,1.1757845729345672e-2,1.1765798445225318e-2,1.1773767565772406e-2,1.1781750871642512e-2,1.178974836283563e-2,1.179776003935177e-2,1.1805785901190923e-2,1.1813825948353092e-2,1.1821880180838282e-2,1.1829948598646485e-2,1.1838031201777703e-2,1.1846127990231941e-2,1.1854238964009191e-2,1.1862364123109462e-2,1.1870503467532746e-2,1.1878660036765088e-2,1.1886833065058102e-2,1.1895020604081383e-2,1.1903222653834932e-2,1.1911439214318746e-2,1.1919670285532829e-2,1.1927915867477176e-2,1.1936175960151792e-2,1.1944450563556672e-2,1.195273967769182e-2,1.1961043302557234e-2,1.1969361438152915e-2,1.1977694084478865e-2,1.1986041241535078e-2,1.1994402909321559e-2,1.2002779087838308e-2,1.2011169777085322e-2,1.2019574977062603e-2,1.2027994687770152e-2,1.2036428909207964e-2,1.2044877641376047e-2,1.2053340884274392e-2,1.206181863790301e-2,1.2070310902261891e-2,1.2078817677351038e-2,1.2087338963170451e-2,1.2095874759720132e-2,1.2104425067000081e-2,1.2112989885010295e-2,1.2121569213750776e-2,1.2130163879431673e-2,1.2138777988650415e-2,1.2147406971367472e-2,1.2156050827582846e-2,1.2164709557296533e-2,1.2173383160508538e-2,1.2182071637218855e-2,1.219077498742749e-2,1.2199493211134444e-2,1.2208226308339712e-2,1.2216974279043294e-2,1.2225737123245192e-2,1.2234514840945407e-2,1.2243307432143937e-2,1.2252114896840785e-2,1.2260937235035949e-2,1.2269774446729427e-2,1.2278626531921216e-2,1.228749349061133e-2,1.2296375322799754e-2,1.2305272028486495e-2,1.2314183607671553e-2,1.2323110060354924e-2,1.2332051386536614e-2,1.2341007586216616e-2,1.2349978659394937e-2,1.2358964606071571e-2,1.2367965426246522e-2,1.2376981119919788e-2,1.2386011687091372e-2,1.2395057127761271e-2,1.2404121453077224e-2,1.2413202716519585e-2,1.2422299223426986e-2,1.2431410973799429e-2,1.244053796763691e-2,1.244968020493943e-2,1.245883768570699e-2,1.2468010409939589e-2,1.2477198377637225e-2,1.2486401588799904e-2,1.2495620043427623e-2,1.2504853741520376e-2,1.2514102683078175e-2,1.2523366868101009e-2,1.2532646296588883e-2,1.2541940968541799e-2,1.255125088395975e-2,1.2560576042842744e-2,1.2569916445190774e-2,1.2579272091003844e-2,1.2588642980281955e-2,1.2598029113025105e-2,1.2607430489233294e-2,1.2616847108906523e-2,1.262627897204479e-2,1.2635726078648097e-2,1.2645188428716442e-2,1.265466602224983e-2,1.2664158859248254e-2,1.267366693971172e-2,1.2683191973845107e-2,1.2692737876564913e-2,1.2702299523656414e-2,1.2711876918933733e-2,1.2721470066211006e-2,1.2731078969302369e-2,1.2740703632021948e-2,1.2750344058183876e-2,1.276000025160229e-2,1.276967221609132e-2,1.2779359955465096e-2,1.2789063473537752e-2,1.279878277412342e-2,1.280851786103623e-2,1.2818268738090319e-2,1.2828035409099815e-2,1.283781787787885e-2,1.2847616148241562e-2,1.2857430224002073e-2,1.2867260108974526e-2,1.2877105806973045e-2,1.2886967321811767e-2,1.2896844657304823e-2,1.2906737817266343e-2,1.2916646805510466e-2,1.2926571625851313e-2,1.2936512282103027e-2,1.2946468778079732e-2,1.2956441117595564e-2,1.2966429304464655e-2,1.297643334250114e-2,1.2986453235519144e-2,1.2996488987332805e-2,1.3006540601756255e-2,1.3016608082603623e-2,1.3026691433689041e-2,1.3036790658826647e-2,1.304690576183057e-2,1.305703674651494e-2,1.306718361669389e-2,1.3077346376181551e-2,1.3087525028792058e-2,1.3097719578339545e-2,1.3107930028638139e-2,1.3118156383501974e-2,1.3128398646745185e-2,1.3138656822181901e-2,1.3148930913626254e-2,1.3159220924892375e-2,1.3169526859794403e-2,1.3179848722146463e-2,1.3190186515762693e-2,1.3200540244457219e-2,1.3210909912044178e-2,1.3221295522337698e-2,1.3231697079151915e-2,1.3242114586300958e-2,1.3252548047598962e-2,1.3262997466860058e-2,1.3273462847898378e-2,1.3283944194528056e-2,1.3294441510563222e-2,1.3304954799818008e-2,1.3315484066106548e-2,1.3326029313242971e-2,1.3336592730720433e-2,1.3347176145968118e-2,1.3357775834666043e-2,1.3368391804872697e-2,1.3379024064646547e-2,1.3389672622046078e-2,1.3400337485129763e-2,1.3411018661956084e-2,1.3421716160583515e-2,1.3432429989070538e-2,1.3443160155475628e-2,1.3453906667857255e-2,1.346466953427391e-2,1.347544876278406e-2,1.3486244361446189e-2,1.3497056338318771e-2,1.3507884701460285e-2,1.351872945892921e-2,1.3529590618784022e-2,1.3540468189083199e-2,1.3551362177885218e-2,1.3562272593248558e-2,1.3573199443231695e-2,1.3584142735893107e-2,1.359510247929127e-2,1.3606078681484663e-2,1.3617071350531766e-2,1.3628080494491051e-2,1.3639106121421002e-2,1.3650148239380093e-2,1.3661206856426803e-2,1.367228198061961e-2,1.368337362001699e-2,1.3694481782677417e-2,1.3705606476659377e-2,1.3716747710021342e-2,1.3727905490821792e-2,1.3739079827119199e-2,1.375027072697205e-2,1.3761478198438815e-2,1.3772702249577972e-2,1.3783942888448005e-2,1.3795200123107384e-2,1.3806473961614593e-2,1.3817764412028106e-2,1.3829071482406398e-2,1.3840395180807954e-2,1.3851735515291242e-2,1.3863092493914748e-2,1.3874466124736948e-2,1.3885856415816317e-2,1.3897263375211332e-2,1.3908687010980475e-2,1.3920127331182218e-2,1.3931584343875042e-2,1.3943058057117427e-2,1.3954548478967845e-2,1.3966055617484775e-2,1.3977579480726698e-2,1.398912007675209e-2,1.4000677413619426e-2,1.4012251499387184e-2,1.4023842342113848e-2,1.4035449949857887e-2,1.4047074330677782e-2,1.4058715417117887e-2,1.4070373207051427e-2,1.4082047786945856e-2,1.4093739164749795e-2,1.4105447348411865e-2,1.4117172345880693e-2,1.4128914165104894e-2,1.4140672814033101e-2,1.415244830061393e-2,1.4164240632796005e-2,1.4176049818527948e-2,1.4187875865758384e-2,1.4199718782435932e-2,1.421157857650922e-2,1.4223455255926868e-2,1.4235348828637496e-2,1.4247259302589731e-2,1.4259186685732192e-2,1.4271130986013509e-2,1.4283092211382294e-2,1.4295070369787177e-2,1.430706546917678e-2,1.4319077517499725e-2,1.4331106522704633e-2,1.4343152492740128e-2,1.4355215435554835e-2,1.4367295359097374e-2,1.4379392271316366e-2,1.4391506180160437e-2,1.440363709357821e-2,1.4415785019518306e-2,1.4427949965929348e-2,1.4440131940759961e-2,1.4452330951958765e-2,1.4464547007474382e-2,1.4476780115255437e-2,1.4489030283250551e-2,1.450129751940835e-2,1.4513581831677452e-2,1.4525883228006482e-2,1.4538201716344066e-2,1.4550537304638822e-2,1.4562890000839374e-2,1.4575259812894344e-2,1.4587646748752356e-2,1.4600050816362033e-2,1.4612472023671998e-2,1.4624910378630873e-2,1.4637365889187282e-2,1.4649838563289844e-2,1.4662328408887185e-2,1.4674835433927927e-2,1.4687359646360691e-2,1.4699901054134105e-2,1.4712459665196785e-2,1.4725035487497356e-2,1.4737628528984444e-2,1.4750238797606669e-2,1.4762866301312655e-2,1.477551104805102e-2,1.4788173045770394e-2,1.4800852302419395e-2,1.4813548825946649e-2,1.4826262624300774e-2,1.4838993705430393e-2,1.4851738791348117e-2,1.4864498829500814e-2,1.4877275920479022e-2,1.489007006841399e-2,1.4902881277436972e-2,1.491570955167922e-2,1.492855489527199e-2,1.4941417312346526e-2,1.4954296807034088e-2,1.4967193383465924e-2,1.4980107045773286e-2,1.4993037798087428e-2,1.5005985644539602e-2,1.5018950589261056e-2,1.503193263638305e-2,1.504493179003683e-2,1.505794805435365e-2,1.5070981433464763e-2,1.5084031931501422e-2,1.5097099552594875e-2,1.5110184300876378e-2,1.5123286180477185e-2,1.513640519552854e-2,1.5149541350161702e-2,1.5162694648507922e-2,1.5175865094698452e-2,1.518905269286454e-2,1.5202257447137447e-2,1.521547936164842e-2,1.5228718440528711e-2,1.524197468790957e-2,1.5255248107922253e-2,1.5268538704698013e-2,1.52818464823681e-2,1.5295171445063763e-2,1.5308513596916262e-2,1.532187294205684e-2,1.5335249484616757e-2,1.5348643228727261e-2,1.5362054178519607e-2,1.5375482338125043e-2,1.5388927711674825e-2,1.5402390303300205e-2,1.541587011713243e-2,1.5429367157302757e-2,1.5442881427942439e-2,1.5456412933182725e-2,1.5469961677154871e-2,1.5483527663990125e-2,1.5497110897819738e-2,1.5510711382774968e-2,1.5524329122987067e-2,1.5537964122587282e-2,1.5551616385706868e-2,1.5565285916477076e-2,1.5578972719029159e-2,1.559267679749437e-2,1.5606398156003962e-2,1.5620136798689186e-2,1.563389272968129e-2,1.564766595311153e-2,1.566145647311116e-2,1.567526429381143e-2,1.568908941934359e-2,1.5702931853838902e-2,1.571677752957319e-2,1.573063458783278e-2,1.574450825457229e-2,1.5758398528661594e-2,1.577230540897054e-2,1.5786228894369002e-2,1.5800168983726846e-2,1.5814125675913945e-2,1.5828098969800156e-2,1.584208886425535e-2,1.5856095358149393e-2,1.5870118450352147e-2,1.5884158139733488e-2,1.589821442516327e-2,1.5912287305511367e-2,1.5926376779647644e-2,1.5940482846441967e-2,1.5954605504764203e-2,1.596874475348422e-2,1.5982900591471876e-2,1.5997073017597046e-2,1.6011262030729598e-2,1.6025467629739387e-2,1.6039689813496287e-2,1.6053928580870166e-2,1.6068183930730884e-2,1.6082455861948317e-2,1.609674437339232e-2,1.6111049463932766e-2,1.612537113243952e-2,1.613970937778245e-2,1.6154064198831416e-2,1.6168435594456288e-2,1.6182823563526936e-2,1.6197228104913225e-2,1.6211649217485018e-2,1.622608690011218e-2,1.6240541151664584e-2,1.6255011971012093e-2,1.626949935702457e-2,1.628400330857188e-2,1.6298523824523903e-2,1.6313060903750492e-2,1.6327614545121515e-2,1.634218474750684e-2,1.6356771509776335e-2,1.6371374830799864e-2,1.6385994709447294e-2,1.640063114458849e-2,1.641528413509332e-2,1.6429953679831653e-2,1.6444650777560788e-2,1.6459380759160286e-2,1.6474126536223956e-2,1.6488888726958428e-2,1.650366820679399e-2,1.6518463803134365e-2,1.653327551597954e-2,1.6548103345329523e-2,1.656294729118431e-2,1.657780735354391e-2,1.6592683532408305e-2,1.6607575827777513e-2,1.662248423965152e-2,1.6637408768030337e-2,1.6652349412913957e-2,1.6667304762568114e-2,1.6682275801300158e-2,1.669726282658348e-2,1.671226583841808e-2,1.672728483680395e-2,1.67423198217411e-2,1.6757370793229528e-2,1.677243775126923e-2,1.678752069586021e-2,1.6802619627002465e-2,1.681773454469599e-2,1.6832865448940797e-2,1.684801233973688e-2,1.6863175217084237e-2,1.6878354080982868e-2,1.689354893143278e-2,1.6908759768433965e-2,1.6923986591986427e-2,1.6939229402090163e-2,1.6954488198745177e-2,1.6969762981951464e-2,1.6985053751709035e-2,1.7000360508017873e-2,1.701568325087799e-2,1.7031021980289385e-2,1.704637492852797e-2,1.7061733979335008e-2,1.7077108442549362e-2,1.7092498318171032e-2,1.7107903606200025e-2,1.712332430663633e-2,1.713876041947995e-2,1.715421194473089e-2,1.716967888238915e-2,1.7185161232454723e-2,1.720065899492761e-2,1.721617216980782e-2,1.7231700757095344e-2,1.7247244756790184e-2,1.726280416889234e-2,1.7278378993401816e-2,1.729396923031861e-2,1.7309574879642717e-2,1.7325195941374143e-2,1.734083241551289e-2,1.7356484302058946e-2,1.7372151601012322e-2,1.7387834312373018e-2,1.740353243614103e-2,1.7419245972316356e-2,1.7434974920899e-2,1.745071928188896e-2,1.7466479055286237e-2,1.7482254241090834e-2,1.7498044839302746e-2,1.7513850849921974e-2,1.752967227294852e-2,1.7545509108382384e-2,1.7561361356223562e-2,1.757722901647206e-2,1.7593112089127876e-2,1.7609010574191005e-2,1.7624924471661453e-2,1.7640853781539217e-2,1.7656798503824296e-2,1.767274046013107e-2,1.768869439208754e-2,1.770466270805364e-2,1.772064540802937e-2,1.773664249201473e-2,1.775265396000972e-2,1.776867981201434e-2,1.7784720048028592e-2,1.7800774668052466e-2,1.7816843672085976e-2,1.7832927060129112e-2,1.784902483218188e-2,1.786513698824428e-2,1.7881263528316305e-2,1.789740445239796e-2,1.7913559760489247e-2,1.7929729452590165e-2,1.794591352870071e-2,1.7962111988820886e-2,1.7978324832950688e-2,1.7994552061090126e-2,1.8010793673239187e-2,1.802704966939788e-2,1.8043320049566207e-2,1.8059604813744162e-2,1.8075903961931743e-2,1.8092217494128957e-2,1.81085454103358e-2,1.8124887710552273e-2,1.8141244394778374e-2,1.8157615463014105e-2,1.8174000915259468e-2,1.8190400751514457e-2,1.820681497177908e-2,1.822324357605333e-2,1.8239686564337207e-2,1.8256143936630716e-2,1.8272615692933855e-2,1.8289101833246627e-2,1.830558417088874e-2,1.832206758473315e-2,1.833856360366258e-2,1.835507220902222e-2,1.837159338215727e-2,1.838812710441294e-2,1.840467335713443e-2,1.8421232121666936e-2,1.8437803379355664e-2,1.8454387111545813e-2,1.847098329958259e-2,1.848759192481119e-2,1.8504212968576822e-2,1.8520846412224685e-2,1.8537492237099974e-2,1.85541504245479e-2,1.8570820955913662e-2,1.8587503812542462e-2,1.8604198975779498e-2,1.8620906426969973e-2,1.863762614745909e-2,1.8654358118592056e-2,1.8671102321714064e-2,1.868785873817032e-2,1.8704627349306027e-2,1.8721408136466382e-2,1.873820108099659e-2,1.8755006164241854e-2,1.877182336754737e-2,1.8788652672258353e-2,1.8805494059719985e-2,1.8822347511277485e-2,1.8839213008276047e-2,1.8856090532060873e-2,1.8872980063977165e-2,1.8889881585370125e-2,1.8906795077584953e-2,1.8923720521966857e-2,1.8940657899861033e-2,1.8957607192612684e-2,1.897456838156701e-2,1.8991541448069218e-2,1.9008526373464507e-2,1.9025523139098076e-2,1.9042531726315128e-2,1.9059552116460866e-2,1.9076584290880494e-2,1.909362823091921e-2,1.9110683917922214e-2,1.9127751333234713e-2,1.9144830458201905e-2,1.9161921274168995e-2,1.9179023762481182e-2,1.9196137904483667e-2,1.9213263681521656e-2,1.9230401074940347e-2,1.9247550066084945e-2,1.9264710636300645e-2,1.9281882766932656e-2,1.9299066439326176e-2,1.931626163482641e-2,1.9333468334778555e-2,1.9350686520527814e-2,1.9367916173419396e-2,1.938515727479849e-2,1.940237698507415e-2,1.941960230196668e-2,1.9436837281160378e-2,1.9454081878022937e-2,1.9471336047922044e-2,1.948859974622539e-2,1.950587292830067e-2,1.9523155549515562e-2,1.9540447565237762e-2,1.955774893083496e-2,1.9575059601674848e-2,1.9592379533125107e-2,1.9609708680553433e-2,1.962704699932752e-2,1.964439444481504e-2,1.9661750972383703e-2,1.9679116537401186e-2,1.969649109523518e-2,1.9713874601253383e-2,1.9731267010823474e-2,1.974866827931315e-2,1.9766078362090093e-2,1.9783497214521995e-2,1.9800924791976548e-2,1.981836104982144e-2,1.9835805943424364e-2,1.9853259428153008e-2,1.9870721459375056e-2,1.9888191992458205e-2,1.9905670982770136e-2,1.9923158385678548e-2,1.994065415655112e-2,1.9958158250755555e-2,1.997567062365953e-2,1.9993191230630744e-2,2.001072002703688e-2,2.0028256968245627e-2,2.0045802009624678e-2,2.006335510654172e-2,2.0080916214364447e-2,2.009848528846054e-2,2.01160622841977e-2,2.013364715694361e-2,2.0151239862065958e-2,2.0168840354932438e-2,2.0186448590910733e-2,2.0204064525368538e-2,2.022168811367354e-2,2.023931931119343e-2,2.02569580732959e-2,2.027460435534863e-2,2.0292258112719317e-2,2.030991930077565e-2,2.032758787488532e-2,2.0345263790416016e-2,2.0362947002735426e-2,2.038063746721124e-2,2.039833513921114e-2,2.0416039974102823e-2,2.0433751927253982e-2,2.04514709540323e-2,2.0469197009805474e-2,2.0486930049941184e-2,2.050467002980712e-2,2.052241163749922e-2,2.054013328976758e-2,2.055786028004732e-2,2.057559254142813e-2,2.059333000699973e-2,2.0611072609851806e-2,2.0628820283074063e-2,2.0646572959756204e-2,2.0664330572987933e-2,2.0682093055858948e-2,2.069986034145895e-2,2.0717632362877648e-2,2.0735409053204732e-2,2.0753190345529915e-2,2.077097617294289e-2,2.0788766468533365e-2,2.0806561165391032e-2,2.0824360196605607e-2,2.084216349526678e-2,2.0859970994464256e-2,2.0877782627287737e-2,2.0895598326826928e-2,2.0913418026171523e-2,2.093124165841123e-2,2.094906915663575e-2,2.096690045393478e-2,2.0984735483398024e-2,2.100257417811519e-2,2.1020416471175966e-2,2.1038262295670067e-2,2.1056111584687186e-2,2.107396427131703e-2,2.1091820288649296e-2,2.110967956977369e-2,2.112754204777991e-2,2.1145407655757658e-2,2.1163276326796644e-2,2.118114799398656e-2,2.1199022590417102e-2,2.1216900049177985e-2,2.1234780303358906e-2,2.1252663286049564e-2,2.1270548930339667e-2,2.128843716931891e-2,2.130632793607699e-2,2.132422116370362e-2,2.1342116785288495e-2,2.1360014733921323e-2,2.1377914942691794e-2,2.139581734468962e-2,2.1413721873004502e-2,2.143162846072614e-2,2.1449537040944225e-2,2.1467447546748477e-2,2.1485359911228588e-2,2.1503274067474255e-2,2.1521189948575187e-2,2.1539107487621084e-2,2.155702661770165e-2,2.1574947271906578e-2,2.1592869383325584e-2,2.1610792885048358e-2,2.16287177101646e-2,2.1646643791764023e-2,2.1664571062936313e-2,2.1682488575609657e-2,2.170039307280827e-2,2.1718297426554917e-2,2.1736201552827076e-2,2.1754105367602212e-2,2.177200878685779e-2,2.1789911726571284e-2,2.180781410272017e-2,2.1825715831281907e-2,2.184361682823397e-2,2.1861517009553834e-2,2.1879416291218954e-2,2.1897314589206816e-2,2.191521181949488e-2,2.193310789806062e-2,2.1951002740881496e-2,2.1968896263934987e-2,2.1986788383198563e-2,2.2004679014649697e-2,2.2022568074265843e-2,2.2040455478024492e-2,2.2058341141903096e-2,2.207622498187913e-2,2.2094106913930066e-2,2.2111986854033375e-2,2.2129864718166522e-2,2.214774042230698e-2,2.2165613882432215e-2,2.2183485014519708e-2,2.220135373454691e-2,2.2219219958491302e-2,2.2237083602330357e-2,2.2254944582041532e-2,2.2272802813602312e-2,2.2290658212990165e-2,2.2308510696182542e-2,2.2326360179156936e-2,2.2344206577890796e-2,2.2362049808361605e-2,2.237988978654684e-2,2.239772642842395e-2,2.2415559649970416e-2,2.243338936716371e-2,2.24512154959813e-2,2.246903795240065e-2,2.248685665239923e-2,2.250467151195452e-2,2.2522482447043978e-2,2.254028937364509e-2,2.2558092207735303e-2,2.2575890865292107e-2,2.2593685262292953e-2,2.261147531471533e-2,2.2629260938536688e-2,2.2647042049734518e-2,2.2664818564286263e-2,2.2682590398169424e-2,2.2700357467361442e-2,2.2718119687839808e-2,2.2735876975581985e-2,2.275362924656544e-2,2.2771376416767637e-2,2.2789118402166055e-2,2.2806855118738163e-2,2.282458648246143e-2,2.2842297465607196e-2,2.285999666263314e-2,2.2877689300366e-2,2.289537528042108e-2,2.2913054504413683e-2,2.293072687395911e-2,2.2948392290672665e-2,2.2966050656169634e-2,2.298370187206533e-2,2.3001345839975044e-2,2.301898246151408e-2,2.303661163829774e-2,2.3054233271941327e-2,2.3071847264060134e-2,2.3089453516269464e-2,2.3107051930184624e-2,2.3124642407420903e-2,2.3142224849593603e-2,2.3159799158318034e-2,2.3177365235209482e-2,2.3194922981883262e-2,2.321247229995466e-2,2.3230013091038986e-2,2.3247545256751538e-2,2.3265068698707616e-2,2.3282583318522523e-2,2.330008901781155e-2,2.3317585698190008e-2,2.3335073261273192e-2,2.3352551608676397e-2,2.3370020642014933e-2,2.3387480262904093e-2,2.3404930372959182e-2,2.3422370873795492e-2,2.3439801667028335e-2,2.3457222654273004e-2,2.3474633737144802e-2,2.3492034817259026e-2,2.350942579623098e-2,2.352680657567596e-2,2.3544177057209275e-2,2.3561537142446208e-2,2.3578886733002076e-2,2.3596225730492172e-2,2.36135540365318e-2,2.3630871552736257e-2,2.364817818072084e-2,2.366547382210085e-2,2.368275837849159e-2,2.3700031751508366e-2,2.371729384276647e-2,2.3734544553881208e-2,2.3751783786467875e-2,2.3769011442141767e-2,2.3786227422518198e-2,2.3803431629212456e-2,2.3820623963839844e-2,2.3837804328015664e-2,2.3854972623355217e-2,2.3872128751473803e-2,2.388927261398672e-2,2.3906404112509272e-2,2.3923523148656752e-2,2.394062962404447e-2,2.395772334017882e-2,2.3974797480904284e-2,2.3991858447634556e-2,2.400890613714593e-2,2.40259404462147e-2,2.4042961271617157e-2,2.4059968510129596e-2,2.407696205852831e-2,2.40939418135896e-2,2.4110907672089742e-2,2.4127859530805047e-2,2.4144797286511796e-2,2.4161720835986288e-2,2.4178630076004824e-2,2.4195524903343677e-2,2.4212405214779156e-2,2.4229270907087555e-2,2.424612187704516e-2,2.4262958021428267e-2,2.4279779237013178e-2,2.4296585420576167e-2,2.431337646889355e-2,2.4330152278741607e-2,2.434691274689663e-2,2.436365777013492e-2,2.438038724523276e-2,2.439710106896646e-2,2.44137991381123e-2,2.4430481349446576e-2,2.4447147599745582e-2,2.4463797785785616e-2,2.4480431804342964e-2,2.4497049552193922e-2,2.4513650926114794e-2,2.453023582288185e-2,2.4546804139271405e-2,2.456335577205974e-2,2.457989061802316e-2,2.459640857393795e-2,2.46129095365804e-2,2.462939340272681e-2,2.4645860069153473e-2,2.4662309432636684e-2,2.4678741389952727e-2,2.469515583787791e-2,2.471155267318851e-2,2.472793179266083e-2,2.4744293093071173e-2,2.4760636471195807e-2,2.477696182381105e-2,2.4793269047693182e-2,2.4809558039618502e-2,2.4825828696363298e-2,2.484208091470387e-2,2.485831459141651e-2,2.4874529623277502e-2,2.489072590706315e-2,2.4906903339549747e-2,2.4923061817513588e-2,2.4939201237730954e-2,2.4955321496978156e-2,2.4971422492031468e-2,2.4987504119667197e-2,2.500356627666164e-2,2.501960885979108e-2,2.5035633180749375e-2,2.5051641216301566e-2,2.506762959214767e-2,2.5083598208454575e-2,2.5099546965389196e-2,2.5115475907589096e-2,2.513138371341006e-2,2.5147271688079963e-2,2.5163138782595396e-2,2.5178978295509913e-2,2.5194797052015053e-2,2.5210595052110804e-2,2.5226372295797182e-2,2.524212878307418e-2,2.5257864513941793e-2,2.527357948840003e-2,2.5289273706448887e-2,2.5304947168088364e-2,2.532059987331845e-2,2.533623182213917e-2,2.53518430145505e-2,2.536743345055245e-2,2.538300313014502e-2,2.5398552053328215e-2,2.5414057499740628e-2,2.5429533137436802e-2,2.54449862496862e-2,2.5460416836488826e-2,2.5475824897844678e-2,2.5491210433753755e-2,2.5506573444216057e-2,2.5521913929231584e-2,2.5537231888800336e-2,2.555252732292231e-2,2.5567800231597514e-2,2.5583050614825943e-2,2.5598278472607598e-2,2.5613483804942477e-2,2.562866661183058e-2,2.564382689327191e-2,2.5658964649266463e-2,2.5674079879814245e-2,2.568917258491525e-2,2.5704242764569476e-2,2.5719290418776936e-2,2.5734315547537613e-2,2.5749318150851526e-2,2.5764298228718657e-2,2.5779255781139012e-2,2.5794190808112596e-2,2.5809103309639404e-2,2.5823993285719438e-2,2.5838860736352692e-2,2.5853705661539182e-2,2.5868528061278886e-2,2.588332793557182e-2,2.589810528441798e-2,2.5912846882862328e-2,2.592753806902791e-2,2.5942204386270235e-2,2.5956845834589307e-2,2.5971462413985118e-2,2.598605412445767e-2,2.600062096600697e-2,2.601516293863301e-2,2.6029680042335794e-2,2.6044172277115325e-2,2.6058639642971594e-2,2.6073082139904613e-2,2.608749976791436e-2,2.6101892527000865e-2,2.611626041716411e-2,2.6130603438404093e-2,2.6144921590720824e-2,2.61592148741143e-2,2.6173483288584515e-2,2.618772683413147e-2,2.620194551075518e-2,2.621613931845562e-2,2.623030825723281e-2,2.624445232708674e-2,2.625857152801742e-2,2.6272665860024833e-2,2.6286735323108996e-2,2.63007799172699e-2,2.6314799642507547e-2,2.6328794498821938e-2,2.6342764486213067e-2,2.6356709604680947e-2,2.6370629854225565e-2,2.638452523484693e-2,2.6398359768118898e-2,2.641216398753544e-2,2.64259410526935e-2,2.643969096359306e-2,2.6453413720234138e-2,2.646710932261671e-2,2.64807777707408e-2,2.6494419064606395e-2,2.6508033204213497e-2,2.652162018956211e-2,2.653518002065223e-2,2.6548712697483847e-2,2.656221822005699e-2,2.6575696588371625e-2,2.6589147802427774e-2,2.6602571862225432e-2,2.66159687677646e-2,2.6629338519045274e-2,2.664268111606745e-2,2.6655996558831142e-2,2.6669284847336338e-2,2.6682545981583046e-2,2.6695779961571253e-2,2.6708986787300975e-2,2.67221664587722e-2,2.673531897598494e-2,2.6748444338939185e-2,2.6761542547634933e-2,2.6774613602072197e-2,2.678765750225096e-2,2.6800674248171237e-2,2.681366383983302e-2,2.6826626277236313e-2,2.6839545571599777e-2,2.685242028881447e-2,2.6865265964998233e-2,2.687808260015107e-2,2.6890870194272984e-2,2.6903628747363965e-2,2.691635825942402e-2,2.6929058730453145e-2,2.694173016045135e-2,2.695437254941862e-2,2.6966985897354967e-2,2.697957020426039e-2,2.699212547013488e-2,2.7004651694978447e-2,2.7017148878791086e-2,2.7029617021572794e-2,2.7042056123323582e-2,2.7054466184043436e-2,2.706684720373237e-2,2.707919918239037e-2,2.709152212001744e-2,2.7103816016613592e-2,2.711608087217881e-2,2.712831668671311e-2,2.7140523460216476e-2,2.7152701192688915e-2,2.7164849884130426e-2,2.7176969534541007e-2,2.7189060143920665e-2,2.7201121712269398e-2,2.72131542395872e-2,2.7225157725874076e-2,2.7237132171130024e-2,2.724907561998877e-2,2.7260967470507522e-2,2.7272828862342044e-2,2.7284659795492328e-2,2.7296460269958366e-2,2.7308230285740174e-2,2.7319969842837747e-2,2.733167894125108e-2,2.7343357580980172e-2,2.7355005762025025e-2,2.7366623484385646e-2,2.7378210748062026e-2,2.7389767553054174e-2,2.740129389936208e-2,2.7412789786985747e-2,2.742425521592518e-2,2.7435690186180372e-2,2.7447094697751327e-2,2.745846875063804e-2,2.7469812344840527e-2,2.7481125480358765e-2,2.749240815719277e-2,2.7503660375342544e-2,2.751488213480807e-2,2.752607343558936e-2,2.7537234277686416e-2,2.7548364661099233e-2,2.7559464585827812e-2,2.7570534051872153e-2,2.758157305923226e-2,2.759258160790812e-2,2.7603559697899755e-2,2.7614507329207144e-2,2.76254245018303e-2,2.7636305093900315e-2,2.7647151503181488e-2,2.7657966667523338e-2,2.766875056737154e-2,2.7679503183171784e-2,2.769022449536974e-2,2.7700914484411095e-2,2.7711573130741546e-2,2.7722200414806754e-2,2.773279631705241e-2,2.7743360817924192e-2,2.775389389786779e-2,2.776439553732888e-2,2.777486571675315e-2,2.7785304416586273e-2,2.7795711617273934e-2,2.7806087299261824e-2,2.781643291577e-2,2.7826747181870705e-2,2.7837030674303237e-2,2.7847280974578288e-2,2.7857496438323057e-2,2.786768030884948e-2,2.787783258615754e-2,2.7887953270247248e-2,2.7898042361118595e-2,2.7908099858771587e-2,2.791812576320622e-2,2.7928120074422493e-2,2.793808279242041e-2,2.7948013917199973e-2,2.795791344876118e-2,2.7967781387104023e-2,2.7977617732228514e-2,2.798742118292388e-2,2.7997191013883316e-2,2.8006929010360063e-2,2.801663517235415e-2,2.802630949986555e-2,2.8035951992894277e-2,2.8045562651440332e-2,2.8055141475503698e-2,2.80646884650844e-2,2.8074203620182415e-2,2.808368694079776e-2,2.8093138426930425e-2,2.810255807858042e-2,2.811194589574773e-2,2.8121301878432366e-2,2.8130626026634326e-2,2.8139918340353606e-2,2.814917881959021e-2,2.8158407464344146e-2,2.8167604274615395e-2,2.8176769250403976e-2,2.818590239170987e-2,2.8195003698533092e-2,2.820407317087364e-2,2.821311080873151e-2,2.82221166121067e-2,2.8231091068945505e-2,2.82400340503515e-2,2.8248945320688425e-2,2.8257824886604596e-2,2.8266672754748333e-2,2.827548893176796e-2,2.8284273424311796e-2,2.829302623902816e-2,2.8301747382565367e-2,2.8310436861571756e-2,2.8319094682695632e-2,2.8327720852585322e-2,2.833631537788915e-2,2.834487826525543e-2,2.8353409521332484e-2,2.8361909152768636e-2,2.8370377166212202e-2,2.8378813568311505e-2,2.8387218365714867e-2,2.8395591565070613e-2,2.8403933173027054e-2,2.841224319623252e-2,2.8420521641335322e-2,2.8428768514983792e-2,2.843698382382624e-2,2.8445167574510995e-2,2.8453319773686373e-2,2.84614404280007e-2,2.8469529544102284e-2,2.8477587128639466e-2,2.848561318826055e-2,2.8493607729613863e-2,2.850157075934773e-2,2.850950228411046e-2,2.851740231055038e-2,2.8525270845315823e-2,2.8533107895055088e-2,2.854091346641651e-2,2.8548687566048406e-2,2.8556432634378265e-2,2.8564149975566774e-2,2.8571836321030372e-2,2.857949168863639e-2,2.8587116096252165e-2,2.859470956174504e-2,2.8602272102982332e-2,2.8609803737831382e-2,2.8617304484159535e-2,2.8624774359834113e-2,2.8632213382722444e-2,2.8639621570691873e-2,2.8646998941609735e-2,2.865434551334336e-2,2.866166130376008e-2,2.8668946330727228e-2,2.8676200612112148e-2,2.868342416578216e-2,2.869061700960461e-2,2.8697779161446828e-2,2.870491063917614e-2,2.871201146065989e-2,2.871908164376541e-2,2.8726121206360034e-2,2.8733130166311086e-2,2.8740108541485922e-2,2.8747056349751856e-2,2.8753973608976226e-2,2.8760860337026368e-2,2.876771655176962e-2,2.877454227107331e-2,2.878133751280477e-2,2.8788102294831343e-2,2.879483663502036e-2,2.8801540551239152e-2,2.880821406135505e-2,2.88148571832354e-2,2.882146993474752e-2,2.8828052333758753e-2,2.883460600528737e-2,2.884113700121004e-2,2.884763839025002e-2,2.8854110207396942e-2,2.886055248764042e-2,2.886696526597004e-2,2.8873348577375432e-2,2.88797024568462e-2,2.8886026939371954e-2,2.8892322059942306e-2,2.8898587853546865e-2,2.8904824355175242e-2,2.8911031599817047e-2,2.8917209622461887e-2,2.8923358458099378e-2,2.892947814171913e-2,2.893556870831075e-2,2.8941630192863846e-2,2.894766263036803e-2,2.8953666055812916e-2,2.8959640504188117e-2,2.8965586010483234e-2,2.897150260968788e-2,2.8977390336791663e-2,2.89832492267842e-2,2.89890793146551e-2,2.8994880635393967e-2,2.900065322399042e-2,2.9006397115434065e-2,2.901211234471451e-2,2.9017798946821365e-2,2.9023456956744246e-2,2.9029086409472753e-2,2.903468733999651e-2,2.904025978330512e-2,2.9045803774388194e-2,2.905131934823534e-2,2.905680653983617e-2,2.9062265384180285e-2,2.9067695916257318e-2,2.907310629898037e-2,2.9078489524004464e-2,2.9083845206174568e-2,2.908917339661475e-2,2.90944741464491e-2,2.90997475068017e-2,2.9104993528796617e-2,2.911021226355794e-2,2.9115403762209738e-2,2.9120568075876093e-2,2.912570525568109e-2,2.9130815352748803e-2,2.9135898418203316e-2,2.9140954503168694e-2,2.9145983658769026e-2,2.9150985936128394e-2,2.9155961386370874e-2,2.9160910060620535e-2,2.9165832010001468e-2,2.917072728563775e-2,2.917559593865346e-2,2.918043802017267e-2,2.9185253581319463e-2,2.9190042673217915e-2,2.9194805346992113e-2,2.9199541653766127e-2,2.920425164466404e-2,2.9208935370809933e-2,2.921359288332788e-2,2.9218224233341958e-2,2.9222829471976255e-2,2.922740865035484e-2,2.9231961819601797e-2,2.923648903084121e-2,2.9240990335197142e-2,2.9245465783793684e-2,2.9249915427754916e-2,2.9254339318204908e-2,2.925873750626775e-2,2.9263114450622418e-2,2.9267467973617095e-2,2.9271796427926787e-2,2.927609987640603e-2,2.928037838190938e-2,2.928463200729138e-2,2.928886081540659e-2,2.929306486910955e-2,2.9297244231254817e-2,2.930139896469695e-2,2.930552913229048e-2,2.930963479688998e-2,2.931371602134998e-2,2.9317772868525046e-2,2.932180540126972e-2,2.932581368243856e-2,2.9329797774886108e-2,2.9333757741466918e-2,2.933769364503554e-2,2.934160554844653e-2,2.9345493514554434e-2,2.9349357606213804e-2,2.9353197886279186e-2,2.935701441760514e-2,2.936080726304621e-2,2.9364576485456952e-2,2.936832214769191e-2,2.937204431260563e-2,2.9375743043052682e-2,2.9379418401887597e-2,2.938307045196494e-2,2.9386699256139247e-2,2.939030487726508e-2,2.939388737819699e-2,2.9397446821789516e-2,2.9400983270897227e-2,2.9404496788374656e-2,2.9407987437076365e-2,2.9411455279856898e-2,2.941490221715551e-2,2.9418328695693545e-2,2.942173285623931e-2,2.9425114769000477e-2,2.942847450418469e-2,2.9431812131999628e-2,2.9435127722652946e-2,2.9438421346352304e-2,2.9441693073305374e-2,2.9444942973719815e-2,2.9448171117803287e-2,2.9451377575763462e-2,2.945456241780799e-2,2.9457725714144546e-2,2.946086753498079e-2,2.9463987950524382e-2,2.9467087030982986e-2,2.9470164846564263e-2,2.9473221467475882e-2,2.94762569639255e-2,2.9479271406120788e-2,2.9482264864269404e-2,2.948523740857901e-2,2.9488189109257268e-2,2.949112003651184e-2,2.9494030260550398e-2,2.9496919851580598e-2,2.9499788879810102e-2,2.9502637415446578e-2,2.950546552869768e-2,2.9508273289771087e-2,2.9511060768874452e-2,2.9513828036215436e-2,2.9516575162001703e-2,2.9519302216440925e-2,2.9522009269740752e-2,2.9524696392108852e-2,2.9527363653752893e-2,2.953001112488053e-2,2.9532639386694412e-2,2.9535249683479238e-2,2.9537840564193958e-2,2.9540412103093414e-2,2.9542964374432473e-2,2.9545497452465982e-2,2.9548011411448805e-2,2.9550506325635797e-2,2.9552982269281807e-2,2.9555439316641695e-2,2.9557877541970316e-2,2.956029701952253e-2,2.9562697823553183e-2,2.9565080028317134e-2,2.9567443708069248e-2,2.9569788937064363e-2,2.9572115789557353e-2,2.9574424339803066e-2,2.9576714662056355e-2,2.9578986830572074e-2,2.9581240919605085e-2,2.9583477003410238e-2,2.9585695156242396e-2,2.958789545235641e-2,2.9590077966007135e-2,2.9592242771449423e-2,2.9594389942938133e-2,2.9596519554728133e-2,2.959863168107426e-2,2.960072639623138e-2,2.9602803774454338e-2,2.9604863889998e-2,2.960690681711722e-2,2.9608932630066857e-2,2.9610941403101755e-2,2.9612933210476783e-2,2.9614908126446786e-2,2.9616866225266627e-2,2.961880758119115e-2,2.962073227563154e-2,2.9622641166422846e-2,2.962453359729738e-2,2.962640964400623e-2,2.9628269382300492e-2,2.963011288793124e-2,2.9631940236649564e-2,2.963375150420655e-2,2.9635546766353285e-2,2.963732609884085e-2,2.9639089577420338e-2,2.964083727784283e-2,2.964256927585942e-2,2.9644285647221182e-2,2.9645986467679207e-2,2.9647671812984586e-2,2.9649341758888392e-2,2.9650996381141728e-2,2.9652635755495666e-2,2.9654259957701302e-2,2.9655869063509713e-2,2.965746314867199e-2,2.965904228893922e-2,2.966060656006249e-2,2.9662156037792882e-2,2.9663690797881483e-2,2.9665210916079376e-2,2.966671646813765e-2,2.966820752980739e-2,2.9669684176839684e-2,2.9671146484985613e-2,2.9672594529996276e-2,2.9674028387622745e-2,2.967544813361611e-2,2.9676853843727456e-2,2.9678245593707873e-2,2.9679623459308448e-2,2.968098751628026e-2,2.9682337840374398e-2,2.9683674507341946e-2,2.9684996794103937e-2,2.9686305274934804e-2,2.9687600247391865e-2,2.9688881785432417e-2,2.9690149963018764e-2,2.969140485411818e-2,2.9692646532702947e-2,2.9693875072750318e-2,2.9695090548242556e-2,2.96962930331669e-2,2.969748260151559e-2,2.9698659327285857e-2,2.969982328447991e-2,2.970097454710496e-2,2.9702113189173204e-2,2.9703239284701838e-2,2.9704352907713033e-2,2.970545413223396e-2,2.9706543032296782e-2,2.970761968193865e-2,2.9708684155201705e-2,2.9709736526133085e-2,2.971077686878491e-2,2.971180525721429e-2,2.9712821765483333e-2,2.971382646765913e-2,2.971481943781377e-2,2.9715800750024335e-2,2.9716770478372873e-2,2.9717728696946465e-2,2.9718675479837146e-2,2.9719610901141957e-2,2.972053503496292e-2,2.9721447955407064e-2,2.97223497365864e-2,2.9723240452617927e-2,2.9724120177623634e-2,2.97249889857305e-2,2.9725846951070504e-2,2.9726694147780616e-2,2.9727530650002772e-2,2.9728356531883934e-2,2.9729171867576024e-2,2.9729976731235973e-2,2.97307711970257e-2,2.9731555339112106e-2,2.973232923166709e-2,2.9733092948867546e-2,2.9733846564895354e-2,2.9734590153937375e-2,2.973532379018547e-2,2.9736047547836493e-2,2.9736761501092286e-2,2.9737465724159674e-2,2.9738160291250492e-2,2.973884527658154e-2,2.973952075437463e-2,2.9740186798856552e-2,2.9740843484259094e-2,2.9741490884819023e-2,2.974212907477812e-2,2.974275812838313e-2,2.97433781198858e-2,2.9743989123542876e-2,2.9744591213616077e-2,2.974518446437213e-2,2.974576895008274e-2,2.9746344745024605e-2,2.974691192347942e-2,2.974747055973387e-2,2.9748020728079617e-2,2.974856250281333e-2,2.9749095958236663e-2,2.9749617203806686e-2,2.975012900025344e-2,2.9750632436470355e-2,2.9751127580944736e-2,2.975161450212284e-2,2.9752093268409913e-2,2.975256394817014e-2,2.975302660972667e-2,2.975348132136163e-2,2.975392815131608e-2,2.9754367167790074e-2,2.9754798438942603e-2,2.9755222032891635e-2,2.9755638017714102e-2,2.975604646144588e-2,2.975644743208182e-2,2.9756845074392375e-2,2.9757236854668682e-2,2.975762167237602e-2,2.9758000105936263e-2,2.9758371999541476e-2,2.9758737077566516e-2,2.975909534001139e-2,2.9759446786876094e-2,2.975979141816063e-2,2.9760129233864993e-2,2.976046023398918e-2,2.976078441853321e-2,2.9761101787497062e-2,2.976141234088075e-2,2.9761720376872677e-2,2.9762030054108223e-2,2.9762333778432154e-2,2.9762631549844463e-2,2.9762923368345132e-2,2.9763209233934183e-2,2.9763489146611612e-2,2.976376310637741e-2,2.9764031113231584e-2,2.9764293167174136e-2,2.9764549268205057e-2,2.976479941632436e-2,2.9765043611532028e-2,2.9765281853828072e-2,2.9765514143212497e-2,2.976574047968529e-2,2.9765960863246465e-2,2.976617529389601e-2,2.9766383771633927e-2,2.9766586296460226e-2,2.9766782868374895e-2,2.9766973487377935e-2,2.976715815346935e-2,2.976733686664915e-2,2.9767509626917307e-2,2.9767676434273853e-2,2.976783728871877e-2,2.976799219025206e-2,2.9768160215448782e-2,2.9768343551590713e-2,2.9768522651763562e-2,2.9768697515967328e-2,2.9768868144202015e-2,2.9769034536467613e-2,2.976919669276414e-2,2.9769354613091582e-2,2.976950829744993e-2,2.9769657745839208e-2,2.97698029582594e-2,2.9769943934710514e-2,2.977008067519254e-2,2.9770213179705487e-2,2.977034144824935e-2,2.9770465480824133e-2,2.9770585277429835e-2,2.9770700838066457e-2,2.9770812162733994e-2,2.9770919251432444e-2,2.9771022104161816e-2,2.9771120720922112e-2,2.977121510171332e-2,2.9771305246535446e-2,2.977139115538849e-2,2.977147282827245e-2,2.9771550265187335e-2,2.977162346613313e-2,2.9771692431109848e-2,2.9771757160117485e-2,2.9771817653156035e-2,2.9771873910225507e-2,2.9771925931325896e-2,2.97719737164572e-2,2.9772017265619427e-2,2.977205657881257e-2,2.9772091656036635e-2,2.977212249729161e-2,2.977214910257751e-2,2.977217147189432e-2,2.9772189605242055e-2,2.9772203502620706e-2,2.9772213164030274e-2,2.9772218589470763e-2,2.9772219778942167e-2,2.9772240679466676e-2,2.9772285548365512e-2,2.9772328402278135e-2,2.9772369241204532e-2,2.977240806514471e-2,2.9772444874098667e-2,2.977247966806641e-2,2.9772512447047924e-2,2.977254321104322e-2,2.9772571960052296e-2,2.9772598694075152e-2,2.9772623413111786e-2,2.97726461171622e-2,2.977266680622639e-2,2.9772685480304366e-2,2.9772702139396118e-2,2.9772716783501647e-2,2.9772729412620956e-2,2.9772740026754053e-2,2.977274862590092e-2,2.9772755210061567e-2,2.9772759779235995e-2,2.9772762333424206e-2,2.9772762872626188e-2,2.977276139684196e-2,2.9772757906071506e-2,2.977275240031483e-2,2.9772744879571933e-2,2.9772735343842817e-2,2.977272379312748e-2,2.9772710227425926e-2,2.9772694646738148e-2,2.9772677051064154e-2,2.977265744040393e-2,2.977263581475749e-2,2.9772612174124833e-2,2.9772586518505954e-2,2.977255884790085e-2,2.977252916230953e-2,2.977249746173199e-2,2.9772463746168223e-2,2.9772428015618243e-2,2.9772390270082032e-2,2.9772350509559613e-2,2.9772308734050963e-2,2.9772288429045814e-2,2.977229534445708e-2,2.9772302491487213e-2,2.9772309870136227e-2,2.977231748040411e-2,2.9772325322290877e-2,2.9772333395796508e-2,2.977234170092102e-2,2.9772350237664395e-2,2.9772359006026653e-2,2.9772368006007785e-2,2.9772377237607787e-2,2.9772386700826665e-2,2.9772396395664417e-2,2.9772406322121046e-2,2.977241648019654e-2,2.9772426869890914e-2,2.9772437491204166e-2,2.977244834413629e-2,2.977245942868728e-2,2.9772470744857154e-2,2.9772482292645897e-2,2.9772494072053516e-2,2.977250608308001e-2,2.9772518325725375e-2,2.977253079998961e-2,2.9772543505872728e-2,2.9772556443374714e-2,2.9772569612495574e-2,2.9772583013235314e-2,2.9772596645593927e-2,2.9772610509571407e-2,2.9772624605167768e-2,2.9772638932382998e-2,2.977265349121711e-2,2.9772668281670082e-2,2.9772683303741936e-2,2.977269855743267e-2,2.9772714042742274e-2,2.9772729759670744e-2,2.9772745708218095e-2,2.977276188838432e-2,2.9772778300169417e-2,2.9772794943573388e-2,2.977281181859624e-2,2.9772850993694897e-2,2.9772919446436414e-2,2.9772990310275194e-2,2.9773063585211236e-2,2.9773139271244555e-2,2.977321736837513e-2,2.977329787660297e-2,2.9773380795928082e-2,2.9773466126350453e-2,2.9773553867870096e-2,2.9773644020487e-2,2.9773736584201176e-2,2.977383155901261e-2,2.977392894492131e-2,2.9774028741927274e-2,2.9774130950030505e-2,2.9774235569231006e-2,2.9774342599528773e-2,2.9774452040923802e-2,2.9774563893416095e-2,2.9774678157005654e-2,2.977479483169248e-2,2.9774913917476577e-2,2.9775035414357928e-2,2.9775159322336552e-2,2.977528564141244e-2,2.9775414371585592e-2,2.977554551285601e-2,2.9775679065223694e-2,2.9775815028688642e-2,2.9775953403250857e-2,2.9776094188910338e-2,2.9776237385667086e-2,2.9776382993521096e-2,2.9776531012472372e-2,2.9776681442520915e-2,2.9776834283666724e-2,2.97769895359098e-2,2.9777147199250138e-2,2.9777307273687742e-2,2.9777469759222613e-2,2.977763465585475e-2,2.9777801963584153e-2,2.977797168241082e-2,2.9778143812334748e-2,2.97783387277752e-2,2.9778564420774513e-2,2.977879460440868e-2,2.9779029278677694e-2,2.9779268443581558e-2,2.9779512099120265e-2,2.977976024529382e-2,2.9780012882102223e-2,2.9780270009545473e-2,2.9780531627623577e-2,2.978079773633652e-2,2.9781068335684314e-2,2.978134342566696e-2,2.978162300628445e-2,2.9781907077536786e-2,2.9782195639423973e-2,2.9782488691946003e-2,2.9782786235102884e-2,2.978308826889461e-2,2.978339479332119e-2,2.978370580838261e-2,2.9784021314078882e-2,2.9784341310410006e-2,2.9784665797375973e-2,2.9784994774976783e-2,2.9785328243212447e-2,2.9785666202082957e-2,2.978600865158831e-2,2.9786355591728517e-2,2.9786707022503574e-2,2.978706294391347e-2,2.978742335595822e-2,2.9787788258637815e-2,2.978815765195226e-2,2.9788531535901556e-2,2.9788909910485693e-2,2.9789292775704676e-2,2.9789680131558513e-2,2.9790071978047193e-2,2.9790468315170723e-2,2.9790869142929104e-2,2.979127446132233e-2,2.97916842703504e-2,2.979209857001332e-2,2.979251736031109e-2,2.9792959718675238e-2,2.9793434679338208e-2,2.979391614519508e-2,2.979440411624584e-2,2.9794898592490498e-2,2.979539957392906e-2,2.9795907060561518e-2,2.979642105238787e-2,2.979694154940812e-2,2.9797468551622273e-2,2.979800205903032e-2,2.9798542071632267e-2,2.9799088589428105e-2,2.9799641612417847e-2,2.980020114060148e-2,2.9800767173979014e-2,2.9801339712550445e-2,2.9801918756315778e-2,2.9802504305275004e-2,2.9803096359428127e-2,2.9803694918775152e-2,2.980429998331607e-2,2.980491155305089e-2,2.98055296279796e-2,2.980615420810221e-2,2.9806785293418726e-2,2.9807422883929128e-2,2.9808066979633438e-2,2.9808717580531635e-2,2.9809374686623737e-2,2.9810038297909736e-2,2.981070841438963e-2,2.981138503606342e-2,2.9812068162931114e-2,2.98127577949927e-2,2.9813453932248185e-2,2.9814156574697565e-2,2.981486572234085e-2,2.9815581375178025e-2,2.9816303533209104e-2,2.9817032196434074e-2,2.981776736485294e-2,2.981850903846571e-2,2.9819257217272375e-2,2.982001190127294e-2,2.9820791349711034e-2,2.9821605799194698e-2,2.9822428751122145e-2,2.982326020549338e-2,2.9824100162308402e-2,2.9824948621567215e-2,2.982580558326981e-2,2.9826671047416195e-2,2.9827545014006362e-2,2.9828427483040317e-2,2.9829318454518063e-2,2.9830217928439585e-2,2.98311259048049e-2,2.9832042383614008e-2,2.983296736486689e-2,2.983390084856357e-2,2.983484283470403e-2,2.983579332328828e-2,2.9836752314316314e-2,2.9837719807788134e-2,2.9838695803703744e-2,2.983968030206314e-2,2.984067330286632e-2,2.9841674806113286e-2,2.984268481180404e-2,2.984370331993858e-2,2.9844730330516905e-2,2.9845765843539023e-2,2.9846809859004928e-2,2.984786237691461e-2,2.9848923397268082e-2,2.9849992920065342e-2,2.985107094530639e-2,2.9852157472991223e-2,2.9853252503119845e-2,2.9854356035692253e-2,2.9855468070708446e-2,2.9856588608168422e-2,2.985771764807219e-2,2.9858855190419746e-2,2.986000123521108e-2,2.986115578244621e-2,2.9862318832125118e-2,2.986349038424782e-2,2.9864670438814304e-2,2.986587688034699e-2,2.986712140722603e-2,2.9868376465466435e-2,2.9869642055068205e-2,2.987091817603133e-2,2.9872204828355824e-2,2.9873502012041676e-2,2.9874809727088888e-2,2.9876127973497466e-2,2.9877456751267406e-2,2.9878796060398706e-2,2.988014590089137e-2,2.9881506272745394e-2,2.988287717596078e-2,2.9884258610537524e-2,2.9885650576475638e-2,2.9887053073775108e-2,2.9888466102435937e-2,2.9889889662458136e-2,2.9891323753841695e-2,2.9892768376586616e-2,2.9894223530692893e-2,2.989568921616054e-2,2.9897165432989547e-2,2.989865218117992e-2,2.9900149460731645e-2,2.9901657271644736e-2,2.9903175613919194e-2,2.9904704487555004e-2,2.9906243892552187e-2,2.9907793828910723e-2,2.9909354296630625e-2,2.991092529571189e-2,2.9912506826154515e-2,2.9914098887958505e-2,2.9915701481123855e-2,2.9917314605650565e-2,2.991893826153864e-2,2.9920572448788076e-2,2.9922217167398873e-2,2.9923872417371034e-2,2.9925538198704554e-2,2.9927214511399437e-2,2.992890135545568e-2,2.9930598730873288e-2,2.993232450127217e-2,2.9934092148896804e-2,2.9935872432547802e-2,2.9937665352225175e-2,2.993947090792891e-2,2.9941289099659006e-2,2.994311992741548e-2,2.9944963391198315e-2,2.9946819491007515e-2,2.994868822684308e-2,2.9950569598705012e-2,2.9952463606593312e-2,2.9954370250507983e-2,2.995628953044901e-2,2.9958221446416414e-2,2.996016599841018e-2,2.996212318643031e-2,2.996409301047681e-2,2.9966075470549674e-2,2.9968070566648908e-2,2.9970078298774506e-2,2.9972098666926468e-2,2.99741316711048e-2,2.99761773113095e-2,2.9978235587540564e-2,2.9980306499797993e-2,2.9982390048081786e-2,2.9984486232391954e-2,2.9986595052728483e-2,2.998871650909138e-2,2.999085060148064e-2,2.999299732989627e-2,2.9995156694338266e-2,2.9997328694806626e-2,2.9999513331301353e-2,3.000171060382245e-2,3.000392051236991e-2,3.000614305694374e-2,3.0008378237543928e-2,3.001062605417049e-2,3.001288650682342e-2,3.001515959550271e-2,3.0017445320208374e-2,3.00197436809404e-2,3.0022054677698792e-2,3.002439638731464e-2,3.0026784416503388e-2,3.002918729683819e-2,3.003160502831906e-2,3.0034037610945988e-2,3.0036485044718987e-2,3.0038947329638042e-2,3.0041424465703168e-2,3.0043916452914356e-2,3.0046423291271603e-2,3.0048944980774914e-2,3.0051481521424298e-2,3.0054032913219734e-2,3.005659915616124e-2,3.0059180250248806e-2,3.0061776195482434e-2,3.0064386991862136e-2,3.006701263938789e-2,3.0069653138059718e-2,3.00723084878776e-2,3.007497868884155e-2,3.0077663740951565e-2,3.008036364420764e-2,3.0083078398609783e-2,3.008580800415798e-2,3.0088552460852253e-2,3.009131176869258e-2,3.0094085927678982e-2,3.009687493781144e-2,3.009967879908996e-2,3.010249751151454e-2,3.0105331075085194e-2,3.0108179489801903e-2,3.0111042755664678e-2,3.0113920872673516e-2,3.0116813840828423e-2,3.0119721660129394e-2,3.012264433057642e-2,3.0125581852169514e-2,3.0128534224908674e-2,3.0131501448793892e-2,3.013448352382518e-2,3.0137480450002526e-2,3.014049222732594e-2,3.014351885579541e-2,3.0146578720188843e-2,3.0149689855371142e-2,3.0152818188526716e-2,3.015596371965555e-2,3.0159126448757657e-2,3.0162306375833028e-2,3.0165499681189454e-2,3.0168665235284997e-2,3.0171848023990585e-2,3.0175047649418137e-2,3.0178269298780955e-2,3.0181508570586473e-2,3.0184765418414385e-2,3.01880398422647e-2,3.0191331842137396e-2,3.0194641418032495e-2,3.019796856994999e-2,3.0201313297889876e-2,3.020467560185216e-2,3.0208055481836842e-2,3.0211452937843913e-2,3.0214867969873382e-2,3.021830057792525e-2,3.0221763092881024e-2,3.0225246947355514e-2,3.0228749401718005e-2,3.0232270455968505e-2,3.0235810110107005e-2,3.0239368364133507e-2,3.0242945218048014e-2,3.0246540671850525e-2,3.0250154725541042e-2,3.0253787379119556e-2,3.0257438632586075e-2,3.02611084859406e-2,3.0264796939183127e-2,3.0268503992313654e-2,3.0272229645332185e-2,3.0275973898238724e-2,3.027973675103326e-2,3.0283518203715803e-2,3.028731825628635e-2,3.02911369087449e-2,3.0294974161091455e-2,3.0298830013326013e-2,3.030270446544857e-2,3.0306597517459132e-2,3.0310509169357697e-2,3.0314439421144264e-2,3.031838827281884e-2,3.032235572438141e-2,3.032634179005166e-2,3.0330367772007524e-2,3.0334413784776738e-2,3.0338479828359296e-2,3.0342565902755192e-2,3.0346672007964436e-2,3.0350798143987022e-2,3.0354944310822956e-2,3.035911050847223e-2,3.0363296736934848e-2,3.0367502996210806e-2,3.0371729286300112e-2,3.037597560720276e-2,3.0380241958918756e-2,3.038452834144809e-2,3.0388834754790768e-2,3.039316119894679e-2,3.0397507673916156e-2,3.0401874179698866e-2,3.040626071629492e-2,3.0410667283704323e-2,3.041509388192706e-2,3.0419540510963145e-2,3.0424007170812572e-2,3.0428493861475347e-2,3.0433000582951463e-2,3.0437527335240917e-2,3.0442074118343723e-2,3.044664093225987e-2,3.045123213120103e-2,3.0455863074179967e-2,3.046051564242188e-2,3.046518983592677e-2,3.0469885654694644e-2,3.047460309872549e-2,3.0479342168019324e-2,3.048410286257613e-2,3.048888518239592e-2,3.0493689127478688e-2,3.0498514697824435e-2,3.0503361893433157e-2,3.050823071430486e-2,3.0513121160439548e-2,3.0518033231837206e-2,3.0522966928497847e-2,3.0527922250421464e-2,3.053289919760806e-2,3.0537897770057637e-2,3.0542917967770193e-2,3.054795979074573e-2,3.0553023238984244e-2,3.055810831248574e-2,3.0563215011250207e-2,3.0568343335277658e-2,3.0573493284568085e-2,3.0578664859121495e-2,3.0583858058937884e-2,3.0589072884017247e-2,3.059431874828148e-2,3.059960322636907e-2,3.0604911332581232e-2,3.061024309337444e-2,3.0615598535205162e-2,3.0620977684529867e-2,3.0626380567805023e-2,3.0631807211487096e-2,3.063725764203255e-2,3.064273188589787e-2,3.0648229969539507e-2,3.0653751919413944e-2,3.0659297761977643e-2,3.0664867523687068e-2,3.0670461230998695e-2,3.067607891036899e-2,3.0681720588254413e-2,3.0687386291111448e-2,3.0693076045396558e-2,3.0698789877566208e-2,3.0704527814076867e-2,3.071028988138501e-2,3.0716076105947093e-2,3.0721886514219594e-2,3.0727721132658987e-2,3.0733579987721728e-2,3.0739463105864295e-2,3.074537051354315e-2,3.0751302237214763e-2,3.0757258303335602e-2,3.076323873836214e-2,3.0769243568750847e-2,3.0775272820958183e-2,3.0781326521440625e-2,3.0787404696654634e-2,3.079350737305668e-2,3.0799634577103243e-2,3.0805786335250773e-2,3.0811962673955754e-2,3.081816361967465e-2,3.0824389198863926e-2,3.083063943798005e-2,3.08369143634795e-2,3.0843214001818733e-2,3.084953837945422e-2,3.085588752284244e-2,3.0862261458439847e-2,3.086866021270292e-2,3.087508381208813e-2,3.088153445147849e-2,3.08880276633794e-2,3.089454699066509e-2,3.090109248343211e-2,3.0907664191777054e-2,3.0914262165796482e-2,3.092088645558697e-2,3.092753711124509e-2,3.0934214182867424e-2,3.0940917720550534e-2,3.0947647774391e-2,3.0954404394485394e-2,3.0961187630930292e-2,3.0967997533822258e-2,3.0974834153257875e-2,3.098169753933371e-2,3.0988587742146342e-2,3.0995504811792342e-2,3.1002448798368276e-2,3.1009419751970732e-2,3.1016417722696275e-2,3.102344276064148e-2,3.1030494915902915e-2,3.1037574238577156e-2,3.1044680778760783e-2,3.105181458655036e-2,3.1058975712042466e-2,3.1066164205333677e-2,3.1073380116520555e-2,3.1080623495699688e-2,3.1087894392967635e-2,3.1095192858420984e-2,3.1102518942156293e-2,3.1109872694270145e-2,3.111725416485911e-2,3.1124663404019766e-2,3.1132100461848677e-2,3.1139565388442425e-2,3.1147058233897587e-2,3.1154579048310725e-2,3.116212788177842e-2,3.1169704784397238e-2,3.1177309806263757e-2,3.1184942997474555e-2,3.1192604408126188e-2,3.120029408831525e-2,3.1208012088138313e-2,3.1215758457691936e-2,3.1223533247072704e-2,3.123133650637718e-2,3.1239173457758514e-2,3.1247040231907452e-2,3.1254936000966016e-2,3.126286082236151e-2,3.1270814753521246e-2,3.127879785187255e-2,3.128681017484272e-2,3.129485177985909e-2,3.130292272434896e-2,3.131102306573965e-2,3.131915286145847e-2,3.132731216893274e-2,3.133550104558977e-2,3.134371954885688e-2,3.135196773616138e-2,3.136024566493059e-2,3.136855339259182e-2,3.137689097657238e-2,3.13852584742996e-2,3.1393655943200774e-2,3.1402083440703235e-2,3.141054102423429e-2,3.141902875122125e-2,3.142754667909143e-2,3.143609486527214e-2,3.1444673367190715e-2,3.145328224227445e-2,3.146192154795067e-2,3.1470591341646675e-2,3.14792916807898e-2,3.1488022622807345e-2,3.149678422512663e-2,3.150557654517497e-2,3.151439964037967e-2,3.152325356816806e-2,3.153213838596745e-2,3.1541054151205145e-2,3.155000092130847e-2,3.155897875370473e-2,3.156798770582125e-2,3.157702783508534e-2,3.1586099198924314e-2,3.159520185476548e-2,3.1604335860036165e-2,3.1613501272163676e-2,3.162269814857534e-2,3.163192654669844e-2,3.164118652396033e-2,3.16504781377883e-2,3.165979989967393e-2,3.1669152198719366e-2,3.1678536144000125e-2,3.168795178974564e-2,3.1697399190185334e-2,3.170687839954863e-2,3.171638947206496e-2,3.172593246196374e-2,3.173550742347441e-2,3.174511441082639e-2,3.1754753478249104e-2,3.176442467997199e-2,3.177412807022446e-2,3.178386370323595e-2,3.1793631633235876e-2,3.180343191445367e-2,3.181326460111877e-2,3.182312974746059e-2,3.183302740770856e-2,3.184295763609211e-2,3.185292048684065e-2,3.186291601418363e-2,3.1872944272350455e-2,3.1883005315570576e-2,3.1893099198073385e-2,3.1903225974088345e-2,3.191338569784487e-2,3.1923578423572366e-2,3.1933804205500294e-2,3.194406309785805e-2,3.195435515487508e-2,3.19646804307808e-2,3.1975038979804644e-2,3.1985430856176035e-2,3.19958561141244e-2,3.200631480787917e-2,3.201680699166977e-2,3.2027332719725604e-2,3.2037892046276134e-2,3.2048485025550764e-2,3.2059111711778936e-2,3.206977215919005e-2,3.2080466422013565e-2,3.209119455447889e-2,3.2101956610815455e-2,3.211275264525268e-2,3.2123582712019996e-2,3.213444686534683e-2,3.214534515946262e-2,3.215627491240598e-2,3.216723286732455e-2,3.2178224602933604e-2,3.218925016312817e-2,3.220030959180328e-2,3.221140293285396e-2,3.2222530230175246e-2,3.2233691527662166e-2,3.224489340617952e-2,3.225613448190455e-2,3.226740850572027e-2,3.22787183988152e-2,3.2290064758515175e-2,3.230144507174848e-2,3.231285933851512e-2,3.232430755881508e-2,3.2335789732648376e-2,3.2347305860015e-2,3.235885594091496e-2,3.2370439975348254e-2,3.238205796331488e-2,3.2393709904814834e-2,3.2405401224810886e-2,3.241712902514939e-2,3.242889142181209e-2,3.244068841479894e-2,3.2452520004109975e-2,3.2464386189745176e-2,3.247628697170456e-2,3.2488222349988105e-2,3.250019232459583e-2,3.251219689552772e-2,3.252423606278379e-2,3.253630982636404e-2,3.254841818626845e-2,3.256056114249704e-2,3.25727386950498e-2,3.258495084392673e-2,3.259719758912784e-2,3.260947893065312e-2,3.262179486850257e-2,3.26341454026762e-2,3.2646530533174e-2,3.265895025999596e-2,3.267140721550481e-2,3.2683902231239265e-2,3.2696432347263805e-2,3.2708997563578424e-2,3.2721597880183126e-2,3.2734233297077905e-2,3.2746903814262776e-2,3.275960943173772e-2,3.277235014950275e-2,3.278512596755785e-2,3.279793688590304e-2,3.281078290453831e-2,3.282366402346366e-2,3.283658024267909e-2,3.2849531562184606e-2,3.28625179819802e-2,3.287553950206587e-2,3.288859612244163e-2,3.2901687843107465e-2,3.291481466406338e-2,3.292797658530938e-2,3.294117360684547e-2,3.2954406334228616e-2,3.2967676994900094e-2,3.2980983046710995e-2,3.299432448966131e-2,3.300770132375104e-2,3.3021113548980185e-2,3.303456116534876e-2,3.3048044172856735e-2,3.306156257150414e-2,3.307511636129095e-2,3.308870554221719e-2,3.310233011428284e-2,3.311599007748791e-2,3.312968543183239e-2,3.314341617731629e-2,3.315718231393961e-2,3.317098384170235e-2,3.31848207606045e-2,3.319869307064607e-2,3.3212600771827056e-2,3.322654386414746e-2,3.324052234760728e-2,3.325453622220651e-2,3.3268583505541e-2,3.328266579401846e-2,3.329678326994879e-2,3.331093593155675e-2,3.3325123777067096e-2,3.333934680470459e-2,3.335360501269398e-2,3.336789839926004e-2,3.338222696262753e-2,3.3396590701021196e-2,3.34109896126658e-2,3.342542369578611e-2,3.343989294860687e-2,3.345439736935286e-2,3.346893695624881e-2,3.34835117075195e-2,3.349812162138968e-2,3.351276669608412e-2,3.3527446929827565e-2,3.354216232084478e-2,3.3556912867360525e-2,3.3571698567599555e-2,3.358651941978663e-2],"type":"Param","unit":"dimensionless","ref":"https://githealth.io/om-pharma/broncho-vaxom/Knowledge%20Model%20Documentation/Final/Vpop.md#submodel-cm-objectives"},{"extraInfo":[],"compressed":true,"size":17285,"scale":null,"molarMass":null,"id":"lymphFlowBrain","vals":1.3126409293320858,"type":"Param","unit":"milliliter / minute","ref":"https://githealth.io/asrt-iV3X-74QM"},{"extraInfo":[],"compressed":true,"size":17285,"scale":null,"molarMass":null,"id":"phaseAngleNonChina","vals":0.274,"type":"Param","unit":"dimensionless","ref":"https://githealth.io/om-pharma/broncho-vaxom/Knowledge%20Model%20Documentation/Final/Vpop.md#calibration"},{"extraInfo":[],"compressed":true,"size":17285,"scale":null,"molarMass":null,"id":"fLengthDuodenumHuman","vals":8.0e-2,"type":"Param","unit":"dimensionless","ref":"https://githealth.io/asrt-uJAR-bvxR"},{"extraInfo":[],"compressed":true,"size":17285,"scale":1.0000000000000002e-6,"molarMass":null,"id":"Venous.bPAns","vals":0,"type":"Var","unit":"substance_count / microliter","ref":"https://githealth.io/om-pharma/broncho-vaxom/Knowledge%20Model%20Documentation/Final/GALT.md#initial-condition-of-variables"},{"extraInfo":[],"compressed":false,"size":17285,"scale":1,"molarMass":null,"id":"popdensComp.sPopRV","vals":[0.7157463755308727,0.7157463755308727,0.7158012746741598,0.7158562076584662,0.7159111734825637,0.7159661768214304,0.7160212143617356,0.7160762857044234,0.7161313908494938,0.7161865297969469,0.7162417025467824,0.7162969090990006,0.7163521494536013,0.7164074236105846,0.7164627328547656,0.7165180814185178,0.7165734643731043,0.7166288817185249,0.7166843334547798,0.7167398195818689,0.7167953400997923,0.7168508950085498,0.7169064843081416,0.7169621079985676,0.7170177660798279,0.7170734585519224,0.717129185414851,0.717184946668614,0.7172407423132111,0.7172965723486425,0.7173524367749081,0.7174083355920079,0.717464268799942,0.7175202363987102,0.7175762383883127,0.7176322747687495,0.717688348410697,0.7177444599604913,0.717800606440653,0.7178567878511821,0.7179130041920786,0.7179692554633426,0.7180255416649739,0.7180818627969725,0.7181382188593386,0.7181946098520722,0.718251035775173,0.7183074966286412,0.718363992412477,0.71842052312668,0.7184770887712505,0.7185336893461883,0.7185903248514935,0.7186469952871662,0.7187037006532062,0.7187604409496137,0.7188172161763885,0.7188740263335307,0.7189308755515307,0.7189877614335893,0.719044682729882,0.7191016394404083,0.7191586315651685,0.7192156591041623,0.7192727220573901,0.7193298204248516,0.719386954206547,0.7194441234024761,0.719501328012639,0.7195585680370357,0.7196158434756662,0.7196731543285305,0.7197305005956286,0.7197878822769604,0.7198452993725262,0.7199027518823257,0.7199602398063589,0.7200177631446261,0.720075321897127,0.7201329162084797,0.7201905496458885,0.7202482189008047,0.7203059239814321,0.7203636648959745,0.7204214416526353,0.7204792542596185,0.7205371027251274,0.7205949870573657,0.7206529072645372,0.7207108633548455,0.7207688553364942,0.7208268832176868,0.7208849470066273,0.7209430467115191,0.7210011823405659,0.7210593539019714,0.7211175614039391,0.7211758048546728,0.7212340842623761,0.7212923996352526,0.721350750981506,0.7214091383093401,0.7214675616269581,0.7215260209425641,0.7215845162643616,0.7216430476005542,0.7217016149593456,0.7217602183489393,0.7218188577775392,0.7218775332533487,0.7219362447845716,0.7219949923794116,0.7220537760460721,0.7221125957927571,0.7221714529120911,0.7222303474278032,0.7222892782632101,0.7223482454324828,0.722407248949792,0.722466288829309,0.7225253650852044,0.7225844777316495,0.722643626782815,0.7227028122528719,0.7227620341559913,0.722821292506344,0.722880587318101,0.7229399186054333,0.7229992863825118,0.7230586906635075,0.7231181314625912,0.7231776087939341,0.723237122671707,0.7232966731100808,0.7233562601232267,0.7234158837253155,0.723475543930518,0.7235352407530055,0.7235949742069486,0.7236547443065184,0.723714551065886,0.7237743944992222,0.7238342746206979,0.7238941914444842,0.723954144984752,0.7240141352556723,0.7240741622714159,0.7241342260461539,0.7241943265693717,0.7242544626315691,0.7243146353863106,0.7243748448446998,0.7244350910178413,0.724495373916839,0.7245556935527973,0.7246160499368199,0.7246764430800113,0.7247368729934757,0.724797339688317,0.7248578431756396,0.7249183834665475,0.7249789605721447,0.7250395745035356,0.7251002252718244,0.725160912888115,0.7252216373635118,0.7252823996086497,0.7253432029661212,0.7254040417224139,0.7254649170247306,0.7255258320017851,0.7255867832843488,0.7256477708724217,0.7257087947660038,0.7257698549650952,0.7258309514696957,0.7258920842798054,0.7259532533954244,0.7260144588165525,0.7260757005431898,0.7261369810805879,0.7261982990040062,0.726259653489823,0.7263210445380385,0.7263824721486524,0.7264439363216649,0.726505437057076,0.7265669743548857,0.7266285482150939,0.7266901586377007,0.726751805622706,0.7268134891701099,0.7268752092799123,0.7269369659521133,0.7269987591867129,0.7270605889837111,0.7271224553431077,0.7271843582649029,0.7272462977490968,0.7273082737956891,0.72737028640468,0.7274323355760695,0.7274944213098575,0.7275565436060442,0.7276187024646293,0.7276808977037437,0.7277431290877672,0.7278053969898975,0.727867701410135,0.7279300423484794,0.7279924198049308,0.7280548337794892,0.7281172842721546,0.728179771282927,0.7282422948118064,0.7283048548587928,0.7283674514238861,0.7284300845070865,0.7284927541083939,0.7285554602278083,0.7286182028653296,0.7286809820209579,0.7287437976946932,0.7288066498865357,0.728869538596485,0.7289324638245412,0.7289954255707045,0.7290584238349749,0.7291214586173522,0.7291845299178364,0.7292476377364278,0.7293107792287082,0.7293739566681182,0.729437170383509,0.7295004203748806,0.7295637066422331,0.7296270291855664,0.7296903880048805,0.7297537831001755,0.7298172144714513,0.7298806821187079,0.7299441860419454,0.7300077262411637,0.7300713027163629,0.7301349154675428,0.7301985644947037,0.7302622497978454,0.7303259713769678,0.7303897292320711,0.7304535233631553,0.7305173537702202,0.730581220453266,0.7306451234122927,0.7307090626473002,0.7307730381582885,0.7308370499452577,0.7309010955274038,0.7309651742465587,0.7310292888308795,0.7310934392803662,0.7311576255950186,0.731221847774837,0.7312861058198212,0.7313503997299713,0.7314147295052872,0.731479095145769,0.7315434966514166,0.7316079340222301,0.7316724072582095,0.7317369163593546,0.7318014613256657,0.7318660421571426,0.7319306588537853,0.7319953114155938,0.7320599998425683,0.7321247241347086,0.7321894842920147,0.7322542803144867,0.7323191122021245,0.7323839799549283,0.7324488835728978,0.732513822763216,0.7325787905246329,0.7326437935787635,0.7327088319256079,0.732773905565166,0.7328390144974377,0.7329041587224231,0.7329693382401223,0.7330345530505351,0.7330998031536616,0.7331650885495019,0.7332304092380558,0.7332957652193235,0.7333611564933048,0.7334265830599999,0.7334920449194086,0.733557542071531,0.7336230745163672,0.733688642253917,0.7337542452841805,0.7338198836071578,0.7338855572228487,0.7339512661312533,0.7340170103323717,0.7340827898262037,0.7341486046127493,0.7342144498607783,0.7342803267815712,0.7343462382633025,0.7344121842930892,0.7344781648580483,0.7345441799452966,0.7346102295419511,0.7346763136351288,0.7347424322119465,0.7348085852595213,0.7348747727649699,0.7349409947154095,0.735007251097957,0.7350735418997292,0.735139867107843,0.7352062267094155,0.7352726206915635,0.735339049041404,0.7354055117460541,0.7354720087926304,0.73553854016825,0.73560510586003,0.7356717058550871,0.7357383401405383,0.7358050087035005,0.7358717115310908,0.7359384486104259,0.7360052199286229,0.7360720254727987,0.7361388652300703,0.7362057391875545,0.7362726473323683,0.7363395896516286,0.7364065661324525,0.7364735767619567,0.7365406215272583,0.7366077004154741,0.7366748134137212,0.7367419605091164,0.7368091416887768,0.7368763501540182,0.7369435879165978,0.7370108588944257,0.7370781630546651,0.7371455003644787,0.7372128707910293,0.7372802743014797,0.7373477108629928,0.7374151804427316,0.7374826830078587,0.7375502185255371,0.7376177869629297,0.7376853882871991,0.7377530224655084,0.7378206894650204,0.7378883892528979,0.7379561217963037,0.7380238870624007,0.7380916850183518,0.7381595156313198,0.7382273788684675,0.7382952746969579,0.7383632030839536,0.7384311639966177,0.7384991574021129,0.7385671832676021,0.7386352415602481,0.7387033322472139,0.738771455295662,0.7388396106727557,0.7389077983456576,0.7389760182815305,0.7390442704475374,0.739112554810841,0.7391808713386043,0.73924921999799,0.739317600756161,0.7393860135802803,0.7394544584375106,0.7395229352950146,0.7395914388696824,0.7396599708248798,0.7397285340489792,0.7397971284939389,0.7398657541117173,0.7399344108542728,0.7400030986735637,0.7400718175215484,0.7401405673501853,0.7402093481114327,0.7402781597572491,0.7403470022395927,0.7404158755104219,0.7404847795216951,0.7405537142253708,0.7406226795734071,0.7406916755177626,0.7407607020103956,0.7408297590032643,0.7408988464483273,0.7409679642975429,0.7410371125028694,0.7411062910162652,0.7411754997896887,0.7412447387750982,0.7413140079244521,0.7413833071897089,0.7414526365228268,0.7415219958757642,0.7415913852004794,0.7416608044489309,0.741730253573077,0.7417997325248762,0.7418692412562866,0.7419387797192668,0.742008347865775,0.7420779456477697,0.7421475730172092,0.7422172299260519,0.7422869163262562,0.7423566286723338,0.7424263681300417,0.7424961365196217,0.742565933783055,0.7426357598623233,0.742705614699408,0.7427754982362904,0.7428454104149522,0.7429153511773747,0.7429853204655396,0.7430553182214281,0.7431253443870218,0.7431953989043022,0.7432654817152509,0.743335592761849,0.7434057319860783,0.7434758993299202,0.7435460947353562,0.7436163181443676,0.743686569498936,0.7437568487410429,0.7438271558126697,0.7438974906557979,0.7439678532124091,0.7440382434244845,0.7441086612340059,0.7441791065829546,0.7442495794133119,0.7443200796670597,0.7443906072861791,0.7444611622126517,0.7445317443884589,0.7446023537555824,0.7446729902560034,0.7447436538317036,0.7448143444246643,0.744885061976867,0.7449558064302934,0.7450265777269246,0.7450973758087424,0.7451681978378137,0.7452390447856485,0.7453099180192609,0.7453808174728194,0.7454517430804921,0.7455226947764477,0.7455936724948544,0.7456646761698806,0.7457357057356948,0.7458067611264653,0.7458778422763604,0.7459489491195486,0.7460200815901982,0.7460912396224776,0.7461624231505551,0.7462336321085993,0.7463048664307784,0.7463761260512609,0.746447410904215,0.7465187209238092,0.7465900560442119,0.7466614161995915,0.7467328013241162,0.7468042113519546,0.7468756462172751,0.7469471058542458,0.7470185901970353,0.747090099179812,0.7471616327367441,0.7472331908020001,0.7473047733097483,0.7473763801941573,0.7474480113893953,0.7475196668296307,0.7475913464490318,0.7476630501817672,0.747734777962005,0.7478065297239138,0.747878305401662,0.7479501049294178,0.748021925452186,0.7480937680002108,0.7481656338789875,0.7482375230149595,0.7483094353345702,0.7483813707642627,0.7484533292304805,0.7485253106596668,0.7485973149782649,0.7486693421127181,0.7487413919894697,0.7488134645349629,0.7488855596756412,0.7489576773379478,0.749029817448326,0.749101979933219,0.7491741647190703,0.7492463717323229,0.7493186008994205,0.749390852146806,0.749463125400923,0.7495354205882145,0.7496077376351241,0.749680076468095,0.7497524370135703,0.7498248191979936,0.7498972229478079,0.7499696481894568,0.7500420948493834,0.7501145628540311,0.750187052129843,0.7502595626032627,0.7503320942007333,0.7504046468486981,0.7504772204736004,0.7505498150018836,0.7506224303599909,0.7506950664743656,0.750767723271451,0.7508404006776905,0.7509130957335614,0.7509858095631079,0.7510585452783135,0.7511313014025534,0.7512040767394867,0.7512768715756319,0.7513496857954157,0.7514225192972527,0.7514953720811427,0.7515682441470859,0.7516411354950823,0.7517140461251317,0.7517869760372343,0.7518599252313901,0.7519328937075991,0.7520058814658611,0.7520788783734164,0.7521518933248891,0.752224926622855,0.7522979782673141,0.7523710482582665,0.752444136595712,0.7525172432796506,0.7525903683100825,0.7526635116870076,0.7527366734104258,0.7528098534803374,0.7528830518967419,0.7529562686596397,0.7530295037690307,0.7531027572249149,0.7531760290272922,0.7532493191761628,0.7533226276715265,0.7533959545133834,0.7534692997017335,0.7535426632365768,0.7536160344151298,0.7536894155322023,0.7537628133741876,0.7538362279410858,0.753909659232897,0.753983107249621,0.754056571991258,0.7541300534578078,0.7542035516492707,0.7542770665656463,0.7543505982069348,0.7544241465731364,0.7544977116642507,0.7545712934802781,0.7546448920212182,0.7547185072870713,0.7547921392778373,0.7548657879935162,0.7549394534341081,0.7550131355996127,0.7550868344900303,0.755160545350316,0.7552342560264699,0.7553079815299125,0.755381721860644,0.7554554770186641,0.7555292470039731,0.7556030318165707,0.7556768314564573,0.7557506459236325,0.7558244752180964,0.7558983193398492,0.7559721782888906,0.7560460520652209,0.7561199406688399,0.7561938440997477,0.7562677623579441,0.7563416954434294,0.7564156433562035,0.7564896060962663,0.7565635836636178,0.7566375760582581,0.7567115832801872,0.7567855827082379,0.7568595909043533,0.7569336112361993,0.7570076436653831,0.7570816881535117,0.7571557446621924,0.7572298131530322,0.7573038935876383,0.7573779859276177,0.7574520901345777,0.7575262061701253,0.7576003339958678,0.7576744735734121,0.7577486248643654,0.757822787830335,0.7578969624329279,0.7579711486337511,0.758045346394412,0.7581195556765176,0.7581937764416748,0.7582680086514911,0.7583422522675735,0.7584165072515291,0.758490773564965,0.7585650511694882,0.7586393400267062,0.7587136400982258,0.7587879513456544,0.7588622737305988,0.7589366072146664,0.7590109517594642,0.7590853073265994,0.759159673877679,0.7592340513743103,0.7593084397781004,0.7593828390506562,0.7594572491535851,0.7595316700484941,0.7596061016969904,0.7596805440606811,0.7597549825220353,0.7598294204615106,0.7599038671600414,0.7599783225352598,0.7600527865047967,0.760127258986284,0.7602017398973528,0.760276229155635,0.7603507266787618,0.7604252323843649,0.7604997461900754,0.7605742680135252,0.7606487977723456,0.760723335384168,0.760797880766624,0.7608724338373452,0.7609469945139627,0.7610215627141084,0.7610961383554135,0.7611707213555094,0.761245311632028,0.7613199091026005,0.7613945136848583,0.7614691252964331,0.7615437438549563,0.7616183692780593,0.7616930014833736,0.7617676403885307,0.7618422859111622,0.7619169379688994,0.7619915964793739,0.7620662613602172,0.7621409325290606,0.7622156099035358,0.7622902934012741,0.7623649829399071,0.762439678437066
[truncated: 7,687,506 more chars]
