# Supplementary material for: Modeling the disruption of respiratory disease clinical trials by non-pharmaceutical COVID-19 interventions
Source: Nat Commun. 2022 Apr 13;13:1980. doi: 10.1038/s41467-022-29534-8 (PMC9008035; doi:10.1038/s41467-022-29534-8)
Supplement: Supplementary file 4 — Source Data [file 41467_2022_29534_MOESM4_ESM.zip › SupplementaryFile/analysis/data/new-mild-tStartLockdown_360-tEndLockdown_1080.json]

{"res":[{"extraInfo":[],"compressed":true,"size":17285,"scale":null,"molarMass":null,"id":"vascularVolumeFractionHeartMouse","vals":0.26,"type":"Param","unit":"dimensionless","ref":"https://githealth.io/asrt-Ltvu-LXAR"},{"extraInfo":[],"compressed":true,"size":17285,"scale":null,"molarMass":null,"id":"LiverDensity","vals":1.05,"type":"Param","unit":"gram / centimeter ** 3","ref":"https://githealth.io/om-pharma/broncho-vaxom.references/7d956ac3-16d0-43bd-8009-f09f0c116228"},{"extraInfo":[],"compressed":true,"size":17285,"scale":null,"molarMass":null,"id":"virulenceFactor33","vals":1,"type":"Param","unit":"dimensionless","ref":"https://githealth.io/om-pharma/broncho-vaxom/Knowledge%20Model%20Documentation/Final/Integrated_Model.md#exposition-to-pathogens"},{"extraInfo":[],"compressed":true,"size":17285,"scale":null,"molarMass":null,"id":"randomVirusClass13","vals":0.29092339198203787,"type":"Param","unit":"dimensionless","ref":"https://githealth.io/om-pharma/broncho-vaxom/Knowledge%20Model%20Documentation/Final/Wheezing.md#seasonality-of-wheezing-and-connection-to-rt-is"},{"extraInfo":[],"compressed":true,"size":17285,"scale":null,"molarMass":null,"id":"OM85excretedInColonMolarMass","vals":150000,"type":"Param","unit":"gram / mole","ref":"https://githealth.io/om-pharma/broncho-vaxom/Knowledge%20Model%20Documentation/Final/Administration.md#excretion"},{"extraInfo":[],"compressed":true,"size":17285,"scale":null,"molarMass":null,"id":"imStatus37","vals":2.082161444901616,"type":"Param","unit":"dimensionless","ref":"https://githealth.io/om-pharma/broncho-vaxom/Knowledge%20Model%20Documentation/Final/RTIpatient.md#immunocompetence"},{"extraInfo":[],"compressed":true,"size":17285,"scale":null,"molarMass":null,"id":"viralExposition0","vals":1000,"type":"Param","unit":"substance_count / milliliter","ref":"https://githealth.io/om-pharma/broncho-vaxom/Knowledge%20Model%20Documentation/Final/Integrated_Model.md#exposition-to-pathogens"},{"extraInfo":[],"compressed":true,"size":17285,"scale":null,"molarMass":null,"id":"airwayD4Mouse","vals":0.64,"type":"Param","unit":"millimeter","ref":"https://githealth.io/asrt-kKKR-TDEr"},{"extraInfo":[],"compressed":true,"size":17285,"scale":null,"molarMass":null,"id":"airwayL14","vals":1.4212567527446807,"type":"Param","unit":"millimeter","ref":"https://githealth.io/asrt-WVuY-CH3E"},{"extraInfo":[],"compressed":true,"size":17285,"scale":1,"molarMass":null,"id":"nURTI","vals":0,"type":"Var","unit":"dimensionless","ref":"https://githealth.io/om-pharma/broncho-vaxom/Knowledge%20Model%20Documentation/Final/Integrated_Model.md#exposition-to-pathogens"},{"extraInfo":[],"compressed":true,"size":17285,"scale":null,"molarMass":null,"id":"symptomNoise29","vals":6.999813872293996e-2,"type":"Param","unit":"dimensionless","ref":"https://githealth.io/om-pharma/broncho-vaxom/Knowledge%20Model%20Documentation/Final/Wheezing.md#seasonality-of-wheezing-and-connection-to-rt-is"},{"extraInfo":[],"compressed":true,"size":17285,"scale":null,"molarMass":null,"id":"b1EUrsv","vals":0.116,"type":"Param","unit":"dimensionless","ref":"https://githealth.io/om-pharma/broncho-vaxom/Knowledge%20Model%20Documentation/Final/Vpop.md#calibration"},{"extraInfo":[],"compressed":true,"size":17285,"scale":null,"molarMass":null,"id":"bloodFlowSmallIntestine","vals":0.22092935749527812,"type":"Param","unit":"liter / minute","ref":"Formulaic"},{"extraInfo":[],"compressed":true,"size":17285,"scale":null,"molarMass":null,"id":"vascularVolumeFractionOtherRat","vals":1.43e-2,"type":"Param","unit":"dimensionless","ref":"https://githealth.io/asrt-Ltvu-LXAR"},{"extraInfo":[],"compressed":true,"size":17285,"scale":null,"molarMass":null,"id":"randomThreshold11","vals":0.25004488088965504,"type":"Param","unit":"dimensionless","ref":"https://githealth.io/om-pharma/broncho-vaxom/Knowledge%20Model%20Documentation/Final/Integrated_Model.md#exposition-to-pathogens"},{"extraInfo":[],"compressed":true,"size":17285,"scale":null,"molarMass":null,"id":"airwayL2Rat","vals":0.4,"type":"Param","unit":"centimeter","ref":"https://githealth.io/asrt-pR7U-TaAC"},{"extraInfo":[],"compressed":true,"size":17285,"scale":null,"molarMass":null,"id":"kMTrt","vals":4.64,"type":"Param","unit":"substance_count / milliliter","ref":"https://githealth.io/om-pharma/broncho-vaxom/Knowledge%20Model%20Documentation/Final/Integrated_Model.md#effect-of-treatment-on-reduction-of-rt-is"},{"extraInfo":[],"compressed":true,"size":17285,"scale":null,"molarMass":null,"id":"symptomNoise30","vals":6.542228866503956e-2,"type":"Param","unit":"dimensionless","ref":"https://githealth.io/om-pharma/broncho-vaxom/Knowledge%20Model%20Documentation/Final/Wheezing.md#seasonality-of-wheezing-and-connection-to-rt-is"},{"extraInfo":[],"compressed":true,"size":17285,"scale":null,"molarMass":null,"id":"randomVirusClass28","vals":8.204643382151089e-2,"type":"Param","unit":"dimensionless","ref":"https://githealth.io/om-pharma/broncho-vaxom/Knowledge%20Model%20Documentation/Final/Wheezing.md#seasonality-of-wheezing-and-connection-to-rt-is"},{"extraInfo":[],"compressed":true,"size":17285,"scale":1.0000000000000002e-6,"molarMass":null,"id":"PPJejunum2.bPAns","vals":0,"type":"Var","unit":"substance_count / microliter","ref":"https://githealth.io/om-pharma/broncho-vaxom/Knowledge%20Model%20Documentation/Final/GALT.md#initial-condition-of-variables"},{"extraInfo":[],"compressed":true,"size":17285,"scale":1,"molarMass":null,"id":"dataSeasonality","vals":1,"type":"Var","unit":"dimensionless","ref":"https://githealth.io/om-pharma/broncho-vaxom/Knowledge%20Model%20Documentation/Final/Vpop.md#disease-burden-data-seasonality"},{"extraInfo":[],"compressed":true,"size":17285,"scale":null,"molarMass":null,"id":"airwayS2","vals":3.9197410127378196e-4,"type":"Param","unit":"meter ** 2","ref":"https://githealth.io/asrt-WVuY-CH3E"},{"extraInfo":[],"compressed":true,"size":17285,"scale":null,"molarMass":null,"id":"randomThreshold33","vals":0.4578352000838385,"type":"Param","unit":"dimensionless","ref":"https://githealth.io/om-pharma/broncho-vaxom/Knowledge%20Model%20Documentation/Final/Integrated_Model.md#exposition-to-pathogens"},{"extraInfo":[],"compressed":true,"size":17285,"scale":1.0e-6,"molarMass":null,"id":"PPIleum2.iML","vals":0,"type":"Var","unit":"substance_count / microliter","ref":"https://githealth.io/om-pharma/broncho-vaxom/Knowledge%20Model%20Documentation/Final/GALT.md#initial-condition-of-variables"},{"extraInfo":[],"compressed":true,"size":17285,"scale":null,"molarMass":null,"id":"tInf10","vals":164.62562903027955,"type":"Param","unit":"day","ref":"https://githealth.io/om-pharma/broncho-vaxom/Knowledge%20Model%20Documentation/Final/Integrated_Model.md#exposition-to-pathogens"},{"extraInfo":[],"compressed":true,"size":17285,"scale":null,"molarMass":null,"id":"symptomNoise3","vals":-1.6775408406136755e-2,"type":"Param","unit":"dimensionless","ref":"https://githealth.io/om-pharma/broncho-vaxom/Knowledge%20Model%20Documentation/Final/Wheezing.md#seasonality-of-wheezing-and-connection-to-rt-is"},{"extraInfo":[],"compressed":true,"size":17285,"scale":null,"molarMass":null,"id":"airwayS12Mouse","vals":6.755675136e-4,"type":"Param","unit":"meter ** 2","ref":"https://githealth.io/om-pharma/broncho-vaxom/Knowledge%20Model%20Documentation/Final/GALT.md#dimensions-in-mouse"},{"extraInfo":[],"compressed":true,"size":17285,"scale":null,"molarMass":null,"id":"imStatusRandom7","vals":1.078470852445835,"type":"Param","unit":"dimensionless","ref":"https://githealth.io/om-pharma/broncho-vaxom/Knowledge%20Model%20Documentation/Final/Integrated_Model.md#exposition-to-pathogens"},{"extraInfo":[],"compressed":true,"size":17285,"scale":null,"molarMass":null,"id":"virulenceFactorEff5","vals":1,"type":"Param","unit":"dimensionless","ref":"https://githealth.io/om-pharma/broncho-vaxom/Knowledge%20Model%20Documentation/Final/Integrated_Model.md#exposition-to-pathogens"},{"extraInfo":[],"compressed":true,"size":17285,"scale":null,"molarMass":null,"id":"tInf32","vals":491.69533187890545,"type":"Param","unit":"day","ref":"https://githealth.io/om-pharma/broncho-vaxom/Knowledge%20Model%20Documentation/Final/Integrated_Model.md#exposition-to-pathogens"},{"extraInfo":[],"compressed":true,"size":17285,"scale":null,"molarMass":null,"id":"vascularVolumeFractionKidneyRat","vals":0.16,"type":"Param","unit":"dimensionless","ref":"https://githealth.io/asrt-Ltvu-LXAR"},{"extraInfo":[],"compressed":true,"size":17285,"scale":9.999999999999998e-13,"molarMass":150000,"id":"Colon.OM85excreted","vals":0,"type":"Var","unit":"milligram","ref":"https://githealth.io/om-pharma/broncho-vaxom/Knowledge%20Model%20Documentation/Final/Administration.md#excretion"},{"extraInfo":[],"compressed":true,"size":17285,"scale":null,"molarMass":null,"id":"bloodFlowRatioLiverMouse","vals":2.0e-2,"type":"Param","unit":"dimensionless","ref":"https://githealth.io/asrt-faeB-iTSB"},{"extraInfo":[],"compressed":true,"size":17285,"scale":null,"molarMass":null,"id":"bloodFlowLiver","vals":0.15033503893916797,"type":"Param","unit":"liter / minute","ref":"Formulaic"},{"extraInfo":[],"compressed":true,"size":17285,"scale":null,"molarMass":null,"id":"interstitialVolumeFractionOther","vals":0.35,"type":"Param","unit":"dimensionless","ref":"Formulaic"},{"extraInfo":[],"compressed":true,"size":17285,"scale":1.0e-6,"molarMass":null,"id":"PPIleum2.iMLp","vals":0,"type":"Var","unit":"substance_count / microliter","ref":"https://githealth.io/om-pharma/broncho-vaxom/Knowledge%20Model%20Documentation/Final/GALT.md#initial-condition-of-variables"},{"extraInfo":[],"compressed":true,"size":17285,"scale":null,"molarMass":null,"id":"airwayL13Rat","vals":6.0e-2,"type":"Param","unit":"centimeter","ref":"https://githealth.io/asrt-pR7U-TaAC"},{"extraInfo":[],"compressed":true,"size":17285,"scale":null,"molarMass":null,"id":"radiusIleumPredicted","vals":1.7652123235671056,"type":"Param","unit":"centimeter","ref":"https://githealth.io/asrt-AF0S-COnh"},{"extraInfo":[],"compressed":true,"size":17285,"scale":1.0e-12,"molarMass":150000,"id":"aucSerumOM85","vals":0,"type":"Var","unit":"microgram hour / milliliter","ref":"https://githealth.io/om-pharma/broncho-vaxom/Knowledge%20Model%20Documentation/Final/Administration.md#distribution-by-the-systemic-blood-circulation-and-tissue-infiltration"},{"extraInfo":[],"compressed":true,"size":17285,"scale":1,"molarMass":null,"id":"viralExposition","vals":0,"type":"Var","unit":"substance_count / milliliter","ref":"https://githealth.io/om-pharma/broncho-vaxom/Knowledge%20Model%20Documentation/Final/Integrated_Model.md#exposition-to-pathogens"},{"extraInfo":[],"compressed":true,"size":17285,"scale":null,"molarMass":null,"id":"imStatus15","vals":2.4680455736537272,"type":"Param","unit":"dimensionless","ref":"https://githealth.io/om-pharma/broncho-vaxom/Knowledge%20Model%20Documentation/Final/RTIpatient.md#immunocompetence"},{"extraInfo":[],"compressed":true,"size":17285,"scale":null,"molarMass":null,"id":"kdC","vals":1.2e-10,"type":"Param","unit":"mole / milliliter","ref":"https://githealth.io/om-pharma/broncho-vaxom/Knowledge%20Model%20Documentation/Final/GALT.md#activation-and-maturation-of-antigen-presenting-cells"},{"extraInfo":[],"compressed":true,"size":17285,"scale":null,"molarMass":null,"id":"viralExposition22","vals":1000,"type":"Param","unit":"substance_count / milliliter","ref":"https://githealth.io/om-pharma/broncho-vaxom/Knowledge%20Model%20Documentation/Final/Integrated_Model.md#exposition-to-pathogens"},{"extraInfo":[],"compressed":true,"size":17285,"scale":null,"molarMass":null,"id":"airwayL5","vals":3.453824280191487,"type":"Param","unit":"millimeter","ref":"https://githealth.io/asrt-WVuY-CH3E"},{"extraInfo":[],"compressed":true,"size":17285,"scale":null,"molarMass":null,"id":"virulenceFactor8","vals":1,"type":"Param","unit":"dimensionless","ref":"https://githealth.io/om-pharma/broncho-vaxom/Knowledge%20Model%20Documentation/Final/Integrated_Model.md#exposition-to-pathogens"},{"extraInfo":[],"compressed":true,"size":17285,"scale":null,"molarMass":null,"id":"otherVolume","vals":2.6915961073119066,"type":"Param","unit":"liter","ref":"Formulaic"},{"extraInfo":[],"compressed":true,"size":17285,"scale":null,"molarMass":null,"id":"airwayS5Rat","vals":1.5761231366400003e-4,"type":"Param","unit":"meter ** 2","ref":"https://githealth.io/om-pharma/broncho-vaxom/Knowledge%20Model%20Documentation/Final/GALT.md#dimensions-in-rat"},{"extraInfo":[],"compressed":true,"size":17285,"scale":null,"molarMass":null,"id":"viralExposition44","vals":1000,"type":"Param","unit":"substance_count / milliliter","ref":"https://githealth.io/om-pharma/broncho-vaxom/Knowledge%20Model%20Documentation/Final/Integrated_Model.md#exposition-to-pathogens"},{"extraInfo":[],"compressed":true,"size":17285,"scale":null,"molarMass":null,"id":"lymphFlowGut","vals":0.44688851643098887,"type":"Param","unit":"milliliter / minute","ref":"https://githealth.io/asrt-iV3X-74QM"},{"extraInfo":[],"compressed":true,"size":17285,"scale":null,"molarMass":null,"id":"bloodFlowRatioAdipose","vals":4.55e-2,"type":"Param","unit":"dimensionless","ref":"Formulaic"},{"extraInfo":[],"compressed":true,"size":17285,"scale":null,"molarMass":null,"id":"phaseAngle2","vals":0.596,"type":"Param","unit":"dimensionless","ref":"https://githealth.io/om-pharma/broncho-vaxom/Knowledge%20Model%20Documentation/Final/Vpop.md#calibration"},{"extraInfo":[],"compressed":false,"size":17285,"scale":null,"molarMass":null,"id":"probInfURTI","vals":[3.796769373084077e-2,3.796769373084077e-2,3.7988337185584364e-2,3.800898362092934e-2,3.8029633044836794e-2,3.805027990592584e-2,3.8070928138666166e-2,3.809157821692346e-2,3.8112230140697693e-2,3.8132883909988875e-2,3.815353952479701e-2,3.817419698512211e-2,3.8194856290964155e-2,3.8215517442323155e-2,3.8236173073505415e-2,3.8256798920812546e-2,3.82774232401127e-2,3.829804603140589e-2,3.831866729469211e-2,3.833928702997136e-2,3.8359905237243634e-2,3.8380521916508946e-2,3.8401137067767294e-2,3.8421750691018663e-2,3.844236278626306e-2,3.846297335350049e-2,3.8483582392730954e-2,3.850418990395445e-2,3.852479588717097e-2,3.854540034238052e-2,3.85660032695831e-2,3.8586604668778716e-2,3.8607204539967355e-2,3.8627802883149036e-2,3.864839969832373e-2,3.866899498549147e-2,3.868955958767186e-2,3.871008694013686e-2,3.8730607284646876e-2,3.8751120621201916e-2,3.877162694980197e-2,3.879212627044706e-2,3.881261858313717e-2,3.8833103887872304e-2,3.885358218465246e-2,3.8874053473477645e-2,3.889451775434785e-2,3.891497502726308e-2,3.8935425292223325e-2,3.8955868549228605e-2,3.8976304798278905e-2,3.8996734039374224e-2,3.901715627251458e-2,3.903757149769994e-2,3.905797971493034e-2,3.9078380924205756e-2,3.9098775125526196e-2,3.911916231889166e-2,3.913948778525182e-2,3.915978327641997e-2,3.918006534956844e-2,3.9200334004697225e-2,3.922058924180633e-2,3.9240831060895764e-2,3.9261059461965515e-2,3.928127444501559e-2,3.930147601004598e-2,3.93216641570567e-2,3.934183888604774e-2,3.93620001970191e-2,3.938214808997077e-2,3.9402282564902774e-2,3.9422403621815094e-2,3.944251126070775e-2,3.9462605481580704e-2,3.948268628443399e-2,3.95027536692676e-2,3.952280763608153e-2,3.954284818487579e-2,3.95628728150632e-2,3.958281984623287e-2,3.960274648638844e-2,3.96226525936809e-2,3.964253802626125e-2,3.966240264228048e-2,3.968224629988958e-2,3.970206885723955e-2,3.9721870172481376e-2,3.974165010376605e-2,3.976140850924457e-2,3.9781145247067926e-2,3.9800860175387115e-2,3.9820553152353125e-2,3.984022403611695e-2,3.985987268482958e-2,3.987949895664201e-2,3.989910270970523e-2,3.991868380217025e-2,3.9938242092188034e-2,3.9957777437909604e-2,3.9977289697485915e-2,3.9996778729068004e-2,4.001624439080683e-2,4.0035686540853405e-2,4.0055105037358714e-2,4.0074499738473754e-2,4.009387050234951e-2,4.011321718713698e-2,4.013253965098717e-2,4.0151837752051035e-2,4.017111134847961e-2,4.019036029842386e-2,4.020958446003479e-2,4.022878369146339e-2,4.024792131599028e-2,4.026699675014787e-2,4.028604071128978e-2,4.030505288782922e-2,4.032403296817938e-2,4.034298064075347e-2,4.036189559396468e-2,4.0380777516226214e-2,4.0399626095951276e-2,4.0418441021553064e-2,4.043722198144477e-2,4.04559686640396e-2,4.047468075775076e-2,4.049335795099144e-2,4.051199993217484e-2,4.053060638971416e-2,4.054917701202261e-2,4.056771148751338e-2,4.058620950459968e-2,4.06046707516947e-2,4.062309491721163e-2,4.06414816895637e-2,4.065983075716408e-2,4.067814180842598e-2,4.069641453176261e-2,4.0714648615587164e-2,4.073284374831283e-2,4.075099961835282e-2,4.076911591412033e-2,4.078719232402857e-2,4.0805228536490726e-2,4.082322423992e-2,4.084117912272959e-2,4.0859092873332704e-2,4.0876964618487464e-2,4.089476620502869e-2,4.0912523245413376e-2,4.0930235358277264e-2,4.0947902162256085e-2,4.096552327598555e-2,4.0983098318101395e-2,4.100062690723933e-2,4.101810866203509e-2,4.10355432011244e-2,4.105293014314297e-2,4.1070269106726544e-2,4.108755971051083e-2,4.110480157313155e-2,4.112199431322444e-2,4.1139137549425234e-2,4.115623090036963e-2,4.117327398469335e-2,4.1190258056972594e-2,4.120716961450429e-2,4.1224031813954044e-2,4.124084090061215e-2,4.125758663443194e-2,4.1274280042647334e-2,4.129092112525831e-2,4.1307509882264885e-2,4.1324046313667054e-2,4.134053041946482e-2,4.135696219965817e-2,4.137334165424711e-2,4.138966878323165e-2,4.140594358661179e-2,4.142211520487228e-2,4.1438212561900334e-2,4.145425237817177e-2,4.147023465368658e-2,4.148615938844476e-2,4.150202658244632e-2,4.151783623569124e-2,4.1533588348179544e-2,4.154928291991121e-2,4.156491995088626e-2,4.1580499441104674e-2,4.1596021390566465e-2,4.161148579927164e-2,4.1626892667220174e-2,4.1642241994412084e-2,4.165753378084736e-2,4.167276802652602e-2,4.168794473144805e-2,4.170306389561346e-2,4.171812551902223e-2,4.173312960167438e-2,4.17480761435699e-2,4.176296514470879e-2,4.177779660509106e-2,4.17925705247167e-2,4.1807255788901446e-2,4.1821812087141814e-2,4.1836303267109166e-2,4.1850729328803495e-2,4.1865090272224806e-2,4.1879386097373086e-2,4.189361680424836e-2,4.1907782392850604e-2,4.192188286317982e-2,4.1935918215236026e-2,4.19498884490192e-2,4.196379356452937e-2,4.19776335617665e-2,4.199140844073062e-2,4.2005118201421714e-2,4.201876284383979e-2,4.2032342367984844e-2,4.204585677385688e-2,4.205930606145589e-2,4.2072690230781876e-2,4.208600928183484e-2,4.209926321461479e-2,4.2112452029121714e-2,4.212557572535562e-2,4.2138634303316505e-2,4.2151627763004365e-2,4.216446265240391e-2,4.217721366433285e-2,4.218989160304723e-2,4.220249646854702e-2,4.2215028260832226e-2,4.222748697990285e-2,4.223987262575889e-2,4.2252185198400356e-2,4.226442469782723e-2,4.2276591124039524e-2,4.228868447703724e-2,4.230070475682038e-2,4.231265196338893e-2,4.23245260967429e-2,4.233632715688228e-2,4.234805514380708e-2,4.2359710057517305e-2,4.2371291898012954e-2,4.2382800665294006e-2,4.239423635936049e-2,4.240559898021237e-2,4.2416888527849694e-2,4.242810500227241e-2,4.243924840348056e-2,4.2450318731474125e-2,4.24612703996805e-2,4.2472091313782115e-2,4.24828316056455e-2,4.249349127527067e-2,4.250407032265762e-2,4.2514568747806354e-2,4.252498655071687e-2,4.2535323731389164e-2,4.254558028982323e-2,4.2555756226019086e-2,4.2565851539976725e-2,4.257586623169614e-2,4.2585800301177354e-2,4.2595653748420316e-2,4.260542657342508e-2,4.2615118776191625e-2,4.262473035671995e-2,4.263426131501005e-2,4.2643711651061934e-2,4.2653081364875604e-2,4.266237045645105e-2,4.267157892578828e-2,4.268070677288729e-2,4.268975399774807e-2,4.269872060037065e-2,4.2707602928331846e-2,4.2716313652349666e-2,4.27249366137132e-2,4.2733471812422465e-2,4.274191924847745e-2,4.275027892187815e-2,4.275855083262457e-2,4.2766734980716724e-2,4.277483136615459e-2,4.278283998893817e-2,4.279076084906748e-2,4.279859394654251e-2,4.280633928136326e-2,4.281399685352973e-2,4.282156666304192e-2,4.2829048709899835e-2,4.283644299410346e-2,4.284374951565282e-2,4.2850968274547895e-2,4.285809927078868e-2,4.2865142504375196e-2,4.287209797530743e-2,4.287896568358539e-2,4.288574562920906e-2,4.289243781217846e-2,4.2899042232493585e-2,4.2905520232685034e-2,4.291188150490977e-2,4.291814915912328e-2,4.2924323092240715e-2,4.293040320117723e-2,4.293638938284795e-2,4.294228153416806e-2,4.29480795520527e-2,4.295378333341702e-2,4.295939277517617e-2,4.29649077742453e-2,4.297032822753957e-2,4.297565403197412e-2,4.298088508446412e-2,4.2986021281924705e-2,4.299106252127102e-2,4.299600869941824e-2,4.30008597132815e-2,4.300561545977594e-2,4.301027583581674e-2,4.301484073831903e-2,4.301931006419797e-2,4.302368371036871e-2,4.30279615737464e-2,4.3032143551246196e-2,4.303622953978325e-2,4.30402194362727e-2,4.30441131376297e-2,4.3047910540769424e-2,4.3051611542607e-2,4.305521604005759e-2,4.305872393003633e-2,4.3062135109458395e-2,4.3065449475238916e-2,4.306866692429305e-2,4.307178735353597e-2,4.30748106598828e-2,4.3077736740248694e-2,4.308056549154882e-2,4.3083296810698314e-2,4.308590627306355e-2,4.3088401032238946e-2,4.309079507382081e-2,4.309308822320522e-2,4.30952803057882e-2,4.309737114696583e-2,4.309936057213417e-2,4.310124840668928e-2,4.3103034476027216e-2,4.310471860554403e-2,4.31063006206358e-2,4.310778034669858e-2,4.310915760912841e-2,4.3110432233321366e-2,4.3111604044673506e-2,4.311267286858089e-2,4.3113638530439584e-2,4.3114500855645624e-2,4.311525966959509e-2,4.311591479768405e-2,4.311646606530853e-2,4.311691329786462e-2,4.3117256320748365e-2,4.311749495935583e-2,4.311762903908307e-2,4.311765838532615e-2,4.311758282348112e-2,4.3117402178944046e-2,4.311711627711099e-2,4.311672494337801e-2,4.311622800314116e-2,4.311562528179651e-2,4.311491660474011e-2,4.311410179736802e-2,4.31131806850763e-2,4.311215309326101e-2,4.311101884731821e-2,4.3109777772643965e-2,4.310842969463433e-2,4.310697443868536e-2,4.310542475594549e-2,4.3103776295894576e-2,4.3102021692144325e-2,4.310016080752302e-2,4.309819350485891e-2,4.309611964698032e-2,4.309393909671547e-2,4.3091651716892665e-2,4.308925737034019e-2,4.3086755919886296e-2,4.308414722835928e-2,4.308143115858741e-2,4.3078607573398965e-2,4.307567633562223e-2,4.307263730808546e-2,4.306949035361694e-2,4.3066235335044944e-2,4.306287211519777e-2,4.305940055690366e-2,4.3055820522990916e-2,4.305213187628781e-2,4.3048334479622606e-2,4.304442819582359e-2,4.304041288771904e-2,4.303628841813722e-2,4.303205464990642e-2,4.302771144585491e-2,4.3023258668810974e-2,4.301869618160287e-2,4.301402384705889e-2,4.300924152800731e-2,4.300434908727639e-2,4.2999346387694426e-2,4.2994233292089686e-2,4.2989009663290445e-2,4.298367536412499e-2,4.297823025742158e-2,4.29726742060085e-2,4.2967007072714024e-2,4.296122872036644e-2,4.295537185555481e-2,4.2949424942588535e-2,4.2943370299653776e-2,4.293720788326965e-2,4.293093764995526e-2,4.292455955622975e-2,4.2918073558612206e-2,4.2911479613621774e-2,4.290477767777755e-2,4.289796770759868e-2,4.289104965960425e-2,4.288402349031338e-2,4.287688915624522e-2,4.286964661391887e-2,4.286229581985344e-2,4.2854836730568044e-2,4.284726930258181e-2,4.283959349241386e-2,4.2831809256583316e-2,4.282391655160927e-2,4.281591533401087e-2,4.280780556030722e-2,4.2799587187017436e-2,4.279126017066063e-2,4.278282446775594e-2,4.277428003482246e-2,4.276562682837934e-2,4.2756864804945664e-2,4.274799392104056e-2,4.2739014133183165e-2,4.272992539789257e-2,4.2720727671687914e-2,4.2711420911088295e-2,4.270200507261285e-2,4.269248011278067e-2,4.268284598811091e-2,4.267310265512266e-2,4.266325007033505e-2,4.26532881902672e-2,4.264321697143822e-2,4.263307018562649e-2,4.262283526602862e-2,4.261249483486873e-2,4.2602048943705506e-2,4.259149764409759e-2,4.258084098760366e-2,4.257007902578237e-2,4.2559211810192385e-2,4.254823939239237e-2,4.2537161823940975e-2,4.252597915639687e-2,4.2514691441318725e-2,4.2503298730265184e-2,4.249180107479493e-2,4.24801985264666e-2,4.246849113683888e-2,4.245667895747041e-2,4.244476203991986e-2,4.243274043574592e-2,4.242061419650721e-2,4.240838337376241e-2,4.2396048019070175e-2,4.238360818398918e-2,4.237106392007807e-2,4.235841527889553e-2,4.234566231200021e-2,4.233280507095075e-2,4.231984360730585e-2,4.2306777972624145e-2,4.229360821846431e-2,4.228033439638501e-2,4.226695655794489e-2,4.2253474754702626e-2,4.223988903821687e-2,4.222619946004629e-2,4.221240607174956e-2,4.219850892488531e-2,4.218450807101224e-2,4.217040356168898e-2,4.215619544847421e-2,4.214191182941534e-2,4.212754173446118e-2,4.2113071425763454e-2,4.2098501032560603e-2,4.208383068409097e-2,4.206906050959294e-2,4.205419063830492e-2,4.203922119946526e-2,4.202415232231236e-2,4.2008984136084594e-2,4.199371677002034e-2,4.1978350353357986e-2,4.196288501533591e-2,4.194732088519249e-2,4.193165809216612e-2,4.191589676549516e-2,4.190003703441801e-2,4.188407902817305e-2,4.1868022875998646e-2,4.18518687071332e-2,4.183561665081507e-2,4.1819266836282655e-2,4.180281939277433e-2,4.178627444952849e-2,4.176963213578349e-2,4.175289258077772e-2,4.173605591374957e-2,4.171912226393742e-2,4.1702091760579645e-2,4.1684964532914634e-2,4.1667740710180756e-2,4.1650420421616395e-2,4.163300379645995e-2,4.1615490963949786e-2,4.1597882053324285e-2,4.158017719382183e-2,4.15623765146808e-2,4.154448014513957e-2,4.152648821443655e-2,4.1508400851810096e-2,4.149024105162582e-2,4.147199945468797e-2,4.145365289832619e-2,4.1435210925684515e-2,4.141668010530415e-2,4.139805562130441e-2,4.1379339416274245e-2,4.1360533197689224e-2,4.134163696554938e-2,4.132265071985468e-2,4.1303574460605154e-2,4.1284408187800783e-2,4.126515190144158e-2,4.1245805601527526e-2,4.1226369288058645e-2,4.120684296103491e-2,4.118725069078572e-2,4.116757134816773e-2,4.1147804214413705e-2,4.112794928952365e-2,4.110800657349757e-2,4.108797606633545e-2,4.106785776803731e-2,4.104765167860312e-2,4.102735779803291e-2,4.100697612632667e-2,4.098650666348439e-2,4.096594940950608e-2,4.0945304364391734e-2,4.092457152814137e-2,4.0903750900754966e-2,4.088284248223253e-2,4.0861846272574054e-2,4.084076227177956e-2,4.0819590479849024e-2,4.079833089678246e-2,4.0776983522579864e-2,4.075557796076556e-2,4.073410786397574e-2,4.071255446128411e-2,4.069091775269071e-2,4.06691977381955e-2,4.064739441779851e-2,4.062550779149972e-2,4.060353785929914e-2,4.058148462119677e-2,4.055934807719261e-2,4.053712822728665e-2,4.051482507147891e-2,4.049243860976937e-2,4.046996884215805e-2,4.044741576864493e-2,4.042477938923002e-2,4.0402059703913314e-2,4.037925671269482e-2,4.0356370415574536e-2,4.033340081255246e-2,4.031034790362859e-2,4.0287225437162885e-2,4.02640685542656e-2,4.024083385210647e-2,4.02175213306855e-2,4.019413099000269e-2,4.0170662830058046e-2,4.014711685085155e-2,4.012349305238322e-2,4.009979143465305e-2,4.007601199766104e-2,4.0052154741407185e-2,4.002821966589149e-2,4.000420677111396e-2,3.9980116057074584e-2,3.995594752377337e-2,3.993170117121032e-2,3.990737699938542e-2,3.988297500829868e-2,3.985849519795011e-2,3.983393756833969e-2,3.9809302119467434e-2,3.978458885133333e-2,3.9759864772192954e-2,3.9735080822380316e-2,3.971022702621966e-2,3.968530349743806e-2,3.966031034976262e-2,3.96352476969204e-2,3.961011565263849e-2,3.958491433064399e-2,3.955964384466396e-2,3.953430430842547e-2,3.9508895835655644e-2,3.9483418540081534e-2,3.9457872535430226e-2,3.9432257935428816e-2,3.9406574853804374e-2,3.938082340428398e-2,3.935500370059473e-2,3.932911585646369e-2,3.930315998561795e-2,3.92771362017846e-2,3.9251044618690716e-2,3.9224885350063375e-2,3.919865850962967e-2,3.9172364211116674e-2,3.914600256825147e-2,3.911957369476115e-2,3.909307770437279e-2,3.906651471081347e-2,3.903988482781028e-2,3.9013188169090295e-2,3.89864248483806e-2,3.895959497940828e-2,3.8932698675900414e-2,3.890573605158408e-2,3.8878707220186375e-2,3.885161229543436e-2,3.882445139105514e-2,3.879722462077578e-2,3.876993209832338e-2,3.874257393742501e-2,3.871519486788772e-2,3.868778454083824e-2,3.866031455035629e-2,3.863278514474628e-2,3.8605196572312574e-2,3.857754908135955e-2,3.85498429201916e-2,3.85220783371131e-2,3.8494255580428446e-2,3.8466374898442006e-2,3.843843653945817e-2,3.841044075178133e-2,3.838238778371584e-2,3.83542778835661e-2,3.832611129963649e-2,3.829788828023141e-2,3.826960907365522e-2,3.824127392821231e-2,3.8212883092207064e-2,3.8184436813943866e-2,3.815593534172709e-2,3.812737892386114e-2,3.809876780865037e-2,3.807010224439918e-2,3.8041382479411946e-2,3.801260876199306e-2,3.798378134044689e-2,3.795490046307783e-2,3.792596637819026e-2,3.789697933408857e-2,3.786793957907711e-2,3.783884736146031e-2,3.780970292954253e-2,3.7780506531628136e-2,3.775125841602153e-2,3.77219588310271e-2,3.769260802494922e-2,3.766320624609227e-2,3.7633753742760644e-2,3.7604250763258705e-2,3.7574708242669064e-2,3.754513835829613e-2,3.751552115429428e-2,3.748585693693968e-2,3.745614601250849e-2,3.742638868727688e-2,3.739658526752101e-2,3.736673605951704e-2,3.733684136954116e-2,3.7306901503869505e-2,3.7276916768778263e-2,3.724688747054358e-2,3.721681391544165e-2,3.71866964097486e-2,3.715653525974062e-2,3.7126330771693875e-2,3.709608325188453e-2,3.706579300658874e-2,3.703546034208268e-2,3.700508556464251e-2,3.6974668980544405e-2,3.694421089606451e-2,3.691371161747902e-2,3.688317145106408e-2,3.685259070309586e-2,3.682196967985051e-2,3.6791308687604225e-2,3.676060803263315e-2,3.672986802121346e-2,3.669908895962131e-2,3.6668271154132875e-2,3.663741491102432e-2,3.6606520536571804e-2,3.6575588337051504e-2,3.654461861873957e-2,3.6513611687912166e-2,3.648256785084548e-2,3.645148741381565e-2,3.642037068309886e-2,3.638921796497128e-2,3.635802999645025e-2,3.632681229651829e-2,3.629555997344746e-2,3.6264273344289874e-2,3.6232952726097604e-2,3.620159843592275e-2,3.6170210790817406e-2,3.613879010783366e-2,3.6107336704023614e-2,3.6075850896439346e-2,3.604433300213296e-2,3.601278333815654e-2,3.598120222156218e-2,3.594958996940198e-2,3.591794689872803e-2,3.588627332659241e-2,3.585456957004723e-2,3.582283594614456e-2,3.579107277193652e-2,3.5759280364475184e-2,3.5727459040812655e-2,3.569560911800101e-2,3.566373091309235e-2,3.563182474313878e-2,3.559989092519237e-2,3.556792977630523e-2,3.553594161352943e-2,3.5503926753917094e-2,3.5471885514520296e-2,3.543981821239112e-2,3.5407725164581676e-2,3.537560668814405e-2,3.534346310013033e-2,3.531129471759262e-2,3.527910185758299e-2,3.5246884837153554e-2,3.52146439733564e-2,3.5182379583243606e-2,3.515009198386728e-2,3.511778149227952e-2,3.508544842553239e-2,3.505308712511125e-2,3.502070199470335e-2,3.498829468328144e-2,3.495586549465871e-2,3.492341473264834e-2,3.4890942701063514e-2,3.48584497037174e-2,3.4825936044423175e-2,3.479340202699404e-2,3.4760847955243174e-2,3.472827413298374e-2,3.469568086402892e-2,3.466306845219191e-2,3.463043720128587e-2,3.459778741512401e-2,3.456511939751948e-2,3.4532433452285474e-2,3.449972988323517e-2,3.446700899418176e-2,3.44342710889384e-2,3.440151647131829e-2,3.4368745445134595e-2,3.433595831420052e-2,3.430315538232922e-2,3.4270336953333896e-2,3.423750333102771e-2,3.420465481922385e-2,3.417179172173549e-2,3.413891434237583e-2,3.4106022984958025e-2,3.4073117953295276e-2,3.404019955120075e-2,3.400726808248764e-2,3.3974323850969115e-2,3.3941367160458355e-2,3.390839831476856e-2,3.387541761771287e-2,3.3842425373104515e-2,3.380942188475663e-2,3.377640745648243e-2,3.374337515715093e-2,3.3710325786526885e-2,3.367726538549569e-2,3.364419423390723e-2,3.361111261161139e-2,3.3578020798458064e-2,3.354491907429715e-2,3.351180771897854e-2,3.347868701235211e-2,3.3445557234267766e-2,3.341241866457539e-2,3.337927158312488e-2,3.334611626976612e-2,3.331295300434901e-2,3.3279782066723426e-2,3.324660373673927e-2,3.321341829424644e-2,3.318022601909481e-2,3.3147027191134285e-2,3.3113822090214746e-2,3.308061099618609e-2,3.30473941888982e-2,3.3014171948200985e-2,3.2980944553944326e-2,3.29477122859781e-2,3.291447542415222e-2,3.2881234248316564e-2,3.284798903832103e-2,3.28147400740155e-2,3.278148763524987e-2,3.2748232001874024e-2,3.2714973453737875e-2,3.26817122706913e-2,3.264844873258418e-2,3.2615183119266415e-2,3.25819157105879e-2,3.254864678639852e-2,3.251537662654817e-2,3.248210551088674e-2,3.2448833719264124e-2,3.241555628225642e-2,3.2382264617668084e-2,3.2348971685449236e-2,3.231567772885631e-2,3.228238299105825e-2,3.224908771513651e-2,3.2215792144085056e-2,3.218249652081034e-2,3.2149201088131324e-2,3.21159060887795e-2,3.208261176539882e-2,3.2049318360545774e-2,3.201602611668934e-2,3.198273527621103e-2,3.194944608140481e-2,3.1916158774477205e-2,3.18828735975472e-2,3.184959079264631e-2,3.181631060171854e-2,3.178303326662041e-2,3.174975902912096e-2,3.17164881309017e-2,3.168322081355666e-2,3.164995731859239e-2,3.161669788742791e-2,3.1583442761394784e-2,3.1550192181737054e-2,3.151694638961128e-2,3.148370562608651e-2,3.145047013214432e-2,3.141724014867877e-2,3.138401591649645e-2,3.135079767631641e-2,3.1317585668770256e-2,3.1284380134402066e-2,3.125118131366844e-2,3.1217989446938463e-2,3.118480477449374e-2,3.115162753652838e-2,3.111845797314899e-2,3.1085296324374696e-2,3.1052142830137103e-2,3.101899773028034e-2,3.0985861264561036e-2,3.0952733672648333e-2,3.0919615194123857e-2,3.0886506068481766e-2,3.085340653512869e-2,3.082031683338379e-2,3.0787237202478734e-2,3.075416788155767e-2,3.0721109109677264e-2,3.0688061125806687e-2,3.065502416882762e-2,3.0621998477534246e-2,3.058898429063325e-2,3.055598184674381e-2,3.0522991384397628e-2,3.0490013142038908e-2,3.045704735802434e-2,3.0424096256107792e-2,3.0391159498614245e-2,3.0358233962006168e-2,3.032532216742525e-2,3.0292425862176408e-2,3.025954191082181e-2,3.0226670313361466e-2,3.0193811069795358e-2,3.0160964180123498e-2,3.012812964434589e-2,3.009530746246253e-2,3.0062497634473412e-2,3.0029700160378536e-2,2.9996922702045514e-2,2.9964178891352184e-2,2.9931449738826093e-2,2.9898735244467248e-2,2.9866035408275638e-2,2.9833350230251278e-2,2.980067971039416e-2,2.9768023848704285e-2,2.9735382645181645e-2,2.970275609982626e-2,2.967014421263811e-2,2.963754698361721e-2,2.9604964412763547e-2,2.9572396500077126e-2,2.9539843245557952e-2,2.9507304649206017e-2,2.9474780711021328e-2,2.944227143100388e-2,2.9409776809153673e-2,2.937729684547071e-2,2.9344831539954996e-2,2.931238089260652e-2,2.927994490342529e-2,2.92475235724113e-2,2.921516951508898e-2,2.9182855519729937e-2,2.915056006770362e-2,2.911828315901003e-2,2.9086024793649162e-2,2.905378497162102e-2,2.9021563692925613e-2,2.8989360957562927e-2,2.8957176765532965e-2,2.892501111683573e-2,2.889286401147123e-2,2.886073544943945e-2,2.88286254307404e-2,2.8796533955374074e-2,2.8764461023340474e-2,2.87324066346396e-2,2.870037078927146e-2,2.866835348723604e-2,2.8636354728533344e-2,2.860437451316338e-2,2.8572412841126136e-2,2.8540469712421628e-2,2.8508545127049843e-2,2.847663908501078e-2,2.844475158630445e-2,2.841288263093085e-2,2.8381032218889966e-2,2.834920035018182e-2,2.831738702480639e-2,2.8285592242763693e-2,2.825381600405372e-2,2.8222058308676475e-2,2.8190319156631956e-2,2.815859854792016e-2,2.81268964825411e-2,2.8095212960494758e-2,2.806354798178115e-2,2.8031901546400263e-2,2.800035786440875e-2,2.796884160911052e-2,2.7937348476887818e-2,2.7905878467740657e-2,2.787443158166901e-2,2.78430078186729e-2,2.7811607178752317e-2,2.778022966190726e-2,2.7748875268137733e-2,2.771754399744374e-2,2.7686235849825266e-2,2.765495082528233e-2,2.7623688923814914e-2,2.759245014542304e-2,2.756123449010668e-2,2.7530041957865854e-2,2.749887254870056e-2,2.7467726262610792e-2,2.7436603099596554e-2,2.7405503059657846e-2,2.7374426142794662e-2,2.7343372349007012e-2,2.7312341678294886e-2,2.728133413065829e-2,2.7250349706097222e-2,2.7219388404611685e-2,2.718845022620168e-2,2.7157535170867195e-2,2.7126643238608247e-2,2.709577442942482e-2,2.7064928743316927e-2,2.7034106180284564e-2,2.7003306740327727e-2,2.6972530423446415e-2,2.6941777229640636e-2,2.691104715891039e-2,2.6880340211255665e-2,2.684967182467256e-2,2.681909235789837e-2,2.678854016452647e-2,2.6758015244556854e-2,2.672751759798952e-2,2.669704722482448e-2,2.666660412506173e-2,2.6636188298701267e-2,2.6605799745743085e-2,2.6575438466187196e-2,2.6545104460033594e-2,2.6514797727282283e-2,2.648451826793325e-2,2.6454266081986512e-2,2.6424041169442056e-2,2.639384353029989e-2,2.6363673164560016e-2,2.6333530072222427e-2,2.630341425328712e-2,2.627332570775411e-2,2.624326443562338e-2,2.621323043689494e-2,2.6183223711568792e-2,2.6153244259644926e-2,2.612329208112335e-2,2.6093367176004065e-2,2.606346954428706e-2,2.6033599185972343e-2,2.6003756101059917e-2,2.597394028954978e-2,2.5944151751441928e-2,2.591439048673637e-2,2.5884656495433093e-2,2.5854949777532103e-2,2.58252703330334e-2,2.579561816193699e-2,2.5765993264242865e-2,2.5736395639951032e-2,2.5706854187488866e-2,2.567737897325751e-2,2.564793445658502e-2,2.561852063747139e-2,2.558913751591663e-2,2.5559785091920736e-2,2.553046336548371e-2,2.550117233660555e-2,2.5471912005286257e-2,2.544268237152583e-2,2.5413483435324263e-2,2.538431519668157e-2,2.535517765559774e-2,2.5326070812072776e-2,2.529699466610668e-2,2.526794921769945e-2,2.5238934466851087e-2,2.5209950413561583e-2,2.518099705783096e-2,2.5152074399659195e-2,2.5123182439046286e-2,2.5094321175992258e-2,2.506549061049709e-2,2.5036690742560787e-2,2.5007921572183355e-2,2.497918309936479e-2,2.4950475324105086e-2,2.4921798246404253e-2,2.4893151866262283e-2,2.486453618367918e-2,2.4835951198654945e-2,2.480739691118957e-2,2.4778873321283073e-2,2.475038042893543e-2,2.4721918234146656e-2,2.4693486736916757e-2,2.466508593724571e-2,2.4636715835133546e-2,2.4608411461313883e-2,2.458015592312622e-2,2.4551933732346008e-2,2.4523744888973242e-2,2.449558939300792e-2,2.4467467244450047e-2,2.443937844329962e-2,2.4411322989556637e-2,2.4383300883221107e-2,2.4355312124293017e-2,2.4327356712772374e-2,2.429943464865918e-2,2.4271545931953433e-2,2.4243690562655133e-2,2.4215868540764275e-2,2.4188079866280868e-2,2.4160324539204907e-2,2.413260255953639e-2,2.410491392727532e-2,2.40772586424217e-2,2.404963670497553e-2,2.4022048114936797e-2,2.3994492872305515e-2,2.396697097708168e-2,2.3939482429265288e-2,2.3912027228856346e-2,2.388460537585485e-2,2.3857216870260798e-2,2.3829861712074196e-2,2.380253990129504e-2,2.3775251437923327e-2,2.3747996321959067e-2,2.3720774553402248e-2,2.369358613225288e-2,2.3666431058510955e-2,2.3639309332176478e-2,2.3612220953249448e-2,2.358516592172986e-2,2.3558179123585727e-2,2.3531230019028467e-2,2.350431619347628e-2,2.347743764692918e-2,2.3450594379387162e-2,2.3423786390850226e-2,2.3397013681318374e-2,2.3370276250791598e-2,2.3343574099269904e-2,2.331690722675329e-2,2.329027563324176e-2,2.326367931873531e-2,2.3237118283233948e-2,2.321059252673766e-2,2.3184102049246456e-2,2.3157646850760334e-2,2.3131226931279288e-2,2.3104842290803333e-2,2.307849292933245e-2,2.3052178846866653e-2,2.3025900043405937e-2,2.29996565189503e-2,2.2973448273499748e-2,2.2947275307054277e-2,2.292113761961389e-2,2.289503521117858e-2,2.286896808174835e-2,2.28429362313232e-2,2.281693965990314e-2,2.2790978367488158e-2,2.2765052354078257e-2,2.2739161619673435e-2,2.2713306164273698e-2,2.268748598787904e-2,2.2661701090489463e-2,2.2635951696767215e-2,2.2610238926639888e-2,2.258456165715924e-2,2.2558925353226924e-2,2.2533326263150605e-2,2.2507763701760226e-2,2.24822376690558e-2,2.2456748165037305e-2,2.243129518970476e-2,2.2405878743058154e-2,2.2380498825097492e-2,2.2355155435822775e-2,2.2329848575233995e-2,2.2304578243331163e-2,2.2279350149589205e-2,2.225416182637639e-2,2.222901061425558e-2,2.2203896513226778e-2,2.2178819523289987e-2,2.21537796444452e-2,2.2128776876692426e-2,2.2103811220031657e-2,2.2078882674462896e-2,2.2053991239986147e-2,2.2029136916601407e-2,2.2004319704308672e-2,2.1979539603107945e-2,2.1954796612999223e-2,2.193009073398251e-2,2.190542196605781e-2,2.188079030922511e-2,2.185619576348443e-2,2.183163832883575e-2,2.1807118005279076e-2,2.1782634792814417e-2,2.175818869144176e-2,2.1733779701161113e-2,2.1709407821972476e-2,2.1685073053875847e-2,2.1660775396871224e-2,2.163651485095861e-2,2.1612291416138005e-2,2.1588106789388634e-2,2.1563963805231453e-2,2.1539858347963067e-2,2.1515790417583485e-2,2.1491760014092698e-2,2.1467767137490715e-2,2.144381178777753e-2,2.141989396495314e-2,2.1396013669017555e-2,2.1372170899970767e-2,2.1348365657812785e-2,2.1324597942543596e-2,2.1300867754163212e-2,2.127717509267162e-2,2.1253519958068838e-2,2.1229902350354848e-2,2.120632226952966e-2,2.118277971559327e-2,2.115927468854568e-2,2.1135807188386892e-2,2.11123772151169e-2,2.1088984768735712e-2,2.106562984924332e-2,2.104231245663973e-2,2.1019032590924937e-2,2.099579025209895e-2,2.097258544016176e-2,2.0949418155113364e-2,2.0926288396953773e-2,2.0903198817069476e-2,2.088014726773157e-2,2.0857133447662518e-2,2.083415735686232e-2,2.0811218995330973e-2,2.078831836306848e-2,2.0765455460074838e-2,2.0742630286350053e-2,2.0719842841894123e-2,2.0697093126707044e-2,2.0674381140788824e-2,2.065170688413945e-2,2.0629070356758934e-2,2.060647155864727e-2,2.0583910489804458e-2,2.0561387150230506e-2,2.05389015399254e-2,2.0516453658889152e-2,2.0494043507121758e-2,2.0471671084623215e-2,2.0449336391393527e-2,2.0427039427432694e-2,2.0404780192740713e-2,2.0382558687317583e-2,2.0360374911163312e-2,2.0338228864277892e-2,2.0316120546661327e-2,2.0294049958313617e-2,2.0272016903411464e-2,2.025002136221754e-2,2.022806351873474e-2,2.020614337252716e-2,2.0184260923158913e-2,2.01624161701941e-2,2.0140609113196824e-2,2.011883975173119e-2,2.0097108085361293e-2,2.007541411365125e-2,2.0053757836165156e-2,2.003213925246712e-2,2.001055836212124e-2,1.9989015164691627e-2,1.9967509659742373e-2,1.9946041846837594e-2,1.992461172554139e-2,1.990321929541786e-2,1.9881864556031113e-2,1.9860547506945252e-2,1.983926814772438e-2,1.9818026477932592e-2,1.979682249713401e-2,1.9775656204892723e-2,1.9754527600772842e-2,1.9733436684338464e-2,1.9712383455153703e-2,1.969136791278265e-2,1.9670390056789416e-2,1.964944988673811e-2,1.9628547402192824e-2,1.960768260271767e-2,1.9586855487876743e-2,1.956606605723416e-2,1.9545314310354014e-2,1.952460024680041e-2,1.950392386613746e-2,1.9483285167929257e-2,1.946268415173991e-2,1.944212081713352e-2,1.9421595163674196e-2,1.9401107190926036e-2,1.9380656898453145e-2,1.936024428581963e-2,1.9339869352589592e-2,1.9319532098327135e-2,1.929923252259636e-2,1.9278970624961377e-2,1.925874284874413e-2,1.923855099438077e-2,1.9218396496125063e-2,1.9198279347063352e-2,1.917819954028198e-2,1.915815706886728e-2,1.913815192590559e-2,1.9118184104483262e-2,1.9098253597686632e-2,1.9078360398602036e-2,1.905850450031582e-2,1.903868589591432e-2,1.9018904578483885e-2,1.8999160541110845e-2,1.8979453776881546e-2,1.8959784278882327e-2,1.894015204019953e-2,1.8920557053919495e-2,1.8900999313128563e-2,1.8881478810913073e-2,1.8861995540359364e-2,1.884254949455378e-2,1.8823140666582663e-2,1.880376904953235e-2,1.878443463648918e-2,1.8765137420539497e-2,1.874587739476964e-2,1.872665455226595e-2,1.870746888611477e-2,1.8688320389402435e-2,1.8669209055215293e-2,1.8650134876639676e-2,1.863109784676193e-2,1.8612097958668396e-2,1.859313520544541e-2,1.857420958017932e-2,1.8555321075956456e-2,1.8536469685863165e-2,1.851765540298579e-2,1.8498878220410665e-2,1.848013813122414e-2,1.8461435128512546e-2,1.8442769205362225e-2,1.8424140354859522e-2,1.8405548570090774e-2,1.8386993844142323e-2,1.836847617010051e-2,1.8349995541051673e-2,1.8331547128586943e-2,1.831313492851513e-2,1.8294759414848157e-2,1.8276420573875327e-2,1.825811839188595e-2,1.823985285516936e-2,1.8221623950014858e-2,1.820343166271177e-2,1.8185275979549408e-2,1.8167156886817085e-2,1.8149074370804125e-2,1.813102841779984e-2,1.811301901409354e-2,1.809504614597455e-2,1.8077109799732184e-2,1.8059209961655758e-2,1.804134661803459e-2,1.8023519755157986e-2,1.8005729359315274e-2,1.7987975416795764e-2,1.7970257913888774e-2,1.7952576836883623e-2,1.7934932172069623e-2,1.791732390573609e-2,1.7899752024172343e-2,1.7882216513667695e-2,1.7864717360511467e-2,1.7847254550992966e-2,1.7829828071401516e-2,1.7812437908026432e-2,1.779508404715703e-2,1.7777766475082623e-2,1.7760485178092533e-2,1.774324014247607e-2,1.7726031354522553e-2,1.77088588005213e-2,1.7691722466761622e-2,1.767462233953284e-2,1.7657558405124268e-2,1.764053064982522e-2,1.7623539059925017e-2,1.760658362171297e-2,1.75896643214784e-2,1.7572781145510624e-2,1.7555934080098954e-2,1.7539123111532707e-2,1.7522348226101193e-2,1.750560894980236e-2,1.7488901689295403e-2,1.7472230192479524e-2,1.7455594439953235e-2,1.7438994412315046e-2,1.7422430090163473e-2,1.7405901454097032e-2,1.738940848471423e-2,1.737295116261358e-2,1.73565294683936e-2,1.7340143382652797e-2,1.732379288598969e-2,1.730747795900278e-2,1.729119858229059e-2,1.727495473645163e-2,1.7258746402084416e-2,1.7242573559787453e-2,1.722643619015926e-2,1.721033427379835e-2,1.7194267791303227e-2,1.7178236723272414e-2,1.716224105030442e-2,1.7146280752997754e-2,1.7130355811950933e-2,1.711446620776247e-2,1.7098611921030873e-2,1.7082792932354658e-2,1.7067009222332345e-2,1.7051260771562434e-2,1.7035547560643443e-2,1.701986957017388e-2,1.700422678075227e-2,1.6988619172977112e-2,1.6973046727446928e-2,1.6957509424760226e-2,1.694200724551552e-2,1.692654017031132e-2,1.6911108179746146e-2,1.6895711254418504e-2,1.688034937492691e-2,1.686502252186987e-2,1.6849730675845907e-2,1.6834473817453528e-2,1.6819251927291244e-2,1.6804067149157272e-2,1.6788918107676534e-2,1.677380251022068e-2,1.675872352004137e-2,1.6743680234207227e-2,1.6728671118715382e-2,1.671369617356583e-2,1.669875539875857e-2,1.6683848794293615e-2,1.666897636017095e-2,1.6654138096390582e-2,1.663933400295251e-2,1.6624564079856734e-2,1.6609828327103258e-2,1.6595126744692074e-2,1.658045927552765e-2,1.6565824272941235e-2,1.6551223331816203e-2,1.6536656452152566e-2,1.6522123633950305e-2,1.6507624877209436e-2,1.6493160181929947e-2,1.6478729548111845e-2,1.6464332975755135e-2,1.64499704648598e-2,1.6435642015425855e-2,1.64213476274533e-2,1.6407087300942123e-2,1.639286103589234e-2,1.6378668832303937e-2,1.636451069017692e-2,1.6350386609511294e-2,1.6336296590307046e-2,1.6322240632564187e-2,1.6308218736282718e-2,1.6294230901462627e-2,1.6280277128103923e-2,1.626635741620661e-2,1.6252471765770677e-2,1.6238620176796136e-2,1.6224802649282975e-2,1.6211019183231198e-2,1.6197269778640812e-2,1.618355443551181e-2,1.616987315384419e-2,1.615622593363796e-2,1.6142612774893112e-2,1.612902715143677e-2,1.611547300744724e-2,1.61019523858034e-2,1.608846528650525e-2,1.607501170955279e-2,1.6061591654946025e-2,1.6048205122684955e-2,1.6034852112769574e-2,1.6021532625199883e-2,1.6008246659975883e-2,1.5994994217097578e-2,1.5981775296564964e-2,1.596858989837804e-2,1.595543802253681e-2,1.594231966904127e-2,1.5929234837891423e-2,1.591618352908727e-2,1.5903165742628803e-2,1.5890181478516036e-2,1.5877230736748953e-2,1.5864313517327564e-2,1.585142982025187e-2,1.5838579645521867e-2,1.582576299313755e-2,1.5812979863098934e-2,1.5800230255406e-2,1.5787514170058765e-2,1.577483160705722e-2,1.5762182566401366e-2,1.5749567048091207e-2,1.5736985052126735e-2,1.5724431360563645e-2,1.5711904987112744e-2,1.5699411448626015e-2,1.5686950745103453e-2,1.567452287654506e-2,1.5662127842950832e-2,1.564976564432078e-2,1.5637436280654893e-2,1.5625139751953173e-2,1.5612876058215623e-2,1.5600645199442242e-2,1.5588447175633029e-2,1.5576281986787986e-2,1.556414963290711e-2,1.5552050113990405e-2,1.5539983430037867e-2,1.55279495810495e-2,1.5515948567025298e-2,1.5503980387965265e-2,1.5492045043869406e-2,1.5480142534737711e-2,1.5468272860570186e-2,1.5456436021366827e-2,1.5444632017127641e-2,1.5432860847852621e-2,1.542112251354177e-2,1.540941701419509e-2,1.5397744349812576e-2,1.5386104520394232e-2,1.5374497525940058e-2,1.5362923366450048e-2,1.5351379626569763e-2,1.5339858560195492e-2,1.5328369449731582e-2,1.5316912285383648e-2,1.5305487057357311e-2,1.5294093755858187e-2,1.5282732371091899e-2,1.5271402893264053e-2,1.526010531258027e-2,1.5248839619246174e-2,1.5237605803467376e-2,1.5226403855449492e-2,1.5215233765398139e-2,1.5204095523518936e-2,1.5192989120017503e-2,1.5181914545099455e-2,1.5170871788970407e-2,1.5159860841835977e-2,1.514888169390178e-2,1.513793433537344e-2,1.5127018756456567e-2,1.5116134947356783e-2,1.5105282898279703e-2,1.5094462599430938e-2,1.5083674041016116e-2,1.5072917213240849e-2,1.5062192106310756e-2,1.5051498710431448e-2,1.5040837015808547e-2,1.5030207012647673e-2,1.5019608691154438e-2,1.500904204153446e-2,1.4998507053993358e-2,1.4988003718736745e-2,1.4977532025970243e-2,1.4967091965899466e-2,1.4956683528730034e-2,1.4946306704667562e-2,1.4935961483917666e-2,1.4925647856685965e-2,1.4915365813178077e-2,1.4905115343599616e-2,1.48948964381562e-2,1.4884709087053449e-2,1.4874553280496977e-2,1.4864429008692403e-2,1.4854336261845338e-2,1.4844275030161409e-2,1.4834245303846227e-2,1.4824247073105411e-2,1.4814280328144577e-2,1.4804345059169343e-2,1.4794441256385325e-2,1.478456890999814e-2,1.4774728010213406e-2,1.476491854723674e-2,1.475513703061156e-2,1.4745380590540445e-2,1.4735655041527691e-2,1.472596036475159e-2,1.471629654139043e-2,1.4706663552622498e-2,1.4697061379626092e-2,1.4687490003579494e-2,1.4677949405661004e-2,1.4668439567048908e-2,1.4658960468921492e-2,1.4649512092457058e-2,1.4640094418833885e-2,1.4630707429230269e-2,1.4621351104824503e-2,1.4612025426794871e-2,1.4602730376319666e-2,1.4593465934577185e-2,1.4584232082745709e-2,1.4575028802003535e-2,1.4565856073528949e-2,1.4556713878500247e-2,1.4547602198095713e-2,1.4538521013493644e-2,1.4529470305872325e-2,1.4520450056410053e-2,1.4511460246285112e-2,1.4502500856675796e-2,1.4493571868760395e-2,1.44846732637172e-2,1.4475805022724502e-2,1.446696712696059e-2,1.4458159557603753e-2,1.4449382295832288e-2,1.4440635322824477e-2,1.4431918619758618e-2,1.4423232167813e-2,1.441457594816591e-2,1.440594994199564e-2,1.4397354130480485e-2,1.4388788494798728e-2,1.4380253016128665e-2,1.4371747675648583e-2,1.436327245453678e-2,1.4354827333971538e-2,1.4346412295131148e-2,1.4338027319193909e-2,1.4329672387338102e-2,1.4321347480742022e-2,1.4313052580583959e-2,1.4304787668042206e-2,1.429655272429505e-2,1.4288347730520783e-2,1.4280172667897694e-2,1.4272027517604077e-2,1.4263912260818221e-2,1.4255825566731052e-2,1.4247767484721369e-2,1.4239739106154182e-2,1.4231740409878927e-2,1.4223771374745044e-2,1.4215831979601976e-2,1.4207922203299164e-2,1.4200042024686046e-2,1.419219142261206e-2,1.4184370375926653e-2,1.4176578863479259e-2,1.4168816864119322e-2,1.4161084356696283e-2,1.4153381320059577e-2,1.4145707733058649e-2,1.4138063574542939e-2,1.4130448823361884e-2,1.4122863458364929e-2,1.4115307458401513e-2,1.4107780802321074e-2,1.4100283468973053e-2,1.4092815437206896e-2,1.4085376685872035e-2,1.407796719381791e-2,1.407058693989397e-2,1.4063235902949651e-2,1.405591406183439e-2,1.404862139539763e-2,1.4041357882488814e-2,1.4034123501957376e-2,1.4026918232652763e-2,1.4019742053424412e-2,1.4012594943121764e-2,1.4005476880594257e-2,1.3998387844691335e-2,1.3991327814262438e-2,1.3984296768157002e-2,1.3977294685224474e-2,1.3970321544314289e-2,1.3963377324275888e-2,1.3956462003958711e-2,1.3949575562212203e-2,1.39427179778858e-2,1.3935889229828942e-2,1.3929089296891073e-2,1.3922318157921628e-2,1.3915575791770052e-2,1.3908862177285784e-2,1.3902177293318265e-2,1.3895521118716933e-2,1.3888893632331228e-2,1.3882294813010593e-2,1.3875724639604469e-2,1.3869183090962293e-2,1.3862670145933507e-2,1.3856185783367555e-2,1.3849730716620781e-2,1.3843304550228627e-2,1.3836906959745206e-2,1.3830537925008888e-2,1.3824197425858043e-2,1.3817885442131042e-2,1.3811601953666255e-2,1.3805346940302055e-2,1.3799120381876808e-2,1.3792922258228889e-2,1.3786752549196667e-2,1.3780611234618512e-2,1.3774498294332797e-2,1.3768413708177892e-2,1.3762357455992169e-2,1.3756329517613995e-2,1.3750329872881743e-2,1.3744358501633785e-2,1.3738415383708489e-2,1.373250049894423e-2,1.3726613827179374e-2,1.3720755348252294e-2,1.371492504200136e-2,1.3709122888264947e-2,1.370334886688142e-2,1.369760295768915e-2,1.369188514052651e-2,1.3686195395231868e-2,1.36805337016436e-2,1.3674900039600077e-2,1.3669294388939664e-2,1.3663716729500732e-2,1.3658167041121659e-2,1.3652645303640808e-2,1.3647151496896553e-2,1.3641685600727264e-2,1.363624759497131e-2,1.3630837459467067e-2,1.36254551740529e-2,1.3620100718567186e-2,1.3614774072848291e-2,1.3609475216734584e-2,1.3604204130064442e-2,1.3598960792676232e-2,1.3593745184408325e-2,1.358855728509909e-2,1.3583397074586901e-2,1.3578264532710127e-2,1.3573159639307143e-2,1.3568082374216313e-2,1.3563032717276009e-2,1.3558010648324606e-2,1.3553016147200473e-2,1.3548049193741979e-2,1.3543109767787494e-2,1.3538197849175392e-2,1.3533315086958321e-2,1.3528460140219299e-2,1.3523632744613073e-2,1.3518832881785164e-2,1.3514060533381094e-2,1.3509315681046385e-2,1.3504598306426559e-2,1.3499908391167138e-2,1.3495245916913638e-2,1.3490610865311586e-2,1.3486003218006502e-2,1.3481422956643908e-2,1.3476870062869323e-2,1.347234451832827e-2,1.3467846304666273e-2,1.3463375403528849e-2,1.3458931796561519e-2,1.3454515465409806e-2,1.3450126391719235e-2,1.3445764557135325e-2,1.3441429943303591e-2,1.3437122531869565e-2,1.343284230447876e-2,1.3428589242776704e-2,1.3424363328408913e-2,1.3420164543020911e-2,1.341599286825822e-2,1.341184828576636e-2,1.3407730777190853e-2,1.340364032417722e-2,1.3399576908370982e-2,1.3395540511417661e-2,1.339153111496278e-2,1.3387548700651857e-2,1.3383593250130414e-2,1.3379664745043977e-2,1.3375763167038061e-2,1.337188849775819e-2,1.336804071884989e-2,1.3364219811958676e-2,1.336042575873007e-2,1.3356658540809594e-2,1.3352918139842773e-2,1.3349204537475125e-2,1.3345517715352171e-2,1.3341857655119436e-2,1.3338224338422435e-2,1.3334617746906698e-2,1.3331037862217739e-2,1.3327484666001083e-2,1.3323958139902248e-2,1.3320458265566762e-2,1.331698502464014e-2,1.3313538398767906e-2,1.331011836959558e-2,1.3306724965013486e-2,1.3303359410417492e-2,1.330002046853019e-2,1.329670812224685e-2,1.3293422354462767e-2,1.329016314807322e-2,1.3286930485973498e-2,1.3283724351058882e-2,1.3280544726224659e-2,1.3277391594366113e-2,1.3274264938378527e-2,1.3271164741157188e-2,1.3268090985597381e-2,1.3265043654594388e-2,1.3262022731043497e-2,1.325902819783999e-2,1.3256060037879151e-2,1.3253118234056267e-2,1.3250202769266622e-2,1.3247313626405502e-2,1.324445078836819e-2,1.324161423804997e-2,1.3238803958346127e-2,1.3236019932151948e-2,1.3233262142362714e-2,1.3230530571873712e-2,1.3227825203580228e-2,1.3225146020377545e-2,1.3222493005160946e-2,1.3219866140825718e-2,1.3217265410267147e-2,1.3214690796380515e-2,1.3212142282061107e-2,1.3209619850204206e-2,1.32071234837051e-2,1.3204653165459074e-2,1.3202208878361408e-2,1.3199790605307394e-2,1.3197398329192308e-2,1.3195032032911445e-2,1.3192691699360078e-2,1.3190377311433498e-2,1.3188088852026991e-2,1.3185826304035841e-2,1.3183589650355331e-2,1.3181378873880744e-2,1.3179193957507369e-2,1.3177034884130488e-2,1.3174901636645387e-2,1.3172794197947348e-2,1.3170712550931659e-2,1.3168656678493602e-2,1.3166626563528464e-2,1.3164622188931531e-2,1.3162643537598082e-2,1.3160690592423406e-2,1.3158763202296288e-2,1.3156860935617265e-2,1.3154984288223674e-2,1.3153133242419669e-2,1.3151307780510385e-2,1.3149507884801907e-2,1.314773353760129e-2,1.3145984721216553e-2,1.3144261417956674e-2,1.3142563610131592e-2,1.3140891280052221e-2,1.3139244410030422e-2,1.3137622982379032e-2,1.313602697941185e-2,1.3134456383443628e-2,1.3132911176790092e-2,1.3131391341767927e-2,1.3129896860694783e-2,1.3128427715889268e-2,1.3126983889670958e-2,1.3125565364360393e-2,1.3124172122279074e-2,1.3122804145749465e-2,1.3121461417094993e-2,1.312014391864005e-2,1.3118851632709988e-2,1.3117584541631127e-2,1.3116342627730747e-2,1.3115125873337094e-2,1.3113934260779368e-2,1.3112767772387743e-2,1.3111626390493354e-2,1.3110510097428297e-2,1.310941887552563e-2,1.3108352707119379e-2,1.3107311574544523e-2,1.3106295460137021e-2,1.310530434623378e-2,1.3104338215172675e-2,1.3103397049292547e-2,1.3102480830933197e-2,1.3101589542435389e-2,1.3100723166140856e-2,1.3099881684392287e-2,1.3099065079533337e-2,1.3098273333908624e-2,1.3097506429863728e-2,1.3096764349745195e-2,1.3096047075900535e-2,1.3095354590678215e-2,1.3094686876427671e-2,1.3094043915499298e-2,1.309342569024446e-2,1.309283218301548e-2,1.3092263376165642e-2,1.30917192520492e-2,1.3091199793021363e-2,1.3090704981438314e-2,1.3090234799657185e-2,1.3089789230036087e-2,1.3089368254934078e-2,1.3088971856711193e-2,1.308860001772842e-2,1.3088252720347719e-2,1.3087929946932007e-2,1.3087631679845165e-2,1.308735790145204e-2,1.308710859411844e-2,1.3086883740211138e-2,1.3086683322097866e-2,1.3086507322147323e-2,1.3086355722729173e-2,1.3086228506214036e-2,1.3086125654973507e-2,1.3086047151380127e-2,1.3085992977807416e-2,1.3085963116629854e-2,1.3085957550222875e-2,1.3085976260962884e-2,1.3086019231227252e-2,1.3086086443394306e-2,1.308617787984334e-2,1.308629352295461e-2,1.3086433355109338e-2,1.3086597358689701e-2,1.3086785516078852e-2,1.3086997809660897e-2,1.308723422182091e-2,1.3087494734944922e-2,1.3087779331419937e-2,1.3088087993633916e-2,1.3088420703975784e-2,1.3088777444835428e-2,1.3089158198603701e-2,1.3089562947672417e-2,1.3089991674434356e-2,1.3090444361283258e-2,1.3090920990613828e-2,1.3091421544821732e-2,1.3091946006303604e-2,1.3092494357457034e-2,1.3093066580680582e-2,1.3093661234272528e-2,1.309427341470216e-2,1.309490913078438e-2,1.3095568360380448e-2,1.3096251081326603e-2,1.3096957271434088e-2,1.3097686908489135e-2,1.3098439970252958e-2,1.3099216434461767e-2,1.3100016278826763e-2,1.3100839481034137e-2,1.3101686018745068e-2,1.3102555869595734e-2,1.3103449011197291e-2,1.3104365421135892e-2,1.3105305076972685e-2,1.3106267956243799e-2,1.3107254036460361e-2,1.3108263295108488e-2,1.3109295709649285e-2,1.3110351257518844e-2,1.311142991612826e-2,1.3112531662863601e-2,1.311365647508594e-2,1.3114804330131334e-2,1.3115975205310833e-2,1.3117169077910478e-2,1.3118385925191297e-2,1.3119625724389308e-2,1.3120888452715529e-2,1.3122174087355956e-2,1.3123482605471585e-2,1.3124813984198395e-2,1.3126173880156498e-2,1.3127562420418334e-2,1.3128972945417738e-2,1.3130406557199336e-2,1.313186388374881e-2,1.3133343616091721e-2,1.3134845754228066e-2,1.3136370298157847e-2,1.3137917247881064e-2,1.3139486603397718e-2,1.3141078364707808e-2,1.314269253181133e-2,1.3144329104708287e-2,1.3145988083398681e-2,1.3147669467882513e-2,1.314937065430726e-2,1.315109359206522e-2,1.3152838707579093e-2,1.3154606000848872e-2,1.315639547187456e-2,1.315820712065616e-2,1.3160040947193669e-2,1.3161896951487086e-2,1.3163775133536415e-2,1.3165675493341652e-2,1.31675980309028e-2,1.3169542746219858e-2,1.3171509639292823e-2,1.3173498710121698e-2,1.3175509958706482e-2,1.317754338504718e-2,1.3179598989143785e-2,1.3181676770996298e-2,1.3183776730604722e-2,1.3185898867969057e-2,1.3188043183089299e-2,1.3190209675965452e-2,1.3192398346597512e-2,1.3194609194985484e-2,1.3196842221129367e-2,1.3199097425029156e-2,1.3201366366858435e-2,1.3203656741005808e-2,1.320596865595976e-2,1.3208302111720291e-2,1.3210657108287399e-2,1.3213033645661081e-2,1.3215431723841344e-2,1.3217851342828183e-2,1.32202925026216e-2,1.3222755203221595e-2,1.3225239444628169e-2,1.3227745226841319e-2,1.3230272549861049e-2,1.3232821413687356e-2,1.3235391818320239e-2,1.3237983763759701e-2,1.324059725000574e-2,1.3243232277058356e-2,1.3245888844917553e-2,1.3248566953583323e-2,1.3251266603055676e-2,1.3253987793334601e-2,1.325673052442011e-2,1.3259494796312193e-2,1.3262280609010853e-2,1.3265085591040258e-2,1.3267893992012812e-2,1.3270722910626725e-2,1.3273572346882e-2,1.3276442300778636e-2,1.3279332772316634e-2,1.3282243761495994e-2,1.3285175268316716e-2,1.3288127292778796e-2,1.329109983488224e-2,1.3294092894627045e-2,1.3297106472013211e-2,1.3300140567040738e-2,1.330319517970963e-2,1.330627031001988e-2,1.3309365957971489e-2,1.3312482123564465e-2,1.33156188067988e-2,1.3318776007674497e-2,1.3321953726191554e-2,1.3325151962349973e-2,1.3328370716149755e-2,1.3331609987590896e-2,1.3334869776673398e-2,1.3338150083397265e-2,1.3341450907762488e-2,1.3344772249769076e-2,1.3348114109417025e-2,1.3351476486706336e-2,1.3354859381637009e-2,1.3358262794209042e-2,1.3361686724422435e-2,1.3365131172277191e-2,1.3368596137773308e-2,1.3372081620910787e-2,1.337558762168963e-2,1.337911414010983e-2,1.3382661176171392e-2,1.3386228729874317e-2,1.3389808614439285e-2,1.3393388755127317e-2,1.3396987840824976e-2,1.340060585950349e-2,1.34042427991341e-2,1.3407898647688033e-2,1.3411573393136528e-2,1.3415267023450817e-2,1.3418979526602136e-2,1.342271089056172e-2,1.3426461103300796e-2,1.3430230152790603e-2,1.3434018027002375e-2,1.3437824713907346e-2,1.3441650201476751e-2,1.3445494477681818e-2,1.3449357530493792e-2,1.3453239347883896e-2,1.345713991782337e-2,1.3461059228283449e-2,1.346499726723536e-2,1.3468954022650345e-2,1.3472929482499634e-2,1.3476923634754464e-2,1.3480936467386065e-2,1.3484967968365671e-2,1.3489018125664519e-2,1.3493086927253843e-2,1.3497174361104874e-2,1.3501280415188848e-2,1.3505405077477e-2,1.3509548335940565e-2,1.3513710178550771e-2,1.3517890593278856e-2,1.3522089568096056e-2,1.3526307090973605e-2,1.353054314988273e-2,1.3534797732794673e-2,1.3539070827680666e-2,1.354336242251194e-2,1.3547672505259728e-2,1.3552001063895272e-2,1.3556348086389803e-2,1.3560713560714546e-2,1.3565097474840747e-2,1.3569499816739633e-2,1.3573920574382442e-2,1.3578359735740406e-2,1.358281728878476e-2,1.3587293221486735e-2,1.359178752181757e-2,1.3596300177748492e-2,1.3600831177250743e-2,1.360538050829555e-2,1.3609948158854154e-2,1.3614534116897782e-2,1.3619138370397672e-2,1.362376090732506e-2,1.3628401715651176e-2,1.3633040487285017e-2,1.363768009039944e-2,1.3642336054045155e-2,1.3647008335101685e-2,1.3651696890448553e-2,1.3656401676965281e-2,1.36611226515314e-2,1.3665859771026426e-2,1.3670612992329885e-2,1.3675382272321304e-2,1.3680167567880208e-2,1.3684968835886116e-2,1.3689786033218552e-2,1.3694619116757045e-2,1.3699468043381114e-2,1.3704332769970287e-2,1.3709213253404086e-2,1.3714109450562034e-2,1.3719021318323655e-2,1.3723948813568476e-2,1.3728891893176016e-2,1.3733850514025802e-2,1.373882463299736e-2,1.3743814206970212e-2,1.3748819192823879e-2,1.375383954743789e-2,1.3758875227691763e-2,1.376392619046503e-2,1.3768992392637206e-2,1.3774073791087823e-2,1.3779170342696401e-2,1.3784282004342462e-2,1.3789408732905534e-2,1.3794550485265138e-2,1.3799707218300799e-2,1.3804878888892043e-2,1.381006545391839e-2,1.381526687025937e-2,1.38204830947945e-2,1.3825714084403305e-2,1.3830959795965313e-2,1.3836220186360045e-2,1.3841495212467025e-2,1.3846784831165783e-2,1.3852088999335833e-2,1.3857407673856703e-2,1.3862740811607918e-2,1.3868088369469005e-2,1.3873450304319482e-2,1.3878826573038874e-2,1.3884217132506708e-2,1.3889621939602505e-2,1.3895040951205794e-2,1.390047412419609e-2,1.3905921415452925e-2,1.3911382781855825e-2,1.39168581802843e-2,1.3922347567617888e-2,1.3927850900736108e-2,1.3933346675403977e-2,1.3938852100436824e-2,1.394437095441079e-2,1.3949901743306369e-2,1.3955444264198908e-2,1.3960998520005426e-2,1.3966564651432279e-2,1.3972142658479467e-2,1.3977732541146998e-2,1.3983334299434864e-2,1.3988947933343068e-2,1.399457344287161e-2,1.4000210828020497e-2,1.4005860088789715e-2,1.4011521225179275e-2,1.4017192591734477e-2,1.40228630693759e-2,1.40285444239102e-2,1.4034236655337375e-2,1.403993976365743e-2,1.4045653748870362e-2,1.4051378610976169e-2,1.405711434997485e-2,1.4062860965866413e-2,1.406861845865085e-2,1.4074386828328164e-2,1.4080166074898356e-2,1.4085956198361426e-2,1.409175719871737e-2,1.4097569075966194e-2,1.4103391830107892e-2,1.4109225461142471e-2,1.4115069969069924e-2,1.4120925353890255e-2,1.4126791615603458e-2,1.4132668754209545e-2,1.4138556769708505e-2,1.4144455662100342e-2,1.4150365431385058e-2,1.4156286077562648e-2,1.4162217600633117e-2,1.4168160000596461e-2,1.4174113277452684e-2,1.4180042994501652e-2,1.41859472020558e-2,1.4191859744504196e-2,1.4197780621846831e-2,1.4203709834083712e-2,1.4209647381214835e-2,1.42155932632402e-2,1.4221547480159814e-2,1.4227510031973667e-2,1.4233480918681766e-2,1.423946014028411e-2,1.4245447696780695e-2,1.4251443588171528e-2,1.42574478144566e-2,1.4263460375635917e-2,1.426948127170948e-2,1.4275510502677283e-2,1.428154806853933e-2,1.4287593969295622e-2,1.429364820494616e-2,1.4299710775490939e-2,1.430578168092996e-2,1.4311860921263228e-2,1.4317948496490738e-2,1.4324044406612491e-2,1.4330148651628488e-2,1.4336261231538732e-2,1.4342382146343216e-2,1.4348511396041947e-2,1.4354648980634918e-2,1.4360794900122134e-2,1.4366949154503593e-2,1.4373111743779296e-2,1.4379282667949245e-2,1.4385461927013435e-2,1.4391649520971871e-2,1.4397845449824549e-2,1.440404971357147e-2,1.4410262312212636e-2,1.4416483245748046e-2,1.44227125141777e-2,1.4428950117501596e-2,1.4435196055719737e-2,1.4441450328832121e-2,1.4447712936838749e-2,1.4453983879739622e-2,1.4460263157534736e-2,1.4466550770224094e-2,1.4472846717807698e-2,1.4479151000285543e-2,1.4485463617657632e-2,1.4491784569923965e-2,1.4498113857084544e-2,1.4504451479139365e-2,1.451071113159232e-2,1.4516950682099758e-2,1.452319448972116e-2,1.452944255445653e-2,1.4535694876305863e-2,1.454195145526916e-2,1.4548212291346422e-2,1.4554477384537646e-2,1.4560746734842837e-2,1.4567020342261993e-2,1.4573298206795114e-2,1.4579580328442197e-2,1.4585866707203247e-2,1.4592157343078258e-2,1.4598452236067235e-2,1.4604751386170178e-2,1.4611054793387082e-2,1.461736245771795e-2,1.4623674379162786e-2,1.4629990557721583e-2,1.4636310993394349e-2,1.4642635686181077e-2,1.464896463608177e-2,1.4655297843096425e-2,1.4661635307225047e-2,1.4667977028467631e-2,1.4674323006824183e-2,1.4680673242294695e-2,1.4687027734879173e-2,1.4693386484577617e-2,1.4699749491390024e-2,1.4706116755316396e-2,1.4712488276356734e-2,1.4718864054511034e-2,1.4725244089779297e-2,1.4731628382161528e-2,1.4738016931657723e-2,1.4744409738267879e-2,1.4750806801992004e-2,1.4757208122830087e-2,1.4763613700782139e-2,1.4770023535848154e-2,1.4776437628028136e-2,1.4782855977322082e-2,1.4789278583729991e-2,1.4795705447251863e-2,1.48021365678877e-2,1.4808571945637504e-2,1.4815011580501272e-2,1.4821455472479e-2,1.4827903621570694e-2,1.4834356027776356e-2,1.4840812691095981e-2,1.4847270446927666e-2,1.4853674537852904e-2,1.4860078818027147e-2,1.4866483287450388e-2,1.4872887946122633e-2,1.487929279404388e-2,1.488569783121413e-2,1.4892103057633383e-2,1.4898508473301639e-2,1.4904914078218897e-2,1.4911319872385156e-2,1.4917725855800422e-2,1.4924132028464687e-2,1.4930538390377956e-2,1.4936944941540227e-2,1.4943351681951503e-2,1.4949758611611776e-2,1.4956165730521057e-2,1.4962573038679336e-2,1.4968980536086623e-2,1.4975388222742908e-2,1.4981796098648196e-2,1.4988204163802487e-2,1.4994612418205783e-2,1.5001020861858082e-2,1.5007429494759382e-2,1.501383831690968e-2,1.5020247328308988e-2,1.5026656528957294e-2,1.503305973319382e-2,1.503941884165418e-2,1.504577479483024e-2,1.5052127592721995e-2,1.505847723532945e-2,1.5064823722652599e-2,1.5071167054691453e-2,1.5077507231445998e-2,1.5083844252916246e-2,1.5090178119102193e-2,1.5096508830003831e-2,1.5102836385621172e-2,1.5109160785954208e-2,1.5115482031002946e-2,1.5121800120767382e-2,1.5128115055247512e-2,1.5134426834443344e-2,1.5140735458354872e-2,1.51470409269821e-2,1.5153343240325022e-2,1.5159642398383645e-2,1.5165938401157967e-2,1.5172231248647985e-2,1.5178520940853701e-2,1.5184807477775116e-2,1.5191090859412228e-2,1.519737108576504e-2,1.520364815683355e-2,1.5209922072617755e-2,1.5216183900260994e-2,1.5222405217457519e-2,1.5228620326901506e-2,1.5234829228592948e-2,1.5241031922531857e-2,1.524722840871822e-2,1.525341868715205e-2,1.525960275783334e-2,1.5265780620762087e-2,1.5271952275938298e-2,1.5278117723361968e-2,1.5284276963033099e-2,1.5290429994951692e-2,1.5296576819117749e-2,1.5302717435531259e-2,1.5308851844192234e-2,1.5314980045100669e-2,1.5321102038256564e-2,1.5327217823659922e-2,1.5333327401310742e-2,1.5339430771209018e-2,1.5345527933354754e-2,1.5351618887747956e-2,1.5357703634388615e-2,1.5363782173276734e-2,1.536985450441232e-2,1.537592062779536e-2,1.5381980543425863e-2,1.5388034251303827e-2,1.5394069924916669e-2,1.5400065970757267e-2,1.540605236401553e-2,1.5412029058992392e-2,1.5417996009988767e-2,1.5423953171305581e-2,1.542990049724376e-2,1.5435837942104227e-2,1.5441765460187907e-2,1.5447683005795722e-2,1.5453590533228596e-2,1.5459487996787454e-2,1.5465375350773223e-2,1.5471252549486818e-2,1.5477119547229171e-2,1.5482976298301202e-2,1.5488822757003837e-2,1.5494658877638002e-2,1.550048461450461e-2,1.55062999219046e-2,1.5512104754138884e-2,1.5517899065508392e-2,1.5523682810314047e-2,1.5529455942856771e-2,1.5535218417437489e-2,1.5540970188357128e-2,1.5546711209916604e-2,1.5552441436416852e-2,1.5558160822158783e-2,1.5563869321443333e-2,1.5569566888571418e-2,1.5575253477843965e-2,1.5580929043561896e-2,1.5586593540026138e-2,1.5592246921537609e-2,1.559788914239724e-2,1.5603520156905951e-2,1.5609139919364669e-2,1.5614748384074312e-2,1.562034550533581e-2,1.562593123745008e-2,1.5631505534718055e-2,1.5637068351440655e-2,1.56426196419188e-2,1.564815936045342e-2,1.565368746134543e-2,1.5659203898895763e-2,1.566470862740534e-2,1.5670201601175084e-2,1.5675682774505918e-2,1.5681122435094605e-2,1.56865477262139e-2,1.5691959215429922e-2,1.569735682068313e-2,1.570274045991399e-2,1.5708110051062946e-2,1.5713465512070472e-2,1.571880676087702e-2,1.572413371542304e-2,1.5729446293649006e-2,1.5734744413495365e-2,1.574002799290258e-2,1.574529694981111e-2,1.5750551202161407e-2,1.5755790667893937e-2,1.5761015264949156e-2,1.576622491126752e-2,1.5771419524789488e-2,1.5776599023455525e-2,1.578176332520608e-2,1.578691234798162e-2,1.5792046009722595e-2,1.5797164228369468e-2,1.5802266921862693e-2,1.5807354008142736e-2,1.5812425405150054e-2,1.58174810308251e-2,1.5822520803108336e-2,1.582754463994022e-2,1.583255245926121e-2,1.5837544179011762e-2,1.584251971713234e-2,1.5847478991563396e-2,1.5852421920245396e-2,1.5857348421118793e-2,1.5862258412124044e-2,1.586715181120161e-2,1.587202853629195e-2,1.5876888505335526e-2,1.5881731636272788e-2,1.5886557847044194e-2,1.5891367055590216e-2,1.5896159179851297e-2,1.59009341377679e-2,1.5905691847280492e-2,1.5910432226329523e-2,1.591515519285545e-2,1.5919860664798734e-2,1.5924548560099835e-2,1.5929214829243605e-2,1.593386120514859e-2,1.5938489399231377e-2,1.5943099322390134e-2,1.594769088552302e-2,1.595226399952822e-2,1.595681857530388e-2,1.596135452374818e-2,1.5965871755759295e-2,1.597037018223538e-2,1.5974849714074608e-2,1.5979310262175146e-2,1.5983751737435162e-2,1.5988174050752826e-2,1.59925771130263e-2,1.5996960835153763e-2,1.6001325128033372e-2,1.60056699025633e-2,1.600999506964171e-2,1.6014300540166778e-2,1.6018586225036664e-2,1.6022852035149544e-2,1.6027097881403576e-2,1.6031323674696934e-2,1.603552932592778e-2,1.6039714745994294e-2,1.6043879845794633e-2,1.604802453622697e-2,1.605214872818947e-2,1.6056252332580304e-2,1.6060335260297633e-2,1.606439742223963e-2,1.6068438729304465e-2,1.60724590923903e-2,1.6076458422395315e-2,1.6080436630217663e-2,1.6084393626755514e-2,1.6088329322907047e-2,1.609224362957042e-2,1.6096136457643802e-2,1.610000771802536e-2,1.6103857321613266e-2,1.6107685179305685e-2,1.611149120200079e-2,1.6115275300596744e-2,1.6119037385991714e-2,1.612277736908387e-2,1.6126495160771376e-2,1.6130190671952406e-2,1.6133868252180772e-2,1.613753096067939e-2,1.614117183495628e-2,1.6144790799989567e-2,1.614838778075737e-2,1.6151962702237805e-2,1.6155515489408998e-2,1.6159046067249074e-2,1.6162554360736145e-2,1.616604029484834e-2,1.6169503794563785e-2,1.617294478486059e-2,1.6176363190716886e-2,1.617975893711079e-2,1.6183131949020425e-2,1.6186482151423917e-2,1.6189809469299377e-2,1.619311382762494e-2,1.6196395151378717e-2,1.6199653365538833e-2,1.6202888395083413e-2,1.6206100164990567e-2,1.6209288600238434e-2,1.6212453625805125e-2,1.621559516666876e-2,1.621871314780747e-2,1.6221807494199363e-2,1.6224878130822577e-2,1.6227924982655222e-2,1.6230947974675423e-2,1.62339470318613e-2,1.623692207919098e-2,1.623987304164258e-2,1.6242799844194224e-2,1.6245702411824027e-2,1.624858066951012e-2,1.6251434542230617e-2,1.6254263954963648e-2,1.6257068832687325e-2,1.6259849100379777e-2,1.626260468301912e-2,1.6265335505583484e-2,1.6268041493050986e-2,1.6270722570399743e-2,1.6273378662607883e-2,1.6276009694653523e-2,1.627861559151479e-2,1.6281196278169797e-2,1.628375167959668e-2,1.6286283215845857e-2,1.6288805373388254e-2,1.629130307434952e-2,1.629377626462114e-2,1.6296224890094593e-2,1.6298648896661376e-2,1.6301048230212976e-2,1.6303422836640866e-2,1.630577266183654e-2,1.630809765169149e-2,1.631039775209719e-2,1.6312672908945138e-2,1.6314923068126815e-2,1.6317148175533706e-2,1.6319348177057297e-2,1.6321523018589072e-2,1.632367264602053e-2,1.6325797005243142e-2,1.6327896042148397e-2,1.632996970262779e-2,1.6332017932572798e-2,1.633404067787491e-2,1.6336037884425614e-2,1.6338009498116396e-2,1.6339955464838737e-2,1.634187573048413e-2,1.634377024094406e-2,1.6345638942110007e-2,1.6347481779873465e-2,1.6349298700125917e-2,1.6351089648758848e-2,1.6352854571663744e-2,1.6354593414732096e-2,1.6356306123855382e-2,1.6357992644925098e-2,1.6359652923832717e-2,1.6361286906469742e-2,1.6362894538727645e-2,1.6364475766497917e-2,1.636603053567205e-2,1.6367558792141516e-2,1.6369060481797815e-2,1.637053555053243e-2,1.637198394423684e-2,1.637340560880254e-2,1.6374800490121015e-2,1.6376168534083742e-2,1.637750968658222e-2,1.6378823893507928e-2,1.6380111100752354e-2,1.638138731340854e-2,1.638264175049239e-2,1.6383870275128668e-2,1.6385072857667805e-2,1.638624946846025e-2,1.6387400077856426e-2,1.6388524656206778e-2,1.6389623173861737e-2,1.6390695601171748e-2,1.6391741908487235e-2,1.6392762066158646e-2,1.6393756044536415e-2,1.6394723813970974e-2,1.6395665344812762e-2,1.6396580607412215e-2,1.6397469572119773e-2,1.6398332209285865e-2,1.6399168489260936e-2,1.639997838239542e-2,1.6400761859039745e-2,1.640151888954436e-2,1.640224109544644e-2,1.6402922002548035e-2,1.6403577632705984e-2,1.640420659801112e-2,1.6404806530095597e-2,1.6405380538547898e-2,1.6405928623368028e-2,1.6406450784555993e-2,1.6406947022111783e-2,1.64074173360354e-2,1.640786172632685e-2,1.6408280192986128e-2,1.6408672736013236e-2,1.6409039355408172e-2,1.6409380051170933e-2,1.6409694823301527e-2,1.6409983671799952e-2,1.6410246596666202e-2,1.6410482149803847e-2,1.641069162804684e-2,1.641087507195705e-2,1.641103248153447e-2,1.6411163856779105e-2,1.6411269197690957e-2,1.6411348504270017e-2,1.641140177651629e-2,1.641142901442978e-2,1.6411430218010482e-2,1.6411405387258396e-2,1.641135452217352e-2,1.641127762275586e-2,1.6411174689005416e-2,1.641104572092218e-2,1.641089071850616e-2,1.6410709681757354e-2,1.641050261067576e-2,1.641026950526138e-2,1.6410010365514212e-2,1.6409725191434257e-2,1.6409413983021516e-2,1.6409076740275988e-2,1.6408713463197673e-2,1.640832415178657e-2,1.6407908876317955e-2,1.6407471187793975e-2,1.64070078125495e-2,1.640651875852947e-2,1.6406004033678846e-2,1.640546364594257e-2,1.6404897603265585e-2,1.6404305913592845e-2,1.6403688584869295e-2,1.6403045625039886e-2,1.6402377042049568e-2,1.640168284384329e-2,1.6400963038365995e-2,1.640021763356263e-2,1.6399446637378152e-2,1.6398650057757504e-2,1.6397827902645632e-2,1.6396980179987492e-2,1.6396106897728024e-2,1.6395208063812183e-2,1.639428368618491e-2,1.6393333772791164e-2,1.639235833157588e-2,1.6391357370484017e-2,1.639033089746052e-2,1.6389278920450338e-2,1.6388201447398415e-2,1.6387098486249706e-2,1.6385970044949155e-2,1.638481613144171e-2,1.6383636753672326e-2,1.638243191958594e-2,1.638120163712751e-2,1.6379945914241977e-2,1.6378664758874298e-2,1.6377358178969414e-2,1.6376026182472275e-2,1.6374668777327833e-2,1.637328597148103e-2,1.637187777287682e-2,1.637044418946015e-2,1.6368985229175965e-2,1.6367507422196996e-2,1.6366005934546353e-2,1.6364479661641968e-2,1.636292862462681e-2,1.636135284464386e-2,1.635975234283609e-2,1.6358127140346485e-2,1.635647725831801e-2,1.6354802717893652e-2,1.635310354021638e-2,1.6351379746429175e-2,1.634963135767501e-2,1.634785839509686e-2,1.6346060879837705e-2,1.6344238833040522e-2,1.6342392275848286e-2,1.634052122940397e-2,1.6338625714850556e-2,1.633670575333102e-2,1.633476136598833e-2,1.633279257396547e-2,1.6330799398405416e-2,1.6328781860451145e-2,1.6326739981245626e-2,1.6324673781931844e-2,1.632258328365277e-2,1.6320468507551384e-2,1.631832947477066e-2,1.6316166206453576e-2,1.6313978723743107e-2,1.6311767047782227e-2,1.6309531199713918e-2,1.6307271200681154e-2,1.630498707182691e-2,1.630267883429416e-2,1.6300346509225887e-2,1.6297990117765063e-2,1.6295609681054663e-2,1.629320522023767e-2,1.6290776756457053e-2,1.6288324310855792e-2,1.6285855439514607e-2,1.6283366909468855e-2,1.6280855285319917e-2,1.6278320607448177e-2,1.6275762916234032e-2,1.6273182252057854e-2,1.6270578655300034e-2,1.6267952166340967e-2,1.6265302825561028e-2,1.6262630673340602e-2,1.6259935750060087e-2,1.625721809609986e-2,1.6254477751840316e-2,1.625171475766183e-2,1.6248929153944793e-2,1.6246120981069596e-2,1.624329027941662e-2,1.624043708936625e-2,1.623756145129888e-2,1.623466340559489e-2,1.6231742992634666e-2,1.62288002527986e-2,1.622583522646707e-2,1.6222847954020465e-2,1.6219838475839174e-2,1.621680683230358e-2,1.621375306379408e-2,1.6210677210691044e-2,1.6207579313374864e-2,1.6204459412225935e-2,1.6201317547624633e-2,1.619815375995135e-2,1.6194968089586467e-2,1.6191760576910377e-2,1.6188531262303463e-2,1.6185280186146105e-2,1.6182007388818705e-2,1.617871291070163e-2,1.6175396792175282e-2,1.617205907362004e-2,1.616869979541629e-2,1.6165323944829547e-2,1.6161932007105594e-2,1.6158519357816155e-2,1.6155086054375413e-2,1.6151632154197564e-2,1.6148157714696784e-2,1.614466279328727e-2,1.6141147447383198e-2,1.6137611734398764e-2,1.6134055711748148e-2,1.6130479436845545e-2,1.6126882967105138e-2,1.6123266359941112e-2,1.6119629672767657e-2,1.611597296299896e-2,1.611229628804921e-2,1.610859970533259e-2,1.610488327226329e-2,1.6101147046255492e-2,1.6097391084723387e-2,1.609361544508117e-2,1.6089820184743014e-2,1.608600536112311e-2,1.6082171110822278e-2,1.607831754225943e-2,1.6074445152483238e-2,1.6070554334791404e-2,1.6066644355538357e-2,1.60627158251717e-2,1.60587687480824e-2,1.605480312427045e-2,1.6050818953735856e-2,1.6046816236478613e-2,1.6042794972498726e-2,1.6038755161796196e-2,1.603469680437102e-2,1.6030619900223194e-2,1.602652444935273e-2,1.6022416065222436e-2,1.6018294241167665e-2,1.6014154683415507e-2,1.600999739196597e-2,1.6005822366819054e-2,1.6001629607974754e-2,1.5997419115433075e-2,1.5993190889194018e-2,1.5988944929257575e-2,1.598468123562375e-2,1.598039980829255e-2,1.597610064726396e-2,1.5971783752537997e-2,1.596744912411465e-2,1.5963096761993922e-2,1.5958726666175815e-2,1.595433883666032e-2,1.5949933273447448e-2,1.59455099765372e-2,1.5941068945929567e-2,1.5936610181624553e-2,1.5932133683622153e-2,1.5927639451922382e-2,1.5923127486525225e-2,1.591860313089758e-2,1.5914074568272228e-2,1.5909529731663118e-2,1.590496862107024e-2,1.5900391236493602e-2,1.58957975779332e-2,1.5891187645389042e-2,1.5886561438861118e-2,1.5881918958349433e-2,1.5877260203853983e-2,1.5872585175374775e-2,1.5867893872911803e-2,1.5863186296465066e-2,1.5858462446034567e-2,1.585372232162031e-2,1.584896592322229e-2,1.5844193250840508e-2,1.5839404304474964e-2,1.583459908412566e-2,1.582977758979259e-2,1.5824939821475755e-2,1.5820085779175163e-2,1.5815215462890806e-2,1.581032887262269e-2,1.5805426832266302e-2,1.5800529278805864e-2,1.579561715511284e-2,1.5790690461187237e-2,1.578574919702905e-2,1.578079336263828e-2,1.5775822958014926e-2,1.577083798315899e-2,1.5765838438070466e-2,1.576082432274936e-2,1.5755795637195674e-2,1.5750752381409404e-2,1.574569455539055e-2,1.574062215913911e-2,1.5735535192655088e-2,1.5730433655938486e-2,1.5725317548989298e-2,1.5720186871807523e-2,1.5715041624393168e-2,1.570988180674623e-2,1.570470741886671e-2,1.5699518460754604e-2,1.5694314932409914e-2,1.568909683383264e-2,1.5683864165022786e-2,1.5678638550906863e-2,1.567340658869545e-2,1.5668162522635577e-2,1.5662906379387557e-2,1.56576381856117e-2,1.5652357967968333e-2,1.5647065753117754e-2,1.564176156772029e-2,1.5636445438436248e-2,1.563111739192595e-2,1.5625777454849703e-2,1.5620425653867821e-2,1.5615062015640628e-2,1.5609686566828429e-2,1.5604299334091541e-2,1.5598900344090285e-2,1.5593489623484964e-2,1.5588067198935898e-2,1.5582633097103404e-2,1.5577187344647792e-2,1.557172996822938e-2,1.5566260994508481e-2,1.5560780450145409e-2,1.5555288361800477e-2,1.5549784756134003e-2,1.55442696598063e-2,1.5538743099477684e-2,1.5533205101808462e-2,1.552765569345896e-2,1.5522094901089483e-2,1.551652275136035e-2,1.5510939270931877e-2,1.5505344486464371e-2,1.5499738424618156e-2,1.549412111205354e-2,1.5488492575430838e-2,1.5482852841410367e-2,1.547720193665244e-2,1.5471539887817371e-2,1.5465866721565476e-2,1.5460182464557068e-2,1.5454487143452461e-2,1.5448780784911974e-2,1.5443063415595917e-2,1.5437335062164602e-2,1.5431595751278348e-2,1.5425845509597469e-2,1.5420084363782281e-2,1.5414312340493092e-2,1.540855194631009e-2,1.540278596308507e-2,1.5397010809017548e-2,1.5391226542800208e-2,1.5385433223125727e-2,1.5379630908686784e-2,1.5373819658176057e-2,1.5367999530286235e-2,1.5362170583709995e-2,1.5356332877140009e-2,1.5350486469268966e-2,1.5344631418789547e-2,1.5338767784394424e-2,1.5332895624776287e-2,1.5327014998627807e-2,1.5321125964641674e-2,1.5315228581510557e-2,1.5309322907927145e-2,1.5303409002584116e-2,1.5297486924174144e-2,1.5291556731389922e-2,1.5285618482924116e-2,1.527967223746942e-2,1.5273718053718504e-2,1.526775599036405e-2,1.5261786106098744e-2,1.5255808459615258e-2,1.5249823109606276e-2,1.5243830114764483e-2,1.5237829533782547e-2,1.5231821425353162e-2,1.5225805848169002e-2,1.5219782860922746e-2,1.5213752522307071e-2,1.5207714891014665e-2,1.5201670025738207e-2,1.5195617985170372e-2,1.5189558828003843e-2,1.51834926129313e-2,1.5177419398645427e-2,1.51713392438389e-2,1.5165252207204398e-2,1.5159158347434606e-2,1.5153057723222197e-2,1.5146950393259861e-2,1.5140836416240267e-2,1.513471585085611e-2,1.5128588755800053e-2,1.5122455189764784e-2,1.5116323668138412e-2,1.5110186938623637e-2,1.5104044476163009e-2,1.5097896350498935e-2,1.5091742631373821e-2,1.5085583388530083e-2,1.5079418691710126e-2,1.507324861065636e-2,1.5067073215111195e-2,1.5060892574817037e-2,1.5054706759516302e-2,1.5048515838951391e-2,1.5042319882864722e-2,1.5036118960998704e-2,1.5029913143095739e-2,1.5023702498898242e-2,1.501748709814862e-2,1.5011267010589288e-2,1.5005042305962646e-2,1.4998813054011111e-2,1.4992579324477092e-2,1.4986341187102993e-2,1.498009871163123e-2,1.4973851967804208e-2,1.4967601025364336e-2,1.4961345954054028e-2,1.495508682361569e-2,1.4948823703791731e-2,1.4942556664324565e-2,1.4936285774956594e-2,1.4930011105430234e-2,1.492373272548789e-2,1.4917450704871976e-2,1.4911165113324897e-2,1.490487602058907e-2,1.4898583496406891e-2,1.489228761052078e-2,1.4885988432673145e-2,1.4879686032606393e-2,1.4873380480062934e-2,1.4867071844785182e-2,1.4860760196515537e-2,1.485444560499642e-2,1.484812813997023e-2,1.4841807871179382e-2,1.4835484868366285e-2,1.4829159201273347e-2,1.4822830939642982e-2,1.4816500137502346e-2,1.4810164833511124e-2,1.4803827019057431e-2,1.4797486761377238e-2,1.4791144127706527e-2,1.4784799185281274e-2,1.4778452001337448e-2,1.4772102643111028e-2,1.4765751177837986e-2,1.4759397672754302e-2,1.4753042195095946e-2,1.4746684812098896e-2,1.4740325590999125e-2,1.4733964599032609e-2,1.4727601903435326e-2,1.4721237571443245e-2,1.4714871670292345e-2,1.4708504267218602e-2,1.470213542945799e-2,1.4695765224246484e-2,1.4689393718820058e-2,1.4683020980414688e-2,1.4676647076266348e-2,1.4670272073611013e-2,1.466389603968466e-2,1.4657519041723263e-2,1.4651141146962799e-2,1.464476242263924e-2,1.4638382935988561e-2,1.463200275424674e-2,1.4625621944649751e-2,1.4619240574433569e-2,1.4612858710834165e-2,1.4606476421087523e-2,1.4600093772429606e-2,1.4593710832096403e-2,1.4587327667323876e-2,1.4580944345348007e-2,1.4574560933404774e-2,1.4568177498730142e-2,1.4561794108560096e-2,1.4555410830130608e-2,1.4549027730677651e-2,1.4542644877437203e-2,1.4536262337645234e-2,1.4529880178537725e-2,1.4523498467350645e-2,1.4517117271319978e-2,1.451073665768169e-2,1.4504356122557521e-2,1.4497969792000505e-2,1.4491583817020419e-2,1.4485198256284125e-2,1.447881316845847e-2,1.4472428612210314e-2,1.4466044646206506e-2,1.4459661329113903e-2,1.4453278719599356e-2,1.4446896876329725e-2,1.4440515857971861e-2,1.4434135723192616e-2,1.4427756530658847e-2,1.4421378339037404e-2,1.4415001206995147e-2,1.4408625193198923e-2,1.4402250356315592e-2,1.4395876755012004e-2,1.4389504447955014e-2,1.438313349381148e-2,1.4376763951248253e-2,1.4370395878932187e-2,1.4364029335530135e-2,1.4357664379708951e-2,1.4351301070135491e-2,1.4344939465476611e-2,1.433857962439916e-2,1.4332221605569996e-2,1.4325865467655971e-2,1.4319511269323938e-2,1.4313159069240754e-2,1.4306808926073273e-2,1.4300460898488344e-2,1.4294115045152824e-2,1.4287771424733574e-2,1.4281430095897437e-2,1.4275091117311272e-2,1.4268754547641933e-2,1.4262420445556276e-2,1.4256088869721151e-2,1.4249759878803416e-2,1.4243433531469923e-2,1.4237109886387527e-2,1.423078900222308e-2,1.4224470937643436e-2,1.4218155751315452e-2,1.421184350190598e-2,1.4205534248081875e-2,1.4199228048509992e-2,1.4192923637083589e-2,1.4186615081050248e-2,1.4180309234087796e-2,1.4174006144456788e-2,1.4167705860417776e-2,1.416140843023132e-2,1.4155113902157979e-2,1.4148822324458306e-2,1.4142533745392866e-2,1.4136248213222204e-2,1.4129965776206888e-2,1.4123686482607466e-2,1.4117410380684502e-2,1.4111137518698552e-2,1.410486794491017e-2,1.4098601707579915e-2,1.4092338854968342e-2,1.408607943533601e-2,1.4079823496943474e-2,1.4073571088051297e-2,1.406732225692003e-2,1.4061077051810231e-2,1.4054835520982457e-2,1.4048597712697265e-2,1.4042363675215216e-2,1.4036133456796865e-2,1.4029907105702762e-2,1.4023684670193472e-2,1.4017466198529553e-2,1.4011251738971555e-2,1.4005041339780038e-2,1.3998835049215563e-2,1.3992632915538684e-2,1.3986434987009955e-2,1.398024131188994e-2,1.3974051938439187e-2,1.3967866914918265e-2,1.3961686289587718e-2,1.3955510110708112e-2,1.394933842654e-2,1.3943171285343942e-2,1.393700873538049e-2,1.3930850824910208e-2,1.3924697602193644e-2,1.3918549115491364e-2,1.391240541306392e-2,1.3906266543171873e-2,1.3900132554075776e-2,1.3894003494036184e-2,1.3887877444262193e-2,1.3881749671054116e-2,1.3875626447544366e-2,1.3869507811543889e-2,1.3863393800863625e-2,1.385728445331452e-2,1.3851179806707522e-2,1.3845079898853568e-2,1.3838984767563605e-2,1.3832894450648585e-2,1.3826808985919441e-2,1.3820728411187123e-2,1.3814652764262575e-2,1.380858208295674e-2,1.380251640508056e-2,1.3796455768444984e-2,1.3790400210860955e-2,1.3784349770139415e-2,1.3778304484091309e-2,1.3772264390527582e-2,1.376622952725918e-2,1.3760199932097041e-2,1.3754175642852116e-2,1.3748156697335347e-2,1.3742143133357674e-2,1.3736134988730051e-2,1.3730132301263414e-2,1.372413510876871e-2,1.3718143449056879e-2,1.3712157359938871e-2,1.3706176879225629e-2,1.3700202044728096e-2,1.3694232894257218e-2,1.3688269465623936e-2,1.3682311796639198e-2,1.3676359925113943e-2,1.367041388885912e-2,1.3664473725685675e-2,1.3658539473404544e-2,1.3652611169826679e-2,1.364668885276302e-2,1.3640772560024515e-2,1.3634862329422105e-2,1.3628958198766732e-2,1.3623060205869345e-2,1.3617168388540891e-2,1.3611282784592305e-2,1.3605403431834539e-2,1.3599530368078531e-2,1.359366118284184e-2,1.3587792587445705e-2,1.358192990146276e-2,1.3576073152889506e-2,1.3570222369722442e-2,1.3564377579958056e-2,1.3558538811592852e-2,1.3552706092623318e-2,1.3546879451045959e-2,1.3541058914857265e-2,1.3535244512053731e-2,1.3529436270631858e-2,1.3523634218588137e-2,1.3517838383919066e-2,1.3512048794621144e-2,1.3506265478690865e-2,1.350048846412472e-2,1.349471777891921e-2,1.3488953451070828e-2,1.3483195508576075e-2,1.3477443979431444e-2,1.3471698891633431e-2,1.3465960273178531e-2,1.3460228152063242e-2,1.3454502556284059e-2,1.3448783513837477e-2,1.3443071052719992e-2,1.3437365200928099e-2,1.3431665986458298e-2,1.3425973437307082e-2,1.342028758147095e-2,1.3414608446946393e-2,1.340893606172991e-2,1.3403270453817995e-2,1.339761165120715e-2,1.339195968189386e-2,1.3386314573874632e-2,1.3380676355145959e-2,1.337504505370433e-2,1.3369420697546248e-2,1.336380331466821e-2,1.3358192933066707e-2,1.3352589580738235e-2,1.3346993285679298e-2,1.334140407588638e-2,1.3335821979355988e-2,1.333024702408461e-2,1.3324679238068746e-2,1.331911864930489e-2,1.3313562518125864e-2,1.3308008917080186e-2,1.3302462149492985e-2,1.3296922234460228e-2,1.329138919107788e-2,1.3285863038441911e-2,1.3280343795648285e-2,1.3274831481792971e-2,1.3269326115971935e-2,1.326382771728114e-2,1.325833630481656e-2,1.3252851897674157e-2,1.3247374514949896e-2,1.3241904175739751e-2,1.3236440899139685e-2,1.3230984704245663e-2,1.3225535610153655e-2,1.3220093635959624e-2,1.321465880075954e-2,1.3209231123649372e-2,1.3203810623725082e-2,1.3198397320082635e-2,1.3192991231818009e-2,1.3187592378027156e-2,1.3182200777806057e-2,1.3176816450250668e-2,1.3171439414456962e-2,1.3166069689520901e-2,1.3160707294538459e-2,1.3155352248605598e-2,1.3150004570818285e-2,1.3144664280272484e-2,1.313933139606417e-2,1.3134005937289304e-2,1.3128687923043851e-2,1.3123377372423787e-2,1.3118074304525067e-2,1.3112778738443664e-2,1.3107490693275546e-2,1.3102210188116676e-2,1.3096937242063025e-2,1.3091671874210559e-2,1.3086414103655242e-2,1.3081163949493041e-2,1.3075921430819926e-2,1.3070686566731863e-2,1.306545937632482e-2,1.3060239878694759e-2,1.3055028092937654e-2,1.3049818338035948e-2,1.3044609228101366e-2,1.3039407293245696e-2,1.3034212547288832e-2,1.3029025004050667e-2,1.3023844677351099e-2,1.3018671581010015e-2,1.3013505728847314e-2,1.3008347134682886e-2,1.3003195812336622e-2,1.2998051775628417e-2,1.2992915038378168e-2,1.2987785614405766e-2,1.29826635175311e-2,1.2977548761574071e-2,1.2972441360354563e-2,1.2967341327692478e-2,1.2962248677407704e-2,1.2957163423320137e-2,1.2952085579249668e-2,1.2947015159016192e-2,1.2941952176439597e-2,1.2936896645339785e-2,1.2931848579536647e-2,1.2926807992850071e-2,1.2921774899099953e-2,1.2916749312106188e-2,1.2911731245688667e-2,1.2906720713667285e-2,1.2901717729861935e-2,1.2896722308092507e-2,1.28917344621789e-2,1.2886754205941004e-2,1.2881781553198711e-2,1.2876816517771917e-2,1.2871859113480516e-2,1.2866909354144392e-2,1.2861967253583451e-2,1.2857032825617582e-2,1.2852106084066672e-2,1.2847187042750624e-2,1.2842275715489323e-2,1.2837372116102667e-2,1.2832476258410547e-2,1.2827588156232859e-2,1.2822707823389493e-2,1.2817835273700343e-2,1.2812970520985305e-2,1.2808113579064266e-2,1.2803264461757127e-2,1.2798423182883777e-2,1.279358975626411e-2,1.278876419571802e-2,1.2783946515065396e-2,1.277913672812614e-2,1.2774334848720132e-2,1.276954089066728e-2,1.2764754867787468e-2,1.2759976793900594e-2,1.2755207266041763e-2,1.275045578564543e-2,1.2745711797087634e-2,1.274097512079839e-2,1.2736247095383117e-2,1.27315266040472e-2,1.2726813607766554e-2,1.2722108106541181e-2,1.2717410100371085e-2,1.2712719589256257e-2,1.2708036573196708e-2,1.2703361052192426e-2,1.2698693026243418e-2,1.269403249534968e-2,1.268937945951122e-2,1.268473391872803e-2,1.2680095873000116e-2,1.2675465322327472e-2,1.2670841751562321e-2,1.2666225551953536e-2,1.2661616822875497e-2,1.2657015564328206e-2,1.2652421776311663e-2,1.2647835458825864e-2,1.2643256611870813e-2,1.263868523544651e-2,1.2634121329552956e-2,1.2629564894190145e-2,1.2625015929358082e-2,1.2620474435056766e-2,1.2615940411286197e-2,1.2611413858046375e-2,1.2606894775337302e-2,1.2602383163158972e-2,1.2597879021511394e-2,1.2593382350394559e-2,1.2588893149808477e-2,1.2584411419753135e-2,1.2579937160228542e-2,1.2575470371234698e-2,1.25710110527716e-2,1.2566559204839246e-2,1.2562114827437644e-2,1.2557677920566786e-2,1.2553248484226672e-2,1.2548826518417312e-2,1.2544412023138694e-2,1.2540004998390822e-2,1.2535605444173703e-2,1.2531213360487327e-2,1.2526828747331695e-2,1.2522451604706815e-2,1.251808193261268e-2,1.2513719731049292e-2,1.250936500001665e-2,1.2505017739514759e-2,1.250067794954361e-2,1.2496345630103212e-2,1.2492020781193559e-2,1.2487703402814652e-2,1.248339349496649e-2,1.2479091057649083e-2,1.2474796090862416e-2,1.2470508594606501e-2,1.2466228568881327e-2,1.2461956013686902e-2,1.2457690929023229e-2,1.245343123054479e-2,1.2449175617584084e-2,1.244492726162111e-2,1.2440686162655862e-2,1.2436452320688341e-2,1.2432225735718548e-2,1.242800640774648e-2,1.2423794336772143e-2,1.2419589522795529e-2,1.241539196581665e-2,1.2411201665835491e-2,1.2407018622852062e-2,1.2402842836866363e-2,1.2398674307878386e-2,1.2394513035888139e-2,1.2390359020895619e-2,1.2386212262900828e-2,1.2382072761903765e-2,1.2377940517904426e-2,1.2373815530902816e-2,1.2369697800898936e-2,1.236558732789278e-2,1.2361484111884355e-2,1.2357388152873653e-2,1.2353299450860682e-2,1.2349218005845437e-2,1.2345143817827921e-2,1.234107688680813e-2,1.2337017212786067e-2,1.2332964795761731e-2,1.2328919635735123e-2,1.2324881732706242e-2,1.2320851086675091e-2,1.2316827697641666e-2,1.2312811565605966e-2,1.2308802690567996e-2,1.2304801072527752e-2,1.2300806711485238e-2,1.229681960744045e-2,1.2292839760393389e-2,1.2288867170344053e-2,1.2284901837292448e-2,1.228094376123857e-2,1.227699294218242e-2,1.2273049380123996e-2,1.2269113075063297e-2,1.2265184027000331e-2,1.2261262235935088e-2,1.2257347701867575e-2,1.2253440424797788e-2,1.2249531187767516e-2,1.2245628325558458e-2,1.2241732334439622e-2,1.2237843214411011e-2,1.2233960965472628e-2,1.2230085587624465e-2,1.222621708086653e-2,1.2222355445198818e-2,1.221850068062133e-2,1.2214652787134067e-2,1.2210811764737031e-2,1.2206977613430217e-2,1.2203150333213628e-2,1.2199329924087267e-2,1.2195516386051127e-2,1.2191709719105213e-2,1.2187909923249524e-2,1.2184116998484058e-2,1.2180330944808818e-2,1.2176551762223802e-2,1.2172779450729013e-2,1.2169014010324447e-2,1.2165255441010105e-2,1.2161503742785988e-2,1.2157758915652095e-2,1.2154020959608429e-2,1.2150289874654984e-2,1.2146565660791768e-2,1.2142848318018774e-2,1.2139137846336006e-2,1.213543424574346e-2,1.2131737516241144e-2,1.2128047657829048e-2,1.212436467050718e-2,1.2120688554275533e-2,1.2117019309134114e-2,1.2113356935082916e-2,1.2109701432121945e-2,1.2106052800251201e-2,1.2102411039470679e-2,1.2098776149780381e-2,1.209514813118031e-2,1.209152698367046e-2,1.2087912707250839e-2,1.208430530192144e-2,1.2080704767682266e-2,1.2077111104533318e-2,1.2073524312474592e-2,1.2069944391506092e-2,1.2066364896791599e-2,1.2062785548611149e-2,1.2059212559611532e-2,1.2055645929792747e-2,1.205208565915479e-2,1.2048531747697669e-2,1.2044984195421375e-2,1.2041443002325914e-2,1.2037908168411283e-2,1.2034379693677487e-2,1.2030857578124518e-2,1.2027341821752384e-2,1.2023832424561077e-2,1.2020329386550602e-2,1.201683270772096e-2,1.201334238807215e-2,1.200985842760417e-2,1.200638082631702e-2,1.2002909584210705e-2,1.1999444701285219e-2,1.1995986177540564e-2,1.1992534012976739e-2,1.198908820759375e-2,1.1985648761391588e-2,1.1982215674370258e-2,1.197878894652976e-2,1.1975368577870092e-2,1.1971954568391258e-2,1.1968546918093253e-2,1.1965145626976079e-2,1.1961750695039734e-2,1.1958362122284225e-2,1.1954979908709544e-2,1.1951604054315699e-2,1.1948234559102683e-2,1.1944871423070495e-2,1.1941514646219143e-2,1.1938164228548619e-2,1.1934820170058926e-2,1.1931482470750064e-2,1.1928151130622035e-2,1.192482614967484e-2,1.1921507527908472e-2,1.1918195265322937e-2,1.1914889361918231e-2,1.1911589817694359e-2,1.1908296632651317e-2,1.1905009806789107e-2,1.1901729340107728e-2,1.189845430875205e-2,1.1895170913002918e-2,1.1891893257523992e-2,1.1888621342315279e-2,1.188535516737677e-2,1.1882094732708475e-2,1.1878840038310386e-2,1.187559108418251e-2,1.1872347870324838e-2,1.1869110396737378e-2,1.1865878663420126e-2,1.1862652670373081e-2,1.1859432417596249e-2,1.1856217905089624e-2,1.1853009132853209e-2,1.1849806100887001e-2,1.1846608809191002e-2,1.1843417257765212e-2,1.1840231446609633e-2,1.183705137572426e-2,1.18338770451091e-2,1.1830708454764147e-2,1.1827545604689403e-2,1.1824388494884867e-2,1.182123712535054e-2,1.1818091496086425e-2,1.1814951607092518e-2,1.1811817458368817e-2,1.1808689049915326e-2,1.1805566381732047e-2,1.1802449453818973e-2,1.1799338266176112e-2,1.1796232818803458e-2,1.179313311170101e-2,1.1790039144868775e-2,1.1786950918306746e-2,1.178386843201493e-2,1.178079168599332e-2,1.1777720680241919e-2,1.1774655414760728e-2,1.1771595889549747e-2,1.1768542104608974e-2,1.1765494059938408e-2,1.1762451755538054e-2,1.1759415191407907e-2,1.175638436754797e-2,1.175335928395824e-2,1.175033994063872e-2,1.174732633758941e-2,1.1744318474810311e-2,1.174130566658242e-2,1.173829139165963e-2,1.1735282164522872e-2,1.1732277985172146e-2,1.1729278853607453e-2,1.1726284769828791e-2,1.172329573383616e-2,1.1720311745629562e-2,1.1717332805208997e-2,1.1714358912574462e-2,1.171139006772596e-2,1.1708426270663493e-2,1.1705467521387054e-2,1.1702513819896647e-2,1.1699565166192276e-2,1.1696621560273936e-2,1.1693683002141625e-2,1.1690749491795346e-2,1.1687821029235101e-2,1.1684897614460888e-2,1.168197924747271e-2,1.167906592827056e-2,1.1676157656854444e-2,1.1673254433224358e-2,1.1670356257380304e-2,1.1667463129322285e-2,1.1664575049050297e-2,1.1661692016564338e-2,1.1658814031864414e-2,1.1655941094950523e-2,1.1653073205822661e-2,1.1650210364480834e-2,1.1647352570925038e-2,1.1644499825155271e-2,1.164165212717154e-2,1.163880947697384e-2,1.1635971874562171e-2,1.1633139319936535e-2,1.1630311813096933e-2,1.1627489354043358e-2,1.162467194277582e-2,1.1621859579294312e-2,1.1619052263598835e-2,1.1616249995689392e-2,1.1613452775565981e-2,1.1610660603228603e-2,1.1607873478677255e-2,1.160509140191194e-2,1.1602314372932656e-2,1.1599539244455968e-2,1.1596753654796482e-2,1.1593972378268463e-2,1.1591195414871908e-2,1.1588422764606816e-2,1.158565442747319e-2,1.1582890403471028e-2,1.1580130692600327e-2,1.1577375294861091e-2,1.157462421025332e-2,1.1571877438777012e-2,1.1569134980432171e-2,1.1566396835218791e-2,1.1563663003136878e-2,1.1560933484186424e-2,1.1558208278367439e-2,1.1555487385679915e-2,1.1552770806123857e-2,1.1550058539699263e-2,1.1547350586406132e-2,1.1544646946244465e-2,1.1541947619214262e-2,1.1539252605315523e-2,1.1536561904548248e-2,1.1533875516912439e-2,1.1531193442408093e-2,1.152851568103521e-2,1.1525842232793791e-2,1.1523173097683836e-2,1.1520508275705346e-2,1.151784776685832e-2,1.1515191571142757e-2,1.151253968855866e-2,1.1509892119106026e-2,1.1507248862784857e-2,1.150460991959515e-2,1.1501975289536908e-2,1.149934497261013e-2,1.1496718968814816e-2,1.1494097278150968e-2,1.1491479900618579e-2,1.148886683621766e-2,1.14862580849482e-2,1.1483653646810206e-2,1.1481053521803678e-2,1.147845770992861e-2,1.1475866211185012e-2,1.1473279025572873e-2,1.14706961530922e-2,1.146811759374299e-2,1.1465529667127954e-2,1.1462940318098285e-2,1.1460354534016674e-2,1.1457772314883123e-2,1.145519366069763e-2,1.1452618571460196e-2,1.145004704717082e-2,1.1447479087829504e-2,1.1444914693436245e-2,1.1442353863991044e-2,1.1439796599493905e-2,1.1437242899944822e-2,1.1434692765343799e-2,1.1432146195690836e-2,1.142960319098593e-2,1.1427063751229082e-2,1.1424527876420293e-2,1.1421995566559564e-2,1.1419466821646889e-2,1.1416941641682278e-2,1.1414420026665723e-2,1.1411901976597229e-2,1.1409387491476793e-2,1.1406876571304417e-2,1.1404369216080096e-2,1.1401865425803836e-2,1.1399365200475634e-2,1.1396868540095492e-2,1.1394375444663409e-2,1.1391885914179382e-2,1.1389411761125874e-2,1.1386940878691259e-2,1.1384472995275468e-2,1.1382007623757073e-2,1.1379545149539786e-2,1.1377085624977735e-2,1.1374629050070922e-2,1.1372175424819343e-2,1.1369724749222999e-2,1.1367277023281894e-2,1.1364832246996021e-2,1.1362390420365387e-2,1.1359951543389986e-2,1.1357515616069822e-2,1.1355082638404894e-2,1.1352652610395204e-2,1.1350225532040747e-2,1.1347801403341528e-2,1.1345380224297544e-2,1.1342961994908798e-2,1.1340546715175285e-2,1.133813438509701e-2,1.1335725004673967e-2,1.1333318573906162e-2,1.1330897349583225e-2,1.1328475199991887e-2,1.1326055484698937e-2,1.1323638203704375e-2,1.1321223357008203e-2,1.131881094461042e-2,1.1316400966511023e-2,1.1313993422710018e-2,1.1311588313207398e-2,1.1309185638003169e-2,1.1306785397097327e-2,1.1304387590489875e-2,1.1301992218180812e-2,1.1299599280170136e-2,1.1297208776457849e-2,1.1294820707043952e-2,1.1292435071928442e-2,1.1290051871111323e-2,1.1287671104592589e-2,1.1285292772372247e-2,1.128291687445029e-2,1.1280543410826724e-2,1.1278172381501547e-2,1.127580378647476e-2,1.1273437625746355e-2,1.1271073899316345e-2,1.1268712607184721e-2,1.1266353749351489e-2,1.126399732581664e-2,1.1261643336580182e-2,1.1259291781642113e-2,1.1256942661002434e-2,1.1254595974661141e-2,1.1252251722618239e-2,1.1249909904873723e-2,1.12475705214276e-2,1.1245233572279861e-2,1.1242899057430512e-2,1.1240566976879552e-2,1.123823733062698e-2,1.1235910118672799e-2,1.1233585341017002e-2,1.1231262997659596e-2,1.122894308860058e-2,1.1226625613839952e-2,1.1224310573377713e-2,1.1221997967213859e-2,1.1219687795348399e-2,1.1217380057781324e-2,1.1215074754512637e-2,1.1212771885542342e-2,1.1210471450870431e-2,1.1208173450496912e-2,1.120587788442178e-2,1.1203584752645039e-2,1.1201294055166686e-2,1.1199005791986719e-2,1.1196719963105143e-2,1.1194436568521956e-2,1.1192155608237156e-2,1.1189877082250744e-2,1.1187600990562723e-2,1.1185327333173088e-2,1.1183056110081843e-2,1.1180787321288986e-2,1.117852096679452e-2,1.1176257046598439e-2,1.1173995560700749e-2,1.1171736509101447e-2,1.1169479891800534e-2,1.1167225708798008e-2,1.1164973960093872e-2,1.1162724645688123e-2,1.1160477765580766e-2,1.1158233319771794e-2,1.1155991308261214e-2,1.115375173104902e-2,1.1151514588135215e-2,1.1149279879519797e-2,1.1147047605202774e-2,1.1144817765184133e-2,1.1142568344424167e-2,1.11403072584544e-2,1.1138047741357836e-2,1.1135789793134478e-2,1.1133533413784317e-2,1.1131278603307359e-2,1.11290253617036e-2,1.1126773688973047e-2,1.1124523585115694e-2,1.1122275050131544e-2,1.1120028084020593e-2,1.1117782686782846e-2,1.11155388584183e-2,1.1113296598926955e-2,1.1111055908308813e-2,1.1108816786563872e-2,1.1106579233692135e-2,1.1104343249693595e-2,1.110210883456826e-2,1.1099875988316129e-2,1.1097644710937195e-2,1.1095415002431466e-2,1.1093186862798936e-2,1.1090960292039608e-2,1.1088735290153483e-2,1.1086511857140562e-2,1.108428999300084e-2,1.1082069697734318e-2,1.1079850971341003e-2,1.1077633813820886e-2,1.107541822517397e-2,1.1073204205400257e-2,1.1070991754499746e-2,1.1068780872472435e-2,1.1066571559318329e-2,1.1064363815037424e-2,1.1062157639629719e-2,1.1059953033095215e-2,1.1057749995433916e-2,1.1055548526645816e-2,1.105334862673092e-2,1.1051150295689224e-2,1.104895353352073e-2,1.1046758340225438e-2,1.1044564715803347e-2,1.1042372660254459e-2,1.1040182173578772e-2,1.1037993255776288e-2,1.1035805906847005e-2,1.1033620126790922e-2,1.1031435915608043e-2,1.1029253273298364e-2,1.1027072199861888e-2,1.1024892695298614e-2,1.1022714759608542e-2,1.102053839279167e-2,1.1018363594848e-2,1.1016190365777534e-2,1.1014018705580267e-2,1.1011848614256203e-2,1.1009680091805342e-2,1.1007513138227681e-2,1.1005347753523222e-2,1.1003183937691964e-2,1.1001021690733907e-2,1.0998861012649056e-2,1.0996701903437402e-2,1.099454436309895e-2,1.0992388391633705e-2,1.0990233989041658e-2,1.0988081155322814e-2,1.098592989047717e-2,1.0983780194504727e-2,1.0981632067405489e-2,1.0979485509179451e-2,1.0977340519826613e-2,1.097519709934698e-2,1.0973055247740547e-2,1.0970914965007315e-2,1.0968776251147285e-2,1.096663910616046e-2,1.096448977343371e-2,1.0962321145245708e-2,1.0960153251950983e-2,1.0957986093549537e-2,1.0955819670041368e-2,1.0953653981426477e-2,1.0951489027704861e-2,1.0949324808876528e-2,1.0947161324941468e-2,1.094499857589969e-2,1.0942836561751186e-2,1.0940675282495961e-2,1.0938514738134012e-2,1.0936354928665343e-2,1.093419585408995e-2,1.0932037514407836e-2,1.0929879909618998e-2,1.0927723039723438e-2,1.0925566904721157e-2,1.0923411504612152e-2,1.0921256839396426e-2,1.0919102909073976e-2,1.0916949713644805e-2,1.0914797253108911e-2,1.0912645527466295e-2,1.0910494536716955e-2,1.0908344280860894e-2,1.0906194759898112e-2,1.0904045973828606e-2,1.0901897922652379e-2,1.0899750606369427e-2,1.0897604024979754e-2,1.0895458178483359e-2,1.0893313066880241e-2,1.0891168690170401e-2,1.0889025048353838e-2,1.0886882141430555e-2,1.0884739969400549e-2,1.0882598532263818e-2,1.0880457830020368e-2,1.087831786267019e-2,1.0876178630213295e-2,1.0874040132649676e-2,1.0871902369979335e-2,1.086976534220227e-2,1.0867629049318485e-2,1.0865493491327975e-2,1.0863358668230747e-2,1.0861224580026791e-2,1.0859091226716116e-2,1.0856958608298719e-2,1.0854826724774601e-2,1.0852695576143755e-2,1.0850565162406189e-2,1.0848435483561904e-2,1.0846322059192842e-2,1.0844210546127742e-2,1.0842099207740635e-2,1.0839987441763371e-2,1.0837875656126171e-2,1.0835763981825803e-2,1.0833652418862267e-2,1.0831540967235561e-2,1.0829429626945688e-2,1.0827318397992646e-2,1.0825207280376437e-2,1.082309627409706e-2,1.0820985379154517e-2,1.08188745955488e-2,1.081676392327992e-2,1.081465336234787e-2,1.0812542912752651e-2,1.0810432574494266e-2,1.0808322347572709e-2,1.0806212231987989e-2,1.0804102227740099e-2,1.0801992334829038e-2,1.0799882553254812e-2,1.0797772883017417e-2,1.0795663324116852e-2,1.0793552050964971e-2,1.07914363246925e-2,1.0789320508284706e-2,1.0787204601741589e-2,1.0785088605063149e-2,1.0782972518249388e-2,1.0780856341300302e-2,1.0778740074215894e-2,1.0776623716996165e-2,1.0774507269641109e-2,1.0772390732150734e-2,1.0770274104525034e-2,1.0768157386764014e-2,1.0766040578867667e-2,1.0763923680836002e-2,1.076180669266901e-2,1.0759689614366694e-2,1.0757572445929061e-2,1.07554551873561e-2,1.075333783864782e-2,1.0751220399804218e-2,1.0749102870825289e-2,1.0746985251711038e-2,1.0744867542461465e-2,1.074274974307657e-2,1.0740631853556351e-2,1.073851387390081e-2,1.0736395804109946e-2,1.0734277644183759e-2,1.0732159394122249e-2,1.0730041053925415e-2,1.0727922623593261e-2,1.0725804103125784e-2,1.0723685492522984e-2,1.072156679178486e-2,1.0719448000911415e-2,1.0717329119902646e-2,1.0715210148758553e-2,1.0713091087479136e-2,1.07109719360644e-2,1.0708852694514338e-2,1.0706733362828956e-2,1.0704613941008249e-2,1.0702494429052219e-2,1.0700374826960868e-2,1.0698255134734195e-2,1.0696135352372198e-2,1.0694015479874879e-2,1.0691895517242235e-2,1.0689775464474268e-2,1.068765532157098e-2,1.0685535088532367e-2,1.0683414765358433e-2,1.0681294352049177e-2,1.0679173848604598e-2,1.0677053255024695e-2,1.067493257130947e-2,1.0672811797458921e-2,1.067069093347305e-2,1.0668569979351856e-2,1.0666448935095342e-2,1.0664327800703501e-2,1.066220318442918e-2,1.066007400711908e-2,1.0657944492936512e-2,1.0655814641881475e-2,1.0653684453953973e-2,1.0651553929153998e-2,1.064942306748156e-2,1.064729186893665e-2,1.0645160333519274e-2,1.064302846122943e-2,1.064089625206712e-2,1.0638763706032341e-2,1.0636630823125092e-2,1.0634497603345377e-2,1.0632364046693196e-2,1.0630230153168545e-2,1.0628095922771424e-2,1.0625961355501838e-2,1.0623826451359784e-2,1.062169121034526e-2,1.0619555632458269e-2,1.0617419717698811e-2,1.0615283466066883e-2,1.0613146877562488e-2,1.0611009952185628e-2,1.0608872689936297e-2,1.0606735090814497e-2,1.0604597154820232e-2,1.0602458881953498e-2,1.0600320272214298e-2,1.0598181325602626e-2,1.059604204211849e-2,1.0593902421761885e-2,1.0591762464532811e-2,1.058962217043127e-2,1.0587481539457261e-2,1.0585340571610782e-2,1.0583199266891838e-2,1.0581057625300424e-2,1.0578915646836544e-2,1.0576773331500195e-2,1.0574630679291378e-2,1.0572487690210094e-2,1.0570344364256341e-2,1.0568200701430122e-2,1.0566056701731432e-2,1.0563912365160275e-2,1.0561767691716652e-2,1.055962268140056e-2,1.0557477334212001e-2,1.055533165015097e-2,1.0553185629217475e-2,1.0551039271411515e-2,1.0548892576733082e-2,1.054674554518218e-2,1.0544598176758815e-2,1.054245047146298e-2,1.0540302429294676e-2,1.0538154050253906e-2,1.0536005334340666e-2,1.053385628155496e-2,1.0531706891896784e-2,1.0529554374515481e-2,1.0527399469201603e-2,1.0525244075782198e-2,1.0523088194257263e-2,1.0520931824626803e-2,1.0518774966890814e-2,1.0516617621049296e-2,1.051445978710225e-2,1.0512301465049678e-2,1.0510142654891575e-2,1.0507983356627948e-2,1.0505823570258789e-2,1.0503663295784105e-2,1.0501502533203892e-2,1.049934128251815e-2,1.0497179543726878e-2,1.0495017316830082e-2,1.0492854601827757e-2,1.0490691398719904e-2,1.0488527707506521e-2,1.0486363528187614e-2,1.0484198860763176e-2,1.0482033705233209e-2,1.0479868061597715e-2,1.0477701929856694e-2,1.0475535310010145e-2,1.0473368202058067e-2,1.047120060600046e-2,1.0469032521837328e-2,1.0466863949568667e-2,1.0464694889194477e-2,1.0462525340714759e-2,1.0460355304129513e-2,1.0458184779438738e-2,1.0456013766642435e-2,1.0453842265740606e-2,1.0451670276733249e-2,1.0449497799620362e-2,1.0447324834401948e-2,1.0445151381078006e-2,1.0442977439648535e-2,1.0440803010113539e-2,1.043862809247301e-2,1.0436452686726957e-2,1.0434276792875374e-2,1.0432100410918264e-2,1.0429923540855628e-2,1.0427746182687459e-2,1.0425568336413766e-2,1.0423390002034544e-2,1.0421211179549793e-2,1.0419031868959514e-2,1.0416852070263709e-2,1.0414671783462373e-2,1.041249100855551e-2,1.0410309745543122e-2,1.0408127994425202e-2,1.0405945755201757e-2,1.0403763027872782e-2,1.0401579812438277e-2,1.039939610889825e-2,1.039721191725269e-2,1.0395027851594239e-2,1.0392843539338606e-2,1.0390658769773844e-2,1.0388473543094811e-2,1.0386287859496381e-2,1.038410171917341e-2,1.0381915122320767e-2,1.0379728069133313e-2,1.0377540559805916e-2,1.0375352594533439e-2,1.0373164173510746e-2,1.0370973402499416e-2,1.0368782051292214e-2,1.0366590166436927e-2,1.0364397768127741e-2,1.036220484040315e-2,1.0360011381062482e-2,1.035781739010574e-2,1.035562286753292e-2,1.0353427813344026e-2,1.0351232227539057e-2,1.0349036110118014e-2,1.0346839461080896e-2,1.03446422804277e-2,1.0342444568158433e-2,1.0340246324273087e-2,1.0338047548771665e-2,1.0335848241654172e-2,1.03336484029206e-2,1.0331448032570956e-2,1.0329247130605235e-2,1.0327045697023439e-2,1.0324843731825566e-2,1.0322641235011622e-2,1.03204382065816e-2,1.0318236041211803e-2,1.0316034155460722e-2,1.0313831813377932e-2,1.0311629014963433e-2,1.0309425760217225e-2,1.0307222049139307e-2,1.0305017881729679e-2,1.0302813257988342e-2,1.0300608177915296e-2,1.029840264151054e-2,1.0296196648774075e-2,1.02939901997059e-2,1.0291783294306018e-2,1.0289575932574424e-2,1.0287368114511123e-2,1.0285159840116112e-2,1.028295110938939e-2,1.0280741922330961e-2,1.0278532278940822e-2,1.0276322179218972e-2,1.0274111623165414e-2,1.0271900610780147e-2,1.026968914206317e-2,1.0267477217014483e-2,1.026526483563409e-2,1.0263051997921983e-2,1.0260838703878169e-2,1.0258624953502646e-2,1.0256410746795414e-2,1.0254196083756472e-2,1.025198096438582e-2,1.0249765388683458e-2,1.0247549356649389e-2,1.0245332868283611e-2,1.024311592358612e-2,1.0240898522556921e-2,1.0238680665196015e-2,1.0236462351503398e-2,1.0234243581479072e-2,1.0232024355123036e-2,1.0229804672435292e-2,1.0227584533415837e-2,1.0225363938064674e-2,1.02231428863818e-2,1.0220921378367219e-2,1.0218699414020926e-2,1.0216476993342926e-2,1.0214254116333218e-2,1.0212030782991799e-2,1.0209806993318669e-2,1.020758274731383e-2,1.0205358044977282e-2,1.0203132886309025e-2,1.0200907271309059e-2,1.0198681199977385e-2,1.0196454672313999e-2,1.0194229572140815e-2,1.0192007648645928e-2,1.0189785459054353e-2,1.0187563003366087e-2,1.0185340281581133e-2,1.0183117293699489e-2,1.0180894039721156e-2,1.0178670519646134e-2,1.0176446733474424e-2,1.0174222681206024e-2,1.0171998362840936e-2,1.0169773778379156e-2,1.0167548927820689e-2,1.0165323811165533e-2,1.0163098428413687e-2,1.0160872779565152e-2,1.0158646864619928e-2,1.0156420683578015e-2,1.0154194236439412e-2,1.0151967523204122e-2,1.0149740543872141e-2,1.014751329844347e-2,1.0145285786918113e-2,1.0143058009296062e-2,1.0140829965577329e-2,1.01386016557619e-2,1.0136373079849785e-2,1.013414423784098e-2,1.0131915129735488e-2,1.0129685755533304e-2,1.0127456115234431e-2,1.012522620883887e-2,1.012299603634662e-2,1.012076559775768e-2,1.0118534893072052e-2,1.0116303922289734e-2,1.0114072685410728e-2,1.0111841182435032e-2,1.0109609413362648e-2,1.0107377378193573e-2,1.0105145076927809e-2,1.0102912509565357e-2,1.0100679676106216e-2,1.0098446576550384e-2,1.0096213210897865e-2,1.0093979579148656e-2,1.0091745681302758e-2,1.0089511517360171e-2,1.0087277087320894e-2,1.0085042391184929e-2,1.0082807428952272e-2,1.008057220062293e-2,1.0078336706196895e-2,1.0076100945674174e-2,1.0073864919054763e-2,1.0071628626338662e-2,1.0069392471066682e-2,1.0067164097521963e-2,1.0064935752362223e-2,1.0062707435587463e-2,1.0060479147197684e-2,1.005825088719288e-2,1.0056022655573057e-2,1.0053794452338213e-2,1.005156627748835e-2,1.0049338131023466e-2,1.004711001294356e-2,1.0044881923248632e-2,1.0042653861938687e-2,1.004042582901372e-2,1.003819782447373e-2,1.0035969848318721e-2,1.0033741900548692e-2,1.0031513981163642e-2,1.0029286090163571e-2,1.002705822754848e-2,1.0024830393318366e-2,1.0022602587473235e-2,1.002037481001308e-2,1.0018147060937906e-2,1.001591934024771e-2,1.0013691647942495e-2,1.0011463984022258e-2,1.0009236348487001e-2,1.0007008741336722e-2,1.0004781162571424e-2,1.0002553612191104e-2,1.0000326090195764e-2,9.998098596585405e-3,9.995871131360023e-3,9.99364369451962e-3,9.991416286064198e-3,9.989188905993755e-3,9.986961554308291e-3,9.984734231007805e-3,9.982506936092298e-3,9.980279669561774e-3,9.978052431416225e-3,9.97582522165566e-3,9.973598040280071e-3,9.971370887289463e-3,9.969143762683833e-3,9.96691666646318e-3,9.96468959862751e-3,9.96246255917682e-3,9.960235548111105e-3,9.958008565430372e-3,9.955781611134619e-3,9.953554685223845e-3,9.951327787698049e-3,9.949100918557233e-3,9.946874077801397e-3,9.94464726543054e-3,9.942429068390404e-3,9.940214205664114e-3,9.937999841218194e-3,9.93578597837156e-3,9.933572620443134e-3,9.93135977075183e-3,9.929147432616569e-3,9.926935609356268e-3,9.924724304289846e-3,9.922513520736219e-3,9.920303262014304e-3,9.918093531443023e-3,9.915884332341293e-3,9.91367566802803e-3,9.911467541822155e-3,9.909259957042582e-3,9.907052917008234e-3,9.904846425038024e-3,9.902640484450873e-3,9.900435098565698e-3,9.898230270701419e-3,9.896026004176951e-3,9.893822302311214e-3,9.891619168423125e-3,9.889416605831603e-3,9.887214617855567e-3,9.885013207813933e-3,9.88281237902562e-3,9.880612134809544e-3,9.878412478484627e-3,9.876213413369786e-3,9.874014942783935e-3,9.871817070045997e-3,9.869619798474887e-3,9.867423131389524e-3,9.865227072108825e-3,9.863031623951713e-3,9.8608367902371e-3,9.858642574283904e-3,9.856448979411047e-3,9.854256008937445e-3,9.852063666182019e-3,9.849871954463681e-3,9.847680877101354e-3,9.845490437413954e-3,9.843300638720399e-3,9.841111484339608e-3,9.8389229775905e-3,9.83673512179199e-3,9.834547920262999e-3,9.832361376322441e-3,9.83017549328924e-3,9.827990274482308e-3,9.825805723220567e-3,9.823621842822934e-3,9.821438636608327e-3,9.819256107895665e-3,9.817074260003862e-3,9.814893096251841e-3,9.812712619958518e-3,9.810532834442812e-3,9.80835374302364e-3,9.806175349019917e-3,9.803997655750568e-3,9.801820666534506e-3,9.79964438469065e-3,9.79746881353792e-3,9.795293956395229e-3,9.793119816581502e-3,9.79094639741565e-3,9.788773702216598e-3,9.78660173430326e-3,9.78443049699455e-3,9.782259993609396e-3,9.780090227466709e-3,9.777921201885408e-3,9.775752920184413e-3,9.77358538568264e-3,9.771418601699009e-3,9.769252571552433e-3,9.767087298561837e-3,9.764922786046138e-3,9.762759037324249e-3,9.760596055715092e-3,9.758433844537583e-3,9.756272407110642e-3,9.754111746753188e-3,9.751951866784134e-3,9.749792770522401e-3,9.74763446128691e-3,9.745476942396575e-3,9.743320217170314e-3,9.741164288927049e-3,9.739009160985693e-3,9.736857181176548e-3,9.734715770472581e-3,9.732575550569876e-3,9.730436528761781e-3,9.728298712341649e-3,9.726162108602823e-3,9.724026724838662e-3,9.721892568342508e-3,9.719759646407714e-3,9.717627966327632e-3,9.715497535395606e-3,9.713368360904997e-3,9.711240450149141e-3,9.709113810421399e-3,9.706988449015113e-3,9.704864373223638e-3,9.702741590340323e-3,9.700620107658518e-3,9.69849993247157e-3,9.69638107207283e-3,9.694263533755652e-3,9.692147324813381e-3,9.69003245253937e-3,9.687918924226966e-3,9.68580674716952e-3,9.683695928660386e-3,9.681586475992907e-3,9.679478396460437e-3,9.677371697356324e-3,9.67526638597392e-3,9.673162469606575e-3,9.671059955547635e-3,9.668958851090455e-3,9.666859163528382e-3,9.664760900154765e-3,9.662664068262957e-3,9.660568675146307e-3,9.658474728098162e-3,9.656382234411875e-3,9.654291201380795e-3,9.652201636298272e-3,9.650113546457654e-3,9.648026939152293e-3,9.64594182167554e-3,9.643858201320741e-3,9.641776085381252e-3,9.639695481150415e-3,9.637616395921587e-3,9.635538836988115e-3,9.633462811643347e-3,9.631388327180636e-3,9.629315390893331e-3,9.62724401007478e-3,9.625174192018337e-3,9.623105944017345e-3,9.621039273365162e-3,9.618974187355134e-3,9.616910693280608e-3,9.61484879843494e-3,9.612788510111476e-3,9.610729835603564e-3,9.608672782204562e-3,9.60661735720781e-3,9.604563567906664e-3,9.602511421594472e-3,9.600460925564585e-3,9.598412087110353e-3,9.596364913525123e-3,9.594319412102247e-3,9.592275590135075e-3,9.590233454916957e-3,9.58819301374124e-3,9.586154273901281e-3,9.584117242690423e-3,9.582081927402017e-3,9.580048335329416e-3,9.578016473765967e-3,9.575986350005021e-3,9.57395797133993e-3,9.571931345064039e-3,9.569906478470702e-3,9.567883378853267e-3,9.565862053505084e-3,9.563842509719502e-3,9.561824754789875e-3,9.55980879600955e-3,9.557794640671876e-3,9.555782296070204e-3,9.553771769497883e-3,9.551763068248263e-3,9.549756199614696e-3,9.547751170890531e-3,9.545747989369116e-3,9.543746662343804e-3,9.541747197107943e-3,9.539754142839241e-3,9.537765625916506e-3,9.535779216968694e-3,9.533794925620872e-3,9.531812761498115e-3,9.529832734225493e-3,9.52785485342808e-3,9.525879128730944e-3,9.523905569759157e-3,9.521934186137794e-3,9.519964987491922e-3,9.517997983446614e-3,9.516033183626944e-3,9.514070597657983e-3,9.512110235164802e-3,9.51015210577247e-3,9.50819621910606e-3,9.506242584790643e-3,9.504291212451294e-3,9.502342111713082e-3,9.50039529220108e-3,9.498450763540356e-3,9.496508535355984e-3,9.494568617273037e-3,9.492631018916585e-3,9.490695749911697e-3,9.488762819883449e-3,9.486832238456911e-3,9.484904015257152e-3,9.482978159909249e-3,9.481054682038269e-3,9.479133591269284e-3,9.477214897227366e-3,9.475298609537589e-3,9.473384737825021e-3,9.471473291714735e-3,9.469564280831804e-3,9.467657714801295e-3,9.465753603248287e-3,9.463851955797844e-3,9.461952782075045e-3,9.460056091704952e-3,9.458161894312646e-3,9.45627019952319e-3,9.454381016961664e-3,9.452494356253135e-3,9.450610227022675e-3,9.448728638895357e-3,9.446849601496249e-3,9.444973124450425e-3,9.443099217382959e-3,9.441227889918916e-3,9.439359151683374e-3,9.437493012301401e-3,9.43562948139807e-3,9.433768568598452e-3,9.431910283527618e-3,9.430054635810642e-3,9.428201635072594e-3,9.426351290938544e-3,9.424503613033566e-3,9.422658610982728e-3,9.420816294411107e-3,9.418976672943771e-3,9.41713975620579e-3,9.41530555382224e-3,9.413474075418189e-3,9.41164533061871e-3,9.409819329048877e-3,9.407996080333754e-3,9.40617559409842e-3,9.404357879967946e-3,9.402542947567401e-3,9.400730806521852e-3,9.39892146645638e-3,9.397114936996052e-3,9.39531122776594e-3,9.393510348391115e-3,9.391712308496648e-3,9.389917117707612e-3,9.388124785649078e-3,9.386335321946118e-3,9.384548736223804e-3,9.382765038107203e-3,9.380984237221394e-3,9.379206343191443e-3,9.377431365642425e-3,9.375659314199408e-3,9.373890198487467e-3,9.37212402813167e-3,9.37036081275709e-3,9.3686005619888e-3,9.366843285451874e-3,9.365088992771378e-3,9.3633379692541e-3,9.361592574522641e-3,9.359850283911354e-3,9.358111108000786e-3,9.356375057371486e-3,9.354642142604007e-3,9.352912374278892e-3,9.351185762976692e-3,9.349462319277958e-3,9.347742053763233e-3,9.346024977013069e-3,9.344311099608016e-3,9.342600432128622e-3,9.340892985155435e-3,9.339188769269003e-3,9.337487795049873e-3,9.335790073078599e-3,9.334095613935722e-3,9.3324044282018e-3,9.330716526457374e-3,9.329031919282995e-3,9.327350617259214e-3,9.325672630966578e-3,9.323997970985634e-3,9.322326647896933e-3,9.32065867228102e-3,9.31899405471845e-3,9.317332805789766e-3,9.315674936075519e-3,9.314020456156256e-3,9.31236937661253e-3,9.310721708024884e-3,9.309077460973869e-3,9.307436646040034e-3,9.30579927380393e-3,9.3041653548461e-3,9.302534899747096e-3,9.300907919087466e-3,9.299284423447763e-3,9.29766442340853e-3,9.296047929550317e-3,9.294434952453672e-3,9.292825502699146e-3,9.291219590867284e-3,9.289617227538639e-3,9.288018423293758e-3,9.286423188713186e-3,9.284831534377478e-3,9.28324347086718e-3,9.28165900876284e-3,9.280078158645004e-3,9.278500931094228e-3,9.276927336691053e-3,9.27535738601603e-3,9.273791089649711e-3,9.27222845817264e-3,9.270669502165369e-3,9.269114232208445e-3,9.26756265888242e-3,9.266014792767835e-3,9.264470644445246e-3,9.262930224495198e-3,9.261393543498241e-3,9.259860612034924e-3,9.258331440685795e-3,9.256806040031401e-3,9.255284420652292e-3,9.253766593129018e-3,9.252252568042126e-3,9.250742355972168e-3,9.249235967499686e-3,9.247733413205235e-3,9.24623470366936e-3,9.24473984947261e-3,9.243248861195538e-3,9.241761749418684e-3,9.240278524722603e-3,9.238799197687844e-3,9.237323778894954e-3,9.235852278924482e-3,9.234384708356976e-3,9.232921077772984e-3,9.231461397753056e-3,9.23000567887774e-3,9.228553931727586e-3,9.22710616688314e-3,9.225662394924955e-3,9.224222626433574e-3,9.222786871989548e-3,9.221355142173428e-3,9.219927447565762e-3,9.218503798747094e-3,9.217084206297979e-3,9.215668680798962e-3,9.214257232830592e-3,9.212849901789803e-3,9.211446694660678e-3,9.210047598490097e-3,9.208652623876153e-3,9.207261781416946e-3,9.205875081710568e-3,9.204492547849682e-3,9.203115697922025e-3,9.20174301928506e-3,9.200374390603618e-3,9.19901210233947e-3,9.197654242409882e-3,9.19630062964124e-3,9.194951264033543e-3,9.193606145586794e-3,9.19226527430099e-3,9.19092865017613e-3,9.189596273212215e-3,9.188268143409247e-3,9.186944260767224e-3,9.185624625286147e-3,9.184309236966016e-3,9.182998095806832e-3,9.181691201808591e-3,9.180388554971294e-3,9.179090155294948e-3,9.177796002779544e-3,9.176506097425086e-3,9.175220439231574e-3,9.173939028199008e-3,9.172661864327388e-3,9.171388947616712e-3,9.170120278066985e-3,9.1688558556782e-3,9.167604124632167e-3,9.166360476785663e-3,9.165121432598742e-3,9.163886992071399e-3,9.162657155203643e-3,9.161431921995465e-3,9.160211292446872e-3,9.158995266557859e-3,9.15778384432843e-3,9.15657702575858e-3,9.155374810848316e-3,9.154177199597631e-3,9.152984192006528e-3,9.151795788075009e-3,9.150611987803071e-3,9.149432791190716e-3,9.148258198237941e-3,9.147088208944748e-3,9.145922823311139e-3,9.14476204133711e-3,9.143605863022665e-3,9.142454288367801e-3,9.141307317372518e-3,9.140164950036818e-3,9.1390271863607e-3,9.137894026344164e-3,9.136765469987209e-3,9.135641517289838e-3,9.134522168252049e-3,9.13340742287384e-3,9.132297281155213e-3,9.13119174309617e-3,9.130090808696707e-3,9.128994477956827e-3,9.127902750876531e-3,9.126815627455813e-3,9.12573310769468e-3,9.124655191593127e-3,9.123581879151159e-3,9.12251317036877e-3,9.121449065245965e-3,9.120389563782739e-3,9.119334665979098e-3,9.118284371835038e-3,9.11723868135056e-3,9.116197594525663e-3,9.115161111360352e-3,9.114129231854617e-3,9.113101956008469e-3,9.1120792838219e-3,9.111061215294916e-3,9.110047750427511e-3,9.109038889219689e-3,9.108034631671449e-3,9.10703497778279e-3,9.106039927553716e-3,9.10504948098422e-3,9.10406363807431e-3,9.103082398823981e-3,9.102105763233233e-3,9.101133731302065e-3,9.100166303030482e-3,9.09920347841848e-3,9.09824525746606e-3,9.097291640173222e-3,9.096342626539968e-3,9.095402221106452e-3,9.094480806927997e-3,9.09356453793728e-3,9.092653414134299e-3,9.091747435519056e-3,9.090846602091548e-3,9.089950913851778e-3,9.089060370799746e-3,9.088174972935452e-3,9.087294720258893e-3,9.086419612770071e-3,9.085549650468986e-3,9.084684833355637e-3,9.083825161430026e-3,9.082970634692152e-3,9.082121253142015e-3,9.081277016779615e-3,9.080437925604952e-3,9.079603979618026e-3,9.078775178818835e-3,9.077951523207383e-3,9.077133012783668e-3,9.07631964754769e-3,9.075511427499449e-3,9.074708352638943e-3,9.073910422966175e-3,9.073117638481145e-3,9.07232999918385e-3,9.071547505074296e-3,9.070770156152475e-3,9.069997952418392e-3,9.069230893872045e-3,9.068468980513437e-3,9.067712212342564e-3,9.06696058935943e-3,9.066214111564034e-3,9.06547277895637e-3,9.064736591536447e-3,9.064005549304258e-3,9.063279652259807e-3,9.062558900403094e-3,9.061843293734119e-3,9.061132832252879e-3,9.060427515959377e-3,9.059727344853611e-3,9.059032318935581e-3,9.05834243820529e-3,9.057657702662735e-3,9.056978112307918e-3,9.056303667140837e-3,9.055634367161494e-3,9.054970212369886e-3,9.054311202766016e-3,9.053657338349883e-3,9.053008619121488e-3,9.052365045080828e-3,9.051726616227905e-3,9.05109333256272e-3,9.050465194085271e-3,9.049842200795561e-3,9.049224352693586e-3,9.048611649779348e-3,9.04800409205285e-3,9.047401679514084e-3,9.046804412163057e-3,9.046212289999767e-3,9.045625313024218e-3,9.045057889322639e-3,9.044501220899594e-3,9.043950278237175e-3,9.043405061335387e-3,9.042865570194224e-3,9.042331804813685e-3,9.041803765193777e-3,9.041281451334496e-3,9.040764863235844e-3,9.040254000897818e-3,9.039748864320416e-3,9.039249453503642e-3,9.038755768447497e-3,9.038267809151977e-3,9.037785575617087e-3,9.037309067842824e-3,9.036838285829187e-3,9.03637322957618e-3,9.035913899083795e-3,9.035460294352041e-3,9.03501241538091e-3,9.03457026217041e-3,9.034133834720537e-3,9.033703133031291e-3,9.033278157102672e-3,9.03285890693468e-3,9.032445382527314e-3,9.032037583880579e-3,9.031635510994467e-3,9.031239163868984e-3,9.030848542504126e-3,9.030463646899899e-3,9.030084477056296e-3,9.029711032973323e-3,9.029343314650976e-3,9.028981322089255e-3,9.028625055288163e-3,9.028274514247696e-3,9.027929698967858e-3,9.027590609448646e-3,9.027257245690062e-3,9.026929607692104e-3,9.026607695454776e-3,9.026291508978074e-3,9.025981048261997e-3,9.02567631330655e-3,9.025377304111728e-3,9.025084020677535e-3,9.02479646300397e-3,9.02451463109103e-3,9.024238524938716e-3,9.023968144547033e-3,9.023703489915975e-3,9.023444561045545e-3,9.02319135793574e-3,9.022943880586564e-3,9.022702128998016e-3,9.022466103170094e-3,9.0222358031028e-3,9.022011228796131e-3,9.021792380250093e-3,9.021579257464678e-3,9.021371860439893e-3,9.021170189175734e-3,9.020974243672203e-3,9.020784023929298e-3,9.020604550525203e-3,9.020445840527542e-3,9.020293446295796e-3,9.020147367829965e-3,9.020007605130054e-3,9.019874158196056e-3,9.019747027027975e-3,9.019626211625812e-3,9.019511711989562e-3,9.01940352811923e-3,9.019301660014814e-3,9.01920610767631e-3,9.019116871103728e-3,9.01903395029706e-3,9.018957345256309e-3,9.018887055981473e-3,9.018823082472554e-3,9.018765424729548e-3,9.018714082752462e-3,9.01866905654129e-3,9.018630346096035e-3,9.018597951416697e-3,9.018571872503274e-3,9.018552109355768e-3,9.018538661974178e-3,9.018531530358503e-3,9.018530714508744e-3,9.018536214424904e-3,9.018548030106975e-3,9.018566161554966e-3,9.018590608768874e-3,9.018621371748697e-3,9.018658450494434e-3,9.018701845006088e-3,9.018751555283661e-3,9.018807581327146e-3,9.01886992313655e-3,9.01893858071187e-3,9.019013554053105e-3,9.019094843160255e-3,9.019182448033325e-3,9.01927636867231e-3,9.019376605077208e-3,9.019483157248025e-3,9.019596025184757e-3,9.019715208887403e-3,9.019840708355969e-3,9.01997252359045e-3,9.020110654590846e-3,9.02025510135716e-3,9.02040586388939e-3,9.020562942187534e-3,9.020726336251597e-3,9.020896046081573e-3,9.021072071677468e-3,9.021254413039276e-3,9.021443070167001e-3,9.021638043060646e-3,9.021839331720205e-3,9.022046936145679e-3,9.022260856337068e-3,9.022481092294374e-3,9.0227076440176e-3,9.022940511506736e-3,9.023179694761792e-3,9.023425193782764e-3,9.023677008569651e-3,9.023950067598343e-3,9.024234369683796e-3,9.024525562842363e-3,9.024823647074048e-3,9.025128622378848e-3,9.025440488756763e-3,9.025759246207795e-3,9.026084894731942e-3,9.026417434329203e-3,9.02675686499958e-3,9.027103186743074e-3,9.027456399559682e-3,9.027816503449403e-3,9.028183498412242e-3,9.028557384448199e-3,9.02893816155727e-3,9.029325829739455e-3,9.029720388994755e-3,9.030121839323172e-3,9.030530180724703e-3,9.030945413199352e-3,9.031367536747114e-3,9.031796551367993e-3,9.032232457061987e-3,9.032675253829097e-3,9.033124941669322e-3,9.033581520582663e-3,9.03404499056912e-3,9.03451535162869e-3,9.034992603761376e-3,9.035468021808114e-3,9.0359457132646e-3,9.036430332254075e-3,9.036923431222805e-3,9.037424917992356e-3,9.03793358072511e-3,9.03844941942106e-3,9.038972434080209e-3,9.039502624702557e-3,9.040039991288102e-3,9.040584533836847e-3,9.04113625234879e-3,9.041695146823932e-3,9.042261217262272e-3,9.042834463663812e-3,9.043414886028549e-3,9.044002484356483e-3,9.044597258647619e-3,9.04519920890195e-3,9.045808335119481e-3,9.04642463730021e-3,9.047048115444139e-3,9.047678769551265e-3,9.048316599621591e-3,9.048961605655114e-3,9.04961647521898e-3,9.050282786763945e-3,9.05095654868791e-3,9.05163776099087e-3,9.052326423672829e-3,9.053022536733785e-3,9.053726100173737e-3,9.05443711399269e-3,9.055155578190638e-3,9.055881492767585e-3,9.056614857723529e-3,9.05735567305847e-3,9.05810393877241e-3,9.058859654865347e-3,9.059622821337281e-3,9.060393438188211e-3,9.061171505418141e-3,9.061957023027069e-3,9.062749991014992e-3,9.063550409381916e-3,9.064358278127837e-3,9.065173597252752e-3,9.065996366756666e-3,9.066826586639579e-3,9.06766425690149e-3,9.068509377542397e-3,9.069361948562303e-3,9.070221969961203e-3,9.071089441739105e-3,9.071964363896002e-3,9.072846736431897e-3,9.07373655934679e-3,9.07463383264068e-3,9.07553855631357e-3,9.076450730365454e-3,9.077370354796336e-3,9.07829742960622e-3,9.079231954795096e-3,9.080173930362971e-3,9.081123356309844e-3,9.082080232635716e-3,9.083044559340584e-3,9.084016336424451e-3,9.084995563887314e-3,9.085982241729174e-3,9.086976369950034e-3,9.08797794854989e-3,9.088986977528744e-3,9.090003456886594e-3,9.091031907015957e-3,9.092072365316664e-3,9.093120630628396e-3,9.09417670295115e-3,9.095240582284924e-3,9.096312268629725e-3,9.097391761985544e-3,9.098479062352388e-3,9.099574169730252e-3,9.10067708411914e-3,9.101787805519049e-3,9.10290633392998e-3,9.104032669351933e-3,9.105166811784911e-3,9.106308761228908e-3,9.10745851768393e-3,9.10861608114997e-3,9.109781451627039e-3,9.110954629115124e-3,9.112135613614233e-3,9.113324405124365e-3,9.114521003645518e-3,9.115725409177695e-3,9.116937621720892e-3,9.118157641275115e-3,9.119385467840357e-3,9.120621101416622e-3,9.12186454200391e-3,9.12311578960222e-3,9.12437484421155e-3,9.125641705831904e-3,9.126916374463282e-3,9.12819885010568e-3,9.1294891327591e-3,9.130787222423543e-3,9.132093119099008e-3,9.133406822785496e-3,9.134728333483003e-3,9.136057651191536e-3,9.13739477591109e-3,9.138739707641667e-3,9.140092446383266e-3,9.141452992135887e-3,9.142821344899528e-3,9.144197504674196e-3,9.145581471459881e-3,9.14697324525659e-3,9.148372826064323e-3,9.149780213883078e-3,9.151201457120754e-3,9.152634392388602e-3,9.154075523131112e-3,9.155524849348288e-3,9.156982371040125e-3,9.158448088206626e-3,9.159922000847791e-3,9.16140410896362e-3,9.162894412554112e-3,9.16439291161927e-3,9.16589960615909e-3,9.167414496173571e-3,9.16893758166272e-3,9.17046886262653e-3,9.172008339065006e-3,9.173556010978143e-3,9.175111878365944e-3,9.17667594122841e-3,9.178248199565538e-3,9.17982865337733e-3,9.181417302663787e-3,9.183014147424905e-3,9.184619187660689e-3,9.186232423371136e-3,9.187853854556245e-3,9.189483481216018e-3,9.191121303350458e-3,9.192767320959559e-3,9.194421534043323e-3,9.19608394260175e-3,9.197754546634844e-3,9.199433346142599e-3,9.201120341125019e-3,9.2028155315821e-3,9.204518917513848e-3,9.206230498920259e-3,9.207950275801331e-3,9.20967824815707e-3,9.21141441598747e-3,9.213158779292534e-3,9.214911338072262e-3,9.216672092326655e-3,9.218441042055709e-3,9.220218187259427e-3,9.222003527937811e-3,9.223797064090858e-3,9.225598795718567e-3,9.22740872282094e-3,9.229226845397977e-3,9.23105999694785e-3,9.232904071035877e-3,9.234756784471485e-3,9.23661814141747e-3,9.238488146036635e-3,9.240366802491776e-3,9.242254114945692e-3,9.244150087561175e-3,9.246054724501034e-3,9.247968029928055e-3,9.249890008005045e-3,9.251820662894795e-3,9.25375999876011e-3,9.255708019763782e-3,9.257664730068614e-3,9.2596301338374e-3,9.26160423523294e-3,9.263587038418031e-3,9.265578547555471e-3,9.267578766808062e-3,9.269587700338594e-3,9.27160535230987e-3,9.273631726884687e-3,9.275666828225846e-3,9.27771066049614e-3,9.279763227858371e-3,9.281824534475333e-3,9.283894584509827e-3,9.28597338212465e-3,9.288060931482602e-3,9.290157236746479e-3,9.292262302079078e-3,9.294376131643198e-3,9.296498729601638e-3,9.298630100117194e-3,9.300770247352666e-3,9.30291917547085e-3,9.305076888634547e-3,9.30724339100655e-3,9.309418686749662e-3,9.311602780026679e-3,9.313795675000399e-3,9.315997375833619e-3,9.318207886689139e-3,9.320427211729756e-3,9.322655355118267e-3,9.324892321017469e-3,9.327138113590165e-3,9.32939273699915e-3,9.331656195407219e-3,9.333928492977175e-3,9.336209633871813e-3,9.33849962225393e-3,9.34079846228633e-3,9.343106158131803e-3,9.345422713953153e-3,9.347748133913173e-3,9.350082422174666e-3,9.352425582900427e-3,9.354777620253255e-3,9.357138538395947e-3,9.359508341491301e-3,9.361887033702117e-3,9.364274619191188e-3,9.366671102121318e-3,9.369076486655303e-3,9.37149077695594e-3,9.373913977186028e-3,9.376346091508362e-3,9.378787124085743e-3,9.38123707908097e-3,9.38369596065684e-3,9.386163772976148e-3,9.388640520201696e-3,9.39112620649628e-3,9.393620836022697e-3,9.396126211420866e-3,9.398644877038093e-3,9.401172735817372e-3,9.40370979497562e-3,9.406256061729764e-3,9.408811543296723e-3,9.41137624689342e-3,9.413950179736775e-3,9.416533349043712e-3,9.419125762031152e-3,9.421727425916017e-3,9.424334644393085e-3,9.426951106429146e-3,9.429576577252212e-3,9.432213500821313e-3,9.434859977080596e-3,9.43751575440916e-3,9.44018083280701e-3,9.442855212274144e-3,9.445538892810563e-3,9.448231874416266e-3,9.450934157091253e-3,9.453645740835523e-3,9.45636662564908e-3,9.45909681153192e-3,9.461836298484044e-3,9.464585086505453e-3,9.467343175596145e-3,9.470110565756123e-3,9.472887256985384e-3,9.475673249283929e-3,9.478469947781032e-3,9.481280103207665e-3,9.484099825412859e-3,9.486929114396617e-3,9.489767970158934e-3,9.492616392699816e-3,9.495474382019259e-3,9.498341938117265e-3,9.501219060993833e-3,9.504105750648964e-3,9.507002007082654e-3,9.50990783029491e-3,9.512823220285727e-3,9.515748177055106e-3,9.518682700603047e-3,9.521626790929551e-3,9.524580448034616e-3,9.527543671918244e-3,9.530516462580435e-3,9.533498820021188e-3,9.536490744240502e-3,9.53949223523838e-3,9.542503293014818e-3,9.545523917569819e-3,9.548554108903384e-3,9.55159386701551e-3,9.554643191906197e-3,9.557702083575448e-3,9.560770542023263e-3,9.563848567249638e-3,9.566936159254575e-3,9.570033318038075e-3,9.573140043600136e-3,9.576256335940761e-3,9.579382195059946e-3,9.582517620957695e-3,9.585662613634006e-3,9.58881717308888e-3,9.591981299322315e-3,9.595154992334312e-3,9.598338252124871e-3,9.601537399098248e-3,9.604746952695045e-3,9.60796640468327e-3,9.611195755062918e-3,9.614435003833991e-3,9.617684150996487e-3,9.620943196550411e-3,9.624212140495757e-3,9.627490982832528e-3,9.630779723560726e-3,9.634078362680347e-3,9.637386900191391e-3,9.640705336093862e-3,9.644033670387755e-3,9.647371903073076e-3,9.65072003414982e-3,9.65407806361799e-3,9.657445991477581e-3,9.660823817728599e-3,9.664211542371043e-3,9.667609165404911e-3,9.671016686830203e-3,9.67443410664692e-3,9.67786142485506e-3,9.681298641454627e-3,9.684745756445618e-3,9.688202769828033e-3,9.691669681601872e-3,9.695146491767137e-3,9.698633200323827e-3,9.70212980727194e-3,9.70563631261148e-3,9.709152716342442e-3,9.71267901846483e-3,9.716215218978643e-3,9.719761317883883e-3,9.723317315180544e-3,9.72688321086863e-3,9.730459004948141e-3,9.734044697419076e-3,9.737644673551331e-3,9.741257920428464e-3,9.744881430666544e-3,9.748515204265569e-3,9.752159241225536e-3,9.755813541546454e-3,9.759478105228314e-3,9.76315293227112e-3,9.766838022674872e-3,9.77053337643957e-3,9.774238993565212e-3,9.777954874051802e-3,9.781681017899337e-3,9.785417425107816e-3,9.789164095677242e-3,9.792921029607613e-3,9.79668822689893e-3,9.800465687551193e-3,9.8042534115644e-3,9.808051398938554e-3,9.811859649673653e-3,9.815678163769697e-3,9.819506941226687e-3,9.823345982044623e-3,9.827195286223504e-3,9.83105485376333e-3,9.834924684664103e-3,9.838804778925823e-3,9.842695136548486e-3,9.846595757532096e-3,9.85050664187665e-3,9.854427789582152e-3,9.858359200648597e-3,9.862300875075988e-3,9.866252812864325e-3,9.870215014013608e-3,9.874187478523836e-3,9.87817020639501e-3,9.882163197627131e-3,9.886166452220195e-3,9.890182110155021e-3,9.894214731376335e-3,9.898258097065963e-3,9.902312211346046e-3,9.906377078338724e-3,9.910452702166138e-3,9.914539086950428e-3,9.918636236813735e-3,9.922744155878198e-3,9.926862848265959e-3,9.930992318099158e-3,9.935132569499936e-3,9.93928360659043e-3,9.943445433492787e-3,9.94761805432914e-3,9.951801473221633e-3,9.955995694292407e-3,9.960200721663603e-3,9.964416559457361e-3,9.968643211795818e-3,9.972880682801118e-3,9.9771289765954e-3,9.981388097300804e-3,9.985658049039474e-3,9.989938835933547e-3,9.994230462105161e-3,9.998532931676463e-3,1.000284624876959e-2,1.000717041750668e-2,1.0011505442009877e-2,1.001585132640132e-2,1.0020208074803149e-2,1.0024575691337507e-2,1.0028954180126531e-2,1.0033343545292363e-2,1.0037743790957144e-2,1.0042154921243013e-2,1.0046576940272112e-2,1.005100985216658e-2,1.0055453661048559e-2,1.0059908371040188e-2,1.0064373986263607e-2,1.0068850510840957e-2,1.007333794889438e-2,1.0077836304546017e-2,1.0082345581918003e-2,1.0086865785132484e-2,1.0091396918311596e-2,1.0095938985577485e-2,1.0100491991052285e-2,1.0105055938858144e-2,1.0109630833117193e-2,1.011421667795158e-2,1.0118813477483444e-2,1.0123421235834923e-2,1.012803995712816e-2,1.0132669645485294e-2,1.0137310305028464e-2,1.0141961939879813e-2,1.0146624554161479e-2,1.0151298151995605e-2,1.0155982737504333e-2,1.0160678314809797e-2,1.0165384888034144e-2,1.017010246129951e-2,1.0174831038728037e-2,1.0179570624441867e-2,1.0184321222563136e-2,1.018908283721399e-2,1.0193855472516564e-2,1.0198639132593003e-2,1.0203433821565445e-2,1.0208239543556031e-2,1.0213063218983959e-2,1.0217899147217865e-2,1.022274644761711e-2,1.0227605128704886e-2,1.0232475199004385e-2,1.0237356667038807e-2,1.0242249541331348e-2,1.0247153830405201e-2,1.025206954278356e-2,1.0256996686989626e-2,1.0261935271546589e-2,1.0266885304977645e-2,1.0271846795805992e-2,1.0276819752554824e-2,1.0281804183747339e-2,1.0286800097906725e-2,1.0291807503556186e-2,1.0296826409218912e-2,1.0301856823418103e-2,1.030689875467695e-2,1.031195221151865e-2,1.03170172024664e-2,1.0322093736043394e-2,1.0327181820772826e-2,1.0332281465177895e-2,1.0337392677781793e-2,1.0342515467107717e-2,1.0347649841678862e-2,1.0352795810018424e-2,1.0357953380649598e-2,1.0363122562095579e-2,1.0368303362879564e-2,1.0373495791524745e-2,1.0378699856554324e-2,1.038391556649149e-2,1.038914292985944e-2,1.0394381955181371e-2,1.0399632650980477e-2,1.0404895025779955e-2,1.0410169088103e-2,1.0415454846472804e-2,1.0420752309412565e-2,1.0426061485445483e-2,1.0431382383094743e-2,1.0436715010883554e-2,1.0442059377335099e-2,1.0447415490972578e-2,1.045278336031919e-2,1.0458162993898125e-2,1.0463554400232583e-2,1.0468957587845754e-2,1.0474372565260839e-2,1.0479799341001031e-2,1.0485237923589524e-2,1.0490688321549516e-2,1.04961505434042e-2,1.0501624597676775e-2,1.0507110492890432e-2,1.0512608237568371e-2,1.051811784023378e-2,1.0523639309409864e-2,1.0529172653619813e-2,1.0534717881386824e-2,1.0540275001234091e-2,1.054584402168481e-2,1.0551424951262175e-2,1.0557017798489384e-2,1.056262257188963e-2,1.0568239279986114e-2,1.0573867931302026e-2,1.057950853436056e-2,1.0585161097684918e-2,1.059082789064642e-2,1.0596508906816035e-2,1.0602202091792488e-2,1.0607907456575446e-2,1.0613625012164566e-2,1.061935476955952e-2,1.0625096739759969e-2,1.0630850933765578e-2,1.0636617362576017e-2,1.0642396037190941e-2,1.0648186968610026e-2,1.0653990167832932e-2,1.0659805645859319e-2,1.066563341368886e-2,1.0671473482321215e-2,1.067732586275605e-2,1.068319056599303e-2,1.068906760303182e-2,1.0694956984872085e-2,1.0700858722513489e-2,1.0706772826955698e-2,1.0712699309198378e-2,1.0718638180241193e-2,1.0724589451083804e-2,1.073055313272588e-2,1.0736529236167084e-2,1.0742517772407083e-2,1.0748518752445542e-2,1.0754532187282121e-2,1.076055808791649e-2,1.0766596465348312e-2,1.0772647330577253e-2,1.0778710694602978e-2,1.0784786568425148e-2,1.0790874963043434e-2,1.0796975889457494e-2,1.0803089358666999e-2,1.080921538167161e-2,1.0815353969470996e-2,1.0821505133064816e-2,1.0827668883452738e-2,1.0833845231634429e-2,1.084003418860955e-2,1.0846235765377767e-2,1.0852449972938749e-2,1.0858676822292156e-2,1.0864916324437654e-2,1.0871168490374904e-2,1.0877433331103581e-2,1.0883710857623342e-2,1.0890001080933853e-2,1.0896304012034778e-2,1.0902619661925786e-2,1.090894804160654e-2,1.0915289162076703e-2,1.0921643034335939e-2,1.0928009669383915e-2,1.0934389078220301e-2,1.0940781271844752e-2,1.0947186261256937e-2,1.0953604057456523e-2,1.0960034671443176e-2,1.0966478114216553e-2,1.0972934396776327e-2,1.0979403530122162e-2,1.0985885525253718e-2,1.0992380393170662e-2,1.0998888144872663e-2,1.100540879135938e-2,1.1011942343630482e-2,1.1018488812685629e-2,1.102504820952449e-2,1.1031620833841798e-2,1.1038208078856696e-2,1.1044808365003425e-2,1.1051421704374583e-2,1.1058048109062758e-2,1.1064687591160543e-2,1.107134016276053e-2,1.107800583595531e-2,1.1084684622837473e-2,1.1091376535499613e-2,1.1098081586034314e-2,1.1104799786534178e-2,1.1111531149091788e-2,1.1118275685799739e-2,1.1125033408750621e-2,1.1131804330037028e-2,1.1138588461751546e-2,1.1145385815986772e-2,1.1152196404835295e-2,1.1159020240389705e-2,1.1165857334742596e-2,1.1172707699986559e-2,1.1179571348214179e-2,1.1186448291518056e-2,1.1193338541990778e-2,1.1200242111724934e-2,1.120715901281312e-2,1.1214089257347924e-2,1.1221032857421938e-2,1.1227989825127753e-2,1.1234960172557963e-2,1.1241943911805151e-2,1.124894105496192e-2,1.1255951614120853e-2,1.1262975601374545e-2,1.1270013028815586e-2,1.1277063908536571e-2,1.1284128252630086e-2,1.1291206073188722e-2,1.1298297382305072e-2,1.130540219207173e-2,1.1312520514581283e-2,1.1319652361926327e-2,1.132679774619945e-2,1.1333956679493244e-2,1.1341129173900302e-2,1.1348315241513215e-2,1.1355514894424568e-2,1.1362728144726964e-2,1.1369955004512983e-2,1.1377195485875223e-2,1.1384449600906272e-2,1.1391717361698724e-2,1.139899878034517e-2,1.1406293868938195e-2,1.1413602639570402e-2,1.1420925104334373e-2,1.1428261275322702e-2,1.1435611164627981e-2,1.1442974784342804e-2,1.1450352146559758e-2,1.1457743263371433e-2,1.1465148146870423e-2,1.1472566809149322e-2,1.1479999262300719e-2,1.14874455184172e-2,1.1494905589591367e-2,1.1502379487915803e-2,1.1509867225483103e-2,1.1517368814385854e-2,1.1524884266716653e-2,1.1532413594568091e-2,1.1539956810032753e-2,1.1547514583502606e-2,1.1555086480747512e-2,1.1562672336965575e-2,1.1570272164722508e-2,1.1577885976584015e-2,1.1585513785115815e-2,1.1593155602883605e-2,1.1600811442453104e-2,1.1608481316390024e-2,1.1616165237260067e-2,1.1623863217628953e-2,1.1631575270062384e-2,1.163930140712607e-2,1.1647041641385728e-2,1.1654795985407059e-2,1.1662564451755779e-2,1.1670347052997599e-2,1.1678143801698224e-2,1.1685954710423371e-2,1.1693779791738742e-2,1.170161905821005e-2,1.170947252240301e-2,1.1717340196883329e-2,1.1725222094216711e-2,1.1733118226968875e-2,1.1741028607705529e-2,1.1748953248992375e-2,1.1756892163395134e-2,1.176484536347951e-2,1.1772812861811217e-2,1.178079467095596e-2,1.178879080347945e-2,1.1796801271947403e-2,1.1804826088925522e-2,1.1812865266979519e-2,1.1820918818675108e-2,1.1828986756577993e-2,1.1837069093253888e-2,1.18451658412685e-2,1.1853277013187547e-2,1.1861402621576728e-2,1.186954267900176e-2,1.187769719802835e-2,1.188586619122221e-2,1.1894049671149048e-2,1.1902247650374577e-2,1.1910460141464503e-2,1.191868715698454e-2,1.1926928709500396e-2,1.1935184811577784e-2,1.1943455475782409e-2,1.1951740714679982e-2,1.196004054083622e-2,1.1968354966816825e-2,1.197668400518751e-2,1.1985027668513984e-2,1.1993385969361961e-2,1.2001758920297144e-2,1.2010146533885251e-2,1.2018548822691984e-2,1.2026965799283059e-2,1.2035397476224188e-2,1.2043843866081073e-2,1.2052305761211404e-2,1.2060782667863932e-2,1.2069273786543136e-2,1.2077781284404851e-2,1.2086304256302513e-2,1.209484187550549e-2,1.2103394142013781e-2,1.2111961055827385e-2,1.2120542616946301e-2,1.2129138825370539e-2,1.2137749681100084e-2,1.2146375184134946e-2,1.2155015334475123e-2,1.2163670132120614e-2,1.217233957707142e-2,1.2181023669327539e-2,1.2189724210513305e-2,1.219844268229633e-2,1.2207176123602509e-2,1.2215924534431839e-2,1.2224687914784321e-2,1.2233466264659954e-2,1.224225958405874e-2,1.225106787298068e-2,1.2259891131425771e-2,1.2268729359394014e-2,1.2277582556885408e-2,1.2286450723899956e-2,1.2295333860437655e-2,1.2304231966498509e-2,1.2313145042082512e-2,1.2322073087189672e-2,1.2331016101819978e-2,1.2339974085973442e-2,1.2348947039650051e-2,1.235793496284982e-2,1.2366937855572737e-2,1.2375955717818807e-2,1.238498854958803e-2,1.2394036350880403e-2,1.240309912169593e-2,1.241217686203461e-2,1.2421269571896444e-2,1.2430377251281422e-2,1.243949990018956e-2,1.244863751862085e-2,1.245779301880433e-2,1.24669661495492e-2,1.247615459902403e-2,1.2485358367228827e-2,1.2494577454163587e-2,1.2503811859828315e-2,1.2513061584223006e-2,1.2522326627347662e-2,1.2531606989202285e-2,1.2540902669786868e-2,1.2550213669101423e-2,1.2559539987145936e-2,1.2568881623920416e-2,1.2578238579424863e-2,1.2587610853659274e-2,1.259699844662365e-2,1.260640135831799e-2,1.2615819588742297e-2,1.2625253137896565e-2,1.2634702005780802e-2,1.2644166192395001e-2,1.2653645697739163e-2,1.2663140521813296e-2,1.2672650664617391e-2,1.2682176126151449e-2,1.2691716906415471e-2,1.2701273005409462e-2,1.2710844423133416e-2,1.2720431159587334e-2,1.2730033214771218e-2,1.2739654463209793e-2,1.274929277912273e-2,1.2758946762201845e-2,1.2768616412447134e-2,1.2778301729858601e-2,1.2788002714436244e-2,1.2797719366180063e-2,1.2807451685090057e-2,1.2817199671166225e-2,1.2826963324408571e-2,1.2836742644817092e-2,1.2846537632391788e-2,1.2856348287132663e-2,1.2866174609039714e-2,1.2876016598112936e-2,1.2885874254352335e-2,1.2895747577757915e-2,1.2905636568329664e-2,1.2915541226067594e-2,1.2925461550971696e-2,1.2935397543041979e-2,1.2945349202278434e-2,1.2955316528681067e-2,1.2965299522249873e-2,1.2975298182984856e-2,1.2985312510886016e-2,1.2995342505953352e-2,1.3005388168186863e-2,1.301544949758655e-2,1.3025526494152413e-2,1.3035625075257937e-2,1.3045740370947346e-2,1.3055871797726132e-2,1.3066019358988715e-2,1.3076183058129508e-2,1.3086362898542933e-2,1.3096558883623407e-2,1.3106771016765347e-2,1.3116999301363178e-2,1.312724374081131e-2,1.3137504338504165e-2,1.314778109783616e-2,1.3158074022201717e-2,1.316838311499525e-2,1.317870837961118e-2,1.3189049819443922e-2,1.3199407437887898e-2,1.3209781238337527e-2,1.322017122418722e-2,1.3230577398831406e-2,1.3240999765664495e-2,1.3251438328080909e-2,1.3261893089475065e-2,1.3272364053241382e-2,1.3282851222774278e-2,1.3293354601468174e-2,1.3303874192717485e-2,1.3314409999916626e-2,1.3324962026460023e-2,1.3335530275742087e-2,1.3346114751157248e-2,1.335671545609991e-2,1.3367332393964497e-2,1.3377965568145432e-2,1.3388614982037129e-2,1.3399280639034002e-2,1.3409962542530478e-2,1.3420660695920971e-2,1.3431375102599898e-2,1.344210576596168e-2,1.3452852689400734e-2,1.3463615876311478e-2,1.3474395330088332e-2,1.3485191054125715e-2,1.349600305181804e-2,1.3506831326559731e-2,1.3517675881745201e-2,1.3528536720768876e-2,1.3539413847025165e-2,1.3550307263908493e-2,1.3561216974813276e-2,1.3572142983133936e-2,1.3583085292264886e-2,1.3594043905600548e-2,1.3605018826535335e-2,1.3616010058463671e-2,1.362701760477997e-2,1.3638041468878655e-2,1.3649081654154143e-2,1.3660138164000852e-2,1.3671211001813195e-2,1.3682300170985599e-2,1.3693405674912477e-2,1.3704527516988248e-2,1.371566570060733e-2,1.3726824853004208e-2,1.3738000975454084e-2,1.3749193683435098e-2,1.3760402983836148e-2,1.3771628883546133e-2,1.3782871389453954e-2,1.379413050844851e-2,1.3805406247418705e-2,1.3816698613253435e-2,1.38280076128416e-2,1.3839333253072105e-2,1.3850675540833846e-2,1.3862034483015725e-2,1.387341008650664e-2,1.3884802358195497e-2,1.389621130497119e-2,1.3907636933722621e-2,1.391907925133869e-2,1.3930538264708301e-2,1.3942013980720347e-2,1.3953506406263735e-2,1.3965015548227362e-2,1.3976541413500129e-2,1.3988084008970935e-2,1.399964334152868e-2,1.4011219418062269e-2,1.4022812245460599e-2,1.4034421830612568e-2,1.4046048180407078e-2,1.4057691301733028e-2,1.4069351201479324e-2,1.4081027886534857e-2,1.4092721363788535e-2,1.4104431640129254e-2,1.4116158722445916e-2,1.4127902617627423e-2,1.4139663332562669e-2,1.4151440874140563e-2,1.4163235249249994e-2,1.4175046464779873e-2,1.4186874527619095e-2,1.4198719444656562e-2,1.4210581222781172e-2,1.4222459868881827e-2,1.4234355389847428e-2,1.4246267792566873e-2,1.4258197083929062e-2,1.4270143270822898e-2,1.4282106360137279e-2,1.4294086358761105e-2,1.430608327358328e-2,1.4318097111492699e-2,1.4330127879378264e-2,1.434217558412888e-2,1.435424023263344e-2,1.4366321831780847e-2,1.4378420388460003e-2,1.4390535909559805e-2,1.4402668401969156e-2,1.4414817872576957e-2,1.44269843282721e-2,1.44391677759435e-2,1.4451368222480044e-2,1.446358567477064e-2,1.447582013970418e-2,1.4488070122289592e-2,1.4500336953495811e-2,1.4512620743174758e-2,1.4524921497097033e-2,1.4537239221033236e-2,1.4549573920753971e-2,1.4561925602029832e-2,1.4574294270631427e-2,1.4586679932329354e-2,1.4599082592894214e-2,1.4611502258096607e-2,1.4623938933707132e-2,1.4636392625496396e-2,1.464886333923499e-2,1.4661351080693523e-2,1.4673855855642593e-2,1.4686377669852802e-2,1.469891652909475e-2,1.4711472439139036e-2,1.472404540575626e-2,1.473663543471703e-2,1.474924253179194e-2,1.4761866702751592e-2,1.4774507953366585e-2,1.4787166289407523e-2,1.4799841716645008e-2,1.4812534240849634e-2,1.482524386779201e-2,1.4837970603242732e-2,1.4850714452972402e-2,1.486347542275162e-2,1.4876253518350986e-2,1.4889048745541105e-2,1.4901861110092573e-2,1.4914690617775991e-2,1.492753727436196e-2,1.4940401085621087e-2,1.4953282057323965e-2,1.4966180195241197e-2,1.4979095505143383e-2,1.499202799280113e-2,1.500497766398503e-2,1.5017944524465686e-2,1.5030928580013703e-2,1.504392983639968e-2,1.5056948299394213e-2,1.5069983974767909e-2,1.5083036868291363e-2,1.5096106985735184e-2,1.5109194332869964e-2,1.5122298915466308e-2,1.513542073929482e-2,1.5148559810126092e-2,1.5161716133730732e-2,1.5174889715879339e-2,1.518808056234251e-2,1.5201288678890855e-2,1.5214514071294961e-2,1.5227756745325444e-2,1.5241016706752894e-2,1.5254293961347915e-2,1.5267588514881107e-2,1.5280900373123074e-2,1.5294229541844413e-2,1.5307576026815727e-2,1.532093296251648e-2,1.5334306519859713e-2,1.5347697073290732e-2,1.5361104623538234e-2,1.5374529171330913e-2,1.5387970717397458e-2,1.5401429262466565e-2,1.5414904807266924e-2,1.542839735252723e-2,1.5441906898976173e-2,1.5455433447342452e-2,1.5468976998354752e-2,1.548253755274177e-2,1.54961151112322e-2,1.5509709674554728e-2,1.5523321243438058e-2,1.5536949818610873e-2,1.5550595400801864e-2,1.5564257990739737e-2,1.5577937589153174e-2,1.5591634196770872e-2,1.560534781432152e-2,1.5619078442533813e-2,1.5632826082136442e-2,1.5646590733858105e-2,1.566037239842749e-2,1.5674171076573293e-2,1.5687986769024203e-2,1.5701819476508914e-2,1.571566919975612e-2,1.5729535939494516e-2,1.574341969645279e-2,1.5757320471359637e-2,1.5771238264943747e-2,1.578517307793382e-2,1.579912491105854e-2,1.5813093765046606e-2,1.582707964062671e-2,1.5841082538527538e-2,1.5855102459477792e-2,1.5869139404206162e-2,1.5883193373441337e-2,1.5897264367912015e-2,1.5911352388346886e-2,1.592545743547464e-2,1.5939579510023973e-2,1.5953718612723582e-2,1.596787474430215e-2,1.5982047905488378e-2,1.5996238097010958e-2,1.601044531959858e-2,1.6024669573979935e-2,1.603891086088372e-2,1.6053169181038628e-2,1.6067444535173343e-2,1.608173692401657e-2,1.6096046348296995e-2,1.6110372808743313e-2,1.6124716306084218e-2,1.6139076841048396e-2,1.6153454414364547e-2,1.616784902676136e-2,1.618226067896753e-2,1.619668937171175e-2,1.6211135105722706e-2,1.622557327356478e-2,1.624002658514138e-2,1.6254496021809665e-2,1.6268981578221826e-2,1.6283483249030048e-2,1.6298001028886525e-2,1.6312534912443444e-2,1.6327084894352993e-2,1.6341650969267367e-2,1.6356233131838753e-2,1.6370831376719342e-2,1.6385445698561322e-2,1.6400076092016883e-2,1.6414722551738217e-2,1.642938507237751e-2,1.6444063648586957e-2,1.6458758275018744e-2,1.647346894632506e-2,1.64881956571581e-2,1.6502938402170046e-2,1.6517697176013094e-2,1.653247197333943e-2,1.654726278880125e-2,1.656206961705074e-2,1.6576892452740084e-2,1.6591731290521477e-2,1.6606586125047115e-2,1.6621456950969175e-2,1.663634376293986e-2,1.665124655561135e-2,1.6666165323635837e-2,1.668110006166551e-2,1.6696050764352564e-2,1.6711017426349187e-2,1.6726000042307565e-2,1.674100714912702e-2,1.675605901525272e-2,1.677112644353808e-2,1.6786209571306127e-2,1.6801309757320294e-2,1.6816425682286e-2,1.6831557346203237e-2,1.684670474907201e-2,1.6861867890892317e-2,1.6877046771664156e-2,1.6892241391387532e-2,1.690745175006244e-2,1.692267784768888e-2,1.6937919684266858e-2,1.695317725979637e-2,1.6968448839470334e-2,1.6983735229878727e-2,1.699903716918547e-2,1.7014354657390564e-2,1.7029687694494013e-2,1.7045036280495817e-2,1.706040041539597e-2,1.7075780099194478e-2,1.7091175331891334e-2,1.7106586113486547e-2,1.7122012443980116e-2,1.7137454323372034e-2,1.7152911751662305e-2,1.7168384728850926e-2,1.7183873254937903e-2,1.719937732992323e-2,1.7214896953806916e-2,1.7230432126588945e-2,1.7245982848269333e-2,1.7261549118848075e-2,1.7277130938325166e-2,1.729272830670061e-2,1.7308341223974406e-2,1.7323969690146556e-2,1.733961370521706e-2,1.7355272485264e-2,1.7370933235905207e-2,1.738660883656552e-2,1.740229928724494e-2,1.7418004587943466e-2,1.74337247386611e-2,1.7449459739397835e-2,1.7465209590153682e-2,1.7480974290928635e-2,1.7496753841722692e-2,1.751254824253586e-2,1.752835749336813e-2,1.7544181594219506e-2,1.756002054508999e-2,1.7575874345979584e-2,1.759174299688828e-2,1.7607626497816085e-2,1.7623524848763e-2,1.7639438049729016e-2,1.7655366100714137e-2,1.767130900171837e-2,1.7687266752741706e-2,1.7703239353784154e-2,1.7719226804845705e-2,1.773522910592636e-2,1.7751246257026124e-2,1.7767278258144996e-2,1.778332510928297e-2,1.7799386810440056e-2,1.7815463361616244e-2,1.7831554762811543e-2,1.7847661014025944e-2,1.7863782115259453e-2,1.787991806651207e-2,1.789606886778379e-2,1.791223451907462e-2,1.7928415020384558e-2,1.79446103717136e-2,1.796082057306175e-2,1.7977045624429006e-2,1.7993283878973917e-2,1.800951351860492e-2,1.802575678696471e-2,1.8042013684053275e-2,1.805828420987062e-2,1.807456836441675e-2,1.8090866147691658e-2,1.8107177559695344e-2,1.812350260042781e-2,1.813984126988906e-2,1.815619356807909e-2,1.8172559494997895e-2,1.8188939050645482e-2,1.820533223502185e-2,1.8221739048127e-2,1.8238159489960926e-2,1.8254593560523634e-2,1.827104125981512e-2,1.8287502587835392e-2,1.830397754458444e-2,1.8320466130062267e-2,1.8336968344268876e-2,1.8353484187204266e-2,1.8370013658868433e-2,1.838655675926138e-2,1.8403113488383114e-2,1.841968384623362e-2,1.843626783281291e-2,1.845286544812098e-2,1.8469476692157826e-2,1.848610156492346e-2,1.850274006641787e-2,1.8519392196641057e-2,1.8536057955593026e-2,1.8552737343273777e-2,1.856943035968331e-2,1.8586137004821618e-2,1.8602857278688708e-2,1.861959118128458e-2,1.863633871260923e-2,1.8653097657735956e-2,1.8669843372326564e-2,1.868660102047774e-2,1.87033705820837e-2,1.872015203703865e-2,1.8736945365236807e-2,1.875375054657237e-2,1.8770567560939554e-2,1.878739638823257e-2,1.8804237008345624e-2,1.882108940117293e-2,1.8837953546608697e-2,1.885482942454714e-2,1.8871717014882456e-2,1.888861629750887e-2,1.8905527252320576e-2,1.89224498592118e-2,1.893938409807674e-2,1.895632994880961e-2,1.8973287391304626e-2,1.899025640545599e-2,1.9007236971157908e-2,1.9024229068304605e-2,1.9041232676790275e-2,1.905824777650914e-2,1.90752743473554e-2,1.9092312369223274e-2,1.9109361822006968e-2,1.9126422685600688e-2,1.914349493989865e-2,1.9160578564795062e-2,1.9177673540184133e-2,1.9194779845960075e-2,1.9211897462017097e-2,1.9229026368249406e-2,1.9246166544551215e-2,1.926331797081673e-2,1.928048062694017e-2,1.9297654492815734e-2,1.9314839548337643e-2,1.93320357734001e-2,1.934924314789731e-2,1.9366461651723493e-2,1.9383691264772854e-2,1.9400931966939605e-2,1.9418183738117954e-2,1.943544655820211e-2,1.9452720407086288e-2,1.9470005264664695e-2,1.9487301110831537e-2,1.950460792548103e-2,1.952192568850738e-2,1.9539254379804794e-2,1.955659397926749e-2,1.957394446678968e-2,1.9591305822265558e-2,1.960867802558935e-2,1.962606105665526e-2,1.9643454895357498e-2,1.9660859521590274e-2,1.9678274915247797e-2,1.9695701056224275e-2,1.9713118660010836e-2,1.97305255099611e-2,1.9747941109429425e-2,1.9765365407594666e-2,1.9782798353635653e-2,1.9800239896731228e-2,1.9817689986060236e-2,1.983514857080152e-2,1.9852615600133915e-2,1.9870091023236263e-2,1.9887574789287408e-2,1.990506684746619e-2,1.9922567146951446e-2,1.9940075636922024e-2,1.9957592266556762e-2,1.9975116985034496e-2,1.999264974153408e-2,2.001019048523434e-2,2.0027739165314123e-2,2.0045295730952276e-2,2.0062860131327624e-2,2.008043231561903e-2,2.009801223300532e-2,2.0115599832665337e-2,2.0133195063777927e-2,2.0150797875521927e-2,2.0168408217076175e-2,2.0186026037619518e-2,2.02036512863308e-2,2.022128391238885e-2,2.023892386497252e-2,2.0256571093260643e-2,2.0274225546432066e-2,2.029188717366563e-2,2.0309555924140174e-2,2.0327231747034533e-2,2.0344914591527558e-2,2.0362604406798088e-2,2.0380301142024958e-2,2.0398004746387016e-2,2.04157151690631e-2,2.043343235923205e-2,2.045115626607271e-2,2.0468886838763918e-2,2.0486624026484518e-2,2.0504367778413347e-2,2.0522118043729245e-2,2.0539874771611063e-2,2.055763791123763e-2,2.05754074117878e-2,2.05931832224404e-2,2.0610965292374276e-2,2.0628753570768276e-2,2.064654800680123e-2,2.0664348549651986e-2,2.0682155148499384e-2,2.0699967752522266e-2,2.071778631089947e-2,2.0735610772809835e-2,2.075344108743221e-2,2.0771277203945438e-2,2.078911907152834e-2,2.080693875081981e-2,2.0824759617230255e-2,2.084258456274521e-2,2.086041351261064e-2,2.087824639207253e-2,2.0896083126376863e-2,2.091392364076961e-2,2.093176786049675e-2,2.0949615710804264e-2,2.096746711693814e-2,2.098532200414434e-2,2.100318029766885e-2,2.1021041922757652e-2,2.1038906804656723e-2,2.1056774868612044e-2,2.107464603986959e-2,2.1092520243675337e-2,2.111039740527527e-2,2.1128277449915366e-2,2.1146160302841607e-2,2.1164045889299963e-2,2.1181934134536416e-2,2.1199824963796948e-2,2.1217718302327538e-2,2.123561407537416e-2,2.1253512208182803e-2,2.127141262599944e-2,2.1289315254070042e-2,2.130722001764059e-2,2.1325126841957077e-2,2.1343035652265467e-2,2.136094637381174e-2,2.1378858931841885e-2,2.139677325160187e-2,2.1414689258337682e-2,2.1432606877295292e-2,2.1450526033720684e-2,2.146844665285984e-2,2.1486368659958736e-2,2.150429198026334e-2,2.1522216539019645e-2,2.1540142261473622e-2,2.1558069072871257e-2,2.157599689845852e-2,2.1593925663481395e-2,2.1611855293185864e-2,2.1629785712817897e-2,2.164771684762348e-2,2.1665648622848588e-2,2.1683580963739197e-2,2.1701513795541295e-2,2.1719447043500855e-2,2.173738063286386e-2,2.1755314488876278e-2,2.17732485367841e-2,2.17911827018333e-2,2.1809116909269854e-2,2.182705108433974e-2,2.1844985152288946e-2,2.1862919038363446e-2,2.1880852667809213e-2,2.189877931733204e-2,2.191669030654363e-2,2.1934599767041936e-2,2.1952508226611066e-2,2.197041736568307e-2,2.1988324863510246e-2,2.200623038881575e-2,2.202413104105926e-2,2.2042029534663454e-2,2.2059925869628353e-2,2.2077820045953947e-2,2.2095712063640225e-2,2.2113601922687205e-2,2.213148962309488e-2,2.214937516486325e-2,2.216725854799231e-2,2.218513977248207e-2,2.2203018838332523e-2,2.222089201078617e-2,2.223873846408866e-2,2.2256581099833212e-2,2.227441991801983e-2,2.229225491864851e-2,2.2310086101719247e-2,2.232791346723205e-2,2.234573701518691e-2,2.2363556745583844e-2,2.2381372658422834e-2,2.2399184753703887e-2,2.2416993031427e-2,2.2434797491592173e-2,2.2452598134199416e-2,2.2470394959248713e-2,2.248818796674008e-2,2.2505977156673504e-2,2.2523762529048995e-2,2.2541544083866546e-2,2.2559321821126157e-2,2.2577095740827835e-2,2.2594865842971573e-2,2.261263212755737e-2,2.2630394594585237e-2,2.264815324405516e-2,2.2665908075967148e-2,2.2683659090321193e-2,2.270140628711731e-2,2.2719149666355482e-2,2.2736889228035725e-2,2.275462497215802e-2,2.277235689872238e-2,2.2790085007728805e-2,2.2807795524707866e-2,2.2825467758926715e-2,2.284313337366444e-2,2.2860792368921044e-2,2.2878444744696528e-2,2.2896090500990875e-2,2.2913729637804112e-2,2.2931362155136217e-2,2.2948988052987198e-2,2.296660733135706e-2,2.2984219990245795e-2,2.300182602965341e-2,2.3019425449579894e-2,2.3037018250025264e-2,2.3054604430989504e-2,2.3072183992472618e-2,2.3089756934474612e-2,2.3107323256995483e-2,2.312488296003523e-2,2.3142436043593846e-2,2.315998250767135e-2,2.317752235226772e-2,2.319505557738297e-2,2.3212582183017097e-2,2.32301021691701e-2,2.324761553584198e-2,2.326512228303274e-2,2.328262241074237e-2,2.3300115918970875e-2,2.331760280771826e-2,2.3335083076984526e-2,2.3352556726769655e-2,2.3370023757073668e-2,2.338745973161518e-2,2.3404857698980003e-2,2.3422245834306455e-2,2.3439624137594543e-2,2.345699260884425e-2,2.3474351248055594e-2,2.3491700055228566e-2,2.3509039030363166e-2,2.3526368173459402e-2,2.3543687484517257e-2,2.356099696353675e-2,2.357829661051787e-2,2.359558642546062e-2,2.3612866408365e-2,2.3630136559231015e-2,2.3647396878058658e-2,2.3664647364847927e-2,2.368188801959883e-2,2.3699118842311358e-2,2.371633983298552e-2,2.373355099162131e-2,2.3750752318218726e-2,2.3767943812777782e-2,2.378512547529846e-2,2.3802297305780772e-2,2.381945930422471e-2,2.383661147063028e-2,2.385375380499748e-2,2.387088630732631e-2,2.3888008977616764e-2,2.3905121815868857e-2,2.3922224822082575e-2,2.393931799625792e-2,2.395636717492463e-2,2.3973382644749425e-2,2.3990384972942178e-2,2.400737415950287e-2,2.4024350204431517e-2,2.4041313107728116e-2,2.405826286939267e-2,2.4075199489425166e-2,2.4092122967825615e-2,2.4109033304594015e-2,2.412593049973037e-2,2.4142814553234675e-2,2.4159685465106932e-2,2.4176543235347132e-2,2.419338786395529e-2,2.4210219350931393e-2,2.4227037696275447e-2,2.424384289998746e-2,2.426063496206742e-2,2.4277413882515326e-2,2.4294179661331183e-2,2.4310932298514994e-2,2.432767179406676e-2,2.4344398147986467e-2,2.4361111360274128e-2,2.4377811430929746e-2,2.4394498359953307e-2,2.4411172147344822e-2,2.442783279310429e-2,2.4444480297231706e-2,2.4461114659727074e-2,2.447773588059039e-2,2.4494343959821658e-2,2.451089462949828e-2,2.452741645919604e-2,2.4543921758792015e-2,2.4560410528286197e-2,2.4576882767678596e-2,2.45933384769692e-2,2.460977765615802e-2,2.4626200305245042e-2,2.4642606424230277e-2,2.465899601311372e-2,2.4675369071895374e-2,2.4691725600575237e-2,2.4708065599153315e-2,2.4724389067629596e-2,2.4740696006004093e-2,2.47569864142768e-2,2.4773260292447714e-2,2.4789517640516835e-2,2.4805758458484175e-2,2.4821982746349718e-2,2.4838190504113473e-2,2.4854381731775434e-2,2.487055642933561e-2,2.4886714596793997e-2,2.4902856234150592e-2,2.4918981341405397e-2,2.493508991855841e-2,2.495118196560964e-2,2.4967257482559076e-2,2.4983316469406717e-2,2.4999358926152574e-2,2.5015384852796637e-2,2.5031394249338913e-2,2.5047336854198646e-2,2.5063256497969606e-2,2.5079156436887975e-2,2.5095036670953762e-2,2.5110897200166966e-2,2.5126738024527587e-2,2.514255914403563e-2,2.515836055869108e-2,2.5174142268493953e-2,2.5189904273444242e-2,2.5205660946938272e-2,2.5221429783983805e-2,2.5237178415651425e-2,2.5252905038543095e-2,2.526860391045024e-2,2.5284281501165812e-2,2.529993781068982e-2,2.5315572839022256e-2,2.5331186586163124e-2,2.5346779052112425e-2,2.536235023687015e-2,2.5377900140436314e-2,2.5393428762810904e-2,2.5408936103993925e-2,2.542442216398538e-2,2.5439886942785265e-2,2.5455330440393577e-2,2.547075265681033e-2,2.5486153592035505e-2,2.550151595752232e-2,2.5516843872490664e-2,2.553214877356771e-2,2.554743066075346e-2,2.556268953404791e-2,2.557792539345107e-2,2.559313823896293e-2,2.5608328070583494e-2,2.5623494888312764e-2,2.5638638692150738e-2,2.5653759482097412e-2,2.566885725815279e-2,2.5683932020316873e-2,2.5698983768589662e-2,2.5714012502971152e-2,2.572901822346135e-2,2.5744000930060247e-2,2.5758960622767845e-2,2.577389730158415e-2,2.578881096650916e-2,2.5803701617542873e-2,2.581856925468529e-2,2.583341387793641e-2,2.5848235487296235e-2,2.5863034082764764e-2,2.5877809664341996e-2,2.589256223202793e-2,2.590729178582257e-2,2.592199832572591e-2,2.5936681851737958e-2,2.595134236385871e-2,2.596597986208816e-2,2.598059434642632e-2,2.5995162026954607e-2,2.6009690717154362e-2,2.602419413540986e-2,2.6038672281721107e-2,2.6053125156088104e-2,2.6067552758510845e-2,2.608195508898933e-2,2.6096332147523566e-2,2.6110683934113543e-2,2.6125010448759273e-2,2.6139311691460745e-2,2.615358766221796e-2,2.6167838361030926e-2,2.6182063787899636e-2,2.61962639428241e-2,2.6210438825804303e-2,2.622458843684025e-2,2.623871277593195e-2,2.6252811843079392e-2,2.6266885638282583e-2,2.628093416154152e-2,2.62949574128562e-2,2.6308955392226635e-2,2.632292809965281e-2,2.6336875535134734e-2,2.6350797698672403e-2,2.636469459026582e-2,2.6378566209914977e-2,2.639241255761989e-2,2.640623363338054e-2,2.6420029437196943e-2,2.6433799969069093e-2,2.644754522899699e-2,2.646124100476945e-2,2.6474897216009364e-2,2.648852597293046e-2,2.6502127275532764e-2,2.651570112381625e-2,2.6529247517780928e-2,2.65427664574268e-2,2.6556257942753864e-2,2.656972197376212e-2,2.6583158550451576e-2,2.6596567672822213e-2,2.660994934087405e-2,2.6623303554607076e-2,2.6636630314021296e-2,2.6649929619116705e-2,2.6663201469893313e-2,2.6676445866351105e-2,2.66896628084901e-2,2.670285229631028e-2,2.6716014329811657e-2,2.6729148908994225e-2,2.6742256033857985e-2,2.6755335704402937e-2,2.6768387920629078e-2,2.6781412682536414e-2,2.6794409990124942e-2,2.6807379843394666e-2,2.682032224234558e-2,2.6833237186977686e-2,2.6846124677290986e-2,2.6858984713285475e-2,2.687181729496116e-2,2.688462242231804e-2,2.6897379291028978e-2,2.6910097955790645e-2,2.6922787381119983e-2,2.6935447567016987e-2,2.6948078513481657e-2,2.6960680220513997e-2,2.697325268811401e-2,2.698579591628169e-2,2.699830990501703e-2,2.701079465432005e-2,2.702325016419073e-2,2.7035676434629084e-2,2.70480734656351e-2,2.706044125720879e-2,2.7072779809350144e-2,2.7085089122059165e-2,2.7097369195335858e-2,2.7109620029180218e-2,2.7121841623592245e-2,2.7134033978571944e-2,2.7146197094119313e-2,2.715833097023435e-2,2.7170435606917048e-2,2.718251100416742e-2,2.7194557161985457e-2,2.7206574080371165e-2,2.7218561759324536e-2,2.723052019884558e-2,2.7242449398934297e-2,2.7254349359590674e-2,2.7266220080814727e-2,2.727806156260644e-2,2.728987380496583e-2,2.730164064819647e-2,2.7313370984655187e-2,2.7325070758777343e-2,2.733673997056293e-2,2.7348378620011944e-2,2.73599867071244e-2,2.737156423190028e-2,2.7383111194339598e-2,2.7394627594442347e-2,2.7406113432208532e-2,2.7417568707638146e-2,2.742899342073119e-2,2.7440387571487673e-2,2.7451751159907587e-2,2.746308418599093e-2,2.74743866497377e-2,2.7485658551147908e-2,2.749689989022155e-2,2.7508110666958626e-2,2.7519290881359133e-2,2.7530440533423073e-2,2.754155962315044e-2,2.7552648150541245e-2,2.756370611559548e-2,2.757473351831315e-2,2.758573035869425e-2,2.759669663673878e-2,2.7607632352446752e-2,2.7618537505818143e-2,2.7629412096852976e-2,2.764025612555124e-2,2.765106959191294e-2,2.7661852495938066e-2,2.7672598466965955e-2,2.7683311221980457e-2,2.7693992696658586e-2,2.770464287343952e-2,2.7715261734762416e-2,2.7725849263066444e-2,2.773640544079077e-2,2.7746930250374578e-2,2.775742367425702e-2,2.7767885694877276e-2,2.777831629467451e-2,2.778871545608789e-2,2.779908316155659e-2,2.7809419393519764e-2,2.7819724134416593e-2,2.782999736668625e-2,2.78402390727679e-2,2.78504492351007e-2,2.7860627836123836e-2,2.7870774858276458e-2,2.788089028399775e-2,2.7890974095726877e-2,2.7901026275903004e-2,2.791104680696531e-2,2.7921035671352956e-2,2.79309928515051e-2,2.794091832986093e-2,2.795081208885961e-2,2.7960674110940296e-2,2.797050437854217e-2,2.798030287410439e-2,2.7990069580066144e-2,2.799980447886658e-2,2.8009507552944877e-2,2.80191787847402e-2,2.8028818156691723e-2,2.80384256512386e-2,2.8048003386886313e-2,2.8057550026914888e-2,2.8067064963979066e-2,2.807654818637809e-2,2.808599968241117e-2,2.8095419440377557e-2,2.8104807448576467e-2,2.811416369530714e-2,2.81234881688688e-2,2.8132780857560685e-2,2.8142041749682014e-2,2.8151270833532024e-2,2.8160468097409956e-2,2.8169633529615025e-2,2.817876711844648e-2,2.8187868852203524e-2,2.819693871918541e-2,2.820597670769137e-2,2.8214982806020618e-2,2.8223957002472398e-2,2.8232899285345937e-2,2.8241809642940468e-2,2.8250688063555213e-2,2.8259534535489406e-2,2.8268349047042292e-2,2.827713158651308e-2,2.828588214220102e-2,2.829460070240533e-2,2.8303287255425247e-2,2.8311941789559997e-2,2.8320564293108818e-2,2.8329154754370926e-2,2.8337713161645572e-2,2.834623950323197e-2,2.8354733767429363e-2,2.836319594253697e-2,2.837162601685403e-2,2.8380030768866738e-2,2.8388405794649046e-2,2.8396749390617794e-2,2.840506156328187e-2,2.8413342319150155e-2,2.842159166473153e-2,2.8429809606534892e-2,2.8437996151069105e-2,2.8446151304843063e-2,2.8454275074365657e-2,2.846236746614576e-2,2.8470428486692255e-2,2.8478458142514033e-2,2.848645644011998e-2,2.849442338601896e-2,2.850235898671988e-2,2.851026324873161e-2,2.851813617856304e-2,2.8525977782723044e-2,2.853378806772051e-2,2.8541567040064338e-2,2.854931470626339e-2,2.8557031072826564e-2,2.8564716146262728e-2,2.857236993308078e-2,2.8579992439789596e-2,2.858758367289806e-2,2.8595143638915063e-2,2.8602672344349486e-2,2.8610169795710197e-2,2.8617635999506105e-2,2.8625070962246073e-2,2.8632474690438996e-2,2.8639847190593756e-2,2.864718846921923e-2,2.8654498532824313e-2,2.8661777387917874e-2,2.866904012242238e-2,2.867627623650957e-2,2.8683482307113272e-2,2.869065835225108e-2,2.8697804389940573e-2,2.8704920438199347e-2,2.871200651504499e-2,2.8719062638495087e-2,2.8726088826567225e-2,2.8733085097278996e-2,2.8740051468647984e-2,2.8746987958691784e-2,2.8753894585427972e-2,2.8760771366874143e-2,2.876761832104788e-2,2.8774435465966787e-2,2.878122281964843e-2,2.8787980400110415e-2,2.879470822537031e-2,2.8801406313445722e-2,2.8808074682354235e-2,2.881471335011343e-2,2.8821322334740898e-2,2.8827901654254227e-2,2.8834451326671007e-2,2.8840971370008826e-2,2.8847461802285264e-2,2.885392264151792e-2,2.8860353905724376e-2,2.886675561292222e-2,2.8873127781129045e-2,2.8879470428362433e-2,2.8885783572639972e-2,2.889206723197925e-2,2.8898321424397858e-2,2.890454616791338e-2,2.891074148054341e-2,2.8916907380305536e-2,2.8923043885217336e-2,2.8929151013296402e-2,2.893522878256033e-2,2.8941277211026694e-2,2.8947296316713094e-2,2.8953286117637117e-2,2.8959246631816343e-2,2.8965177877268367e-2,2.8971079872010773e-2,2.897695263406115e-2,2.8982796181437086e-2,2.8988610532156175e-2,2.899439570423599e-2,2.9000151715694134e-2,2.900587858454819e-2,2.9011576328815743e-2,2.9017244966514383e-2,2.902288451566169e-2,2.902849499427527e-2,2.9034076420372694e-2,2.9039628811971557e-2,2.904515218708945e-2,2.9050646563743957e-2,2.9056111959952665e-2,2.906154839373316e-2,2.9066955883103037e-2,2.907236251221608e-2,2.9077746147772515e-2,2.9083102433997296e-2,2.9088431412324475e-2,2.909373312418811e-2,2.909900761102223e-2,2.91042549142609e-2,2.910947507533815e-2,2.911466813568805e-2,2.911983413674463e-2,2.912497311994194e-2,2.913008512671404e-2,2.9135170198494955e-2,2.9140228376718754e-2,2.9145259702819476e-2,2.9150264218231157e-2,2.915524196438787e-2,2.9160192982723647e-2,2.9165117314672532e-2,2.917001500166858e-2,2.9174886085145835e-2,2.917973060653835e-2,2.9184548607280165e-2,2.918934012880533e-2,2.9194105212547894e-2,2.91988438999419e-2,2.920355623242141e-2,2.9208242251420453e-2,2.9212901998373092e-2,2.9217535514713358e-2,2.9222142841875316e-2,2.9226724021293005e-2,2.9231279094400472e-2,2.9235808102631763e-2,2.924031108742093e-2,2.9244788090202013e-2,2.924923915240907e-2,2.9253664315476144e-2,2.925806362083728e-2,2.9262437109926532e-2,2.926678482417794e-2,2.927110680502556e-2,2.927540309390343e-2,2.9279673732245604e-2,2.9283918761486123e-2,2.9288138223059045e-2,2.929233215839841e-2,2.9296500608938267e-2,2.9300643616112662e-2,2.9304761221355648e-2,2.9308853466101265e-2,2.931292039178357e-2,2.93169620398366e-2,2.9320978451694416e-2,2.9324969668791043e-2,2.9328935732560554e-2,2.9332876684436987e-2,2.9336792565854378e-2,2.9340683418246787e-2,2.9344549283048263e-2,2.9348390201692845e-2,2.9352206215614587e-2,2.935599736624754e-2,2.9359763695025742e-2,2.9363531689589675e-2,2.9367278722258493e-2,2.9371002425860757e-2,2.9374702862608654e-2,2.937838009471438e-2,2.9382034184390133e-2,2.9385665193848106e-2,2.9389273185300498e-2,2.9392858220959498e-2,2.939642036303731e-2,2.939995967374612e-2,2.9403476215298138e-2,2.9406970049905543e-2,2.941044123978054e-2,2.9413889847135326e-2,2.9417315934182092e-2,2.942071956313303e-2,2.9424100796200347e-2,2.942745969559623e-2,2.9430796323532876e-2,2.943411074222248e-2,2.943740301387724e-2,2.944067320070935e-2,2.9443921364931003e-2,2.94471475687544e-2,2.9450351874391732e-2,2.94535343440552e-2,2.9456695039956998e-2,2.945983402430932e-2,2.9462951359324353e-2,2.9466047107214302e-2,2.9469121330191368e-2,2.947217409046773e-2,2.94752054502556e-2,2.947821547176717e-2,2.948120421721463e-2,2.9484171748810177e-2,2.9487118128766e-2,2.949004341929431e-2,2.949294768260729e-2,2.9495830980917147e-2,2.9498693376436066e-2,2.9501534931376246e-2,2.9504355707949882e-2,2.950715576836917e-2,2.9509935174846312e-2,2.9512693989593494e-2,2.9515432274822912e-2,2.9518150092746765e-2,2.9520847505577253e-2,2.952352457552656e-2,2.9526181364806895e-2,2.9528817935630444e-2,2.9531434350209402e-2,2.953403067075597e-2,2.9536606959482344e-2,2.9539163278600716e-2,2.9541699690323282e-2,2.9544216256862238e-2,2.954671304042978e-2,2.9549190103238105e-2,2.9551647507499404e-2,2.9554085315425874e-2,2.9556503589229715e-2,2.955891558501023e-2,2.9561309256197182e-2,2.956368422543554e-2,2.9566040564731125e-2,2.9568378346089764e-2,2.9570697641517263e-2,2.957299852301945e-2,2.957528106260214e-2,2.9577545332271162e-2,2.9579791404032326e-2,2.9582019349891457e-2,2.9584229241854377e-2,2.9586421151926896e-2,2.958859515211484e-2,2.9590743691941184e-2,2.9592863332665535e-2,2.9594966186065122e-2,2.9597052152845426e-2,2.959912109614465e-2,2.9601173199366292e-2,2.960320846251035e-2,2.9605226885576836e-2,2.9607228468565738e-2,2.960921321147706e-2,2.9611181114310804e-2,2.9613132177066973e-2,2.9615066399745555e-2,2.9616983782346566e-2,2.9618887428472983e-2,2.962078302960641e-2,2.9622662684065503e-2,2.9624526391850273e-2,2.962637415296071e-2,2.962820596739683e-2,2.9630021835158612e-2,2.9631821756246065e-2,2.9633605730659197e-2,2.9635373758398004e-2,2.963712583946247e-2,2.963886197385262e-2,2.9640582161568438e-2,2.9642286402609925e-2,2.9643974696977084e-2,2.9645647044669918e-2,2.9647303445688427e-2,2.96489439000326e-2,2.9650568407702454e-2,2.9652176968697975e-2,2.9653769583019175e-2,2.965534625066604e-2,2.9656906971638575e-2,2.965845174593679e-2,2.9659980573560674e-2,2.9661501137984058e-2,2.9663040754429416e-2,2.9664566381286145e-2,2.966607801855424e-2,2.9667575666233695e-2,2.966905932432452e-2,2.967052899282671e-2,2.967198467174027e-2,2.967342636106519e-2,2.9674854060801482e-2,2.9676267770949144e-2,2.9677667491508165e-2,2.967905322247855e-2,2.9680424963860304e-2,2.968178271565343e-2,2.9683126477857914e-2,2.968445625047377e-2,2.9685772033500986e-2,2.968707382693957e-2,2.9688361630789525e-2,2.9689635445050842e-2,2.9690895269723527e-2,2.9692141104807574e-2,2.9693372950302988e-2,2.969459080620978e-2,2.9695794672527923e-2,2.969698454925744e-2,2.969816043639832e-2,2.9699322333950572e-2,2.970047024191418e-2,2.9701604160289167e-2,2.9702724089075507e-2,2.970383002827322e-2,2.9704921977882298e-2,2.9705999937902745e-2,2.9707063908334556e-2,2.9708113889177733e-2,2.970914988043228e-2,2.9710171882098187e-2,2.9711179894175464e-2,2.9712173916664104e-2,2.9713153949564117e-2,2.9714119992875487e-2,2.971512588950213e-2,2.9716123991625498e-2,2.9717110765295752e-2,2.9718086210512886e-2,2.97190503272769e-2,2.9720003115587798e-2,2.972094457544558e-2,2.972187470685023e-2,2.9722793509801775e-2,2.97237009843002e-2,2.9724597130345504e-2,2.9725481947937688e-2,2.9726355437076753e-2,2.9727217597762694e-2,2.9728068429995525e-2,2.9728907933775233e-2,2.972973610910182e-2,2.9730552955975296e-2,2.9731358474395644e-2,2.973215266436288e-2,2.9732935525876997e-2,2.973370705893799e-2,2.973446726354587e-2,2.9735216139700628e-2,2.9735953687402266e-2,2.973667990665079e-2,2.973739479744619e-2,2.9738098359788478e-2,2.9738790593677636e-2,2.9739471499113684e-2,2.974014107609661e-2,2.974079932462642e-2,2.974144624470311e-2,2.9742081836326678e-2,2.9742706099497133e-2,2.9743319034214465e-2,2.9743920640478677e-2,2.9744510918289772e-2,2.9745089867647748e-2,2.974565748855261e-2,2.974621378100435e-2,2.9746758745002967e-2,2.974733338634273e-2,2.9747917546262968e-2,2.974849314977875e-2,2.9749060196890074e-2,2.9749618687596933e-2,2.975016862189934e-2,2.975070999979729e-2,2.975124282129078e-2,2.9751767086379808e-2,2.975228279506438e-2,2.97527899473445e-2,2.975328854322016e-2,2.9753778582691355e-2,2.9754260065758098e-2,2.9754732992420374e-2,2.97551973626782e-2,2.975565317653156e-2,2.9756100433980467e-2,2.9756539135024913e-2,2.9756969279664907e-2,2.9757390867900437e-2,2.975780389973151e-2,2.9758208375158125e-2,2.9758604294180282e-2,2.9758991656797983e-2,2.9759370463011223e-2,2.975974071282e-2,2.976010240622433e-2,2.976045554322419e-2,2.97608001238196e-2,2.9761136148010545e-2,2.9761463615797037e-2,2.9761782527179065e-2,2.9762092882156643e-2,2.976239468072976e-2,2.9762687922898413e-2,2.9762972608662612e-2,2.9763248738022347e-2,2.9763516310977633e-2,2.976377532752846e-2,2.9764025787674817e-2,2.9764267691416726e-2,2.9764526253213002e-2,2.976481014539531e-2,2.9765088159675577e-2,2.9765360296053815e-2,2.976562655453001e-2,2.9765886935104166e-2,2.9766141437776283e-2,2.976639006254637e-2,2.976663280941441e-2,2.9766869678380426e-2,2.9767100669444393e-2,2.9767325782606328e-2,2.9767545017866225e-2,2.9767758375224086e-2,2.9767965854679907e-2,2.9768167456233695e-2,2.976836317988544e-2,2.9768553025635153e-2,2.9768736993482824e-2,2.976891508342846e-2,2.9769087295472056e-2,2.976925362961362e-2,2.976941408585315e-2,2.9769568664190633e-2,2.976971736462608e-2,2.976986018715949e-2,2.9769997131790866e-2,2.97701281985202e-2,2.97702533873475e-2,2.977037269827277e-2,2.9770486131295994e-2,2.977059368641719e-2,2.9770695363636333e-2,2.9770791162953454e-2,2.977088108436853e-2,2.977096512788157e-2,2.9771043293492574e-2,2.977111558120153e-2,2.9771181991008464e-2,2.977124252291335e-2,2.9771297176916206e-2,2.977134595301702e-2,2.977139918914701e-2,2.977149127107448e-2,2.9771579998891046e-2,2.9771665372596717e-2,2.9771747392191492e-2,2.9771826057675376e-2,2.9771901369048358e-2,2.9771973326310444e-2,2.9772041929461632e-2,2.9772107178501924e-2,2.9772169073431325e-2,2.977222761424982e-2,2.9772282800957423e-2,2.9772334633554134e-2,2.977238311203994e-2,2.9772428236414857e-2,2.9772470006678868e-2,2.9772508422831995e-2,2.977254348487422e-2,2.977257519280554e-2,2.9772603546625975e-2,2.9772628546335507e-2,2.9772650191934147e-2,2.9772668483421885e-2,2.9772683420798727e-2,2.9772695004064674e-2,2.977270323321973e-2,2.9772708108263882e-2,2.9772709629197137e-2,2.97727077960195e-2,2.9772702608730963e-2,2.977269406733153e-2,2.9772682171821198e-2,2.977266692219998e-2,2.977264831846785e-2,2.977262636062484e-2,2.9772601048670917e-2,2.977257238260611e-2,2.97725403624304e-2,2.9772504988143798e-2,2.977246625974629e-2,2.9772424177237893e-2,2.9772378740618596e-2,2.9772377162415726e-2,2.9772377226230405e-2,2.977237624922192e-2,2.9772374231390276e-2,2.9772371172735464e-2,2.9772367073257495e-2,2.9772361932956362e-2,2.9772355751832066e-2,2.97723485298846e-2,2.977234026711398e-2,2.977233096352019e-2,2.9772320619103235e-2,2.9772309233863127e-2,2.977229680779985e-2,2.9772283340913412e-2,2.9772268833203806e-2,2.9772253284671042e-2,2.977223669531511e-2,2.9772219065136028e-2,2.9772200394133762e-2,2.9772180682308347e-2,2.977215992965977e-2,2.9772104419403266e-2,2.9772049064281957e-2,2.9771993997285938e-2,2.9771940805747205e-2,2.977188831976073e-2,2.9771836393159248e-2,2.977178502594275e-2,2.9771734218111252e-2,2.9771683969664745e-2,2.9771634280603226e-2,2.9771585150926698e-2,2.977153658063516e-2,2.9771488569728617e-2,2.977144111820707e-2,2.9771394226070502e-2,2.9771360034935305e-2,2.9771327857913397e-2,2.977129703071347e-2,2.9771267553335527e-2,2.9771239425779576e-2,2.9771212648045598e-2,2.9771187220133607e-2,2.9771163142043602e-2,2.977114041377558e-2,2.9771119035329537e-2,2.9771099006705482e-2,2.977108032790341e-2,2.977106299892332e-2,2.9771047019765212e-2,2.9771032390429088e-2,2.9771019110914954e-2,2.9771007181222796e-2,2.977099660135262e-2,2.9770987371304434e-2,2.977097949107823e-2,2.9770972960674005e-2,2.9770967780091768e-2,2.977096394933151e-2,2.977096146839324e-2,2.977096033727695e-2,2.977096055598264e-2,2.9770962124510327e-2,2.9770965042859986e-2,2.977096931103163e-2,2.9770974929025255e-2,2.9770981896840874e-2,2.9770998957231756e-2,2.9771029502637134e-2,2.97710626486339e-2,2.9771098395222042e-2,2.9771136742401578e-2,2.977117769017248e-2,2.977122123853478e-2,2.977126738748846e-2,2.9771316137033522e-2,2.9771367487169964e-2,2.9771421437897794e-2,2.9771477989217005e-2,2.9771537141127593e-2,2.977159889362957e-2,2.9771663246722934e-2,2.977173020040768e-2,2.97717997546838e-2,2.9771871909551308e-2,2.9771946665010204e-2,2.9772024021060477e-2,2.977210397770213e-2,2.977218653493518e-2,2.9772271692759603e-2,2.9772359451175408e-2,2.9772449810182594e-2,2.9772542769781172e-2,2.9772638329971124e-2,2.9772736490752467e-2,2.9772837252125185e-2,2.9772940614089295e-2,2.9773046576644778e-2,2.977315513979165e-2,2.977328682023573e-2,2.977342399159907e-2,2.977356512576499e-2,2.9773710222733472e-2,2.9773859282504526e-2,2.9774012305078153e-2,2.9774169290454344e-2,2.977433023863311e-2,2.9774495149614447e-2,2.9774664023398352e-2,2.977483685998483e-2,2.9775013659373878e-2,2.9775194421565492e-2,2.9775379146559682e-2,2.9775567834356437e-2,2.9775760484955765e-2,2.9775957098357664e-2,2.977615767456213e-2,2.977636221356917e-2,2.9776570715378776e-2,2.9776783179990954e-2,2.9776999607405704e-2,2.9777219997623026e-2,2.977744435064291e-2,2.9777672666465374e-2,2.9777904945090406e-2,2.9778141186518007e-2,2.9778381390748176e-2,2.9778625557780915e-2,2.9778873687616222e-2,2.977912578025411e-2,2.9779389227180316e-2,2.977966780176514e-2,2.9779951685160545e-2,2.9780240897968997e-2,2.978053546079296e-2,2.9780835394234907e-2,2.978114071889731e-2,2.978145145538264e-2,2.978176762429335e-2,2.9782089246231935e-2,2.9782416341800854e-2,2.9782748931602564e-2,2.9783087036239553e-2,2.9783430676314285e-2,2.9783779872429226e-2,2.9784134645186852e-2,2.9784495015189625e-2,2.978486100304002e-2,2.97852326293405e-2,2.9785609914693548e-2,2.9785992879701618e-2,2.9786381544967194e-2,2.9786775931092736e-2,2.978717605868071e-2,2.9787581948333603e-2,2.978799362065387e-2,2.9788411096243982e-2,2.9788834395706416e-2,2.978926353964363e-2,2.97896985486581e-2,2.9790139443352306e-2,2.97905862443287e-2,2.9791038972189765e-2,2.9791497647537964e-2,2.9791962290975766e-2,2.9792432923105645e-2,2.9792909564530064e-2,2.97933922358515e-2,2.979388095767242e-2,2.9794375750595296e-2,2.9794876635222595e-2,2.9795383632156777e-2,2.979589676200033e-2,2.9796416045355715e-2,2.97969415028254e-2,2.979747315501186e-2,2.9798011022517557e-2,2.9798555125944967e-2,2.9799113667415982e-2,2.9799686728937496e-2,2.9800267085055416e-2,2.9800854776543675e-2,2.980144984417622e-2,2.9802052328726993e-2,2.9802662270969924e-2,2.980327971167895e-2,2.980390469162802e-2,2.980453725159106e-2,2.9805177432342025e-2,2.9805825274654835e-2,2.9806480819303437e-2,2.9807144107061766e-2,2.9807815178703772e-2,2.9808494075003376e-2,2.9809180836734527e-2,2.980987550467117e-2,2.981057811958722e-2,2.9811288722256638e-2,2.9812007353453355e-2,2.9812734053951302e-2,2.9813468864524434e-2,2.9814211825946676e-2,2.9814962978991968e-2,2.981572236443425e-2,2.9816490023047464e-2,2.9817265995605545e-2,2.9818050322882424e-2,2.9818843045652053e-2,2.9819644204688366e-2,2.9820453840765298e-2,2.9821271994656787e-2,2.982209870713677e-2,2.9822934018979196e-2,2.9823777970957994e-2,2.9824630603847102e-2,2.9825491958420464e-2,2.982636207545201e-2,2.982724099571569e-2,2.9828128759985435e-2,2.982902540903518e-2,2.982993098363887e-2,2.9830845524570448e-2,2.9831769072603834e-2,2.9832701668512988e-2,2.9833643353071832e-2,2.9834594167054307e-2,2.9835557333133172e-2,2.9836531886043776e-2,2.9837516014566783e-2,2.983850976601601e-2,2.983951318770528e-2,2.984052632694841e-2,2.9841549231059222e-2,2.984258194735155e-2,2.9843624523139205e-2,2.9844677005736016e-2,2.98457394424558e-2,2.9846811880612376e-2,2.9847894367519574e-2,2.9848986950491214e-2,2.9850089676841118e-2,2.9851202593883106e-2,2.9852325748931006e-2,2.985345918929863e-2,2.985460296229981e-2,2.985575711524836e-2,2.9856921695458113e-2,2.985809675024288e-2,2.985928232691648e-2,2.9860478472792763e-2,2.9861685235185512e-2,2.986290266140858e-2,2.986413079877577e-2,2.9865369694600918e-2,2.9866619396197835e-2,2.9867879950880354e-2,2.9869151405962285e-2,2.987043380875746e-2,2.987172720657969e-2,2.9873031646742817e-2,2.987434717656064e-2,2.9875673843347002e-2,2.9877011694415714e-2,2.9878360777080594e-2,2.987972113865547e-2,2.9881092826454164e-2,2.9882475887790503e-2,2.9883870369978294e-2,2.988527632033138e-2,2.9886693786163567e-2,2.9888122814788688e-2,2.9889563453520552e-2,2.9891015749672994e-2,2.989247975055983e-2,2.9893955188725282e-2,2.989544228422869e-2,2.989694119890692e-2,2.98984519795196e-2,2.9899974672826367e-2,2.9901509325586856e-2,2.9903055984560698e-2,2.9904614696507528e-2,2.990618550818698e-2,2.9907768466358682e-2,2.990936361778227e-2,2.9910971009217392e-2,2.9912590687423662e-2,2.9914222699160716e-2,2.9915867091188198e-2,2.991752391026573e-2,2.9919193203152956e-2,2.9920875016609498e-2,2.9922569397395005e-2,2.9924276392269095e-2,2.9925996047991406e-2,2.9927728411321578e-2,2.992947352901924e-2,2.993123144784403e-2,2.993300221455557e-2,2.9934785875913503e-2,2.9936582478677462e-2,2.9938392069607078e-2,2.9940214695461983e-2,2.9942050403001814e-2,2.9943899238986205e-2,2.9945761250174785e-2,2.9947636483327194e-2,2.9949524985203056e-2,2.995142680256202e-2,2.9953341982163702e-2,2.995527057076775e-2,2.9957212615133788e-2,2.995916816202145e-2,2.9961137258190374e-2,2.9963119950400192e-2,2.9965116285410535e-2,2.9967126309981044e-2,2.9969150070871343e-2,2.997118761484107e-2,2.9973238988649856e-2,2.997530423905734e-2,2.997738341282315e-2,2.9979476439540992e-2,2.9981583450805403e-2,2.9983704516742763e-2,2.998583968393242e-2,2.9987988998953743e-2,2.9990152508386082e-2,2.9992330258808805e-2,2.9994522296801274e-2,2.9996728668942846e-2,2.9998949421812884e-2,3.0001184601990735e-2,3.0003434256055776e-2,3.000569843058737e-2,3.000797717216486e-2,3.001027052736762e-2,3.0012578542775007e-2,3.0014901264966375e-2,3.0017238740521087e-2,3.001959101601851e-2,3.0021958138038003e-2,3.002434015315892e-2,3.0026737107960624e-2,3.0029149049022475e-2,3.0031576022923837e-2,3.003401807624407e-2,3.0036475255562523e-2,3.003894760745857e-2,3.0041435178511572e-2,3.004393801530087e-2,3.004645616440585e-2,3.0048989672405855e-2,3.0051538585880253e-2,3.0054102951408406e-2,3.0056682815569665e-2,3.0059278224943402e-2,3.0061889226108963e-2,3.006451586564572e-2,3.006715819013303e-2,3.0069816246150256e-2,3.007249008027675e-2,3.007517973909188e-2,3.0077885269175004e-2,3.0080606717105482e-2,3.0083344129462678e-2,3.008609755282594e-2,3.0088867033774648e-2,3.0091652618888146e-2,3.0094454354745802e-2,3.0097274098972615e-2,3.0100110339119895e-2,3.01029629929631e-2,3.010583210955439e-2,3.0108717737945857e-2,3.0111619927189654e-2,3.011453872633789e-2,3.0117474184442706e-2,3.0120426350556218e-2,3.0123395273730563e-2,3.0126381003017857e-2,3.012938358747024e-2,3.0132403076139826e-2,3.013543951807875e-2,3.0138492962339135e-2,3.0141563457973114e-2,3.0144651054032807e-2,3.0147755799570346e-2,3.015087774363786e-2,3.0154016935287468e-2,3.0157173423571302e-2,3.0160347257541485e-2,3.0163538486250155e-2,3.0166747158749427e-2,3.0169973324091437e-2,3.0173217031328303e-2,3.017647832951216e-2,3.017975726769513e-2,3.0183053894929347e-2,3.0186368260266928e-2,3.0189700412760003e-2,3.0193050401460704e-2,3.0196418275421157e-2,3.0199804083693486e-2,3.0203207875329815e-2,3.0206629699382287e-2,3.0210069604903005e-2,3.0213527640944114e-2,3.0217003856557734e-2,3.0220498300795998e-2,3.0224011022711023e-2,3.0227542071354946e-2,3.0231091495779887e-2,3.0234659345037974e-2,3.023824566818134e-2,3.0241850514262106e-2,3.0245473932332404e-2,3.0249116097640923e-2,3.0252780808067436e-2,3.0256464488501094e-2,3.0260167193345806e-2,3.0263888977013268e-2,3.0267629893922947e-2,3.0271389998502117e-2,3.0275169345185846e-2,3.027896798841698e-2,3.028278598264615e-2,3.0286623382331793e-2,3.0290480241940115e-2,3.029435661594513e-2,3.029825255882863e-2,3.0302168125080194e-2,3.0306103369197195e-2,3.0310058345684798e-2,3.0314033109055956e-2,3.03180277138314e-2,3.0322042214539678e-2,3.0326076665717093e-2,3.0330131121907758e-2,3.0334205637663567e-2,3.03383002675442e-2,3.034241506611715e-2,3.0346550087957672e-2,3.035070538764881e-2,3.0354881019781423e-2,3.0359077038954137e-2,3.036329349977337e-2,3.0367530456853333e-2,3.0371787964816023e-2,3.0376066078291235e-2,3.0380364851916544e-2,3.038468434033732e-2,3.0389024598206714e-2,3.039338568018567e-2,3.0397767640942926e-2,3.0402170535155006e-2,3.0406594417506223e-2,3.0411039342688677e-2,3.041550536540226e-2,3.041999254035465e-2,3.042450092226132e-2,3.0429030565845522e-2,3.043358152583832e-2,3.0438153856978525e-2,3.0442747614012784e-2,3.0447362851695508e-2,3.0451999624788895e-2,3.0456657988062946e-2,3.046133799629544e-2,3.0466039704271943e-2,3.047076316678583e-2,3.047550843863824e-2,3.048027557463812e-2,3.0485064629602186e-2,3.048987565835497e-2,3.0494708715728767e-2,3.049956385656369e-2,3.0504441135707605e-2,3.0509340608016196e-2,3.0514262328352925e-2,3.051920635158904e-2,3.0524172732603595e-2,3.0529161526283415e-2,3.0534172787523114e-2,3.0539206571225105e-2,3.054426293229959e-2,3.0549341925664553e-2,3.0554443606245776e-2,3.0559568028976816e-2,3.0564715248799036e-2,3.056988532066158e-2,3.0575078299521375e-2,3.0580294240343146e-2,3.0585533715112585e-2,3.059079900991221e-2,3.0596087591233025e-2,3.0601399517492058e-2,3.0606734847141284e-2,3.0612093638667664e-2,3.061747595059309e-2,3.062288184147444e-2,3.0628311369903544e-2,3.063376459450719e-2,3.0639241573947137e-2,3.0644742366920098e-2,3.0650267032157747e-2,3.0655815628426734e-2,3.066138821452865e-2,3.066698484930005e-2,3.067260559161248e-2,3.0678250500372407e-2,3.068391963452129e-2,3.0689613053035532e-2,3.0695330814926505e-2,3.070107297924054e-2,3.0706839605058937e-2,3.0712630751497945e-2,3.0718446477708793e-2,3.072428684287764e-2,3.0730151906225644e-2,3.0736041727008903e-2,3.0741956364518482e-2,3.0747895878080408e-2,3.0753860327055665e-2,3.0759849770840203e-2,3.0765864268864934e-2,3.077190388059573e-2,3.0777968665533437e-2,3.078405868321383e-2,3.0790173993207683e-2,3.0796314083873556e-2,3.0802480075142163e-2,3.0808670606584893e-2,3.0814887336348053e-2,3.082113344031803e-2,3.0827405034232917e-2,3.0833702118092714e-2,3.0840024691897422e-2,3.084637275564704e-2,3.085274630934157e-2,3.0859145352981007e-2,3.086556988656535e-2,3.0872019910094608e-2,3.087849542356878e-2,3.0884996426987856e-2,3.0891525301851522e-2,3.0898091564414202e-2,3.090468438628571e-2,3.091130376746604e-2,3.0917949707955205e-2,3.09246222077532e-2,3.0931321266860018e-2,3.093804688527567e-2,3.0944799063000145e-2,3.0951577800033447e-2,3.095838309637558e-2,3.0965214952026542e-2,3.097207336698633e-2,3.097895834125495e-2,3.0985869874832393e-2,3.099280796771867e-2,3.0999772619913775e-2,3.1006763831417705e-2,3.101378160223046e-2,3.1020825932352048e-2,3.102789682178247e-2,3.1034994270521716e-2,3.104211827856978e-2,3.104926884592668e-2,3.1056445972592415e-2,3.106364965856697e-2,3.1070894286196686e-2,3.107816991026203e-2,3.1085473438280997e-2,3.109280487025357e-2,3.1100164206179767e-2,3.110755144605958e-2,3.1114966589893007e-2,3.1122409637680044e-2,3.112988058942071e-2,3.1137379445114983e-2,3.114490620476287e-2,3.115246086836438e-2,3.1160043435919507e-2,3.1167653907428247e-2,3.1175292282890604e-2,3.1182958562306573e-2,3.1190652745676166e-2,3.119837483299937e-2,3.1206124824276187e-2,3.1213902719506626e-2,3.1221708518690678e-2,3.122954222182835e-2,3.1237403828919638e-2,3.1245293339964536e-2,3.125321075496306e-2,3.1261164459463905e-2,3.126915693771732e-2,3.127717873174086e-2,3.12852298415345e-2,3.129331026709825e-2,3.130142000843211e-2,3.130955906553609e-2,3.131772743841018e-2,3.132592512705438e-2,3.1334152131468694e-2,3.134240845165311e-2,3.135069408760764e-2,3.135900903933228e-2,3.1367353306827044e-2,3.137572689009191e-2,3.138412978912688e-2,3.139256200393197e-2,3.1401023534507175e-2,3.140951438085248e-2,3.1418034542967904e-2,3.142658402085344e-2,3.143516281450908e-2,3.144377092393484e-2,3.145240834913071e-2,3.1461075090096685e-2,3.146977315205963e-2,3.147851894560203e-2,3.148729578219354e-2,3.149610368255866e-2,3.150494266742187e-2,3.151381275750767e-2,3.152271397354055e-2,3.1531646336245e-2,3.154060986634551e-2,3.154960458456658e-2,3.1558630511632685e-2,3.1567687668268334e-2,3.157677607519801e-2,3.15858957531462e-2,3.15950467228374e-2,3.160422900499611e-2,3.161344262034681e-2,3.162268758961399e-2,3.1631963933522154e-2,3.164127167279578e-2,3.165061082815936e-2,3.165998142033741e-2,3.166938347005438e-2,3.16788169980348e-2,3.168828202500314e-2,3.1697778571683884e-2,3.1707306658801546e-2,3.17168663070806e-2,3.172645753724555e-2,3.173608037002088e-2,3.1745734826131085e-2,3.175542092630066e-2,3.176513869125408e-2,3.177488814171585e-2,3.1784669298410465e-2,3.17944821820624e-2,3.1804326813396164e-2,3.181420321313624e-2,3.182411140200712e-2,3.183405140073329e-2,3.184402323003925e-2,3.1854026910649494e-2,3.186406246328851e-2,3.187412990868078e-2,3.188422926755081e-2,3.189436056062308e-2,3.1904523808622076e-2,3.191471903227231e-2,3.192494625229826e-2,3.1935218919396234e-2,3.1945524466644976e-2,3.1955862919093546e-2,3.1966234314364655e-2,3.197663869008101e-2,3.198707608386532e-2,3.199754653334029e-2,3.200805007612864e-2,3.201858674985306e-2,3.2029156592136274e-2,3.2039759640601e-2,3.205039593286991e-2,3.206106550656575e-2,3.207176839931121e-2,3.2082504648729e-2,3.209327429244183e-2,3.2104077368072415e-2,3.2114913913243455e-2,3.212578396557766e-2,3.213668756269775e-2,3.214762474222641e-2,3.215859554178637e-2,3.2169599999000334e-2,3.2180638151491005e-2,3.2191710036881094e-2,3.220281569279331e-2,3.2213955156850355e-2,3.2225128466674954e-2,3.22363356598898e-2,3.224757677411762e-2,3.225885184698109e-2,3.227016091610295e-2,3.228150401910589e-2,3.229288119361263e-2,3.230429247724588e-2,3.231573790762834e-2,3.232721752238272e-2,3.233873135913173e-2,3.235027945549808e-2,3.2361861849104466e-2,3.237347857757362e-2,3.238512967852824e-2,3.2396815189591026e-2,3.2408535148384696e-2,3.242028959253196e-2,3.243207855965551e-2,3.244390208737808e-2,3.245576021332237e-2,3.246765027851106e-2,3.247957452467972e-2,3.2491533291991885e-2,3.2503526614271264e-2,3.2515554525341564e-2,3.25276170590265e-2,3.253971424914978e-2,3.25518461295351e-2,3.2564012734006186e-2,3.257621409638674e-2,3.2588450250500466e-2,3.2600721230171076e-2,3.2613027069222277e-2,3.262536780147779e-2,3.26377434607613e-2,3.265015408089653e-2,3.2662599695707194e-2,3.267508033901699e-2,3.268759604464963e-2,3.270014684642882e-2,3.271273277817828e-2,3.2725353873721705e-2,3.273801016688281e-2,3.27507016914853e-2,3.2763428481352885e-2,3.277619057030928e-2,3.2788987992178185e-2,3.280182078078331e-2,3.2814688969948366e-2,3.282759259349706e-2,3.28405316852531e-2,3.28535062790402e-2,3.286651640868207e-2,3.287956210800241e-2,3.289264341082492e-2,3.290576035097333e-2,3.291891296227134e-2,3.293210127854265e-2,3.294532533361099e-2,3.295858516130005e-2,3.297188079543354e-2,3.2985212269835175e-2,3.299857961832865e-2,3.3011982874737694e-2,3.3025422072886e-2,3.303889724659729e-2,3.3052408429695264e-2,3.306595565600363e-2,3.307952779272827e-2,3.309313231030454e-2,3.3106772081690126e-2,3.312044712285382e-2,3.313415744976444e-2,3.3147903078390786e-2,3.316168402470168e-2,3.317550030466593e-2,3.318935193425234e-2,3.320323892942972e-2,3.321716130616688e-2,3.323111908043263e-2,3.324511226819578e-2,3.325914088542515e-2,3.327320494808953e-2,3.3287304472157754e-2,3.3301439473598614e-2,3.331560996838091e-2,3.332981597247348e-2,3.334405750184512e-2,3.3358334572464635e-2,3.3372647200300844e-2,3.338699540132255e-2,3.340137919149856e-2,3.3415798586797704e-2,3.343025360318877e-2,3.344474425664057e-2,3.3459270563121916e-2,3.3473832538601624e-2,3.3488430199048506e-2,3.350306356043136e-2,3.3517732638719e-2,3.353243744988025e-2,3.354717800988389e-2,3.356195433469875e-2,3.357676644029364e-2,3.3591614342637376e-2,3.3606498057698754e-2,3.362141760144658e-2,3.363637298984968e-2,3.365136423887685e-2,3.3666391364496916e-2,3.3681454382678666e-2,3.369655330939093e-2,3.371168816060251e-2,3.37268589522822e-2,3.374206570039884e-2,3.375730842092122e-2,3.3772571947907455e-2,3.378786341459922e-2,3.380318950569126e-2,3.381855020911707e-2,3.3833945512810146e-2,3.384937540470399e-2,3.386483987273209e-2,3.388033890482793e-2,3.3895872488925005e-2,3.391144061295681e-2,3.392704326485685e-2,3.39426804325586e-2,3.395835210399556e-2,3.397405826710122e-2,3.398979890980908e-2,3.400557402005262e-2,3.402138358576535e-2,3.403722759488074e-2,3.405310603533231e-2,3.406901889505353e-2,3.4084966161977905e-2,3.410094782403893e-2,3.4116963869170076e-2,3.4133014285304866e-2,3.414909906037677e-2,3.4165218182319296e-2,3.418137163906593e-2,3.4197559418550155e-2,3.421378150870548e-2,3.423003789746539e-2,3.4246328572763385e-2,3.4262653522532945e-2,3.427901273470757e-2,3.4295406197220754e-2,3.431183389800599e-2,3.432829582499676e-2,3.4344791966126574e-2,3.4361322309328916e-2,3.437788684253728e-2,3.4394485553685156e-2,3.441111843070603e-2,3.442778546153341e-2,3.444448663410079e-2,3.446122193634164e-2,3.447799135618948e-2,3.4494794881577785e-2,3.451163250044006e-2,3.4528504200709784e-2,3.4545393186696166e-2,3.456230282657134e-2,3.4579244691531966e-2,3.4596218732879956e-2,3.461322490191725e-2,3.463026314994577e-2,3.464733342826745e-2,3.4664435688184225e-2,3.4681569880998006e-2,3.469873595801074e-2,3.4715933870524344e-2,3.4733163569840755e-2,3.47504250072619e-2,3.476771813408971e-2,3.4785042901626095e-2,3.480239926117301e-2,3.481978716403237e-2,3.4837206561506115e-2,3.485465740489616e-2,3.487213964550443e-2,3.488966343939995e-2,3.4907241017982434e-2,3.492484840844869e-2,3.4942486024710034e-2,3.4960154954050915e-2,3.4977854032920974e-2,3.49955832613202e-2,3.501334263924858e-2,3.5031132166706135e-2,3.5048951843692853e-2,3.5066801670208744e-2,3.508468164625381e-2,3.510259177182803e-2,3.512052806449872e-2,3.513848744686315e-2,3.515647599854846e-2,3.517449371955463e-2,3.5192540609881674e-2,3.5210616669529585e-2,3.522872189849836e-2,3.524685629678801e-2,3.526501986439852e-2,3.5283212601329904e-2,3.5301434507582156e-2,3.531968558315527e-2,3.533796582804926e-2,3.535627524226412e-2,3.537461382579984e-2,3.539298157865643e-2,3.541137850083389e-2,3.542980459233222e-2,3.544825985315141e-2,3.5466744283291475e-2,3.548525788275241e-2,3.550378701376777e-2,3.552233537549369e-2,3.554091085700866e-2,3.55595134583127e-2,3.55595134583127e-2,3.55602826537636e-2,3.5561077182434044e-2,3.556189633255669e-2,3.556274119988091e-2,3.5563611012159796e-2,3.5564505676056006e-2,3.5565425191569536e-2,3.5566369558700385e-2,3.556733877744856e-2,3.556833284781406e-2,3.556935176979688e-2,3.557039554339702e-2,3.5571459265088694e-2,3.557254002521278e-2,3.557364459595949e-2,3.557477297732884e-2,3.55759251693208e-2,3.55771011719354e-2,3.557830098517263e-2,3.557952460903249e-2,3.558077204351497e-2,3.5582043288620094e-2,3.558333834434784e-2,3.558465721069821e-2,3.558599988767121e-2,3.558736637526684e-2,3.558875667348511e-2,3.559017078232599e-2,3.559160870178951e-2,3.559307043187566e-2,3.559455597258444e-2,3.559606532391584e-2,3.5597598485869866e-2,3.559915545844654e-2,3.560073624164583e-2,3.560232092349893e-2,3.560392238557501e-2,3.560554552041055e-2,3.560719032800553e-2,3.5608856808359964e-2,3.5610544961473846e-2,3.561225478734718e-2,3.561398628597996e-2,3.5615739457372196e-2,3.561751430152388e-2,3.5619310818435015e-2,3.56211290081056e-2,3.5622968870535635e-2,3.5624830405725116e-2,3.562671361367405e-2,3.562861849438243e-2,3.563054504785027e-2,3.5632493274077554e-2,3.563446317306429e-2,3.5636454744810475e-2,3.563846798931611e-2,3.5640502906581197e-2,3.564255363549174e-2,3.564459808073761e-2,3.564666137803578e-2,3.564874352738625e-2,3.5650844528789034e-2,3.565296438224413e-2,3.565510308775152e-2,3.5657260645311224e-2,3.5659437054923235e-2,3.566163231658755e-2,3.566384643030417e-2,3.566607939607311e-2,3.566833121389435e-2,3.5670601883767895e-2,3.567289140569374e-2,3.5675199779671894e-2,3.567752700570237e-2,3.567987308378514e-2,3.568223801392022e-2,3.56846217961076e-2,3.56870244303473e-2,3.56894459166393e-2,3.5691886254983596e-2,3.569432422132043e-2,3.569676196862413e-2,3.5699214700103295e-2,3.570168234297088e-2,3.570416482443988e-2,3.570666207172327e-2,3.570917401203405e-2,3.571170057258518e-2,3.5714241680589655e-2,3.571679726326046e-2,3.571936724781057e-2,3.5721951561452976e-2,3.5724550131400634e-2,3.572716288486657e-2,3.572978974906373e-2,3.573243065120511e-2,3.5735085518503705e-2,3.573775427817248e-2,3.574043685742442e-2,3.5743133183472504e-2,3.574584318352972e-2,3.574856678480906e-2,3.575130391452349e-2,3.5754054499886e-2,3.5756818468109575e-2,3.57595957464072e-2,3.576238626199184e-2,3.5765189942076496e-2,3.576800671387414e-2,3.577083650459776e-2,3.5773679241460334e-2,3.5776534851674854e-2,3.5779403262454296e-2,3.578228440101163e-2,3.578517819455986e-2,3.5788084570311955e-2,3.579099935233183e-2,3.579389604491826e-2,3.579680230786983e-2,3.57997179940433e-2,3.5802642956295455e-2,3.580557704748307e-2,3.580852012046292e-2,3.5811501905504604e-2,3.581449374111843e-2,3.5816931314714515e-2,3.5816931314714515e-2,3.581749361074654e-2,3.582050175614675e-2,3.582351747604526e-2,3.582654034209507e-2,3.582956709460402e-2,3.583260066205343e-2,3.583564104444329e-2,3.5838688241773616e-2,3.58417422540444e-2,3.584480308125563e-2,3.5847870723407324e-2,3.585094518049947e-2,3.5854026452532085e-2,3.585711453950515e-2,3.5860180378856604e-2,3.5863245023063484e-2,3.586631387750009e-2,3.586938694216644e-2,3.587246421706252e-2,3.587554570218834e-2,3.5878631397543895e-2,3.588172130312917e-2,3.58848154189442e-2,3.5887913744988946e-2,3.589101628126343e-2,3.589412302776765e-2,3.5897233984501606e-2,3.59003491514653e-2,3.590346852865872e-2,3.5906592116081874e-2,3.590971991373477e-2,3.591285192161738e-2,3.591598813972975e-2,3.591912856807184e-2,3.5922273206643665e-2,3.592542205544523e-2,3.592857511447653e-2,3.593173238373756e-2,3.593489386322832e-2,3.5938056807306544e-2,3.59411675547518e-2,3.59442781122379e-2,3.594738847976484e-2,3.5950498657332616e-2,3.5953608644941244e-2,3.5956718442590706e-2,3.5959828050281015e-2,3.596293746801216e-2,3.5966046695784154e-2,3.596915573359698e-2,3.597226458145065e-2,3.597537323934517e-2,3.597848170728052e-2,3.598158998525672e-2,3.598469807327376e-2,3.598780597133163e-2,3.599091367943035e-2,3.599402119756991e-2,3.599712852575032e-2,3.6000235663971564e-2,3.6003342612233646e-2,3.6006449370536577e-2,3.600955593888035e-2,3.601266231726496e-2,3.60157685056904e-2,3.6018857358765095e-2,3.602189364977282e-2,3.602492465924185e-2,3.602795038717219e-2,3.603097083356386e-2,3.603398599841685e-2,3.603699588173114e-2,3.6040000483506765e-2,3.6042999803743696e-2,3.604599384244195e-2,3.6048982599601515e-2,3.6051966075222396e-2,3.6054944269304605e-2,3.605791718184813e-2,3.606088481285296e-2,3.606384716231911e-2,3.6066804230246594e-2,3.606975601663538e-2,3.6072702521485485e-2,3.607564374479691e-2,3.607857968656965e-2,3.60815103468037e-2,3.608443572549908e-2,3.6087355822655764e-2,3.609027063827378e-2,3.6093180172353106e-2,3.6096051201609754e-2,3.609887533996294e-2,3.610168879902808e-2,3.6104491578805166e-2,3.6107283679294215e-2,3.6110065100495206e-2,3.611283584240816e-2,3.611559590503306e-2,3.611834528836992e-2,3.612108399241873e-2,3.612381201717949e-2,3.612652936265221e-2,3.612923602883688e-2,3.61319320157335e-2,3.613461732334208e-2,3.6137291951662605e-2,3.613995590069508e-2,3.614260917043952e-2,3.614525176089591e-2,3.614788367206425e-2,3.6150504903944544e-2,3.6153115456536794e-2,3.6155715329841e-2,3.6158304523857154e-2,3.616088303858526e-2,3.616345087402532e-2,3.616595853867709e-2,3.6168427509029356e-2,3.6170880292994464e-2,3.61733168905724e-2,3.617573730176317e-2,3.617814152656677e-2,3.61805295649832e-2,3.618290141701247e-2,3.618525708265456e-2,3.618759656190949e-2,3.618991985477725e-2,3.619222696125784e-2,3.6194517881351265e-2,3.619679261505752e-2,3.61990511623766e-2,3.620129352330852e-2,3.6203519697853265e-2,3.620572968601085e-2,3.620792348778126e-2,3.6210101103164506e-2,3.621226253216058e-2,3.621440777476949e-2,3.621653683099123e-2,3.621864970082579e-2,3.6220746384273195e-2,3.622282688133343e-2,3.622482714757033e-2,3.6226797298967287e-2,3.622874486382028e-2,3.623066974384774e-2,3.623257184076809e-2,3.6234451056299743e-2,3.623630729216112e-2,3.623814045007063e-2,3.62399504317467e-2,3.624173713890775e-2,3.62435004732722e-2,3.624524033655846e-2,3.624695663048496e-2,3.624864925677012e-2,3.625031811713234e-2,3.625196311329006e-2,3.625358414696169e-2,3.625518111986565e-2,3.625675393372036e-2,3.625830249024425e-2,3.625982669115571e-2,3.626132643817319e-2,3.626280163301508e-2,3.626425217739983e-2,3.6265677973045835e-2,3.6267078921671525e-2,3.6268454924995315e-2,3.626980588473563e-2,3.6271131702610884e-2,3.627243228033949e-2,3.627370751963988e-2,3.6274957322230454e-2,3.627618158982966e-2,3.627738022415589e-2,3.6278553126927585e-2,3.627970019986314e-2,3.628082134468099e-2,3.628191646309956e-2,3.6282985456837245e-2,3.628402822761249e-2,3.628504467714369e-2,3.628603470714929e-2,3.6286998219347694e-2,3.628789339831481e-2,3.6288751039945506e-2,3.6289578382300486e-2,3.629037524942658e-2,3.629114146537064e-2,3.629187685417946e-2,3.629258123989987e-2,3.629325444657871e-2,3.629389629826279e-2,3.629450661899894e-2,3.6295085232833986e-2,3.6295631963814766e-2,3.629614663598808e-2,3.629662907340077e-2,3.6297079100099654e-2,3.629749654013156e-2,3.629788121754332e-2,3.6298232956381744e-2,3.629855158069367e-2,3.6298836914525914e-2,3.629908878192531e-2,3.6299307006938675e-2,3.629949141361284e-2,3.629964182599463e-2,3.6299758068130863e-2,3.629983996406837e-2,3.629988733785397e-2,3.6299900013534496e-2,3.629987781515677e-2,3.629982056676762e-2,3.6299728092413865e-2,3.629960021614233e-2,3.629943676199985e-2,3.6299237554033234e-2,3.6299002416289326e-2,3.629873117281494e-2,3.62984236476569e-2,3.629807966486203e-2,3.629769904847716e-2,3.6297281622549124e-2,3.6296827211124726e-2,3.6296335638250805e-2,3.629580672797418e-2,3.62952348566848e-2,3.6294623509556236e-2,3.629397381616416e-2,3.6293285589829444e-2,3.629255864387295e-2,3.629179279161556e-2,3.629098784637813e-2,3.629014362148154e-2,3.628925993024664e-2,3.6288336585994334e-2,3.628737340204546e-2,3.62863701917209e-2,3.628532676834152e-2,3.628424294522819e-2,3.6283118535701785e-2,3.628195335308316e-2,3.628074721069321e-2,3.627949992185277e-2,3.6278211299882734e-2,3.627688115810396e-2,3.627550930983732e-2,3.62740955684037e-2,3.6272639747123935e-2,3.627114165931892e-2,3.6269601118309513e-2,3.62680179374166e-2,3.6266391929961034e-2,3.6264722909263684e-2,3.6263010688645424e-2,3.626125508142712e-2,3.6259455900929646e-2,3.625761296047387e-2,3.6255726073380665e-2,3.625379505297089e-2,3.625181971256542e-2,3.624979986548513e-2,3.624773532505087e-2,3.624562590458354e-2,3.624347141740398e-2,3.624127167683308e-2,3.623902649619169e-2,3.6236735688800696e-2,3.623439906798096e-2,3.623202620030054e-2,3.622961109158755e-2,3.622715052202812e-2,3.622464432531416e-2,3.622209233513752e-2,3.621949438519011e-2,3.6216850309163794e-2,3.621415994075047e-2,3.621142311364203e-2,3.6208639661530345e-2,3.62058094181073e-2,3.620293221706478e-2,3.620000789209468e-2,3.619703627688888e-2,3.619401720513925e-2,3.6190950510537695e-2,3.618783602677609e-2,3.618467358754632e-2,3.618146302654027e-2,3.6178204177449824e-2,3.617489687396686e-2,3.6171540949783275e-2,3.616813623859095e-2,3.616468257408176e-2,3.61611797899476e-2,3.615762771988035e-2,3.61540261975719e-2,3.6150375056714125e-2,3.614667413099892e-2,3.614292325411816e-2,3.6139122259763734e-2,3.6135270981627526e-2,3.613136925340142e-2,3.6127416908777306e-2,3.612341378144706e-2,3.611935970510257e-2,3.6115254513435724e-2,3.6111098040138394e-2,3.610689011890248e-2,3.6102630583419865e-2,3.609831926738243e-2,3.609395600448204e-2,3.608954062841062e-2,3.608508902505163e-2,3.6080592854426094e-2,3.6076045669065915e-2,3.6071447338354025e-2,3.606679773167336e-2,3.606209671840686e-2,3.605734416793744e-2,3.605253994964807e-2,3.604768393292167e-2,3.604277598714116e-2,3.60378159816895e-2,3.603280378594963e-2,3.602773926930446e-2,3.602262230113694e-2,3.601745275083001e-2,3.60122304877666e-2,3.600695538132964e-2,3.600162730090209e-2,3.599624611586686e-2,3.5990811695606896e-2,3.598532390950513e-2,3.5979782626944505e-2,3.59741741313666e-2,3.5968498245352476e-2,3.596277095178481e-2,3.595698672235766e-2,3.595114267243318e-2,3.594524543755314e-2,3.593929501771757e-2,3.593329141292644e-2,3.592723462317978e-2,3.592112464847758e-2,3.5914961488819834e-2,3.590874514420654e-2,3.5902475614637705e-2,3.589615290011333e-2,3.588977700063341e-2,3.5883347916197954e-2,3.587686564680695e-2,3.587031748667898e-2,3.5863707255080986e-2,3.585704238914258e-2,3.585032288886378e-2,3.584354875424457e-2,3.5836719985284975e-2,3.582983658198497e-2,3.582289854434457e-2,3.581590587236377e-2,3.5808858566042566e-2,3.580175662538096e-2,3.579460005037896e-2,3.5787388841036556e-2,3.5780122997353746e-2,3.577280251933054e-2,3.576542740696694e-2,3.575799766026294e-2,3.5750513279218535e-2,3.574297426383373e-2,3.5735380614108525e-2,3.5727732330042915e-2,3.572002941163692e-2,3.5712271858890504e-2,3.57044596718037e-2,3.56965928503765e-2,3.568867139460889e-2,3.568069530450088e-2,3.5672663364844405e-2,3.566456043906985e-2,3.565640165452663e-2,3.5648187011214784e-2,3.563991650913428e-2,3.5631590148285125e-2,3.562320792866733e-2,3.5614769850280885e-2,3.56062759131258e-2,3.559772611720206e-2,3.558912046250967e-2,3.558045894904864e-2,3.557174157681897e-2,3.556296834582064e-2,3.555413925605368e-2,3.554525430751806e-2,3.5536313500213794e-2,3.5527316834140885e-2,3.551826430929933e-2,3.550915592568913e-2,3.549999168331028e-2,3.549077158216278e-2,3.548149562224663e-2,3.547216380356184e-2,3.546277612610841e-2,3.5453332589886324e-2,3.54438331948956e-2,3.5434277941136225e-2,3.542466225469848e-2,3.541498603550592e-2,3.540525333254445e-2,3.539546414581406e-2,3.538561847531475e-2,3.537571632104653e-2,3.53657576830094e-2,3.535574256120335e-2,3.5345670955628385e-2,3.533554286628451e-2,3.532535829317172e-2,3.531511723629001e-2,3.530481969563939e-2,3.529446567121985e-2,3.52840551630314e-2,3.527358817107403e-2,3.5263064695347755e-2,3.525248473585256e-2,3.524184829258845e-2,3.523115536555542e-2,3.5220405954753495e-2,3.5209600060182644e-2,3.519873768184287e-2,3.518781881973419e-2,3.517684347385659e-2,3.5165811644210086e-2,3.5154723330794654e-2,3.514357853361032e-2,3.5132379837905556e-2,3.512112495718002e-2,3.510981382110426e-2,3.509844643352895e-2,3.5087022798304744e-2,3.507554291928235e-2,3.5064006800312415e-2,3.5052414445245636e-2,3.5040765857932664e-2,3.502906104222419e-2,3.501730000197089e-2,3.500548274102342e-2,3.499360926323247e-2,3.4981679572448715e-2,3.4969693672522825e-2,3.495765156730547e-2,3.4945553260647334e-2,3.493339875639909e-2,3.49211880584114e-2,3.490892117053496e-2,3.4896598096620414e-2,3.488421884051847e-2,3.487178340607977e-2,3.485929179715502e-2,3.4846744017594876e-2,3.483414007125002e-2,3.4821479961971116e-2,3.480876369360886e-2,3.47959912700139e-2,3.478316269503692e-2,3.4770277972528595e-2,3.475733710633961e-2,3.4744340100320625e-2,3.473128695832232e-2,3.471817768419537e-2,3.470501228179045e-2,3.469179075495823e-2,3.4678513107549394e-2,3.4665179343414614e-2,3.465178946640455e-2,3.4638343480369885e-2,3.4624841389161304e-2,3.461129143623481e-2,3.4597693298634095e-2,3.458404016888245e-2,3.4570332075880554e-2,3.455656904852903e-2,3.454275111572856e-2,3.4528878306379795e-2,3.451495064938339e-2,3.450096817364e-2,3.448693090805028e-2,3.447283888151489e-2,3.445869212293448e-2,3.444449066120973e-2,3.443023452524127e-2,3.441592374392976e-2,3.440155834617587e-2,3.438713836088025e-2,3.437266381694356e-2,3.435813474326644e-2,3.434355116874958e-2,3.43289131222936e-2,3.431422063279918e-2,3.429947372916697e-2,3.428467244029763e-2,3.4269816795091806e-2,3.4254906822450165e-2,3.423994255127336e-2,3.422492401046205e-2,3.420985122891689e-2,3.419472423553854e-2,3.417954305922766e-2,3.416430772888489e-2,3.41490182734109e-2,3.413367472170635e-2,3.411827710267189e-2,3.4102825445208165e-2,3.408731977821586e-2,3.40717601305956e-2,3.405614653124807e-2,3.404047900907391e-2,3.402475759297378e-2,3.400898231184834e-2,3.399315565095981e-2,3.3977297129271826e-2,3.396138652626111e-2,3.394542390980596e-2,3.392940934778472e-2,3.39133429080757e-2,3.389722465855721e-2,3.388105466710759e-2,3.386483300160516e-2,3.384855972992823e-2,3.383223491995512e-2,3.381585863956416e-2,3.379943095663367e-2,3.3782951939041975e-2,3.376642165466738e-2,3.3749840171388226e-2,3.373320755708282e-2,3.3716523879629486e-2,3.3699789206906555e-2,3.368300360679233e-2,3.3666167147165145e-2,3.3649279895903314e-2,3.363234192088518e-2,3.3615353289989026e-2,3.359831407109319e-2,3.358122433207601e-2,3.356408414081579e-2,3.3546893565190854e-2,3.3529652673079516e-2,3.351236153236012e-2,3.3495020210910956e-2,3.347762877661037e-2,3.346018729733667e-2,3.344269584096818e-2,3.3425154475383224e-2,3.340756326846012e-2,3.338992228807719e-2,3.337223160211276e-2,3.3354491278445135e-2,3.3336701384952656e-2,3.331886198951363e-2,3.330097316000639e-2,3.3283034964309254e-2,3.326506262825788e-2,3.324704980536993e-2,3.322898944016154e-2,3.321088163724719e-2,3.3192726501241374e-2,3.317452413675858e-2,3.315627464841331e-2,3.3137978140820035e-2,3.3119634718593256e-2,3.3101244486347464e-2,3.308280754869715e-2,3.3064324010256795e-2,3.3045793975640905e-2,3.3027217549463944e-2,3.300859483634042e-2,3.298992594088484e-2,3.2971210967711655e-2,3.295245002143539e-2,3.293364320667051e-2,3.291479062803152e-2,3.2895892390132915e-2,3.287694859758916e-2,3.285795935501477e-2,3.283892476702422e-2,3.281984493823201e-2,3.280071997325262e-2,3.278154997670056e-2,3.2762335053190296e-2,3.274307530733633e-2,3.272377084375315e-2,3.270442176705525e-2,3.268502818185711e-2,3.266559019277322e-2,3.264610790441809e-2,3.2626581421406196e-2,3.2607010848352026e-2,3.258739628987008e-2,3.256773785057483e-2,3.254803563508078e-2,3.2528289748002426e-2,3.250850029395423e-2,3.248866737755072e-2,3.246879502717671e-2,3.244889268887698e-2,3.2428948390143354e-2,3.240896226279525e-2,3.2388934438652046e-2,3.236886504953316e-2,3.234875422725798e-2,3.232860210364591e-2,3.230840881051635e-2,3.2288174479688694e-2,3.226789924298235e-2,3.224758323221672e-2,3.22272265792112e-2,3.220682941578519e-2,3.218639187375808e-2,3.216591408494928e-2,3.21453961811782e-2,3.212483829426421e-2,3.2104240556026745e-2,3.208360309828519e-2,3.206292605285893e-2,3.2042209551567384e-2,3.202145372622995e-2,3.200065870866602e-2,3.1979824630695e-2,3.1958951624136284e-2,3.193803982080928e-2,3.191708935253339e-2,3.189610035112799e-2,3.1875072948412506e-2,3.185400727620633e-2,3.183290346632887e-2,3.18117616505995e-2,3.179058196083765e-2,3.17693645288627e-2,3.174810948649406e-2,3.172681696555112e-2,3.17054870978533e-2,3.1684120015219974e-2,3.166271584947055e-2,3.1641274732424444e-2,3.1619796795901045e-2,3.159828217171974e-2,3.157673982764952e-2,3.155516389281609e-2,3.153355245215453e-2,3.151190565526004e-2,3.149022365172784e-2,3.146850659115315e-2,3.144675462313115e-2,3.142496789725708e-2,3.1403146563126136e-2,3.138129077033353e-2,3.135940066847447e-2,3.133747640714418e-2,3.131551813593785e-2,3.12935260044507e-2,3.127150016227794e-2,3.1249440759014785e-2,3.122734794425644e-2,3.120522186759811e-2,3.1183062678635017e-2,3.116087052696236e-2,3.1138645562175354e-2,3.111638793386921e-2,3.109409779163914e-2,3.107177528508035e-2,3.1049420563788052e-2,3.102703377735746e-2,3.1004615075383775e-2,3.0982164607462215e-2,3.0959682523187988e-2,3.0937168972156308e-2,3.091462410396238e-2,3.089204806820141e-2,3.0869441014468618e-2,3.0846803092359213e-2,3.0824134451468393e-2,3.080143524139138e-2,3.0778705611723394e-2,3.075594571205962e-2,3.073315569199529e-2,3.0710335701125604e-2,3.0687486975830368e-2,3.0664611144836394e-2,3.0641707051020473e-2,3.0618775004058123e-2,3.05958154608004e-2,3.057282798763653e-2,3.0549812584566502e-2,3.052676925159032e-2,3.0503697988707983e-2,3.0480598795919498e-2,3.045747167322486e-2,3.043431662062407e-2,3.0411133638117125e-2,3.038792272570403e-2,3.036468388338478e-2,3.0341440604854938e-2,3.0318172564944294e-2,3.029487856287865e-2,3.0271558598658016e-2,3.024821267228238e-2,3.0224840783751747e-2,3.0201442933066112e-2,3.0178019120225483e-2,3.0154569345229858e-2,3.0131093608079227e-2,3.010759190877361e-2,3.0084064247312983e-2,3.0060510623697367e-2,3.003693103792675e-2,3.0013325490001137e-2,2.9989693979920524e-2,2.9966036507684913e-2,2.9942353073294306e-2,2.99186436767487e-2,2.9894908318048096e-2,2.9871146997192493e-2,2.9847359714181898e-2,2.9823546469016297e-2,2.97997072616957e-2,2.97758729912482e-2,2.9752025993279536e-2,2.9728156339212518e-2,2.9704264029047137e-2,2.96803490627834e-2,2.965641144042131e-2,2.9632451161960845e-2,2.9608468227402034e-2,2.958446263674486e-2,2.9560434389989333e-2,2.9536383487135442e-2,2.9512309928183194e-2,2.948821371313258e-2,2.9464094841983618e-2,2.943995331473629e-2,2.9415789131390608e-2,2.9391602291946563e-2,2.936739279640416e-2,2.9343160644763402e-2,2.931890583702428e-2,2.9294628373186804e-2,2.9270328253250967e-2,2.9246005477216768e-2,2.9221660045084214e-2,2.919731728530704e-2,2.9172975567960762e-2,2.914861492306385e-2,2.9124235350616312e-2,2.909983685061814e-2,2.9075419423069335e-2,2.9050983067969906e-2,2.9026527785319844e-2,2.9002053575119147e-2,2.897756043736783e-2,2.8953048372065877e-2,2.892851737921329e-2,2.890396745881007e-2,2.8879398610856227e-2,2.8854810835351755e-2,2.8830204132296647e-2,2.880557850169091e-2,2.8780933943534544e-2,2.8756270457827544e-2,2.8731588044569916e-2,2.8706886703761657e-2,2.868216643540277e-2,2.865742723949325e-2,2.86326691160331e-2,2.8607911759336732e-2,2.858317568913398e-2,2.8558425821596067e-2,2.8533662213598095e-2,2.8508884922015164e-2,2.8484094003722385e-2,2.8459289515594857e-2,2.843447151450769e-2,2.8409640057335993e-2,2.8384795200954865e-2,2.8359937002239412e-2,2.833506551806474e-2,2.831018080530595e-2,2.8285282920838154e-2,2.8260371921536454e-2,2.8235447864275953e-2,2.8210510805931757e-2,2.8185560803378976e-2,2.8160597913492708e-2,2.8135622193148063e-2,2.811063369922014e-2,2.808563248858405e-2,2.80606186181149e-2,2.8035592144687784e-2,2.8010553125177824e-2,2.7985501616460108e-2,2.796043767540975e-2,2.7935361358901855e-2,2.7910272723811528e-2,2.7885171827013867e-2,2.786005872538399e-2,2.783493347579699e-2,2.780979613512798e-2,2.7784646760252062e-2,2.775948540804434e-2,2.7734312135379916e-2,2.7709126999133908e-2,2.7683930056181402e-2,2.765872136339752e-2,2.7633500977657363e-2,2.7608268955836027e-2,2.7583025354808628e-2,2.755777023145026e-2,2.753250364263605e-2,2.7507225645241072e-2,2.7481936296140454e-2,2.7456635652209294e-2,2.7431323770322695e-2,2.7406000707355764e-2,2.738071423219132e-2,2.7355423844527726e-2,2.7330125690225013e-2,2.7304819890585277e-2,2.7279506566910625e-2,2.7254185840503164e-2,2.7228857832664998e-2,2.720352266469823e-2,2.7178180457904974e-2,2.7152831333587327e-2,2.7127475413047403e-2,2.71021128175873e-2,2.7076743668509123e-2,2.7051368087114985e-2,2.702598619470699e-2,2.7000598112587235e-2,2.6975203962057832e-2,2.6949803864420887e-2,2.6924397940978503e-2,2.689898631303279e-2,2.6873569101885843e-2,2.6848146428839783e-2,2.6822718415196706e-2,2.679728518225872e-2,2.6771846851327927e-2,2.674640354370644e-2,2.6720955380696354e-2,2.6695502483599785e-2,2.6670044973718828e-2,2.6644582972355595e-2,2.6619116600812197e-2,2.6593645980390733e-2,2.6568171232393304e-2,2.6542692478122017e-2,2.651720983887899e-2,2.6491723435966317e-2,2.6466233390686107e-2,2.644073982434046e-2,2.6415242858231488e-2,2.6389742613661296e-2,2.636423921193199e-2,2.6338732774345675e-2,2.631322342220445e-2,2.628771127681043e-2,2.6262196459465714e-2,2.6236679091472412e-2,2.621115929413263e-2,2.6185637188748466e-2,2.6160120122789354e-2,2.6134609098035017e-2,2.6109097050925234e-2,2.6083584121226962e-2,2.6058070448707196e-2,2.603255617313291e-2,2.600704143427108e-2,2.598152637188868e-2,2.5956011125752698e-2,2.5930495835630108e-2,2.590498064128789e-2,2.5879465682493014e-2,2.5853951099012472e-2,2.582843703061323e-2,2.5802923617062275e-2,2.577741099812658e-2,2.575189931357312e-2,2.5726388703168884e-2,2.5700879306680843e-2,2.567537126387598e-2,2.5649864714521266e-2,2.5624359798383685e-2,2.5598856655230214e-2,2.557335542482783e-2,2.554785624694351e-2,2.552235926134424e-2,2.5496864607796984e-2,2.547137242606874e-2,2.5445882855926468e-2,2.542039603713716e-2,2.5394912109467784e-2,2.5369431212685322e-2,2.5343953486556752e-2,2.531847907084905e-2,2.529300810532921e-2,2.5267540729764185e-2,2.5242077083920966e-2,2.5216617307566535e-2,2.5191161540467872e-2,2.5165709922391942e-2,2.514026259310573e-2,2.511481969237622e-2,2.5089381359970384e-2,2.5063947735655203e-2,2.5038518959197655e-2,2.5013095170364714e-2,2.4987676508923362e-2,2.496226311464058e-2,2.4936854729792565e-2,2.491144599223018e-2,2.4886042556050165e-2,2.4860644553239063e-2,2.4835252115783423e-2,2.4809865375669798e-2,2.4784484464884727e-2,2.475910951541477e-2,2.473374065924648e-2,2.4708378028366392e-2,2.468302175476107e-2,2.465767197041705e-2,2.4632328807320886e-2,2.4606992397459133e-2,2.4581662872818343e-2,2.4556340365385048e-2,2.4531025007145813e-2,2.450571693008718e-2,2.4480416266195706e-2,2.4455123147457927e-2,2.4429837705860404e-2,2.4404560073389685e-2,2.4379290382032313e-2,2.4354028763774842e-2,2.4328775350603824e-2,2.4303530274505807e-2,2.4278293667467334e-2,2.4253065661474962e-2,2.4227846388515235e-2,2.4202635980574705e-2,2.4177434569639923e-2,2.4152242287697436e-2,2.412705926673379e-2,2.410188563873554e-2,2.4076721535689235e-2,2.4051567089581418e-2,2.4026422432398647e-2,2.4001287696127464e-2,2.3976163012754428e-2,2.3951048514266077e-2,2.3925944332648965e-2,2.3900850599889643e-2,2.387576744797466e-2,2.3850695008890567e-2,2.38256334146239e-2,2.380058279716123e-2,2.3775543288489093e-2,2.3750515020594037e-2,2.372549812546262e-2,2.370048354599268e-2,2.367547464747308e-2,2.365047661234888e-2,2.3625489554523635e-2,2.360051358790094e-2,2.3575548826384372e-2,2.3550595383877507e-2,2.3525653374283924e-2,2.35007229115072e-2,2.347580410945092e-2,2.3450897082018654e-2,2.3426001943113985e-2,2.3401118806640496e-2,2.3376247786501755e-2,2.3351388996601354e-2,2.332654255084286e-2,2.3301708563129863e-2,2.3276887147365935e-2,2.325207841745465e-2,2.3227282487299595e-2,2.3202499470804345e-2,2.317772948187248e-2,2.315297263440758e-2,2.3128229042313223e-2,2.3103498819492984e-2,2.3078782079850448e-2,2.305407893728919e-2,2.302938950571279e-2,2.300471389902482e-2,2.2980052231128863e-2,2.295540461592851e-2,2.293077116732732e-2,2.2906151999228883e-2,2.288154722553678e-2,2.2856956960154582e-2,2.2832381316985874e-2,2.280782040993423e-2,2.278327435290323e-2,2.275874325979645e-2,2.273422724451748e-2,2.2709726420969883e-2,2.2685240903057246e-2,2.2660770804683154e-2,2.263631623975117e-2,2.2611877322164887e-2,2.2587454165827883e-2,2.2563046884643726e-2,2.2538655592516006e-2,2.251427710428663e-2,2.2489901797788085e-2,2.246554182894145e-2,2.2441197291642886e-2,2.2416868279788577e-2,2.2392554887274697e-2,2.236825720799743e-2,2.2343975335852945e-2,2.2319709364737417e-2,2.2295459388547028e-2,2.2271225501177952e-2,2.2247007796526372e-2,2.222280636848845e-2,2.2198621310960374e-2,2.2174452717838317e-2,2.2150300683018456e-2,2.212616530039697e-2,2.2102046663870032e-2,2.2077944867333818e-2,2.205386000468451e-2,2.202979216981827e-2,2.2005741456631298e-2,2.1981707959019745e-2,2.195769177087981e-2,2.193369298610765e-2,2.1909711698599458e-2,2.18857480022514e-2,2.1861801990959655e-2,2.1837873758620403e-2,2.1813963399129815e-2,2.179007100638407e-2,2.176619667427935e-2,2.174234049671182e-2,2.1718502567577663e-2,2.1694682980773056e-2,2.1670881830194177e-2,2.1647099209737196e-2,2.1623335213298296e-2,2.159958993477365e-2,2.157586346805944e-2,2.1552155907051833e-2,2.152846734564701e-2,2.1504797877741153e-2,2.148115289365015e-2,2.1457529374090664e-2,2.1433923743218283e-2,2.141033876462306e-2,2.1386774212838414e-2,2.1363228336164178e-2,2.1339701134600354e-2,2.131619260814694e-2,2.1292702756803932e-2,2.126923158057134e-2,2.124577907944916e-2,2.1222345253437386e-2,2.1198930102536026e-2,2.1175533626745072e-2,2.115216000994338e-2,2.112881598645673e-2,2.1105491676884903e-2,2.10821870812279e-2,2.1058902199485717e-2,2.103563703165836e-2,2.101239157774582e-2,2.0989165837748104e-2,2.0965959811665207e-2,2.0942773499497136e-2,2.0919606901243882e-2,2.089646001690545e-2,2.0873332846481848e-2,2.085022538997306e-2,2.0827137647379094e-2,2.0804069618699954e-2,2.0781021303935634e-2,2.0757992703086134e-2,2.0734983816151457e-2,2.07119946431316e-2,2.0689025184026568e-2,2.066607543883636e-2,2.0643145407560966e-2,2.0620235090200396e-2,2.059734448675465e-2,2.0574473597223725e-2,2.0551622421607622e-2,2.052879095990634e-2,2.0506009399633703e-2,2.048325683209987e-2,2.046052558134868e-2,2.0437815647380134e-2,2.0415127030194227e-2,2.039245972979096e-2,2.0369813746170338e-2,2.034718907933235e-2,2.032458572927701e-2,2.0302003696004305e-2,2.0279442979514242e-2,2.0256903579806824e-2,2.0234385496882046e-2,2.021188873073991e-2,2.0189413281380412e-2,2.016695914880355e-2,2.0144526333009338e-2,2.0122114833997767e-2,2.0099724651768833e-2,2.0077355786322543e-2,2.0055008237658895e-2,2.003268200577788e-2,2.0010377090679515e-2,1.998809349236379e-2,1.9965831210830703e-2,1.9943590246080257e-2,1.9921370598112453e-2,1.9899172266927292e-2,1.987699525252477e-2,1.9854839554904892e-2,1.9832705174067652e-2,1.981059211001305e-2,1.9788500362741095e-2,1.9766429932251778e-2,1.9744380818545102e-2,1.9722353021621068e-2,1.9700346541479678e-2,1.9678361378120922e-2,1.965639753154481e-2,1.963445500175134e-2,1.9612533788740512e-2,1.9590633892512324e-2,1.9568755313066778e-2,1.9546898050403872e-2,1.9525062104523608e-2,1.950324747542598e-2,1.948145987622568e-2,1.945973066771333e-2,1.9438024561358354e-2,1.941634155716074e-2,1.9394681655120496e-2,1.9373044855237623e-2,1.935143115751211e-2,1.932984056194397e-2,1.9308273068533197e-2,1.9286728677279794e-2,1.9265207388183755e-2,1.9243709201245088e-2,1.9222234116463784e-2,1.9200782133839852e-2,1.9179353253373287e-2,1.915794747506409e-2,1.9136564798912258e-2,1.9115205224917796e-2,1.9093868753080702e-2,1.9072555383400976e-2,1.9051265115878617e-2,1.9029997950513626e-2,1.9008753887306003e-2,1.8987532926255747e-2,1.896633506736286e-2,1.894516031062734e-2,1.8924008656049186e-2,1.89028801036284e-2,1.8881774653364988e-2,1.8860692305258938e-2,1.8839633059310253e-2,1.8818596915518942e-2,1.8797583873884995e-2,1.877659393440842e-2,1.8755627097089212e-2,1.8734683361927365e-2,1.8713762728922893e-2,1.8692865198075784e-2,1.8671990769386047e-2,1.8651139442853674e-2,1.8630311218478673e-2,1.860950609626104e-2,1.8588724076200772e-2,1.856796515829787e-2,1.8547229342552343e-2,1.8526516628964176e-2,1.850582701753338e-2,1.8485177176416033e-2,1.846456960503044e-2,1.844398661002324e-2,1.842342819139443e-2,1.840289434914401e-2,1.838238508327198e-2,1.8361900393778344e-2,1.83414402806631e-2,1.8321004743926245e-2,1.8300593783567784e-2,1.828020739958771e-2,1.825984559198603e-2,1.823950836076274e-2,1.8219195705917842e-2,1.8198907627451338e-2,1.817864412536322e-2,1.8158405199653498e-2,1.8138190850322165e-2,1.8118001077369224e-2,1.8097835880794673e-2,1.8077695260598513e-2,1.8057579216780747e-2,1.803748774934137e-2,1.8017420858280384e-2,1.7997378543597793e-2,1.7977360805293587e-2,1.7957367643367774e-2,1.7937399057820352e-2,1.7917455048651325e-2,1.7897535615860688e-2,1.7877640759448442e-2,1.785777047941459e-2,1.7837924775759125e-2,1.781810364848205e-2,1.7798307097583368e-2,1.777853512306308e-2,1.775878772492118e-2,1.7739064903157672e-2,1.7719366657772555e-2,1.7699692988765833e-2,1.7680043896137497e-2,1.7660419379887556e-2,1.7640819440016005e-2,1.7621244076522845e-2,1.7601693289408075e-2,1.7582167078671697e-2,1.756266544431371e-2,1.7543209313944257e-2,1.752378324696908e-2,1.750438282790705e-2,1.748500805675816e-2,1.7465658933522407e-2,1.7446335458199798e-2,1.742703763079033e-2,1.7407765451294e-2,1.738851891971081e-2,1.7369298036040766e-2,1.735010280028386e-2,1.7330933212440093e-2,1.731178927250947e-2,1.729267098049199e-2,1.7273578336387648e-2,1.7254511340196444e-2,1.7235469991918387e-2,1.7216454291553468e-2,1.7197464239101692e-2,1.7178499834563054e-2,1.715956107793756e-2,1.7140647969225202e-2,1.712176050842599e-2,1.7102898695539916e-2,1.7084062530566983e-2,1.706525201350719e-2,1.704646714436054e-2,1.7027707923127033e-2,1.7008974349806666e-2,1.6990266424399436e-2,1.697158414690535e-2,1.695292751732441e-2,1.6934296535656604e-2,1.691569120190194e-2,1.6897111516060416e-2,1.6878557478132033e-2,1.6860029088116794e-2,1.6841526346014695e-2,1.6823049251825737e-2,1.680459780554992e-2,1.6786172007187242e-2,1.6767771856737706e-2,1.6749397354201313e-2,1.6731048499578058e-2,1.6712725292867943e-2,1.6694427734070975e-2,1.66761584455115e-2,1.66579284073626e-2,1.6639724693325406e-2,1.6621547303399913e-2,1.660339623758612e-2,1.658527149588403e-2,1.6567173078293636e-2,1.654910098481495e-2,1.653105521544796e-2,1.6513035770192672e-2,1.6495042649049083e-2,1.64770758520172e-2,1.6459135379097014e-2,1.6441221230288534e-2,1.642333340559175e-2,1.6405471905006668e-2,1.638763672853329e-2,1.636982787617161e-2,1.635204534792163e-2,1.6334289143783355e-2,1.631655926375678e-2,1.62988557078419e-2,1.6281178476038726e-2,1.6263527568347255e-2,1.6245902984767482e-2,1.6228304725299413e-2,1.621073278994304e-2,1.6193187178698373e-2,1.6175667891565403e-2,1.6158174928544138e-2,1.614070828963457e-2,1.6123267974836708e-2,1.6105853984150542e-2,1.608846631757608e-2,1.6071104975113316e-2,1.6053769956762255e-2,1.6036461262522898e-2,1.6019178892395236e-2,1.6001922846379277e-2,1.5984693124475022e-2,1.5967489726682466e-2,1.5950312653001612e-2,1.5933161903432455e-2,1.5916037477975004e-2,1.589893937662925e-2,1.58818675993952e-2,1.5864822146272852e-2,1.584780709678791e-2,1.583082256940869e-2,1.581386470626018e-2,1.5796933507342376e-2,1.578002897265528e-2,1.5763151102198895e-2,1.574629989597321e-2,1.5729475353978235e-2,1.5712677476213972e-2,1.5695906262680415e-2,1.5679161713377562e-2,1.566244382830542e-2,1.5645752607463984e-2,1.5629088050853255e-2,1.5612450158473236e-2,1.5595838930323923e-2,1.5579254366405318e-2,1.556269646671742e-2,1.5546165231260232e-2,1.5529660660033749e-2,1.5513182753037973e-2,1.5496731510272907e-2,1.5480306931738545e-2,1.5463909017434893e-2,1.5447537767361949e-2,1.543119318151971e-2,1.5414875259908183e-2,1.539858400252736e-2,1.5382319409377246e-2,1.5366081480457839e-2,1.5349870215769142e-2,1.5333685615311147e-2,1.5317527679083866e-2,1.530139640708729e-2,1.5285291799321418e-2,1.526921385578626e-2,1.5253162576481804e-2,1.5237137961408057e-2,1.5221140010565019e-2,1.5205168723952688e-2,1.5189224101571065e-2,1.5173306143420147e-2,1.5157414849499942e-2,1.5141550219810439e-2,1.5125712254351647e-2,1.5109900953123558e-2,1.5094116316126182e-2,1.5078359219397755e-2,1.5062628987040734e-2,1.504692547062738e-2,1.5031248670648673e-2,1.5015598587595588e-2,1.4999975221959108e-2,1.4984378574230215e-2,1.4968808644899887e-2,1.4953265434459106e-2,1.493774894339885e-2,1.4922259172210099e-2,1.4906796121383832e-2,1.4891359791411032e-2,1.4875950182782677e-2,1.4860567295989748e-2,1.4845211131523227e-2,1.482988168987409e-2,1.4814578971533317e-2,1.4799302976991894e-2,1.4784053706740793e-2,1.4768831161270998e-2,1.475363534107349e-2,1.473846624663925e-2,1.4723323878459251e-2,1.4708208237024482e-2,1.4693119322825918e-2,1.4678057136354538e-2,1.4663021678101327e-2,1.4648012948557262e-2,1.4633030948213322e-2,1.4618075677560488e-2,1.4603147137089737e-2,1.4588245327292058e-2,1.4573370248658424e-2,1.4558521901679812e-2,1.454370028684721e-2,1.4528905404651593e-2,1.4514137255583943e-2,1.4499395840135237e-2,1.448468115879646e-2,1.446999321205859e-2,1.4455332000412607e-2,1.4440697524349486e-2,1.4426089784360214e-2,1.4411508780935767e-2,1.439695451456713e-2,1.4382426985745276e-2,1.4367926194961193e-2,1.4353452142705853e-2,1.4339004829470241e-2,1.4324584255745334e-2,1.4310190422022116e-2,1.4295823328791563e-2,1.4281482976544657e-2,1.4267169365772377e-2,1.4252882496965706e-2,1.4238622370615623e-2,1.4224388987213102e-2,1.421018234724913e-2,1.4196002451214688e-2,1.4181849299600749e-2,1.41677228928983e-2,1.4153623231598314e-2,1.4139550316191777e-2,1.4125504147169668e-2,1.4111484725022966e-2,1.409749205024265e-2,1.40835261233197e-2,1.4069586944745102e-2,1.4055674515009827e-2,1.4041788834604862e-2,1.4027929904021179e-2,1.401409772374977e-2,1.4000292294281604e-2,1.39865088028467e-2,1.397274957233217e-2,1.395901680585211e-2,1.3945310500097428e-2,1.3931630651759022e-2,1.3917977257527803e-2,1.3904350314094666e-2,1.3890749818150524e-2,1.3877175766386278e-2,1.3863628155492832e-2,1.385010698216109e-2,1.3836612243081954e-2,1.3823143934946332e-2,1.3809702054445127e-2,1.3796286598269243e-2,1.378289756310958e-2,1.376953494565705e-2,1.375619874260255e-2,1.3742888950636984e-2,1.3729605566451262e-2,1.3716348586736288e-2,1.3703118008182956e-2,1.3689913827482181e-2,1.3676736041324866e-2,1.3663584646401909e-2,1.3650459639404217e-2,1.3637361017022695e-2,1.3624288775948248e-2,1.3611242912871779e-2,1.3598223424484192e-2,1.3585230307476388e-2,1.3572263558539277e-2,1.3559326263822646e-2,1.3546421466035194e-2,1.353354197332412e-2,1.3520688977765228e-2,1.3507864453576582e-2,1.349506583741199e-2,1.3482293129271457e-2,1.3469546329154985e-2,1.345682543706257e-2,1.3444130452994215e-2,1.3431461376949921e-2,1.3418818208929683e-2,1.3406200948933505e-2,1.3393609596961384e-2,1.3381044153013322e-2,1.336850461708932e-2,1.3355991524010038e-2,1.334350506002793e-2,1.3331044578071532e-2,1.3318610078140832e-2,1.3306201560235835e-2,1.3293819024356536e-2,1.3281462470502943e-2,1.3269131898675048e-2,1.3256827308872857e-2,1.3244548701096365e-2,1.3232296075345576e-2,1.3220069431620489e-2,1.3207868769921104e-2,1.319569409024742e-2,1.3183545392599435e-2,1.3171422676977153e-2,1.3159325943380575e-2,1.3147255191809693e-2,1.3135210422264516e-2,1.312319163474504e-2,1.3111198829251266e-2,1.3099232005783192e-2,1.3087291164340821e-2,1.3075376304924152e-2,1.3063487427533185e-2,1.3051624532167917e-2,1.3039787618828352e-2,1.3027976687514485e-2,1.3016191738226327e-2,1.3004432770963864e-2,1.2992699785727103e-2,1.2980992782516047e-2,1.2969310726447343e-2,1.2957652934162829e-2,1.2946020961174405e-2,1.2934414807482073e-2,1.2922834473085832e-2,1.2911279957985682e-2,1.2899751262181621e-2,1.2888248385673652e-2,1.2876771328461776e-2,1.286532009054599e-2,1.2853894671926295e-2,1.284249507260269e-2,1.2831121292575177e-2,1.2819773331843753e-2,1.2808451190408422e-2,1.2797154868269184e-2,1.2785884365426032e-2,1.2774639681878973e-2,1.2763420817628008e-2,1.2752227772673128e-2,1.2741060547014344e-2,1.2729919140651651e-2,1.2718803553585045e-2,1.2707713785814532e-2,1.269664983734011e-2,1.268561170816178e-2,1.2674599398279541e-2,1.2663612907693392e-2,1.2652652236403331e-2,1.2641717384409366e-2,1.2630808351711488e-2,1.2619925138309706e-2,1.2609066364772445e-2,1.259823055587646e-2,1.2587420315228519e-2,1.2576635642828626e-2,1.2565876538676779e-2,1.2555143002772981e-2,1.2544435035117226e-2,1.2533752635709522e-2,1.2523095804549862e-2,1.251246454163825e-2,1.2501858846974688e-2,1.2491278720559166e-2,1.2480724162391698e-2,1.2470195172472272e-2,1.2459691750800896e-2,1.2449213897377567e-2,1.2438761612202281e-2,1.2428334895275044e-2,1.2417933746595855e-2,1.2407558166164713e-2,1.2397208153981619e-2,1.238688371004657e-2,1.2376584834359569e-2,1.2366311526920613e-2,1.2356063787729708e-2,1.2345841616786845e-2,1.2335645014092032e-2,1.2325473979645264e-2,1.2315328513446546e-2,1.2305208615495873e-2,1.2295114285793246e-2,1.2285045524338668e-2,1.227500095227749e-2,1.2264978298844017e-2,1.2254980875645062e-2,1.2245008679280746e-2,1.2235061706351188e-2,1.2225139953456508e-2,1.2215243417196825e-2,1.2205372094172263e-2,1.2195525980982936e-2,1.2185705074228968e-2,1.2175909370510482e-2,1.216613886642759e-2,1.2156393558580416e-2,1.2146673443569083e-2,1.2136978517993705e-2,1.2127308778454407e-2,1.2117664221551305e-2,1.2108044843884521e-2,1.2098450642054176e-2,1.2088881612660389e-2,1.207933775230328e-2,1.2069819057582967e-2,1.2060325525099573e-2,1.2050857151453216e-2,1.2041413933244018e-2,1.2031995867072097e-2,1.2022602949537572e-2,1.2013235177240567e-2,1.2003892546781197e-2,1.1994575054759584e-2,1.1985282697775851e-2,1.1976015472430114e-2,1.1966773375322494e-2,1.1957556403053113e-2,1.1948364552222089e-2,1.193919781942954e-2,1.193005620127559e-2,1.1920939694360356e-2,1.191184829528396e-2,1.1902782000646522e-2,1.1893740807048159e-2,1.1884724711088994e-2,1.1875733709369144e-2,1.1866767798488732e-2,1.185782697504788e-2,1.1848911235646704e-2,1.184002057688532e-2,1.1831154995363859e-2,1.1822314487682431e-2,1.181349905044116e-2,1.1804708680240167e-2,1.1795943373679568e-2,1.1787203127359489e-2,1.1778487937880043e-2,1.1769797801841356e-2,1.1761132715843546e-2,1.1752492676486731e-2,1.1743877680371034e-2,1.1735287724096571e-2,1.1726722757317704e-2,1.1718178884822569e-2,1.1709659842011942e-2,1.1701165622169158e-2,1.1692696218577563e-2,1.1684251624520496e-2,1.1675831833281292e-2,1.1667436838143298e-2,1.1659066632389845e-2,1.1650721209304278e-2,1.1642400562169935e-2,1.1634104684270155e-2,1.162583356888828e-2,1.1617587209307648e-2,1.1609365598811597e-2,1.1601168730683469e-2,1.1592996598206604e-2,1.1584849194664336e-2,1.1576726513340014e-2,1.1568628547516968e-2,1.1560555290478544e-2,1.155250673550808e-2,1.1544482875888917e-2,1.1536483704904388e-2,1.1528509215837843e-2,1.1520559401972615e-2,1.151263425659204e-2,1.1504733772979467e-2,1.1496857944418227e-2,1.1489006764191664e-2,1.1481180225583119e-2,1.147337832187593e-2,1.1465601046353434e-2,1.1457848392298972e-2,1.1450120352995884e-2,1.1442416921727512e-2,1.1434738091777193e-2,1.1427083856428266e-2,1.141945420896407e-2,1.141184914266795e-2,1.1404268650823241e-2,1.139671272671328e-2,1.1389181363621412e-2,1.1381674554830972e-2,1.1374192293625306e-2,1.1366734573287749e-2,1.135930138710164e-2,1.135189272835032e-2,1.1344508590317126e-2,1.1337148966285402e-2,1.1329813849538486e-2,1.1322503233359718e-2,1.1315217111032436e-2,1.1307955475839978e-2,1.130071832106569e-2,1.1293505639992903e-2,1.1286317425904963e-2,1.1279153672085209e-2,1.1272014371816979e-2,1.126489951838361e-2,1.1257808969877058e-2,1.1250742798672312e-2,1.1243701044780516e-2,1.1236683701331398e-2,1.1229690761454697e-2,1.1222722218280138e-2,1.1215778064937459e-2,1.1208858294556387e-2,1.1201962900266654e-2,1.1195091875197991e-2,1.1188245212480135e-2,1.1181422905242815e-2,1.117462494661576e-2,1.1167851329728707e-2,1.1161102047711384e-2,1.1154377093693522e-2,1.1147676460804853e-2,1.1141000142175114e-2,1.113434813093403e-2,1.1127720420211337e-2,1.1121117003136765e-2,1.1114537872840046e-2,1.1107983022450911e-2,1.1101452445099096e-2,1.1094946133914325e-2,1.1088464082026336e-2,1.108200628256486e-2,1.1075572728659626e-2,1.1069163413440369e-2,1.106277833003682e-2,1.1056417471578707e-2,1.1050080831195767e-2,1.1043768402017729e-2,1.1037480177174324e-2,1.1031216149795285e-2,1.1024976313010347e-2,1.1018760659949237e-2,1.1012569183741688e-2,1.1006401877517431e-2,1.10002587344062e-2,1.0994139747537728e-2,1.0988044910041742e-2,1.0981974215047976e-2,1.0975927655686162e-2,1.0969905225086032e-2,1.0963906916377315e-2,1.0957932722689748e-2,1.095198263715306e-2,1.0946056652896982e-2,1.0940154763051248e-2,1.0934276960745585e-2,1.0928423239109732e-2,1.0922593591273413e-2,1.0916788010366366e-2,1.0911006489518319e-2,1.0905249021859006e-2,1.0899515600518158e-2,1.0893806218625507e-2,1.0888120869310782e-2,1.0882460322533828e-2,1.0876824756750593e-2,1.0871213288893115e-2,1.0865625913506377e-2,1.086006262513535e-2,1.0854523418325011e-2,1.084900828762034e-2,1.0843517227566307e-2,1.0838050232707893e-2,1.0832607297590075e-2,1.0827188416757822e-2,1.0821793584756118e-2,1.0816422796129935e-2,1.081107604542425e-2,1.0805753327184042e-2,1.0800454635954282e-2,1.079517996627995e-2,1.0789929312706021e-2,1.0784702669777472e-2,1.0779500032039277e-2,1.0774321394036415e-2,1.076916675031386e-2,1.0764036095416587e-2,1.0758929423889578e-2,1.0753846730277804e-2,1.0748788009126244e-2,1.0743753254979872e-2,1.0738742462383663e-2,1.0733755625882597e-2,1.0728792740021649e-2,1.0723853799345795e-2,1.0718938798400007e-2,1.0714047731729268e-2,1.0709180593878551e-2,1.0704337379392831e-2,1.0699518082817088e-2,1.0694722698696294e-2,1.0689951221575426e-2,1.0685203645999463e-2,1.068047996651338e-2,1.067578017766215e-2,1.0671104273990753e-2,1.0666452250044164e-2,1.0661824100367357e-2,1.0657219819505312e-2,1.0652639402003004e-2,1.0648082842405409e-2,1.0643550135257501e-2,1.063904127510426e-2,1.063455625649066e-2,1.0630095073961676e-2,1.0625657722062287e-2,1.0621244195337465e-2,1.0616854488332193e-2,1.0612488595591439e-2,1.0608146511660187e-2,1.0603828231083407e-2,1.0599533748406078e-2,1.0595263058173177e-2,1.0591016597099455e-2,1.0586795887802132e-2,1.0582599074906664e-2,1.057842615494805e-2,1.0574277124461266e-2,1.0570151979981304e-2,1.0566050718043151e-2,1.0561973335181798e-2,1.0557919827932222e-2,1.0553890192829422e-2,1.0549884426408376e-2,1.054590252520407e-2,1.05419444857515e-2,1.053801030458565e-2,1.0534099978241502e-2,1.0530213503254046e-2,1.0526350876158271e-2,1.0522512093489164e-2,1.0518697151781707e-2,1.0514906047570893e-2,1.0511138777391703e-2,1.050739533777913e-2,1.050367572526816e-2,1.0499979936393776e-2,1.0496307967690969e-2,1.0492659815694725e-2,1.048903547694003e-2,1.0485434947961872e-2,1.0481858225295241e-2,1.0478305305475116e-2,1.0474776185036493e-2,1.0471270860514352e-2,1.0467789328443685e-2,1.0464331585359476e-2,1.0460897627796716e-2,1.0457487452290385e-2,1.0454101055375479e-2,1.0450738433586978e-2,1.0447399583459872e-2,1.0444084501529146e-2,1.044079318432979e-2,1.0437525628396787e-2,1.043428183026513e-2,1.04310617864698e-2,1.0427865493545787e-2,1.0424692948028077e-2,1.0421544146451661e-2,1.0418419085351521e-2,1.0415317761262645e-2,1.0412240170720023e-2,1.0409186310258639e-2,1.0406156176413483e-2,1.0403149765719535e-2,1.0400167074711792e-2,1.0397208099925235e-2,1.039427283789485e-2,1.0391361285155628e-2,1.0388473438242554e-2,1.0385609293690617e-2,1.03827688480348e-2,1.0379954116759682e-2,1.0377163372650612e-2,1.0374396429778672e-2,1.0371653286521284e-2,1.0368933941255862e-2,1.0366238392359818e-2,1.0363566638210572e-2,1.0360918677185539e-2,1.0358294507662137e-2,1.0355694128017777e-2,1.0353117536629881e-2,1.035056473187586e-2,1.034803571213313e-2,1.0345530475779111e-2,1.0343049021191219e-2,1.0340591346746862e-2,1.0338157450823466e-2,1.033574733179844e-2,1.0333360988049203e-2,1.033099841795317e-2,1.0328659619887758e-2,1.0326344592230382e-2,1.0324053333358457e-2,1.0321785841649401e-2,1.031954211548063e-2,1.0317322153229558e-2,1.0315125953273602e-2,1.0312953513990177e-2,1.0310804833756702e-2,1.0308679910950589e-2,1.0306578743949255e-2,1.0304501331130117e-2,1.0302447670870593e-2,1.0300417761548093e-2,1.0298411601540039e-2,1.0296429189223842e-2,1.0294470522976924e-2,1.0292535601176695e-2,1.0290624422200571e-2,1.0288736984425973e-2,1.0286873286230316e-2,1.0285033346935386e-2,1.0283217365156463e-2,1.0281424292708697e-2,1.0279656598831682e-2,1.0277913603903828e-2,1.027619410511162e-2,1.0274498102455057e-2,1.0272825595934143e-2,1.0271176585548877e-2,1.0269551071299256e-2,1.0267949053185286e-2,1.0266370531206962e-2,1.0264815505364283e-2,1.0263283975657254e-2,1.0261775942085874e-2,1.0260292611724176e-2,1.025883440879193e-2,1.0257399898338978e-2,1.0255989080365322e-2,1.025460195487096e-2,1.0253238521855891e-2,1.0251898781320117e-2,1.0250582733263635e-2,1.0249290377686448e-2,1.0248021714588555e-2,1.0246776743969956e-2,1.024555546583065e-2,1.024435788017064e-2,1.0243183986989922e-2,1.0242033786288499e-2,1.0240907278066367e-2,1.0239804462323532e-2,1.0238725339059989e-2,1.023766990827574e-2,1.0236638169970787e-2,1.0235630124145126e-2,1.0234645770798759e-2,1.0233685109931686e-2,1.0232748141543908e-2,1.0231834865635423e-2,1.0230945282206232e-2,1.0230079391256334e-2,1.0229237556876167e-2,1.0228419940059172e-2,1.0227626077301832e-2,1.0226855968604147e-2,1.0226109613966118e-2,1.0225387013387745e-2,1.0224688166869028e-2,1.0224013074409967e-2,1.022336173601056e-2,1.0222734151670809e-2,1.0222130321390716e-2,1.0221550245170278e-2,1.0220993923009491e-2,1.0220461354908367e-2,1.0219952540866894e-2,1.0219467480885078e-2,1.0219006174962917e-2,1.0218568623100412e-2,1.0218154825297565e-2,1.0217764781554372e-2,1.0217398491870833e-2,1.0217055956246952e-2,1.0216737174682725e-2,1.0216442147178156e-2,1.021617087373324e-2,1.0215923354347983e-2,1.021569958902238e-2,1.0215499611489215e-2,1.0215323439974638e-2,1.0215171028461298e-2,1.021504237694919e-2,1.021493748543832e-2,1.0214856353928681e-2,1.0214798982420281e-2,1.0214765370913115e-2,1.0214755519407185e-2,1.0214769427902488e-2,1.0214807096399029e-2,1.0214868524896803e-2,1.0214953713395813e-2,1.0215062661896056e-2,1.0215195370397537e-2,1.0215351838900252e-2,1.0215532067404203e-2,1.0215736055909388e-2,1.0215963804415808e-2,1.0216215312923466e-2,1.0216490581432355e-2,1.021678960994248e-2,1.0217112398453843e-2,1.021745894696644e-2,1.021782925548027e-2,1.0218223323995338e-2,1.021864115251164e-2,1.0219082378795739e-2,1.02195467648277e-2,1.0220034838507122e-2,1.0220546599269334e-2,1.022108204654967e-2,1.0221641179783468e-2,1.0222223998406058e-2,1.0222830501852779e-2,1.022346068955896e-2,1.022411456095994e-2,1.0224792115491049e-2,1.0225493352587621e-2,1.0226218271684996e-2,1.0226966872218503e-2,1.0227739153623478e-2,1.0228535115335256e-2,1.0229354756789167e-2,1.0230198077420552e-2,1.023106507666474e-2,1.0231955753957068e-2,1.0232870108732866e-2,1.0233808140427472e-2,1.0234769848476223e-2,1.0235755232314446e-2,1.023676429137748e-2,1.0237797025100656e-2,1.0238853432919312e-2,1.0239933514268782e-2,1.0241037268584394e-2,1.0242164695301492e-2,1.0243315793855403e-2,1.0244490563681461e-2,1.0245689004215004e-2,1.0246911114891366e-2,1.0248156895145879e-2,1.0249426344413877e-2,1.0250719462130698e-2,1.0252036247731671e-2,1.0253376700652133e-2,1.0254740820327417e-2,1.0256128606192858e-2,1.0257540057683793e-2,1.0258975174235551e-2,1.026043395528347e-2,1.0261916400262883e-2,1.0263422508609121e-2,1.0264952279757527e-2,1.0266505713143425e-2,1.0268082808202154e-2,1.0269683564369048e-2,1.0271307981079444e-2,1.027295605776867e-2,1.0274627793872065e-2,1.0276323188824963e-2,1.0278042242062694e-2,1.0279784953020597e-2,1.0281551321134005e-2,1.028334134583825e-2,1.0285155026568668e-2,1.0286992362760594e-2,1.0288850983587883e-2,1.0290731799222956e-2,1.0292636081890396e-2,1.0294563827984101e-2,1.0296515033897969e-2,1.0298489696025901e-2,1.03004878107618e-2,1.0302509374499565e-2,1.0304554383633093e-2,1.0306622834556288e-2,1.0308714723663046e-2,1.0310830047347274e-2,1.0312968802002866e-2,1.0315130984023724e-2,1.031731658980375e-2,1.0319525615736843e-2,1.03217580582169e-2,1.0324013913637827e-2,1.0326293178393519e-2,1.0328595848877879e-2,1.0330921921484807e-2,1.0333271392608203e-2,1.0335644258641965e-2,1.0338040515979996e-2,1.03404601610162e-2,1.0342903190144467e-2,1.0345369599758703e-2,1.0347859386252808e-2,1.0350372546020684e-2,1.0352909075456232e-2,1.0355468970953343e-2,1.0358052228905925e-2,1.0360658845707879e-2,1.0363288817753103e-2,1.0365942141435495e-2,1.0368618813148957e-2,1.0371318829287391e-2,1.0374042186244697e-2,1.037678888041477e-2,1.0379558908191519e-2,1.0382352265968835e-2,1.0385168950140623e-2,1.0388008957100783e-2,1.0390872283243218e-2,1.039375892496182e-2,1.0396668878650496e-2,1.0399602140703144e-2,1.0402558707513667e-2,1.040553857547596e-2,1.0408541740983924e-2,1.0411568200431464e-2,1.0414617950212477e-2,1.0417690986720863e-2,1.0420787306350524e-2,1.0423906905495354e-2,1.0427049780549263e-2,1.0430215927906144e-2,1.0433405343959897e-2,1.0436618025104429e-2,1.0439853967733632e-2,1.0443106725062896e-2,1.0446381612925252e-2,1.0449679385401955e-2,1.0453000032948785e-2,1.0456343546021504e-2,1.0459709915075898e-2,1.046309913056773e-2,1.0466511182952783e-2,1.0469946062686825e-2,1.0473403760225632e-2,1.0476884266024972e-2,1.0480387570540626e-2,1.0483913664228364e-2,1.048746253754396e-2,1.049103418094319e-2,1.0494628584881822e-2,1.0498245739815637e-2,1.0501885636200404e-2,1.0505548264491894e-2,1.0509233615145889e-2,1.0512941678618153e-2,1.0516672445364465e-2,1.05204259058406e-2,1.0524202050502328e-2,1.0528000869805425e-2,1.0531822354205665e-2,1.0535666494158814e-2,1.0539533280120658e-2,1.0543422702546962e-2,1.0547334751893503e-2,1.055126941861605e-2,1.0555226693170387e-2,1.0559206566012273e-2,1.0563209027597498e-2,1.0567234068381821e-2,1.0571281678821024e-2,1.0575351849370876e-2,1.0579444570487156e-2,1.0583559832625633e-2,1.0587697626242084e-2,1.0591857941792278e-2,1.0596040769731993e-2,1.0600246100517002e-2,1.0604473924603074e-2,1.060872423244599e-2,1.0612997014501517e-2,1.0617292261225436e-2,1.0621609963073512e-2,1.0625950110501523e-2,1.0630312693965244e-2,1.0634697703920445e-2,1.06391051308229e-2,1.0643534965128388e-2,1.064798751776491e-2,1.0652465129133865e-2,1.0656964265495597e-2,1.066148479016952e-2,1.0666028956290017e-2,1.0670594760418725e-2,1.0675182202555646e-2,1.0679791282700779e-2,1.0684422000854127e-2,1.0689074357015684e-2,1.0693748351185455e-2,1.0698443983363438e-2,1.0703161253549637e-2,1.0707900161744043e-2,1.0712660707946664e-2,1.0717440722202948e-2,1.072224218424287e-2,1.0727065111353084e-2,1.0731909503533584e-2,1.073677536078437e-2,1.0741662683105446e-2,1.0746571470496808e-2,1.075150172295846e-2,1.0756453440490399e-2,1.0761426623092627e-2,1.0766421270765143e-2,1.0771437383507946e-2,1.0776474961321034e-2,1.0781534004204412e-2,1.0786614512158078e-2,1.0791716485182033e-2,1.0796839923276274e-2,1.0801984826440804e-2,1.080715119467562e-2,1.0812339027980726e-2,1.081754832635612e-2,1.08227790898018e-2,1.0828031318317768e-2,1.0833305011904024e-2,1.0838595349080781e-2,1.0843904408154073e-2,1.0849234365061971e-2,1.085458521980447e-2,1.0859956972381577e-2,1.0865349622793284e-2,1.0870763171039598e-2,1.0876197617120517e-2,1.0881652961036036e-2,1.0887129202786162e-2,1.0892626342370893e-2,1.0898144379790226e-2,1.0903683315044162e-2,1.0909243148132705e-2,1.091482387905585e-2,1.09204255078136e-2,1.0926048034405954e-2,1.0931691458832913e-2,1.0937355781094475e-2,1.094304100119064e-2,1.094874711912141e-2,1.0954474134886785e-2,1.0960222048486762e-2,1.0965990859921346e-2,1.0971773751836533e-2,1.097756518779283e-2,1.098337652902384e-2,1.0989207775529567e-2,1.0995058927310014e-2,1.1000929984365172e-2,1.1006820946695048e-2,1.101273181429964e-2,1.1018662587178946e-2,1.102461326533297e-2,1.103058384876171e-2,1.1036574337465167e-2,1.1042584731443343e-2,1.104861503069623e-2,1.1054665235223833e-2,1.1060735345026156e-2,1.1066825360103191e-2,1.1072935280454945e-2,1.1079065106081415e-2,1.1085214836982599e-2,1.1091384473158503e-2,1.109757401460912e-2,1.1103783461334456e-2,1.1110012813334505e-2,1.1116262070609272e-2,1.1122531233158754e-2,1.1128820300982953e-2,1.1135129274081867e-2,1.1141458152455498e-2,1.1147806936103847e-2,1.115417562502691e-2,1.1160564219224687e-2,1.1166972718697182e-2,1.1173401123444395e-2,1.1179849433466322e-2,1.1186317648762966e-2,1.1192805769334326e-2,1.1199300160632116e-2,1.1205798334659364e-2,1.1212314881865993e-2,1.1218849802252004e-2,1.1225403095817403e-2,1.1231974762562186e-2,1.1238564802486348e-2,1.1245173215589897e-2,1.1251800001872831e-2,1.1258445161335147e-2,1.1265108693976844e-2,1.1271790599797929e-2,1.1278490878798399e-2,1.1285209530978247e-2,1.1291946556337482e-2,1.1298701954876103e-2,1.1305475726594107e-2,1.1312267871491493e-2,1.1319078389568263e-2,1.1325907280824417e-2,1.1332754545259954e-2,1.1339620182874877e-2,1.1346504193669183e-2,1.1353406577642873e-2,1.1360327334795944e-2,1.1367266465128404e-2,1.1374223968640245e-2,1.138119984533147e-2,1.1388194095202078e-2,1.1395206718252069e-2,1.1402237714481447e-2,1.1409287083890206e-2,1.1416354826478351e-2,1.1423440942245877e-2,1.143054543119279e-2,1.1437668293319086e-2,1.1444809528624762e-2,1.1451947061534835e-2,1.1459085639929633e-2,1.1466240573938778e-2,1.1473411863562266e-2,1.1480599508800097e-2,1.1487803509652273e-2,1.1495023866118791e-2,1.1502260578199655e-2,1.150951364589486e-2,1.151678306920441e-2,1.1524068848128304e-2,1.1531370982666541e-2,1.153868947281912e-2,1.1546024318586047e-2,1.1553375519967313e-2,1.1560743076962926e-2,1.156812698957288e-2,1.157552725779718e-2,1.1582943881635822e-2,1.1590376861088809e-2,1.159782619615614e-2,1.1605291886837812e-2,1.161277393313383e-2,1.1620272335044191e-2,1.1627787092568896e-2,1.1635318205707944e-2,1.1642865674461336e-2,1.1650429498829072e-2,1.165800967881115e-2,1.1665606214407574e-2,1.1673219105618339e-2,1.1680848352443448e-2,1.1688493954882905e-2,1.16961559129367e-2,1.1703834226604842e-2,1.1711528895887327e-2,1.1719239920784155e-2,1.172693486218149e-2,1.1734629579662578e-2,1.1742338156613212e-2,1.175006059303339e-2,1.1757796888923115e-2,1.1765547044282388e-2,1.1773311059111205e-2,1.1781088933409572e-2,1.1788880667177485e-2,1.1796686260414944e-2,1.180450571312195e-2,1.1812339025298501e-2,1.1820186196944603e-2,1.1828047228060247e-2,1.183592211864544e-2,1.184381086870018e-2,1.1851713478224465e-2,1.1859629947218299e-2,1.1867560275681678e-2,1.1875504463614604e-2,1.1883462511017077e-2,1.1891434417889096e-2,1.1899420184230663e-2,1.1907419810041776e-2,1.1915433295322436e-2,1.1923460640072643e-2,1.1931501844292395e-2,1.1939556907981694e-2,1.1947625831140542e-2,1.1955708613768936e-2,1.1963805255866874e-2,1.197191575743436e-2,1.1980040118471395e-2,1.1988178338977975e-2,1.1996330418954102e-2,1.2004496358399773e-2,1.2012676157314994e-2,1.202082489135127e-2,1.2028973513226524e-2,1.2037133011797227e-2,1.204530338706338e-2,1.2053484639024985e-2,1.2061676767682036e-2,1.2069879773034538e-2,1.207809365508249e-2,1.2086318413825892e-2,1.2094554049264742e-2,1.2102800561399044e-2,1.2111057950228795e-2,1.2119326215753994e-2,1.2127605357974644e-2,1.2135895376890743e-2,1.2144196272502296e-2,1.2152508044809293e-2,1.216083069381174e-2,1.2169164219509643e-2,1.2177508621902988e-2,1.2185863900991786e-2,1.2194230056776034e-2,1.2202607089255732e-2,1.2210994998430877e-2,1.2219393784301475e-2,1.2227803446867521e-2,1.2236223986129016e-2,1.2244655402085962e-2,1.2253097694738356e-2,1.2261550864086203e-2,1.2270014910129497e-2,1.2278489832868243e-2,1.2286975632302436e-2,1.2295472308432078e-2,1.2303979861257175e-2,1.2312498290777718e-2,1.232102759699371e-2,1.2329508430409931e-2,1.2337990740092564e-2,1.2346480463521726e-2,1.2354977600697424e-2,1.2363482151619653e-2,1.2371994116288417e-2,1.2380513494703711e-2,1.238904028686554e-2,1.23975744927739e-2,1.2406116112428795e-2,1.2414665145830221e-2,1.2423221592978182e-2,1.2431785453872676e-2,1.24403567285137e-2,1.2448935416901261e-2,1.2457521519035354e-2,1.2466115034915976e-2,1.2474715964543135e-2,1.2483324307916826e-2,1.249194006503705e-2,1.250056323590381e-2,1.2509193820517097e-2,1.251783181887692e-2,1.2526477230983275e-2,1.2535130056836164e-2,1.2543790296435587e-2,1.2552457949781541e-2,1.256113301687403e-2,1.256981549771305e-2,1.2578505392298604e-2,1.258720270063069e-2,1.2595907422709308e-2,1.2604619558534463e-2,1.2613339108106147e-2,1.2622066071424366e-2,1.2630800448489118e-2,1.2639541196696484e-2,1.264821623539324e-2,1.2656894776264832e-2,1.2665576819311273e-2,1.267426236453255e-2,1.2682951411928671e-2,1.2691643961499634e-2,1.270034001324544e-2,1.270903956716609e-2,1.271774262326158e-2,1.2726449181531912e-2,1.2735159241977089e-2,1.2743872804597108e-2,1.2752589869391966e-2,1.276131043636167e-2,1.2770034505506216e-2,1.2778762076825604e-2,1.2787493150319833e-2,1.2796227725988906e-2,1.280496580383282e-2,1.2813707383851576e-2,1.2822452466045176e-2,1.2831201050413616e-2,1.2839953136956902e-2,1.2848708725675029e-2,1.2857467816567996e-2,1.2866230409635809e-2,1.2874996504878462e-2,1.2883766102295958e-2,1.2892539201888296e-2,1.2901315803655476e-2,1.29100959075975e-2,1.2918879513714364e-2,1.292766662200607e-2,1.2936457232472623e-2,1.2945251345114015e-2,1.2954048959930249e-2,1.2962840553236628e-2,1.2971564791510886e-2,1.2980288316530982e-2,1.2989011128296913e-2,1.2997733226808677e-2,1.3006454612066282e-2,1.3015175284069721e-2,1.3023895242818998e-2,1.3032614488314113e-2,1.3041333020555062e-2,1.3050050839541848e-2,1.3058767945274469e-2,1.3067484337752927e-2,1.3076200016977225e-2,1.3084914982947355e-2,1.3093629235663323e-2,1.310234277512513e-2,1.3111055601332768e-2,1.3119767714286247e-2,1.312847911398556e-2,1.3137189800430712e-2,1.3145899773621699e-2,1.3154609033558523e-2,1.316331758024118e-2,1.3172025413669679e-2,1.3180732533844008e-2,1.3189438940764181e-2,1.3198144634430186e-2,1.320684961484203e-2,1.3215553881999706e-2,1.3224257435903221e-2,1.3232960276552573e-2,1.324166240394776e-2,1.3250363818088787e-2,1.3259064518975646e-2,1.3267764506608343e-2,1.3276463780986878e-2,1.3285142187020482e-2,1.329374938423061e-2,1.3302351140861396e-2,1.3310947456912853e-2,1.3319538332384974e-2,1.332812376727776e-2,1.333670376159121e-2,1.3345278315325327e-2,1.3353847428480108e-2,1.3362411101055552e-2,1.3370969333051663e-2,1.337952212446844e-2,1.3388069475305882e-2,1.3396611385563988e-2,1.3405147855242758e-2,1.3413678884342195e-2,1.3422204472862296e-2,1.3430724620803065e-2,1.3439239328164496e-2,1.3447748594946593e-2,1.3456252421149355e-2,1.346475080677278e-2,1.3473243751816872e-2,1.3481731256281632e-2,1.3490213320167052e-2,1.3498689943473141e-2,1.3507161126199891e-2,1.3515626868347312e-2,1.3524087169915393e-2,1.3532542030904142e-2,1.3540991451313555e-2,1.3549435431143635e-2,1.3557873970394377e-2,1.3566307069065786e-2,1.3574734727157858e-2,1.3583156944670596e-2,1.3591573721604e-2,1.3599955471210685e-2,1.3608270508514646e-2,1.3616575393522727e-2,1.3624870126234917e-2,1.3633154706651225e-2,1.3641429134771645e-2,1.364969341059618e-2,1.365794753412483e-2,1.3666191505357595e-2,1.3674425324294472e-2,1.3682648990935466e-2,1.3690862505280572e-2,1.3699065867329795e-2,1.370725907708313e-2,1.3715442134540581e-2,1.3723615039702144e-2,1.3731777792567824e-2,1.373993039313762e-2,1.3748072841411527e-2,1.375620513738955e-2,1.3764327281071687e-2,1.3772439272457937e-2,1.3780541111548302e-2,1.3788632798342785e-2,1.3796714332841378e-2,1.3804785715044092e-2,1.3812846944950911e-2,1.3820904043419954e-2,1.3828989482940167e-2,1.3837061332383178e-2,1.3845119573346634e-2,1.3853157120394553e-2,1.3861180270743255e-2,1.3869189024392735e-2,1.3877183381343e-2,1.3885163341594052e-2,1.3893128905145883e-2,1.3901080071998499e-2,1.39090168421519e-2,1.3916939215606081e-2,1.3924847192361048e-2,1.3932740772416794e-2,1.3940619955773328e-2,1.3948484742430642e-2,1.3956291028442439e-2,1.3964075782415281e-2,1.397184363283152e-2,1.3979594579691145e-2,1.3987328622994163e-2,1.3995045762740577e-2,1.4002745998930376e-2,1.401042933156357e-2,1.4018095760640156e-2,1.402574528616013e-2,1.4033377908123496e-2,1.4040993626530258e-2,1.4048592441380407e-2,1.4056174352673948e-2,1.4063739360410879e-2,1.4071287464591204e-2,1.4078818665214923e-2,1.4086332962282025e-2,1.4093830355792526e-2,1.4101310845746416e-2,1.4108774432143695e-2,1.4116221114984367e-2,1.4123650894268432e-2,1.4131063769995884e-2,1.4138459742166733e-2,1.4145838810780971e-2,1.4153200975838599e-2,1.4160546237339618e-2,1.416787459528403e-2,1.417518604967183e-2,1.4182480600503027e-2,1.4189758247777611e-2,1.419701899149559e-2,1.4204262831656959e-2,1.4211489768261717e-2,1.4218699801309867e-2,1.4225892930801412e-2,1.4233069156736345e-2,1.4240165989419462e-2,1.424722948427854e-2,1.4254272200277713e-2,1.4261294137416985e-2,1.4268295295696348e-2,1.4275275675115813e-2,1.4282235275675369e-2,1.4289174097375025e-2,1.4296092140214774e-2,1.4302989404194617e-2,1.430986588931456e-2,1.4316721595574596e-2,1.4323556522974725e-2,1.4330370671514955e-2,1.4337164041195278e-2,1.4343936632015698e-2,1.4350688443976215e-2,1.4357419477076826e-2,1.4364129731317534e-2,1.4370819206698335e-2,1.4377487903219233e-2,1.4384135820880231e-2,1.439076295968132e-2,1.4397369319622506e-2,1.4403954900703788e-2,1.4410519702925166e-2,1.4417063726286638e-2,1.442358697078821e-2,1.4430089436429873e-2,1.4436571123211636e-2,1.4443032031133491e-2,1.4449472160195447e-2,1.4455891510397494e-2,1.4462290081739637e-2,1.4468667874221878e-2,1.4475024887844213e-2,1.4481361122606643e-2,1.4487676578509176e-2,1.4493911616960951e-2,1.4500102977657909e-2,1.4506269492028276e-2,1.4512411160072047e-2,1.4518527981789224e-2,1.4524619957179807e-2,1.4530687086243796e-2,1.4536729368981191e-2,1.4542746805391993e-2,1.4548739395476202e-2,1.4554707139233814e-2,1.456065003666483e-2,1.4566568087769259e-2,1.457246129254709e-2,1.4578329650998327e-2,1.4584173163122972e-2,1.4589991828921022e-2,1.4595785648392477e-2,1.4601554621537335e-2,1.4607298748355603e-2,1.4613018028847277e-2,1.461871246301236e-2,1.4624382050850846e-2,1.4630026792362735e-2,1.4635646687548035e-2,1.4641241736406735e-2,1.4646811938938846e-2,1.4652357295144363e-2,1.4657877805023286e-2,1.4663373468575611e-2,1.4668844285801346e-2,1.4674290256700485e-2,1.4679711381273032e-2,1.4685107659518984e-2,1.469047909143834e-2,1.4695825677031106e-2,1.4701147416297274e-2,1.4706444309236849e-2,1.4711669601065402e-2,1.4716845214602144e-2,1.4721992441128786e-2,1.4727111280645331e-2,1.4732201733151783e-2,1.4737263798648132e-2,1.4742297477134384e-2,1.474730276861054e-2,1.47522796730766e-2,1.4757228190532561e-2,1.4762148320978425e-2,1.476704006441419e-2,1.477190342083986e-2,1.477673839025543e-2,1.4781544972660906e-2,1.478632316805628e-2,1.4791072976441558e-2,1.4795794397816739e-2,1.4800487432181824e-2,1.4805152079536811e-2,1.4809788339881698e-2,1.4814396213216488e-2,1.4818975699541185e-2,1.482352679885578e-2,1.4828049511160284e-2,1.4832543836454682e-2,1.4837009774738985e-2,1.484144732601319e-2,1.48458564902773e-2,1.4850237267531314e-2,1.4854589657775226e-2,1.4858913661009042e-2,1.486320927723276e-2,1.486747650644638e-2,1.4871715348649908e-2,1.4875925803843332e-2,1.4880107872026664e-2,1.4884261553199895e-2,1.4888371063202668e-2,1.4892440035379309e-2,1.4896478181185488e-2,1.4900485500621195e-2,1.4904461993686434e-2,1.4908407660381207e-2,1.4912322500705514e-2,1.491620651465935e-2,1.492005970224272e-2,1.4923882063455622e-2,1.4927673598298056e-2,1.4931434306770023e-2,1.4935164188871522e-2,1.4938863244602555e-2,1.4942531473963117e-2,1.4946168876953214e-2,1.4949775453572843e-2,1.4953351203822006e-2,1.49568961277007e-2,1.4960410225208921e-2,1.4963893496346685e-2,1.4967328608183299e-2,1.4970729702470395e-2,1.4974098225675697e-2,1.497743417779922e-2,1.4980737558840945e-2,1.4984008368800886e-2,1.4987246607679038e-2,1.4990452275475404e-2,1.4993625372189982e-2,1.4996765897822768e-2,1.4999873852373771e-2,1.500294923584298e-2,1.5005992048230407e-2,1.5009002289536041e-2,1.5011979959759893e-2,1.5014925058901951e-2,1.5017837586962223e-2,1.5020717543940704e-2,1.5023564929837403e-2,1.5026379744652308e-2,1.5029159380447445e-2,1.503189711890255e-2,1.5034601208741245e-2,1.503727164996353e-2,1.5039908442569404e-2,1.5042511586558869e-2,1.5045081081931921e-2,1.5047616928688562e-2,1.5050119126828791e-2,1.505258767635261e-2,1.5055022577260017e-2,1.5057423829551012e-2,1.5059791433225597e-2,1.5062125388283772e-2,1.5064425694725535e-2,1.5066692352550887e-2,1.506892536175983e-2,1.5071124722352358e-2,1.5073290434328479e-2,1.5075422497688189e-2,1.5077520912431485e-2,1.5079582282609992e-2,1.5081606617768297e-2,1.5083596604686757e-2,1.508555222995425e-2,1.5087473480159663e-2,1.508936034189187e-2,1.5091212801739766e-2,1.509303084629222e-2,1.5094814462138128e-2,1.5096563635866365e-2,1.509827835406581e-2,1.5099958603325353e-2,1.510160437023388e-2,1.5103215641380261e-2,1.5104792403353386e-2,1.5106334642742136e-2,1.5107842346135394e-2,1.5109315500122044e-2,1.5110754091290967e-2,1.5112158106231045e-2,1.5113527531531166e-2,1.5114862353780205e-2,1.5116162559567048e-2,1.5117428135480573e-2,1.5118659068109675e-2,1.5119855344043224e-2,1.5121016949870109e-2,1.5122143872179208e-2,1.512323609755941e-2,1.512429361259959e-2,1.5125316403888636e-2,1.5126304458015428e-2,1.5127257761568851e-2,1.5128176301137788e-2,1.5129060129757675e-2,1.5129910622857281e-2,1.5130726441847686e-2,1.5131507576978344e-2,1.5132254018498714e-2,1.5132965756658248e-2,1.5133642781706404e-2,1.5134285083892635e-2,1.5134892653466405e-2,1.5135465480677159e-2,1.5136003555774359e-2,1.5136506869007459e-2,1.513697541062592e-2,1.5137409170879192e-2,1.5137808140016733e-2,1.5138172308287998e-2,1.5138501665942446e-2,1.5138796203229528e-2,1.5139055910398703e-2,1.5139280777699425e-2,1.5139470795381155e-2,1.5139625953693343e-2,1.5139746242885447e-2,1.5139831653206922e-2,1.5139882174907228e-2,1.5139897798235817e-2,1.5139878513442147e-2,1.5139824310775669e-2,1.5139735180485845e-2,1.5139611112822129e-2,1.5139452098033978e-2,1.5139258126370845e-2,1.5139029188082185e-2,1.5138765273417459e-2,1.5138466372626119e-2,1.5138136903756509e-2,1.5137776621820222e-2,1.513738204138767e-2,1.513695317259648e-2,1.5136490025584266e-2,1.513599261048864e-2,1.5135460937447222e-2,1.513489501659762e-2,1.5134294858077458e-2,1.5133660472024343e-2,1.5132991868575897e-2,1.5132289057869737e-2,1.5131552050043474e-2,1.5130780855234725e-2,1.5129975483581104e-2,1.5129135945220234e-2,1.5128262250289721e-2,1.5127354408927186e-2,1.5126412431270246e-2,1.512543632745651e-2,1.5124426107623599e-2,1.5123381781909128e-2,1.5122303360450708e-2,1.5121190853385962e-2,1.5120044270852501e-2,1.511886362298794e-2,1.5117648919929899e-2,1.5116400171815987e-2,1.5115117388783825e-2,1.511380058097103e-2,1.5112449758515209e-2,1.5111064931553989e-2,1.5109646110224978e-2,1.5108193304665792e-2,1.5106706981785591e-2,1.510519569581572e-2,1.5103651264438987e-2,1.5102073720534338e-2,1.5100463096980694e-2,1.5098819426656997e-2,1.5097142742442175e-2,1.5095433077215158e-2,1.5093690463854881e-2,1.5091914935240276e-2,1.5090106524250278e-2,1.5088265263763815e-2,1.5086391186659819e-2,1.5084484325817223e-2,1.5082544714114965e-2,1.5080572384431971e-2,1.5078567369647177e-2,1.5076529702639509e-2,1.507445941628791e-2,1.5072356543471303e-2,1.5070221117068626e-2,1.5068053169958809e-2,1.5065852735020785e-2,1.5063619845133484e-2,1.506135453317584e-2,1.5059056832026785e-2,1.5056726774565253e-2,1.5054364393670175e-2,1.5051969722220485e-2,1.5049542793095115e-2,1.5047083639172993e-2,1.5044592293333056e-2,1.5042068788454236e-2,1.5039513157415467e-2,1.5036925433095675e-2,1.5034314413762344e-2,1.5031679290512516e-2,1.5029013262709428e-2,1.5026316377652673e-2,1.502358868264185e-2,1.5020830224976547e-2,1.5018041051956364e-2,1.5015221210880897e-2,1.5012370749049734e-2,1.5009489713762475e-2,1.5006578152318713e-2,1.5003636112018043e-2,1.500066364016006e-2,1.4997660784044358e-2,1.4994627590970531e-2,1.4991564108238173e-2,1.4988470383146884e-2,1.4985346462996249e-2,1.4982192395085872e-2,1.4979008226715348e-2,1.4975794005184262e-2,1.4972549777792214e-2,1.49692755918388e-2,1.4965971494623616e-2,1.4962637533446252e-2,1.4959273755606304e-2,1.495588020840337e-2,1.4952456939137044e-2,1.4949003995106914e-2,1.494552142361258e-2,1.494200927195364e-2,1.4938467587429683e-2,1.4934896417340306e-2,1.49312958089851e-2,1.4927665809663666e-2,1.4924006466675594e-2,1.4920312803533812e-2,1.4916577395032115e-2,1.4912814486743756e-2,1.4909023710165344e-2,1.4905203989598636e-2,1.4901356472967303e-2,1.4897481160271342e-2,1.4893578051510757e-2,1.4889647146685541e-2,1.4885688445795698e-2,1.4881701948841232e-2,1.4877687655822137e-2,1.4873645566738414e-2,1.4869575681590062e-2,1.486548225203598e-2,1.486136703170049e-2,1.4857224877819247e-2,1.4853055790392247e-2,1.4848859769419494e-2,1.4844636814900985e-2,1.4840386926836723e-2,1.4836110105226705e-2,1.4831806350070928e-2,1.4827475661369402e-2,1.4823118039122117e-2,1.4818733483329075e-2,1.4814321993990283e-2,1.4809883571105735e-2,1.4805418214675431e-2,1.480092592469937e-2,1.4796406701177559e-2,1.4791860544109988e-2,1.4787287453496663e-2,1.4782687429337586e-2,1.4778060471632751e-2,1.4773406580382162e-2,1.476873568688669e-2,1.4764047579410206e-2,1.4759334177235319e-2,1.475459548036203e-2,1.4749831488790343e-2,1.4745042202520252e-2,1.4740227621551763e-2,1.4735387745884869e-2,1.473052257551957e-2,1.472563211045588e-2,1.4720716350693778e-2,1.4715775296233278e-2,1.4710808947074374e-2,1.4705817303217072e-2,1.4700800364661365e-2,1.4695758131407262e-2,1.4690690603454752e-2,1.4685597780803843e-2,1.468047966345453e-2,1.467533625140682e-2,1.4670167544660703e-2,1.4664973543216189e-2,1.4659768391708825e-2,1.4654547550141023e-2,1.464930337833288e-2,1.464403587628439e-2,1.4638745043995557e-2,1.4633430881466382e-2,1.462809338869686e-2,1.4622732565686995e-2,1.4617348412436783e-2,1.4611940928946228e-2,1.460651011521533e-2,1.4601055971244085e-2,1.4595578497032496e-2,1.4590077692580564e-2,1.4584553557888286e-2,1.4579006092955666e-2,1.45734352977827e-2,1.456784117236939e-2,1.4562223716715733e-2,1.4556582930821736e-2,1.4550918814687393e-2,1.4545231368312705e-2,1.4539544463284454e-2,1.4533845414209722e-2,1.4528126169222345e-2,1.4522386759666682e-2,1.4516627216887065e-2,1.451084757222785e-2,1.4505047857033384e-2,1.4499228102648004e-2,1.4493388340416065e-2,1.4487528601681903e-2,1.4481648917789872e-2,1.4475749320084315e-2,1.4469829839909578e-2,1.4463890508610005e-2,1.4457931357529947e-2,1.445195241801374e-2,1.4445953721405743e-2,1.4439935299050289e-2,1.4433897182291733e-2,1.442783940247442e-2,1.4421761990942689e-2,1.4415664979040892e-2,1.4409548398113372e-2,1.4403412279504474e-2,1.4397256654558549e-2,1.4391081554619937e-2,1.4384887011032986e-2,1.4378673055142045e-2,1.4372439718291455e-2,1.4366187031825566e-2,1.4359915027088718e-2,1.4353623735425262e-2,1.434731318817954e-2,1.4340983416695903e-2,1.433463445231869e-2,1.4328266326392254e-2,1.4321879070260939e-2,1.4315472715269086e-2,1.4309047292761043e-2,1.4302602834081156e-2,1.4296139370573778e-2,1.4289656933583242e-2,1.4283155554453902e-2,1.4276635264530104e-2,1.4270096095156188e-2,1.4263538077676509e-2,1.4256961243435404e-2,1.425037083069999e-2,1.4243792838121654e-2,1.4237198378648671e-2,1.4230587529910584e-2,1.422396036953692e-2,1.421731697515722e-2,1.4210657424401009e-2,1.4203981794897833e-2,1.4197290164277213e-2,1.4190582610168694e-2,1.4183859210201804e-2,1.417712004200608e-2,1.417036518321106e-2,1.4163594711446272e-2,1.4156808704341248e-2,1.4150007239525532e-2,1.4143190394628649e-2,1.4136358247280139e-2,1.4129510875109533e-2,1.4122648355746368e-2,1.4115770766820175e-2,1.410887818596049e-2,1.4101970690796847e-2,1.4095048358958782e-2,1.4088111268075824e-2,1.4081159495777512e-2,1.407419311969338e-2,1.406721221745296e-2,1.4060216866685788e-2,1.4053207145021401e-2,1.4046183130089327e-2,1.4039144899519101e-2,1.4032092530940265e-2,1.4025026101982342e-2,1.4017945690274872e-2,1.4010851373447394e-2,1.4003743229129431e-2,1.399662133495053e-2,1.3989485768540214e-2,1.3982336607528022e-2,1.397517392954349e-2,1.396799781221615e-2,1.3960808333175534e-2,1.395360557005118e-2,1.3946389600472623e-2,1.3939160502069396e-2,1.3931918352471031e-2,1.3924663229307063e-2,1.3917403313939359e-2,1.391013768517317e-2,1.3902860243223349e-2,1.3895571084590736e-2,1.3888270305776185e-2,1.3880958003280538e-2,1.3873634273604642e-2,1.3866299213249346e-2,1.3858952918715492e-2,1.3851595486503929e-2,1.3844227013115502e-2,1.383684759505106e-2,1.3829457328811445e-2,1.3822056310897507e-2,1.3814644637810083e-2,1.3807222406050038e-2,1.3799789712118201e-2,1.3792346652515428e-2,1.3784893323742557e-2,1.3777429822300442e-2,1.3769956244689926e-2,1.3762472687411853e-2,1.3754979246967076e-2,1.3747476019856434e-2,1.3739963102580778e-2,1.3732440591640954e-2,1.3724908583537806e-2,1.3717367174772179e-2,1.3709816461844921e-2,1.370225654125688e-2,1.3694687509508903e-2,1.368710946310183e-2,1.3679522498536515e-2,1.3671926712313801e-2,1.366432220093453e-2,1.3656709060899557e-2,1.3649087388709721e-2,1.3641457280865873e-2,1.3633818833868857e-2,1.362617214421952e-2,1.3618517308418704e-2,1.3610854422967264e-2,1.3603183584366038e-2,1.3595504889115876e-2,1.3587818433717624e-2,1.3580124314672128e-2,1.3572422628480236e-2,1.3564713471642788e-2,1.3556996913077417e-2,1.3549273074253763e-2,1.3541542052475217e-2,1.3533803944206071e-2,1.3526058845910603e-2,1.3518306854053105e-2,1.351054806509786e-2,1.3502782575509156e-2,1.3495010481751281e-2,1.3487231880288516e-2,1.3479446867585152e-2,1.3471655540105473e-2,1.3463857994313766e-2,1.3456054326674316e-2,1.3448244633651409e-2,1.3440429011709332e-2,1.3432607557312373e-2,1.3424780366924816e-2,1.341694753701095e-2,1.3409109164035055e-2,1.3401265344461425e-2,1.3393416174754341e-2,1.338556175137809e-2,1.337770217079696e-2,1.3369837529475239e-2,1.3361967923877205e-2,1.3354093450467152e-2,1.3346214472149563e-2,1.3338333507448629e-2,1.333044808283634e-2,1.3322558271235194e-2,1.331466563599436e-2,1.3306768888157863e-2,1.32988680277257e-2,1.3290963054697867e-2,1.3283053969074374e-2,1.327514077085521e-2,1.3267223460040382e-2,1.3259302036629892e-2,1.3251376500623736e-2,1.3243446852021912e-2,1.323552094679896e-2,1.3227596409144414e-2,1.3219668756939383e-2,1.3211737990183865e-2,1.320380410887786e-2,1.3195867113021365e-2,1.3187927002614385e-2,1.3179983777656916e-2,1.3172037438148959e-2,1.3164087984090517e-2,1.3156135415481584e-2,1.3148179732322171e-2,1.3140220934612265e-2,1.3132259022351874e-2,1.3124293995540997e-2,1.3116325854179628e-2,1.3108354598267776e-2,1.3100380227805434e-2,1.3092402742792605e-2,1.3084422143229291e-2,1.3076438429115489e-2,1.30684516004512e-2,1.3060461657236422e-2,1.3052468599471156e-2,1.3044480443356552e-2,1.3036533305976969e-2,1.3028585100669695e-2,1.3020635827434733e-2,1.301268548627208e-2,1.3004734077181735e-2,1.2996781600163704e-2,1.298882805521798e-2,1.2980873442344568e-2,1.2972917761543462e-2,1.2964961012814673e-2,1.2957003196158189e-2,1.2949044311574015e-2,1.2941084359062154e-2,1.29331233386226e-2,1.2925161250255359e-2,1.2917198093960426e-2,1.2909233869737802e-2,1.290126857758749e-2,1.2893302217509488e-2,1.2885334789503797e-2,1.2877366293570416e-2,1.2869396729709342e-2,1.2861426097920578e-2,1.285345439820413e-2,1.2845481630559987e-2,1.2837507794988155e-2,1.2829532891488634e-2,1.282155692006142e-2,1.281357988070652e-2,1.2805601773423929e-2,1.2797622598213649e-2,1.2789642355075678e-2,1.2781661044010014e-2,1.2773678665016663e-2,1.2765695218095625e-2,1.2757710703246893e-2,1.2749725120470472e-2,1.2741738469766362e-2,1.2733750751134558e-2,1.2725761964575068e-2,1.2717772110087887e-2,1.270978118767302e-2,1.2701789197330457e-2,1.269379613906021e-2,1.2685802012862265e-2,1.2677806818736639e-2,1.2669810556683316e-2,1.2661813226702305e-2,1.2653814828793606e-2,1.264584923028967e-2,1.2637917054435172e-2,1.2629986456715356e-2,1.2622057437130229e-2,1.261412999567978e-2,1.2606204132364018e-2,1.2598279847182935e-2,1.259035714013654e-2,1.2582436011224826e-2,1.2574516460447794e-2,1.2566598487805445e-2,1.255868209329778e-2,1.25507672769248e-2,1.2542854038686503e-2,1.253494237858289e-2,1.2527032296613956e-2,1.2519123792779712e-2,1.2511216867080146e-2,1.2503311519515264e-2,1.2495407750085065e-2,1.2487505558789552e-2,1.2479604945628721e-2,1.2471705910602572e-2,1.2463808453711108e-2,1.2455912574954323e-2,1.2448018274332227e-2,1.2440125551844814e-2,1.2432234407492084e-2,1.2424344841274035e-2,1.2416456853190667e-2,1.2408570443241985e-2,1.2400685611427988e-2,1.239280235774867e-2,1.238492068220404e-2,1.2377040584794094e-2,1.2369162065518828e-2,1.2361285124378245e-2,1.2353409761372346e-2,1.2345535976501131e-2,1.23376637697646e-2,1.232979314116275e-2,1.2321924090695586e-2,1.2314056618363102e-2,1.2306190724165304e-2,1.2298326408102188e-2,1.2290463670173758e-2,1.228260251038001e-2,1.2274742928720942e-2,1.2266884925196559e-2,1.2259028499806859e-2,1.2251225943832149e-2,1.22434354710405e-2,1.223564897438929e-2,1.2227866453878517e-2,1.222008790950818e-2,1.2212313341278284e-2,1.2204542749188823e-2,1.2196776133239797e-2,1.218901349343121e-2,1.2181254829763063e-2,1.2173500142235354e-2,1.216574943084808e-2,1.2158002695601241e-2,1.2150259936494845e-2,1.2142521153528882e-2,1.213478634670336e-2,1.2127055516018274e-2,1.2119328661473626e-2,1.2111605783069414e-2,1.210388688080564e-2,1.2096171954682303e-2,1.2088461004699402e-2,1.2080754030856943e-2,1.2073051033154918e-2,1.2065352011593332e-2,1.2057656966172186e-2,1.2049965896891474e-2,1.2042278803751198e-2,1.2034595686751361e-2,1.2026916545891959e-2,1.2019241381173003e-2,1.2011570192594476e-2,1.2003902980156389e-2,1.199623974385874e-2,1.1988580483701529e-2,1.1980925199684756e-2,1.197327389180842e-2,1.1965626560072518e-2,1.1957983204477055e-2,1.1950343825022034e-2,1.1942708421707443e-2,1.1935076994533297e-2,1.1927449543499587e-2,1.1919826068606311e-2,1.1912206569853473e-2,1.1904591047241071e-2,1.1896979500769112e-2,1.1889371930437586e-2,1.18817683362465e-2,1.1874179159420536e-2,1.1866632920215206e-2,1.1859092591479384e-2,1.185155817321307e-2,1.184402966541627e-2,1.1836507068088978e-2,1.1828990381231193e-2,1.1821479604842918e-2,1.181397473892415e-2,1.1806475783474895e-2,1.1798982738495147e-2,1.1791495603984908e-2,1.178401437994418e-2,1.177653906637296e-2,1.1769069663271247e-2,1.1761606170639047e-2,1.1754148588476352e-2,1.174669691678317e-2,1.1739251155559497e-2,1.173181130480533e-2,1.1724377364520673e-2,1.1716949334705526e-2,1.1709527215359889e-2,1.170211100648376e-2,1.1694700708077141e-2,1.1687296320140032e-2,1.1679897842672428e-2,1.1672505275674337e-2,1.1665118619145754e-2,1.165773787308668e-2,1.1650363037497117e-2,1.164299411237706e-2,1.1635631097726515e-2,1.1628273993545478e-2,1.1620922799833951e-2,1.161357751659193e-2,1.1606238143819421e-2,1.1598904681516422e-2,1.1591577129682932e-2,1.158425548831895e-2,1.1576939757424477e-2,1.1569629936999512e-2,1.1562326027044057e-2,1.1555028027558112e-2,1.1547735938541673e-2,1.1540449759994749e-2,1.1533169491917331e-2,1.1525895134309423e-2,1.1518626687171022e-2,1.1511364150502131e-2,1.1504127640867138e-2,1.1496913347416416e-2,1.1489706371078712e-2,1.1482506711854024e-2,1.1475314369742353e-2,1.1468129344743701e-2,1.1460951636858065e-2,1.1453781246085452e-2,1.144661817242585e-2,1.143946241587927e-2,1.1432313976445707e-2,1.1425172854125162e-2,1.1418039048917635e-2,1.1410912560823123e-2,1.1403793389841634e-2,1.1396681535973159e-2,1.1389576999217704e-2,1.1382479779575265e-2,1.1375389877045845e-2,1.1368307291629442e-2,1.1361232023326055e-2,1.1354164072135688e-2,1.1347103438058339e-2,1.1340050121094007e-2,1.1333004121242694e-2,1.1325965438504398e-2,1.131893407287912e-2,1.131191002436686e-2,1.1304893292967615e-2,1.1297883878681393e-2,1.1290881781508185e-2,1.1283887001447996e-2,1.1276899538500824e-2,1.1269919392666673e-2,1.1262946563945537e-2,1.1255981052337417e-2,1.1249022857842319e-2,1.1242071980460235e-2,1.1235128420191174e-2,1.1228192177035124e-2,1.1221263250992099e-2,1.1214341642062087e-2,1.1207427350245092e-2,1.1200520375541118e-2,1.1193620717950162e-2,1.118672837747222e-2,1.1179843354107299e-2,1.1172965647855394e-2,1.116609525871651e-2,1.115923218669064e-2,1.1152397825163885e-2,1.1145573455801722e-2,1.1138757320581184e-2,1.1131949419502267e-2,1.1125149752564975e-2,1.1118358319769305e-2,1.1111575121115259e-2,1.1104800156602835e-2,1.1098033426232036e-2,1.1091274930002858e-2,1.10845246679153e-2,1.107778263996937e-2,1.1071048846165062e-2,1.1064323286502375e-2,1.1057605960981313e-2,1.1050896869601874e-2,1.1044196012364057e-2,1.1037503389267863e-2,1.1030819000313292e-2,1.1024142845500344e-2,1.101747492482902e-2,1.1010815238299318e-2,1.1004163785911241e-2,1.0997520567664787e-2,1.0990885583559953e-2,1.0984258833596742e-2,1.0977640317775155e-2,1.0971030036095192e-2,1.0964427988556852e-2,1.0957834175160136e-2,1.095124859590504e-2,1.094467125079157e-2,1.093810213981972e-2,1.0931541262989496e-2,1.0924988620300894e-2,1.0918444211753914e-2,1.0911908037348556e-2,1.0905380097084824e-2,1.0898860390962715e-2,1.0892348918982227e-2,1.0885845681143362e-2,1.087935067744612e-2,1.0872863907890502e-2,1.0866385372476507e-2,1.0859915071204134e-2,1.0853453004073385e-2,1.084699917108426e-2,1.0840553572236756e-2,1.0834116207530877e-2,1.0827690470597479e-2,1.082128219679965e-2,1.0814882650230383e-2,1.0808491830889682e-2,1.0802109738777545e-2,1.0795736373893972e-2,1.0789371736238963e-2,1.0783015825812516e-2,1.0776668642614631e-2,1.0770330186645317e-2,1.076400045790456e-2,1.0757679456392373e-2,1.0751367182108746e-2,1.0745063635053682e-2,1.0738768815227185e-2,1.0732482722629251e-2,1.072620535725988e-2,1.0719936719119073e-2,1.0713676808206831e-2,1.0707425624523153e-2,1.0701183168068038e-2,1.0694949438841488e-2,1.06887244368435e-2,1.0682508162074077e-2,1.0676300614533219e-2,1.0670101794220923e-2,1.0663911701137195e-2,1.0657730335282025e-2,1.0651557696655423e-2,1.0645393785257385e-2,1.0639238601087907e-2,1.0633092144146997e-2,1.0626954414434649e-2,1.0620825411950866e-2,1.0614705136695646e-2,1.0608593588668992e-2,1.0602490767870898e-2,1.0596396674301371e-2,1.059031130796041e-2,1.0584234668848008e-2,1.0578166756964174e-2,1.05721075723089e-2,1.056605711488219e-2,1.056001538468405e-2,1.0553982381714469e-2,1.0547958105973454e-2,1.0541942557461e-2,1.0535935736177112e-2,1.0529937642121788e-2,1.0523948275295028e-2,1.0517969881291283e-2,1.0512001655882052e-2,1.050604229976841e-2,1.050009181295036e-2,1.0494150195427904e-2,1.048821744720104e-2,1.0482293568269766e-2,1.0476378558634085e-2,1.0470472418293998e-2,1.0464575147249503e-2,1.04586867455006e-2,1.045280721304729e-2,1.044693654988957e-2,1.0441074756027444e-2,1.043522183146091e-2,1.0429377776189968e-2,1.0423542590214618e-2,1.0417716273534858e-2,1.0411898826150694e-2,1.0406090248062121e-2,1.0400290539269141e-2,1.039449969977175e-2,1.0388717729569957e-2,1.0382944628663753e-2,1.0377180397053142e-2,1.0371425034738122e-2,1.0365678541718694e-2,1.0359940917994859e-2,1.0354212163566618e-2,1.0348492278433968e-2,1.0342781262596908e-2,1.0337079116055442e-2,1.0331385838809569e-2,1.0325701430859287e-2,1.0320025892204598e-2,1.0314359222845501e-2,1.0308701422781997e-2,1.0303052492014084e-2,1.0297412430541763e-2,1.0291781238365036e-2,1.0286158915483899e-2,1.0280545461898357e-2,1.0274940877608406e-2,1.0269345162614048e-2,1.026375831691528e-2,1.0258180340512107e-2,1.0252611233404523e-2,1.0247050995592534e-2,1.0241499627076137e-2,1.0235957127855331e-2,1.0230420064481556e-2,1.0224891670115656e-2,1.0219372006908478e-2,1.021386107486002e-2,1.0208358873970287e-2,1.020286540423927e-2,1.019738066566698e-2,1.0191904658253408e-2,1.0186437381998559e-2,1.018097883690243e-2,1.0175529022965021e-2,1.0170087940186336e-2,1.0164655588566373e-2,1.0159231968105129e-2,1.0153817078802608e-2,1.0148410920658806e-2,1.0143013493673726e-2,1.0137624797847368e-2,1.0132244833179732e-2,1.0126873599670818e-2,1.0121511097320622e-2,1.011615732612915e-2,1.0110812286096399e-2,1.0105475977222368e-2,1.010014839950706e-2,1.0094829552950473e-2,1.0089519437552609e-2,1.0084218053313462e-2,1.007892540023304e-2,1.0073641478311336e-2,1.0068366287548357e-2,1.0063099827944098e-2,1.005784209949856e-2,1.0052593102211745e-2,1.0047352836083647e-2,1.0042121301114273e-2,1.0036898497303623e-2,1.0031684424651691e-2,1.0026479083158481e-2,1.0021282472823993e-2,1.0016094593648226e-2,1.0010915445631178e-2,1.0005745028772856e-2,1.000058334307325e-2,9.995430388532369e-3,9.990286165150209e-3,9.98515067292677e-3,9.980023911862052e-3,9.974905881956056e-3,9.969793620504241e-3,9.964683971217702e-3,9.959582699143564e-3,9.954489804281824e-3,9.949405286632487e-3,9.944329146195549e-3,9.93926138297101e-3,9.934201996958872e-3,9.929150988159136e-3,9.924111369434937e-3,9.919090917628933e-3,9.914078644541992e-3,9.90907463085339e-3,9.904079709295396e-3,9.89909303785546e-3,9.894114616533582e-3,9.889144445329756e-3,9.88418252424399e-3,9.87922885327628e-3,9.874283432426625e-3,9.86934626169503e-3,9.864417341081488e-3,9.859496670586002e-3,9.854584250208576e-3,9.849680079949203e-3,9.84478415980789e-3,9.83989648978463e-3,9.835015530408902e-3,9.830133604992852e-3,9.825259613297038e-3,9.820393555321456e-3,9.815535431066108e-3,9.810685240530996e-3,9.805842983716116e-3,9.801008660621469e-3,9.796182271247055e-3,9.791363815592875e-3,9.78655329365893e-3,9.781750705445218e-3,9.776956050951743e-3,9.772169330178498e-3,9.767390543125486e-3,9.76261968979271e-3,9.757856770180167e-3,9.753101784287857e-3,9.748354732115782e-3,9.74361561366394e-3,9.73888442893233e-3,9.734161177920957e-3,9.729445860629815e-3,9.724738477058908e-3,9.720039027208235e-3,9.715347511077794e-3,9.71066392866759e-3,9.705988279977618e-3,9.701320565007878e-3,9.696660783758373e-3,9.692008936229103e-3,9.687365022420064e-3,9.68272904233126e-3,9.678100995962691e-3,9.673480883314356e-3,9.668868704386251e-3,9.664264459178382e-3,9.659668147690748e-3,9.655079769923346e-3,9.650499325876178e-3,9.645926815549244e-3,9.641362238942543e-3,9.636805596056076e-3,9.632256886889843e-3,9.627716111443845e-3,9.62318326971808e-3,9.618658361712546e-3,9.614141387427248e-3,9.609632346862185e-3,9.605131240017353e-3,9.600638066892757e-3,9.596152827488394e-3,9.591675521804264e-3,9.587206149840367e-3,9.582744711596706e-3,9.578291207073276e-3,9.573845636270083e-3,9.56940799918712e-3,9.564978295824393e-3,9.5605565261819e-3,9.55614269025964e-3,9.551736788057614e-3,9.547338819575821e-3,9.542948784814261e-3,9.538566683772936e-3,9.534192516451843e-3,9.529826282850987e-3,9.525463658813557e-3,9.52110326111036e-3,9.516750251209995e-3,9.512404629112459e-3,9.508066394817749e-3,9.503735548325872e-3,9.499412089636824e-3,9.495096018750603e-3,9.490787335667215e-3,9.486486040386655e-3,9.482192132908922e-3,9.477905613234023e-3,9.473626481361951e-3,9.469354737292707e-3,9.465090381026295e-3,9.46083341256271e-3,9.456583831901956e-3,9.452341639044029e-3,9.448106833988936e-3,9.44387941673667e-3,9.439659387287231e-3,9.435446745640626e-3,9.431241491796846e-3,9.427043625755896e-3,9.42285314751778e-3,9.418670057082489e-3,9.414494354450029e-3,9.410326039620397e-3,9.406165112593597e-3,9.402011573369624e-3,9.397865421948481e-3,9.39372665833017e-3,9.389595282514686e-3,9.38547129450203e-3,9.381354694292207e-3,9.377239956378307e-3,9.373128428963567e-3,9.369023765496186e-3,9.364925965976162e-3,9.360835030403495e-3,9.356750958778188e-3,9.352673751100238e-3,9.348603407369647e-3,9.344539927586415e-3,9.340483311750539e-3,9.336433559862021e-3,9.332390671920862e-3,9.32835464792706e-3,9.324325487880617e-3,9.320303191781532e-3,9.316287759629806e-3,9.312279191425438e-3,9.308277487168426e-3,9.304282646858774e-3,9.30029467049648e-3,9.296313558081542e-3,9.292339309613965e-3,9.288371925093745e-3,9.284411404520881e-3,9.280457747895378e-3,9.276510955217232e-3,9.272571026486444e-3,9.268637961703014e-3,9.264711760866942e-3,9.26079242397823e-3,9.256879951036873e-3,9.252974342042876e-3,9.249075596996236e-3,9.245183715896953e-3,9.24129869874503e-3,9.237413653324143e-3,9.233532613747165e-3,9.229657915824037e-3,9.225789559554758e-3,9.221927544939326e-3,9.218071871977743e-3,9.214222540670008e-3,9.210379551016125e-3,9.206542903016089e-3,9.202712596669901e-3,9.198888631977561e-3,9.19507100893907e-3,9.191259727554428e-3,9.187454787823636e-3,9.183656189746692e-3,9.179863933323597e-3,9.17607801855435e-3,9.172298445438952e-3,9.168525213977402e-3,9.164758324169702e-3,9.160997776015851e-3,9.157243569515848e-3,9.153495704669693e-3,9.149754181477386e-3,9.146018999938929e-3,9.142290160054323e-3,9.138567661823561e-3,9.13485150524665e-3,9.131141690323589e-3,9.127438217054374e-3,9.12374108543901e-3,9.120050295477494e-3,9.116365847169827e-3,9.112687740516007e-3,9.109015975516038e-3,9.105343886124455e-3,9.10167681760963e-3,9.098015577117513e-3,9.094360157571636e-3,9.090710551895517e-3,9.087066753012693e-3,9.08342875384669e-3,9.07979654732103e-3,9.076170126359247e-3,9.072549483884867e-3,9.068934612821416e-3,9.065325506092422e-3,9.061722156621415e-3,9.058124557331923e-3,9.05453270114747e-3,9.050946580991587e-3,9.047366189787801e-3,9.043791520459638e-3,9.040222565930626e-3,9.036659319124295e-3,9.033101772964174e-3,9.029549920373785e-3,9.02600375427666e-3,9.022463267596327e-3,9.01892845325631e-3,9.015399304180141e-3,9.011875813291345e-3,9.008357973513452e-3,9.004845777769986e-3,9.001339218984479e-3,8.997838290080456e-3,8.994342983981446e-3,8.990853293610976e-3,8.987369211892573e-3,8.983890731749766e-3,8.980417846106084e-3,8.976950547885052e-3,8.973488830010201e-3,8.970032685405055e-3,8.96658210699314e-3,8.963137087697992e-3,8.959697620443133e-3,8.956263698152089e-3,8.952835313748393e-3,8.949412460155569e-3,8.945995130297145e-3,8.94258331709665e-3,8.939177013477611e-3,8.935776212363557e-3,8.932380906678012e-3,8.928991089344508e-3,8.925606753286571e-3,8.92222789142773e-3,8.918848352498237e-3,8.915473275568731e-3,8.91210326393629e-3,8.90873830346144e-3,8.905378380004707e-3,8.90202347942662e-3,8.898673587587707e-3,8.895328690348495e-3,8.891988773569509e-3,8.888653823111279e-3,8.885323824834328e-3,8.88199876459919e-3,8.878678628266386e-3,8.875363401696446e-3,8.872053070749895e-3,8.868747621287266e-3,8.86544703916908e-3,8.862151310255867e-3,8.858860420408152e-3,8.855574355486465e-3,8.852293101351333e-3,8.849016643863282e-3,8.84574496888284e-3,8.842478062270532e-3,8.839215909886887e-3,8.835958497592432e-3,8.832705811247695e-3,8.829457836713205e-3,8.826214559849483e-3,8.822975966517063e-3,8.819742042576467e-3,8.816512773888226e-3,8.813288146312865e-3,8.810068145710913e-3,8.806852757942895e-3,8.80364196886934e-3,8.800435764350774e-3,8.797234130247725e-3,8.794037052420722e-3,8.790844516730286e-3,8.787656509036953e-3,8.784473015201242e-3,8.781294021083687e-3,8.77811951254481e-3,8.77494947544514e-3,8.771783895645207e-3,8.768622759005534e-3,8.765466051386648e-3,8.762313758649082e-3,8.759165866653358e-3,8.756022361260003e-3,8.752883228329547e-3,8.749748453722516e-3,8.746616196747076e-3,8.743488014629028e-3,8.7403640354959e-3,8.737244243151624e-3,8.734128621400128e-3,8.73101715404535e-3,8.727909824891215e-3,8.724806617741662e-3,8.721707516400619e-3,8.718612504672017e-3,8.71552156635979e-3,8.712434685267868e-3,8.709351845200185e-3,8.706273029960672e-3,8.703198223353258e-3,8.700127409181883e-3,8.69706057125047e-3,8.693997693362958e-3,8.690938759323271e-3,8.68788375293535e-3,8.68483265800312e-3,8.681785458330515e-3,8.67874213772147e-3,8.67570267997991e-3,8.672667068909774e-3,8.669635288314988e-3,8.66660732199949e-3,8.663583153767208e-3,8.660562767422076e-3,8.657546146768023e-3,8.654533275608983e-3,8.651524137748888e-3,8.648518716991668e-3,8.645516997141256e-3,8.642518962001586e-3,8.639524595376587e-3,8.63653388107019e-3,8.633546802886334e-3,8.630563344628943e-3,8.627583490101953e-3,8.624607223109293e-3,8.621634527454897e-3,8.618665386942698e-3,8.615699785376626e-3,8.612737706560613e-3,8.609779134298591e-3,8.60682405239449e-3,8.603872444652248e-3,8.600924294875792e-3,8.597979586869054e-3,8.595038304435967e-3,8.592100431380464e-3,8.589165951506474e-3,8.58623846929639e-3,8.583314718558893e-3,8.580394470987653e-3,8.577477711227669e-3,8.574564423923934e-3,8.571654593721448e-3,8.56874820526521e-3,8.565845243200214e-3,8.56294569217146e-3,8.560049536823945e-3,8.557156761802664e-3,8.554267351752616e-3,8.551381291318797e-3,8.54849856514621e-3,8.545619157879844e-3,8.5427430541647e-3,8.539870238645778e-3,8.537000695968073e-3,8.534134410776582e-3,8.531271367716302e-3,8.528411551432231e-3,8.525554946569366e-3,8.522701537772707e-3,8.519851309687248e-3,8.517004246957987e-3,8.514160334229923e-3,8.511319556148051e-3,8.50848189735737e-3,8.505647342502877e-3,8.50281587622957e-3,8.499987483182444e-3,8.497162148006498e-3,8.494339855346731e-3,8.49152058984814e-3,8.488704336155716e-3,8.485891078914466e-3,8.48308080276938e-3,8.48027349236546e-3,8.477469132347698e-3,8.474667707361097e-3,8.471869202050652e-3,8.469073601061361e-3,8.46628088903822e-3,8.463491050626227e-3,8.46070407047038e-3,8.457919933215676e-3,8.455138623507111e-3,8.452360125989685e-3,8.449584425308392e-3,8.446811506108235e-3,8.444041353034204e-3,8.4412739507313e-3,8.438509283844521e-3,8.435747337018866e-3,8.432988094899329e-3,8.430231542130906e-3,8.427477663358596e-3,8.4247264432274e-3,8.42197786638231e-3,8.419231917468328e-3,8.416487881922195e-3,8.41374184925664e-3,8.410998385309275e-3,8.408257418728516e-3,8.40551830192024e-3,8.402781658056415e-3,8.400047487137038e-3,8.397315789162113e-3,8.394586564131636e-3,8.391859812045611e-3,8.389135532904036e-3,8.38641372670691e-3,8.383694393454237e-3,8.380977533146011e-3,8.378263145782237e-3,8.375551231362913e-3,8.37284178988804e-3,8.370134821357615e-3,8.367430325771641e-3,8.364728303130117e-3,8.362028753433044e-3,8.359331676680423e-3,8.356637072872248e-3,8.353944942008525e-3,8.351255284089252e-3,8.34856809911443e-3,8.34588338708406e-3,8.343201147998136e-3,8.340521381856664e-3,8.337832756262556e-3,8.33513870005948e-3,8.332446687609615e-3,8.329756718912965e-3,8.327068793969526e-3,8.3243829127793e-3,8.321699075342286e-3,8.319017281658486e-3,8.3163375317279e-3,8.313659825550521e-3,8.31098416312636e-3,8.30831054445541e-3,8.305638969537673e-3,8.302969438373149e-3,8.300301950961837e-3,8.297636507303736e-3,8.29497310739885e-3,8.292311751247176e-3,8.289652438848714e-3,8.286995170203466e-3,8.28433994531143e-3,8.281686764172605e-3,8.279035626786994e-3,8.276386533154597e-3,8.27373948327541e-3,8.271094477149438e-3,8.268451514776677e-3,8.265810596157129e-3,8.263171721290796e-3,8.260534890177673e-3,8.257900102817763e-3,8.255267359211066e-3,8.252636659357581e-3,8.250008003257309e-3,8.24738139091025e-3,8.244756822316403e-3,8.24213429747577e-3,8.23951381638835e-3,8.23689537905414e-3,8.234278985473143e-3,8.23166463564536e-3,8.22905232957079e-3,8.226442067249432e-3,8.223833848681288e-3,8.221227673866354e-3,8.218623542804634e-3,8.216021455496127e-3,8.21342141194083e-3,8.21082341213875e-3,8.20822745608988e-3,8.205633543794224e-3,8.203041675251778e-3,8.200451850462547e-3,8.197864069426528e-3,8.195278332143723e-3,8.192694638614127e-3,8.190112988837747e-3,8.187533382814577e-3,8.184955820544623e-3,8.18238030202788e-3,8.179806827264349e-3,8.177235396254031e-3,8.174666008996927e-3,8.172098665493035e-3,8.169533365742353e-3,8.166970109744884e-3,8.16440889750063e-3,8.16184972900959e-3,8.15929260427176e-3,8.156737523287143e-3,8.15418448605574e-3,8.151633492577548e-3,8.14908454285257e-3,8.146537636880802e-3,8.14399277466225e-3,8.141449956196908e-3,8.13890918148478e-3,8.136370450525865e-3,8.133833763320162e-3,8.131299119867673e-3,8.128766520168394e-3,8.126235964222328e-3,8.123707452029477e-3,8.121180983589837e-3,8.11865655890341e-3,8.116134177970195e-3,8.113613840790195e-3,8.111090950601096e-3,8.108545836000713e-3,8.106002114758351e-3,8.103459786874009e-3,8.100918852347686e-3,8.098379311179384e-3,8.0958411633691e-3,8.093304408916837e-3,8.090769047822596e-3,8.088235080086372e-3,8.08570250570817e-3,8.083171324687985e-3,8.080641537025823e-3,8.078113142721678e-3,8.075586141775556e-3,8.073060534187451e-3,8.070536319957368e-3,8.068013499085303e-3,8.06549207157126e-3,8.062972037415234e-3,8.06045339661723e-3,8.057936149177245e-3,8.055420295095279e-3,8.052905834371337e-3,8.05039276700541e-3,8.047881092997504e-3,8.04537081234762e-3,8.042861925055756e-3,8.04035443112191e-3,8.037848330546084e-3,8.035343623328278e-3,8.032840309468494e-3,8.030338388966725e-3,8.027837861822979e-3,8.025338728037252e-3,8.022840987609546e-3,8.020344640539861e-3,8.017849686828194e-3,8.015356126474547e-3,8.01286395947892e-3,8.010373185841314e-3,8.007883805561727e-3,8.005395818640158e-3,8.002909225076611e-3,8.000424024871083e-3,7.997940218023575e-3,7.995457804534088e-3,7.99297678440262e-3,7.990497157629173e-3,7.988018924213743e-3,7.985542084156336e-3,7.983066637456947e-3,7.980592584115577e-3,7.97811992413223e-3,7.9756486575069e-3,7.973178784239593e-3,7.970710304330303e-3,7.968243217779034e-3,7.965777524585785e-3,7.963313224750555e-3,7.960850318273345e-3,7.958388805154154e-3,7.955928685392985e-3,7.953469958989835e-3,7.951012625944706e-3,7.948556686257595e-3,7.946102139928505e-3,7.943648986957434e-3,7.941197227344383e-3,7.938746861089353e-3,7.936297888192341e-3,7.933850308653349e-3,7.931404122472377e-3,7.928959329649429e-3,7.926515930184496e-3,7.924073924077584e-3,7.921633311328693e-3,7.919194091937821e-3,7.916756265904969e-3,7.914319833230135e-3,7.911884793913325e-3,7.909451147954532e-3,7.90701889535376e-3,7.904588036111007e-3,7.902158570226274e-3,7.899730497699561e-3,7.89730381853087e-3,7.894878532720195e-3,7.892436967380673e-3,7.889989543063936e-3,7.887542957498135e-3,7.885097210683274e-3,7.882652302619348e-3,7.880208233306363e-3,7.877765002744314e-3,7.875322610933202e-3,7.872881057873031e-3,7.870440343563795e-3,7.868000468005499e-3,7.86556143119814e-3,7.863123233141719e-3,7.860685873836233e-3,7.85824935328169e-3,7.855813671478083e-3,7.853378828425413e-3,7.850944824123681e-3,7.848511658572886e-3,7.846079331773032e-3,7.843647843724112e-3,7.84121719442613e-3,7.83878738387909e-3,7.836358412082986e-3,7.833930279037817e-3,7.83150298474359e-3,7.829076529200299e-3,7.826650912407945e-3,7.82422613436653e-3,7.821802195076052e-3,7.819379094536514e-3,7.816956832747912e-3,7.814535409710248e-3,7.812114825423522e-3,7.8096950798877355e-3,7.807276173102885e-3,7.804858105068973e-3,7.8024408757859974e-3,7.800024485253962e-3,7.797608933472864e-3,7.795194220442702e-3,7.792780346163481e-3,7.790367310635195e-3,7.787955113857848e-3,7.785543755831439e-3,7.783133236555969e-3,7.780723556031434e-3,7.778314714257839e-3,7.775906711235181e-3,7.773499546963462e-3,7.77109322144268e-3,7.768687734672835e-3,7.766283086653931e-3,7.763879277385962e-3,7.761476306868932e-3,7.759074175102838e-3,7.756672882087686e-3,7.754272427823468e-3,7.75187281231019e-3,7.749474035547848e-3,7.747076097536445e-3,7.74467899827598e-3,7.742282737766452e-3,7.739887316007862e-3,7.737492733000211e-3,7.735098988743499e-3,7.732706083237723e-3,7.730314016482885e-3,7.727922788478984e-3,7.725532399226022e-3,7.723142848723998e-3,7.720754136972912e-3,7.718366263972765e-3,7.715979229723553e-3,7.713593034225281e-3,7.711207677477946e-3,7.708823159481549e-3,7.7064394802360894e-3,7.704056639741569e-3,7.701674637997985e-3,7.699293475005339e-3,7.696913150763632e-3,7.694533665272863e-3,7.69215501853303e-3,7.689777210544137e-3,7.68740024130618e-3,7.6850241108191615e-3,7.682644482024186e-3,7.680254557158443e-3,7.677865123389505e-3,7.675476180717373e-3,7.673087729142046e-3,7.670699768663523e-3,7.668312299281806e-3,7.665925320996893e-3,7.663538833808784e-3,7.661152837717481e-3,7.658767332722984e-3,7.65638231882529e-3,7.653997796024403e-3,7.651613764320318e-3,7.649230223713039e-3,7.6468471742025665e-3,7.644464615788897e-3,7.642082548472033e-3,7.639700972251974e-3,7.637319887128721e-3,7.634939293102271e-3,7.6325591901726265e-3,7.630179578339788e-3,7.627800457603754e-3,7.625421827964525e-3,7.6230436894221005e-3,7.62066604197648e-3,7.618288885627666e-3,7.615912220375655e-3,7.61353604622045e-3,7.611160363162051e-3,7.6087851712004564e-3,7.6064104703356655e-3,7.60403626056768e-3,7.601662541896499e-3,7.599289314322124e-3,7.596916577844553e-3,7.594546920819899e-3,7.592185535147668e-3,7.58982445137853e-3,7.587463654290447e-3,7.5851030839731845e-3,7.582742807811056e-3,7.580382825804065e-3,7.57802313795221e-3,7.575663744255494e-3,7.57330464471391e-3,7.570945839327465e-3,7.568587328096156e-3,7.566229111019985e-3,7.563871188098948e-3,7.561513559333049e-3,7.559156224722285e-3,7.556799184266659e-3,7.554442437966169e-3,7.552085985820816e-3,7.549729827830599e-3,7.547373963995519e-3,7.545018394315574e-3,7.542663118790768e-3,7.540308137421095e-3,7.537953450206562e-3,7.535599057147163e-3,7.533244958242902e-3,7.530891153493776e-3,7.528537642899788e-3,7.526184426460936e-3,7.523831504177218e-3,7.521478773122534e-3,7.519126166370396e-3,7.516773847418437e-3,7.514421816266656e-3,7.51207007291505e-3,7.5097186173636215e-3,7.507367449612371e-3,7.505016569661297e-3,7.502665977510399e-3,7.50031567315968e-3,7.4979656566091365e-3,7.49561592785877e-3,7.493266486908582e-3,7.49091733375857e-3,7.488568468408734e-3,7.486219890859077e-3,7.483871601109595e-3,7.481523599160292e-3,7.4791758850111635e-3,7.476828458662215e-3,7.474481320113442e-3,7.472134469364846e-3,7.4697879064164275e-3,7.4674416312681844e-3,7.465095643920119e-3,7.462749944372232e-3,7.46040453262452e-3,7.458059408676987e-3,7.45571457252963e-3,7.453370024182449e-3,7.4510257636354466e-3,7.44868179088862e-3,7.4463381059419725e-3,7.443994708795501e-3,7.441651599449206e-3,7.439308777903089e-3,7.436966244157146e-3,7.434623998211383e-3,7.432282040065795e-3,7.429940369720387e-3,7.427598987175154e-3,7.425257892430098e-3,7.42291708548522e-3,7.420576566340517e-3,7.418236334995993e-3,7.4158963914516445e-3,7.413556735707474e-3,7.41121736776348e-3,7.408878287619664e-3,7.406539495276023e-3,7.404200990732561e-3,7.401862773989276e-3,7.399524845046168e-3,7.397187203903235e-3,7.39484985056048e-3,7.392512785017903e-3,7.390176007275502e-3,7.387839517333278e-3,7.385503315191232e-3,7.383167400849363e-3,7.380831774307669e-3,7.378496435566155e-3,7.3761613846248155e-3,7.373826621483654e-3,7.3714921461426695e-3,7.369157958601862e-3,7.366824058861232e-3,7.364490446920777e-3,7.362157122780501e-3,7.359824086440403e-3,7.357491337900479e-3,7.355158877160735e-3,7.352826704221166e-3,7.350494819081774e-3,7.34816322174256e-3,7.3458319122035225e-3,7.3435008904646605e-3,7.341170156525978e-3,7.338839710387473e-3,7.336509552049141e-3,7.33417968151099e-3,7.331850098773015e-3,7.329520803835216e-3,7.3271917966975944e-3,7.324865978178573e-3,7.322547213827902e-3,7.320228881543189e-3,7.317910981324438e-3,7.315593513171646e-3,7.313276477084818e-3,7.310959873063948e-3,7.308643701109041e-3,7.306327961220094e-3,7.304012653397108e-3,7.301697777640081e-3,7.2993833339490164e-3,7.297069322323912e-3,7.294755742764769e-3,7.292442595271587e-3,7.290129879844365e-3,7.287817596483104e-3,7.285505745187804e-3,7.283194325958466e-3,7.280883338795087e-3,7.278572783697671e-3,7.276262660666213e-3,7.273952969700717e-3,7.271643710801183e-3,7.269334883967608e-3,7.267026489199993e-3,7.264718526498342e-3,7.2624109958626505e-3,7.260103897292919e-3,7.257797230789149e-3,7.25549099635134e-3,7.253185193979492e-3,7.250879823673604e-3,7.248574885433677e-3,7.246270379259711e-3,7.243966305151706e-3,7.241662663109661e-3,7.239359453133577e-3,7.237056675223455e-3,7.2347543293792916e-3,7.232452415601091e-3,7.230150933888851e-3,7.22784988424257e-3,7.2255492666622526e-3,7.223249081147895e-3,7.220949327699498e-3,7.218650006317061e-3,7.216351117000586e-3,7.21405265975007e-3,7.211754634565516e-3,7.209457041446925e-3,7.207159880394291e-3,7.2048631514076205e-3,7.202566854486909e-3,7.200270989632159e-3,7.197975556843371e-3,7.195680556120542e-3,7.193385987463675e-3,7.191091850872768e-3,7.1887981463478225e-3,7.186504873888838e-3,7.1842120334958135e-3,7.18191962516875e-3,7.179627648907648e-3,7.177336104712506e-3,7.175044992583325e-3,7.172754312520105e-3,7.170464064522847e-3,7.168174248591546e-3,7.165884864726209e-3,7.163595912926833e-3,7.161307393193417e-3,7.15901930552596e-3,7.156731649924466e-3,7.154444426388934e-3,7.152157634919361e-3,7.149871275515749e-3,7.147585348178098e-3,7.145299852906408e-3,7.143014789700678e-3,7.140730158560909e-3,7.138445959487101e-3,7.136162192479255e-3,7.133878857537369e-3,7.131595954661442e-3,7.129313483851477e-3,7.127031445107473e-3,7.12474983842943e-3,7.122468663817349e-3,7.120187921271229e-3,7.117907610791066e-3,7.115627732376868e-3,7.113348286028628e-3,7.1110692717463505e-3,7.108790689530033e-3,7.106512539379676e-3,7.10423482129528e-3,7.101957535276846e-3,7.099680681324371e-3,7.097404259437857e-3,7.095128269617306e-3,7.092852711862714e-3,7.090577586174083e-3,7.088302892551413e-3,7.086028630994704e-3,7.0837548015039555e-3,7.081481404079169e-3,7.079208438720341e-3,7.076935905427476e-3,7.074663804200571e-3,7.0723921350396264e-3,7.070120897944643e-3,7.06785009291562e-3,7.065579719952557e-3,7.063309779055457e-3,7.061040270224318e-3,7.058771193459137e-3,7.056502548759919e-3,7.054234336126662e-3,7.051966555559366e-3,7.049699207058028e-3,7.047432290622653e-3,7.0451658062532395e-3,7.042899753949784e-3,7.040634133712292e-3,7.03836894554076e-3,7.036104189435187e-3,7.033839865395577e-3,7.031575973421928e-3,7.0293125135142374e-3,7.027049485672512e-3,7.024786889896743e-3,7.022524726186937e-3,7.020289075991024e-3,7.018057499383536e-3,7.01582679455388e-3,7.013596961502058e-3,7.011368000228071e-3,7.009139910731917e-3,7.006912693013596e-3,7.00468634707311e-3,7.002460872910458e-3,7.000236270525638e-3,6.998012539918654e-3,6.9957896810895e-3,6.993567694038184e-3,6.9913465787646975e-3,6.989126335269048e-3,6.98690696355123e-3,6.984688463611247e-3,6.982470835449097e-3,6.980254079064782e-3,6.9780381944583e-3,6.975823181629652e-3,6.973609040578837e-3,6.971395771305855e-3,6.969183373810709e-3,6.966971848093395e-3,6.964761194153916e-3,6.962551411992269e-3,6.9603425016084575e-3,6.958134463002478e-3,6.955927296174334e-3,6.953721001124021e-3,6.951515577851544e-3,6.949311026356901e-3,6.94710734664009e-3,6.944904538701112e-3,6.942702602539971e-3,6.9405015381566616e-3,6.938301345551187e-3,6.936102024723545e-3,6.933903575673738e-3,6.931705998401763e-3,6.929509292907622e-3,6.927313459191315e-3,6.925118497252843e-3,6.922924407092203e-3,6.9207311887093965e-3,6.918538842104425e-3,6.9163473672772865e-3,6.914156764227983e-3,6.911967032956512e-3,6.909778173462875e-3,6.907590185747071e-3,6.905403069809103e-3,6.903216825648966e-3,6.901031453266664e-3,6.898846952662196e-3,6.89666332383556e-3,6.894480566786759e-3,6.892298681515791e-3,6.890117668022658e-3,6.887937526307357e-3,6.885758256369892e-3,6.88357985821026e-3,6.88140233182846e-3,6.879225677224495e-3,6.877049894398363e-3,6.874874983350067e-3,6.8727009440796025e-3,6.870527776586972e-3,6.868355480872176e-3,6.866184056935212e-3,6.864013504776083e-3,6.861843824394789e-3,6.8596750157913266e-3,6.857507078965698e-3,6.855340013917904e-3,6.8531738206479426e-3,6.851008499155816e-3,6.848844049441523e-3,6.846680471505064e-3,6.844517765346438e-3,6.8423559309656445e-3,6.840194968362687e-3,6.838034877537562e-3,6.835875658490273e-3,6.833717311220814e-3,6.831559835729191e-3,6.829403232015401e-3,6.8272475000794456e-3,6.825092639921323e-3,6.822938651541034e-3,6.820785534938579e-3,6.818633290113957e-3,6.81648191706717e-3,6.814315573511503e-3,6.8121473354523735e-3,6.809980321994677e-3,6.807815554234763e-3,6.805652437584e-3,6.803490641165018e-3,6.801330164977816e-3,6.799171009022394e-3,6.797013173298754e-3,6.7948566578068924e-3,6.792701462546813e-3,6.790547587518512e-3,6.788395032721993e-3,6.786243798157255e-3,6.784093883824296e-3,6.781945289723118e-3,6.779798015853719e-3,6.7776520622161015e-3,6.775507428810263e-3,6.773364115636206e-3,6.77122212269393e-3,6.769081449983432e-3,6.766942097504717e-3,6.764804065257782e-3,6.762667353242625e-3,6.760531961459251e-3,6.758397889907656e-3,6.756265138587841e-3,6.7541337074998094e-3,6.752003596643555e-3,6.749874806019081e-3,6.747759683675448e-3,6.745646527125335e-3,6.7435349694148945e-3,6.741425010544128e-3,6.739316650513029e-3,6.737209889321608e-3,6.735104726969855e-3,6.7330011634577774e-3,6.730899198785372e-3,6.728798832952638e-3,6.726700065959577e-3,6.724602897806187e-3,6.722507328492469e-3,6.720413358018427e-3,6.718320986384055e-3,6.716230213589355e-3,6.714141039634329e-3,6.712053464518974e-3,6.709967488243292e-3,6.707883110807281e-3,6.705800332210945e-3,6.703719152454278e-3,6.701639571537287e-3,6.699561589459966e-3,6.697485206222318e-3,6.695410421824343e-3,6.693337236266039e-3,6.691265649547409e-3,6.68919566166845e-3,6.687127272629165e-3,6.6850604824295525e-3,6.68299529106961e-3,6.680931698549341e-3,6.678869704868745e-3,6.676809310027821e-3,6.674750514026571e-3,6.67269331686499e-3,6.670637718543083e-3,6.6685837190608496e-3,6.666531318418287e-3,6.664480516615397e-3,6.6624313136521805e-3,6.660383709528635e-3,6.6583377042447635e-3,6.656293297800563e-3,6.654250490196036e-3,6.6522092814311805e-3,6.6501696715059976e-3,6.648131660420487e-3,6.646095248174649e-3,6.644060434768483e-3,6.642027220201989e-3,6.639995604475169e-3,6.63796558758802e-3,6.6359371695405445e-3,6.63391035033274e-3,6.63188512996461e-3,6.629861508436151e-3,6.627839485747363e-3,6.6258190618982485e-3,6.623800236888807e-3,6.621782194026149e-3,6.619756843623389e-3,6.617733335114509e-3,6.615711626620151e-3,6.613693391119405e-3,6.61167707924629e-3,6.609662684165743e-3,6.607650205877765e-3,6.6056396443823565e-3,6.603630999679516e-3,6.601624271769246e-3,6.599619460651544e-3,6.597616566326411e-3,6.595615588793847e-3,6.593616528053851e-3,6.591619384106425e-3,6.589624156951567e-3,6.587630846589278e-3,6.5856394530195575e-3,6.583649976242407e-3,6.581662416257825e-3,6.579676773065812e-3,6.577693046666367e-3,6.5757112370594915e-3,6.5737313442451855e-3,6.571753368223447e-3,6.569777308994279e-3,6.56780316655768e-3,6.565830940913647e-3,6.563860632062185e-3,6.561892240003292e-3,6.55992827351283e-3,6.557975394468244e-3,6.556024714108463e-3,6.554076232433487e-3,6.552129949443316e-3,6.550185865137949e-3,6.548243979517389e-3,6.546304292581633e-3,6.54436680433068e-3,6.542431514764534e-3,6.540498423883193e-3,6.538567531686656e-3,6.536638838174925e-3,6.534712343347997e-3,6.532788047205876e-3,6.530865949748559e-3,6.528946050976048e-3,6.527028350888341e-3,6.525112849485438e-3,6.523199546767341e-3,6.521288442734049e-3,6.519379537385561e-3,6.517472830721879e-3,6.515568322743001e-3,6.513666013448928e-3,6.511765902839661e-3,6.509867990915198e-3,6.50797227767554e-3,6.5060787631206875e-3,6.504187447250639e-3,6.502298330065396e-3,6.500411411564958e-3,6.498526691749325e-3,6.496644170618496e-3,6.494763848172472e-3,6.4928857244112535e-3,6.49100979933484e-3,6.489136072943232e-3,6.487264545236428e-3,6.485395216214429e-3,6.4835280858772356e-3,6.481663154224847e-3,6.479800421257262e-3,6.477939886974484e-3,6.476081551376508e-3,6.474225414463339e-3,6.472371476234975e-3,6.470519736691415e-3,6.468670195832661e-3,6.46682285365871e-3,6.464977710169567e-3,6.463134765365227e-3,6.461294019245692e-3,6.459455471810961e-3,6.457619123061037e-3,6.4557849729959165e-3,6.453953021615601e-3,6.452123268920091e-3,6.450295714909385e-3,6.448470359583485e-3,6.446647202942389e-3,6.444826244986099e-3,6.443007485714612e-3,6.441190925127932e-3,6.439376563226055e-3,6.437564400008985e-3,6.435754435476719e-3,6.433946669629257e-3,6.432141102466602e-3,6.43033773398875e-3,6.4285365641957035e-3,6.426737593087463e-3,6.424940820664027e-3,6.4231462469253936e-3,6.4213538718715674e-3,6.419563695502546e-3,6.417775717818329e-3,6.415989938818917e-3,6.41420635850431e-3,6.412424976874508e-3,6.41064579392951e-3,6.408868809669318e-3,6.40710913944489e-3,6.405356114115486e-3,6.403605753180583e-3,6.4018580566401785e-3,6.400113024494273e-3,6.398370656742866e-3,6.396630953385962e-3,6.394893914423554e-3,6.393159539855648e-3,6.39142782968224e-3,6.389698783903332e-3,6.387972402518924e-3,6.386248685529015e-3,6.384527632933606e-3,6.382809244732696e-3,6.381093520926286e-3,6.379380461514374e-3,6.377670066496963e-3,6.3759623358740514e-3,6.3742572696456395e-3,6.372554867811727e-3,6.3708551303723136e-3,6.3691580573273995e-3,6.3674636486769865e-3,6.365771904421073e-3,6.364082824559657e-3,6.362396409092741e-3,6.360712658020326e-3,6.359031571342409e-3,6.357353149058993e-3,6.355677391170075e-3,6.3540042976756575e-3,6.352333868575739e-3,6.35066610387032e-3,6.349001003559401e-3,6.347338567642982e-3,6.34567879612106e-3,6.34402168899364e-3,6.342367246260718e-3,6.340715467922298e-3,6.339066353978376e-3,6.337419904428953e-3,6.3357761192740294e-3,6.334134998513606e-3,6.332496542147683e-3,6.330860750176259e-3,6.329227622599334e-3,6.3275971594169075e-3,6.325969360628981e-3,6.3243442262355554e-3,6.322721756236629e-3,6.321101950632201e-3,6.319484809422273e-3,6.3178703326068454e-3,6.316258520185917e-3,6.3146493721594876e-3,6.3130428885275576e-3,6.311439069290129e-3,6.309837914447198e-3,6.308239423998768e-3,6.306643597944835e-3,6.305050436285402e-3,6.303459939020471e-3,6.301872106150038e-3,6.300286937674105e-3,6.29870443359267e-3,6.2971245939057365e-3,6.2955474186133014e-3,6.2939729077153665e-3,6.29240106121193e-3,6.290831879102994e-3,6.289265361388558e-3,6.287701508068621e-3,6.286140319143182e-3,6.284581794612245e-3,6.283025934475806e-3,6.281472738733867e-3,6.279922207386428e-3,6.278374340433488e-3,6.276829137875048e-3,6.275286599711106e-3,6.273754341043804e-3,6.272238574607068e-3,6.270725988326506e-3,6.26921658220212e-3,6.26771035623391e-3,6.2662073104218724e-3,6.264707444766013e-3,6.263210759266328e-3,6.261717253922817e-3,6.2602269287354816e-3,6.258739783704321e-3,6.257255818829337e-3,6.255775034110527e-3,6.254297429547892e-3,6.252823005141433e-3,6.251351760891149e-3,6.249883696797039e-3,6.248418812859105e-3,6.246957109077346e-3,6.245498585451762e-3,6.2440432419823555e-3,6.242591078669122e-3,6.2411420955120625e-3,6.23969629251118e-3,6.238253669666472e-3,6.236814226977938e-3,6.235377964445583e-3,6.233944882069399e-3,6.2325149798493915e-3,6.231088257785559e-3,6.2296647158779014e-3,6.228244354126421e-3,6.226827172531114e-3,6.2254131710919825e-3,6.224002349809026e-3,6.2225947086822445e-3,6.221190247711639e-3,6.219788966897207e-3,6.218390866238952e-3,6.21699594573687e-3,6.215604205390965e-3,6.214215645201236e-3,6.21283026516768e-3,6.2114480652903e-3,6.210069045569096e-3,6.208693206004065e-3,6.2073205465952115e-3,6.20595106734253e-3,6.2045847682460275e-3,6.203221649305698e-3,6.201861710521544e-3,6.200504951893566e-3,6.199151373421761e-3,6.197800975106133e-3,6.196453756946679e-3,6.1951097189434e-3,6.193768861096298e-3,6.19243118340537e-3,6.191096685870617e-3,6.18976536849204e-3,6.188437231269637e-3,6.18711227420341e-3,6.185790497293357e-3,6.18447190053948e-3,6.1831564839417786e-3,6.181844247500253e-3,6.1805351912149e-3,6.1792293150857245e-3,6.177926619112723e-3,6.1766271032958975e-3,6.175330767635245e-3,6.174037612130769e-3,6.17274763678247e-3,6.171460841590344e-3,6.170177226554393e-3,6.1688967916746175e-3,6.167619536951018e-3,6.166345462383593e-3,6.165074567972344e-3,6.163806853717268e-3,6.162542319618369e-3,6.161280965675644e-3,6.160043101249522e-3,6.158810396684038e-3,6.157581401118292e-3,6.1563561145522834e-3,6.155134536986013e-3,6.153916668419479e-3,6.1527025088526826e-3,6.151492058285626e-3,6.1502853167183045e-3,6.149082284150721e-3,6.1478829605828775e-3,6.146687346014771e-3,6.145495440446401e-3,6.144307243877769e-3,6.143122756308875e-3,6.141941977739718e-3,6.1407649081702985e-3,6.139591547600617e-3,6.138421896030674e-3,6.137255953460468e-3,6.13609371989e-3,6.134935195319269e-3,6.1337803797482755e-3,6.132629273177021e-3,6.131481875605503e-3,6.130338187033723e-3,6.1291982074616795e-3,6.128061936889375e-3,6.126929375316809e-3,6.125800522743978e-3,6.124675379170887e-3,6.123553944597534e-3,6.122436219023917e-3,6.121322202450039e-3,6.120211894875898e-3,6.119105296301494e-3,6.1180024067268276e-3,6.1169032261519e-3,6.115807754576709e-3,6.114715992001257e-3,6.113627938425542e-3,6.112543593849565e-3,6.111462958273325e-3,6.110386031696823e-3,6.109312814120058e-3,6.108243305543032e-3,6.1071775059657425e-3,6.106115415388191e-3,6.105057033810377e-3,6.104002361232302e-3,6.102951397653962e-3,6.101904143075362e-3,6.100860597496499e-3,6.099820760917373e-3,6.098784633337986e-3,6.097752214758336e-3,6.096723505178423e-3,6.095698504598249e-3,6.0946772130178115e-3,6.093659630437113e-3,6.09264575685615e-3,6.091635592274926e-3,6.090629136693439e-3,6.08962639011169e-3,6.088627352529679e-3,6.0876320239474065e-3,6.0866404043648705e-3,6.085652493782072e-3,6.084668292199011e-3,6.083687799615689e-3,6.082711016032104e-3,6.081737941448257e-3,6.080768575864147e-3,6.079802919279774e-3,6.07884097169514e-3,6.077882733110243e-3,6.0769282035250845e-3,6.075977382939663e-3,6.075030271353978e-3,6.0740868687680334e-3,6.073147175181823e-3,6.072221816332241e-3,6.0713110072338925e-3,6.070404421693117e-3,6.069502059709916e-3,6.068603921284291e-3,6.0677100064162395e-3,6.066820315105763e-3,6.065934847352863e-3,6.065053603157535e-3,6.064176582519783e-3,6.063303785439606e-3,6.062435211917003e-3,6.061570861951975e-3,6.060710735544521e-3,6.059854832694642e-3,6.059003153402339e-3,6.058155697667608e-3,6.057312465490453e-3,6.056473456870874e-3,6.055638671808868e-3,6.054808110304437e-3,6.0539817723575815e-3,6.0531596579683e-3,6.052341767136593e-3,6.05152809986246e-3,6.050718656145903e-3,6.0499134359869216e-3,6.049112439385513e-3,6.04831566634168e-3,6.047523116855421e-3,6.046734790926737e-3,6.045950688555629e-3,6.045170809742094e-3,6.044395154486134e-3,6.043623722787748e-3,6.042856514646937e-3,6.042093530063701e-3,6.041334769038041e-3,6.040580231569954e-3,6.039829917659442e-3,6.039083827306506e-3,6.038341960511143e-3,6.037604317273355e-3,6.036870897593142e-3,6.036141701470504e-3,6.0354167289054395e-3,6.034695979897951e-3,6.033979454448037e-3,6.033267152555698e-3,6.032559074220932e-3,6.031855219443742e-3,6.031155588224126e-3,6.030460180562086e-3,6.02976899645762e-3,6.029082035910728e-3,6.0283992989214105e-3,6.027720785489669e-3,6.027046495615502e-3,6.026376429298908e-3,6.02571058653989e-3,6.025048967338448e-3,6.024391571694578e-3,6.023738399608285e-3,6.023089451079565e-3,6.02244472610842e-3,6.02180422469485e-3,6.021167946838855e-3,6.020535892540434e-3,6.019908061799588e-3,6.0192844546163166e-3,6.01866507099062e-3,6.018049910922498e-3,6.017438974411951e-3,6.016832261458978e-3,6.01622977206358e-3,6.015631506225758e-3,6.015037463945509e-3,6.014447645222835e-3,6.013862050057736e-3,6.013280678450212e-3,6.012703530400261e-3,6.012132138936006e-3,6.011583984710302e-3,6.011040551663631e-3,6.010501839795988e-3,6.009967849107377e-3,6.009438579597797e-3,6.008914031267247e-3,6.008394204115727e-3,6.007879098143238e-3,6.007368713349781e-3,6.006863049735354e-3,6.0063621072999574e-3,6.005865886043592e-3,6.005374385966256e-3,6.004887607067951e-3,6.004405549348678e-3,6.003928212808435e-3,6.003455597447222e-3,6.00298770326504e-3,6.002524530261889e-3,6.002066078437768e-3,6.001612347792678e-3,6.001163338326619e-3,6.000717951975847e-3,6.000261827855364e-3,5.999810535193378e-3,5.999363960315568e-3,5.998924049699508e-3,5.998489068477853e-3,5.998058976304001e-3,5.997633773177951e-3,5.997213459099703e-3,5.996798034069258e-3,5.996387498086616e-3,5.995981851151777e-3,5.995581093264739e-3,5.995185224425504e-3,5.994794244634072e-3,5.994408153890443e-3,5.994026952194614e-3,5.99365063954659e-3,5.993279215946368e-3,5.992912681393948e-3,5.992551035889332e-3,5.992194279432516e-3,5.9918424120235046e-3,5.991495433662294e-3,5.991153344348886e-3,5.990816144083281e-3,5.990487605514144e-3,5.990165491736091e-3,5.989848465028873e-3,5.989536525392489e-3,5.989229672826943e-3,5.988927907332233e-3,5.988631228908356e-3,5.988339637555316e-3,5.988053133273111e-3,5.987771716061744e-3,5.987495385921211e-3,5.987224142851513e-3,5.986957986852652e-3,5.986696917924626e-3,5.986440936067436e-3,5.986190041281081e-3,5.985944233565562e-3,5.985703512920878e-3,5.9854678793470305e-3,5.98523733284402e-3,5.985011873411842e-3,5.984791501050502e-3,5.984576215759997e-3,5.984366017540328e-3,5.984160906391493e-3,5.9839608823134965e-3,5.983765945306333e-3,5.983576095370006e-3,5.983391332504515e-3,5.983211656709859e-3,5.98303706798604e-3,5.982867566333056e-3,5.982703151750907e-3,5.982543824239593e-3,5.982389583799118e-3,5.982240430429476e-3,5.982096364130669e-3,5.9819573849026995e-3,5.9818234927455655e-3,5.9816946876592655e-3,5.981570969643803e-3,5.981452338699175e-3,5.981338794825383e-3,5.981230338022427e-3,5.981126968290305e-3,5.981028685629022e-3,5.980935490038571e-3,5.980847381518959e-3,5.980764360070181e-3,5.980686425692237e-3,5.980613578385131e-3,5.980549846264492e-3,5.980494216351933e-3,5.98044393767873e-3,5.98039901024488e-3,5.980359434050385e-3,5.980325209095247e-3,5.9802963353794624e-3,5.980272812903031e-3,5.980254641665957e-3,5.980241821668237e-3,5.980234352909872e-3,5.980232235390862e-3,5.980235469111207e-3,5.980244054070907e-3,5.980257990269961e-3,5.98027727770837e-3,5.980301916386134e-3,5.980331906303252e-3,5.980367247459727e-3,5.9804079398555554e-3,5.980453983490738e-3,5.980505378365276e-3,5.980562124479169e-3,5.980624221832418e-3,5.980691670425022e-3,5.980764470256978e-3,5.980842621328291e-3,5.980926123638958e-3,5.9810149771889805e-3,5.981109181978357e-3,5.9812087380070895e-3,5.9813136452751756e-3,5.981423903782617e-3,5.981539513529414e-3,5.9816604745155655e-3,5.981786786741071e-3,5.981918450205932e-3,5.982055464910149e-3,5.982197830853719e-3,5.982345548036645e-3,5.982498616458925e-3,5.98265703612056e-3,5.98282080702155e-3,5.982989929161896e-3,5.983164402541595e-3,5.98334422716065e-3,5.9835294030190595e-3,5.983719930116823e-3,5.983915808453943e-3,5.984117038030417e-3,5.9843236188462465e-3,5.984538896744511e-3,5.9847639178384916e-3,5.984994581977104e-3,5.98523088916035e-3,5.985472839388229e-3,5.985720432660741e-3,5.9859736689778864e-3,5.986232548339665e-3,5.986497070746076e-3,5.986767236197121e-3,5.9870430446928e-3,5.987324496233111e-3,5.987611590818055e-3,5.987904328447632e-3,5.988202709121844e-3,5.988506732840688e-3,5.988816399604165e-3,5.989131709412275e-3,5.989452662265019e-3,5.989779258162395e-3,5.990111497104406e-3,5.990449379091048e-3,5.990792904122325e-3,5.991142072198234e-3,5.9914968833187756e-3,5.991857337483952e-3,5.9922234346937615e-3,5.9925951749482025e-3,5.9929725582472775e-3,5.9933555845909856e-3,5.9937442539793285e-3,5.994138566412303e-3,5.994538521889911e-3,5.994944120412151e-3,5.995355361979027e-3,5.995772246590533e-3,5.996194774246673e-3,5.9966229449474485e-3,5.997056758692856e-3,5.997496215482895e-3,5.997941315317568e-3,5.998392058196874e-3,5.998848444120815e-3,5.999310473089388e-3,5.999778145102592e-3,6.000251460160432e-3,6.0007304182629045e-3,6.001215019410009e-3,6.0017052636017485e-3,6.00220115083812e-3,6.002702681119125e-3,6.003212139391856e-3,6.003732810613871e-3,6.004259475882371e-3,6.004792138180632e-3,6.005330800491933e-3,6.005875465799552e-3,6.006426137086766e-3,6.006982817336855e-3,6.007545509533094e-3,6.008114216658765e-3,6.008688941697142e-3,6.009269687631507e-3,6.009856457445136e-3,6.010449254121307e-3,6.011048080643297e-3,6.011652939994387e-3,6.0122638351578555e-3,6.012880769116975e-3,6.013503744855029e-3,6.014132765355293e-3,6.014767833601047e-3,6.015408952575569e-3,6.016056125262134e-3,6.016709354644023e-3,6.017368643704512e-3,6.018033995426882e-3,6.01870541279441e-3,6.019382898790371e-3,6.020066456398047e-3,6.020756088600713e-3,6.0214517983816504e-3,6.022153588724135e-3,6.022861462611445e-3,6.023575423026859e-3,6.024295472953657e-3,6.025021615375112e-3,6.0257538532745075e-3,6.026492189635118e-3,6.027236627440224e-3,6.027987169673101e-3,6.028743819317029e-3,6.029506579355286e-3,6.030275452771149e-3,6.031050442547896e-3,6.031831551668807e-3,6.03261878311716e-3,6.03341213987623e-3,6.034211624929298e-3,6.03501724125964e-3,6.035828991850536e-3,6.036646879685263e-3,6.037470907747099e-3,6.038301079019324e-3,6.0391373964852136e-3,6.0399798631280465e-3,6.040828481931101e-3,6.041683255877656e-3,6.042544187950988e-3,6.043411281134376e-3,6.044284538411097e-3,6.0451639627644325e-3,6.046049557177657e-3,6.046941324634049e-3,6.047839268116888e-3,6.048743390609451e-3,6.0496536950950175e-3,6.050570184556864e-3,6.051492861978269e-3,6.05242173034251e-3,6.053356792632866e-3,6.054298051832615e-3,6.055245510925036e-3,6.056199172893404e-3,6.057159040721e-3,6.058125117391102e-3,6.0590974058869875e-3,6.0600759091919325e-3,6.061060630289219e-3,6.062051572162122e-3,6.06304873779392e-3,6.0640521301678916e-3,6.065061752267316e-3,6.0660776070754685e-3,6.06710543863293e-3,6.068139902255963e-3,6.069180824681727e-3,6.0702282114693685e-3,6.071282068178027e-3,6.072342400366848e-3,6.073409213594971e-3,6.07448251342154e-3,6.075562305405698e-3,6.076648595106585e-3,6.077741388083345e-3,6.078840689895121e-3,6.0799465061010536e-3,6.081058842260287e-3,6.0821777039319624e-3,6.083303096675223e-3,6.084435026049212e-3,6.08557349761307e-3,6.08671851692594e-3,6.087870089546963e-3,6.089028221035285e-3,6.090192916950045e-3,6.091364182850388e-3,6.092542024295454e-3,6.093726446844387e-3,6.094917456056329e-3,6.096115057490421e-3,6.09731925670581e-3,6.0985300592616325e-3,6.099747470717034e-3,6.100971496631156e-3,6.102202142563142e-3,6.103439414072135e-3,6.104683316717274e-3,6.105933856057704e-3,6.1071910376525665e-3,6.108454867061006e-3,6.109725349842162e-3,6.111002491555179e-3,6.112286297759198e-3,6.113576774013362e-3,6.114873925876814e-3,6.116177758908695e-3,6.117488278668148e-3,6.118805490714318e-3,6.1201294006063426e-3,6.121460013903368e-3,6.122797336164533e-3,6.124141372948984e-3,6.125492129815862e-3,6.126849612324309e-3,6.128213826033466e-3,6.129584776502478e-3,6.130962469290487e-3,6.132346909956633e-3,6.133738104060061e-3,6.1351360571599125e-3,6.136540774815329e-3,6.137952262585455e-3,6.13937052602943e-3,6.1407955707064e-3,6.142227402175504e-3,6.143666025995887e-3,6.14511144772669e-3,6.146563672927056e-3,6.148022707156127e-3,6.149488555973045e-3,6.150961224936953e-3,6.152440719606992e-3,6.153927045542309e-3,6.1554202083020405e-3,6.156920213445333e-3,6.158427066531326e-3,6.159940773119164e-3,6.161461338767989e-3,6.162988769036944e-3,6.164523069485169e-3,6.166064245671809e-3,6.167612303156005e-3,6.169167247496901e-3,6.170729084253636e-3,6.172297818985356e-3,6.17387579116717e-3,6.175462099910721e-3,6.177055457484988e-3,6.178655871047063e-3,6.180263347754032e-3,6.181877894762983e-3,6.183499519231004e-3,6.185128228315183e-3,6.1867640291726105e-3,6.18840692896037e-3,6.190056934835553e-3,6.191714053955246e-3,6.193378293476537e-3,6.195049660556515e-3,6.196728162352266e-3,6.198413806020881e-3,6.200106598719446e-3,6.201806547605051e-3,6.20351365983478e-3,6.205227942565727e-3,6.206949402954972e-3,6.2086780481596104e-3,6.210413885336729e-3,6.2121569216434126e-3,6.213907164236751e-3,6.2156646202738315e-3,6.217429296911744e-3,6.219201201307576e-3,6.220980340618414e-3,6.222766722001345e-3,6.224560352613462e-3,6.226361239611848e-3,6.228169390153596e-3,6.229984811395788e-3,6.231807510495516e-3,6.233637494609867e-3,6.23547477089593e-3,6.237319346510791e-3,6.23917122861154e-3,6.2410304243552634e-3,6.242896940899052e-3,6.244770785399991e-3,6.246651965015168e-3,6.248540486901675e-3,6.250436358216594e-3,6.252339586117018e-3,6.2542501777600335e-3,6.25616814030273e-3,6.2580934809021915e-3,6.26002620671551e-3,6.261966324899771e-3,6.2639138426120655e-3,6.265868767009478e-3,6.2678311052491e-3,6.269800864488016e-3,6.271778051883316e-3,6.273762014538522e-3,6.275753328702965e-3,6.277751865465658e-3,6.279759119931756e-3,6.281774421615312e-3,6.2837971873241265e-3,6.285827417058198e-3,6.287865110817528e-3,6.289910268602115e-3,6.291962890411957e-3,6.294022976247059e-3,6.296090526107416e-3,6.298165539993031e-3,6.300248017903905e-3,6.302337959840035e-3,6.304435365801423e-3,6.306540235788066e-3,6.308652569799969e-3,6.310772367837129e-3,6.312899629899546e-3,6.315038696819909e-3,6.317185909513714e-3,6.319340825344356e-3,6.321503444311837e-3,6.323673766416157e-3,6.3258517916573165e-3,6.328037520035315e-3,6.330230951550151e-3,6.332432086201827e-3,6.33464092399034e-3,6.336857464915694e-3,6.339081708977886e-3,6.341313656176916e-3,6.343553306512786e-3,6.345800659985494e-3,6.34805571659504e-3,6.350318476341425e-3,6.3525889392246505e-3,6.354867105244714e-3,6.357152974401615e-3,6.359446546695357e-3,6.361747822125937e-3,6.364056800693355e-3,6.366373482397612e-3,6.368697867238708e-3,6.371029955216644e-3,6.373369746331416e-3,6.375717240583029e-3,6.3780724379714805e-3,6.380435338496769e-3,6.382805942158899e-3,6.385184248957866e-3,6.387570258893673e-3,6.389963971966318e-3,6.392365388175803e-3,6.394774507522125e-3,6.397191330005286e-3,6.399615855625287e-3,6.402048084382125e-3,6.404492504919026e-3,6.406946773143446e-3,6.40940906332441e-3,6.411879375461923e-3,6.414357709555982e-3,6.416844065606589e-3,6.419338443613742e-3,6.421840843577443e-3,6.424351265497691e-3,6.426869709374485e-3,6.429396175207827e-3,6.431930662997715e-3,6.434473172744149e-3,6.437023704447132e-3,6.439582258106661e-3,6.442148833722736e-3,6.444723431295359e-3,6.447306050824529e-3,6.4498966923102466e-3,6.452495355752511e-3,6.455102041151321e-3,6.457716748506679e-3,6.460339477818583e-3,6.462970229087036e-3,6.465609002312034e-3,6.468255797493581e-3,6.470910614631673e-3,6.4735734537263116e-3,6.476244314777499e-3,6.478923197785233e-3,6.4816101027495125e-3,6.48430502967034e-3,6.487007978547715e-3,6.489718949381636e-3,6.4924379421721036e-3,6.49516495691912e-3,6.497899993622682e-3,6.500643052282791e-3,6.503394132899447e-3,6.506156868040648e-3,6.508931445144737e-3,6.511714405879626e-3,6.514505750245314e-3,6.517305478241803e-3,6.520113589869092e-3,6.522930085127182e-3,6.52575496401607e-3,6.528588226535761e-3,6.531429872686249e-3,6.534279902467539e-3,6.5371383158796285e-3,6.540005112922519e-3,6.542880293596208e-3,6.545763857900698e-3,6.548655805835989e-3,6.5515561374020785e-3,6.554464852598968e-3,6.557381951426659e-3,6.560307433885149e-3,6.56324129997444e-3,6.566183549694529e-3,6.569134183045422e-3,6.5720932000271105e-3,6.575060600639601e-3,6.578036384882894e-3,6.581020552756984e-3,6.584013104261876e-3,6.587014039397566e-3,6.590023358164058e-3,6.5930410605613485e-3,6.59606714658944e-3,6.5991016162483315e-3,6.602144469538023e-3,6.605195706458514e-3,6.608255327009807e-3,6.611323331191899e-3,6.6143997190047914e-3,6.617484490448483e-3,6.620580398858613e-3,6.623691264347283e-3,6.626811029659393e-3,6.629939699068002e-3,6.63307727684618e-3,6.63622376726699e-3,6.639379174603496e-3,6.642543503128761e-3,6.645716757115853e-3,6.648898940837834e-3,6.652090058567769e-3,6.655290114578724e-3,6.658499113143763e-3,6.661717058535948e-3,6.664943955028348e-3,6.668179806894024e-3,6.671424618406042e-3,6.674678393837467e-3,6.677941137461362e-3,6.681212853550792e-3,6.684493546378824e-3,6.687783220218519e-3,6.6910818793429454e-3,6.694389528025164e-3,6.697706170538241e-3,6.701031811155242e-3,6.70436645414923e-3,6.7077101037932695e-3,6.711062764360426e-3,6.714424440123764e-3,6.717795135356348e-3,6.721174854331242e-3,6.724563601321512e-3,6.727961380600221e-3,6.731368196440432e-3,6.734784053115215e-3,6.7382089548976305e-3,6.741642906060743e-3,6.745085910877618e-3,6.74853797362132e-3,6.751999098564914e-3,6.755469289981464e-3,6.758948552144034e-3,6.762436889325691e-3,6.765934305799497e-3,6.769440805838517e-3,6.772956393715815e-3,6.776481073704458e-3,6.78001485007751e-3,6.7835577271080335e-3,6.787109709069095e-3,6.790670800233757e-3,6.794241004875088e-3,6.797820327266147e-3,6.801408771680003e-3,6.80500634238972e-3,6.80861304366836e-3,6.812228879788991e-3,6.815853855024675e-3,6.819487973648478e-3,6.823131239933464e-3,6.826783658152695e-3,6.8304452325792415e-3,6.834115967486162e-3,6.837795867146527e-3,6.841484935833396e-3,6.845183177819836e-3,6.84889059737891e-3,6.852607198783686e-3,6.856332986307223e-3,6.86006796422259e-3,6.8638121368028516e-3,6.86756550832107e-3,6.871336918986456e-3,6.875118325107112e-3,6.8789093292684015e-3,6.88270994094193e-3,6.886517803786309e-3,6.890329520806643e-3,6.8941505910958085e-3,6.897981411858024e-3,6.9018236930234594e-3,6.905675603786999e-3,6.909537144148641e-3,6.913408314108386e-3,6.917289113666235e-3,6.921179542822188e-3,6.925079601576244e-3,6.928989289928406e-3,6.932908607878668e-3,6.936837555427036e-3,6.940776132573506e-3,6.944724339318081e-3,6.948682175660758e-3,6.952649641601539e-3,6.956627817847116e-3,6.960620158058694e-3,6.964622442888231e-3,6.96863467233572e-3,6.972656846401163e-3,6.9766889650845635e-3,6.980731028385917e-3,6.9847830363052275e-3,6.9888449888424915e-3,6.99291688599771e-3,6.996998727770885e-3,7.001090514162014e-3,7.005192245171098e-3,7.009303920798137e-3,7.0134255410431315e-3,7.0175571059060814e-3,7.021698615386983e-3,7.0258500694858434e-3,7.030011468202657e-3,7.034182811537426e-3,7.03836409949015e-3,7.042555332060829e-3,7.046756509249463e-3,7.050967631056052e-3,7.055188697480597e-3,7.059419708523094e-3,7.063660664183547e-3,7.067911564461958e-3,7.0721724093583205e-3,7.07644319887264e-3,7.0807239330049135e-3,7.085014611755141e-3,7.089315235123326e-3,7.093625803109464e-3,7.097946315713557e-3,7.1022836703549756e-3,7.106631746873807e-3,7.110990181209341e-3,7.115358973361577e-3,7.119738123330514e-3,7.124127631116154e-3,7.128527496718495e-3,7.13293772013754e-3,7.137358301373287e-3,7.141789240425734e-3,7.146230537294886e-3,7.150682191980738e-3,7.155144204483294e-3,7.15961657480255e-3,7.1640993029385095e-3,7.168592388891171e-3,7.173095832660534e-3,7.1776096342466e-3,7.182133793649367e-3,7.186668310868838e-3,7.19121318590501e-3,7.195768418757883e-3,7.200334009427461e-3,7.204909957913739e-3,7.20949626421672e-3,7.214092928336402e-3,7.218699950272787e-3,7.223317330025874e-3,7.227945067595663e-3,7.232583162982155e-3,7.237231616185349e-3,7.241890427205243e-3,7.246559596041841e-3,7.251239122695141e-3,7.255934683207487e-3,7.260643455059936e-3,7.2653630502372505e-3,7.2700934687394345e-3,7.274834710566485e-3,7.279586775718402e-3,7.284349664195187e-3,7.289123375996839e-3,7.2939079111233604e-3,7.2987032695747455e-3,7.3035094513510005e-3,7.308326456452123e-3,7.31315428487811e-3,7.317992936628967e-3,7.322842411704692e-3,7.327702710105282e-3,7.33257383183074e-3,7.337455776881065e-3,7.342348545256258e-3,7.347252136956319e-3,7.3521665519812466e-3,7.35709179033104e-3,7.362027852005701e-3,7.36697473700523e-3,7.371932445329628e-3,7.3769009769788915e-3,7.381880331953023e-3,7.386870510252021e-3,7.3918715118758875e-3,7.396883336824621e-3,7.40190598509822e-3,7.406939456696688e-3,7.411983751620025e-3,7.417038869868228e-3,7.422109342962018e-3,7.427196715798933e-3,7.432295569538153e-3,7.437405909949115e-3,7.44252774280126e-3,7.447661073864021e-3,7.452805908906839e-3,7.457962253699151e-3,7.463130114010396e-3,7.468309495610012e-3,7.473500404267434e-3,7.478702845752102e-3,7.483916825833453e-3,7.4891423502809265e-3,7.494379424863958e-3,7.499628055351988e-3,7.504888247514452e-3,7.510160007120789e-3,7.515443339940439e-3,7.520738251742836e-3,7.526044748297419e-3,7.531362835373628e-3,7.536692518740898e-3,7.542033804168668e-3,7.547386697426377e-3,7.552751204283461e-3,7.558127330509359e-3,7.563515081873509e-3,7.568914464145348e-3,7.574325483094314e-3,7.579748144489846e-3,7.585182454101383e-3,7.590628417698357e-3,7.596086041050214e-3,7.601555329926385e-3,7.607036290096312e-3,7.612528927329431e-3,7.618033247395179e-3,7.623549256062997e-3,7.62907695910232e-3,7.634616362282587e-3,7.640167471373237e-3,7.645730292143707e-3,7.651304830363433e-3,7.656891091801855e-3,7.6624890822284105e-3,7.668098807412538e-3,7.673720273123673e-3,7.679353485131255e-3,7.684998449204723e-3,7.690655171113514e-3,7.696323656627064e-3,7.702003911514814e-3,7.707695941546199e-3,7.7133997524906584e-3,7.71911535011763e-3,7.724842740196552e-3,7.730581928496861e-3,7.7363329207879965e-3,7.742095722839394e-3,7.747870340420494e-3,7.753656779300734e-3,7.759455045249551e-3,7.765265144036382e-3,7.7710870814306655e-3,7.776921897571187e-3,7.782777755448602e-3,7.7886459337120914e-3,7.794526445121168e-3,7.800419302435347e-3,7.806324518414144e-3,7.812242105817075e-3,7.818172077403653e-3,7.824114445933394e-3,7.830069224165816e-3,7.836036424860433e-3,7.842016060776755e-3,7.848008144674304e-3,7.854012689312592e-3,7.860029707451133e-3,7.866059211849446e-3,7.872101215267043e-3,7.87815573046344e-3,7.884222770198152e-3,7.890302347230694e-3,7.896394474320584e-3,7.902499164227333e-3,7.908616429710458e-3,7.914746283529476e-3,7.920888738443897e-3,7.927043807213242e-3,7.933211502597026e-3,7.939391837354757e-3,7.945584824245958e-3,7.95179047603014e-3,7.95800880546682e-3,7.964239825315514e-3,7.970483548335733e-3,7.976739987286997e-3,7.983009154928817e-3,7.989291064020715e-3,7.995585727322197e-3,8.001893157592784e-3,8.00821336759199e-3,8.014546370079331e-3,8.020892177814319e-3,8.027250803556473e-3,8.033622260065307e-3,8.040006560100335e-3,8.046403716421072e-3,8.052813741787035e-3,8.059236648957737e-3,8.065672450692698e-3,8.072121159751425e-3,8.078582788893443e-3,8.08505735087826e-3,8.09154485846539e-3,8.098045324414355e-3,8.104558761484665e-3,8.111085182435836e-3,8.117624600027386e-3,8.124177027018828e-3,8.130742476169675e-3,8.137320960239445e-3,8.143912491987653e-3,8.150517084173815e-3,8.157134749557444e-3,8.163765500898054e-3,8.170409350955166e-3,8.177066312488289e-3,8.183736398256942e-3,8.190423711700442e-3,8.197125680578893e-3,8.20384106125827e-3,8.21056987021303e-3,8.217312123917637e-3,8.224067838846558e-3,8.230837031474252e-3,8.237619718275184e-3,8.24441591572382e-3,8.251225640294619e-3,8.258048908462044e-3,8.264885736700563e-3,8.271736141484633e-3,8.278600139288723e-3,8.285477746587293e-3,8.292368979854806e-3,8.299273855565727e-3,8.30619239019452e-3,8.313124600215643e-3,8.320070502103564e-3,8.327030112332746e-3,8.33400344737765e-3,8.340990523712743e-3,8.347991357812484e-3,8.355005966151338e-3,8.362034365203767e-3,8.369076571444237e-3,8.376132601347208e-3,8.383202471387146e-3,8.390286198038513e-3,8.397383797775772e-3,8.404495287073386e-3,8.411620682405821e-3,8.418760000247535e-3,8.425913257072995e-3,8.433080469356665e-3,8.440261653573006e-3,8.44745682619648e-3,8.454666003701554e-3,8.461889202562689e-3,8.469126439254349e-3,8.476377730250994e-3,8.483643092027092e-3,8.490922541057105e-3,8.498216093815493e-3,8.505523766776723e-3,8.512845576415257e-3,8.520181539205559e-3,8.52753167162209e-3,8.534895990139315e-3,8.542274511231695e-3,8.549667251373697e-3,8.55707422703978e-3,8.564495454704411e-3,8.571930950842055e-3,8.579380731927167e-3,8.586844814434216e-3,8.594323214837666e-3,8.601815949611978e-3,8.609323035231615e-3,8.61684448817104e-3,8.62438032490472e-3,8.631930561907112e-3,8.639495215652685e-3,8.647074302615902e-3,8.654668419929167e-3,8.662277860538931e-3,8.669901848487144e-3,8.67754040121737e-3,8.685193536173166e-3,8.6928612707981e-3,8.700543622535735e-3,8.708240608829628e-3,8.715952247123347e-3,8.723678554860453e-3,8.731419549484507e-3,8.739175248439075e-3,8.746945669167715e-3,8.754730829113993e-3,8.76253074572147e-3,8.77034543643371e-3,8.778174918694273e-3,8.786019209946724e-3,8.793878327634626e-3,8.801752289201537e-3,8.809641112091026e-3,8.81754481374665e-3,8.825463411611976e-3,8.833396923130564e-3,8.841345365745976e-3,8.849308756901778e-3,8.857287114041526e-3,8.865280454608791e-3,8.87328879604713e-3,8.881312155800108e-3,8.889350551311284e-3,8.897404000024225e-3,8.90547251938249e-3,8.913556126829645e-3,8.92165483980925e-3,8.929768675764869e-3,8.937897652140061e-3,8.946041786378395e-3,8.954201095923427e-3,8.962375598218726e-3,8.970565310707848e-3,8.97877025083436e-3,8.986990436041823e-3,8.9952258837738e-3,9.003476611473854e-3,9.011742636585546e-3,9.02002397655244e-3,9.0283206488181e-3,9.036632670826083e-3,9.044960060019957e-3,9.053302833843284e-3,9.061661009739621e-3,9.070034605152539e-3,9.078423637525595e-3,9.086828124302353e-3,9.095248082926378e-3,9.103683530841228e-3,9.112134485490468e-3,9.12060096431766e-3,9.129082984766366e-3,9.137580564280151e-3,9.146093720302576e-3,9.154622470277204e-3,9.163166831647595e-3,9.171726821857315e-3,9.18030236414588e-3,9.188892353115511e-3,9.197497963643393e-3,9.20611921227555e-3,9.214756115558003e-3,9.223408690036782e-3,9.232076952257905e-3,9.240760918767401e-3,9.249460606111296e-3,9.258176030835608e-3,9.266907209486369e-3,9.2756541586096e-3,9.284416894751329e-3,9.293195434457575e-3,9.301989794274367e-3,9.310799990747727e-3,9.31962604042368e-3,9.328467959848255e-3,9.33732576556747e-3,9.346199474127353e-3,9.355089102073928e-3,9.363994665953222e-3,9.372916182311257e-3,9.381853667694057e-3,9.39080713864765e-3,9.399776611718057e-3,9.408762103451304e-3,9.417763630393417e-3,9.426781209090419e-3,9.435814856088335e-3,9.44486458793319e-3,9.453930421171007e-3,9.463012372347816e-3,9.472110458009633e-3,9.481224694702488e-3,9.490355098972407e-3,9.499501687365412e-3,9.508665384479436e-3,9.517847319321896e-3,9.527044860150425e-3,9.536258961642476e-3,9.54549095965822e-3,9.554739035231859e-3,9.564003188363389e-3,9.573283419052813e-3,9.582579727300136e-3,9.59189211310535e-3,9.601220576468457e-3,9.610565117389457e-3,9.619925735868352e-3,9.62930243190514e-3,9.638695205499821e-3,9.648104962204857e-3,9.657534331762571e-3,9.666980097648733e-3,9.676442259863343e-3,9.685920818406402e-3,9.695415773277904e-3,9.704927124477857e-3,9.714454872006256e-3,9.723999015863105e-3,9.733559556048398e-3,9.74313649256214e-3,9.752729825404328e-3,9.762339554574964e-3,9.77196568007405e-3,9.781608201901581e-3,9.791267120057557e-3,9.800942434541984e-3,9.810634145354857e-3,9.820342252496178e-3,9.830066755965946e-3,9.83980765576416e-3,9.849564951890825e-3,9.859338644345933e-3,9.86912873312949e-3,9.878935218241494e-3,9.88875809968195e-3,9.898597377450849e-3,9.908456223778445e-3,9.918332642104313e-3,9.928225756712617e-3,9.938135567603352e-3,9.94806207477652e-3,9.958005278232122e-3,9.967965177970158e-3,9.977941773990626e-3,9.987935066293528e-3,9.997945054878861e-3,1.0007971739746631e-2,1.001801512089683e-2,1.0028075198329465e-2,1.0038151972044532e-2,1.0048245442042032e-2,1.0058355608321965e-2,1.0068482470884332e-2,1.0078626029729134e-2,1.0088786284856367e-2,1.0098963236266034e-2,1.0109156883958132e-2,1.0119367227932663e-2,1.0129594268189629e-2,1.013983800472903e-2,1.015009843755086e-2,1.0160375566655127e-2,1.0170670536332279e-2,1.0180984578668019e-2,1.0191315567702126e-2,1.0201663503434596e-2,1.0212028385865433e-2,1.0222410214994634e-2,1.0232808990822205e-2,1.0243224713348138e-2,1.0253657382572438e-2,1.0264106998495103e-2,1.0274573561116137e-2,1.0285057070435533e-2,1.0295557526453294e-2,1.0306074929169424e-2,1.0316609278583919e-2,1.0327160574696776e-2,1.0337728817508003e-2,1.0348314007017594e-2,1.0358916143225552e-2,1.0369535226131875e-2,1.0380171255736563e-2,1.0390824232039615e-2,1.0401494155041036e-2,1.041218102474082e-2,1.0422884841138971e-2,1.0433605604235488e-2,1.0444343314030373e-2,1.0455100355976538e-2,1.0465874788446603e-2,1.0476666372888317e-2,1.0487475110505363e-2,1.0498301002501422e-2,1.0509144050080192e-2,1.0520004254445344e-2,1.0530881616800568e-2,1.0541776138349545e-2,1.0552687820295966e-2,1.0563616663843513e-2,1.0574562670195868e-2,1.0585525840556718e-2,1.0596506176129747e-2,1.0607503678118637e-2,1.0618518347727075e-2,1.0629550186158748e-2,1.0640599194617337e-2,1.0651665374306528e-2,1.0662748726430003e-2,1.067384925219145e-2,1.0684966952794554e-2,1.0696101829442995e-2,1.070725388334046e-2,1.0718423115690635e-2,1.0729609527697205e-2,1.074081312056385e-2,1.075203389549426e-2,1.0763271853692117e-2,1.0774526996361106e-2,1.078579932470491e-2,1.0797088839927213e-2,1.0808395543231706e-2,1.0819719435822066e-2,1.083106051890198e-2,1.0842418793675134e-2,1.085379426134521e-2,1.0865186923115895e-2,1.0876596780190873e-2,1.0888023833773828e-2,1.0899468085068444e-2,1.0910929535278408e-2,1.0922408185607402e-2,1.093390403725911e-2,1.0945417091437221e-2,1.0956947349345415e-2,1.0968494812187379e-2,1.0980059481166794e-2,1.099164135748735e-2,1.1003240442352727e-2,1.1014856736966613e-2,1.1026490242532688e-2,1.1038140960254643e-2,1.1049808891336157e-2,1.106149403698092e-2,1.107319639839261e-2,1.1084915976774912e-2,1.1096652773331515e-2,1.1108406789266103e-2,1.1120178025782362e-2,1.1131966484083967e-2,1.1143772165374615e-2,1.1155595070857983e-2,1.1167435201737758e-2,1.1179292559217624e-2,1.1191166069014772e-2,1.1203053627366422e-2,1.1214958224395527e-2,1.1226879858443018e-2,1.1238818527849817e-2,1.1250774230956861e-2,1.1262746966105075e-2,1.1274736731635385e-2,1.1286743525888725e-2,1.1298767347206022e-2,1.1310808193928202e-2,1.1322866064396198e-2,1.1334940956950937e-2,1.1347032869933346e-2,1.1359141801684352e-2,1.1371267750544891e-2,1.1383410714855888e-2,1.139557069295827e-2,1.1407747683192965e-2,1.1419941683900906e-2,1.1432152693423021e-2,1.1444380710100234e-2,1.145662573227348e-2,1.1468887758283686e-2,1.1481166786471776e-2,1.1493462815178684e-2,1.1505775842745336e-2,1.1518105867512663e-2,1.1530452887821594e-2,1.1542816902013054e-2,1.1555197908427975e-2,1.1567595905407287e-2,1.1580010891291915e-2,1.1592442864422788e-2,1.1604891823140838e-2,1.1617357765786991e-2,1.1629840690702177e-2,1.1642340596227324e-2,1.1654857480703362e-2,1.1667391342471219e-2,1.1679942179871821e-2,1.1692509991246103e-2,1.1705094774934987e-2,1.1717696529279406e-2,1.1730315252620287e-2,1.1742950943298561e-2,1.1755603599655157e-2,1.1768273220030998e-2,1.1780959802767017e-2,1.1793663346204143e-2,1.1806383848683304e-2,1.181912130854543e-2,1.183187572413145e-2,1.1844647093782287e-2,1.1857435415838877e-2,1.1870240688642147e-2,1.1883062910533022e-2,1.1895902079852435e-2,1.1908758194941312e-2,1.1921631254140584e-2,1.1934521255791178e-2,1.1947428198234024e-2,1.1960352079810051e-2,1.1973292898860186e-2,1.1986250653725357e-2,1.1999225342746495e-2,1.2012207606452675e-2,1.2025200373454474e-2,1.2038209366633487e-2,1.2051234573878643e-2,1.2064275983078871e-2,1.2077333582123094e-2,1.2090407358900246e-2,1.2103497301299245e-2,1.2116603397209024e-2,1.212972563451851e-2,1.214286400111663e-2,1.2156018484892306e-2,1.2169189073734472e-2,1.2182375755532052e-2,1.2195578518173973e-2,1.2208797349549163e-2,1.2222032237546547e-2,1.2235283170055053e-2,1.224855013496361e-2,1.2261833120161141e-2,1.227513211353658e-2,1.2288447102978847e-2,1.2301778076376871e-2,1.2315125021619579e-2,1.2328487926595902e-2,1.2341866779194764e-2,1.235526156730509e-2,1.2368672278815811e-2,1.238209890161585e-2,1.2395541423594138e-2,1.2408999832639602e-2,1.2422474116641167e-2,1.2435964263487758e-2,1.2449470261068307e-2,1.246299209727174e-2,1.2476529759986978e-2,1.2490083237102956e-2,1.2503652516508599e-2,1.2517237586092831e-2,1.2530838433744583e-2,1.2544455047352777e-2,1.2558087414806346e-2,1.2571735523994213e-2,1.2585399362805307e-2,1.2599078919128556e-2,1.2612774180852885e-2,1.262648513586722e-2,1.2640211772060492e-2,1.2653954077321623e-2,1.2667712039539545e-2,1.2681485646603185e-2,1.2695274886401466e-2,1.2709079746823317e-2,1.2722900215757664e-2,1.2736736281093435e-2,1.2750587930719558e-2,1.276445515252496e-2,1.277833793439857e-2,1.2792236264229309e-2,1.280615012990611e-2,1.2820079519317898e-2,1.2834024420353597e-2,1.2847984820902138e-2,1.286196070885245e-2,1.2875952072093456e-2,1.288995889851408e-2,1.2903958071366566e-2,1.2917970885611245e-2,1.2931998029086395e-2,1.2946039473447534e-2,1.2960095190350174e-2,1.297416515144984e-2,1.2988249328402042e-2,1.3002347692862301e-2,1.3016460216486137e-2,1.3030586870929065e-2,1.3044727627846607e-2,1.3058882458894276e-2,1.3073051335727589e-2,1.3087234230002067e-2,1.3101431113373224e-2,1.3115641957496585e-2,1.3129866734027659e-2,1.3144105414621968e-2,1.3158357970935031e-2,1.3172624374622365e-2,1.3186904597339483e-2,1.3201198610741911e-2,1.3215506386485158e-2,1.322982789622475e-2,1.3244163111616197e-2,1.3258512004315024e-2,1.3272874545976743e-2,1.3287250708256874e-2,1.3301640462810934e-2,1.3316043781294442e-2,1.3330460635362914e-2,1.3344890996671866e-2,1.3359334836876824e-2,1.3373792127633295e-2,1.3388262840596805e-2,1.3402746947422866e-2,1.3417244419767e-2,1.3431755229284723e-2,1.3446279347631556e-2,1.3460816746463005e-2,1.3475367397434603e-2,1.3489931272201857e-2,1.350450834242029e-2,1.3519098579745417e-2,1.3533701955832757e-2,1.3548318442337828e-2,1.3562948010916148e-2,1.3577590633223231e-2,1.3592246280914601e-2,1.3606914925645771e-2,1.3621596539072262e-2,1.3636291092849591e-2,1.3650998558633269e-2,1.3665718908078823e-2,1.3680452112841766e-2,1.3695198144577616e-2,1.370995697494189e-2,1.3724728575590112e-2,1.373951291817779e-2,1.3754309974360453e-2,1.3769119715793605e-2,1.3783942114132773e-2,1.3798777141033475e-2,1.3813624768151227e-2,1.3828484967141544e-2,1.384334809055572e-2,1.385820275146096e-2,1.3873068524841475e-2,1.3887945361830478e-2,1.3902833213561177e-2,1.3917732031166787e-2,1.3932641765780513e-2,1.3947562368535569e-2,1.3962493790565161e-2,1.3977435983002506e-2,1.3992388896980812e-2,1.4007352483633283e-2,1.4022326694093137e-2,1.4037311479493582e-2,1.4052306790967826e-2,1.4067312579649082e-2,1.4082328796670561e-2,1.409735539316547e-2,1.4112392320267023e-2,1.4127439529108428e-2,1.4142496970822895e-2,1.4157564596543637e-2,1.4172642357403863e-2,1.4187730204536777e-2,1.42028280890756e-2,1.4217935962153538e-2,1.42330537749038e-2,1.4248181478459597e-2,1.426331902395414e-2,1.4278466362520637e-2,1.42936234452923e-2,1.4308790223402342e-2,1.4323966647983969e-2,1.4339152670170396e-2,1.4354348241094824e-2,1.4369553311890475e-2,1.438476783369055e-2,1.4399991757628268e-2,1.4415225034836833e-2,1.4430467616449455e-2,1.444571945359935e-2,1.4460980497419722e-2,1.4476250699043784e-2,1.4491530009604748e-2,1.4506818380235821e-2,1.4522115762070216e-2,1.453742210624114e-2,1.455273736388181e-2,1.4568061486125428e-2,1.458339442410521e-2,1.4598736128954366e-2,1.46140865518061e-2,1.4629445643793633e-2,1.4644813356050168e-2,1.4660189639708913e-2,1.4675574445903087e-2,1.4690967725765891e-2,1.4706369430430542e-2,1.472177951103025e-2,1.473719791869822e-2,1.475262460456767e-2,1.4768059519771802e-2,1.4783502615443833e-2,1.479895384271697e-2,1.4814413152724425e-2,1.4829880496599404e-2,1.4845333877056806e-2,1.4860783559239931e-2,1.4876239635875624e-2,1.489170203592347e-2,1.4907170688343062e-2,1.4922645522093995e-2,1.4938126466135848e-2,1.495361344942822e-2,1.4969106400930705e-2,1.4984605249602887e-2,1.500010992440436e-2,1.5015620354294712e-2,1.5031136468233538e-2,1.5046658195180423e-2,1.5062185464094966e-2,1.5077718203936752e-2,1.5093256343665373e-2,1.5108799812240416e-2,1.512434853862148e-2,1.513990245176815e-2,1.5155461480640016e-2,1.5171025554196674e-2,1.5186594601397709e-2,1.5202168551202716e-2,1.5217747332571283e-2,1.5233330874463e-2,1.5248919105837463e-2,1.5264511955654257e-2,1.5280109352872976e-2,1.529571122645321e-2,1.531131750535455e-2,1.5326928118536583e-2,1.5342542994958906e-2,1.5358162063581107e-2,1.5373785253362776e-2,1.5389412493263505e-2,1.5405043712242885e-2,1.5420678839260503e-2,1.5436317803275956e-2,1.5451960533248831e-2,1.546760695813872e-2,1.548325700690521e-2,1.5498910608507898e-2,1.5514567691906369e-2,1.553022818606022e-2,1.5545892019929033e-2,1.5561559122472408e-2,1.557722942264993e-2,1.5592902849421192e-2,1.5608579331745783e-2,1.5624258798583295e-2,1.563994117889332e-2,1.5655626401635446e-2,1.5671314395769267e-2,1.5687005090254374e-2,1.570269841405035e-2,1.5718394296116798e-2,1.5734092665413296e-2,1.5749793450899444e-2,1.576549658153483e-2,1.5781201986279046e-2,1.579690959409168e-2,1.5812619333932326e-2,1.582833113476057e-2,1.5844044925536007e-2,1.585975949369405e-2,1.5875441827495493e-2,1.5891124342150835e-2,1.590680694268435e-2,1.592248953412031e-2,1.5938172021482986e-2,1.595385430979665e-2,1.5969536304085576e-2,1.5985217909374037e-2,1.6000899030686307e-2,1.601657957304665e-2,1.603225944147935e-2,1.604793854100867e-2,1.606361677665889e-2,1.6079294053454277e-2,1.6094970276419103e-2,1.6110645350577643e-2,1.6126319180954175e-2,1.6141991672572957e-2,1.6157662730458273e-2,1.6173332259634392e-2,1.618900016512559e-2,1.620466635195613e-2,1.6220330725150296e-2,1.6236001038268666e-2,1.625169525982886e-2,1.6267387198853022e-2,1.6283076342532597e-2,1.6298759620228892e-2,1.631444000364667e-2,1.6330117492785942e-2,1.63457920876467e-2,1.6361463788228947e-2,1.6377132594532686e-2,1.6392798506557917e-2,1.6408461524304634e-2,1.642412164777284e-2,1.6439778876962532e-2,1.6455433211873722e-2,1.6471069666039957e-2,1.648668550910204e-2,1.6502296544990067e-2,1.651790277370403e-2,1.653350419524394e-2,1.654910080960979e-2,1.6564692616801577e-2,1.658027961681931e-2,1.6595861809662982e-2,1.66114391953326e-2,1.662701177382816e-2,1.664257954514966e-2,1.6658142509297095e-2,1.667370066627048e-2,1.66892540160698e-2,1.6704802558695067e-2,1.6720346294146274e-2,1.673588522242342e-2,1.6751419343526502e-2,1.6766948657455538e-2,1.678247316421051e-2,1.679799286379142e-2,1.6813507756198276e-2,1.6829017841431076e-2,1.6844523119489814e-2,1.6860023590374494e-2,1.6875519254085113e-2,1.6891010110621676e-2,1.6906496159984182e-2,1.6921977402172623e-2,1.6937453837187012e-2,1.695292546502734e-2,1.6968379442158184e-2,1.6983786906527517e-2,1.699918632863664e-2,1.701457770848557e-2,1.7029961046074283e-2,1.70453363414028e-2,1.7060703594471104e-2,1.7076062805279207e-2,1.7091413973827106e-2,1.7106757100114802e-2,1.712209218414229e-2,1.7137419225909573e-2,1.715273822541665e-2,1.7168049182663524e-2,1.7183352097650192e-2,1.719864697037666e-2,1.7213933800842917e-2,1.7229212589048973e-2,1.7244483334994825e-2,1.7259746038680468e-2,1.727500070010591e-2,1.7290247319271142e-2,1.7305485896176174e-2,1.7320716430821e-2,1.733593892320562e-2,1.7351153373330038e-2,1.736635978119425e-2,1.7381558146798256e-2,1.7396748470142054e-2,1.741193075122565e-2,1.742710499004904e-2,1.7442271186612228e-2,1.7457428752015784e-2,1.7472517932709014e-2,1.74875954065876e-2,1.7502661173651544e-2,1.7517715233900836e-2,1.753275758733549e-2,1.7547788233955492e-2,1.7562807173760853e-2,1.757781440675157e-2,1.7592809932927642e-2,1.7607793752289068e-2,1.7622765864835847e-2,1.7637726270567984e-2,1.7652674969485478e-2,1.7667611961588323e-2,1.7682537246876524e-2,1.769745082535008e-2,1.7712352697008993e-2,1.7727242861853263e-2,1.7742121319882884e-2,1.7756988071097858e-2,1.7771843115498193e-2,1.778668645308388e-2,1.7801518083854925e-2,1.7816338007811322e-2,1.7831146224953076e-2,1.784594273528018e-2,1.7860727538792646e-2,1.787550063549046e-2,1.7890262025373634e-2,1.7905011708442164e-2,1.791974968469605e-2,1.7934475954135283e-2,1.79491406155624e-2,1.7963775660218777e-2,1.7978395099235715e-2,1.799299893261321e-2,1.8007587160351262e-2,1.8022159782449875e-2,1.8036716798909048e-2,1.8051258209728777e-2,1.806578401490907e-2,1.8080294214449916e-2,1.8094788808351324e-2,1.8109267796613288e-2,1.8123731179235814e-2,1.8138178956218894e-2,1.8152611127562536e-2,1.8167027693266738e-2,1.8181428653331496e-2,1.8195814007756817e-2,1.8210183756542694e-2,1.822453789968913e-2,1.8238876437196124e-2,1.8253199369063677e-2,1.826750669529179e-2,1.8281798415880464e-2,1.829607453082969e-2,1.831033504013948e-2,1.8324579943809826e-2,1.8338809241840736e-2,1.8353022934232202e-2,1.836722102098422e-2,1.8381403502096806e-2,1.8395570377569948e-2,1.8409688251551867e-2,1.842375927908936e-2,1.8437810933890287e-2,1.8451843215954646e-2,1.8465856125282436e-2,1.847984966187366e-2,1.8493823825728315e-2,1.850777861684641e-2,1.8521714035227933e-2,1.8535630080872886e-2,1.8549526753781274e-2,1.8563404053953094e-2,1.8577261981388347e-2,1.859110053608704e-2,1.8604919718049156e-2,1.861871952727471e-2,1.863249996376369e-2,1.864626102751611e-2,1.866000271853196e-2,1.8673725036811247e-2,1.868742798235396e-2,1.8701111555160115e-2,1.8714775755229694e-2,1.872842058256271e-2,1.8742046037159156e-2,1.875565211901904e-2,1.8769238828142354e-2,1.8782806164529098e-2,1.8796354128179277e-2,1.8809882719092893e-2,1.8823391937269937e-2,1.8836881782710414e-2,1.885033441227387e-2,1.8863724951152176e-2,1.8877092538818124e-2,1.8890437175271713e-2,1.890375886051295e-2,1.8917057594541823e-2,1.8930333377358343e-2,1.8943586208962505e-2,1.895681608935431e-2,1.8970023018533757e-2,1.898320699650085e-2,1.899636802325558e-2,1.900950609879796e-2,1.9022621223127978e-2,1.9035713396245636e-2,1.9048782618150944e-2,1.9061828888843894e-2,1.907485220832448e-2,1.9087852576592713e-2,1.910082999364859e-2,1.9113784459492106e-2,1.9126715974123267e-2,1.913962453754207e-2,1.915251014974852e-2,1.916537281074261e-2,1.9178212520524342e-2,1.919102927909372e-2,1.9203832593397033e-2,1.9216619444545262e-2,1.922938122951268e-2,1.9242113431721806e-2,1.9254813149817092e-2,1.9267486511751426e-2,1.9280133517524806e-2,1.929275416713724e-2,1.9305348460588716e-2,1.9317916397879248e-2,1.9330457979008828e-2,1.9342973203977456e-2,1.935546207278513e-2,1.9367924585431854e-2,1.9380360741917634e-2,1.939277054224246e-2,1.9405153986406336e-2,1.9417511074409255e-2,1.9429841806251225e-2,1.9442146181932247e-2,1.9454405528768006e-2,1.9466629956968635e-2,1.947882629066368e-2,1.949099452985313e-2,1.9503134674536998e-2,1.951524672471527e-2,1.9527330680387964e-2,1.9539386541555064e-2,1.9551414308216573e-2,1.9563413980372504e-2,1.9575385558022837e-2,1.9587329041167584e-2,1.9599244429806748e-2,1.961113172394032e-2,1.9622990923568305e-2,1.9634822028690706e-2,1.9646625039307513e-2,1.9658399955418734e-2,1.9670146777024368e-2,1.9681865504124412e-2,1.969355613671887e-2,1.9705218674807738e-2,1.971685311839102e-2,1.9728459467468713e-2,1.9740037722040818e-2,1.975158788210734e-2,1.9763109947668268e-2,1.9774603918723606e-2,1.9786069795273364e-2,1.979748235529606e-2,1.980886023566081e-2,1.9820208006346145e-2,1.9831525667352065e-2,1.9842813218678576e-2,1.9854070660325674e-2,1.9865297992293363e-2,1.987649521458163e-2,1.9887662327190494e-2,1.9898799330119947e-2,1.9909906223369984e-2,1.9920983006940608e-2,1.9932029680831822e-2,1.9943046245043623e-2,1.995403269957601e-2,1.996498904442899e-2,1.9975915279602557e-2,1.998681140509671e-2,1.999767742091145e-2,2.0008513327046777e-2,2.00193191235027e-2,2.0030094810279203e-2,2.00408403873763e-2,2.0051555854793977e-2,2.0062241212532247e-2,2.0072896460591103e-2,2.008352159897055e-2,2.0094116627670584e-2,2.0104681546691202e-2,2.0115190437188464e-2,2.012566632545127e-2,2.013611029204002e-2,2.014652233695471e-2,2.015690246019534e-2,2.0167250661761907e-2,2.0177566941654415e-2,2.018785129987287e-2,2.019810373641726e-2,2.0208324251287584e-2,2.021851284448386e-2,2.022866951600607e-2,2.0238794265854218e-2,2.024888709402831e-2,2.025894800052834e-2,2.0268976985354313e-2,2.0278974048506225e-2,2.0288939189984076e-2,2.029887240978787e-2,2.03087737079176e-2,2.031864308437327e-2,2.032848053915488e-2,2.0338286072262436e-2,2.0348059683695928e-2,2.0357801373455362e-2,2.036751114154073e-2,2.0377188987952044e-2,2.03868349126893e-2,2.039644744714659e-2,2.0406009271232876e-2,2.0415537824679763e-2,2.0425033107487254e-2,2.0434495119655345e-2,2.044392386118404e-2,2.045331933207334e-2,2.0462681532323234e-2,2.0472010461933733e-2,2.0481306120904836e-2,2.0490568509236542e-2,2.049979762692885e-2,2.050899347398176e-2,2.0518156050395274e-2,2.0527285356169385e-2,2.05363813913041e-2,2.054544415579942e-2,2.055447364965534e-2,2.0563469872871866e-2,2.0572432825448985e-2,2.0581362507386715e-2,2.0590258918685045e-2,2.0599122059343975e-2,2.060795192936351e-2,2.0616748528743643e-2,2.0625511857484378e-2,2.063424191558572e-2,2.064293870304766e-2,2.0651602219870207e-2,2.0660230113570963e-2,2.0668814316470784e-2,2.0677364404730968e-2,2.0685880378351503e-2,2.0694362237332394e-2,2.0702809981673637e-2,2.071122361137524e-2,2.071960312643719e-2,2.0727948526859507e-2,2.073625981264217e-2,2.0744536983785186e-2,2.0752780040288556e-2,2.0760988982152284e-2,2.076916380937636e-2,2.0777304521960804e-2,2.0785411119905593e-2,2.0793483603210736e-2,2.080152197187624e-2,2.0809526225902094e-2,2.0817496365288304e-2,2.0825432390034867e-2,2.0833334300141785e-2,2.084120209560906e-2,2.0849035776436684e-2,2.0856835342624665e-2,2.0864600794173002e-2,2.0872332131081698e-2,2.0880029353350742e-2,2.0887692460980142e-2,2.089532062942441e-2,2.090291267138186e-2,2.0910470346686128e-2,2.091799364899007e-2,2.0925482571946572e-2,2.09329371092085e-2,2.0940357254428728e-2,2.094774300126013e-2,2.0955094343355577e-2,2.096241127436795e-2,2.0969693787950116e-2,2.0976941877754948e-2,2.098415553743532e-2,2.0991334760644107e-2,2.099847954103418e-2,2.100558987225841e-2,2.1012665747969676e-2,2.101970716182085e-2,2.1026714107464796e-2,2.1033686578554405e-2,2.1040624568742533e-2,2.1047528071682066e-2,2.105439708102587e-2,2.1061231590426815e-2,2.1068031593537775e-2,2.1074797084011637e-2,2.1081528055501262e-2,2.1088224501659526e-2,2.1094886416139297e-2,2.110151379259345e-2,2.1108106624674872e-2,2.1114664906036414e-2,2.1121188630330967e-2,2.1127677791211396e-2,2.1134132382330577e-2,2.1140555285029356e-2,2.1146946375604627e-2,2.1153303344551577e-2,2.1159626198389975e-2,2.116591494363957e-2,2.1172169586820118e-2,2.117839013445138e-2,2.1184576593053117e-2,2.1190728969145083e-2,2.119684726924703e-2,2.1202931499878716e-2,2.120898166755991e-2,2.121499777881036e-2,2.1220979840149815e-2,2.1226927858098044e-2,2.12328418391748e-2,2.123872178989984e-2,2.1244567716792923e-2,2.12503796263738e-2,2.1256157525162238e-2,2.1261901419677987e-2,2.1267611316440803e-2,2.1273287221970447e-2,2.1278929142786677e-2,2.128453708540925e-2,2.129011105635791e-2,2.129565106215243e-2,2.1301157109312567e-2,2.130662920435807e-2,2.1312067353808698e-2,2.131747156418421e-2,2.1322841842004364e-2,2.1328178193788908e-2,2.1333480626057614e-2,2.133874914533023e-2,2.1343990945108967e-2,2.1349201570265798e-2,2.135437911016881e-2,2.135952359345294e-2,2.136463504875313e-2,2.136971350470432e-2,2.137475898994145e-2,2.1379771533099466e-2,2.1384751162813305e-2,2.1389697907717907e-2,2.139461179644821e-2,2.1399492857639164e-2,2.1404341119925698e-2,2.1409156611942766e-2,2.1413939362325298e-2,2.1418689399708236e-2,2.142340675272653e-2,2.142809145001511e-2,2.1432743520208918e-2,2.14373629919429e-2,2.1441949893852e-2,2.1446504254571147e-2,2.145102610273529e-2,2.145551546697937e-2,2.1459972375938323e-2,2.1464396858247088e-2,2.146878894254062e-2,2.1473148657453846e-2,2.1477476031621708e-2,2.148177109367915e-2,2.1486033872261116e-2,2.1490264396002542e-2,2.149446269353837e-2,2.1498628793503536e-2,2.150276303673154e-2,2.1506884699225765e-2,2.1510975516418573e-2,2.1515035529677172e-2,2.1519064780368784e-2,2.1523063309860622e-2,2.1527031159519903e-2,2.153096837071385e-2,2.1534874984809663e-2,2.153875104317458e-2,2.15425965871758e-2,2.1546411658180553e-2,2.1550196297556043e-2,2.1553950546669497e-2,2.1557674446888126e-2,2.1561368039579146e-2,2.1565031366109773e-2,2.1568664467847234e-2,2.1572267386158733e-2,2.157584016241149e-2,2.157938283797272e-2,2.1582895454209643e-2,2.1586378052489478e-2,2.1589830674179432e-2,2.159325336064673e-2,2.1596646153258587e-2,2.160000909338222e-2,2.1603342222384844e-2,2.1606645581633676e-2,2.160991921249593e-2,2.161316315633882e-2,2.161637745452957e-2,2.1619562148435398e-2,2.1622717279423515e-2,2.1625842888861137e-2,2.162893901811548e-2,2.1632005708553764e-2,2.163504300154321e-2,2.1638050938451024e-2,2.1641029560644426e-2,2.1643978909490637e-2,2.164689902635687e-2,2.164978995261034e-2,2.1652651729618267e-2,2.1655484398747867e-2,2.1658288001366356e-2,2.166106257884095e-2,2.166380817253886e-2,2.1666524823827315e-2,2.166921257407352e-2,2.16718714646447e-2,2.1674501536908065e-2,2.1677102832230837e-2,2.167967539198023e-2,2.1682219257523457e-2,2.1684734470227743e-2,2.1687221071460296e-2,2.1689679102588334e-2,2.1692108604979082e-2,2.1694509619999743e-2,2.1696882189017542e-2,2.1699226353399697e-2,2.1701542154513417e-2,2.170386298841678e-2,2.1706158827182666e-2,2.1708428132367067e-2,2.171067097198022e-2,2.1712887414032343e-2,2.171507752653367e-2,2.171724137749443e-2,2.1719379034924848e-2,2.172149056683516e-2,2.1723576041235593e-2,2.172563552613637e-2,2.1727669089547735e-2,2.1729676799479902e-2,2.1731658723943108e-2,2.1733614930947574e-2,2.1735545488503538e-2,2.173745046462123e-2,2.173932992731087e-2,2.1741183944582694e-2,2.1743012584446934e-2,2.1744815914913812e-2,2.1746594003993557e-2,2.1748346919696404e-2,2.1750074730032574e-2,2.1751777503012312e-2,2.1753455306645828e-2,2.1755108208943365e-2,2.175673627791514e-2,2.1758339581571397e-2,2.175991818792235e-2,2.176147216497824e-2,2.1763001580749293e-2,2.176450650324573e-2,2.1765987000477792e-2,2.17674431404557e-2,2.176887499118969e-2,2.1770282620689984e-2,2.1771666096966815e-2,2.1773025488030413e-2,2.1774360861891003e-2,2.177567228655882e-2,2.1776959830044084e-2,2.1778223560357034e-2,2.1779463545507898e-2,2.1780679853506898e-2,2.178187255236427e-2,2.1783041710090247e-2,2.1784187394695044e-2,2.1785309674188902e-2,2.1786408616582043e-2,2.1787484289884695e-2,2.17885367621071e-2,2.178956610125948e-2,2.1790572375352053e-2,2.1791555652395066e-2,2.1792516000398738e-2,2.17934534873733e-2,2.1794368181328985e-2,2.1795260150276014e-2,2.1796129462224624e-2,2.1796976185185037e-2,2.1797800387167488e-2,2.1798628426881413e-2,2.1799438680489693e-2,2.180022805783594e-2,2.180099664945764e-2,2.1801744545892284e-2,2.1802471837677345e-2,2.180317861535032e-2,2.1803864969448684e-2,2.1804530990509927e-2,2.1805176769071535e-2,2.180580239567098e-2,2.1806407960845767e-2,2.1806993555133367e-2,2.180755926907127e-2,2.1808105193196953e-2,2.180863141804791e-2,2.1809138034161624e-2,2.180962513207557e-2,2.1810092802327246e-2,2.181054113545413e-2,2.1810970221993707e-2,2.181138015248346e-2,2.1811771017460877e-2,2.181214290746344e-2,2.181249591302864e-2,2.1812830124693955e-2,2.181314563299687e-2,2.1813442528474863e-2,2.1813720901665435e-2,2.1813980843106064e-2,2.181422244333423e-2,2.181444579288742e-2,2.1814650982303122e-2,2.1814838102118816e-2,2.1815007242871987e-2,2.1815158495100125e-2,2.1815291949340704e-2,2.1815407696131224e-2,2.181550582600915e-2,2.1815586429511983e-2,2.1815649597177206e-2,2.18156954195423e-2,2.1815723987144743e-2,2.1815735390522034e-2,2.1815729720211643e-2,2.1815707066751067e-2,2.1815667520677783e-2,2.1815611172529278e-2,2.1815538112843036e-2,2.181544843215654e-2,2.1815342221007283e-2,2.1815219569932737e-2,2.1815080569470395e-2,2.1814915162288263e-2,2.181473069614852e-2,2.181453138955516e-2,2.1814317598613745e-2,2.181408923404679e-2,2.1813846127536923e-2,2.181358827908414e-2,2.1813315688688446e-2,2.1813028356349837e-2,2.1812726282068314e-2,2.1812409465843875e-2,2.1812077907676527e-2,2.181173160756626e-2,2.181137488408689e-2,2.1811013078428997e-2,2.181063767508002e-2,2.1810248674039977e-2,2.1809846075308868e-2,2.180942987888668e-2,2.1809000084773423e-2,2.1808556692969088e-2,2.180809970347369e-2,2.1807629116287214e-2,2.1807144931409672e-2,2.1806647148841053e-2,2.180613576858137e-2,2.1805610790630606e-2,2.1805072214988775e-2,2.180452004165587e-2,2.1803954270631896e-2,2.1803374901916847e-2,2.1802781935510728e-2,2.180217537141354e-2,2.1801555209625272e-2,2.1800921450145942e-2,2.180027409297553e-2,2.1799637791384552e-2,2.179901006671037e-2,2.1798371099324605e-2,2.1797720889227257e-2,2.1797059436418322e-2,2.1796386740897806e-2,2.17957028026657e-2,2.1795007621722016e-2,2.1794301198066742e-2,2.1793583531699887e-2,2.179285462262144e-2,2.179211447083142e-2,2.1791363076329808e-2,2.1790600439116608e-2,2.178982655919183e-2,2.1789041436555464e-2,2.178824507120751e-2,2.1787437463147978e-2,2.1786618612376858e-2,2.1785788518894157e-2,2.1784947182699868e-2,2.1784094603793994e-2,2.178323078217654e-2,2.1782355717847496e-2,2.1781469410806865e-2,2.1780571861054657e-2,2.1779663068590856e-2,2.1778743033415475e-2,2.177781175552851e-2,2.1776869234929958e-2,2.1775915471619826e-2,2.1774950465598103e-2,2.1773974216864802e-2,2.177298672541991e-2,2.1771987991263436e-2,2.177097801439538e-2,2.1769956794815738e-2,2.176892433252451e-2,2.176793363912636e-2,2.1766942286302163e-2,2.1765942837323e-2,2.176493529218887e-2,2.1763919650899775e-2,2.1762895913455708e-2,2.1761864079856676e-2,2.1760824150102675e-2,2.1759776124193705e-2,2.1758720002129767e-2,2.1757655783910864e-2,2.1756583469536992e-2,2.1755503059008155e-2,2.175441455232435e-2,2.1753317949485575e-2,2.175221325049183e-2,2.1751100455343123e-2,2.174997956403945e-2,2.17488505765808e-2,2.1747713492967183e-2,2.1746568313198607e-2,2.1745415037275055e-2,2.174425366519654e-2,2.1743084196963056e-2,2.174190663257461e-2,2.1740720972031186e-2,2.1739527215332805e-2,2.173832536247945e-2,2.1737115413471123e-2,2.1735897368307836e-2,2.173467122698958e-2,2.1733436989516353e-2,2.173219465588816e-2,2.1730944226105e-2,2.172968570016687e-2,2.1728419078073775e-2,2.172714435982571e-2,2.172587381032461e-2,2.1724646030822765e-2,2.172341338647971e-2,2.1722175877295444e-2,2.1720933503269965e-2,2.1719686264403265e-2,2.1718434160695355e-2,2.171717719214623e-2,2.171591535875589e-2,2.1714648660524336e-2,2.1713377097451567e-2,2.1712100669537587e-2,2.1710819376782386e-2,2.1709533219185975e-2,2.1708242196748353e-2,2.170694630946951e-2,2.170564555734946e-2,2.170433994038819e-2,2.1703029458585706e-2,2.170171411194201e-2,2.1700393900457103e-2,2.1699068824130977e-2,2.1697738882963634e-2,2.1696404076955084e-2,2.1695064406105316e-2,2.1693719870414335e-2,2.1692370469882136e-2,2.1691016204508726e-2,2.1689657074294103e-2,2.1688293079238263e-2,2.1686924219341215e-2,2.168555049460294e-2,2.1684171905023465e-2,2.168278845060277e-2,2.1681400131340855e-2,2.1680006947237734e-2,2.1678608898293397e-2,2.167720598450784e-2,2.1675829139080054e-2,2.167447756621794e-2,2.1673124203013473e-2,2.1671769049466636e-2,2.1670412105577443e-2,2.166905337134589e-2,2.166769284677197e-2,2.166633053185569e-2,2.166496642659705e-2,2.166360053099605e-2,2.1662232845052688e-2,2.1660863368766964e-2,2.1659492102138876e-2,2.165811904516843e-2,2.165674419785562e-2,2.165536756020045e-2,2.1653989132202917e-2,2.1652608913863027e-2,2.165122690518077e-2,2.1649843106156155e-2,2.164845751678918e-2,2.164707013707984e-2,2.1645680967028135e-2,2.1644290006634072e-2,2.164289725589765e-2,2.1641502714818864e-2,2.164010638339772e-2,2.1638708261634214e-2,2.163730834952834e-2,2.163590664708011e-2,2.1634503154289525e-2,2.1633097871156564e-2,2.1631690797681253e-2,2.1630281933863578e-2,2.162887127970354e-2,2.1627458835201143e-2,2.162604460035638e-2,2.162462857516926e-2,2.1623257100120783e-2,2.1621894428140786e-2,2.1620532785734864e-2,2.161917217290301e-2,2.1617812589645225e-2,2.1616454035961512e-2,2.161509651185187e-2,2.16137400173163e-2,2.1612384552354806e-2,2.1611030116967373e-2,2.1609676711154015e-2,2.160832433491473e-2,2.1606972988249516e-2,2.1605622671158366e-2,2.1604273383641293e-2,2.1602925125698294e-2,2.160157789732936e-2,2.1600231698534502e-2,2.1598886529313712e-2,2.159754238966699e-2,2.1596199279594344e-2,2.1594857199095763e-2,2.1593516148171264e-2,2.159217612682083e-2,2.1590837135044463e-2,2.158949917284217e-2,2.1588162240213944e-2,2.1586826337159797e-2,2.158549146367971e-2,2.1584157619773704e-2,2.1582824805441766e-2,2.15814930206839e-2,2.1580162265500108e-2,2.1578832539890375e-2,2.1577503843854724e-2,2.1576176177393137e-2,2.1574849540505626e-2,2.1573532534588366e-2,2.1572257393636003e-2,2.1570985815367098e-2,2.1569717799781646e-2,2.1568453346879655e-2,2.1567192456661124e-2,2.156593512912605e-2,2.1564681364274432e-2,2.1563431162106277e-2,2.1562184522621576e-2,2.1560941445820336e-2,2.1559701931702556e-2,2.155846598026823e-2,2.1557233591517365e-2,2.1556004765449957e-2,2.1554779502066006e-2,2.155355780136552e-2,2.1552339663348484e-2,2.155112508801491e-2,2.154991407536479e-2,2.1548706625398137e-2,2.154750273811494e-2,2.1546302413515198e-2,2.1545105651598912e-2,2.1543912452366094e-2,2.1542722815816723e-2,2.1541536741950817e-2,2.154035423076837e-2,2.1539175282269375e-2,2.1537999896453847e-2,2.153682807332177e-2,2.153565981287316e-2,2.1534495115108e-2,2.1533333980026298e-2,2.1532176407628056e-2,2.1531022397913276e-2,2.152987195088195e-2,2.1528725066534086e-2,2.1527603585161332e-2,2.1526508714712664e-2,2.1525419669181107e-2,2.1524336448566658e-2,2.152325905286932e-2,2.1522187482089093e-2,2.152112173622598e-2,2.152006181527998e-2,2.151900771925109e-2,2.1517959448139307e-2,2.151691700194464e-2,2.1515880380667075e-2,2.1514849584306633e-2,2.1513824612863303e-2,2.1512805466337073e-2,2.1511792144727964e-2,2.1510784648035963e-2,2.1509782976261074e-2,2.15087871294033e-2,2.150779710746263e-2,2.150681291043907e-2,2.150583453833263e-2,2.1504861991143296e-2,2.1503895268871077e-2,2.1502934371515965e-2,2.1501979299077965e-2,2.1501030051557075e-2,2.1500086628953304e-2,2.1499149031266637e-2,2.149821725849708e-2,2.149729131064464e-2,2.1496371187709307e-2,2.149545688969109e-2,2.1494548416589983e-2,2.1493645768405987e-2,2.14927489451391e-2,2.1491857946789327e-2,2.1490972773356657e-2,2.1490124656666866e-2,2.148929045459104e-2,2.1488464027044383e-2,2.1487645374026886e-2,2.1486834495538558e-2,2.148603139157939e-2,2.148523606214939e-2,2.1484448507248552e-2,2.1483668726876876e-2,2.1482896721034376e-2,2.1482132489721025e-2,2.1481376032936848e-2,2.1480627350681833e-2,2.1479886442955978e-2,2.1479153309759292e-2,2.1478427951091773e-2,2.1477710366953413e-2,2.1477000557344222e-2,2.147629852226419e-2,2.147560426171333e-2,2.147491777569163e-2,2.1474239064199093e-2,2.1473568127235724e-2,2.1472904964801517e-2,2.1472249576896474e-2,2.1471601963520597e-2,2.1470962124673882e-2,2.1470330060356334e-2,2.1469705770567952e-2,2.1469089255308726e-2,2.146848051457867e-2,2.1467879548377783e-2,2.1467286356706056e-2,2.1466700939563488e-2,2.1466123296950093e-2,2.1465553428865858e-2,2.146499133531079e-2,2.1464442242172206e-2,2.1463929703197448e-2,2.1463426683052296e-2,2.1462933181736737e-2,2.1462449199250784e-2,2.1461974735594427e-2,2.1461509790767677e-2,2.1461054364770523e-2,2.1460608457602975e-2,2.1460172069265027e-2,2.1459745199756682e-2,2.1459327849077937e-2,2.1458920017228794e-2,2.1458521704209248e-2,2.145813291001931e-2,2.145775363465897e-2,2.1457383878128233e-2,2.14570236404271e-2,2.145667292155556e-2,2.145633172151363e-2,2.1456000040301293e-2,2.1455677877918564e-2,2.1455365234365437e-2,2.1455062109641907e-2,2.1454768503747976e-2,2.1454484416683656e-2,2.145420984844893e-2,2.145394479904381e-2,2.1453689268468284e-2,2.1453443256722365e-2,2.1453206763806045e-2,2.1452979789719325e-2,2.1452762334462215e-2,2.14525543980347e-2,2.1452355980436787e-2,2.1452167081668472e-2,2.1451987701729763e-2,2.1451817840620654e-2,2.1451671691179418e-2,2.1451551288258118e-2,2.1451441938886737e-2,2.1451343643065286e-2,2.1451256400793754e-2,2.1451180212072145e-2,2.1451115076900458e-2,2.145106099527869e-2,2.1451017967206852e-2,2.145098599268493e-2,2.145096507171293e-2,2.1450955204290856e-2,2.1450956390418705e-2,2.1450968630096476e-2,2.1450991923324166e-2,2.1451026270101776e-2,2.145107167042931e-2,2.145112812430677e-2,2.145119563173415e-2,2.1451274192711457e-2,2.1451363807238683e-2,2.145146447531583e-2,2.1451576196942896e-2,2.1451698972119897e-2,2.1451832800846806e-2,2.145197768312364e-2,2.1452133618950407e-2,2.145230060832709e-2,2.1452478651253694e-2,2.145266774773022e-2,2.1452867897756668e-2,2.1453079101333043e-2,2.1453301358459336e-2,2.145353466913555e-2,2.145377903336169e-2,2.1454034451137752e-2,2.1454300922463736e-2,2.1454578447339646e-2,2.14548886866885e-2,2.1455216475626374e-2,2.1455556933567824e-2,2.1455910076647995e-2,2.1456275921002015e-2,2.145665448276502e-2,2.1457045778072142e-2,2.1457449823058517e-2,2.1457866633859273e-2,2.145829622660955e-2,2.1458738617444476e-2,2.1459193822499188e-2,2.145966185790882e-2,2.1460142739808504e-2,2.146063648433337e-2,2.1461143107618555e-2,2.1461662625799197e-2,2.1462195055010427e-2,2.146274041138737e-2,2.1463298711065174e-2,2.1463869970178958e-2,2.146445420486387e-2,2.146505143125503e-2,2.146566166548758e-2,2.146628492369665e-2,2.1466921222017377e-2,2.146757057658489e-2,2.1468233003534325e-2,2.1468908519000816e-2,2.1469597139119494e-2,2.1470298880025492e-2,2.147101375785395e-2,2.147174178874e-2,2.1472482988818768e-2,2.1473237374225396e-2,2.1474004961095014e-2,2.147478576556276e-2,2.1475579803763755e-2,2.1476387091833138e-2,2.1477207645906056e-2,2.1478041482117623e-2,2.1478888616602985e-2,2.1479749065497277e-2,2.148062284493562e-2,2.1481509971053157e-2,2.1482410459985023e-2,2.1483324327866343e-2,2.148425159083226e-2,2.1485192265017904e-2,2.1486146366558406e-2,2.1487113911588897e-2,2.148809491624452e-2,2.1489089396660402e-2,2.149009736897168e-2,2.149111884931348e-2,2.149215385382094e-2,2.1493202398629202e-2,2.149426449987339e-2,2.149534017368864e-2,2.1496429436210083e-2,2.1497532303572858e-2,2.149864879191209e-2,2.1499778917362922e-2,2.150092269606048e-2,2.1502080887032413e-2,2.1503267435331184e-2,2.150446839281522e-2,2.150568378637064e-2,2.1506913642883554e-2,2.1508157989240072e-2,2.1509416852326317e-2,2.15106902590284e-2,2.1511978236232434e-2,2.1513280810824535e-2,2.1514598009690813e-2,2.1515929859717384e-2,2.1517276387790368e-2,2.1518637620795873e-2,2.1520013585620012e-2,2.1521404309148902e-2,2.1522809818268658e-2,2.1524230139865392e-2,2.1525665300825222e-2,2.1527115328034255e-2,2.152858024837861e-2,2.153005926967529e-2,2.1531544312722996e-2,2.1533044335406808e-2,2.1534558997006983e-2,2.153609195614105e-2,2.1537640119937182e-2,2.153920345570988e-2,2.1540781963459144e-2,2.154237564318496e-2,2.154398449488734e-2,2.1545608518566288e-2,2.1547247714221788e-2,2.1548902081853852e-2,2.1550571621462476e-2,2.1552256333047665e-2,2.1553956216609414e-2,2.1555672532205163e-2,2.1557413438335626e-2,2.155917012735212e-2,2.1560942599254635e-2,2.1562730854043182e-2,2.1564534891717748e-2,2.1566354712278347e-2,2.1568190315724968e-2,2.157004170205761e-2,2.157190887127628e-2,2.157379182338098e-2,2.15756905583717e-2,2.157760507624845e-2,2.1579535377011225e-2,2.1581481460660024e-2,2.158344332719485e-2,2.1585420976615702e-2,2.1587414408922572e-2,2.1589423624115478e-2,2.1591448622194406e-2,2.159348940315936e-2,2.1595545967010337e-2,2.1597618313747343e-2,2.1599706443370368e-2,2.1601810355879422e-2,2.160393005127451e-2,2.1606065529555615e-2,2.1608216790722747e-2,2.161038383477591e-2,2.1612566661715085e-2,2.1614765271540295e-2,2.161697966425153e-2,2.1619209839848788e-2,2.1621455798332075e-2,2.1623723254854513e-2,2.162601543589671e-2,2.162832422491073e-2,2.163064962189656e-2,2.1632991626854215e-2,2.163535023978368e-2,2.163772546068497e-2,2.1640117289558076e-2,2.1642525726403003e-2,2.164495077121974e-2,2.164739242400831e-2,2.1649850684768684e-2,2.1652325553500884e-2,2.1654817030204904e-2,2.165732511488074e-2,2.1659849807528393e-2,2.1662391108147865e-2,2.1664949016739158e-2,2.1667523533302268e-2,2.1670114657837188e-2,2.1672722390343936e-2,2.16753467308225e-2,2.1677987679272884e-2,2.168064523569508e-2,2.1683319400089097e-2,2.1686010172454938e-2,2.168871755279259e-2,2.169144154110206e-2,2.169418213738336e-2,2.1696939341636468e-2,2.1699713153861398e-2,2.1702503574058146e-2,2.170531060222671e-2,2.1708134238367094e-2,2.171098522875723e-2,2.171385841810521e-2,2.1716749120634683e-2,2.1719657336345653e-2,2.1722583065238114e-2,2.172552630731207e-2,2.172848706256752e-2,2.1731465331004465e-2,2.1734461112622908e-2,2.1737474407422835e-2,2.1740505215404268e-2,2.174355353656719e-2,2.1746619370911605e-2,2.1749702718437507e-2,2.1752803579144917e-2,2.1755921953033813e-2,2.17590578401042e-2,2.1762211240356093e-2,2.176538215378947e-2,2.1768570580404347e-2,2.177177652020072e-2,2.177499997317858e-2,2.1778240939337935e-2,2.178149941867879e-2,2.178477541120114e-2,2.1788068916904973e-2,2.179137993579031e-2,2.1794708467857138e-2,2.1798054513105458e-2,2.1801418071535277e-2,2.1804799143146585e-2,2.180819772793939e-2,2.181161382591369e-2,2.1815047437069485e-2,2.181851287467998e-2,2.182199721073732e-2,2.1825500093321522e-2,2.1829021536884954e-2,2.1832561555879957e-2,2.183612016475889e-2,2.1839697377974098e-2,2.1843293209977934e-2,2.1846907675222745e-2,2.1850540788160892e-2,2.185419256324472e-2,2.185786301492658e-2,2.1861552157658826e-2,2.186526000589381e-2,2.1868986574083878e-2,2.1872731876681394e-2,2.1876495928138694e-2,2.1880278742908144e-2,2.188408033544208e-2,2.188790072019287e-2,2.1891739911612848e-2,2.1895597924154374e-2,2.1899474772269806e-2,2.1903370470411493e-2,2.1907285033031774e-2,2.191121847458301e-2,2.191517080951756e-2,2.1919142052287763e-2,2.1923132217345973e-2,2.1927141319144545e-2,2.1931169372135823e-2,2.193521639077217e-2,2.193928238950593e-2,2.1943367382789455e-2,2.19474713850751e-2,2.1951594410815213e-2,2.1955736474462147e-2,2.1959897590468246e-2,2.1964077773285875e-2,2.196827703736738e-2,2.1972495397165108e-2,2.1976732867131414e-2,2.1980989461718656e-2,2.1985265195379165e-2,2.1989560082565314e-2,2.199387413772945e-2,2.199820737532392e-2,2.200255980980107e-2,2.2006931455613263e-2,2.201132232721284e-2,2.201573243905216e-2,2.2020164452110674e-2,2.20246225284304e-2,2.2029100425166613e-2,2.2033598166905272e-2,2.2038115778232337e-2,2.204265328373377e-2,2.2047210707995542e-2,2.2051788075603606e-2,2.205638541114392e-2,2.206100273920246e-2,2.2065640084365176e-2,2.2070297471218036e-2,2.2074974924347006e-2,2.207967246833803e-2,2.2084390127777093e-2,2.2089127927250148e-2,2.2093885891343153e-2,2.2098664044642075e-2,2.2103462411732874e-2,2.210828101720151e-2,2.2113119885633956e-2,2.2117979041616158e-2,2.212285850973409e-2,2.212775831457371e-2,2.213267848072098e-2,2.213761903276186e-2,2.2142579995282324e-2,2.2147561392868317e-2,2.215256325010581e-2,2.215758559158076e-2,2.2162628441879145e-2,2.2167691825586904e-2,2.2172775767290015e-2,2.2177880291574435e-2,2.2183005423026127e-2,2.2188151186231058e-2,2.219331760577518e-2,2.219850470624446e-2,2.2203712512224864e-2,2.2208941048302348e-2,2.2214190339062873e-2,2.221946040909241e-2,2.2224751282976914e-2,2.2230062985302345e-2,2.2235395540654675e-2,2.224074897361986e-2,2.2246123308783863e-2,2.225151857073264e-2,2.2256934784052163e-2,2.2262371973328386e-2,2.226783016314728e-2,2.22733093780948e-2,2.2278813273443054e-2,2.2284340866424064e-2,2.2289889909749384e-2,2.229546043460007e-2,2.2301052472157173e-2,2.230666605360173e-2,2.2312301210114804e-2,2.231795797287744e-2,2.232363637307068e-2,2.2329336441875576e-2,2.233505821047318e-2,2.234080171004454e-2,2.2346566971770704e-2,2.2352354026832714e-2,2.2358162906411627e-2,2.2363993641688493e-2,2.2369846263844355e-2,2.2375720804060268e-2,2.2381617293517276e-2,2.238753576339643e-2,2.2393476244878776e-2,2.2399438769145363e-2,2.2405423367377247e-2,2.241143007075547e-2,2.2417458910461076e-2,2.2423509917675128e-2,2.242958312357866e-2,2.2435678559352728e-2,2.244179625617839e-2,2.2447936245236676e-2,2.2454098557708642e-2,2.246028322477535e-2,2.246649027761783e-2,2.247271974741714e-2,2.2478971665354324e-2,2.2485246062610438e-2,2.2491542970366526e-2,2.2497862419803633e-2,2.2504204442102823e-2,2.2510569068445126e-2,2.25169563300116e-2,2.2523366257983294e-2,2.2529798883541258e-2,2.253625423786653e-2,2.2542732352140177e-2,2.254923325754324e-2,2.2555756985256758e-2,2.2562303566461786e-2,2.256887303233938e-2,2.2575465414070583e-2,2.2582080742836443e-2,2.258871904981801e-2,2.2595381463558672e-2,2.2602067073622938e-2,2.2608775825054755e-2,2.261550775033366e-2,2.2622262881939192e-2,2.262904125235088e-2,2.2635842894048273e-2,2.2642667839510897e-2,2.264951612121829e-2,2.265638777164999e-2,2.2663282823285533e-2,2.2670201308604455e-2,2.267714326008629e-2,2.268410871021058e-2,2.269109769145685e-2,2.269811023630465e-2,2.2705146377233507e-2,2.271220614672296e-2,2.2719289577252538e-2,2.272639670130179e-2,2.2733527551350243e-2,2.2740682159877432e-2,2.2747860559362898e-2,2.2755062782286183e-2,2.2762288861126818e-2,2.276953882836433e-2,2.2776812716478263e-2,2.278411055794816e-2,2.2791432385253545e-2,2.2798778230873958e-2,2.2806148127288938e-2,2.2813542106978016e-2,2.2820960202420738e-2,2.282840244609663e-2,2.2835868870485228e-2,2.284336140994784e-2,2.2850879900060368e-2,2.2858421701355533e-2,2.2865989442602763e-2,2.287358355897245e-2,2.2881201756139422e-2,2.2888844034103677e-2,2.2896510392865218e-2,2.2904200832424046e-2,2.291191535278016e-2,2.291965395393356e-2,2.292741663588424e-2,2.293520339863221e-2,2.2943014242177463e-2,2.2950849166520005e-2,2.2958708171659827e-2,2.29665983113671e-2,2.2974515471077407e-2,2.298245737885593e-2,2.2990424034702674e-2,2.2998415438617643e-2,2.3006431590600833e-2,2.301447249065224e-2,2.3022538138771864e-2,2.3030628534959716e-2,2.303874367921578e-2,2.3046883571540066e-2,2.3055048211932574e-2,2.3063237600393305e-2,2.3071451736922256e-2,2.3079690621519426e-2,2.3087954254184816e-2,2.309624263491843e-2,2.310455576372026e-2,2.3112893640590312e-2,2.312125626552858e-2,2.3129643638535074e-2,2.3138055759609786e-2,2.3146492628752718e-2,2.3154954245963876e-2,2.3163440611243244e-2,2.3171951724590842e-2,2.3180487586006656e-2,2.3189051299385224e-2,2.3197647588333068e-2,2.32062693780217e-2,2.3214916668451116e-2,2.322358945962132e-2,2.3232287751532306e-2,2.3241011544184082e-2,2.324976083757664e-2,2.3258535631709987e-2,2.3267335926584125e-2,2.3276161722199047e-2,2.328501301855475e-2,2.329388981565124e-2,2.3302792113488516e-2,2.3311719912066584e-2,2.332067321138543e-2,2.3329652011445066e-2,2.3338656312245486e-2,2.3347686113786698e-2,2.3356741416068694e-2,2.3365822219091472e-2,2.3374928522855037e-2,2.338406032735939e-2,2.3393217632604532e-2,2.340240043859046e-2,2.341160874531717e-2,2.3420842552784663e-2,2.3430101860992945e-2,2.343939564468532e-2,2.3448717270891026e-2,2.3458065148718114e-2,2.3467439278166607e-2,2.347683965923649e-2,2.3486266291927765e-2,2.3495719176240434e-2,2.35051983121745e-2,2.3514703699729952e-2,2.3524235338906803e-2,2.353379322970505e-2,2.3543377372124686e-2,2.355298776616571e-2,2.356262441182814e-2,2.357228730911196e-2,2.3581976458017167e-2,2.3591691858543776e-2,2.3601433510691775e-2,2.361120141446117e-2,2.3620995569851956e-2,2.3630815976864134e-2,2.3640662635497703e-2,2.3650535545752676e-2,2.3660434707629033e-2,2.3670360121126787e-2,2.368031178624594e-2,2.3690289702986478e-2,2.3700297991134704e-2,2.371033949969444e-2,2.3720408111179727e-2,2.373050383491059e-2,2.374062668020706e-2,2.3750776656389163e-2],"type":"Param","unit":"dimensionless","ref":"https://githealth.io/om-pharma/broncho-vaxom/Knowledge%20Model%20Documentation/Final/Vpop.md#submodel-cm-objectives"},{"extraInfo":[],"compressed":true,"size":17285,"scale":null,"molarMass":null,"id":"lymphFlowBrain","vals":1.3126409293320858,"type":"Param","unit":"milliliter / minute","ref":"https://githealth.io/asrt-iV3X-74QM"},{"extraInfo":[],"compressed":true,"size":17285,"scale":null,"molarMass":null,"id":"phaseAngleNonChina","vals":0.274,"type":"Param","unit":"dimensionless","ref":"https://githealth.io/om-pharma/broncho-vaxom/Knowledge%20Model%20Documentation/Final/Vpop.md#calibration"},{"extraInfo":[],"compressed":true,"size":17285,"scale":null,"molarMass":null,"id":"fLengthDuodenumHuman","vals":8.0e-2,"type":"Param","unit":"dimensionless","ref":"https://githealth.io/asrt-uJAR-bvxR"},{"extraInfo":[],"compressed":true,"size":17285,"scale":1.0000000000000002e-6,"molarMass":null,"id":"Venous.bPAns","vals":0,"type":"Var","unit":"substance_count / microliter","ref":"https://githealth.io/om-pharma/broncho-vaxom/Knowledge%20Model%20Documentation/Final/GALT.md#initial-condition-of-variables"},{"extraInfo":[],"compressed":false,"size":17285,"scale":1,"molarMass":null,"id":"popdensComp.sPopRV","vals":[0.7157463755308727,0.7157463755308727,0.7158012746741598,0.7158562076584662,0.7159111734825637,0.7159661768214304,0.7160212143617356,0.7160762857044234,0.7161313908494938,0.7161865297969469,0.7162417025467824,0.7162969090990006,0.7163521494536013,0.7164074236105846,0.7164627328547656,0.7165180814185178,0.7165734643731043,0.7166288817185249,0.7166843334547798,0.7167398195818689,0.7167953400997923,0.7168508950085498,0.7169064843081416,0.7169621079985676,0.7170177660798279,0.7170734585519224,0.717129185414851,0.717184946668614,0.7172407423132111,0.7172965723486425,0.7173524367749081,0.7174083355920079,0.717464268799942,0.7175202363987102,0.7175762383883127,0.7176322747687495,0.717688348410697,0.7177444599604913,0.717800606440653,0.7178567878511821,0.7179130041920786,0.7179692554633426,0.7180255416649739,0.7180818627969725,0.7181382188593386,0.7181946098520722,0.718251035775173,0.7183074966286412,0.718363992412477,0.71842052312668,0.7184770887712505,0.7185336893461883,0.7185903248514935,0.7186469952871662,0.7187037006532062,0.7187604409496137,0.7188172161763885,0.7188740263335307,0.7189308755515307,0.7189877614335893,0.719044682729882,0.7191016394404083,0.7191586315651685,0.7192156591041623,0.7192727220573901,0.7193298204248516,0.719386954206547,0.7194441234024761,0.719501328012639,0.7195585680370357,0.7196158434756662,0.7196731543285305,0.7197305005956286,0.7197878822769604,0.7198452993725262,0.7199027518823257,0.7199602398063589,0.7200177631446261,0.720075321897127,0.7201329162084797,0.7201905496458885,0.7202482189008047,0.7203059239814321,0.7203636648959745,0.7204214416526353,0.7204792542596185,0.7205371027251274,0.7205949870573657,0.7206529072645372,0.7207108633548455,0.7207688553364942,0.7208268832176868,0.7208849470066273,0.7209430467115191,0.7210011823405659,0.7210593539019714,0.7211175614039391,0.7211758048546728,0.7212340842623761,0.7212923996352526,0.721350750981506,0.7214091383093401,0.7214675616269581,0.7215260209425641,0.7215845162643616,0.7216430476005542,0.7217016149593456,0.7217602183489393,0.7218188577775392,0.7218775332533487,0.7219362447845716,0.7219949923794116,0.7220537760460721,0.7221125957927571,0.7221714529120911,0.7222303474278032,0.7222892782632101,0.7223482454324828,0.722407248949792,0.722466288829309,0.7225253650852044,0.7225844777316495,0.722643626782815,0.7227028122528719,0.7227620341559913,0.722821292506344,0.722880587318101,0.7229399186054333,0.7229992863825118,0.7230586906635075,0.7231181314625912,0.7231776087939341,0.723237122671707,0.7232966731100808,0.7233562601232267,0.7234158837253155,0.723475543930518,0.7235352407530055,0.7235949742069486,0.7236547443065184,0.723714551065886,0.7237743944992222,0.7238342746206979,0.7238941914444842,0.723954144984752,0.7240141352556723,0.7240741622714159,0.7241342260461539,0.7241943265693717,0.7242544626315691,0.7243146353863106,0.7243748448446998,0.7244350910178413,0.724495373916839,0.7245556935527973,0.7246160499368199,0.7246764430800113,0.7247368729934757,0.724797339688317,0.7248578431756396,0.7249183834665475,0.7249789605721447,0.7250395745035356,0.7251002252718244,0.725160912888115,0.7252216373635118,0.7252823996086497,0.7253432029661212,0.7254040417224139,0.7254649170247306,0.7255258320017851,0.7255867832843488,0.7256477708724217,0.7257087947660038,0.7257698549650952,0.7258309514696957,0.7258920842798054,0.7259532533954244,0.7260144588165525,0.7260757005431898,0.7261369810805879,0.7261982990040062,0.726259653489823,0.7263210445380385,0.7263824721486524,0.7264439363216649,0.726505437057076,0.7265669743548857,0.7266285482150939,0.7266901586377007,0.726751805622706,0.7268134891701099,0.7268752092799123,0.7269369659521133,0.7269987591867129,0.7270605889837111,0.7271224553431077,0.7271843582649029,0.7272462977490968,0.7273082737956891,0.72737028640468,0.7274323355760695,0.7274944213098575,0.7275565436060442,0.7276187024646293,0.7276808977037437,0.7277431290877672,0.7278053969898975,0.727867701410135,0.7279300423484794,0.7279924198049308,0.7280548337794892,0.7281172842721546,0.728179771282927,0.7282422948118064,0.7283048548587928,0.7283674514238861,0.7284300845070865,0.7284927541083939,0.7285554602278083,0.7286182028653296,0.7286809820209579,0.7287437976946932,0.7288066498865357,0.728869538596485,0.7289324638245412,0.7289954255707045,0.7290584238349749,0.7291214586173522,0.7291845299178364,0.7292476377364278,0.7293107792287082,0.7293739566681182,0.729437170383509,0.7295004203748806,0.7295637066422331,0.7296270291855664,0.7296903880048805,0.7297537831001755,0.7298172144714513,0.7298806821187079,0.7299441860419454,0.7300077262411637,0.7300713027163629,0.7301349154675428,0.7301985644947037,0.7302622497978454,0.7303259713769678,0.7303897292320711,0.7304535233631553,0.7305173537702202,0.730581220453266,0.7306451234122927,0.7307090626473002,0.7307730381582885,0.7308370499452577,0.7309010955274038,0.7309651742465587,0.7310292888308795,0.7310934392803662,0.7311576255950186,0.731221847774837,0.7312861058198212,0.7313503997299713,0.7314147295052872,0.731479095145769,0.7315434966514166,0.7316079340222301,0.7316724072582095,0.7317369163593546,0.7318014613256657,0.7318660421571426,0.7319306588537853,0.7319953114155938,0.7320599998425683,0.7321247241347086,0.7321894842920147,0.7322542803144867,0.7323191122021245,0.7323839799549283,0.7324488835728978,0.732513822763216,0.7325787905246329,0.7326437935787635,0.7327088319256079,0.732773905565166,0.7328390144974377,0.7329041587224231,0.7329693382401223,0.7330345530505351,0.7330998031536616,0.7331650885495019,0.7332304092380558,0.7332957652193235,0.7333611564933048,0.7334265830599999,0.7334920449194086,0.733557542071531,0.7336230745163672,0.733688642253917,0.7337542452841805,0.7338198836071578,0.7338855572228487,0.7339512661312533,0.7340170103323717,0.7340827898262037,0.7341486046127493,0.7342144498607783,0.7342803267815712,0.7343462382633025,0.7344121842930892,0.7344781648580483,0.7345441799452966,0.7346102295419511,0.7346763136351288,0.7347424322119465,0.7348085852595213,0.7348747727649699,0.7349409947154095,0.735007251097957,0.7350735418997292,0.735139867107843,0.7352062267094155,0.7352726206915635,0.735339049041404,0.7354055117460541,0.7354720087926304,0.73553854016825,0.73560510586003,0.7356717058550871,0.7357383401405383,0.7358050087035005,0.7358717115310908,0.7359384486104259,0.7360052199286229,0.7360720254727987,0.7361388652300703,0.7362057391875545,0.7362726473323683,0.7363395896516286,0.7364065661324525,0.7364735767619567,0.7365406215272583,0.7366077004154741,0.7366748134137212,0.7367419605091164,0.7368091416887768,0.7368763501540182,0.7369435879165978,0.7370108588944257,0.7370781630546651,0.7371455003644787,0.7372128707910293,0.7372802743014797,0.7373477108629928,0.7374151804427316,0.7374826830078587,0.7375502185255371,0.7376177869629297,0.7376853882871991,0.7377530224655084,0.7378206894650204,0.7378883892528979,0.7379561217963037,0.7380238870624007,0.7380916850183518,0.7381595156313198,0.7382273788684675,0.7382952746969579,0.7383632030839536,0.7384311639966177,0.7384991574021129,0.7385671832676021,0.7386352415602481,0.7387033322472139,0.738771455295662,0.7388396106727557,0.7389077983456576,0.7389760182815305,0.7390442704475374,0.739112554810841,0.7391808713386043,0.73924921999799,0.739317600756161,0.7393860135802803,0.7394544584375106,0.7395229352950146,0.7395914388696824,0.7396599708248798,0.7397285340489792,0.7397971284939389,0.7398657541117173,0.7399344108542728,0.7400030986735637,0.7400718175215484,0.7401405673501853,0.7402093481114327,0.7402781597572491,0.7403470022395927,0.7404158755104219,0.7404847795216951,0.7405537142253708,0.7406226795734071,0.7406916755177626,0.7407607020103956,0.7408297590032643,0.7408988464483273,0.7409679642975429,0.7410371125028694,0.7411062910162652,0.7411754997896887,0.7412447387750982,0.7413140079244521,0.7413833071897089,0.7414526365228268,0.7415219958757642,0.7415913852004794,0.7416608044489309,0.741730253573077,0.7417997325248762,0.7418692412562866,0.7419387797192668,0.742008347865775,0.7420779456477697,0.7421475730172092,0.7422172299260519,0.7422869163262562,0.7423566286723338,0.7424263681300417,0.7424961365196217,0.742565933783055,0.7426357598623233,0.742705614699408,0.7427754982362904,0.7428454104149522,0.7429153511773747,0.7429853204655396,0.7430553182214281,0.7431253443870218,0.7431953989043022,0.7432654817152509,0.743335592761849,0.7434057319860783,0.7434758993299202,0.7435460947353562,0.7436163181443676,0.743686569498936,0.7437568487410429,0.7438271558126697,0.7438974906557979,0.7439678532124091,0.7440382434244845,0.7441086612340059,0.7441791065829546,0.7442495794133119,0.7443200796670597,0.7443906072861791,0.7444611622126517,0.7445317443884589,0.7446023537555824,0.7446729902560034,0.7447436538317036,0.7448143444246643,0.744885061976867,0.7449558064302934,0.7450265777269246,0.7450973758087424,0.7451681978378137,0.7452390447856485,0.7453099180192609,0.7453808174728194,0.7454517430804921,0.7455226947764477,0.7455936724948544,0.7456646761698806,0.7457357057356948,0.7458067611264653,0.7458778422763604,0.7459489491195486,0.7460200815901982,0.7460912396224776,0.7461624231505551,0.7462336321085993,0.7463048664307784,0.7463761260512609,0.746447410904215,0.7465187209238092,0.7465900560442119,0.7466614161995915,0.7467328013241162,0.7468042113519546,0.7468756462172751,0.7469471058542458,0.7470185901970353,0.747090099179812,0.7471616327367441,0.7472331908020001,0.7473047733097483,0.7473763801941573,0.7474480113893953,0.7475196668296307,0.7475913464490318,0.7476630501817672,0.747734777962005,0.7478065297239138,0.747878305401662,0.7479501049294178,0.748021925452186,0.7480937680002108,0.7481656338789875,0.7482375230149595,0.7483094353345702,0.7483813707642627,0.7484533292304805,0.7485253106596668,0.7485973149782649,0.7486693421127181,0.7487413919894697,0.7488134645349629,0.7488855596756412,0.7489576773379478,0.749029817448326,0.749101979933219,0.7491741647190703,0.7492463717323229,0.7493186008994205,0.749390852146806,0.749463125400923,0.7495354205882145,0.7496077376351241,0.749680076468095,0.7497524370135703,0.7498248191979936,0.7498972229478079,0.7499696481894568,0.7500420948493834,0.7501145628540311,0.750187052129843,0.7502595626032627,0.7503320942007333,0.7504046468486981,0.7504772204736004,0.7505498150018836,0.7506224303599909,0.7506950664743656,0.750767723271451,0.7508404006776905,0.7509130957335614,0.7509858095631079,0.7510585452783135,0.7511313014025534,0.7512040767394867,0.7512768715756319,0.7513496857954157,0.7514225192972527,0.7514953720811427,0.7515682441470859,0.7516411354950823,0.7517140461251317,0.7517869760372343,0.7518599252313901,0.7519328937075991,0.7520058814658611,0.7520788783734164,0.7521518933248891,0.752224926622855,0.7522979782673141,0.7523710482582665,0.752444136595712,0.7525172432796506,0.7525903683100825,0.7526635116870076,0.7527366734104258,0.7528098534803374,0.7528830518967419,0.7529562686596397,0.7530295037690307,0.7531027572249149,0.7531760290272922,0.7532493191761628,0.7533226276715265,0.7533959545133834,0.7534692997017335,0.7535426632365768,0.7536160344151298,0.7536894155322023,0.7537628133741876,0.7538362279410858,0.753909659232897,0.753983107249621,0.754056571991258,0.7541300534578078,0.7542035516492707,0.7542770665656463,0.7543505982069348,0.7544241465731364,0.7544977116642507,0.7545712934802781,0.7546448920212182,0.7547185072870713,0.7547921392778373,0.7548657879935162,0.7549394534341081,0.7550131355996127,0.7550868344900303,0.755160545350316,0.7552342560264699,0.7553079815299125,0.755381721860644,0.7554554770186641,0.7555292470039731,0.7556030318165707,0.7556768314564573,0.7557506459236325,0.7558244752180964,0.7558983193398492,0.7559721782888906,0.7560460520652209,0.7561199406688399,0.7561938440997477,0.7562677623579441,0.7563416954434294,0.7564156433562035,0.7564896060962663,0.7565635836636178,0.7566375760582581,0.7567115832801872,0.7567855827082379,0.7568595909043533,0.7569336112361993,0.7570076436653831,0.7570816881535117,0.7571557446621924,0.7572298131530322,0.7573038935876383,0.7573779859276177,0.7574520901345777,0.7575262061701253,0.7576003339958678,0.7576744735734121,0.7577486248643654,0.757822787830335,0.7578969624329279,0.7579711486337511,0.758045346394412,0.7581195556765176,0.7581937764416748,0.7582680086514911,0.7583422522675735,0.7584165072515291,0.758490773564965,0.7585650511694882,0.7586393400267062,0.7587136400982258,0.7587879513456544,0.7588622737305988,0.7589366072146664,0.7590109517594642,0.7590853073265994,0.759159673877679,0.7592340513743103,0.7593084397781004,0.7593828390506562,0.7594572491535851,0.7595316700484941,0.7596061016969904,0.7596805440606811,0.7597549825220353,0.7598294204615106,0.7599038671600414,0.7599783225352598,0.7600527865047967,0.760127258986284,0.7602017398973528,0.760276229155635,0.7603507266787618,0.7604252323843649,0.7604997461900754,0.7605742680135252,0.7606487977723456,0.760723335384168,0.760797880766624,0.7608724338373452,0.7609469945139627,0.7610215627141084,0.7610961383554135,0.7611707213555094,0.761245311632028,0.7613199091026005,0.7613945136848583,0.7614691252964331,0.7615437438549563,0.7616183692780593,0.7616930014833736,0.7617676403885307,0.7618422859111622,0.7619169379688994,0.7619915964793739,0.7620662613602172,0.7621409325290606,0.7622156099035358,0.7622902934012741,0.7623649829399071,0.7624396784370663,0.7625143798103831,0.762589086977489,0.7626637998560154,0.7627385142576346,0.7628132255167456,0.7628879413136015,0.7629626615435608,0.7630373861019816,0.7631121148842219,0.7631868477856402,0.7632615847015943,0.7633363255274427,0.7634110701585435,0.7634858184902549,0.7635605704179349,0.7636353258369419,0.763710084642634,0.7637848467303695,0.7638596119955063,0.763934380333403,0.7640091516394174,0.7640839258089078,0.7641587027372325,0.7642334823197495,0.7643082644518172,0.7643830490287936,0.764457835946037,0.7645326250989055,0.7646074163827573,0.7646822096929506,0.7647570049248438,0.7648318019737946,0.7649066007351616,0.7649814011043028,0.7650562029765764,0.7651310062473407,0.7652058108119537,0.7652806165657737,0.7653554234041589,0.76543023122246
[truncated: 7,756,935 more chars]
