# Supplementary material for: Modeling the disruption of respiratory disease clinical trials by non-pharmaceutical COVID-19 interventions
Source: Nat Commun. 2022 Apr 13;13:1980. doi: 10.1038/s41467-022-29534-8 (PMC9008035; doi:10.1038/s41467-022-29534-8)
Supplement: Supplementary file 4 — Source Data [file 41467_2022_29534_MOESM4_ESM.zip › SupplementaryFile/analysis/data/new-medium-tStartLockdown_360-tEndLockdown_1080.json]

{"res":[{"extraInfo":[],"compressed":true,"size":17285,"scale":null,"molarMass":null,"id":"vascularVolumeFractionHeartMouse","vals":0.26,"type":"Param","unit":"dimensionless","ref":"https://githealth.io/asrt-Ltvu-LXAR"},{"extraInfo":[],"compressed":true,"size":17285,"scale":null,"molarMass":null,"id":"LiverDensity","vals":1.05,"type":"Param","unit":"gram / centimeter ** 3","ref":"https://githealth.io/om-pharma/broncho-vaxom.references/7d956ac3-16d0-43bd-8009-f09f0c116228"},{"extraInfo":[],"compressed":true,"size":17285,"scale":null,"molarMass":null,"id":"virulenceFactor33","vals":1,"type":"Param","unit":"dimensionless","ref":"https://githealth.io/om-pharma/broncho-vaxom/Knowledge%20Model%20Documentation/Final/Integrated_Model.md#exposition-to-pathogens"},{"extraInfo":[],"compressed":true,"size":17285,"scale":null,"molarMass":null,"id":"randomVirusClass13","vals":0.29092339198203787,"type":"Param","unit":"dimensionless","ref":"https://githealth.io/om-pharma/broncho-vaxom/Knowledge%20Model%20Documentation/Final/Wheezing.md#seasonality-of-wheezing-and-connection-to-rt-is"},{"extraInfo":[],"compressed":true,"size":17285,"scale":null,"molarMass":null,"id":"OM85excretedInColonMolarMass","vals":150000,"type":"Param","unit":"gram / mole","ref":"https://githealth.io/om-pharma/broncho-vaxom/Knowledge%20Model%20Documentation/Final/Administration.md#excretion"},{"extraInfo":[],"compressed":true,"size":17285,"scale":null,"molarMass":null,"id":"imStatus37","vals":2.082161444901616,"type":"Param","unit":"dimensionless","ref":"https://githealth.io/om-pharma/broncho-vaxom/Knowledge%20Model%20Documentation/Final/RTIpatient.md#immunocompetence"},{"extraInfo":[],"compressed":true,"size":17285,"scale":null,"molarMass":null,"id":"viralExposition0","vals":1000,"type":"Param","unit":"substance_count / milliliter","ref":"https://githealth.io/om-pharma/broncho-vaxom/Knowledge%20Model%20Documentation/Final/Integrated_Model.md#exposition-to-pathogens"},{"extraInfo":[],"compressed":true,"size":17285,"scale":null,"molarMass":null,"id":"airwayD4Mouse","vals":0.64,"type":"Param","unit":"millimeter","ref":"https://githealth.io/asrt-kKKR-TDEr"},{"extraInfo":[],"compressed":true,"size":17285,"scale":null,"molarMass":null,"id":"airwayL14","vals":1.4212567527446807,"type":"Param","unit":"millimeter","ref":"https://githealth.io/asrt-WVuY-CH3E"},{"extraInfo":[],"compressed":true,"size":17285,"scale":1,"molarMass":null,"id":"nURTI","vals":0,"type":"Var","unit":"dimensionless","ref":"https://githealth.io/om-pharma/broncho-vaxom/Knowledge%20Model%20Documentation/Final/Integrated_Model.md#exposition-to-pathogens"},{"extraInfo":[],"compressed":true,"size":17285,"scale":null,"molarMass":null,"id":"symptomNoise29","vals":6.999813872293996e-2,"type":"Param","unit":"dimensionless","ref":"https://githealth.io/om-pharma/broncho-vaxom/Knowledge%20Model%20Documentation/Final/Wheezing.md#seasonality-of-wheezing-and-connection-to-rt-is"},{"extraInfo":[],"compressed":true,"size":17285,"scale":null,"molarMass":null,"id":"b1EUrsv","vals":0.116,"type":"Param","unit":"dimensionless","ref":"https://githealth.io/om-pharma/broncho-vaxom/Knowledge%20Model%20Documentation/Final/Vpop.md#calibration"},{"extraInfo":[],"compressed":true,"size":17285,"scale":null,"molarMass":null,"id":"bloodFlowSmallIntestine","vals":0.22092935749527812,"type":"Param","unit":"liter / minute","ref":"Formulaic"},{"extraInfo":[],"compressed":true,"size":17285,"scale":null,"molarMass":null,"id":"vascularVolumeFractionOtherRat","vals":1.43e-2,"type":"Param","unit":"dimensionless","ref":"https://githealth.io/asrt-Ltvu-LXAR"},{"extraInfo":[],"compressed":true,"size":17285,"scale":null,"molarMass":null,"id":"randomThreshold11","vals":0.25004488088965504,"type":"Param","unit":"dimensionless","ref":"https://githealth.io/om-pharma/broncho-vaxom/Knowledge%20Model%20Documentation/Final/Integrated_Model.md#exposition-to-pathogens"},{"extraInfo":[],"compressed":true,"size":17285,"scale":null,"molarMass":null,"id":"airwayL2Rat","vals":0.4,"type":"Param","unit":"centimeter","ref":"https://githealth.io/asrt-pR7U-TaAC"},{"extraInfo":[],"compressed":true,"size":17285,"scale":null,"molarMass":null,"id":"kMTrt","vals":4.64,"type":"Param","unit":"substance_count / milliliter","ref":"https://githealth.io/om-pharma/broncho-vaxom/Knowledge%20Model%20Documentation/Final/Integrated_Model.md#effect-of-treatment-on-reduction-of-rt-is"},{"extraInfo":[],"compressed":true,"size":17285,"scale":null,"molarMass":null,"id":"symptomNoise30","vals":6.542228866503956e-2,"type":"Param","unit":"dimensionless","ref":"https://githealth.io/om-pharma/broncho-vaxom/Knowledge%20Model%20Documentation/Final/Wheezing.md#seasonality-of-wheezing-and-connection-to-rt-is"},{"extraInfo":[],"compressed":true,"size":17285,"scale":null,"molarMass":null,"id":"randomVirusClass28","vals":8.204643382151089e-2,"type":"Param","unit":"dimensionless","ref":"https://githealth.io/om-pharma/broncho-vaxom/Knowledge%20Model%20Documentation/Final/Wheezing.md#seasonality-of-wheezing-and-connection-to-rt-is"},{"extraInfo":[],"compressed":true,"size":17285,"scale":1.0000000000000002e-6,"molarMass":null,"id":"PPJejunum2.bPAns","vals":0,"type":"Var","unit":"substance_count / microliter","ref":"https://githealth.io/om-pharma/broncho-vaxom/Knowledge%20Model%20Documentation/Final/GALT.md#initial-condition-of-variables"},{"extraInfo":[],"compressed":true,"size":17285,"scale":1,"molarMass":null,"id":"dataSeasonality","vals":1,"type":"Var","unit":"dimensionless","ref":"https://githealth.io/om-pharma/broncho-vaxom/Knowledge%20Model%20Documentation/Final/Vpop.md#disease-burden-data-seasonality"},{"extraInfo":[],"compressed":true,"size":17285,"scale":null,"molarMass":null,"id":"airwayS2","vals":3.9197410127378196e-4,"type":"Param","unit":"meter ** 2","ref":"https://githealth.io/asrt-WVuY-CH3E"},{"extraInfo":[],"compressed":true,"size":17285,"scale":null,"molarMass":null,"id":"randomThreshold33","vals":0.4578352000838385,"type":"Param","unit":"dimensionless","ref":"https://githealth.io/om-pharma/broncho-vaxom/Knowledge%20Model%20Documentation/Final/Integrated_Model.md#exposition-to-pathogens"},{"extraInfo":[],"compressed":true,"size":17285,"scale":1.0e-6,"molarMass":null,"id":"PPIleum2.iML","vals":0,"type":"Var","unit":"substance_count / microliter","ref":"https://githealth.io/om-pharma/broncho-vaxom/Knowledge%20Model%20Documentation/Final/GALT.md#initial-condition-of-variables"},{"extraInfo":[],"compressed":true,"size":17285,"scale":null,"molarMass":null,"id":"tInf10","vals":164.62562903027955,"type":"Param","unit":"day","ref":"https://githealth.io/om-pharma/broncho-vaxom/Knowledge%20Model%20Documentation/Final/Integrated_Model.md#exposition-to-pathogens"},{"extraInfo":[],"compressed":true,"size":17285,"scale":null,"molarMass":null,"id":"symptomNoise3","vals":-1.6775408406136755e-2,"type":"Param","unit":"dimensionless","ref":"https://githealth.io/om-pharma/broncho-vaxom/Knowledge%20Model%20Documentation/Final/Wheezing.md#seasonality-of-wheezing-and-connection-to-rt-is"},{"extraInfo":[],"compressed":true,"size":17285,"scale":null,"molarMass":null,"id":"airwayS12Mouse","vals":6.755675136e-4,"type":"Param","unit":"meter ** 2","ref":"https://githealth.io/om-pharma/broncho-vaxom/Knowledge%20Model%20Documentation/Final/GALT.md#dimensions-in-mouse"},{"extraInfo":[],"compressed":true,"size":17285,"scale":null,"molarMass":null,"id":"imStatusRandom7","vals":1.078470852445835,"type":"Param","unit":"dimensionless","ref":"https://githealth.io/om-pharma/broncho-vaxom/Knowledge%20Model%20Documentation/Final/Integrated_Model.md#exposition-to-pathogens"},{"extraInfo":[],"compressed":true,"size":17285,"scale":null,"molarMass":null,"id":"virulenceFactorEff5","vals":1,"type":"Param","unit":"dimensionless","ref":"https://githealth.io/om-pharma/broncho-vaxom/Knowledge%20Model%20Documentation/Final/Integrated_Model.md#exposition-to-pathogens"},{"extraInfo":[],"compressed":true,"size":17285,"scale":null,"molarMass":null,"id":"tInf32","vals":491.69533187890545,"type":"Param","unit":"day","ref":"https://githealth.io/om-pharma/broncho-vaxom/Knowledge%20Model%20Documentation/Final/Integrated_Model.md#exposition-to-pathogens"},{"extraInfo":[],"compressed":true,"size":17285,"scale":null,"molarMass":null,"id":"vascularVolumeFractionKidneyRat","vals":0.16,"type":"Param","unit":"dimensionless","ref":"https://githealth.io/asrt-Ltvu-LXAR"},{"extraInfo":[],"compressed":true,"size":17285,"scale":9.999999999999998e-13,"molarMass":150000,"id":"Colon.OM85excreted","vals":0,"type":"Var","unit":"milligram","ref":"https://githealth.io/om-pharma/broncho-vaxom/Knowledge%20Model%20Documentation/Final/Administration.md#excretion"},{"extraInfo":[],"compressed":true,"size":17285,"scale":null,"molarMass":null,"id":"bloodFlowRatioLiverMouse","vals":2.0e-2,"type":"Param","unit":"dimensionless","ref":"https://githealth.io/asrt-faeB-iTSB"},{"extraInfo":[],"compressed":true,"size":17285,"scale":null,"molarMass":null,"id":"bloodFlowLiver","vals":0.15033503893916797,"type":"Param","unit":"liter / minute","ref":"Formulaic"},{"extraInfo":[],"compressed":true,"size":17285,"scale":null,"molarMass":null,"id":"interstitialVolumeFractionOther","vals":0.35,"type":"Param","unit":"dimensionless","ref":"Formulaic"},{"extraInfo":[],"compressed":true,"size":17285,"scale":1.0e-6,"molarMass":null,"id":"PPIleum2.iMLp","vals":0,"type":"Var","unit":"substance_count / microliter","ref":"https://githealth.io/om-pharma/broncho-vaxom/Knowledge%20Model%20Documentation/Final/GALT.md#initial-condition-of-variables"},{"extraInfo":[],"compressed":true,"size":17285,"scale":null,"molarMass":null,"id":"airwayL13Rat","vals":6.0e-2,"type":"Param","unit":"centimeter","ref":"https://githealth.io/asrt-pR7U-TaAC"},{"extraInfo":[],"compressed":true,"size":17285,"scale":null,"molarMass":null,"id":"radiusIleumPredicted","vals":1.7652123235671056,"type":"Param","unit":"centimeter","ref":"https://githealth.io/asrt-AF0S-COnh"},{"extraInfo":[],"compressed":true,"size":17285,"scale":1.0e-12,"molarMass":150000,"id":"aucSerumOM85","vals":0,"type":"Var","unit":"microgram hour / milliliter","ref":"https://githealth.io/om-pharma/broncho-vaxom/Knowledge%20Model%20Documentation/Final/Administration.md#distribution-by-the-systemic-blood-circulation-and-tissue-infiltration"},{"extraInfo":[],"compressed":true,"size":17285,"scale":1,"molarMass":null,"id":"viralExposition","vals":0,"type":"Var","unit":"substance_count / milliliter","ref":"https://githealth.io/om-pharma/broncho-vaxom/Knowledge%20Model%20Documentation/Final/Integrated_Model.md#exposition-to-pathogens"},{"extraInfo":[],"compressed":true,"size":17285,"scale":null,"molarMass":null,"id":"imStatus15","vals":2.4680455736537272,"type":"Param","unit":"dimensionless","ref":"https://githealth.io/om-pharma/broncho-vaxom/Knowledge%20Model%20Documentation/Final/RTIpatient.md#immunocompetence"},{"extraInfo":[],"compressed":true,"size":17285,"scale":null,"molarMass":null,"id":"kdC","vals":1.2e-10,"type":"Param","unit":"mole / milliliter","ref":"https://githealth.io/om-pharma/broncho-vaxom/Knowledge%20Model%20Documentation/Final/GALT.md#activation-and-maturation-of-antigen-presenting-cells"},{"extraInfo":[],"compressed":true,"size":17285,"scale":null,"molarMass":null,"id":"viralExposition22","vals":1000,"type":"Param","unit":"substance_count / milliliter","ref":"https://githealth.io/om-pharma/broncho-vaxom/Knowledge%20Model%20Documentation/Final/Integrated_Model.md#exposition-to-pathogens"},{"extraInfo":[],"compressed":true,"size":17285,"scale":null,"molarMass":null,"id":"airwayL5","vals":3.453824280191487,"type":"Param","unit":"millimeter","ref":"https://githealth.io/asrt-WVuY-CH3E"},{"extraInfo":[],"compressed":true,"size":17285,"scale":null,"molarMass":null,"id":"virulenceFactor8","vals":1,"type":"Param","unit":"dimensionless","ref":"https://githealth.io/om-pharma/broncho-vaxom/Knowledge%20Model%20Documentation/Final/Integrated_Model.md#exposition-to-pathogens"},{"extraInfo":[],"compressed":true,"size":17285,"scale":null,"molarMass":null,"id":"otherVolume","vals":2.6915961073119066,"type":"Param","unit":"liter","ref":"Formulaic"},{"extraInfo":[],"compressed":true,"size":17285,"scale":null,"molarMass":null,"id":"airwayS5Rat","vals":1.5761231366400003e-4,"type":"Param","unit":"meter ** 2","ref":"https://githealth.io/om-pharma/broncho-vaxom/Knowledge%20Model%20Documentation/Final/GALT.md#dimensions-in-rat"},{"extraInfo":[],"compressed":true,"size":17285,"scale":null,"molarMass":null,"id":"viralExposition44","vals":1000,"type":"Param","unit":"substance_count / milliliter","ref":"https://githealth.io/om-pharma/broncho-vaxom/Knowledge%20Model%20Documentation/Final/Integrated_Model.md#exposition-to-pathogens"},{"extraInfo":[],"compressed":true,"size":17285,"scale":null,"molarMass":null,"id":"lymphFlowGut","vals":0.44688851643098887,"type":"Param","unit":"milliliter / minute","ref":"https://githealth.io/asrt-iV3X-74QM"},{"extraInfo":[],"compressed":true,"size":17285,"scale":null,"molarMass":null,"id":"bloodFlowRatioAdipose","vals":4.55e-2,"type":"Param","unit":"dimensionless","ref":"Formulaic"},{"extraInfo":[],"compressed":true,"size":17285,"scale":null,"molarMass":null,"id":"phaseAngle2","vals":0.596,"type":"Param","unit":"dimensionless","ref":"https://githealth.io/om-pharma/broncho-vaxom/Knowledge%20Model%20Documentation/Final/Vpop.md#calibration"},{"extraInfo":[],"compressed":false,"size":17285,"scale":null,"molarMass":null,"id":"probInfURTI","vals":[3.796769373084077e-2,3.796769373084077e-2,3.7988337185584364e-2,3.800898362092934e-2,3.8029633044836794e-2,3.805027990592584e-2,3.8070928138666166e-2,3.809157821692346e-2,3.8112230140697693e-2,3.8132883909988875e-2,3.815353952479701e-2,3.817419698512211e-2,3.8194856290964155e-2,3.8215517442323155e-2,3.8236173073505415e-2,3.8256798920812546e-2,3.82774232401127e-2,3.829804603140589e-2,3.831866729469211e-2,3.833928702997136e-2,3.8359905237243634e-2,3.8380521916508946e-2,3.8401137067767294e-2,3.8421750691018663e-2,3.844236278626306e-2,3.846297335350049e-2,3.8483582392730954e-2,3.850418990395445e-2,3.852479588717097e-2,3.854540034238052e-2,3.85660032695831e-2,3.8586604668778716e-2,3.8607204539967355e-2,3.8627802883149036e-2,3.864839969832373e-2,3.866899498549147e-2,3.868955958767186e-2,3.871008694013686e-2,3.8730607284646876e-2,3.8751120621201916e-2,3.877162694980197e-2,3.879212627044706e-2,3.881261858313717e-2,3.8833103887872304e-2,3.885358218465246e-2,3.8874053473477645e-2,3.889451775434785e-2,3.891497502726308e-2,3.8935425292223325e-2,3.8955868549228605e-2,3.8976304798278905e-2,3.8996734039374224e-2,3.901715627251458e-2,3.903757149769994e-2,3.905797971493034e-2,3.9078380924205756e-2,3.9098775125526196e-2,3.911916231889166e-2,3.913948778525182e-2,3.915978327641997e-2,3.918006534956844e-2,3.9200334004697225e-2,3.922058924180633e-2,3.9240831060895764e-2,3.9261059461965515e-2,3.928127444501559e-2,3.930147601004598e-2,3.93216641570567e-2,3.934183888604774e-2,3.93620001970191e-2,3.938214808997077e-2,3.9402282564902774e-2,3.9422403621815094e-2,3.944251126070775e-2,3.9462605481580704e-2,3.948268628443399e-2,3.95027536692676e-2,3.952280763608153e-2,3.954284818487579e-2,3.95628728150632e-2,3.958281984623287e-2,3.960274648638844e-2,3.96226525936809e-2,3.964253802626125e-2,3.966240264228048e-2,3.968224629988958e-2,3.970206885723955e-2,3.9721870172481376e-2,3.974165010376605e-2,3.976140850924457e-2,3.9781145247067926e-2,3.9800860175387115e-2,3.9820553152353125e-2,3.984022403611695e-2,3.985987268482958e-2,3.987949895664201e-2,3.989910270970523e-2,3.991868380217025e-2,3.9938242092188034e-2,3.9957777437909604e-2,3.9977289697485915e-2,3.9996778729068004e-2,4.001624439080683e-2,4.0035686540853405e-2,4.0055105037358714e-2,4.0074499738473754e-2,4.009387050234951e-2,4.011321718713698e-2,4.013253965098717e-2,4.0151837752051035e-2,4.017111134847961e-2,4.019036029842386e-2,4.020958446003479e-2,4.022878369146339e-2,4.024792131599028e-2,4.026699675014787e-2,4.028604071128978e-2,4.030505288782922e-2,4.032403296817938e-2,4.034298064075347e-2,4.036189559396468e-2,4.0380777516226214e-2,4.0399626095951276e-2,4.0418441021553064e-2,4.043722198144477e-2,4.04559686640396e-2,4.047468075775076e-2,4.049335795099144e-2,4.051199993217484e-2,4.053060638971416e-2,4.054917701202261e-2,4.056771148751338e-2,4.058620950459968e-2,4.06046707516947e-2,4.062309491721163e-2,4.06414816895637e-2,4.065983075716408e-2,4.067814180842598e-2,4.069641453176261e-2,4.0714648615587164e-2,4.073284374831283e-2,4.075099961835282e-2,4.076911591412033e-2,4.078719232402857e-2,4.0805228536490726e-2,4.082322423992e-2,4.084117912272959e-2,4.0859092873332704e-2,4.0876964618487464e-2,4.089476620502869e-2,4.0912523245413376e-2,4.0930235358277264e-2,4.0947902162256085e-2,4.096552327598555e-2,4.0983098318101395e-2,4.100062690723933e-2,4.101810866203509e-2,4.10355432011244e-2,4.105293014314297e-2,4.1070269106726544e-2,4.108755971051083e-2,4.110480157313155e-2,4.112199431322444e-2,4.1139137549425234e-2,4.115623090036963e-2,4.117327398469335e-2,4.1190258056972594e-2,4.120716961450429e-2,4.1224031813954044e-2,4.124084090061215e-2,4.125758663443194e-2,4.1274280042647334e-2,4.129092112525831e-2,4.1307509882264885e-2,4.1324046313667054e-2,4.134053041946482e-2,4.135696219965817e-2,4.137334165424711e-2,4.138966878323165e-2,4.140594358661179e-2,4.142211520487228e-2,4.1438212561900334e-2,4.145425237817177e-2,4.147023465368658e-2,4.148615938844476e-2,4.150202658244632e-2,4.151783623569124e-2,4.1533588348179544e-2,4.154928291991121e-2,4.156491995088626e-2,4.1580499441104674e-2,4.1596021390566465e-2,4.161148579927164e-2,4.1626892667220174e-2,4.1642241994412084e-2,4.165753378084736e-2,4.167276802652602e-2,4.168794473144805e-2,4.170306389561346e-2,4.171812551902223e-2,4.173312960167438e-2,4.17480761435699e-2,4.176296514470879e-2,4.177779660509106e-2,4.17925705247167e-2,4.1807255788901446e-2,4.1821812087141814e-2,4.1836303267109166e-2,4.1850729328803495e-2,4.1865090272224806e-2,4.1879386097373086e-2,4.189361680424836e-2,4.1907782392850604e-2,4.192188286317982e-2,4.1935918215236026e-2,4.19498884490192e-2,4.196379356452937e-2,4.19776335617665e-2,4.199140844073062e-2,4.2005118201421714e-2,4.201876284383979e-2,4.2032342367984844e-2,4.204585677385688e-2,4.205930606145589e-2,4.2072690230781876e-2,4.208600928183484e-2,4.209926321461479e-2,4.2112452029121714e-2,4.212557572535562e-2,4.2138634303316505e-2,4.2151627763004365e-2,4.216446265240391e-2,4.217721366433285e-2,4.218989160304723e-2,4.220249646854702e-2,4.2215028260832226e-2,4.222748697990285e-2,4.223987262575889e-2,4.2252185198400356e-2,4.226442469782723e-2,4.2276591124039524e-2,4.228868447703724e-2,4.230070475682038e-2,4.231265196338893e-2,4.23245260967429e-2,4.233632715688228e-2,4.234805514380708e-2,4.2359710057517305e-2,4.2371291898012954e-2,4.2382800665294006e-2,4.239423635936049e-2,4.240559898021237e-2,4.2416888527849694e-2,4.242810500227241e-2,4.243924840348056e-2,4.2450318731474125e-2,4.24612703996805e-2,4.2472091313782115e-2,4.24828316056455e-2,4.249349127527067e-2,4.250407032265762e-2,4.2514568747806354e-2,4.252498655071687e-2,4.2535323731389164e-2,4.254558028982323e-2,4.2555756226019086e-2,4.2565851539976725e-2,4.257586623169614e-2,4.2585800301177354e-2,4.2595653748420316e-2,4.260542657342508e-2,4.2615118776191625e-2,4.262473035671995e-2,4.263426131501005e-2,4.2643711651061934e-2,4.2653081364875604e-2,4.266237045645105e-2,4.267157892578828e-2,4.268070677288729e-2,4.268975399774807e-2,4.269872060037065e-2,4.2707602928331846e-2,4.2716313652349666e-2,4.27249366137132e-2,4.2733471812422465e-2,4.274191924847745e-2,4.275027892187815e-2,4.275855083262457e-2,4.2766734980716724e-2,4.277483136615459e-2,4.278283998893817e-2,4.279076084906748e-2,4.279859394654251e-2,4.280633928136326e-2,4.281399685352973e-2,4.282156666304192e-2,4.2829048709899835e-2,4.283644299410346e-2,4.284374951565282e-2,4.2850968274547895e-2,4.285809927078868e-2,4.2865142504375196e-2,4.287209797530743e-2,4.287896568358539e-2,4.288574562920906e-2,4.289243781217846e-2,4.2899042232493585e-2,4.2905520232685034e-2,4.291188150490977e-2,4.291814915912328e-2,4.2924323092240715e-2,4.293040320117723e-2,4.293638938284795e-2,4.294228153416806e-2,4.29480795520527e-2,4.295378333341702e-2,4.295939277517617e-2,4.29649077742453e-2,4.297032822753957e-2,4.297565403197412e-2,4.298088508446412e-2,4.2986021281924705e-2,4.299106252127102e-2,4.299600869941824e-2,4.30008597132815e-2,4.300561545977594e-2,4.301027583581674e-2,4.301484073831903e-2,4.301931006419797e-2,4.302368371036871e-2,4.30279615737464e-2,4.3032143551246196e-2,4.303622953978325e-2,4.30402194362727e-2,4.30441131376297e-2,4.3047910540769424e-2,4.3051611542607e-2,4.305521604005759e-2,4.305872393003633e-2,4.3062135109458395e-2,4.3065449475238916e-2,4.306866692429305e-2,4.307178735353597e-2,4.30748106598828e-2,4.3077736740248694e-2,4.308056549154882e-2,4.3083296810698314e-2,4.308590627306355e-2,4.3088401032238946e-2,4.309079507382081e-2,4.309308822320522e-2,4.30952803057882e-2,4.309737114696583e-2,4.309936057213417e-2,4.310124840668928e-2,4.3103034476027216e-2,4.310471860554403e-2,4.31063006206358e-2,4.310778034669858e-2,4.310915760912841e-2,4.3110432233321366e-2,4.3111604044673506e-2,4.311267286858089e-2,4.3113638530439584e-2,4.3114500855645624e-2,4.311525966959509e-2,4.311591479768405e-2,4.311646606530853e-2,4.311691329786462e-2,4.3117256320748365e-2,4.311749495935583e-2,4.311762903908307e-2,4.311765838532615e-2,4.311758282348112e-2,4.3117402178944046e-2,4.311711627711099e-2,4.311672494337801e-2,4.311622800314116e-2,4.311562528179651e-2,4.311491660474011e-2,4.311410179736802e-2,4.31131806850763e-2,4.311215309326101e-2,4.311101884731821e-2,4.3109777772643965e-2,4.310842969463433e-2,4.310697443868536e-2,4.310542475594549e-2,4.3103776295894576e-2,4.3102021692144325e-2,4.310016080752302e-2,4.309819350485891e-2,4.309611964698032e-2,4.309393909671547e-2,4.3091651716892665e-2,4.308925737034019e-2,4.3086755919886296e-2,4.308414722835928e-2,4.308143115858741e-2,4.3078607573398965e-2,4.307567633562223e-2,4.307263730808546e-2,4.306949035361694e-2,4.3066235335044944e-2,4.306287211519777e-2,4.305940055690366e-2,4.3055820522990916e-2,4.305213187628781e-2,4.3048334479622606e-2,4.304442819582359e-2,4.304041288771904e-2,4.303628841813722e-2,4.303205464990642e-2,4.302771144585491e-2,4.3023258668810974e-2,4.301869618160287e-2,4.301402384705889e-2,4.300924152800731e-2,4.300434908727639e-2,4.2999346387694426e-2,4.2994233292089686e-2,4.2989009663290445e-2,4.298367536412499e-2,4.297823025742158e-2,4.29726742060085e-2,4.2967007072714024e-2,4.296122872036644e-2,4.295537185555481e-2,4.2949424942588535e-2,4.2943370299653776e-2,4.293720788326965e-2,4.293093764995526e-2,4.292455955622975e-2,4.2918073558612206e-2,4.2911479613621774e-2,4.290477767777755e-2,4.289796770759868e-2,4.289104965960425e-2,4.288402349031338e-2,4.287688915624522e-2,4.286964661391887e-2,4.286229581985344e-2,4.2854836730568044e-2,4.284726930258181e-2,4.283959349241386e-2,4.2831809256583316e-2,4.282391655160927e-2,4.281591533401087e-2,4.280780556030722e-2,4.2799587187017436e-2,4.279126017066063e-2,4.278282446775594e-2,4.277428003482246e-2,4.276562682837934e-2,4.2756864804945664e-2,4.274799392104056e-2,4.2739014133183165e-2,4.272992539789257e-2,4.2720727671687914e-2,4.2711420911088295e-2,4.270200507261285e-2,4.269248011278067e-2,4.268284598811091e-2,4.267310265512266e-2,4.266325007033505e-2,4.26532881902672e-2,4.264321697143822e-2,4.263307018562649e-2,4.262283526602862e-2,4.261249483486873e-2,4.2602048943705506e-2,4.259149764409759e-2,4.258084098760366e-2,4.257007902578237e-2,4.2559211810192385e-2,4.254823939239237e-2,4.2537161823940975e-2,4.252597915639687e-2,4.2514691441318725e-2,4.2503298730265184e-2,4.249180107479493e-2,4.24801985264666e-2,4.246849113683888e-2,4.245667895747041e-2,4.244476203991986e-2,4.243274043574592e-2,4.242061419650721e-2,4.240838337376241e-2,4.2396048019070175e-2,4.238360818398918e-2,4.237106392007807e-2,4.235841527889553e-2,4.234566231200021e-2,4.233280507095075e-2,4.231984360730585e-2,4.2306777972624145e-2,4.229360821846431e-2,4.228033439638501e-2,4.226695655794489e-2,4.2253474754702626e-2,4.223988903821687e-2,4.222619946004629e-2,4.221240607174956e-2,4.219850892488531e-2,4.218450807101224e-2,4.217040356168898e-2,4.215619544847421e-2,4.214191182941534e-2,4.212754173446118e-2,4.2113071425763454e-2,4.2098501032560603e-2,4.208383068409097e-2,4.206906050959294e-2,4.205419063830492e-2,4.203922119946526e-2,4.202415232231236e-2,4.2008984136084594e-2,4.199371677002034e-2,4.1978350353357986e-2,4.196288501533591e-2,4.194732088519249e-2,4.193165809216612e-2,4.191589676549516e-2,4.190003703441801e-2,4.188407902817305e-2,4.1868022875998646e-2,4.18518687071332e-2,4.183561665081507e-2,4.1819266836282655e-2,4.180281939277433e-2,4.178627444952849e-2,4.176963213578349e-2,4.175289258077772e-2,4.173605591374957e-2,4.171912226393742e-2,4.1702091760579645e-2,4.1684964532914634e-2,4.1667740710180756e-2,4.1650420421616395e-2,4.163300379645995e-2,4.1615490963949786e-2,4.1597882053324285e-2,4.158017719382183e-2,4.15623765146808e-2,4.154448014513957e-2,4.152648821443655e-2,4.1508400851810096e-2,4.149024105162582e-2,4.147199945468797e-2,4.145365289832619e-2,4.1435210925684515e-2,4.141668010530415e-2,4.139805562130441e-2,4.1379339416274245e-2,4.1360533197689224e-2,4.134163696554938e-2,4.132265071985468e-2,4.1303574460605154e-2,4.1284408187800783e-2,4.126515190144158e-2,4.1245805601527526e-2,4.1226369288058645e-2,4.120684296103491e-2,4.118725069078572e-2,4.116757134816773e-2,4.1147804214413705e-2,4.112794928952365e-2,4.110800657349757e-2,4.108797606633545e-2,4.106785776803731e-2,4.104765167860312e-2,4.102735779803291e-2,4.100697612632667e-2,4.098650666348439e-2,4.096594940950608e-2,4.0945304364391734e-2,4.092457152814137e-2,4.0903750900754966e-2,4.088284248223253e-2,4.0861846272574054e-2,4.084076227177956e-2,4.0819590479849024e-2,4.079833089678246e-2,4.0776983522579864e-2,4.075557796076556e-2,4.073410786397574e-2,4.071255446128411e-2,4.069091775269071e-2,4.06691977381955e-2,4.064739441779851e-2,4.062550779149972e-2,4.060353785929914e-2,4.058148462119677e-2,4.055934807719261e-2,4.053712822728665e-2,4.051482507147891e-2,4.049243860976937e-2,4.046996884215805e-2,4.044741576864493e-2,4.042477938923002e-2,4.0402059703913314e-2,4.037925671269482e-2,4.0356370415574536e-2,4.033340081255246e-2,4.031034790362859e-2,4.0287225437162885e-2,4.02640685542656e-2,4.024083385210647e-2,4.02175213306855e-2,4.019413099000269e-2,4.0170662830058046e-2,4.014711685085155e-2,4.012349305238322e-2,4.009979143465305e-2,4.007601199766104e-2,4.0052154741407185e-2,4.002821966589149e-2,4.000420677111396e-2,3.9980116057074584e-2,3.995594752377337e-2,3.993170117121032e-2,3.990737699938542e-2,3.988297500829868e-2,3.985849519795011e-2,3.983393756833969e-2,3.9809302119467434e-2,3.978458885133333e-2,3.9759864772192954e-2,3.9735080822380316e-2,3.971022702621966e-2,3.968530349743806e-2,3.966031034976262e-2,3.96352476969204e-2,3.961011565263849e-2,3.958491433064399e-2,3.955964384466396e-2,3.953430430842547e-2,3.9508895835655644e-2,3.9483418540081534e-2,3.9457872535430226e-2,3.9432257935428816e-2,3.9406574853804374e-2,3.938082340428398e-2,3.935500370059473e-2,3.932911585646369e-2,3.930315998561795e-2,3.92771362017846e-2,3.9251044618690716e-2,3.9224885350063375e-2,3.919865850962967e-2,3.9172364211116674e-2,3.914600256825147e-2,3.911957369476115e-2,3.909307770437279e-2,3.906651471081347e-2,3.903988482781028e-2,3.9013188169090295e-2,3.89864248483806e-2,3.895959497940828e-2,3.8932698675900414e-2,3.890573605158408e-2,3.8878707220186375e-2,3.885161229543436e-2,3.882445139105514e-2,3.879722462077578e-2,3.876993209832338e-2,3.874257393742501e-2,3.871519486788772e-2,3.868778454083824e-2,3.866031455035629e-2,3.863278514474628e-2,3.8605196572312574e-2,3.857754908135955e-2,3.85498429201916e-2,3.85220783371131e-2,3.8494255580428446e-2,3.8466374898442006e-2,3.843843653945817e-2,3.841044075178133e-2,3.838238778371584e-2,3.83542778835661e-2,3.832611129963649e-2,3.829788828023141e-2,3.826960907365522e-2,3.824127392821231e-2,3.8212883092207064e-2,3.8184436813943866e-2,3.815593534172709e-2,3.812737892386114e-2,3.809876780865037e-2,3.807010224439918e-2,3.8041382479411946e-2,3.801260876199306e-2,3.798378134044689e-2,3.795490046307783e-2,3.792596637819026e-2,3.789697933408857e-2,3.786793957907711e-2,3.783884736146031e-2,3.780970292954253e-2,3.7780506531628136e-2,3.775125841602153e-2,3.77219588310271e-2,3.769260802494922e-2,3.766320624609227e-2,3.7633753742760644e-2,3.7604250763258705e-2,3.7574708242669064e-2,3.754513835829613e-2,3.751552115429428e-2,3.748585693693968e-2,3.745614601250849e-2,3.742638868727688e-2,3.739658526752101e-2,3.736673605951704e-2,3.733684136954116e-2,3.7306901503869505e-2,3.7276916768778263e-2,3.724688747054358e-2,3.721681391544165e-2,3.71866964097486e-2,3.715653525974062e-2,3.7126330771693875e-2,3.709608325188453e-2,3.706579300658874e-2,3.703546034208268e-2,3.700508556464251e-2,3.6974668980544405e-2,3.694421089606451e-2,3.691371161747902e-2,3.688317145106408e-2,3.685259070309586e-2,3.682196967985051e-2,3.6791308687604225e-2,3.676060803263315e-2,3.672986802121346e-2,3.669908895962131e-2,3.6668271154132875e-2,3.663741491102432e-2,3.6606520536571804e-2,3.6575588337051504e-2,3.654461861873957e-2,3.6513611687912166e-2,3.648256785084548e-2,3.645148741381565e-2,3.642037068309886e-2,3.638921796497128e-2,3.635802999645025e-2,3.632681229651829e-2,3.629555997344746e-2,3.6264273344289874e-2,3.6232952726097604e-2,3.620159843592275e-2,3.6170210790817406e-2,3.613879010783366e-2,3.6107336704023614e-2,3.6075850896439346e-2,3.604433300213296e-2,3.601278333815654e-2,3.598120222156218e-2,3.594958996940198e-2,3.591794689872803e-2,3.588627332659241e-2,3.585456957004723e-2,3.582283594614456e-2,3.579107277193652e-2,3.5759280364475184e-2,3.5727459040812655e-2,3.569560911800101e-2,3.566373091309235e-2,3.563182474313878e-2,3.559989092519237e-2,3.556792977630523e-2,3.553594161352943e-2,3.5503926753917094e-2,3.5471885514520296e-2,3.543981821239112e-2,3.5407725164581676e-2,3.537560668814405e-2,3.534346310013033e-2,3.531129471759262e-2,3.527910185758299e-2,3.5246884837153554e-2,3.52146439733564e-2,3.5182379583243606e-2,3.515009198386728e-2,3.511778149227952e-2,3.508544842553239e-2,3.505308712511125e-2,3.502070199470335e-2,3.498829468328144e-2,3.495586549465871e-2,3.492341473264834e-2,3.4890942701063514e-2,3.48584497037174e-2,3.4825936044423175e-2,3.479340202699404e-2,3.4760847955243174e-2,3.472827413298374e-2,3.469568086402892e-2,3.466306845219191e-2,3.463043720128587e-2,3.459778741512401e-2,3.456511939751948e-2,3.4532433452285474e-2,3.449972988323517e-2,3.446700899418176e-2,3.44342710889384e-2,3.440151647131829e-2,3.4368745445134595e-2,3.433595831420052e-2,3.430315538232922e-2,3.4270336953333896e-2,3.423750333102771e-2,3.420465481922385e-2,3.417179172173549e-2,3.413891434237583e-2,3.4106022984958025e-2,3.4073117953295276e-2,3.404019955120075e-2,3.400726808248764e-2,3.3974323850969115e-2,3.3941367160458355e-2,3.390839831476856e-2,3.387541761771287e-2,3.3842425373104515e-2,3.380942188475663e-2,3.377640745648243e-2,3.374337515715093e-2,3.3710325786526885e-2,3.367726538549569e-2,3.364419423390723e-2,3.361111261161139e-2,3.3578020798458064e-2,3.354491907429715e-2,3.351180771897854e-2,3.347868701235211e-2,3.3445557234267766e-2,3.341241866457539e-2,3.337927158312488e-2,3.334611626976612e-2,3.331295300434901e-2,3.3279782066723426e-2,3.324660373673927e-2,3.321341829424644e-2,3.318022601909481e-2,3.3147027191134285e-2,3.3113822090214746e-2,3.308061099618609e-2,3.30473941888982e-2,3.3014171948200985e-2,3.2980944553944326e-2,3.29477122859781e-2,3.291447542415222e-2,3.2881234248316564e-2,3.284798903832103e-2,3.28147400740155e-2,3.278148763524987e-2,3.2748232001874024e-2,3.2714973453737875e-2,3.26817122706913e-2,3.264844873258418e-2,3.2615183119266415e-2,3.25819157105879e-2,3.254864678639852e-2,3.251537662654817e-2,3.248210551088674e-2,3.2448833719264124e-2,3.241555628225642e-2,3.2382264617668084e-2,3.2348971685449236e-2,3.231567772885631e-2,3.228238299105825e-2,3.224908771513651e-2,3.2215792144085056e-2,3.218249652081034e-2,3.2149201088131324e-2,3.21159060887795e-2,3.208261176539882e-2,3.2049318360545774e-2,3.201602611668934e-2,3.198273527621103e-2,3.194944608140481e-2,3.1916158774477205e-2,3.18828735975472e-2,3.184959079264631e-2,3.181631060171854e-2,3.178303326662041e-2,3.174975902912096e-2,3.17164881309017e-2,3.168322081355666e-2,3.164995731859239e-2,3.161669788742791e-2,3.1583442761394784e-2,3.1550192181737054e-2,3.151694638961128e-2,3.148370562608651e-2,3.145047013214432e-2,3.141724014867877e-2,3.138401591649645e-2,3.135079767631641e-2,3.1317585668770256e-2,3.1284380134402066e-2,3.125118131366844e-2,3.1217989446938463e-2,3.118480477449374e-2,3.115162753652838e-2,3.111845797314899e-2,3.1085296324374696e-2,3.1052142830137103e-2,3.101899773028034e-2,3.0985861264561036e-2,3.0952733672648333e-2,3.0919615194123857e-2,3.0886506068481766e-2,3.085340653512869e-2,3.082031683338379e-2,3.0787237202478734e-2,3.075416788155767e-2,3.0721109109677264e-2,3.0688061125806687e-2,3.065502416882762e-2,3.0621998477534246e-2,3.058898429063325e-2,3.055598184674381e-2,3.0522991384397628e-2,3.0490013142038908e-2,3.045704735802434e-2,3.0424096256107792e-2,3.0391159498614245e-2,3.0358233962006168e-2,3.032532216742525e-2,3.0292425862176408e-2,3.025954191082181e-2,3.0226670313361466e-2,3.0193811069795358e-2,3.0160964180123498e-2,3.012812964434589e-2,3.009530746246253e-2,3.0062497634473412e-2,3.0029700160378536e-2,2.9996922702045514e-2,2.9964178891352184e-2,2.9931449738826093e-2,2.9898735244467248e-2,2.9866035408275638e-2,2.9833350230251278e-2,2.980067971039416e-2,2.9768023848704285e-2,2.9735382645181645e-2,2.970275609982626e-2,2.967014421263811e-2,2.963754698361721e-2,2.9604964412763547e-2,2.9572396500077126e-2,2.9539843245557952e-2,2.9507304649206017e-2,2.9474780711021328e-2,2.944227143100388e-2,2.9409776809153673e-2,2.937729684547071e-2,2.9344831539954996e-2,2.931238089260652e-2,2.927994490342529e-2,2.92475235724113e-2,2.921516951508898e-2,2.9182855519729937e-2,2.915056006770362e-2,2.911828315901003e-2,2.9086024793649162e-2,2.905378497162102e-2,2.9021563692925613e-2,2.8989360957562927e-2,2.8957176765532965e-2,2.892501111683573e-2,2.889286401147123e-2,2.886073544943945e-2,2.88286254307404e-2,2.8796533955374074e-2,2.8764461023340474e-2,2.87324066346396e-2,2.870037078927146e-2,2.866835348723604e-2,2.8636354728533344e-2,2.860437451316338e-2,2.8572412841126136e-2,2.8540469712421628e-2,2.8508545127049843e-2,2.847663908501078e-2,2.844475158630445e-2,2.841288263093085e-2,2.8381032218889966e-2,2.834920035018182e-2,2.831738702480639e-2,2.8285592242763693e-2,2.825381600405372e-2,2.8222058308676475e-2,2.8190319156631956e-2,2.815859854792016e-2,2.81268964825411e-2,2.8095212960494758e-2,2.806354798178115e-2,2.8031901546400263e-2,2.800035786440875e-2,2.796884160911052e-2,2.7937348476887818e-2,2.7905878467740657e-2,2.787443158166901e-2,2.78430078186729e-2,2.7811607178752317e-2,2.778022966190726e-2,2.7748875268137733e-2,2.771754399744374e-2,2.7686235849825266e-2,2.765495082528233e-2,2.7623688923814914e-2,2.759245014542304e-2,2.756123449010668e-2,2.7530041957865854e-2,2.749887254870056e-2,2.7467726262610792e-2,2.7436603099596554e-2,2.7405503059657846e-2,2.7374426142794662e-2,2.7343372349007012e-2,2.7312341678294886e-2,2.728133413065829e-2,2.7250349706097222e-2,2.7219388404611685e-2,2.718845022620168e-2,2.7157535170867195e-2,2.7126643238608247e-2,2.709577442942482e-2,2.7064928743316927e-2,2.7034106180284564e-2,2.7003306740327727e-2,2.6972530423446415e-2,2.6941777229640636e-2,2.691104715891039e-2,2.6880340211255665e-2,2.684967182467256e-2,2.681909235789837e-2,2.678854016452647e-2,2.6758015244556854e-2,2.672751759798952e-2,2.669704722482448e-2,2.666660412506173e-2,2.6636188298701267e-2,2.6605799745743085e-2,2.6575438466187196e-2,2.6545104460033594e-2,2.6514797727282283e-2,2.648451826793325e-2,2.6454266081986512e-2,2.6424041169442056e-2,2.639384353029989e-2,2.6363673164560016e-2,2.6333530072222427e-2,2.630341425328712e-2,2.627332570775411e-2,2.624326443562338e-2,2.621323043689494e-2,2.6183223711568792e-2,2.6153244259644926e-2,2.612329208112335e-2,2.6093367176004065e-2,2.606346954428706e-2,2.6033599185972343e-2,2.6003756101059917e-2,2.597394028954978e-2,2.5944151751441928e-2,2.591439048673637e-2,2.5884656495433093e-2,2.5854949777532103e-2,2.58252703330334e-2,2.579561816193699e-2,2.5765993264242865e-2,2.5736395639951032e-2,2.5706854187488866e-2,2.567737897325751e-2,2.564793445658502e-2,2.561852063747139e-2,2.558913751591663e-2,2.5559785091920736e-2,2.553046336548371e-2,2.550117233660555e-2,2.5471912005286257e-2,2.544268237152583e-2,2.5413483435324263e-2,2.538431519668157e-2,2.535517765559774e-2,2.5326070812072776e-2,2.529699466610668e-2,2.526794921769945e-2,2.5238934466851087e-2,2.5209950413561583e-2,2.518099705783096e-2,2.5152074399659195e-2,2.5123182439046286e-2,2.5094321175992258e-2,2.506549061049709e-2,2.5036690742560787e-2,2.5007921572183355e-2,2.497918309936479e-2,2.4950475324105086e-2,2.4921798246404253e-2,2.4893151866262283e-2,2.486453618367918e-2,2.4835951198654945e-2,2.480739691118957e-2,2.4778873321283073e-2,2.475038042893543e-2,2.4721918234146656e-2,2.4693486736916757e-2,2.466508593724571e-2,2.4636715835133546e-2,2.4608411461313883e-2,2.458015592312622e-2,2.4551933732346008e-2,2.4523744888973242e-2,2.449558939300792e-2,2.4467467244450047e-2,2.443937844329962e-2,2.4411322989556637e-2,2.4383300883221107e-2,2.4355312124293017e-2,2.4327356712772374e-2,2.429943464865918e-2,2.4271545931953433e-2,2.4243690562655133e-2,2.4215868540764275e-2,2.4188079866280868e-2,2.4160324539204907e-2,2.413260255953639e-2,2.410491392727532e-2,2.40772586424217e-2,2.404963670497553e-2,2.4022048114936797e-2,2.3994492872305515e-2,2.396697097708168e-2,2.3939482429265288e-2,2.3912027228856346e-2,2.388460537585485e-2,2.3857216870260798e-2,2.3829861712074196e-2,2.380253990129504e-2,2.3775251437923327e-2,2.3747996321959067e-2,2.3720774553402248e-2,2.369358613225288e-2,2.3666431058510955e-2,2.3639309332176478e-2,2.3612220953249448e-2,2.358516592172986e-2,2.3558179123585727e-2,2.3531230019028467e-2,2.350431619347628e-2,2.347743764692918e-2,2.3450594379387162e-2,2.3423786390850226e-2,2.3397013681318374e-2,2.3370276250791598e-2,2.3343574099269904e-2,2.331690722675329e-2,2.329027563324176e-2,2.326367931873531e-2,2.3237118283233948e-2,2.321059252673766e-2,2.3184102049246456e-2,2.3157646850760334e-2,2.3131226931279288e-2,2.3104842290803333e-2,2.307849292933245e-2,2.3052178846866653e-2,2.3025900043405937e-2,2.29996565189503e-2,2.2973448273499748e-2,2.2947275307054277e-2,2.292113761961389e-2,2.289503521117858e-2,2.286896808174835e-2,2.28429362313232e-2,2.281693965990314e-2,2.2790978367488158e-2,2.2765052354078257e-2,2.2739161619673435e-2,2.2713306164273698e-2,2.268748598787904e-2,2.2661701090489463e-2,2.2635951696767215e-2,2.2610238926639888e-2,2.258456165715924e-2,2.2558925353226924e-2,2.2533326263150605e-2,2.2507763701760226e-2,2.24822376690558e-2,2.2456748165037305e-2,2.243129518970476e-2,2.2405878743058154e-2,2.2380498825097492e-2,2.2355155435822775e-2,2.2329848575233995e-2,2.2304578243331163e-2,2.2279350149589205e-2,2.225416182637639e-2,2.222901061425558e-2,2.2203896513226778e-2,2.2178819523289987e-2,2.21537796444452e-2,2.2128776876692426e-2,2.2103811220031657e-2,2.2078882674462896e-2,2.2053991239986147e-2,2.2029136916601407e-2,2.2004319704308672e-2,2.1979539603107945e-2,2.1954796612999223e-2,2.193009073398251e-2,2.190542196605781e-2,2.188079030922511e-2,2.185619576348443e-2,2.183163832883575e-2,2.1807118005279076e-2,2.1782634792814417e-2,2.175818869144176e-2,2.1733779701161113e-2,2.1709407821972476e-2,2.1685073053875847e-2,2.1660775396871224e-2,2.163651485095861e-2,2.1612291416138005e-2,2.1588106789388634e-2,2.1563963805231453e-2,2.1539858347963067e-2,2.1515790417583485e-2,2.1491760014092698e-2,2.1467767137490715e-2,2.144381178777753e-2,2.141989396495314e-2,2.1396013669017555e-2,2.1372170899970767e-2,2.1348365657812785e-2,2.1324597942543596e-2,2.1300867754163212e-2,2.127717509267162e-2,2.1253519958068838e-2,2.1229902350354848e-2,2.120632226952966e-2,2.118277971559327e-2,2.115927468854568e-2,2.1135807188386892e-2,2.11123772151169e-2,2.1088984768735712e-2,2.106562984924332e-2,2.104231245663973e-2,2.1019032590924937e-2,2.099579025209895e-2,2.097258544016176e-2,2.0949418155113364e-2,2.0926288396953773e-2,2.0903198817069476e-2,2.088014726773157e-2,2.0857133447662518e-2,2.083415735686232e-2,2.0811218995330973e-2,2.078831836306848e-2,2.0765455460074838e-2,2.0742630286350053e-2,2.0719842841894123e-2,2.0697093126707044e-2,2.0674381140788824e-2,2.065170688413945e-2,2.0629070356758934e-2,2.060647155864727e-2,2.0583910489804458e-2,2.0561387150230506e-2,2.05389015399254e-2,2.0516453658889152e-2,2.0494043507121758e-2,2.0471671084623215e-2,2.0449336391393527e-2,2.0427039427432694e-2,2.0404780192740713e-2,2.0382558687317583e-2,2.0360374911163312e-2,2.0338228864277892e-2,2.0316120546661327e-2,2.0294049958313617e-2,2.0272016903411464e-2,2.025002136221754e-2,2.022806351873474e-2,2.020614337252716e-2,2.0184260923158913e-2,2.01624161701941e-2,2.0140609113196824e-2,2.011883975173119e-2,2.0097108085361293e-2,2.007541411365125e-2,2.0053757836165156e-2,2.003213925246712e-2,2.001055836212124e-2,1.9989015164691627e-2,1.9967509659742373e-2,1.9946041846837594e-2,1.992461172554139e-2,1.990321929541786e-2,1.9881864556031113e-2,1.9860547506945252e-2,1.983926814772438e-2,1.9818026477932592e-2,1.979682249713401e-2,1.9775656204892723e-2,1.9754527600772842e-2,1.9733436684338464e-2,1.9712383455153703e-2,1.969136791278265e-2,1.9670390056789416e-2,1.964944988673811e-2,1.9628547402192824e-2,1.960768260271767e-2,1.9586855487876743e-2,1.956606605723416e-2,1.9545314310354014e-2,1.952460024680041e-2,1.950392386613746e-2,1.9483285167929257e-2,1.946268415173991e-2,1.944212081713352e-2,1.9421595163674196e-2,1.9401107190926036e-2,1.9380656898453145e-2,1.936024428581963e-2,1.9339869352589592e-2,1.9319532098327135e-2,1.929923252259636e-2,1.9278970624961377e-2,1.925874284874413e-2,1.923855099438077e-2,1.9218396496125063e-2,1.9198279347063352e-2,1.917819954028198e-2,1.915815706886728e-2,1.913815192590559e-2,1.9118184104483262e-2,1.9098253597686632e-2,1.9078360398602036e-2,1.905850450031582e-2,1.903868589591432e-2,1.9018904578483885e-2,1.8999160541110845e-2,1.8979453776881546e-2,1.8959784278882327e-2,1.894015204019953e-2,1.8920557053919495e-2,1.8900999313128563e-2,1.8881478810913073e-2,1.8861995540359364e-2,1.884254949455378e-2,1.8823140666582663e-2,1.880376904953235e-2,1.878443463648918e-2,1.8765137420539497e-2,1.874587739476964e-2,1.872665455226595e-2,1.870746888611477e-2,1.8688320389402435e-2,1.8669209055215293e-2,1.8650134876639676e-2,1.863109784676193e-2,1.8612097958668396e-2,1.859313520544541e-2,1.857420958017932e-2,1.8555321075956456e-2,1.8536469685863165e-2,1.851765540298579e-2,1.8498878220410665e-2,1.848013813122414e-2,1.8461435128512546e-2,1.8442769205362225e-2,1.8424140354859522e-2,1.8405548570090774e-2,1.8386993844142323e-2,1.836847617010051e-2,1.8349995541051673e-2,1.8331547128586943e-2,1.831313492851513e-2,1.8294759414848157e-2,1.8276420573875327e-2,1.825811839188595e-2,1.823985285516936e-2,1.8221623950014858e-2,1.820343166271177e-2,1.8185275979549408e-2,1.8167156886817085e-2,1.8149074370804125e-2,1.813102841779984e-2,1.811301901409354e-2,1.809504614597455e-2,1.8077109799732184e-2,1.8059209961655758e-2,1.804134661803459e-2,1.8023519755157986e-2,1.8005729359315274e-2,1.7987975416795764e-2,1.7970257913888774e-2,1.7952576836883623e-2,1.7934932172069623e-2,1.791732390573609e-2,1.7899752024172343e-2,1.7882216513667695e-2,1.7864717360511467e-2,1.7847254550992966e-2,1.7829828071401516e-2,1.7812437908026432e-2,1.779508404715703e-2,1.7777766475082623e-2,1.7760485178092533e-2,1.774324014247607e-2,1.7726031354522553e-2,1.77088588005213e-2,1.7691722466761622e-2,1.767462233953284e-2,1.7657558405124268e-2,1.764053064982522e-2,1.7623539059925017e-2,1.760658362171297e-2,1.75896643214784e-2,1.7572781145510624e-2,1.7555934080098954e-2,1.7539123111532707e-2,1.7522348226101193e-2,1.750560894980236e-2,1.7488901689295403e-2,1.7472230192479524e-2,1.7455594439953235e-2,1.7438994412315046e-2,1.7422430090163473e-2,1.7405901454097032e-2,1.738940848471423e-2,1.737295116261358e-2,1.73565294683936e-2,1.7340143382652797e-2,1.732379288598969e-2,1.730747795900278e-2,1.729119858229059e-2,1.727495473645163e-2,1.7258746402084416e-2,1.7242573559787453e-2,1.722643619015926e-2,1.721033427379835e-2,1.7194267791303227e-2,1.7178236723272414e-2,1.716224105030442e-2,1.7146280752997754e-2,1.7130355811950933e-2,1.711446620776247e-2,1.7098611921030873e-2,1.7082792932354658e-2,1.7067009222332345e-2,1.7051260771562434e-2,1.7035547560643443e-2,1.701986957017388e-2,1.700422678075227e-2,1.6988619172977112e-2,1.6973046727446928e-2,1.6957509424760226e-2,1.694200724551552e-2,1.692654017031132e-2,1.6911108179746146e-2,1.6895711254418504e-2,1.688034937492691e-2,1.686502252186987e-2,1.6849730675845907e-2,1.6834473817453528e-2,1.6819251927291244e-2,1.6804067149157272e-2,1.6788918107676534e-2,1.677380251022068e-2,1.675872352004137e-2,1.6743680234207227e-2,1.6728671118715382e-2,1.671369617356583e-2,1.669875539875857e-2,1.6683848794293615e-2,1.666897636017095e-2,1.6654138096390582e-2,1.663933400295251e-2,1.6624564079856734e-2,1.6609828327103258e-2,1.6595126744692074e-2,1.658045927552765e-2,1.6565824272941235e-2,1.6551223331816203e-2,1.6536656452152566e-2,1.6522123633950305e-2,1.6507624877209436e-2,1.6493160181929947e-2,1.6478729548111845e-2,1.6464332975755135e-2,1.64499704648598e-2,1.6435642015425855e-2,1.64213476274533e-2,1.6407087300942123e-2,1.639286103589234e-2,1.6378668832303937e-2,1.636451069017692e-2,1.6350386609511294e-2,1.6336296590307046e-2,1.6322240632564187e-2,1.6308218736282718e-2,1.6294230901462627e-2,1.6280277128103923e-2,1.626635741620661e-2,1.6252471765770677e-2,1.6238620176796136e-2,1.6224802649282975e-2,1.6211019183231198e-2,1.6197269778640812e-2,1.618355443551181e-2,1.616987315384419e-2,1.615622593363796e-2,1.6142612774893112e-2,1.612902715143677e-2,1.611547300744724e-2,1.61019523858034e-2,1.608846528650525e-2,1.607501170955279e-2,1.6061591654946025e-2,1.6048205122684955e-2,1.6034852112769574e-2,1.6021532625199883e-2,1.6008246659975883e-2,1.5994994217097578e-2,1.5981775296564964e-2,1.596858989837804e-2,1.595543802253681e-2,1.594231966904127e-2,1.5929234837891423e-2,1.591618352908727e-2,1.5903165742628803e-2,1.5890181478516036e-2,1.5877230736748953e-2,1.5864313517327564e-2,1.585142982025187e-2,1.5838579645521867e-2,1.582576299313755e-2,1.5812979863098934e-2,1.5800230255406e-2,1.5787514170058765e-2,1.577483160705722e-2,1.5762182566401366e-2,1.5749567048091207e-2,1.5736985052126735e-2,1.5724431360563645e-2,1.5711904987112744e-2,1.5699411448626015e-2,1.5686950745103453e-2,1.567452287654506e-2,1.5662127842950832e-2,1.564976564432078e-2,1.5637436280654893e-2,1.5625139751953173e-2,1.5612876058215623e-2,1.5600645199442242e-2,1.5588447175633029e-2,1.5576281986787986e-2,1.556414963290711e-2,1.5552050113990405e-2,1.5539983430037867e-2,1.55279495810495e-2,1.5515948567025298e-2,1.5503980387965265e-2,1.5492045043869406e-2,1.5480142534737711e-2,1.5468272860570186e-2,1.5456436021366827e-2,1.5444632017127641e-2,1.5432860847852621e-2,1.542112251354177e-2,1.540941701419509e-2,1.5397744349812576e-2,1.5386104520394232e-2,1.5374497525940058e-2,1.5362923366450048e-2,1.5351379626569763e-2,1.5339858560195492e-2,1.5328369449731582e-2,1.5316912285383648e-2,1.5305487057357311e-2,1.5294093755858187e-2,1.5282732371091899e-2,1.5271402893264053e-2,1.526010531258027e-2,1.5248839619246174e-2,1.5237605803467376e-2,1.5226403855449492e-2,1.5215233765398139e-2,1.5204095523518936e-2,1.5192989120017503e-2,1.5181914545099455e-2,1.5170871788970407e-2,1.5159860841835977e-2,1.514888169390178e-2,1.513793433537344e-2,1.5127018756456567e-2,1.5116134947356783e-2,1.5105282898279703e-2,1.5094462599430938e-2,1.5083674041016116e-2,1.5072917213240849e-2,1.5062192106310756e-2,1.5051498710431448e-2,1.5040837015808547e-2,1.5030207012647673e-2,1.5019608691154438e-2,1.500904204153446e-2,1.4998507053993358e-2,1.4988003718736745e-2,1.4977532025970243e-2,1.4967091965899466e-2,1.4956683528730034e-2,1.4946306704667562e-2,1.4935961483917666e-2,1.4925647856685965e-2,1.4915365813178077e-2,1.4905115343599616e-2,1.48948964381562e-2,1.4884709087053449e-2,1.4874553280496977e-2,1.4864429008692403e-2,1.4854336261845338e-2,1.4844275030161409e-2,1.4834245303846227e-2,1.4824247073105411e-2,1.4814280328144577e-2,1.4804345059169343e-2,1.4794441256385325e-2,1.478456890999814e-2,1.4774728010213406e-2,1.476491854723674e-2,1.475513703061156e-2,1.4745380590540445e-2,1.4735655041527691e-2,1.472596036475159e-2,1.471629654139043e-2,1.4706663552622498e-2,1.4697061379626092e-2,1.4687490003579494e-2,1.4677949405661004e-2,1.4668439567048908e-2,1.4658960468921492e-2,1.4649512092457058e-2,1.4640094418833885e-2,1.4630707429230269e-2,1.4621351104824503e-2,1.4612025426794871e-2,1.4602730376319666e-2,1.4593465934577185e-2,1.4584232082745709e-2,1.4575028802003535e-2,1.4565856073528949e-2,1.4556713878500247e-2,1.4547602198095713e-2,1.4538521013493644e-2,1.4529470305872325e-2,1.4520450056410053e-2,1.4511460246285112e-2,1.4502500856675796e-2,1.4493571868760395e-2,1.44846732637172e-2,1.4475805022724502e-2,1.446696712696059e-2,1.4458159557603753e-2,1.4449382295832288e-2,1.4440635322824477e-2,1.4431918619758618e-2,1.4423232167813e-2,1.441457594816591e-2,1.440594994199564e-2,1.4397354130480485e-2,1.4388788494798728e-2,1.4380253016128665e-2,1.4371747675648583e-2,1.436327245453678e-2,1.4354827333971538e-2,1.4346412295131148e-2,1.4338027319193909e-2,1.4329672387338102e-2,1.4321347480742022e-2,1.4313052580583959e-2,1.4304787668042206e-2,1.429655272429505e-2,1.4288347730520783e-2,1.4280172667897694e-2,1.4272027517604077e-2,1.4263912260818221e-2,1.4255825566731052e-2,1.4247767484721369e-2,1.4239739106154182e-2,1.4231740409878927e-2,1.4223771374745044e-2,1.4215831979601976e-2,1.4207922203299164e-2,1.4200042024686046e-2,1.419219142261206e-2,1.4184370375926653e-2,1.4176578863479259e-2,1.4168816864119322e-2,1.4161084356696283e-2,1.4153381320059577e-2,1.4145707733058649e-2,1.4138063574542939e-2,1.4130448823361884e-2,1.4122863458364929e-2,1.4115307458401513e-2,1.4107780802321074e-2,1.4100283468973053e-2,1.4092815437206896e-2,1.4085376685872035e-2,1.407796719381791e-2,1.407058693989397e-2,1.4063235902949651e-2,1.405591406183439e-2,1.404862139539763e-2,1.4041357882488814e-2,1.4034123501957376e-2,1.4026918232652763e-2,1.4019742053424412e-2,1.4012594943121764e-2,1.4005476880594257e-2,1.3998387844691335e-2,1.3991327814262438e-2,1.3984296768157002e-2,1.3977294685224474e-2,1.3970321544314289e-2,1.3963377324275888e-2,1.3956462003958711e-2,1.3949575562212203e-2,1.39427179778858e-2,1.3935889229828942e-2,1.3929089296891073e-2,1.3922318157921628e-2,1.3915575791770052e-2,1.3908862177285784e-2,1.3902177293318265e-2,1.3895521118716933e-2,1.3888893632331228e-2,1.3882294813010593e-2,1.3875724639604469e-2,1.3869183090962293e-2,1.3862670145933507e-2,1.3856185783367555e-2,1.3849730716620781e-2,1.3843304550228627e-2,1.3836906959745206e-2,1.3830537925008888e-2,1.3824197425858043e-2,1.3817885442131042e-2,1.3811601953666255e-2,1.3805346940302055e-2,1.3799120381876808e-2,1.3792922258228889e-2,1.3786752549196667e-2,1.3780611234618512e-2,1.3774498294332797e-2,1.3768413708177892e-2,1.3762357455992169e-2,1.3756329517613995e-2,1.3750329872881743e-2,1.3744358501633785e-2,1.3738415383708489e-2,1.373250049894423e-2,1.3726613827179374e-2,1.3720755348252294e-2,1.371492504200136e-2,1.3709122888264947e-2,1.370334886688142e-2,1.369760295768915e-2,1.369188514052651e-2,1.3686195395231868e-2,1.36805337016436e-2,1.3674900039600077e-2,1.3669294388939664e-2,1.3663716729500732e-2,1.3658167041121659e-2,1.3652645303640808e-2,1.3647151496896553e-2,1.3641685600727264e-2,1.363624759497131e-2,1.3630837459467067e-2,1.36254551740529e-2,1.3620100718567186e-2,1.3614774072848291e-2,1.3609475216734584e-2,1.3604204130064442e-2,1.3598960792676232e-2,1.3593745184408325e-2,1.358855728509909e-2,1.3583397074586901e-2,1.3578264532710127e-2,1.3573159639307143e-2,1.3568082374216313e-2,1.3563032717276009e-2,1.3558010648324606e-2,1.3553016147200473e-2,1.3548049193741979e-2,1.3543109767787494e-2,1.3538197849175392e-2,1.3533315086958321e-2,1.3528460140219299e-2,1.3523632744613073e-2,1.3518832881785164e-2,1.3514060533381094e-2,1.3509315681046385e-2,1.3504598306426559e-2,1.3499908391167138e-2,1.3495245916913638e-2,1.3490610865311586e-2,1.3486003218006502e-2,1.3481422956643908e-2,1.3476870062869323e-2,1.347234451832827e-2,1.3467846304666273e-2,1.3463375403528849e-2,1.3458931796561519e-2,1.3454515465409806e-2,1.3450126391719235e-2,1.3445764557135325e-2,1.3441429943303591e-2,1.3437122531869565e-2,1.343284230447876e-2,1.3428589242776704e-2,1.3424363328408913e-2,1.3420164543020911e-2,1.341599286825822e-2,1.341184828576636e-2,1.3407730777190853e-2,1.340364032417722e-2,1.3399576908370982e-2,1.3395540511417661e-2,1.339153111496278e-2,1.3387548700651857e-2,1.3383593250130414e-2,1.3379664745043977e-2,1.3375763167038061e-2,1.337188849775819e-2,1.336804071884989e-2,1.3364219811958676e-2,1.336042575873007e-2,1.3356658540809594e-2,1.3352918139842773e-2,1.3349204537475125e-2,1.3345517715352171e-2,1.3341857655119436e-2,1.3338224338422435e-2,1.3334617746906698e-2,1.3331037862217739e-2,1.3327484666001083e-2,1.3323958139902248e-2,1.3320458265566762e-2,1.331698502464014e-2,1.3313538398767906e-2,1.331011836959558e-2,1.3306724965013486e-2,1.3303359410417492e-2,1.330002046853019e-2,1.329670812224685e-2,1.3293422354462767e-2,1.329016314807322e-2,1.3286930485973498e-2,1.3283724351058882e-2,1.3280544726224659e-2,1.3277391594366113e-2,1.3274264938378527e-2,1.3271164741157188e-2,1.3268090985597381e-2,1.3265043654594388e-2,1.3262022731043497e-2,1.325902819783999e-2,1.3256060037879151e-2,1.3253118234056267e-2,1.3250202769266622e-2,1.3247313626405502e-2,1.324445078836819e-2,1.324161423804997e-2,1.3238803958346127e-2,1.3236019932151948e-2,1.3233262142362714e-2,1.3230530571873712e-2,1.3227825203580228e-2,1.3225146020377545e-2,1.3222493005160946e-2,1.3219866140825718e-2,1.3217265410267147e-2,1.3214690796380515e-2,1.3212142282061107e-2,1.3209619850204206e-2,1.32071234837051e-2,1.3204653165459074e-2,1.3202208878361408e-2,1.3199790605307394e-2,1.3197398329192308e-2,1.3195032032911445e-2,1.3192691699360078e-2,1.3190377311433498e-2,1.3188088852026991e-2,1.3185826304035841e-2,1.3183589650355331e-2,1.3181378873880744e-2,1.3179193957507369e-2,1.3177034884130488e-2,1.3174901636645387e-2,1.3172794197947348e-2,1.3170712550931659e-2,1.3168656678493602e-2,1.3166626563528464e-2,1.3164622188931531e-2,1.3162643537598082e-2,1.3160690592423406e-2,1.3158763202296288e-2,1.3156860935617265e-2,1.3154984288223674e-2,1.3153133242419669e-2,1.3151307780510385e-2,1.3149507884801907e-2,1.314773353760129e-2,1.3145984721216553e-2,1.3144261417956674e-2,1.3142563610131592e-2,1.3140891280052221e-2,1.3139244410030422e-2,1.3137622982379032e-2,1.313602697941185e-2,1.3134456383443628e-2,1.3132911176790092e-2,1.3131391341767927e-2,1.3129896860694783e-2,1.3128427715889268e-2,1.3126983889670958e-2,1.3125565364360393e-2,1.3124172122279074e-2,1.3122804145749465e-2,1.3121461417094993e-2,1.312014391864005e-2,1.3118851632709988e-2,1.3117584541631127e-2,1.3116342627730747e-2,1.3115125873337094e-2,1.3113934260779368e-2,1.3112767772387743e-2,1.3111626390493354e-2,1.3110510097428297e-2,1.310941887552563e-2,1.3108352707119379e-2,1.3107311574544523e-2,1.3106295460137021e-2,1.310530434623378e-2,1.3104338215172675e-2,1.3103397049292547e-2,1.3102480830933197e-2,1.3101589542435389e-2,1.3100723166140856e-2,1.3099881684392287e-2,1.3099065079533337e-2,1.3098273333908624e-2,1.3097506429863728e-2,1.3096764349745195e-2,1.3096047075900535e-2,1.3095354590678215e-2,1.3094686876427671e-2,1.3094043915499298e-2,1.309342569024446e-2,1.309283218301548e-2,1.3092263376165642e-2,1.30917192520492e-2,1.3091199793021363e-2,1.3090704981438314e-2,1.3090234799657185e-2,1.3089789230036087e-2,1.3089368254934078e-2,1.3088971856711193e-2,1.308860001772842e-2,1.3088252720347719e-2,1.3087929946932007e-2,1.3087631679845165e-2,1.308735790145204e-2,1.308710859411844e-2,1.3086883740211138e-2,1.3086683322097866e-2,1.3086507322147323e-2,1.3086355722729173e-2,1.3086228506214036e-2,1.3086125654973507e-2,1.3086047151380127e-2,1.3085992977807416e-2,1.3085963116629854e-2,1.3085957550222875e-2,1.3085976260962884e-2,1.3086019231227252e-2,1.3086086443394306e-2,1.308617787984334e-2,1.308629352295461e-2,1.3086433355109338e-2,1.3086597358689701e-2,1.3086785516078852e-2,1.3086997809660897e-2,1.308723422182091e-2,1.3087494734944922e-2,1.3087779331419937e-2,1.3088087993633916e-2,1.3088420703975784e-2,1.3088777444835428e-2,1.3089158198603701e-2,1.3089562947672417e-2,1.3089991674434356e-2,1.3090444361283258e-2,1.3090920990613828e-2,1.3091421544821732e-2,1.3091946006303604e-2,1.3092494357457034e-2,1.3093066580680582e-2,1.3093661234272528e-2,1.309427341470216e-2,1.309490913078438e-2,1.3095568360380448e-2,1.3096251081326603e-2,1.3096957271434088e-2,1.3097686908489135e-2,1.3098439970252958e-2,1.3099216434461767e-2,1.3100016278826763e-2,1.3100839481034137e-2,1.3101686018745068e-2,1.3102555869595734e-2,1.3103449011197291e-2,1.3104365421135892e-2,1.3105305076972685e-2,1.3106267956243799e-2,1.3107254036460361e-2,1.3108263295108488e-2,1.3109295709649285e-2,1.3110351257518844e-2,1.311142991612826e-2,1.3112531662863601e-2,1.311365647508594e-2,1.3114804330131334e-2,1.3115975205310833e-2,1.3117169077910478e-2,1.3118385925191297e-2,1.3119625724389308e-2,1.3120888452715529e-2,1.3122174087355956e-2,1.3123482605471585e-2,1.3124813984198395e-2,1.3126173880156498e-2,1.3127562420418334e-2,1.3128972945417738e-2,1.3130406557199336e-2,1.313186388374881e-2,1.3133343616091721e-2,1.3134845754228066e-2,1.3136370298157847e-2,1.3137917247881064e-2,1.3139486603397718e-2,1.3141078364707808e-2,1.314269253181133e-2,1.3144329104708287e-2,1.3145988083398681e-2,1.3147669467882513e-2,1.314937065430726e-2,1.315109359206522e-2,1.3152838707579093e-2,1.3154606000848872e-2,1.315639547187456e-2,1.315820712065616e-2,1.3160040947193669e-2,1.3161896951487086e-2,1.3163775133536415e-2,1.3165675493341652e-2,1.31675980309028e-2,1.3169542746219858e-2,1.3171509639292823e-2,1.3173498710121698e-2,1.3175509958706482e-2,1.317754338504718e-2,1.3179598989143785e-2,1.3181676770996298e-2,1.3183776730604722e-2,1.3185898867969057e-2,1.3188043183089299e-2,1.3190209675965452e-2,1.3192398346597512e-2,1.3194609194985484e-2,1.3196842221129367e-2,1.3199097425029156e-2,1.3201366366858435e-2,1.3203656741005808e-2,1.320596865595976e-2,1.3208302111720291e-2,1.3210657108287399e-2,1.3213033645661081e-2,1.3215431723841344e-2,1.3217851342828183e-2,1.32202925026216e-2,1.3222755203221595e-2,1.3225239444628169e-2,1.3227745226841319e-2,1.3230272549861049e-2,1.3232821413687356e-2,1.3235391818320239e-2,1.3237983763759701e-2,1.324059725000574e-2,1.3243232277058356e-2,1.3245888844917553e-2,1.3248566953583323e-2,1.3251266603055676e-2,1.3253987793334601e-2,1.325673052442011e-2,1.3259494796312193e-2,1.3262280609010853e-2,1.3265085591040258e-2,1.3267893992012812e-2,1.3270722910626725e-2,1.3273572346882e-2,1.3276442300778636e-2,1.3279332772316634e-2,1.3282243761495994e-2,1.3285175268316716e-2,1.3288127292778796e-2,1.329109983488224e-2,1.3294092894627045e-2,1.3297106472013211e-2,1.3300140567040738e-2,1.330319517970963e-2,1.330627031001988e-2,1.3309365957971489e-2,1.3312482123564465e-2,1.33156188067988e-2,1.3318776007674497e-2,1.3321953726191554e-2,1.3325151962349973e-2,1.3328370716149755e-2,1.3331609987590896e-2,1.3334869776673398e-2,1.3338150083397265e-2,1.3341450907762488e-2,1.3344772249769076e-2,1.3348114109417025e-2,1.3351476486706336e-2,1.3354859381637009e-2,1.3358262794209042e-2,1.3361686724422435e-2,1.3365131172277191e-2,1.3368596137773308e-2,1.3372081620910787e-2,1.337558762168963e-2,1.337911414010983e-2,1.3382661176171392e-2,1.3386228729874317e-2,1.3389808614439285e-2,1.3393388755127317e-2,1.3396987840824976e-2,1.340060585950349e-2,1.34042427991341e-2,1.3407898647688033e-2,1.3411573393136528e-2,1.3415267023450817e-2,1.3418979526602136e-2,1.342271089056172e-2,1.3426461103300796e-2,1.3430230152790603e-2,1.3434018027002375e-2,1.3437824713907346e-2,1.3441650201476751e-2,1.3445494477681818e-2,1.3449357530493792e-2,1.3453239347883896e-2,1.345713991782337e-2,1.3461059228283449e-2,1.346499726723536e-2,1.3468954022650345e-2,1.3472929482499634e-2,1.3476923634754464e-2,1.3480936467386065e-2,1.3484967968365671e-2,1.3489018125664519e-2,1.3493086927253843e-2,1.3497174361104874e-2,1.3501280415188848e-2,1.3505405077477e-2,1.3509548335940565e-2,1.3513710178550771e-2,1.3517890593278856e-2,1.3522089568096056e-2,1.3526307090973605e-2,1.353054314988273e-2,1.3534797732794673e-2,1.3539070827680666e-2,1.354336242251194e-2,1.3547672505259728e-2,1.3552001063895272e-2,1.3556348086389803e-2,1.3560713560714546e-2,1.3565097474840747e-2,1.3569499816739633e-2,1.3573920574382442e-2,1.3578359735740406e-2,1.358281728878476e-2,1.3587293221486735e-2,1.359178752181757e-2,1.3596300177748492e-2,1.3600831177250743e-2,1.360538050829555e-2,1.3609948158854154e-2,1.3614534116897782e-2,1.3619138370397672e-2,1.362376090732506e-2,1.3628401715651176e-2,1.3633040487285017e-2,1.363768009039944e-2,1.3642336054045155e-2,1.3647008335101685e-2,1.3651696890448553e-2,1.3656401676965281e-2,1.36611226515314e-2,1.3665859771026426e-2,1.3670612992329885e-2,1.3675382272321304e-2,1.3680167567880208e-2,1.3684968835886116e-2,1.3689786033218552e-2,1.3694619116757045e-2,1.3699468043381114e-2,1.3704332769970287e-2,1.3709213253404086e-2,1.3714109450562034e-2,1.3719021318323655e-2,1.3723948813568476e-2,1.3728891893176016e-2,1.3733850514025802e-2,1.373882463299736e-2,1.3743814206970212e-2,1.3748819192823879e-2,1.375383954743789e-2,1.3758875227691763e-2,1.376392619046503e-2,1.3768992392637206e-2,1.3774073791087823e-2,1.3779170342696401e-2,1.3784282004342462e-2,1.3789408732905534e-2,1.3794550485265138e-2,1.3799707218300799e-2,1.3804878888892043e-2,1.381006545391839e-2,1.381526687025937e-2,1.38204830947945e-2,1.3825714084403305e-2,1.3830959795965313e-2,1.3836220186360045e-2,1.3841495212467025e-2,1.3846784831165783e-2,1.3852088999335833e-2,1.3857407673856703e-2,1.3862740811607918e-2,1.3868088369469005e-2,1.3873450304319482e-2,1.3878826573038874e-2,1.3884217132506708e-2,1.3889621939602505e-2,1.3895040951205794e-2,1.390047412419609e-2,1.3905921415452925e-2,1.3911382781855825e-2,1.39168581802843e-2,1.3922347567617888e-2,1.3927850900736108e-2,1.3933346675403977e-2,1.3938852100436824e-2,1.394437095441079e-2,1.3949901743306369e-2,1.3955444264198908e-2,1.3960998520005426e-2,1.3966564651432279e-2,1.3972142658479467e-2,1.3977732541146998e-2,1.3983334299434864e-2,1.3988947933343068e-2,1.399457344287161e-2,1.4000210828020497e-2,1.4005860088789715e-2,1.4011521225179275e-2,1.4017192591734477e-2,1.40228630693759e-2,1.40285444239102e-2,1.4034236655337375e-2,1.403993976365743e-2,1.4045653748870362e-2,1.4051378610976169e-2,1.405711434997485e-2,1.4062860965866413e-2,1.406861845865085e-2,1.4074386828328164e-2,1.4080166074898356e-2,1.4085956198361426e-2,1.409175719871737e-2,1.4097569075966194e-2,1.4103391830107892e-2,1.4109225461142471e-2,1.4115069969069924e-2,1.4120925353890255e-2,1.4126791615603458e-2,1.4132668754209545e-2,1.4138556769708505e-2,1.4144455662100342e-2,1.4150365431385058e-2,1.4156286077562648e-2,1.4162217600633117e-2,1.4168160000596461e-2,1.4174113277452684e-2,1.4180042994501652e-2,1.41859472020558e-2,1.4191859744504196e-2,1.4197780621846831e-2,1.4203709834083712e-2,1.4209647381214835e-2,1.42155932632402e-2,1.4221547480159814e-2,1.4227510031973667e-2,1.4233480918681766e-2,1.423946014028411e-2,1.4245447696780695e-2,1.4251443588171528e-2,1.42574478144566e-2,1.4263460375635917e-2,1.426948127170948e-2,1.4275510502677283e-2,1.428154806853933e-2,1.4287593969295622e-2,1.429364820494616e-2,1.4299710775490939e-2,1.430578168092996e-2,1.4311860921263228e-2,1.4317948496490738e-2,1.4324044406612491e-2,1.4330148651628488e-2,1.4336261231538732e-2,1.4342382146343216e-2,1.4348511396041947e-2,1.4354648980634918e-2,1.4360794900122134e-2,1.4366949154503593e-2,1.4373111743779296e-2,1.4379282667949245e-2,1.4385461927013435e-2,1.4391649520971871e-2,1.4397845449824549e-2,1.440404971357147e-2,1.4410262312212636e-2,1.4416483245748046e-2,1.44227125141777e-2,1.4428950117501596e-2,1.4435196055719737e-2,1.4441450328832121e-2,1.4447712936838749e-2,1.4453983879739622e-2,1.4460263157534736e-2,1.4466550770224094e-2,1.4472846717807698e-2,1.4479151000285543e-2,1.4485463617657632e-2,1.4491784569923965e-2,1.4498113857084544e-2,1.4504451479139365e-2,1.451071113159232e-2,1.4516950682099758e-2,1.452319448972116e-2,1.452944255445653e-2,1.4535694876305863e-2,1.454195145526916e-2,1.4548212291346422e-2,1.4554477384537646e-2,1.4560746734842837e-2,1.4567020342261993e-2,1.4573298206795114e-2,1.4579580328442197e-2,1.4585866707203247e-2,1.4592157343078258e-2,1.4598452236067235e-2,1.4604751386170178e-2,1.4611054793387082e-2,1.461736245771795e-2,1.4623674379162786e-2,1.4629990557721583e-2,1.4636310993394349e-2,1.4642635686181077e-2,1.464896463608177e-2,1.4655297843096425e-2,1.4661635307225047e-2,1.4667977028467631e-2,1.4674323006824183e-2,1.4680673242294695e-2,1.4687027734879173e-2,1.4693386484577617e-2,1.4699749491390024e-2,1.4706116755316396e-2,1.4712488276356734e-2,1.4718864054511034e-2,1.4725244089779297e-2,1.4731628382161528e-2,1.4738016931657723e-2,1.4744409738267879e-2,1.4750806801992004e-2,1.4757208122830087e-2,1.4763613700782139e-2,1.4770023535848154e-2,1.4776437628028136e-2,1.4782855977322082e-2,1.4789278583729991e-2,1.4795705447251863e-2,1.48021365678877e-2,1.4808571945637504e-2,1.4815011580501272e-2,1.4821455472479e-2,1.4827903621570694e-2,1.4834356027776356e-2,1.4840812691095981e-2,1.4847270446927666e-2,1.4853674537852904e-2,1.4860078818027147e-2,1.4866483287450388e-2,1.4872887946122633e-2,1.487929279404388e-2,1.488569783121413e-2,1.4892103057633383e-2,1.4898508473301639e-2,1.4904914078218897e-2,1.4911319872385156e-2,1.4917725855800422e-2,1.4924132028464687e-2,1.4930538390377956e-2,1.4936944941540227e-2,1.4943351681951503e-2,1.4949758611611776e-2,1.4956165730521057e-2,1.4962573038679336e-2,1.4968980536086623e-2,1.4975388222742908e-2,1.4981796098648196e-2,1.4988204163802487e-2,1.4994612418205783e-2,1.5001020861858082e-2,1.5007429494759382e-2,1.501383831690968e-2,1.5020247328308988e-2,1.5026656528957294e-2,1.503305973319382e-2,1.503941884165418e-2,1.504577479483024e-2,1.5052127592721995e-2,1.505847723532945e-2,1.5064823722652599e-2,1.5071167054691453e-2,1.5077507231445998e-2,1.5083844252916246e-2,1.5090178119102193e-2,1.5096508830003831e-2,1.5102836385621172e-2,1.5109160785954208e-2,1.5115482031002946e-2,1.5121800120767382e-2,1.5128115055247512e-2,1.5134426834443344e-2,1.5140735458354872e-2,1.51470409269821e-2,1.5153343240325022e-2,1.5159642398383645e-2,1.5165938401157967e-2,1.5172231248647985e-2,1.5178520940853701e-2,1.5184807477775116e-2,1.5191090859412228e-2,1.519737108576504e-2,1.520364815683355e-2,1.5209922072617755e-2,1.5216183900260994e-2,1.5222405217457519e-2,1.5228620326901506e-2,1.5234829228592948e-2,1.5241031922531857e-2,1.524722840871822e-2,1.525341868715205e-2,1.525960275783334e-2,1.5265780620762087e-2,1.5271952275938298e-2,1.5278117723361968e-2,1.5284276963033099e-2,1.5290429994951692e-2,1.5296576819117749e-2,1.5302717435531259e-2,1.5308851844192234e-2,1.5314980045100669e-2,1.5321102038256564e-2,1.5327217823659922e-2,1.5333327401310742e-2,1.5339430771209018e-2,1.5345527933354754e-2,1.5351618887747956e-2,1.5357703634388615e-2,1.5363782173276734e-2,1.536985450441232e-2,1.537592062779536e-2,1.5381980543425863e-2,1.5388034251303827e-2,1.5394069924916669e-2,1.5400065970757267e-2,1.540605236401553e-2,1.5412029058992392e-2,1.5417996009988767e-2,1.5423953171305581e-2,1.542990049724376e-2,1.5435837942104227e-2,1.5441765460187907e-2,1.5447683005795722e-2,1.5453590533228596e-2,1.5459487996787454e-2,1.5465375350773223e-2,1.5471252549486818e-2,1.5477119547229171e-2,1.5482976298301202e-2,1.5488822757003837e-2,1.5494658877638002e-2,1.550048461450461e-2,1.55062999219046e-2,1.5512104754138884e-2,1.5517899065508392e-2,1.5523682810314047e-2,1.5529455942856771e-2,1.5535218417437489e-2,1.5540970188357128e-2,1.5546711209916604e-2,1.5552441436416852e-2,1.5558160822158783e-2,1.5563869321443333e-2,1.5569566888571418e-2,1.5575253477843965e-2,1.5580929043561896e-2,1.5586593540026138e-2,1.5592246921537609e-2,1.559788914239724e-2,1.5603520156905951e-2,1.5609139919364669e-2,1.5614748384074312e-2,1.562034550533581e-2,1.562593123745008e-2,1.5631505534718055e-2,1.5637068351440655e-2,1.56426196419188e-2,1.564815936045342e-2,1.565368746134543e-2,1.5659203898895763e-2,1.566470862740534e-2,1.5670201601175084e-2,1.5675682774505918e-2,1.5681122435094605e-2,1.56865477262139e-2,1.5691959215429922e-2,1.569735682068313e-2,1.570274045991399e-2,1.5708110051062946e-2,1.5713465512070472e-2,1.571880676087702e-2,1.572413371542304e-2,1.5729446293649006e-2,1.5734744413495365e-2,1.574002799290258e-2,1.574529694981111e-2,1.5750551202161407e-2,1.5755790667893937e-2,1.5761015264949156e-2,1.576622491126752e-2,1.5771419524789488e-2,1.5776599023455525e-2,1.578176332520608e-2,1.578691234798162e-2,1.5792046009722595e-2,1.5797164228369468e-2,1.5802266921862693e-2,1.5807354008142736e-2,1.5812425405150054e-2,1.58174810308251e-2,1.5822520803108336e-2,1.582754463994022e-2,1.583255245926121e-2,1.5837544179011762e-2,1.584251971713234e-2,1.5847478991563396e-2,1.5852421920245396e-2,1.5857348421118793e-2,1.5862258412124044e-2,1.586715181120161e-2,1.587202853629195e-2,1.5876888505335526e-2,1.5881731636272788e-2,1.5886557847044194e-2,1.5891367055590216e-2,1.5896159179851297e-2,1.59009341377679e-2,1.5905691847280492e-2,1.5910432226329523e-2,1.591515519285545e-2,1.5919860664798734e-2,1.5924548560099835e-2,1.5929214829243605e-2,1.593386120514859e-2,1.5938489399231377e-2,1.5943099322390134e-2,1.594769088552302e-2,1.595226399952822e-2,1.595681857530388e-2,1.596135452374818e-2,1.5965871755759295e-2,1.597037018223538e-2,1.5974849714074608e-2,1.5979310262175146e-2,1.5983751737435162e-2,1.5988174050752826e-2,1.59925771130263e-2,1.5996960835153763e-2,1.6001325128033372e-2,1.60056699025633e-2,1.600999506964171e-2,1.6014300540166778e-2,1.6018586225036664e-2,1.6022852035149544e-2,1.6027097881403576e-2,1.6031323674696934e-2,1.603552932592778e-2,1.6039714745994294e-2,1.6043879845794633e-2,1.604802453622697e-2,1.605214872818947e-2,1.6056252332580304e-2,1.6060335260297633e-2,1.606439742223963e-2,1.6068438729304465e-2,1.60724590923903e-2,1.6076458422395315e-2,1.6080436630217663e-2,1.6084393626755514e-2,1.6088329322907047e-2,1.609224362957042e-2,1.6096136457643802e-2,1.610000771802536e-2,1.6103857321613266e-2,1.6107685179305685e-2,1.611149120200079e-2,1.6115275300596744e-2,1.6119037385991714e-2,1.612277736908387e-2,1.6126495160771376e-2,1.6130190671952406e-2,1.6133868252180772e-2,1.613753096067939e-2,1.614117183495628e-2,1.6144790799989567e-2,1.614838778075737e-2,1.6151962702237805e-2,1.6155515489408998e-2,1.6159046067249074e-2,1.6162554360736145e-2,1.616604029484834e-2,1.6169503794563785e-2,1.617294478486059e-2,1.6176363190716886e-2,1.617975893711079e-2,1.6183131949020425e-2,1.6186482151423917e-2,1.6189809469299377e-2,1.619311382762494e-2,1.6196395151378717e-2,1.6199653365538833e-2,1.6202888395083413e-2,1.6206100164990567e-2,1.6209288600238434e-2,1.6212453625805125e-2,1.621559516666876e-2,1.621871314780747e-2,1.6221807494199363e-2,1.6224878130822577e-2,1.6227924982655222e-2,1.6230947974675423e-2,1.62339470318613e-2,1.623692207919098e-2,1.623987304164258e-2,1.6242799844194224e-2,1.6245702411824027e-2,1.624858066951012e-2,1.6251434542230617e-2,1.6254263954963648e-2,1.6257068832687325e-2,1.6259849100379777e-2,1.626260468301912e-2,1.6265335505583484e-2,1.6268041493050986e-2,1.6270722570399743e-2,1.6273378662607883e-2,1.6276009694653523e-2,1.627861559151479e-2,1.6281196278169797e-2,1.628375167959668e-2,1.6286283215845857e-2,1.6288805373388254e-2,1.629130307434952e-2,1.629377626462114e-2,1.6296224890094593e-2,1.6298648896661376e-2,1.6301048230212976e-2,1.6303422836640866e-2,1.630577266183654e-2,1.630809765169149e-2,1.631039775209719e-2,1.6312672908945138e-2,1.6314923068126815e-2,1.6317148175533706e-2,1.6319348177057297e-2,1.6321523018589072e-2,1.632367264602053e-2,1.6325797005243142e-2,1.6327896042148397e-2,1.632996970262779e-2,1.6332017932572798e-2,1.633404067787491e-2,1.6336037884425614e-2,1.6338009498116396e-2,1.6339955464838737e-2,1.634187573048413e-2,1.634377024094406e-2,1.6345638942110007e-2,1.6347481779873465e-2,1.6349298700125917e-2,1.6351089648758848e-2,1.6352854571663744e-2,1.6354593414732096e-2,1.6356306123855382e-2,1.6357992644925098e-2,1.6359652923832717e-2,1.6361286906469742e-2,1.6362894538727645e-2,1.6364475766497917e-2,1.636603053567205e-2,1.6367558792141516e-2,1.6369060481797815e-2,1.637053555053243e-2,1.637198394423684e-2,1.637340560880254e-2,1.6374800490121015e-2,1.6376168534083742e-2,1.637750968658222e-2,1.6378823893507928e-2,1.6380111100752354e-2,1.638138731340854e-2,1.638264175049239e-2,1.6383870275128668e-2,1.6385072857667805e-2,1.638624946846025e-2,1.6387400077856426e-2,1.6388524656206778e-2,1.6389623173861737e-2,1.6390695601171748e-2,1.6391741908487235e-2,1.6392762066158646e-2,1.6393756044536415e-2,1.6394723813970974e-2,1.6395665344812762e-2,1.6396580607412215e-2,1.6397469572119773e-2,1.6398332209285865e-2,1.6399168489260936e-2,1.639997838239542e-2,1.6400761859039745e-2,1.640151888954436e-2,1.640224109544644e-2,1.6402922002548035e-2,1.6403577632705984e-2,1.640420659801112e-2,1.6404806530095597e-2,1.6405380538547898e-2,1.6405928623368028e-2,1.6406450784555993e-2,1.6406947022111783e-2,1.64074173360354e-2,1.640786172632685e-2,1.6408280192986128e-2,1.6408672736013236e-2,1.6409039355408172e-2,1.6409380051170933e-2,1.6409694823301527e-2,1.6409983671799952e-2,1.6410246596666202e-2,1.6410482149803847e-2,1.641069162804684e-2,1.641087507195705e-2,1.641103248153447e-2,1.6411163856779105e-2,1.6411269197690957e-2,1.6411348504270017e-2,1.641140177651629e-2,1.641142901442978e-2,1.6411430218010482e-2,1.6411405387258396e-2,1.641135452217352e-2,1.641127762275586e-2,1.6411174689005416e-2,1.641104572092218e-2,1.641089071850616e-2,1.6410709681757354e-2,1.641050261067576e-2,1.641026950526138e-2,1.6410010365514212e-2,1.6409725191434257e-2,1.6409413983021516e-2,1.6409076740275988e-2,1.6408713463197673e-2,1.640832415178657e-2,1.6407908876317955e-2,1.6407471187793975e-2,1.64070078125495e-2,1.640651875852947e-2,1.6406004033678846e-2,1.640546364594257e-2,1.6404897603265585e-2,1.6404305913592845e-2,1.6403688584869295e-2,1.6403045625039886e-2,1.6402377042049568e-2,1.640168284384329e-2,1.6400963038365995e-2,1.640021763356263e-2,1.6399446637378152e-2,1.6398650057757504e-2,1.6397827902645632e-2,1.6396980179987492e-2,1.6396106897728024e-2,1.6395208063812183e-2,1.639428368618491e-2,1.6393333772791164e-2,1.639235833157588e-2,1.6391357370484017e-2,1.639033089746052e-2,1.6389278920450338e-2,1.6388201447398415e-2,1.6387098486249706e-2,1.6385970044949155e-2,1.638481613144171e-2,1.6383636753672326e-2,1.638243191958594e-2,1.638120163712751e-2,1.6379945914241977e-2,1.6378664758874298e-2,1.6377358178969414e-2,1.6376026182472275e-2,1.6374668777327833e-2,1.637328597148103e-2,1.637187777287682e-2,1.637044418946015e-2,1.6368985229175965e-2,1.6367507422196996e-2,1.6366005934546353e-2,1.6364479661641968e-2,1.636292862462681e-2,1.636135284464386e-2,1.635975234283609e-2,1.6358127140346485e-2,1.635647725831801e-2,1.6354802717893652e-2,1.635310354021638e-2,1.6351379746429175e-2,1.634963135767501e-2,1.634785839509686e-2,1.6346060879837705e-2,1.6344238833040522e-2,1.6342392275848286e-2,1.634052122940397e-2,1.6338625714850556e-2,1.633670575333102e-2,1.633476136598833e-2,1.633279257396547e-2,1.6330799398405416e-2,1.6328781860451145e-2,1.6326739981245626e-2,1.6324673781931844e-2,1.632258328365277e-2,1.6320468507551384e-2,1.631832947477066e-2,1.6316166206453576e-2,1.6313978723743107e-2,1.6311767047782227e-2,1.6309531199713918e-2,1.6307271200681154e-2,1.630498707182691e-2,1.630267883429416e-2,1.6300346509225887e-2,1.6297990117765063e-2,1.6295609681054663e-2,1.629320522023767e-2,1.6290776756457053e-2,1.6288324310855792e-2,1.6285855439514607e-2,1.6283366909468855e-2,1.6280855285319917e-2,1.6278320607448177e-2,1.6275762916234032e-2,1.6273182252057854e-2,1.6270578655300034e-2,1.6267952166340967e-2,1.6265302825561028e-2,1.6262630673340602e-2,1.6259935750060087e-2,1.625721809609986e-2,1.6254477751840316e-2,1.625171475766183e-2,1.6248929153944793e-2,1.6246120981069596e-2,1.624329027941662e-2,1.624043708936625e-2,1.623756145129888e-2,1.623466340559489e-2,1.6231742992634666e-2,1.62288002527986e-2,1.622583522646707e-2,1.6222847954020465e-2,1.6219838475839174e-2,1.621680683230358e-2,1.621375306379408e-2,1.6210677210691044e-2,1.6207579313374864e-2,1.6204459412225935e-2,1.6201317547624633e-2,1.619815375995135e-2,1.6194968089586467e-2,1.6191760576910377e-2,1.6188531262303463e-2,1.6185280186146105e-2,1.6182007388818705e-2,1.617871291070163e-2,1.6175396792175282e-2,1.617205907362004e-2,1.616869979541629e-2,1.6165323944829547e-2,1.6161932007105594e-2,1.6158519357816155e-2,1.6155086054375413e-2,1.6151632154197564e-2,1.6148157714696784e-2,1.614466279328727e-2,1.6141147447383198e-2,1.6137611734398764e-2,1.6134055711748148e-2,1.6130479436845545e-2,1.6126882967105138e-2,1.6123266359941112e-2,1.6119629672767657e-2,1.611597296299896e-2,1.611229628804921e-2,1.610859970533259e-2,1.610488327226329e-2,1.6101147046255492e-2,1.6097391084723387e-2,1.609361544508117e-2,1.6089820184743014e-2,1.608600536112311e-2,1.6082171110822278e-2,1.607831754225943e-2,1.6074445152483238e-2,1.6070554334791404e-2,1.6066644355538357e-2,1.60627158251717e-2,1.60587687480824e-2,1.605480312427045e-2,1.6050818953735856e-2,1.6046816236478613e-2,1.6042794972498726e-2,1.6038755161796196e-2,1.603469680437102e-2,1.6030619900223194e-2,1.602652444935273e-2,1.6022416065222436e-2,1.6018294241167665e-2,1.6014154683415507e-2,1.600999739196597e-2,1.6005822366819054e-2,1.6001629607974754e-2,1.5997419115433075e-2,1.5993190889194018e-2,1.5988944929257575e-2,1.598468123562375e-2,1.598039980829255e-2,1.597610064726396e-2,1.5971783752537997e-2,1.596744912411465e-2,1.5963096761993922e-2,1.5958726666175815e-2,1.595433883666032e-2,1.5949933273447448e-2,1.59455099765372e-2,1.5941068945929567e-2,1.5936610181624553e-2,1.5932133683622153e-2,1.5927639451922382e-2,1.5923127486525225e-2,1.591860313089758e-2,1.5914074568272228e-2,1.5909529731663118e-2,1.590496862107024e-2,1.5900391236493602e-2,1.58957975779332e-2,1.5891187645389042e-2,1.5886561438861118e-2,1.5881918958349433e-2,1.5877260203853983e-2,1.5872585175374775e-2,1.5867893872911803e-2,1.5863186296465066e-2,1.5858462446034567e-2,1.585372232162031e-2,1.584896592322229e-2,1.5844193250840508e-2,1.5839404304474964e-2,1.583459908412566e-2,1.582977758979259e-2,1.5824939821475755e-2,1.5820085779175163e-2,1.5815215462890806e-2,1.581032887262269e-2,1.5805426832266302e-2,1.5800529278805864e-2,1.579561715511284e-2,1.5790690461187237e-2,1.578574919702905e-2,1.578079336263828e-2,1.5775822958014926e-2,1.577083798315899e-2,1.5765838438070466e-2,1.576082432274936e-2,1.5755795637195674e-2,1.5750752381409404e-2,1.574569455539055e-2,1.574062215913911e-2,1.5735535192655088e-2,1.5730433655938486e-2,1.5725317548989298e-2,1.5720186871807523e-2,1.5715041624393168e-2,1.570988180674623e-2,1.570470741886671e-2,1.5699518460754604e-2,1.5694314932409914e-2,1.568909683383264e-2,1.5683864165022786e-2,1.5678638550906863e-2,1.567340658869545e-2,1.5668162522635577e-2,1.5662906379387557e-2,1.56576381856117e-2,1.5652357967968333e-2,1.5647065753117754e-2,1.564176156772029e-2,1.5636445438436248e-2,1.563111739192595e-2,1.5625777454849703e-2,1.5620425653867821e-2,1.5615062015640628e-2,1.5609686566828429e-2,1.5604299334091541e-2,1.5598900344090285e-2,1.5593489623484964e-2,1.5588067198935898e-2,1.5582633097103404e-2,1.5577187344647792e-2,1.557172996822938e-2,1.5566260994508481e-2,1.5560780450145409e-2,1.5555288361800477e-2,1.5549784756134003e-2,1.55442696598063e-2,1.5538743099477684e-2,1.5533205101808462e-2,1.552765569345896e-2,1.5522094901089483e-2,1.551652275136035e-2,1.5510939270931877e-2,1.5505344486464371e-2,1.5499738424618156e-2,1.549412111205354e-2,1.5488492575430838e-2,1.5482852841410367e-2,1.547720193665244e-2,1.5471539887817371e-2,1.5465866721565476e-2,1.5460182464557068e-2,1.5454487143452461e-2,1.5448780784911974e-2,1.5443063415595917e-2,1.5437335062164602e-2,1.5431595751278348e-2,1.5425845509597469e-2,1.5420084363782281e-2,1.5414312340493092e-2,1.540855194631009e-2,1.540278596308507e-2,1.5397010809017548e-2,1.5391226542800208e-2,1.5385433223125727e-2,1.5379630908686784e-2,1.5373819658176057e-2,1.5367999530286235e-2,1.5362170583709995e-2,1.5356332877140009e-2,1.5350486469268966e-2,1.5344631418789547e-2,1.5338767784394424e-2,1.5332895624776287e-2,1.5327014998627807e-2,1.5321125964641674e-2,1.5315228581510557e-2,1.5309322907927145e-2,1.5303409002584116e-2,1.5297486924174144e-2,1.5291556731389922e-2,1.5285618482924116e-2,1.527967223746942e-2,1.5273718053718504e-2,1.526775599036405e-2,1.5261786106098744e-2,1.5255808459615258e-2,1.5249823109606276e-2,1.5243830114764483e-2,1.5237829533782547e-2,1.5231821425353162e-2,1.5225805848169002e-2,1.5219782860922746e-2,1.5213752522307071e-2,1.5207714891014665e-2,1.5201670025738207e-2,1.5195617985170372e-2,1.5189558828003843e-2,1.51834926129313e-2,1.5177419398645427e-2,1.51713392438389e-2,1.5165252207204398e-2,1.5159158347434606e-2,1.5153057723222197e-2,1.5146950393259861e-2,1.5140836416240267e-2,1.513471585085611e-2,1.5128588755800053e-2,1.5122455189764784e-2,1.5116323668138412e-2,1.5110186938623637e-2,1.5104044476163009e-2,1.5097896350498935e-2,1.5091742631373821e-2,1.5085583388530083e-2,1.5079418691710126e-2,1.507324861065636e-2,1.5067073215111195e-2,1.5060892574817037e-2,1.5054706759516302e-2,1.5048515838951391e-2,1.5042319882864722e-2,1.5036118960998704e-2,1.5029913143095739e-2,1.5023702498898242e-2,1.501748709814862e-2,1.5011267010589288e-2,1.5005042305962646e-2,1.4998813054011111e-2,1.4992579324477092e-2,1.4986341187102993e-2,1.498009871163123e-2,1.4973851967804208e-2,1.4967601025364336e-2,1.4961345954054028e-2,1.495508682361569e-2,1.4948823703791731e-2,1.4942556664324565e-2,1.4936285774956594e-2,1.4930011105430234e-2,1.492373272548789e-2,1.4917450704871976e-2,1.4911165113324897e-2,1.490487602058907e-2,1.4898583496406891e-2,1.489228761052078e-2,1.4885988432673145e-2,1.4879686032606393e-2,1.4873380480062934e-2,1.4867071844785182e-2,1.4860760196515537e-2,1.485444560499642e-2,1.484812813997023e-2,1.4841807871179382e-2,1.4835484868366285e-2,1.4829159201273347e-2,1.4822830939642982e-2,1.4816500137502346e-2,1.4810164833511124e-2,1.4803827019057431e-2,1.4797486761377238e-2,1.4791144127706527e-2,1.4784799185281274e-2,1.4778452001337448e-2,1.4772102643111028e-2,1.4765751177837986e-2,1.4759397672754302e-2,1.4753042195095946e-2,1.4746684812098896e-2,1.4740325590999125e-2,1.4733964599032609e-2,1.4727601903435326e-2,1.4721237571443245e-2,1.4714871670292345e-2,1.4708504267218602e-2,1.470213542945799e-2,1.4695765224246484e-2,1.4689393718820058e-2,1.4683020980414688e-2,1.4676647076266348e-2,1.4670272073611013e-2,1.466389603968466e-2,1.4657519041723263e-2,1.4651141146962799e-2,1.464476242263924e-2,1.4638382935988561e-2,1.463200275424674e-2,1.4625621944649751e-2,1.4619240574433569e-2,1.4612858710834165e-2,1.4606476421087523e-2,1.4600093772429606e-2,1.4593710832096403e-2,1.4587327667323876e-2,1.4580944345348007e-2,1.4574560933404774e-2,1.4568177498730142e-2,1.4561794108560096e-2,1.4555410830130608e-2,1.4549027730677651e-2,1.4542644877437203e-2,1.4536262337645234e-2,1.4529880178537725e-2,1.4523498467350645e-2,1.4517117271319978e-2,1.451073665768169e-2,1.4504356122557521e-2,1.4497969792000505e-2,1.4491583817020419e-2,1.4485198256284125e-2,1.447881316845847e-2,1.4472428612210314e-2,1.4466044646206506e-2,1.4459661329113903e-2,1.4453278719599356e-2,1.4446896876329725e-2,1.4440515857971861e-2,1.4434135723192616e-2,1.4427756530658847e-2,1.4421378339037404e-2,1.4415001206995147e-2,1.4408625193198923e-2,1.4402250356315592e-2,1.4395876755012004e-2,1.4389504447955014e-2,1.438313349381148e-2,1.4376763951248253e-2,1.4370395878932187e-2,1.4364029335530135e-2,1.4357664379708951e-2,1.4351301070135491e-2,1.4344939465476611e-2,1.433857962439916e-2,1.4332221605569996e-2,1.4325865467655971e-2,1.4319511269323938e-2,1.4313159069240754e-2,1.4306808926073273e-2,1.4300460898488344e-2,1.4294115045152824e-2,1.4287771424733574e-2,1.4281430095897437e-2,1.4275091117311272e-2,1.4268754547641933e-2,1.4262420445556276e-2,1.4256088869721151e-2,1.4249759878803416e-2,1.4243433531469923e-2,1.4237109886387527e-2,1.423078900222308e-2,1.4224470937643436e-2,1.4218155751315452e-2,1.421184350190598e-2,1.4205534248081875e-2,1.4199228048509992e-2,1.4192923637083589e-2,1.4186615081050248e-2,1.4180309234087796e-2,1.4174006144456788e-2,1.4167705860417776e-2,1.416140843023132e-2,1.4155113902157979e-2,1.4148822324458306e-2,1.4142533745392866e-2,1.4136248213222204e-2,1.4129965776206888e-2,1.4123686482607466e-2,1.4117410380684502e-2,1.4111137518698552e-2,1.410486794491017e-2,1.4098601707579915e-2,1.4092338854968342e-2,1.408607943533601e-2,1.4079823496943474e-2,1.4073571088051297e-2,1.406732225692003e-2,1.4061077051810231e-2,1.4054835520982457e-2,1.4048597712697265e-2,1.4042363675215216e-2,1.4036133456796865e-2,1.4029907105702762e-2,1.4023684670193472e-2,1.4017466198529553e-2,1.4011251738971555e-2,1.4005041339780038e-2,1.3998835049215563e-2,1.3992632915538684e-2,1.3986434987009955e-2,1.398024131188994e-2,1.3974051938439187e-2,1.3967866914918265e-2,1.3961686289587718e-2,1.3955510110708112e-2,1.394933842654e-2,1.3943171285343942e-2,1.393700873538049e-2,1.3930850824910208e-2,1.3924697602193644e-2,1.3918549115491364e-2,1.391240541306392e-2,1.3906266543171873e-2,1.3900132554075776e-2,1.3894003494036184e-2,1.3887877444262193e-2,1.3881749671054116e-2,1.3875626447544366e-2,1.3869507811543889e-2,1.3863393800863625e-2,1.385728445331452e-2,1.3851179806707522e-2,1.3845079898853568e-2,1.3838984767563605e-2,1.3832894450648585e-2,1.3826808985919441e-2,1.3820728411187123e-2,1.3814652764262575e-2,1.380858208295674e-2,1.380251640508056e-2,1.3796455768444984e-2,1.3790400210860955e-2,1.3784349770139415e-2,1.3778304484091309e-2,1.3772264390527582e-2,1.376622952725918e-2,1.3760199932097041e-2,1.3754175642852116e-2,1.3748156697335347e-2,1.3742143133357674e-2,1.3736134988730051e-2,1.3730132301263414e-2,1.372413510876871e-2,1.3718143449056879e-2,1.3712157359938871e-2,1.3706176879225629e-2,1.3700202044728096e-2,1.3694232894257218e-2,1.3688269465623936e-2,1.3682311796639198e-2,1.3676359925113943e-2,1.367041388885912e-2,1.3664473725685675e-2,1.3658539473404544e-2,1.3652611169826679e-2,1.364668885276302e-2,1.3640772560024515e-2,1.3634862329422105e-2,1.3628958198766732e-2,1.3623060205869345e-2,1.3617168388540891e-2,1.3611282784592305e-2,1.3605403431834539e-2,1.3599530368078531e-2,1.359366118284184e-2,1.3587792587445705e-2,1.358192990146276e-2,1.3576073152889506e-2,1.3570222369722442e-2,1.3564377579958056e-2,1.3558538811592852e-2,1.3552706092623318e-2,1.3546879451045959e-2,1.3541058914857265e-2,1.3535244512053731e-2,1.3529436270631858e-2,1.3523634218588137e-2,1.3517838383919066e-2,1.3512048794621144e-2,1.3506265478690865e-2,1.350048846412472e-2,1.349471777891921e-2,1.3488953451070828e-2,1.3483195508576075e-2,1.3477443979431444e-2,1.3471698891633431e-2,1.3465960273178531e-2,1.3460228152063242e-2,1.3454502556284059e-2,1.3448783513837477e-2,1.3443071052719992e-2,1.3437365200928099e-2,1.3431665986458298e-2,1.3425973437307082e-2,1.342028758147095e-2,1.3414608446946393e-2,1.340893606172991e-2,1.3403270453817995e-2,1.339761165120715e-2,1.339195968189386e-2,1.3386314573874632e-2,1.3380676355145959e-2,1.337504505370433e-2,1.3369420697546248e-2,1.336380331466821e-2,1.3358192933066707e-2,1.3352589580738235e-2,1.3346993285679298e-2,1.334140407588638e-2,1.3335821979355988e-2,1.333024702408461e-2,1.3324679238068746e-2,1.331911864930489e-2,1.3313562518125864e-2,1.3308008917080186e-2,1.3302462149492985e-2,1.3296922234460228e-2,1.329138919107788e-2,1.3285863038441911e-2,1.3280343795648285e-2,1.3274831481792971e-2,1.3269326115971935e-2,1.326382771728114e-2,1.325833630481656e-2,1.3252851897674157e-2,1.3247374514949896e-2,1.3241904175739751e-2,1.3236440899139685e-2,1.3230984704245663e-2,1.3225535610153655e-2,1.3220093635959624e-2,1.321465880075954e-2,1.3209231123649372e-2,1.3203810623725082e-2,1.3198397320082635e-2,1.3192991231818009e-2,1.3187592378027156e-2,1.3182200777806057e-2,1.3176816450250668e-2,1.3171439414456962e-2,1.3166069689520901e-2,1.3160707294538459e-2,1.3155352248605598e-2,1.3150004570818285e-2,1.3144664280272484e-2,1.313933139606417e-2,1.3134005937289304e-2,1.3128687923043851e-2,1.3123377372423787e-2,1.3118074304525067e-2,1.3112778738443664e-2,1.3107490693275546e-2,1.3102210188116676e-2,1.3096937242063025e-2,1.3091671874210559e-2,1.3086414103655242e-2,1.3081163949493041e-2,1.3075921430819926e-2,1.3070686566731863e-2,1.306545937632482e-2,1.3060239878694759e-2,1.3055028092937654e-2,1.3049818338035948e-2,1.3044609228101366e-2,1.3039407293245696e-2,1.3034212547288832e-2,1.3029025004050667e-2,1.3023844677351099e-2,1.3018671581010015e-2,1.3013505728847314e-2,1.3008347134682886e-2,1.3003195812336622e-2,1.2998051775628417e-2,1.2992915038378168e-2,1.2987785614405766e-2,1.29826635175311e-2,1.2977548761574071e-2,1.2972441360354563e-2,1.2967341327692478e-2,1.2962248677407704e-2,1.2957163423320137e-2,1.2952085579249668e-2,1.2947015159016192e-2,1.2941952176439597e-2,1.2936896645339785e-2,1.2931848579536647e-2,1.2926807992850071e-2,1.2921774899099953e-2,1.2916749312106188e-2,1.2911731245688667e-2,1.2906720713667285e-2,1.2901717729861935e-2,1.2896722308092507e-2,1.28917344621789e-2,1.2886754205941004e-2,1.2881781553198711e-2,1.2876816517771917e-2,1.2871859113480516e-2,1.2866909354144392e-2,1.2861967253583451e-2,1.2857032825617582e-2,1.2852106084066672e-2,1.2847187042750624e-2,1.2842275715489323e-2,1.2837372116102667e-2,1.2832476258410547e-2,1.2827588156232859e-2,1.2822707823389493e-2,1.2817835273700343e-2,1.2812970520985305e-2,1.2808113579064266e-2,1.2803264461757127e-2,1.2798423182883777e-2,1.279358975626411e-2,1.278876419571802e-2,1.2783946515065396e-2,1.277913672812614e-2,1.2774334848720132e-2,1.276954089066728e-2,1.2764754867787468e-2,1.2759976793900594e-2,1.2755207266041763e-2,1.275045578564543e-2,1.2745711797087634e-2,1.274097512079839e-2,1.2736247095383117e-2,1.27315266040472e-2,1.2726813607766554e-2,1.2722108106541181e-2,1.2717410100371085e-2,1.2712719589256257e-2,1.2708036573196708e-2,1.2703361052192426e-2,1.2698693026243418e-2,1.269403249534968e-2,1.268937945951122e-2,1.268473391872803e-2,1.2680095873000116e-2,1.2675465322327472e-2,1.2670841751562321e-2,1.2666225551953536e-2,1.2661616822875497e-2,1.2657015564328206e-2,1.2652421776311663e-2,1.2647835458825864e-2,1.2643256611870813e-2,1.263868523544651e-2,1.2634121329552956e-2,1.2629564894190145e-2,1.2625015929358082e-2,1.2620474435056766e-2,1.2615940411286197e-2,1.2611413858046375e-2,1.2606894775337302e-2,1.2602383163158972e-2,1.2597879021511394e-2,1.2593382350394559e-2,1.2588893149808477e-2,1.2584411419753135e-2,1.2579937160228542e-2,1.2575470371234698e-2,1.25710110527716e-2,1.2566559204839246e-2,1.2562114827437644e-2,1.2557677920566786e-2,1.2553248484226672e-2,1.2548826518417312e-2,1.2544412023138694e-2,1.2540004998390822e-2,1.2535605444173703e-2,1.2531213360487327e-2,1.2526828747331695e-2,1.2522451604706815e-2,1.251808193261268e-2,1.2513719731049292e-2,1.250936500001665e-2,1.2505017739514759e-2,1.250067794954361e-2,1.2496345630103212e-2,1.2492020781193559e-2,1.2487703402814652e-2,1.248339349496649e-2,1.2479091057649083e-2,1.2474796090862416e-2,1.2470508594606501e-2,1.2466228568881327e-2,1.2461956013686902e-2,1.2457690929023229e-2,1.245343123054479e-2,1.2449175617584084e-2,1.244492726162111e-2,1.2440686162655862e-2,1.2436452320688341e-2,1.2432225735718548e-2,1.242800640774648e-2,1.2423794336772143e-2,1.2419589522795529e-2,1.241539196581665e-2,1.2411201665835491e-2,1.2407018622852062e-2,1.2402842836866363e-2,1.2398674307878386e-2,1.2394513035888139e-2,1.2390359020895619e-2,1.2386212262900828e-2,1.2382072761903765e-2,1.2377940517904426e-2,1.2373815530902816e-2,1.2369697800898936e-2,1.236558732789278e-2,1.2361484111884355e-2,1.2357388152873653e-2,1.2353299450860682e-2,1.2349218005845437e-2,1.2345143817827921e-2,1.234107688680813e-2,1.2337017212786067e-2,1.2332964795761731e-2,1.2328919635735123e-2,1.2324881732706242e-2,1.2320851086675091e-2,1.2316827697641666e-2,1.2312811565605966e-2,1.2308802690567996e-2,1.2304801072527752e-2,1.2300806711485238e-2,1.229681960744045e-2,1.2292839760393389e-2,1.2288867170344053e-2,1.2284901837292448e-2,1.228094376123857e-2,1.227699294218242e-2,1.2273049380123996e-2,1.2269113075063297e-2,1.2265184027000331e-2,1.2261262235935088e-2,1.2257347701867575e-2,1.2253440424797788e-2,1.2249531187767516e-2,1.2245628325558458e-2,1.2241732334439622e-2,1.2237843214411011e-2,1.2233960965472628e-2,1.2230085587624465e-2,1.222621708086653e-2,1.2222355445198818e-2,1.221850068062133e-2,1.2214652787134067e-2,1.2210811764737031e-2,1.2206977613430217e-2,1.2203150333213628e-2,1.2199329924087267e-2,1.2195516386051127e-2,1.2191709719105213e-2,1.2187909923249524e-2,1.2184116998484058e-2,1.2180330944808818e-2,1.2176551762223802e-2,1.2172779450729013e-2,1.2169014010324447e-2,1.2165255441010105e-2,1.2161503742785988e-2,1.2157758915652095e-2,1.2154020959608429e-2,1.2150289874654984e-2,1.2146565660791768e-2,1.2142848318018774e-2,1.2139137846336006e-2,1.213543424574346e-2,1.2131737516241144e-2,1.2128047657829048e-2,1.212436467050718e-2,1.2120688554275533e-2,1.2117019309134114e-2,1.2113356935082916e-2,1.2109701432121945e-2,1.2106052800251201e-2,1.2102411039470679e-2,1.2098776149780381e-2,1.209514813118031e-2,1.209152698367046e-2,1.2087912707250839e-2,1.208430530192144e-2,1.2080704767682266e-2,1.2077111104533318e-2,1.2073524312474592e-2,1.2069944391506092e-2,1.2066364896791599e-2,1.2062785548611149e-2,1.2059212559611532e-2,1.2055645929792747e-2,1.205208565915479e-2,1.2048531747697669e-2,1.2044984195421375e-2,1.2041443002325914e-2,1.2037908168411283e-2,1.2034379693677487e-2,1.2030857578124518e-2,1.2027341821752384e-2,1.2023832424561077e-2,1.2020329386550602e-2,1.201683270772096e-2,1.201334238807215e-2,1.200985842760417e-2,1.200638082631702e-2,1.2002909584210705e-2,1.1999444701285219e-2,1.1995986177540564e-2,1.1992534012976739e-2,1.198908820759375e-2,1.1985648761391588e-2,1.1982215674370258e-2,1.197878894652976e-2,1.1975368577870092e-2,1.1971954568391258e-2,1.1968546918093253e-2,1.1965145626976079e-2,1.1961750695039734e-2,1.1958362122284225e-2,1.1954979908709544e-2,1.1951604054315699e-2,1.1948234559102683e-2,1.1944871423070495e-2,1.1941514646219143e-2,1.1938164228548619e-2,1.1934820170058926e-2,1.1931482470750064e-2,1.1928151130622035e-2,1.192482614967484e-2,1.1921507527908472e-2,1.1918195265322937e-2,1.1914889361918231e-2,1.1911589817694359e-2,1.1908296632651317e-2,1.1905009806789107e-2,1.1901729340107728e-2,1.189845430875205e-2,1.1895170913002918e-2,1.1891893257523992e-2,1.1888621342315279e-2,1.188535516737677e-2,1.1882094732708475e-2,1.1878840038310386e-2,1.187559108418251e-2,1.1872347870324838e-2,1.1869110396737378e-2,1.1865878663420126e-2,1.1862652670373081e-2,1.1859432417596249e-2,1.1856217905089624e-2,1.1853009132853209e-2,1.1849806100887001e-2,1.1846608809191002e-2,1.1843417257765212e-2,1.1840231446609633e-2,1.183705137572426e-2,1.18338770451091e-2,1.1830708454764147e-2,1.1827545604689403e-2,1.1824388494884867e-2,1.182123712535054e-2,1.1818091496086425e-2,1.1814951607092518e-2,1.1811817458368817e-2,1.1808689049915326e-2,1.1805566381732047e-2,1.1802449453818973e-2,1.1799338266176112e-2,1.1796232818803458e-2,1.179313311170101e-2,1.1790039144868775e-2,1.1786950918306746e-2,1.178386843201493e-2,1.178079168599332e-2,1.1777720680241919e-2,1.1774655414760728e-2,1.1771595889549747e-2,1.1768542104608974e-2,1.1765494059938408e-2,1.1762451755538054e-2,1.1759415191407907e-2,1.175638436754797e-2,1.175335928395824e-2,1.175033994063872e-2,1.174732633758941e-2,1.1744318474810311e-2,1.174130566658242e-2,1.173829139165963e-2,1.1735282164522872e-2,1.1732277985172146e-2,1.1729278853607453e-2,1.1726284769828791e-2,1.172329573383616e-2,1.1720311745629562e-2,1.1717332805208997e-2,1.1714358912574462e-2,1.171139006772596e-2,1.1708426270663493e-2,1.1705467521387054e-2,1.1702513819896647e-2,1.1699565166192276e-2,1.1696621560273936e-2,1.1693683002141625e-2,1.1690749491795346e-2,1.1687821029235101e-2,1.1684897614460888e-2,1.168197924747271e-2,1.167906592827056e-2,1.1676157656854444e-2,1.1673254433224358e-2,1.1670356257380304e-2,1.1667463129322285e-2,1.1664575049050297e-2,1.1661692016564338e-2,1.1658814031864414e-2,1.1655941094950523e-2,1.1653073205822661e-2,1.1650210364480834e-2,1.1647352570925038e-2,1.1644499825155271e-2,1.164165212717154e-2,1.163880947697384e-2,1.1635971874562171e-2,1.1633139319936535e-2,1.1630311813096933e-2,1.1627489354043358e-2,1.162467194277582e-2,1.1621859579294312e-2,1.1619052263598835e-2,1.1616249995689392e-2,1.1613452775565981e-2,1.1610660603228603e-2,1.1607873478677255e-2,1.160509140191194e-2,1.1602314372932656e-2,1.1599539244455968e-2,1.1596753654796482e-2,1.1593972378268463e-2,1.1591195414871908e-2,1.1588422764606816e-2,1.158565442747319e-2,1.1582890403471028e-2,1.1580130692600327e-2,1.1577375294861091e-2,1.157462421025332e-2,1.1571877438777012e-2,1.1569134980432171e-2,1.1566396835218791e-2,1.1563663003136878e-2,1.1560933484186424e-2,1.1558208278367439e-2,1.1555487385679915e-2,1.1552770806123857e-2,1.1550058539699263e-2,1.1547350586406132e-2,1.1544646946244465e-2,1.1541947619214262e-2,1.1539252605315523e-2,1.1536561904548248e-2,1.1533875516912439e-2,1.1531193442408093e-2,1.152851568103521e-2,1.1525842232793791e-2,1.1523173097683836e-2,1.1520508275705346e-2,1.151784776685832e-2,1.1515191571142757e-2,1.151253968855866e-2,1.1509892119106026e-2,1.1507248862784857e-2,1.150460991959515e-2,1.1501975289536908e-2,1.149934497261013e-2,1.1496718968814816e-2,1.1494097278150968e-2,1.1491479900618579e-2,1.148886683621766e-2,1.14862580849482e-2,1.1483653646810206e-2,1.1481053521803678e-2,1.147845770992861e-2,1.1475866211185012e-2,1.1473279025572873e-2,1.14706961530922e-2,1.146811759374299e-2,1.1465529667127954e-2,1.1462940318098285e-2,1.1460354534016674e-2,1.1457772314883123e-2,1.145519366069763e-2,1.1452618571460196e-2,1.145004704717082e-2,1.1447479087829504e-2,1.1444914693436245e-2,1.1442353863991044e-2,1.1439796599493905e-2,1.1437242899944822e-2,1.1434692765343799e-2,1.1432146195690836e-2,1.142960319098593e-2,1.1427063751229082e-2,1.1424527876420293e-2,1.1421995566559564e-2,1.1419466821646889e-2,1.1416941641682278e-2,1.1414420026665723e-2,1.1411901976597229e-2,1.1409387491476793e-2,1.1406876571304417e-2,1.1404369216080096e-2,1.1401865425803836e-2,1.1399365200475634e-2,1.1396868540095492e-2,1.1394375444663409e-2,1.1391885914179382e-2,1.1389411761125874e-2,1.1386940878691259e-2,1.1384472995275468e-2,1.1382007623757073e-2,1.1379545149539786e-2,1.1377085624977735e-2,1.1374629050070922e-2,1.1372175424819343e-2,1.1369724749222999e-2,1.1367277023281894e-2,1.1364832246996021e-2,1.1362390420365387e-2,1.1359951543389986e-2,1.1357515616069822e-2,1.1355082638404894e-2,1.1352652610395204e-2,1.1350225532040747e-2,1.1347801403341528e-2,1.1345380224297544e-2,1.1342961994908798e-2,1.1340546715175285e-2,1.133813438509701e-2,1.1335725004673967e-2,1.1333318573906162e-2,1.1330897349583225e-2,1.1328475199991887e-2,1.1326055484698937e-2,1.1323638203704375e-2,1.1321223357008203e-2,1.131881094461042e-2,1.1316400966511023e-2,1.1313993422710018e-2,1.1311588313207398e-2,1.1309185638003169e-2,1.1306785397097327e-2,1.1304387590489875e-2,1.1301992218180812e-2,1.1299599280170136e-2,1.1297208776457849e-2,1.1294820707043952e-2,1.1292435071928442e-2,1.1290051871111323e-2,1.1287671104592589e-2,1.1285292772372247e-2,1.128291687445029e-2,1.1280543410826724e-2,1.1278172381501547e-2,1.127580378647476e-2,1.1273437625746355e-2,1.1271073899316345e-2,1.1268712607184721e-2,1.1266353749351489e-2,1.126399732581664e-2,1.1261643336580182e-2,1.1259291781642113e-2,1.1256942661002434e-2,1.1254595974661141e-2,1.1252251722618239e-2,1.1249909904873723e-2,1.12475705214276e-2,1.1245233572279861e-2,1.1242899057430512e-2,1.1240566976879552e-2,1.123823733062698e-2,1.1235910118672799e-2,1.1233585341017002e-2,1.1231262997659596e-2,1.122894308860058e-2,1.1226625613839952e-2,1.1224310573377713e-2,1.1221997967213859e-2,1.1219687795348399e-2,1.1217380057781324e-2,1.1215074754512637e-2,1.1212771885542342e-2,1.1210471450870431e-2,1.1208173450496912e-2,1.120587788442178e-2,1.1203584752645039e-2,1.1201294055166686e-2,1.1199005791986719e-2,1.1196719963105143e-2,1.1194436568521956e-2,1.1192155608237156e-2,1.1189877082250744e-2,1.1187600990562723e-2,1.1185327333173088e-2,1.1183056110081843e-2,1.1180787321288986e-2,1.117852096679452e-2,1.1176257046598439e-2,1.1173995560700749e-2,1.1171736509101447e-2,1.1169479891800534e-2,1.1167225708798008e-2,1.1164973960093872e-2,1.1162724645688123e-2,1.1160477765580766e-2,1.1158233319771794e-2,1.1155991308261214e-2,1.115375173104902e-2,1.1151514588135215e-2,1.1149279879519797e-2,1.1147047605202774e-2,1.1144817765184133e-2,1.1142568344424167e-2,1.11403072584544e-2,1.1138047741357836e-2,1.1135789793134478e-2,1.1133533413784317e-2,1.1131278603307359e-2,1.11290253617036e-2,1.1126773688973047e-2,1.1124523585115694e-2,1.1122275050131544e-2,1.1120028084020593e-2,1.1117782686782846e-2,1.11155388584183e-2,1.1113296598926955e-2,1.1111055908308813e-2,1.1108816786563872e-2,1.1106579233692135e-2,1.1104343249693595e-2,1.110210883456826e-2,1.1099875988316129e-2,1.1097644710937195e-2,1.1095415002431466e-2,1.1093186862798936e-2,1.1090960292039608e-2,1.1088735290153483e-2,1.1086511857140562e-2,1.108428999300084e-2,1.1082069697734318e-2,1.1079850971341003e-2,1.1077633813820886e-2,1.107541822517397e-2,1.1073204205400257e-2,1.1070991754499746e-2,1.1068780872472435e-2,1.1066571559318329e-2,1.1064363815037424e-2,1.1062157639629719e-2,1.1059953033095215e-2,1.1057749995433916e-2,1.1055548526645816e-2,1.105334862673092e-2,1.1051150295689224e-2,1.104895353352073e-2,1.1046758340225438e-2,1.1044564715803347e-2,1.1042372660254459e-2,1.1040182173578772e-2,1.1037993255776288e-2,1.1035805906847005e-2,1.1033620126790922e-2,1.1031435915608043e-2,1.1029253273298364e-2,1.1027072199861888e-2,1.1024892695298614e-2,1.1022714759608542e-2,1.102053839279167e-2,1.1018363594848e-2,1.1016190365777534e-2,1.1014018705580267e-2,1.1011848614256203e-2,1.1009680091805342e-2,1.1007513138227681e-2,1.1005347753523222e-2,1.1003183937691964e-2,1.1001021690733907e-2,1.0998861012649056e-2,1.0996701903437402e-2,1.099454436309895e-2,1.0992388391633705e-2,1.0990233989041658e-2,1.0988081155322814e-2,1.098592989047717e-2,1.0983780194504727e-2,1.0981632067405489e-2,1.0979485509179451e-2,1.0977340519826613e-2,1.097519709934698e-2,1.0973055247740547e-2,1.0970914965007315e-2,1.0968776251147285e-2,1.096663910616046e-2,1.096448977343371e-2,1.0962321145245708e-2,1.0960153251950983e-2,1.0957986093549537e-2,1.0955819670041368e-2,1.0953653981426477e-2,1.0951489027704861e-2,1.0949324808876528e-2,1.0947161324941468e-2,1.094499857589969e-2,1.0942836561751186e-2,1.0940675282495961e-2,1.0938514738134012e-2,1.0936354928665343e-2,1.093419585408995e-2,1.0932037514407836e-2,1.0929879909618998e-2,1.0927723039723438e-2,1.0925566904721157e-2,1.0923411504612152e-2,1.0921256839396426e-2,1.0919102909073976e-2,1.0916949713644805e-2,1.0914797253108911e-2,1.0912645527466295e-2,1.0910494536716955e-2,1.0908344280860894e-2,1.0906194759898112e-2,1.0904045973828606e-2,1.0901897922652379e-2,1.0899750606369427e-2,1.0897604024979754e-2,1.0895458178483359e-2,1.0893313066880241e-2,1.0891168690170401e-2,1.0889025048353838e-2,1.0886882141430555e-2,1.0884739969400549e-2,1.0882598532263818e-2,1.0880457830020368e-2,1.087831786267019e-2,1.0876178630213295e-2,1.0874040132649676e-2,1.0871902369979335e-2,1.086976534220227e-2,1.0867629049318485e-2,1.0865493491327975e-2,1.0863358668230747e-2,1.0861224580026791e-2,1.0859091226716116e-2,1.0856958608298719e-2,1.0854826724774601e-2,1.0852695576143755e-2,1.0850565162406189e-2,1.0848435483561904e-2,1.0846322059192842e-2,1.0844210546127742e-2,1.0842099207740635e-2,1.0839987441763371e-2,1.0837875656126171e-2,1.0835763981825803e-2,1.0833652418862267e-2,1.0831540967235561e-2,1.0829429626945688e-2,1.0827318397992646e-2,1.0825207280376437e-2,1.082309627409706e-2,1.0820985379154517e-2,1.08188745955488e-2,1.081676392327992e-2,1.081465336234787e-2,1.0812542912752651e-2,1.0810432574494266e-2,1.0808322347572709e-2,1.0806212231987989e-2,1.0804102227740099e-2,1.0801992334829038e-2,1.0799882553254812e-2,1.0797772883017417e-2,1.0795663324116852e-2,1.0793552050964971e-2,1.07914363246925e-2,1.0789320508284706e-2,1.0787204601741589e-2,1.0785088605063149e-2,1.0782972518249388e-2,1.0780856341300302e-2,1.0778740074215894e-2,1.0776623716996165e-2,1.0774507269641109e-2,1.0772390732150734e-2,1.0770274104525034e-2,1.0768157386764014e-2,1.0766040578867667e-2,1.0763923680836002e-2,1.076180669266901e-2,1.0759689614366694e-2,1.0757572445929061e-2,1.07554551873561e-2,1.075333783864782e-2,1.0751220399804218e-2,1.0749102870825289e-2,1.0746985251711038e-2,1.0744867542461465e-2,1.074274974307657e-2,1.0740631853556351e-2,1.073851387390081e-2,1.0736395804109946e-2,1.0734277644183759e-2,1.0732159394122249e-2,1.0730041053925415e-2,1.0727922623593261e-2,1.0725804103125784e-2,1.0723685492522984e-2,1.072156679178486e-2,1.0719448000911415e-2,1.0717329119902646e-2,1.0715210148758553e-2,1.0713091087479136e-2,1.07109719360644e-2,1.0708852694514338e-2,1.0706733362828956e-2,1.0704613941008249e-2,1.0702494429052219e-2,1.0700374826960868e-2,1.0698255134734195e-2,1.0696135352372198e-2,1.0694015479874879e-2,1.0691895517242235e-2,1.0689775464474268e-2,1.068765532157098e-2,1.0685535088532367e-2,1.0683414765358433e-2,1.0681294352049177e-2,1.0679173848604598e-2,1.0677053255024695e-2,1.067493257130947e-2,1.0672811797458921e-2,1.067069093347305e-2,1.0668569979351856e-2,1.0666448935095342e-2,1.0664327800703501e-2,1.066220318442918e-2,1.066007400711908e-2,1.0657944492936512e-2,1.0655814641881475e-2,1.0653684453953973e-2,1.0651553929153998e-2,1.064942306748156e-2,1.064729186893665e-2,1.0645160333519274e-2,1.064302846122943e-2,1.064089625206712e-2,1.0638763706032341e-2,1.0636630823125092e-2,1.0634497603345377e-2,1.0632364046693196e-2,1.0630230153168545e-2,1.0628095922771424e-2,1.0625961355501838e-2,1.0623826451359784e-2,1.062169121034526e-2,1.0619555632458269e-2,1.0617419717698811e-2,1.0615283466066883e-2,1.0613146877562488e-2,1.0611009952185628e-2,1.0608872689936297e-2,1.0606735090814497e-2,1.0604597154820232e-2,1.0602458881953498e-2,1.0600320272214298e-2,1.0598181325602626e-2,1.059604204211849e-2,1.0593902421761885e-2,1.0591762464532811e-2,1.058962217043127e-2,1.0587481539457261e-2,1.0585340571610782e-2,1.0583199266891838e-2,1.0581057625300424e-2,1.0578915646836544e-2,1.0576773331500195e-2,1.0574630679291378e-2,1.0572487690210094e-2,1.0570344364256341e-2,1.0568200701430122e-2,1.0566056701731432e-2,1.0563912365160275e-2,1.0561767691716652e-2,1.055962268140056e-2,1.0557477334212001e-2,1.055533165015097e-2,1.0553185629217475e-2,1.0551039271411515e-2,1.0548892576733082e-2,1.054674554518218e-2,1.0544598176758815e-2,1.054245047146298e-2,1.0540302429294676e-2,1.0538154050253906e-2,1.0536005334340666e-2,1.053385628155496e-2,1.0531706891896784e-2,1.0529554374515481e-2,1.0527399469201603e-2,1.0525244075782198e-2,1.0523088194257263e-2,1.0520931824626803e-2,1.0518774966890814e-2,1.0516617621049296e-2,1.051445978710225e-2,1.0512301465049678e-2,1.0510142654891575e-2,1.0507983356627948e-2,1.0505823570258789e-2,1.0503663295784105e-2,1.0501502533203892e-2,1.049934128251815e-2,1.0497179543726878e-2,1.0495017316830082e-2,1.0492854601827757e-2,1.0490691398719904e-2,1.0488527707506521e-2,1.0486363528187614e-2,1.0484198860763176e-2,1.0482033705233209e-2,1.0479868061597715e-2,1.0477701929856694e-2,1.0475535310010145e-2,1.0473368202058067e-2,1.047120060600046e-2,1.0469032521837328e-2,1.0466863949568667e-2,1.0464694889194477e-2,1.0462525340714759e-2,1.0460355304129513e-2,1.0458184779438738e-2,1.0456013766642435e-2,1.0453842265740606e-2,1.0451670276733249e-2,1.0449497799620362e-2,1.0447324834401948e-2,1.0445151381078006e-2,1.0442977439648535e-2,1.0440803010113539e-2,1.043862809247301e-2,1.0436452686726957e-2,1.0434276792875374e-2,1.0432100410918264e-2,1.0429923540855628e-2,1.0427746182687459e-2,1.0425568336413766e-2,1.0423390002034544e-2,1.0421211179549793e-2,1.0419031868959514e-2,1.0416852070263709e-2,1.0414671783462373e-2,1.041249100855551e-2,1.0410309745543122e-2,1.0408127994425202e-2,1.0405945755201757e-2,1.0403763027872782e-2,1.0401579812438277e-2,1.039939610889825e-2,1.039721191725269e-2,1.0395027851594239e-2,1.0392843539338606e-2,1.0390658769773844e-2,1.0388473543094811e-2,1.0386287859496381e-2,1.038410171917341e-2,1.0381915122320767e-2,1.0379728069133313e-2,1.0377540559805916e-2,1.0375352594533439e-2,1.0373164173510746e-2,1.0370973402499416e-2,1.0368782051292214e-2,1.0366590166436927e-2,1.0364397768127741e-2,1.036220484040315e-2,1.0360011381062482e-2,1.035781739010574e-2,1.035562286753292e-2,1.0353427813344026e-2,1.0351232227539057e-2,1.0349036110118014e-2,1.0346839461080896e-2,1.03446422804277e-2,1.0342444568158433e-2,1.0340246324273087e-2,1.0338047548771665e-2,1.0335848241654172e-2,1.03336484029206e-2,1.0331448032570956e-2,1.0329247130605235e-2,1.0327045697023439e-2,1.0324843731825566e-2,1.0322641235011622e-2,1.03204382065816e-2,1.0318236041211803e-2,1.0316034155460722e-2,1.0313831813377932e-2,1.0311629014963433e-2,1.0309425760217225e-2,1.0307222049139307e-2,1.0305017881729679e-2,1.0302813257988342e-2,1.0300608177915296e-2,1.029840264151054e-2,1.0296196648774075e-2,1.02939901997059e-2,1.0291783294306018e-2,1.0289575932574424e-2,1.0287368114511123e-2,1.0285159840116112e-2,1.028295110938939e-2,1.0280741922330961e-2,1.0278532278940822e-2,1.0276322179218972e-2,1.0274111623165414e-2,1.0271900610780147e-2,1.026968914206317e-2,1.0267477217014483e-2,1.026526483563409e-2,1.0263051997921983e-2,1.0260838703878169e-2,1.0258624953502646e-2,1.0256410746795414e-2,1.0254196083756472e-2,1.025198096438582e-2,1.0249765388683458e-2,1.0247549356649389e-2,1.0245332868283611e-2,1.024311592358612e-2,1.0240898522556921e-2,1.0238680665196015e-2,1.0236462351503398e-2,1.0234243581479072e-2,1.0232024355123036e-2,1.0229804672435292e-2,1.0227584533415837e-2,1.0225363938064674e-2,1.02231428863818e-2,1.0220921378367219e-2,1.0218699414020926e-2,1.0216476993342926e-2,1.0214254116333218e-2,1.0212030782991799e-2,1.0209806993318669e-2,1.020758274731383e-2,1.0205358044977282e-2,1.0203132886309025e-2,1.0200907271309059e-2,1.0198681199977385e-2,1.0196454672313999e-2,1.0194229572140815e-2,1.0192007648645928e-2,1.0189785459054353e-2,1.0187563003366087e-2,1.0185340281581133e-2,1.0183117293699489e-2,1.0180894039721156e-2,1.0178670519646134e-2,1.0176446733474424e-2,1.0174222681206024e-2,1.0171998362840936e-2,1.0169773778379156e-2,1.0167548927820689e-2,1.0165323811165533e-2,1.0163098428413687e-2,1.0160872779565152e-2,1.0158646864619928e-2,1.0156420683578015e-2,1.0154194236439412e-2,1.0151967523204122e-2,1.0149740543872141e-2,1.014751329844347e-2,1.0145285786918113e-2,1.0143058009296062e-2,1.0140829965577329e-2,1.01386016557619e-2,1.0136373079849785e-2,1.013414423784098e-2,1.0131915129735488e-2,1.0129685755533304e-2,1.0127456115234431e-2,1.012522620883887e-2,1.012299603634662e-2,1.012076559775768e-2,1.0118534893072052e-2,1.0116303922289734e-2,1.0114072685410728e-2,1.0111841182435032e-2,1.0109609413362648e-2,1.0107377378193573e-2,1.0105145076927809e-2,1.0102912509565357e-2,1.0100679676106216e-2,1.0098446576550384e-2,1.0096213210897865e-2,1.0093979579148656e-2,1.0091745681302758e-2,1.0089511517360171e-2,1.0087277087320894e-2,1.0085042391184929e-2,1.0082807428952272e-2,1.008057220062293e-2,1.0078336706196895e-2,1.0076100945674174e-2,1.0073864919054763e-2,1.0071628626338662e-2,1.0069392471066682e-2,1.0067164097521963e-2,1.0064935752362223e-2,1.0062707435587463e-2,1.0060479147197684e-2,1.005825088719288e-2,1.0056022655573057e-2,1.0053794452338213e-2,1.005156627748835e-2,1.0049338131023466e-2,1.004711001294356e-2,1.0044881923248632e-2,1.0042653861938687e-2,1.004042582901372e-2,1.003819782447373e-2,1.0035969848318721e-2,1.0033741900548692e-2,1.0031513981163642e-2,1.0029286090163571e-2,1.002705822754848e-2,1.0024830393318366e-2,1.0022602587473235e-2,1.002037481001308e-2,1.0018147060937906e-2,1.001591934024771e-2,1.0013691647942495e-2,1.0011463984022258e-2,1.0009236348487001e-2,1.0007008741336722e-2,1.0004781162571424e-2,1.0002553612191104e-2,1.0000326090195764e-2,9.998098596585405e-3,9.995871131360023e-3,9.99364369451962e-3,9.991416286064198e-3,9.989188905993755e-3,9.986961554308291e-3,9.984734231007805e-3,9.982506936092298e-3,9.980279669561774e-3,9.978052431416225e-3,9.97582522165566e-3,9.973598040280071e-3,9.971370887289463e-3,9.969143762683833e-3,9.96691666646318e-3,9.96468959862751e-3,9.96246255917682e-3,9.960235548111105e-3,9.958008565430372e-3,9.955781611134619e-3,9.953554685223845e-3,9.951327787698049e-3,9.949100918557233e-3,9.946874077801397e-3,9.94464726543054e-3,9.942429068390404e-3,9.940214205664114e-3,9.937999841218194e-3,9.93578597837156e-3,9.933572620443134e-3,9.93135977075183e-3,9.929147432616569e-3,9.926935609356268e-3,9.924724304289846e-3,9.922513520736219e-3,9.920303262014304e-3,9.918093531443023e-3,9.915884332341293e-3,9.91367566802803e-3,9.911467541822155e-3,9.909259957042582e-3,9.907052917008234e-3,9.904846425038024e-3,9.902640484450873e-3,9.900435098565698e-3,9.898230270701419e-3,9.896026004176951e-3,9.893822302311214e-3,9.891619168423125e-3,9.889416605831603e-3,9.887214617855567e-3,9.885013207813933e-3,9.88281237902562e-3,9.880612134809544e-3,9.878412478484627e-3,9.876213413369786e-3,9.874014942783935e-3,9.871817070045997e-3,9.869619798474887e-3,9.867423131389524e-3,9.865227072108825e-3,9.863031623951713e-3,9.8608367902371e-3,9.858642574283904e-3,9.856448979411047e-3,9.854256008937445e-3,9.852063666182019e-3,9.849871954463681e-3,9.847680877101354e-3,9.845490437413954e-3,9.843300638720399e-3,9.841111484339608e-3,9.8389229775905e-3,9.83673512179199e-3,9.834547920262999e-3,9.832361376322441e-3,9.83017549328924e-3,9.827990274482308e-3,9.825805723220567e-3,9.823621842822934e-3,9.821438636608327e-3,9.819256107895665e-3,9.817074260003862e-3,9.814893096251841e-3,9.812712619958518e-3,9.810532834442812e-3,9.80835374302364e-3,9.806175349019917e-3,9.803997655750568e-3,9.801820666534506e-3,9.79964438469065e-3,9.79746881353792e-3,9.795293956395229e-3,9.793119816581502e-3,9.79094639741565e-3,9.788773702216598e-3,9.78660173430326e-3,9.78443049699455e-3,9.782259993609396e-3,9.780090227466709e-3,9.777921201885408e-3,9.775752920184413e-3,9.77358538568264e-3,9.771418601699009e-3,9.769252571552433e-3,9.767087298561837e-3,9.764922786046138e-3,9.762759037324249e-3,9.760596055715092e-3,9.758433844537583e-3,9.756272407110642e-3,9.754111746753188e-3,9.751951866784134e-3,9.749792770522401e-3,9.74763446128691e-3,9.745476942396575e-3,9.743320217170314e-3,9.741164288927049e-3,9.739009160985693e-3,9.736857181176548e-3,9.734715770472581e-3,9.732575550569876e-3,9.730436528761781e-3,9.728298712341649e-3,9.726162108602823e-3,9.724026724838662e-3,9.721892568342508e-3,9.719759646407714e-3,9.717627966327632e-3,9.715497535395606e-3,9.713368360904997e-3,9.711240450149141e-3,9.709113810421399e-3,9.706988449015113e-3,9.704864373223638e-3,9.702741590340323e-3,9.700620107658518e-3,9.69849993247157e-3,9.69638107207283e-3,9.694263533755652e-3,9.692147324813381e-3,9.69003245253937e-3,9.687918924226966e-3,9.68580674716952e-3,9.683695928660386e-3,9.681586475992907e-3,9.679478396460437e-3,9.677371697356324e-3,9.67526638597392e-3,9.673162469606575e-3,9.671059955547635e-3,9.668958851090455e-3,9.666859163528382e-3,9.664760900154765e-3,9.662664068262957e-3,9.660568675146307e-3,9.658474728098162e-3,9.656382234411875e-3,9.654291201380795e-3,9.652201636298272e-3,9.650113546457654e-3,9.648026939152293e-3,9.64594182167554e-3,9.643858201320741e-3,9.641776085381252e-3,9.639695481150415e-3,9.637616395921587e-3,9.635538836988115e-3,9.633462811643347e-3,9.631388327180636e-3,9.629315390893331e-3,9.62724401007478e-3,9.625174192018337e-3,9.623105944017345e-3,9.621039273365162e-3,9.618974187355134e-3,9.616910693280608e-3,9.61484879843494e-3,9.612788510111476e-3,9.610729835603564e-3,9.608672782204562e-3,9.60661735720781e-3,9.604563567906664e-3,9.602511421594472e-3,9.600460925564585e-3,9.598412087110353e-3,9.596364913525123e-3,9.594319412102247e-3,9.592275590135075e-3,9.590233454916957e-3,9.58819301374124e-3,9.586154273901281e-3,9.584117242690423e-3,9.582081927402017e-3,9.580048335329416e-3,9.578016473765967e-3,9.575986350005021e-3,9.57395797133993e-3,9.571931345064039e-3,9.569906478470702e-3,9.567883378853267e-3,9.565862053505084e-3,9.563842509719502e-3,9.561824754789875e-3,9.55980879600955e-3,9.557794640671876e-3,9.555782296070204e-3,9.553771769497883e-3,9.551763068248263e-3,9.549756199614696e-3,9.547751170890531e-3,9.545747989369116e-3,9.543746662343804e-3,9.541747197107943e-3,9.539754142839241e-3,9.537765625916506e-3,9.535779216968694e-3,9.533794925620872e-3,9.531812761498115e-3,9.529832734225493e-3,9.52785485342808e-3,9.525879128730944e-3,9.523905569759157e-3,9.521934186137794e-3,9.519964987491922e-3,9.517997983446614e-3,9.516033183626944e-3,9.514070597657983e-3,9.512110235164802e-3,9.51015210577247e-3,9.50819621910606e-3,9.506242584790643e-3,9.504291212451294e-3,9.502342111713082e-3,9.50039529220108e-3,9.498450763540356e-3,9.496508535355984e-3,9.494568617273037e-3,9.492631018916585e-3,9.490695749911697e-3,9.488762819883449e-3,9.486832238456911e-3,9.484904015257152e-3,9.482978159909249e-3,9.481054682038269e-3,9.479133591269284e-3,9.477214897227366e-3,9.475298609537589e-3,9.473384737825021e-3,9.471473291714735e-3,9.469564280831804e-3,9.467657714801295e-3,9.465753603248287e-3,9.463851955797844e-3,9.461952782075045e-3,9.460056091704952e-3,9.458161894312646e-3,9.45627019952319e-3,9.454381016961664e-3,9.452494356253135e-3,9.450610227022675e-3,9.448728638895357e-3,9.446849601496249e-3,9.444973124450425e-3,9.443099217382959e-3,9.441227889918916e-3,9.439359151683374e-3,9.437493012301401e-3,9.43562948139807e-3,9.433768568598452e-3,9.431910283527618e-3,9.430054635810642e-3,9.428201635072594e-3,9.426351290938544e-3,9.424503613033566e-3,9.422658610982728e-3,9.420816294411107e-3,9.418976672943771e-3,9.41713975620579e-3,9.41530555382224e-3,9.413474075418189e-3,9.41164533061871e-3,9.409819329048877e-3,9.407996080333754e-3,9.40617559409842e-3,9.404357879967946e-3,9.402542947567401e-3,9.400730806521852e-3,9.39892146645638e-3,9.397114936996052e-3,9.39531122776594e-3,9.393510348391115e-3,9.391712308496648e-3,9.389917117707612e-3,9.388124785649078e-3,9.386335321946118e-3,9.384548736223804e-3,9.382765038107203e-3,9.380984237221394e-3,9.379206343191443e-3,9.377431365642425e-3,9.375659314199408e-3,9.373890198487467e-3,9.37212402813167e-3,9.37036081275709e-3,9.3686005619888e-3,9.366843285451874e-3,9.365088992771378e-3,9.3633379692541e-3,9.361592574522641e-3,9.359850283911354e-3,9.358111108000786e-3,9.356375057371486e-3,9.354642142604007e-3,9.352912374278892e-3,9.351185762976692e-3,9.349462319277958e-3,9.347742053763233e-3,9.346024977013069e-3,9.344311099608016e-3,9.342600432128622e-3,9.340892985155435e-3,9.339188769269003e-3,9.337487795049873e-3,9.335790073078599e-3,9.334095613935722e-3,9.3324044282018e-3,9.330716526457374e-3,9.329031919282995e-3,9.327350617259214e-3,9.325672630966578e-3,9.323997970985634e-3,9.322326647896933e-3,9.32065867228102e-3,9.31899405471845e-3,9.317332805789766e-3,9.315674936075519e-3,9.314020456156256e-3,9.31236937661253e-3,9.310721708024884e-3,9.309077460973869e-3,9.307436646040034e-3,9.30579927380393e-3,9.3041653548461e-3,9.302534899747096e-3,9.300907919087466e-3,9.299284423447763e-3,9.29766442340853e-3,9.296047929550317e-3,9.294434952453672e-3,9.292825502699146e-3,9.291219590867284e-3,9.289617227538639e-3,9.288018423293758e-3,9.286423188713186e-3,9.284831534377478e-3,9.28324347086718e-3,9.28165900876284e-3,9.280078158645004e-3,9.278500931094228e-3,9.276927336691053e-3,9.27535738601603e-3,9.273791089649711e-3,9.27222845817264e-3,9.270669502165369e-3,9.269114232208445e-3,9.26756265888242e-3,9.266014792767835e-3,9.264470644445246e-3,9.262930224495198e-3,9.261393543498241e-3,9.259860612034924e-3,9.258331440685795e-3,9.256806040031401e-3,9.255284420652292e-3,9.253766593129018e-3,9.252252568042126e-3,9.250742355972168e-3,9.249235967499686e-3,9.247733413205235e-3,9.24623470366936e-3,9.24473984947261e-3,9.243248861195538e-3,9.241761749418684e-3,9.240278524722603e-3,9.238799197687844e-3,9.237323778894954e-3,9.235852278924482e-3,9.234384708356976e-3,9.232921077772984e-3,9.231461397753056e-3,9.23000567887774e-3,9.228553931727586e-3,9.22710616688314e-3,9.225662394924955e-3,9.224222626433574e-3,9.222786871989548e-3,9.221355142173428e-3,9.219927447565762e-3,9.218503798747094e-3,9.217084206297979e-3,9.215668680798962e-3,9.214257232830592e-3,9.212849901789803e-3,9.211446694660678e-3,9.210047598490097e-3,9.208652623876153e-3,9.207261781416946e-3,9.205875081710568e-3,9.204492547849682e-3,9.203115697922025e-3,9.20174301928506e-3,9.200374390603618e-3,9.19901210233947e-3,9.197654242409882e-3,9.19630062964124e-3,9.194951264033543e-3,9.193606145586794e-3,9.19226527430099e-3,9.19092865017613e-3,9.189596273212215e-3,9.188268143409247e-3,9.186944260767224e-3,9.185624625286147e-3,9.184309236966016e-3,9.182998095806832e-3,9.181691201808591e-3,9.180388554971294e-3,9.179090155294948e-3,9.177796002779544e-3,9.176506097425086e-3,9.175220439231574e-3,9.173939028199008e-3,9.172661864327388e-3,9.171388947616712e-3,9.170120278066985e-3,9.1688558556782e-3,9.167604124632167e-3,9.166360476785663e-3,9.165121432598742e-3,9.163886992071399e-3,9.162657155203643e-3,9.161431921995465e-3,9.160211292446872e-3,9.158995266557859e-3,9.15778384432843e-3,9.15657702575858e-3,9.155374810848316e-3,9.154177199597631e-3,9.152984192006528e-3,9.151795788075009e-3,9.150611987803071e-3,9.149432791190716e-3,9.148258198237941e-3,9.147088208944748e-3,9.145922823311139e-3,9.14476204133711e-3,9.143605863022665e-3,9.142454288367801e-3,9.141307317372518e-3,9.140164950036818e-3,9.1390271863607e-3,9.137894026344164e-3,9.136765469987209e-3,9.135641517289838e-3,9.134522168252049e-3,9.13340742287384e-3,9.132297281155213e-3,9.13119174309617e-3,9.130090808696707e-3,9.128994477956827e-3,9.127902750876531e-3,9.126815627455813e-3,9.12573310769468e-3,9.124655191593127e-3,9.123581879151159e-3,9.12251317036877e-3,9.121449065245965e-3,9.120389563782739e-3,9.119334665979098e-3,9.118284371835038e-3,9.11723868135056e-3,9.116197594525663e-3,9.115161111360352e-3,9.114129231854617e-3,9.113101956008469e-3,9.1120792838219e-3,9.111061215294916e-3,9.110047750427511e-3,9.109038889219689e-3,9.108034631671449e-3,9.10703497778279e-3,9.106039927553716e-3,9.10504948098422e-3,9.10406363807431e-3,9.103082398823981e-3,9.102105763233233e-3,9.101133731302065e-3,9.100166303030482e-3,9.09920347841848e-3,9.09824525746606e-3,9.097291640173222e-3,9.096342626539968e-3,9.095402221106452e-3,9.094480806927997e-3,9.09356453793728e-3,9.092653414134299e-3,9.091747435519056e-3,9.090846602091548e-3,9.089950913851778e-3,9.089060370799746e-3,9.088174972935452e-3,9.087294720258893e-3,9.086419612770071e-3,9.085549650468986e-3,9.084684833355637e-3,9.083825161430026e-3,9.082970634692152e-3,9.082121253142015e-3,9.081277016779615e-3,9.080437925604952e-3,9.079603979618026e-3,9.078775178818835e-3,9.077951523207383e-3,9.077133012783668e-3,9.07631964754769e-3,9.075511427499449e-3,9.074708352638943e-3,9.073910422966175e-3,9.073117638481145e-3,9.07232999918385e-3,9.071547505074296e-3,9.070770156152475e-3,9.069997952418392e-3,9.069230893872045e-3,9.068468980513437e-3,9.067712212342564e-3,9.06696058935943e-3,9.066214111564034e-3,9.06547277895637e-3,9.064736591536447e-3,9.064005549304258e-3,9.063279652259807e-3,9.062558900403094e-3,9.061843293734119e-3,9.061132832252879e-3,9.060427515959377e-3,9.059727344853611e-3,9.059032318935581e-3,9.05834243820529e-3,9.057657702662735e-3,9.056978112307918e-3,9.056303667140837e-3,9.055634367161494e-3,9.054970212369886e-3,9.054311202766016e-3,9.053657338349883e-3,9.053008619121488e-3,9.052365045080828e-3,9.051726616227905e-3,9.05109333256272e-3,9.050465194085271e-3,9.049842200795561e-3,9.049224352693586e-3,9.048611649779348e-3,9.04800409205285e-3,9.047401679514084e-3,9.046804412163057e-3,9.046212289999767e-3,9.045625313024218e-3,9.045057889322639e-3,9.044501220899594e-3,9.043950278237175e-3,9.043405061335387e-3,9.042865570194224e-3,9.042331804813685e-3,9.041803765193777e-3,9.041281451334496e-3,9.040764863235844e-3,9.040254000897818e-3,9.039748864320416e-3,9.039249453503642e-3,9.038755768447497e-3,9.038267809151977e-3,9.037785575617087e-3,9.037309067842824e-3,9.036838285829187e-3,9.03637322957618e-3,9.035913899083795e-3,9.035460294352041e-3,9.03501241538091e-3,9.03457026217041e-3,9.034133834720537e-3,9.033703133031291e-3,9.033278157102672e-3,9.03285890693468e-3,9.032445382527314e-3,9.032037583880579e-3,9.031635510994467e-3,9.031239163868984e-3,9.030848542504126e-3,9.030463646899899e-3,9.030084477056296e-3,9.029711032973323e-3,9.029343314650976e-3,9.028981322089255e-3,9.028625055288163e-3,9.028274514247696e-3,9.027929698967858e-3,9.027590609448646e-3,9.027257245690062e-3,9.026929607692104e-3,9.026607695454776e-3,9.026291508978074e-3,9.025981048261997e-3,9.02567631330655e-3,9.025377304111728e-3,9.025084020677535e-3,9.02479646300397e-3,9.02451463109103e-3,9.024238524938716e-3,9.023968144547033e-3,9.023703489915975e-3,9.023444561045545e-3,9.02319135793574e-3,9.022943880586564e-3,9.022702128998016e-3,9.022466103170094e-3,9.0222358031028e-3,9.022011228796131e-3,9.021792380250093e-3,9.021579257464678e-3,9.021371860439893e-3,9.021170189175734e-3,9.020974243672203e-3,9.020784023929298e-3,9.020604550525203e-3,9.020445840527542e-3,9.020293446295796e-3,9.020147367829965e-3,9.020007605130054e-3,9.019874158196056e-3,9.019747027027975e-3,9.019626211625812e-3,9.019511711989562e-3,9.01940352811923e-3,9.019301660014814e-3,9.01920610767631e-3,9.019116871103728e-3,9.01903395029706e-3,9.018957345256309e-3,9.018887055981473e-3,9.018823082472554e-3,9.018765424729548e-3,9.018714082752462e-3,9.01866905654129e-3,9.018630346096035e-3,9.018597951416697e-3,9.018571872503274e-3,9.018552109355768e-3,9.018538661974178e-3,9.018531530358503e-3,9.018530714508744e-3,9.018536214424904e-3,9.018548030106975e-3,9.018566161554966e-3,9.018590608768874e-3,9.018621371748697e-3,9.018658450494434e-3,9.018701845006088e-3,9.018751555283661e-3,9.018807581327146e-3,9.01886992313655e-3,9.01893858071187e-3,9.019013554053105e-3,9.019094843160255e-3,9.019182448033325e-3,9.01927636867231e-3,9.019376605077208e-3,9.019483157248025e-3,9.019596025184757e-3,9.019715208887403e-3,9.019840708355969e-3,9.01997252359045e-3,9.020110654590846e-3,9.02025510135716e-3,9.02040586388939e-3,9.020562942187534e-3,9.020726336251597e-3,9.020896046081573e-3,9.021072071677468e-3,9.021254413039276e-3,9.021443070167001e-3,9.021638043060646e-3,9.021839331720205e-3,9.022046936145679e-3,9.022260856337068e-3,9.022481092294374e-3,9.0227076440176e-3,9.022940511506736e-3,9.023179694761792e-3,9.023425193782764e-3,9.023677008569651e-3,9.023950067598343e-3,9.024234369683796e-3,9.024525562842363e-3,9.024823647074048e-3,9.025128622378848e-3,9.025440488756763e-3,9.025759246207795e-3,9.026084894731942e-3,9.026417434329203e-3,9.02675686499958e-3,9.027103186743074e-3,9.027456399559682e-3,9.027816503449403e-3,9.028183498412242e-3,9.028557384448199e-3,9.02893816155727e-3,9.029325829739455e-3,9.029720388994755e-3,9.030121839323172e-3,9.030530180724703e-3,9.030945413199352e-3,9.031367536747114e-3,9.031796551367993e-3,9.032232457061987e-3,9.032675253829097e-3,9.033124941669322e-3,9.033581520582663e-3,9.03404499056912e-3,9.03451535162869e-3,9.034992603761376e-3,9.035468021808114e-3,9.0359457132646e-3,9.036430332254075e-3,9.036923431222805e-3,9.037424917992356e-3,9.03793358072511e-3,9.03844941942106e-3,9.038972434080209e-3,9.039502624702557e-3,9.040039991288102e-3,9.040584533836847e-3,9.04113625234879e-3,9.041695146823932e-3,9.042261217262272e-3,9.042834463663812e-3,9.043414886028549e-3,9.044002484356483e-3,9.044597258647619e-3,9.04519920890195e-3,9.045808335119481e-3,9.04642463730021e-3,9.047048115444139e-3,9.047678769551265e-3,9.048316599621591e-3,9.048961605655114e-3,9.04961647521898e-3,9.050282786763945e-3,9.05095654868791e-3,9.05163776099087e-3,9.052326423672829e-3,9.053022536733785e-3,9.053726100173737e-3,9.05443711399269e-3,9.055155578190638e-3,9.055881492767585e-3,9.056614857723529e-3,9.05735567305847e-3,9.05810393877241e-3,9.058859654865347e-3,9.059622821337281e-3,9.060393438188211e-3,9.061171505418141e-3,9.061957023027069e-3,9.062749991014992e-3,9.063550409381916e-3,9.064358278127837e-3,9.065173597252752e-3,9.065996366756666e-3,9.066826586639579e-3,9.06766425690149e-3,9.068509377542397e-3,9.069361948562303e-3,9.070221969961203e-3,9.071089441739105e-3,9.071964363896002e-3,9.072846736431897e-3,9.07373655934679e-3,9.07463383264068e-3,9.07553855631357e-3,9.076450730365454e-3,9.077370354796336e-3,9.07829742960622e-3,9.079231954795096e-3,9.080173930362971e-3,9.081123356309844e-3,9.082080232635716e-3,9.083044559340584e-3,9.084016336424451e-3,9.084995563887314e-3,9.085982241729174e-3,9.086976369950034e-3,9.08797794854989e-3,9.088986977528744e-3,9.090003456886594e-3,9.091031907015957e-3,9.092072365316664e-3,9.093120630628396e-3,9.09417670295115e-3,9.095240582284924e-3,9.096312268629725e-3,9.097391761985544e-3,9.098479062352388e-3,9.099574169730252e-3,9.10067708411914e-3,9.101787805519049e-3,9.10290633392998e-3,9.104032669351933e-3,9.105166811784911e-3,9.106308761228908e-3,9.10745851768393e-3,9.10861608114997e-3,9.109781451627039e-3,9.110954629115124e-3,9.112135613614233e-3,9.113324405124365e-3,9.114521003645518e-3,9.115725409177695e-3,9.116937621720892e-3,9.118157641275115e-3,9.119385467840357e-3,9.120621101416622e-3,9.12186454200391e-3,9.12311578960222e-3,9.12437484421155e-3,9.125641705831904e-3,9.126916374463282e-3,9.12819885010568e-3,9.1294891327591e-3,9.130787222423543e-3,9.132093119099008e-3,9.133406822785496e-3,9.134728333483003e-3,9.136057651191536e-3,9.13739477591109e-3,9.138739707641667e-3,9.140092446383266e-3,9.141452992135887e-3,9.142821344899528e-3,9.144197504674196e-3,9.145581471459881e-3,9.14697324525659e-3,9.148372826064323e-3,9.149780213883078e-3,9.151201457120754e-3,9.152634392388602e-3,9.154075523131112e-3,9.155524849348288e-3,9.156982371040125e-3,9.158448088206626e-3,9.159922000847791e-3,9.16140410896362e-3,9.162894412554112e-3,9.16439291161927e-3,9.16589960615909e-3,9.167414496173571e-3,9.16893758166272e-3,9.17046886262653e-3,9.172008339065006e-3,9.173556010978143e-3,9.175111878365944e-3,9.17667594122841e-3,9.178248199565538e-3,9.17982865337733e-3,9.181417302663787e-3,9.183014147424905e-3,9.184619187660689e-3,9.186232423371136e-3,9.187853854556245e-3,9.189483481216018e-3,9.191121303350458e-3,9.192767320959559e-3,9.194421534043323e-3,9.19608394260175e-3,9.197754546634844e-3,9.199433346142599e-3,9.201120341125019e-3,9.2028155315821e-3,9.204518917513848e-3,9.206230498920259e-3,9.207950275801331e-3,9.20967824815707e-3,9.21141441598747e-3,9.213158779292534e-3,9.214911338072262e-3,9.216672092326655e-3,9.218441042055709e-3,9.220218187259427e-3,9.222003527937811e-3,9.223797064090858e-3,9.225598795718567e-3,9.22740872282094e-3,9.229226845397977e-3,9.23105999694785e-3,9.232904071035877e-3,9.234756784471485e-3,9.23661814141747e-3,9.238488146036635e-3,9.240366802491776e-3,9.242254114945692e-3,9.244150087561175e-3,9.246054724501034e-3,9.247968029928055e-3,9.249890008005045e-3,9.251820662894795e-3,9.25375999876011e-3,9.255708019763782e-3,9.257664730068614e-3,9.2596301338374e-3,9.26160423523294e-3,9.263587038418031e-3,9.265578547555471e-3,9.267578766808062e-3,9.269587700338594e-3,9.27160535230987e-3,9.273631726884687e-3,9.275666828225846e-3,9.27771066049614e-3,9.279763227858371e-3,9.281824534475333e-3,9.283894584509827e-3,9.28597338212465e-3,9.288060931482602e-3,9.290157236746479e-3,9.292262302079078e-3,9.294376131643198e-3,9.296498729601638e-3,9.298630100117194e-3,9.300770247352666e-3,9.30291917547085e-3,9.305076888634547e-3,9.30724339100655e-3,9.309418686749662e-3,9.311602780026679e-3,9.313795675000399e-3,9.315997375833619e-3,9.318207886689139e-3,9.320427211729756e-3,9.322655355118267e-3,9.324892321017469e-3,9.327138113590165e-3,9.32939273699915e-3,9.331656195407219e-3,9.333928492977175e-3,9.336209633871813e-3,9.33849962225393e-3,9.34079846228633e-3,9.343106158131803e-3,9.345422713953153e-3,9.347748133913173e-3,9.350082422174666e-3,9.352425582900427e-3,9.354777620253255e-3,9.357138538395947e-3,9.359508341491301e-3,9.361887033702117e-3,9.364274619191188e-3,9.366671102121318e-3,9.369076486655303e-3,9.37149077695594e-3,9.373913977186028e-3,9.376346091508362e-3,9.378787124085743e-3,9.38123707908097e-3,9.38369596065684e-3,9.386163772976148e-3,9.388640520201696e-3,9.39112620649628e-3,9.393620836022697e-3,9.396126211420866e-3,9.398644877038093e-3,9.401172735817372e-3,9.40370979497562e-3,9.406256061729764e-3,9.408811543296723e-3,9.41137624689342e-3,9.413950179736775e-3,9.416533349043712e-3,9.419125762031152e-3,9.421727425916017e-3,9.424334644393085e-3,9.426951106429146e-3,9.429576577252212e-3,9.432213500821313e-3,9.434859977080596e-3,9.43751575440916e-3,9.44018083280701e-3,9.442855212274144e-3,9.445538892810563e-3,9.448231874416266e-3,9.450934157091253e-3,9.453645740835523e-3,9.45636662564908e-3,9.45909681153192e-3,9.461836298484044e-3,9.464585086505453e-3,9.467343175596145e-3,9.470110565756123e-3,9.472887256985384e-3,9.475673249283929e-3,9.478469947781032e-3,9.481280103207665e-3,9.484099825412859e-3,9.486929114396617e-3,9.489767970158934e-3,9.492616392699816e-3,9.495474382019259e-3,9.498341938117265e-3,9.501219060993833e-3,9.504105750648964e-3,9.507002007082654e-3,9.50990783029491e-3,9.512823220285727e-3,9.515748177055106e-3,9.518682700603047e-3,9.521626790929551e-3,9.524580448034616e-3,9.527543671918244e-3,9.530516462580435e-3,9.533498820021188e-3,9.536490744240502e-3,9.53949223523838e-3,9.542503293014818e-3,9.545523917569819e-3,9.548554108903384e-3,9.55159386701551e-3,9.554643191906197e-3,9.557702083575448e-3,9.560770542023263e-3,9.563848567249638e-3,9.566936159254575e-3,9.570033318038075e-3,9.573140043600136e-3,9.576256335940761e-3,9.579382195059946e-3,9.582517620957695e-3,9.585662613634006e-3,9.58881717308888e-3,9.591981299322315e-3,9.595154992334312e-3,9.598338252124871e-3,9.601537399098248e-3,9.604746952695045e-3,9.60796640468327e-3,9.611195755062918e-3,9.614435003833991e-3,9.617684150996487e-3,9.620943196550411e-3,9.624212140495757e-3,9.627490982832528e-3,9.630779723560726e-3,9.634078362680347e-3,9.637386900191391e-3,9.640705336093862e-3,9.644033670387755e-3,9.647371903073076e-3,9.65072003414982e-3,9.65407806361799e-3,9.657445991477581e-3,9.660823817728599e-3,9.664211542371043e-3,9.667609165404911e-3,9.671016686830203e-3,9.67443410664692e-3,9.67786142485506e-3,9.681298641454627e-3,9.684745756445618e-3,9.688202769828033e-3,9.691669681601872e-3,9.695146491767137e-3,9.698633200323827e-3,9.70212980727194e-3,9.70563631261148e-3,9.709152716342442e-3,9.71267901846483e-3,9.716215218978643e-3,9.719761317883883e-3,9.723317315180544e-3,9.72688321086863e-3,9.730459004948141e-3,9.734044697419076e-3,9.737644673551331e-3,9.741257920428464e-3,9.744881430666544e-3,9.748515204265569e-3,9.752159241225536e-3,9.755813541546454e-3,9.759478105228314e-3,9.76315293227112e-3,9.766838022674872e-3,9.77053337643957e-3,9.774238993565212e-3,9.777954874051802e-3,9.781681017899337e-3,9.785417425107816e-3,9.789164095677242e-3,9.792921029607613e-3,9.79668822689893e-3,9.800465687551193e-3,9.8042534115644e-3,9.808051398938554e-3,9.811859649673653e-3,9.815678163769697e-3,9.819506941226687e-3,9.823345982044623e-3,9.827195286223504e-3,9.83105485376333e-3,9.834924684664103e-3,9.838804778925823e-3,9.842695136548486e-3,9.846595757532096e-3,9.85050664187665e-3,9.854427789582152e-3,9.858359200648597e-3,9.862300875075988e-3,9.866252812864325e-3,9.870215014013608e-3,9.874187478523836e-3,9.87817020639501e-3,9.882163197627131e-3,9.886166452220195e-3,9.890182110155021e-3,9.894214731376335e-3,9.898258097065963e-3,9.902312211346046e-3,9.906377078338724e-3,9.910452702166138e-3,9.914539086950428e-3,9.918636236813735e-3,9.922744155878198e-3,9.926862848265959e-3,9.930992318099158e-3,9.935132569499936e-3,9.93928360659043e-3,9.943445433492787e-3,9.94761805432914e-3,9.951801473221633e-3,9.955995694292407e-3,9.960200721663603e-3,9.964416559457361e-3,9.968643211795818e-3,9.972880682801118e-3,9.9771289765954e-3,9.981388097300804e-3,9.985658049039474e-3,9.989938835933547e-3,9.994230462105161e-3,9.998532931676463e-3,1.000284624876959e-2,1.000717041750668e-2,1.0011505442009877e-2,1.001585132640132e-2,1.0020208074803149e-2,1.0024575691337507e-2,1.0028954180126531e-2,1.0033343545292363e-2,1.0037743790957144e-2,1.0042154921243013e-2,1.0046576940272112e-2,1.005100985216658e-2,1.0055453661048559e-2,1.0059908371040188e-2,1.0064373986263607e-2,1.0068850510840957e-2,1.007333794889438e-2,1.0077836304546017e-2,1.0082345581918003e-2,1.0086865785132484e-2,1.0091396918311596e-2,1.0095938985577485e-2,1.0100491991052285e-2,1.0105055938858144e-2,1.0109630833117193e-2,1.011421667795158e-2,1.0118813477483444e-2,1.0123421235834923e-2,1.012803995712816e-2,1.0132669645485294e-2,1.0137310305028464e-2,1.0141961939879813e-2,1.0146624554161479e-2,1.0151298151995605e-2,1.0155982737504333e-2,1.0160678314809797e-2,1.0165384888034144e-2,1.017010246129951e-2,1.0174831038728037e-2,1.0179570624441867e-2,1.0184321222563136e-2,1.018908283721399e-2,1.0193855472516564e-2,1.0198639132593003e-2,1.0203433821565445e-2,1.0208239543556031e-2,1.0213063218983959e-2,1.0217899147217865e-2,1.022274644761711e-2,1.0227605128704886e-2,1.0232475199004385e-2,1.0237356667038807e-2,1.0242249541331348e-2,1.0247153830405201e-2,1.025206954278356e-2,1.0256996686989626e-2,1.0261935271546589e-2,1.0266885304977645e-2,1.0271846795805992e-2,1.0276819752554824e-2,1.0281804183747339e-2,1.0286800097906725e-2,1.0291807503556186e-2,1.0296826409218912e-2,1.0301856823418103e-2,1.030689875467695e-2,1.031195221151865e-2,1.03170172024664e-2,1.0322093736043394e-2,1.0327181820772826e-2,1.0332281465177895e-2,1.0337392677781793e-2,1.0342515467107717e-2,1.0347649841678862e-2,1.0352795810018424e-2,1.0357953380649598e-2,1.0363122562095579e-2,1.0368303362879564e-2,1.0373495791524745e-2,1.0378699856554324e-2,1.038391556649149e-2,1.038914292985944e-2,1.0394381955181371e-2,1.0399632650980477e-2,1.0404895025779955e-2,1.0410169088103e-2,1.0415454846472804e-2,1.0420752309412565e-2,1.0426061485445483e-2,1.0431382383094743e-2,1.0436715010883554e-2,1.0442059377335099e-2,1.0447415490972578e-2,1.045278336031919e-2,1.0458162993898125e-2,1.0463554400232583e-2,1.0468957587845754e-2,1.0474372565260839e-2,1.0479799341001031e-2,1.0485237923589524e-2,1.0490688321549516e-2,1.04961505434042e-2,1.0501624597676775e-2,1.0507110492890432e-2,1.0512608237568371e-2,1.051811784023378e-2,1.0523639309409864e-2,1.0529172653619813e-2,1.0534717881386824e-2,1.0540275001234091e-2,1.054584402168481e-2,1.0551424951262175e-2,1.0557017798489384e-2,1.056262257188963e-2,1.0568239279986114e-2,1.0573867931302026e-2,1.057950853436056e-2,1.0585161097684918e-2,1.059082789064642e-2,1.0596508906816035e-2,1.0602202091792488e-2,1.0607907456575446e-2,1.0613625012164566e-2,1.061935476955952e-2,1.0625096739759969e-2,1.0630850933765578e-2,1.0636617362576017e-2,1.0642396037190941e-2,1.0648186968610026e-2,1.0653990167832932e-2,1.0659805645859319e-2,1.066563341368886e-2,1.0671473482321215e-2,1.067732586275605e-2,1.068319056599303e-2,1.068906760303182e-2,1.0694956984872085e-2,1.0700858722513489e-2,1.0706772826955698e-2,1.0712699309198378e-2,1.0718638180241193e-2,1.0724589451083804e-2,1.073055313272588e-2,1.0736529236167084e-2,1.0742517772407083e-2,1.0748518752445542e-2,1.0754532187282121e-2,1.076055808791649e-2,1.0766596465348312e-2,1.0772647330577253e-2,1.0778710694602978e-2,1.0784786568425148e-2,1.0790874963043434e-2,1.0796975889457494e-2,1.0803089358666999e-2,1.080921538167161e-2,1.0815353969470996e-2,1.0821505133064816e-2,1.0827668883452738e-2,1.0833845231634429e-2,1.084003418860955e-2,1.0846235765377767e-2,1.0852449972938749e-2,1.0858676822292156e-2,1.0864916324437654e-2,1.0871168490374904e-2,1.0877433331103581e-2,1.0883710857623342e-2,1.0890001080933853e-2,1.0896304012034778e-2,1.0902619661925786e-2,1.090894804160654e-2,1.0915289162076703e-2,1.0921643034335939e-2,1.0928009669383915e-2,1.0934389078220301e-2,1.0940781271844752e-2,1.0947186261256937e-2,1.0953604057456523e-2,1.0960034671443176e-2,1.0966478114216553e-2,1.0972934396776327e-2,1.0979403530122162e-2,1.0985885525253718e-2,1.0992380393170662e-2,1.0998888144872663e-2,1.100540879135938e-2,1.1011942343630482e-2,1.1018488812685629e-2,1.102504820952449e-2,1.1031620833841798e-2,1.1038208078856696e-2,1.1044808365003425e-2,1.1051421704374583e-2,1.1058048109062758e-2,1.1064687591160543e-2,1.107134016276053e-2,1.107800583595531e-2,1.1084684622837473e-2,1.1091376535499613e-2,1.1098081586034314e-2,1.1104799786534178e-2,1.1111531149091788e-2,1.1118275685799739e-2,1.1125033408750621e-2,1.1131804330037028e-2,1.1138588461751546e-2,1.1145385815986772e-2,1.1152196404835295e-2,1.1159020240389705e-2,1.1165857334742596e-2,1.1172707699986559e-2,1.1179571348214179e-2,1.1186448291518056e-2,1.1193338541990778e-2,1.1200242111724934e-2,1.120715901281312e-2,1.1214089257347924e-2,1.1221032857421938e-2,1.1227989825127753e-2,1.1234960172557963e-2,1.1241943911805151e-2,1.124894105496192e-2,1.1255951614120853e-2,1.1262975601374545e-2,1.1270013028815586e-2,1.1277063908536571e-2,1.1284128252630086e-2,1.1291206073188722e-2,1.1298297382305072e-2,1.130540219207173e-2,1.1312520514581283e-2,1.1319652361926327e-2,1.132679774619945e-2,1.1333956679493244e-2,1.1341129173900302e-2,1.1348315241513215e-2,1.1355514894424568e-2,1.1362728144726964e-2,1.1369955004512983e-2,1.1377195485875223e-2,1.1384449600906272e-2,1.1391717361698724e-2,1.139899878034517e-2,1.1406293868938195e-2,1.1413602639570402e-2,1.1420925104334373e-2,1.1428261275322702e-2,1.1435611164627981e-2,1.1442974784342804e-2,1.1450352146559758e-2,1.1457743263371433e-2,1.1465148146870423e-2,1.1472566809149322e-2,1.1479999262300719e-2,1.14874455184172e-2,1.1494905589591367e-2,1.1502379487915803e-2,1.1509867225483103e-2,1.1517368814385854e-2,1.1524884266716653e-2,1.1532413594568091e-2,1.1539956810032753e-2,1.1547514583502606e-2,1.1555086480747512e-2,1.1562672336965575e-2,1.1570272164722508e-2,1.1577885976584015e-2,1.1585513785115815e-2,1.1593155602883605e-2,1.1600811442453104e-2,1.1608481316390024e-2,1.1616165237260067e-2,1.1623863217628953e-2,1.1631575270062384e-2,1.163930140712607e-2,1.1647041641385728e-2,1.1654795985407059e-2,1.1662564451755779e-2,1.1670347052997599e-2,1.1678143801698224e-2,1.1685954710423371e-2,1.1693779791738742e-2,1.170161905821005e-2,1.170947252240301e-2,1.1717340196883329e-2,1.1725222094216711e-2,1.1733118226968875e-2,1.1741028607705529e-2,1.1748953248992375e-2,1.1756892163395134e-2,1.176484536347951e-2,1.1772812861811217e-2,1.178079467095596e-2,1.178879080347945e-2,1.1796801271947403e-2,1.1804826088925522e-2,1.1812865266979519e-2,1.1820918818675108e-2,1.1828986756577993e-2,1.1837069093253888e-2,1.18451658412685e-2,1.1853277013187547e-2,1.1861402621576728e-2,1.186954267900176e-2,1.187769719802835e-2,1.188586619122221e-2,1.1894049671149048e-2,1.1902247650374577e-2,1.1910460141464503e-2,1.191868715698454e-2,1.1926928709500396e-2,1.1935184811577784e-2,1.1943455475782409e-2,1.1951740714679982e-2,1.196004054083622e-2,1.1968354966816825e-2,1.197668400518751e-2,1.1985027668513984e-2,1.1993385969361961e-2,1.2001758920297144e-2,1.2010146533885251e-2,1.2018548822691984e-2,1.2026965799283059e-2,1.2035397476224188e-2,1.2043843866081073e-2,1.2052305761211404e-2,1.2060782667863932e-2,1.2069273786543136e-2,1.2077781284404851e-2,1.2086304256302513e-2,1.209484187550549e-2,1.2103394142013781e-2,1.2111961055827385e-2,1.2120542616946301e-2,1.2129138825370539e-2,1.2137749681100084e-2,1.2146375184134946e-2,1.2155015334475123e-2,1.2163670132120614e-2,1.217233957707142e-2,1.2181023669327539e-2,1.2189724210513305e-2,1.219844268229633e-2,1.2207176123602509e-2,1.2215924534431839e-2,1.2224687914784321e-2,1.2233466264659954e-2,1.224225958405874e-2,1.225106787298068e-2,1.2259891131425771e-2,1.2268729359394014e-2,1.2277582556885408e-2,1.2286450723899956e-2,1.2295333860437655e-2,1.2304231966498509e-2,1.2313145042082512e-2,1.2322073087189672e-2,1.2331016101819978e-2,1.2339974085973442e-2,1.2348947039650051e-2,1.235793496284982e-2,1.2366937855572737e-2,1.2375955717818807e-2,1.238498854958803e-2,1.2394036350880403e-2,1.240309912169593e-2,1.241217686203461e-2,1.2421269571896444e-2,1.2430377251281422e-2,1.243949990018956e-2,1.244863751862085e-2,1.245779301880433e-2,1.24669661495492e-2,1.247615459902403e-2,1.2485358367228827e-2,1.2494577454163587e-2,1.2503811859828315e-2,1.2513061584223006e-2,1.2522326627347662e-2,1.2531606989202285e-2,1.2540902669786868e-2,1.2550213669101423e-2,1.2559539987145936e-2,1.2568881623920416e-2,1.2578238579424863e-2,1.2587610853659274e-2,1.259699844662365e-2,1.260640135831799e-2,1.2615819588742297e-2,1.2625253137896565e-2,1.2634702005780802e-2,1.2644166192395001e-2,1.2653645697739163e-2,1.2663140521813296e-2,1.2672650664617391e-2,1.2682176126151449e-2,1.2691716906415471e-2,1.2701273005409462e-2,1.2710844423133416e-2,1.2720431159587334e-2,1.2730033214771218e-2,1.2739654463209793e-2,1.274929277912273e-2,1.2758946762201845e-2,1.2768616412447134e-2,1.2778301729858601e-2,1.2788002714436244e-2,1.2797719366180063e-2,1.2807451685090057e-2,1.2817199671166225e-2,1.2826963324408571e-2,1.2836742644817092e-2,1.2846537632391788e-2,1.2856348287132663e-2,1.2866174609039714e-2,1.2876016598112936e-2,1.2885874254352335e-2,1.2895747577757915e-2,1.2905636568329664e-2,1.2915541226067594e-2,1.2925461550971696e-2,1.2935397543041979e-2,1.2945349202278434e-2,1.2955316528681067e-2,1.2965299522249873e-2,1.2975298182984856e-2,1.2985312510886016e-2,1.2995342505953352e-2,1.3005388168186863e-2,1.301544949758655e-2,1.3025526494152413e-2,1.3035625075257937e-2,1.3045740370947346e-2,1.3055871797726132e-2,1.3066019358988715e-2,1.3076183058129508e-2,1.3086362898542933e-2,1.3096558883623407e-2,1.3106771016765347e-2,1.3116999301363178e-2,1.312724374081131e-2,1.3137504338504165e-2,1.314778109783616e-2,1.3158074022201717e-2,1.316838311499525e-2,1.317870837961118e-2,1.3189049819443922e-2,1.3199407437887898e-2,1.3209781238337527e-2,1.322017122418722e-2,1.3230577398831406e-2,1.3240999765664495e-2,1.3251438328080909e-2,1.3261893089475065e-2,1.3272364053241382e-2,1.3282851222774278e-2,1.3293354601468174e-2,1.3303874192717485e-2,1.3314409999916626e-2,1.3324962026460023e-2,1.3335530275742087e-2,1.3346114751157248e-2,1.335671545609991e-2,1.3367332393964497e-2,1.3377965568145432e-2,1.3388614982037129e-2,1.3399280639034002e-2,1.3409962542530478e-2,1.3420660695920971e-2,1.3431375102599898e-2,1.344210576596168e-2,1.3452852689400734e-2,1.3463615876311478e-2,1.3474395330088332e-2,1.3485191054125715e-2,1.349600305181804e-2,1.3506831326559731e-2,1.3517675881745201e-2,1.3528536720768876e-2,1.3539413847025165e-2,1.3550307263908493e-2,1.3561216974813276e-2,1.3572142983133936e-2,1.3583085292264886e-2,1.3594043905600548e-2,1.3605018826535335e-2,1.3616010058463671e-2,1.362701760477997e-2,1.3638041468878655e-2,1.3649081654154143e-2,1.3660138164000852e-2,1.3671211001813195e-2,1.3682300170985599e-2,1.3693405674912477e-2,1.3704527516988248e-2,1.371566570060733e-2,1.3726824853004208e-2,1.3738000975454084e-2,1.3749193683435098e-2,1.3760402983836148e-2,1.3771628883546133e-2,1.3782871389453954e-2,1.379413050844851e-2,1.3805406247418705e-2,1.3816698613253435e-2,1.38280076128416e-2,1.3839333253072105e-2,1.3850675540833846e-2,1.3862034483015725e-2,1.387341008650664e-2,1.3884802358195497e-2,1.389621130497119e-2,1.3907636933722621e-2,1.391907925133869e-2,1.3930538264708301e-2,1.3942013980720347e-2,1.3953506406263735e-2,1.3965015548227362e-2,1.3976541413500129e-2,1.3988084008970935e-2,1.399964334152868e-2,1.4011219418062269e-2,1.4022812245460599e-2,1.4034421830612568e-2,1.4046048180407078e-2,1.4057691301733028e-2,1.4069351201479324e-2,1.4081027886534857e-2,1.4092721363788535e-2,1.4104431640129254e-2,1.4116158722445916e-2,1.4127902617627423e-2,1.4139663332562669e-2,1.4151440874140563e-2,1.4163235249249994e-2,1.4175046464779873e-2,1.4186874527619095e-2,1.4198719444656562e-2,1.4210581222781172e-2,1.4222459868881827e-2,1.4234355389847428e-2,1.4246267792566873e-2,1.4258197083929062e-2,1.4270143270822898e-2,1.4282106360137279e-2,1.4294086358761105e-2,1.430608327358328e-2,1.4318097111492699e-2,1.4330127879378264e-2,1.434217558412888e-2,1.435424023263344e-2,1.4366321831780847e-2,1.4378420388460003e-2,1.4390535909559805e-2,1.4402668401969156e-2,1.4414817872576957e-2,1.44269843282721e-2,1.44391677759435e-2,1.4451368222480044e-2,1.446358567477064e-2,1.447582013970418e-2,1.4488070122289592e-2,1.4500336953495811e-2,1.4512620743174758e-2,1.4524921497097033e-2,1.4537239221033236e-2,1.4549573920753971e-2,1.4561925602029832e-2,1.4574294270631427e-2,1.4586679932329354e-2,1.4599082592894214e-2,1.4611502258096607e-2,1.4623938933707132e-2,1.4636392625496396e-2,1.464886333923499e-2,1.4661351080693523e-2,1.4673855855642593e-2,1.4686377669852802e-2,1.469891652909475e-2,1.4711472439139036e-2,1.472404540575626e-2,1.473663543471703e-2,1.474924253179194e-2,1.4761866702751592e-2,1.4774507953366585e-2,1.4787166289407523e-2,1.4799841716645008e-2,1.4812534240849634e-2,1.482524386779201e-2,1.4837970603242732e-2,1.4850714452972402e-2,1.486347542275162e-2,1.4876253518350986e-2,1.4889048745541105e-2,1.4901861110092573e-2,1.4914690617775991e-2,1.492753727436196e-2,1.4940401085621087e-2,1.4953282057323965e-2,1.4966180195241197e-2,1.4979095505143383e-2,1.499202799280113e-2,1.500497766398503e-2,1.5017944524465686e-2,1.5030928580013703e-2,1.504392983639968e-2,1.5056948299394213e-2,1.5069983974767909e-2,1.5083036868291363e-2,1.5096106985735184e-2,1.5109194332869964e-2,1.5122298915466308e-2,1.513542073929482e-2,1.5148559810126092e-2,1.5161716133730732e-2,1.5174889715879339e-2,1.518808056234251e-2,1.5201288678890855e-2,1.5214514071294961e-2,1.5227756745325444e-2,1.5241016706752894e-2,1.5254293961347915e-2,1.5267588514881107e-2,1.5280900373123074e-2,1.5294229541844413e-2,1.5307576026815727e-2,1.532093296251648e-2,1.5334306519859713e-2,1.5347697073290732e-2,1.5361104623538234e-2,1.5374529171330913e-2,1.5387970717397458e-2,1.5401429262466565e-2,1.5414904807266924e-2,1.542839735252723e-2,1.5441906898976173e-2,1.5455433447342452e-2,1.5468976998354752e-2,1.548253755274177e-2,1.54961151112322e-2,1.5509709674554728e-2,1.5523321243438058e-2,1.5536949818610873e-2,1.5550595400801864e-2,1.5564257990739737e-2,1.5577937589153174e-2,1.5591634196770872e-2,1.560534781432152e-2,1.5619078442533813e-2,1.5632826082136442e-2,1.5646590733858105e-2,1.566037239842749e-2,1.5674171076573293e-2,1.5687986769024203e-2,1.5701819476508914e-2,1.571566919975612e-2,1.5729535939494516e-2,1.574341969645279e-2,1.5757320471359637e-2,1.5771238264943747e-2,1.578517307793382e-2,1.579912491105854e-2,1.5813093765046606e-2,1.582707964062671e-2,1.5841082538527538e-2,1.5855102459477792e-2,1.5869139404206162e-2,1.5883193373441337e-2,1.5897264367912015e-2,1.5911352388346886e-2,1.592545743547464e-2,1.5939579510023973e-2,1.5953718612723582e-2,1.596787474430215e-2,1.5982047905488378e-2,1.5996238097010958e-2,1.601044531959858e-2,1.6024669573979935e-2,1.603891086088372e-2,1.6053169181038628e-2,1.6067444535173343e-2,1.608173692401657e-2,1.6096046348296995e-2,1.6110372808743313e-2,1.6124716306084218e-2,1.6139076841048396e-2,1.6153454414364547e-2,1.616784902676136e-2,1.618226067896753e-2,1.619668937171175e-2,1.6211135105722706e-2,1.622557327356478e-2,1.624002658514138e-2,1.6254496021809665e-2,1.6268981578221826e-2,1.6283483249030048e-2,1.6298001028886525e-2,1.6312534912443444e-2,1.6327084894352993e-2,1.6341650969267367e-2,1.6356233131838753e-2,1.6370831376719342e-2,1.6385445698561322e-2,1.6400076092016883e-2,1.6414722551738217e-2,1.642938507237751e-2,1.6444063648586957e-2,1.6458758275018744e-2,1.647346894632506e-2,1.64881956571581e-2,1.6502938402170046e-2,1.6517697176013094e-2,1.653247197333943e-2,1.654726278880125e-2,1.656206961705074e-2,1.6576892452740084e-2,1.6591731290521477e-2,1.6606586125047115e-2,1.6621456950969175e-2,1.663634376293986e-2,1.665124655561135e-2,1.6666165323635837e-2,1.668110006166551e-2,1.6696050764352564e-2,1.6711017426349187e-2,1.6726000042307565e-2,1.674100714912702e-2,1.675605901525272e-2,1.677112644353808e-2,1.6786209571306127e-2,1.6801309757320294e-2,1.6816425682286e-2,1.6831557346203237e-2,1.684670474907201e-2,1.6861867890892317e-2,1.6877046771664156e-2,1.6892241391387532e-2,1.690745175006244e-2,1.692267784768888e-2,1.6937919684266858e-2,1.695317725979637e-2,1.6968448839470334e-2,1.6983735229878727e-2,1.699903716918547e-2,1.7014354657390564e-2,1.7029687694494013e-2,1.7045036280495817e-2,1.706040041539597e-2,1.7075780099194478e-2,1.7091175331891334e-2,1.7106586113486547e-2,1.7122012443980116e-2,1.7137454323372034e-2,1.7152911751662305e-2,1.7168384728850926e-2,1.7183873254937903e-2,1.719937732992323e-2,1.7214896953806916e-2,1.7230432126588945e-2,1.7245982848269333e-2,1.7261549118848075e-2,1.7277130938325166e-2,1.729272830670061e-2,1.7308341223974406e-2,1.7323969690146556e-2,1.733961370521706e-2,1.7355272485264e-2,1.7370933235905207e-2,1.738660883656552e-2,1.740229928724494e-2,1.7418004587943466e-2,1.74337247386611e-2,1.7449459739397835e-2,1.7465209590153682e-2,1.7480974290928635e-2,1.7496753841722692e-2,1.751254824253586e-2,1.752835749336813e-2,1.7544181594219506e-2,1.756002054508999e-2,1.7575874345979584e-2,1.759174299688828e-2,1.7607626497816085e-2,1.7623524848763e-2,1.7639438049729016e-2,1.7655366100714137e-2,1.767130900171837e-2,1.7687266752741706e-2,1.7703239353784154e-2,1.7719226804845705e-2,1.773522910592636e-2,1.7751246257026124e-2,1.7767278258144996e-2,1.778332510928297e-2,1.7799386810440056e-2,1.7815463361616244e-2,1.7831554762811543e-2,1.7847661014025944e-2,1.7863782115259453e-2,1.787991806651207e-2,1.789606886778379e-2,1.791223451907462e-2,1.7928415020384558e-2,1.79446103717136e-2,1.796082057306175e-2,1.7977045624429006e-2,1.7993283878973917e-2,1.800951351860492e-2,1.802575678696471e-2,1.8042013684053275e-2,1.805828420987062e-2,1.807456836441675e-2,1.8090866147691658e-2,1.8107177559695344e-2,1.812350260042781e-2,1.813984126988906e-2,1.815619356807909e-2,1.8172559494997895e-2,1.8188939050645482e-2,1.820533223502185e-2,1.8221739048127e-2,1.8238159489960926e-2,1.8254593560523634e-2,1.827104125981512e-2,1.8287502587835392e-2,1.830397754458444e-2,1.8320466130062267e-2,1.8336968344268876e-2,1.8353484187204266e-2,1.8370013658868433e-2,1.838655675926138e-2,1.8403113488383114e-2,1.841968384623362e-2,1.843626783281291e-2,1.845286544812098e-2,1.8469476692157826e-2,1.848610156492346e-2,1.850274006641787e-2,1.8519392196641057e-2,1.8536057955593026e-2,1.8552737343273777e-2,1.856943035968331e-2,1.8586137004821618e-2,1.8602857278688708e-2,1.861959118128458e-2,1.863633871260923e-2,1.8653097657735956e-2,1.8669843372326564e-2,1.868660102047774e-2,1.87033705820837e-2,1.872015203703865e-2,1.8736945365236807e-2,1.875375054657237e-2,1.8770567560939554e-2,1.878739638823257e-2,1.8804237008345624e-2,1.882108940117293e-2,1.8837953546608697e-2,1.885482942454714e-2,1.8871717014882456e-2,1.888861629750887e-2,1.8905527252320576e-2,1.89224498592118e-2,1.893938409807674e-2,1.895632994880961e-2,1.8973287391304626e-2,1.899025640545599e-2,1.9007236971157908e-2,1.9024229068304605e-2,1.9041232676790275e-2,1.905824777650914e-2,1.90752743473554e-2,1.9092312369223274e-2,1.9109361822006968e-2,1.9126422685600688e-2,1.914349493989865e-2,1.9160578564795062e-2,1.9177673540184133e-2,1.9194779845960075e-2,1.9211897462017097e-2,1.9229026368249406e-2,1.9246166544551215e-2,1.926331797081673e-2,1.928048062694017e-2,1.9297654492815734e-2,1.9314839548337643e-2,1.93320357734001e-2,1.934924314789731e-2,1.9366461651723493e-2,1.9383691264772854e-2,1.9400931966939605e-2,1.9418183738117954e-2,1.943544655820211e-2,1.9452720407086288e-2,1.9470005264664695e-2,1.9487301110831537e-2,1.950460792548103e-2,1.952192568850738e-2,1.9539254379804794e-2,1.955659397926749e-2,1.957394446678968e-2,1.9591305822265558e-2,1.960867802558935e-2,1.962606105665526e-2,1.9643454895357498e-2,1.9660859521590274e-2,1.9678274915247797e-2,1.9695701056224275e-2,1.9713118660010836e-2,1.97305255099611e-2,1.9747941109429425e-2,1.9765365407594666e-2,1.9782798353635653e-2,1.9800239896731228e-2,1.9817689986060236e-2,1.983514857080152e-2,1.9852615600133915e-2,1.9870091023236263e-2,1.9887574789287408e-2,1.990506684746619e-2,1.9922567146951446e-2,1.9940075636922024e-2,1.9957592266556762e-2,1.9975116985034496e-2,1.999264974153408e-2,2.001019048523434e-2,2.0027739165314123e-2,2.0045295730952276e-2,2.0062860131327624e-2,2.008043231561903e-2,2.009801223300532e-2,2.0115599832665337e-2,2.0133195063777927e-2,2.0150797875521927e-2,2.0168408217076175e-2,2.0186026037619518e-2,2.02036512863308e-2,2.022128391238885e-2,2.023892386497252e-2,2.0256571093260643e-2,2.0274225546432066e-2,2.029188717366563e-2,2.0309555924140174e-2,2.0327231747034533e-2,2.0344914591527558e-2,2.0362604406798088e-2,2.0380301142024958e-2,2.0398004746387016e-2,2.04157151690631e-2,2.043343235923205e-2,2.045115626607271e-2,2.0468886838763918e-2,2.0486624026484518e-2,2.0504367778413347e-2,2.0522118043729245e-2,2.0539874771611063e-2,2.055763791123763e-2,2.05754074117878e-2,2.05931832224404e-2,2.0610965292374276e-2,2.0628753570768276e-2,2.064654800680123e-2,2.0664348549651986e-2,2.0682155148499384e-2,2.0699967752522266e-2,2.071778631089947e-2,2.0735610772809835e-2,2.075344108743221e-2,2.0771277203945438e-2,2.078911907152834e-2,2.080693875081981e-2,2.0824759617230255e-2,2.084258456274521e-2,2.086041351261064e-2,2.087824639207253e-2,2.0896083126376863e-2,2.091392364076961e-2,2.093176786049675e-2,2.0949615710804264e-2,2.096746711693814e-2,2.098532200414434e-2,2.100318029766885e-2,2.1021041922757652e-2,2.1038906804656723e-2,2.1056774868612044e-2,2.107464603986959e-2,2.1092520243675337e-2,2.111039740527527e-2,2.1128277449915366e-2,2.1146160302841607e-2,2.1164045889299963e-2,2.1181934134536416e-2,2.1199824963796948e-2,2.1217718302327538e-2,2.123561407537416e-2,2.1253512208182803e-2,2.127141262599944e-2,2.1289315254070042e-2,2.130722001764059e-2,2.1325126841957077e-2,2.1343035652265467e-2,2.136094637381174e-2,2.1378858931841885e-2,2.139677325160187e-2,2.1414689258337682e-2,2.1432606877295292e-2,2.1450526033720684e-2,2.146844665285984e-2,2.1486368659958736e-2,2.150429198026334e-2,2.1522216539019645e-2,2.1540142261473622e-2,2.1558069072871257e-2,2.157599689845852e-2,2.1593925663481395e-2,2.1611855293185864e-2,2.1629785712817897e-2,2.164771684762348e-2,2.1665648622848588e-2,2.1683580963739197e-2,2.1701513795541295e-2,2.1719447043500855e-2,2.173738063286386e-2,2.1755314488876278e-2,2.17732485367841e-2,2.17911827018333e-2,2.1809116909269854e-2,2.182705108433974e-2,2.1844985152288946e-2,2.1862919038363446e-2,2.1880852667809213e-2,2.189877931733204e-2,2.191669030654363e-2,2.1934599767041936e-2,2.1952508226611066e-2,2.197041736568307e-2,2.1988324863510246e-2,2.200623038881575e-2,2.202413104105926e-2,2.2042029534663454e-2,2.2059925869628353e-2,2.2077820045953947e-2,2.2095712063640225e-2,2.2113601922687205e-2,2.213148962309488e-2,2.214937516486325e-2,2.216725854799231e-2,2.218513977248207e-2,2.2203018838332523e-2,2.222089201078617e-2,2.223873846408866e-2,2.2256581099833212e-2,2.227441991801983e-2,2.229225491864851e-2,2.2310086101719247e-2,2.232791346723205e-2,2.234573701518691e-2,2.2363556745583844e-2,2.2381372658422834e-2,2.2399184753703887e-2,2.2416993031427e-2,2.2434797491592173e-2,2.2452598134199416e-2,2.2470394959248713e-2,2.248818796674008e-2,2.2505977156673504e-2,2.2523762529048995e-2,2.2541544083866546e-2,2.2559321821126157e-2,2.2577095740827835e-2,2.2594865842971573e-2,2.261263212755737e-2,2.2630394594585237e-2,2.264815324405516e-2,2.2665908075967148e-2,2.2683659090321193e-2,2.270140628711731e-2,2.2719149666355482e-2,2.2736889228035725e-2,2.275462497215802e-2,2.277235689872238e-2,2.2790085007728805e-2,2.2807795524707866e-2,2.2825467758926715e-2,2.284313337366444e-2,2.2860792368921044e-2,2.2878444744696528e-2,2.2896090500990875e-2,2.2913729637804112e-2,2.2931362155136217e-2,2.2948988052987198e-2,2.296660733135706e-2,2.2984219990245795e-2,2.300182602965341e-2,2.3019425449579894e-2,2.3037018250025264e-2,2.3054604430989504e-2,2.3072183992472618e-2,2.3089756934474612e-2,2.3107323256995483e-2,2.312488296003523e-2,2.3142436043593846e-2,2.315998250767135e-2,2.317752235226772e-2,2.319505557738297e-2,2.3212582183017097e-2,2.32301021691701e-2,2.324761553584198e-2,2.326512228303274e-2,2.328262241074237e-2,2.3300115918970875e-2,2.331760280771826e-2,2.3335083076984526e-2,2.3352556726769655e-2,2.3370023757073668e-2,2.338745973161518e-2,2.3404857698980003e-2,2.3422245834306455e-2,2.3439624137594543e-2,2.345699260884425e-2,2.3474351248055594e-2,2.3491700055228566e-2,2.3509039030363166e-2,2.3526368173459402e-2,2.3543687484517257e-2,2.356099696353675e-2,2.357829661051787e-2,2.359558642546062e-2,2.3612866408365e-2,2.3630136559231015e-2,2.3647396878058658e-2,2.3664647364847927e-2,2.368188801959883e-2,2.3699118842311358e-2,2.371633983298552e-2,2.373355099162131e-2,2.3750752318218726e-2,2.3767943812777782e-2,2.378512547529846e-2,2.3802297305780772e-2,2.381945930422471e-2,2.383661147063028e-2,2.385375380499748e-2,2.387088630732631e-2,2.3888008977616764e-2,2.3905121815868857e-2,2.3922224822082575e-2,2.393931799625792e-2,2.395636717492463e-2,2.3973382644749425e-2,2.3990384972942178e-2,2.400737415950287e-2,2.4024350204431517e-2,2.4041313107728116e-2,2.405826286939267e-2,2.4075199489425166e-2,2.4092122967825615e-2,2.4109033304594015e-2,2.412593049973037e-2,2.4142814553234675e-2,2.4159685465106932e-2,2.4176543235347132e-2,2.419338786395529e-2,2.4210219350931393e-2,2.4227037696275447e-2,2.424384289998746e-2,2.426063496206742e-2,2.4277413882515326e-2,2.4294179661331183e-2,2.4310932298514994e-2,2.432767179406676e-2,2.4344398147986467e-2,2.4361111360274128e-2,2.4377811430929746e-2,2.4394498359953307e-2,2.4411172147344822e-2,2.442783279310429e-2,2.4444480297231706e-2,2.4461114659727074e-2,2.447773588059039e-2,2.4494343959821658e-2,2.451089462949828e-2,2.452741645919604e-2,2.4543921758792015e-2,2.4560410528286197e-2,2.4576882767678596e-2,2.45933384769692e-2,2.460977765615802e-2,2.4626200305245042e-2,2.4642606424230277e-2,2.465899601311372e-2,2.4675369071895374e-2,2.4691725600575237e-2,2.4708065599153315e-2,2.4724389067629596e-2,2.4740696006004093e-2,2.47569864142768e-2,2.4773260292447714e-2,2.4789517640516835e-2,2.4805758458484175e-2,2.4821982746349718e-2,2.4838190504113473e-2,2.4854381731775434e-2,2.487055642933561e-2,2.4886714596793997e-2,2.4902856234150592e-2,2.4918981341405397e-2,2.493508991855841e-2,2.495118196560964e-2,2.4967257482559076e-2,2.4983316469406717e-2,2.4999358926152574e-2,2.5015384852796637e-2,2.5031394249338913e-2,2.5047336854198646e-2,2.5063256497969606e-2,2.5079156436887975e-2,2.5095036670953762e-2,2.5110897200166966e-2,2.5126738024527587e-2,2.514255914403563e-2,2.515836055869108e-2,2.5174142268493953e-2,2.5189904273444242e-2,2.5205660946938272e-2,2.5221429783983805e-2,2.5237178415651425e-2,2.5252905038543095e-2,2.526860391045024e-2,2.5284281501165812e-2,2.529993781068982e-2,2.5315572839022256e-2,2.5331186586163124e-2,2.5346779052112425e-2,2.536235023687015e-2,2.5377900140436314e-2,2.5393428762810904e-2,2.5408936103993925e-2,2.542442216398538e-2,2.5439886942785265e-2,2.5455330440393577e-2,2.547075265681033e-2,2.5486153592035505e-2,2.550151595752232e-2,2.5516843872490664e-2,2.553214877356771e-2,2.554743066075346e-2,2.556268953404791e-2,2.557792539345107e-2,2.559313823896293e-2,2.5608328070583494e-2,2.5623494888312764e-2,2.5638638692150738e-2,2.5653759482097412e-2,2.566885725815279e-2,2.5683932020316873e-2,2.5698983768589662e-2,2.5714012502971152e-2,2.572901822346135e-2,2.5744000930060247e-2,2.5758960622767845e-2,2.577389730158415e-2,2.578881096650916e-2,2.5803701617542873e-2,2.581856925468529e-2,2.583341387793641e-2,2.5848235487296235e-2,2.5863034082764764e-2,2.5877809664341996e-2,2.589256223202793e-2,2.590729178582257e-2,2.592199832572591e-2,2.5936681851737958e-2,2.595134236385871e-2,2.596597986208816e-2,2.598059434642632e-2,2.5995162026954607e-2,2.6009690717154362e-2,2.602419413540986e-2,2.6038672281721107e-2,2.6053125156088104e-2,2.6067552758510845e-2,2.608195508898933e-2,2.6096332147523566e-2,2.6110683934113543e-2,2.6125010448759273e-2,2.6139311691460745e-2,2.615358766221796e-2,2.6167838361030926e-2,2.6182063787899636e-2,2.61962639428241e-2,2.6210438825804303e-2,2.622458843684025e-2,2.623871277593195e-2,2.6252811843079392e-2,2.6266885638282583e-2,2.628093416154152e-2,2.62949574128562e-2,2.6308955392226635e-2,2.632292809965281e-2,2.6336875535134734e-2,2.6350797698672403e-2,2.636469459026582e-2,2.6378566209914977e-2,2.639241255761989e-2,2.640623363338054e-2,2.6420029437196943e-2,2.6433799969069093e-2,2.644754522899699e-2,2.646124100476945e-2,2.6474897216009364e-2,2.648852597293046e-2,2.6502127275532764e-2,2.651570112381625e-2,2.6529247517780928e-2,2.65427664574268e-2,2.6556257942753864e-2,2.656972197376212e-2,2.6583158550451576e-2,2.6596567672822213e-2,2.660994934087405e-2,2.6623303554607076e-2,2.6636630314021296e-2,2.6649929619116705e-2,2.6663201469893313e-2,2.6676445866351105e-2,2.66896628084901e-2,2.670285229631028e-2,2.6716014329811657e-2,2.6729148908994225e-2,2.6742256033857985e-2,2.6755335704402937e-2,2.6768387920629078e-2,2.6781412682536414e-2,2.6794409990124942e-2,2.6807379843394666e-2,2.682032224234558e-2,2.6833237186977686e-2,2.6846124677290986e-2,2.6858984713285475e-2,2.687181729496116e-2,2.688462242231804e-2,2.6897379291028978e-2,2.6910097955790645e-2,2.6922787381119983e-2,2.6935447567016987e-2,2.6948078513481657e-2,2.6960680220513997e-2,2.697325268811401e-2,2.698579591628169e-2,2.699830990501703e-2,2.701079465432005e-2,2.702325016419073e-2,2.7035676434629084e-2,2.70480734656351e-2,2.706044125720879e-2,2.7072779809350144e-2,2.7085089122059165e-2,2.7097369195335858e-2,2.7109620029180218e-2,2.7121841623592245e-2,2.7134033978571944e-2,2.7146197094119313e-2,2.715833097023435e-2,2.7170435606917048e-2,2.718251100416742e-2,2.7194557161985457e-2,2.7206574080371165e-2,2.7218561759324536e-2,2.723052019884558e-2,2.7242449398934297e-2,2.7254349359590674e-2,2.7266220080814727e-2,2.727806156260644e-2,2.728987380496583e-2,2.730164064819647e-2,2.7313370984655187e-2,2.7325070758777343e-2,2.733673997056293e-2,2.7348378620011944e-2,2.73599867071244e-2,2.737156423190028e-2,2.7383111194339598e-2,2.7394627594442347e-2,2.7406113432208532e-2,2.7417568707638146e-2,2.742899342073119e-2,2.7440387571487673e-2,2.7451751159907587e-2,2.746308418599093e-2,2.74743866497377e-2,2.7485658551147908e-2,2.749689989022155e-2,2.7508110666958626e-2,2.7519290881359133e-2,2.7530440533423073e-2,2.754155962315044e-2,2.7552648150541245e-2,2.756370611559548e-2,2.757473351831315e-2,2.758573035869425e-2,2.759669663673878e-2,2.7607632352446752e-2,2.7618537505818143e-2,2.7629412096852976e-2,2.764025612555124e-2,2.765106959191294e-2,2.7661852495938066e-2,2.7672598466965955e-2,2.7683311221980457e-2,2.7693992696658586e-2,2.770464287343952e-2,2.7715261734762416e-2,2.7725849263066444e-2,2.773640544079077e-2,2.7746930250374578e-2,2.775742367425702e-2,2.7767885694877276e-2,2.777831629467451e-2,2.778871545608789e-2,2.779908316155659e-2,2.7809419393519764e-2,2.7819724134416593e-2,2.782999736668625e-2,2.78402390727679e-2,2.78504492351007e-2,2.7860627836123836e-2,2.7870774858276458e-2,2.788089028399775e-2,2.7890974095726877e-2,2.7901026275903004e-2,2.791104680696531e-2,2.7921035671352956e-2,2.79309928515051e-2,2.794091832986093e-2,2.795081208885961e-2,2.7960674110940296e-2,2.797050437854217e-2,2.798030287410439e-2,2.7990069580066144e-2,2.799980447886658e-2,2.8009507552944877e-2,2.80191787847402e-2,2.8028818156691723e-2,2.80384256512386e-2,2.8048003386886313e-2,2.8057550026914888e-2,2.8067064963979066e-2,2.807654818637809e-2,2.808599968241117e-2,2.8095419440377557e-2,2.8104807448576467e-2,2.811416369530714e-2,2.81234881688688e-2,2.8132780857560685e-2,2.8142041749682014e-2,2.8151270833532024e-2,2.8160468097409956e-2,2.8169633529615025e-2,2.817876711844648e-2,2.8187868852203524e-2,2.819693871918541e-2,2.820597670769137e-2,2.8214982806020618e-2,2.8223957002472398e-2,2.8232899285345937e-2,2.8241809642940468e-2,2.8250688063555213e-2,2.8259534535489406e-2,2.8268349047042292e-2,2.827713158651308e-2,2.828588214220102e-2,2.829460070240533e-2,2.8303287255425247e-2,2.8311941789559997e-2,2.8320564293108818e-2,2.8329154754370926e-2,2.8337713161645572e-2,2.834623950323197e-2,2.8354733767429363e-2,2.836319594253697e-2,2.837162601685403e-2,2.8380030768866738e-2,2.8388405794649046e-2,2.8396749390617794e-2,2.840506156328187e-2,2.8413342319150155e-2,2.842159166473153e-2,2.8429809606534892e-2,2.8437996151069105e-2,2.8446151304843063e-2,2.8454275074365657e-2,2.846236746614576e-2,2.8470428486692255e-2,2.8478458142514033e-2,2.848645644011998e-2,2.849442338601896e-2,2.850235898671988e-2,2.851026324873161e-2,2.851813617856304e-2,2.8525977782723044e-2,2.853378806772051e-2,2.8541567040064338e-2,2.854931470626339e-2,2.8557031072826564e-2,2.8564716146262728e-2,2.857236993308078e-2,2.8579992439789596e-2,2.858758367289806e-2,2.8595143638915063e-2,2.8602672344349486e-2,2.8610169795710197e-2,2.8617635999506105e-2,2.8625070962246073e-2,2.8632474690438996e-2,2.8639847190593756e-2,2.864718846921923e-2,2.8654498532824313e-2,2.8661777387917874e-2,2.866904012242238e-2,2.867627623650957e-2,2.8683482307113272e-2,2.869065835225108e-2,2.8697804389940573e-2,2.8704920438199347e-2,2.871200651504499e-2,2.8719062638495087e-2,2.8726088826567225e-2,2.8733085097278996e-2,2.8740051468647984e-2,2.8746987958691784e-2,2.8753894585427972e-2,2.8760771366874143e-2,2.876761832104788e-2,2.8774435465966787e-2,2.878122281964843e-2,2.8787980400110415e-2,2.879470822537031e-2,2.8801406313445722e-2,2.8808074682354235e-2,2.881471335011343e-2,2.8821322334740898e-2,2.8827901654254227e-2,2.8834451326671007e-2,2.8840971370008826e-2,2.8847461802285264e-2,2.885392264151792e-2,2.8860353905724376e-2,2.886675561292222e-2,2.8873127781129045e-2,2.8879470428362433e-2,2.8885783572639972e-2,2.889206723197925e-2,2.8898321424397858e-2,2.890454616791338e-2,2.891074148054341e-2,2.8916907380305536e-2,2.8923043885217336e-2,2.8929151013296402e-2,2.893522878256033e-2,2.8941277211026694e-2,2.8947296316713094e-2,2.8953286117637117e-2,2.8959246631816343e-2,2.8965177877268367e-2,2.8971079872010773e-2,2.897695263406115e-2,2.8982796181437086e-2,2.8988610532156175e-2,2.899439570423599e-2,2.9000151715694134e-2,2.900587858454819e-2,2.9011576328815743e-2,2.9017244966514383e-2,2.902288451566169e-2,2.902849499427527e-2,2.9034076420372694e-2,2.9039628811971557e-2,2.904515218708945e-2,2.9050646563743957e-2,2.9056111959952665e-2,2.906154839373316e-2,2.9066955883103037e-2,2.907236251221608e-2,2.9077746147772515e-2,2.9083102433997296e-2,2.9088431412324475e-2,2.909373312418811e-2,2.909900761102223e-2,2.91042549142609e-2,2.910947507533815e-2,2.911466813568805e-2,2.911983413674463e-2,2.912497311994194e-2,2.913008512671404e-2,2.9135170198494955e-2,2.9140228376718754e-2,2.9145259702819476e-2,2.9150264218231157e-2,2.915524196438787e-2,2.9160192982723647e-2,2.9165117314672532e-2,2.917001500166858e-2,2.9174886085145835e-2,2.917973060653835e-2,2.9184548607280165e-2,2.918934012880533e-2,2.9194105212547894e-2,2.91988438999419e-2,2.920355623242141e-2,2.9208242251420453e-2,2.9212901998373092e-2,2.9217535514713358e-2,2.9222142841875316e-2,2.9226724021293005e-2,2.9231279094400472e-2,2.9235808102631763e-2,2.924031108742093e-2,2.9244788090202013e-2,2.924923915240907e-2,2.9253664315476144e-2,2.925806362083728e-2,2.9262437109926532e-2,2.926678482417794e-2,2.927110680502556e-2,2.927540309390343e-2,2.9279673732245604e-2,2.9283918761486123e-2,2.9288138223059045e-2,2.929233215839841e-2,2.9296500608938267e-2,2.9300643616112662e-2,2.9304761221355648e-2,2.9308853466101265e-2,2.931292039178357e-2,2.93169620398366e-2,2.9320978451694416e-2,2.9324969668791043e-2,2.9328935732560554e-2,2.9332876684436987e-2,2.9336792565854378e-2,2.9340683418246787e-2,2.9344549283048263e-2,2.9348390201692845e-2,2.9352206215614587e-2,2.935599736624754e-2,2.9359763695025742e-2,2.9363531689589675e-2,2.9367278722258493e-2,2.9371002425860757e-2,2.9374702862608654e-2,2.937838009471438e-2,2.9382034184390133e-2,2.9385665193848106e-2,2.9389273185300498e-2,2.9392858220959498e-2,2.939642036303731e-2,2.939995967374612e-2,2.9403476215298138e-2,2.9406970049905543e-2,2.941044123978054e-2,2.9413889847135326e-2,2.9417315934182092e-2,2.942071956313303e-2,2.9424100796200347e-2,2.942745969559623e-2,2.9430796323532876e-2,2.943411074222248e-2,2.943740301387724e-2,2.944067320070935e-2,2.9443921364931003e-2,2.94471475687544e-2,2.9450351874391732e-2,2.94535343440552e-2,2.9456695039956998e-2,2.945983402430932e-2,2.9462951359324353e-2,2.9466047107214302e-2,2.9469121330191368e-2,2.947217409046773e-2,2.94752054502556e-2,2.947821547176717e-2,2.948120421721463e-2,2.9484171748810177e-2,2.9487118128766e-2,2.949004341929431e-2,2.949294768260729e-2,2.9495830980917147e-2,2.9498693376436066e-2,2.9501534931376246e-2,2.9504355707949882e-2,2.950715576836917e-2,2.9509935174846312e-2,2.9512693989593494e-2,2.9515432274822912e-2,2.9518150092746765e-2,2.9520847505577253e-2,2.952352457552656e-2,2.9526181364806895e-2,2.9528817935630444e-2,2.9531434350209402e-2,2.953403067075597e-2,2.9536606959482344e-2,2.9539163278600716e-2,2.9541699690323282e-2,2.9544216256862238e-2,2.954671304042978e-2,2.9549190103238105e-2,2.9551647507499404e-2,2.9554085315425874e-2,2.9556503589229715e-2,2.955891558501023e-2,2.9561309256197182e-2,2.956368422543554e-2,2.9566040564731125e-2,2.9568378346089764e-2,2.9570697641517263e-2,2.957299852301945e-2,2.957528106260214e-2,2.9577545332271162e-2,2.9579791404032326e-2,2.9582019349891457e-2,2.9584229241854377e-2,2.9586421151926896e-2,2.958859515211484e-2,2.9590743691941184e-2,2.9592863332665535e-2,2.9594966186065122e-2,2.9597052152845426e-2,2.959912109614465e-2,2.9601173199366292e-2,2.960320846251035e-2,2.9605226885576836e-2,2.9607228468565738e-2,2.960921321147706e-2,2.9611181114310804e-2,2.9613132177066973e-2,2.9615066399745555e-2,2.9616983782346566e-2,2.9618887428472983e-2,2.962078302960641e-2,2.9622662684065503e-2,2.9624526391850273e-2,2.962637415296071e-2,2.962820596739683e-2,2.9630021835158612e-2,2.9631821756246065e-2,2.9633605730659197e-2,2.9635373758398004e-2,2.963712583946247e-2,2.963886197385262e-2,2.9640582161568438e-2,2.9642286402609925e-2,2.9643974696977084e-2,2.9645647044669918e-2,2.9647303445688427e-2,2.96489439000326e-2,2.9650568407702454e-2,2.9652176968697975e-2,2.9653769583019175e-2,2.965534625066604e-2,2.9656906971638575e-2,2.965845174593679e-2,2.9659980573560674e-2,2.9661501137984058e-2,2.9663040754429416e-2,2.9664566381286145e-2,2.966607801855424e-2,2.9667575666233695e-2,2.966905932432452e-2,2.967052899282671e-2,2.967198467174027e-2,2.967342636106519e-2,2.9674854060801482e-2,2.9676267770949144e-2,2.9677667491508165e-2,2.967905322247855e-2,2.9680424963860304e-2,2.968178271565343e-2,2.9683126477857914e-2,2.968445625047377e-2,2.9685772033500986e-2,2.968707382693957e-2,2.9688361630789525e-2,2.9689635445050842e-2,2.9690895269723527e-2,2.9692141104807574e-2,2.9693372950302988e-2,2.969459080620978e-2,2.9695794672527923e-2,2.969698454925744e-2,2.969816043639832e-2,2.9699322333950572e-2,2.970047024191418e-2,2.9701604160289167e-2,2.9702724089075507e-2,2.970383002827322e-2,2.9704921977882298e-2,2.9705999937902745e-2,2.9707063908334556e-2,2.9708113889177733e-2,2.970914988043228e-2,2.9710171882098187e-2,2.9711179894175464e-2,2.9712173916664104e-2,2.9713153949564117e-2,2.9714119992875487e-2,2.971512588950213e-2,2.9716123991625498e-2,2.9717110765295752e-2,2.9718086210512886e-2,2.97190503272769e-2,2.9720003115587798e-2,2.972094457544558e-2,2.972187470685023e-2,2.9722793509801775e-2,2.97237009843002e-2,2.9724597130345504e-2,2.9725481947937688e-2,2.9726355437076753e-2,2.9727217597762694e-2,2.9728068429995525e-2,2.9728907933775233e-2,2.972973610910182e-2,2.9730552955975296e-2,2.9731358474395644e-2,2.973215266436288e-2,2.9732935525876997e-2,2.973370705893799e-2,2.973446726354587e-2,2.9735216139700628e-2,2.9735953687402266e-2,2.973667990665079e-2,2.973739479744619e-2,2.9738098359788478e-2,2.9738790593677636e-2,2.9739471499113684e-2,2.974014107609661e-2,2.974079932462642e-2,2.974144624470311e-2,2.9742081836326678e-2,2.9742706099497133e-2,2.9743319034214465e-2,2.9743920640478677e-2,2.9744510918289772e-2,2.9745089867647748e-2,2.974565748855261e-2,2.974621378100435e-2,2.9746758745002967e-2,2.974733338634273e-2,2.9747917546262968e-2,2.974849314977875e-2,2.9749060196890074e-2,2.9749618687596933e-2,2.975016862189934e-2,2.975070999979729e-2,2.975124282129078e-2,2.9751767086379808e-2,2.975228279506438e-2,2.97527899473445e-2,2.975328854322016e-2,2.9753778582691355e-2,2.9754260065758098e-2,2.9754732992420374e-2,2.97551973626782e-2,2.975565317653156e-2,2.9756100433980467e-2,2.9756539135024913e-2,2.9756969279664907e-2,2.9757390867900437e-2,2.975780389973151e-2,2.9758208375158125e-2,2.9758604294180282e-2,2.9758991656797983e-2,2.9759370463011223e-2,2.975974071282e-2,2.976010240622433e-2,2.976045554322419e-2,2.97608001238196e-2,2.9761136148010545e-2,2.9761463615797037e-2,2.9761782527179065e-2,2.9762092882156643e-2,2.976239468072976e-2,2.9762687922898413e-2,2.9762972608662612e-2,2.9763248738022347e-2,2.9763516310977633e-2,2.976377532752846e-2,2.9764025787674817e-2,2.9764267691416726e-2,2.9764526253213002e-2,2.976481014539531e-2,2.9765088159675577e-2,2.9765360296053815e-2,2.976562655453001e-2,2.9765886935104166e-2,2.9766141437776283e-2,2.976639006254637e-2,2.976663280941441e-2,2.9766869678380426e-2,2.9767100669444393e-2,2.9767325782606328e-2,2.9767545017866225e-2,2.9767758375224086e-2,2.9767965854679907e-2,2.9768167456233695e-2,2.976836317988544e-2,2.9768553025635153e-2,2.9768736993482824e-2,2.976891508342846e-2,2.9769087295472056e-2,2.976925362961362e-2,2.976941408585315e-2,2.9769568664190633e-2,2.976971736462608e-2,2.976986018715949e-2,2.9769997131790866e-2,2.97701281985202e-2,2.97702533873475e-2,2.977037269827277e-2,2.9770486131295994e-2,2.977059368641719e-2,2.9770695363636333e-2,2.9770791162953454e-2,2.977088108436853e-2,2.977096512788157e-2,2.9771043293492574e-2,2.977111558120153e-2,2.9771181991008464e-2,2.977124252291335e-2,2.9771297176916206e-2,2.977134595301702e-2,2.977139918914701e-2,2.977149127107448e-2,2.9771579998891046e-2,2.9771665372596717e-2,2.9771747392191492e-2,2.9771826057675376e-2,2.9771901369048358e-2,2.9771973326310444e-2,2.9772041929461632e-2,2.9772107178501924e-2,2.9772169073431325e-2,2.977222761424982e-2,2.9772282800957423e-2,2.9772334633554134e-2,2.977238311203994e-2,2.9772428236414857e-2,2.9772470006678868e-2,2.9772508422831995e-2,2.977254348487422e-2,2.977257519280554e-2,2.9772603546625975e-2,2.9772628546335507e-2,2.9772650191934147e-2,2.9772668483421885e-2,2.9772683420798727e-2,2.9772695004064674e-2,2.977270323321973e-2,2.9772708108263882e-2,2.9772709629197137e-2,2.97727077960195e-2,2.9772702608730963e-2,2.977269406733153e-2,2.9772682171821198e-2,2.977266692219998e-2,2.977264831846785e-2,2.977262636062484e-2,2.9772601048670917e-2,2.977257238260611e-2,2.97725403624304e-2,2.9772504988143798e-2,2.977246625974629e-2,2.9772424177237893e-2,2.9772378740618596e-2,2.9772377162415726e-2,2.9772377226230405e-2,2.977237624922192e-2,2.9772374231390276e-2,2.9772371172735464e-2,2.9772367073257495e-2,2.9772361932956362e-2,2.9772355751832066e-2,2.97723485298846e-2,2.977234026711398e-2,2.977233096352019e-2,2.9772320619103235e-2,2.9772309233863127e-2,2.977229680779985e-2,2.9772283340913412e-2,2.9772268833203806e-2,2.9772253284671042e-2,2.977223669531511e-2,2.9772219065136028e-2,2.9772200394133762e-2,2.9772180682308347e-2,2.977215992965977e-2,2.9772104419403266e-2,2.9772049064281957e-2,2.9771993997285938e-2,2.9771940805747205e-2,2.977188831976073e-2,2.9771836393159248e-2,2.977178502594275e-2,2.9771734218111252e-2,2.9771683969664745e-2,2.9771634280603226e-2,2.9771585150926698e-2,2.977153658063516e-2,2.9771488569728617e-2,2.977144111820707e-2,2.9771394226070502e-2,2.9771360034935305e-2,2.9771327857913397e-2,2.977129703071347e-2,2.9771267553335527e-2,2.9771239425779576e-2,2.9771212648045598e-2,2.9771187220133607e-2,2.9771163142043602e-2,2.977114041377558e-2,2.9771119035329537e-2,2.9771099006705482e-2,2.977108032790341e-2,2.977106299892332e-2,2.9771047019765212e-2,2.9771032390429088e-2,2.9771019110914954e-2,2.9771007181222796e-2,2.977099660135262e-2,2.9770987371304434e-2,2.977097949107823e-2,2.9770972960674005e-2,2.9770967780091768e-2,2.977096394933151e-2,2.977096146839324e-2,2.977096033727695e-2,2.977096055598264e-2,2.9770962124510327e-2,2.9770965042859986e-2,2.977096931103163e-2,2.9770974929025255e-2,2.9770981896840874e-2,2.9770998957231756e-2,2.9771029502637134e-2,2.97710626486339e-2,2.9771098395222042e-2,2.9771136742401578e-2,2.977117769017248e-2,2.977122123853478e-2,2.977126738748846e-2,2.9771316137033522e-2,2.9771367487169964e-2,2.9771421437897794e-2,2.9771477989217005e-2,2.9771537141127593e-2,2.977159889362957e-2,2.9771663246722934e-2,2.977173020040768e-2,2.97717997546838e-2,2.9771871909551308e-2,2.9771946665010204e-2,2.9772024021060477e-2,2.977210397770213e-2,2.977218653493518e-2,2.9772271692759603e-2,2.9772359451175408e-2,2.9772449810182594e-2,2.9772542769781172e-2,2.9772638329971124e-2,2.9772736490752467e-2,2.9772837252125185e-2,2.9772940614089295e-2,2.9773046576644778e-2,2.977315513979165e-2,2.977328682023573e-2,2.977342399159907e-2,2.977356512576499e-2,2.9773710222733472e-2,2.9773859282504526e-2,2.9774012305078153e-2,2.9774169290454344e-2,2.977433023863311e-2,2.9774495149614447e-2,2.9774664023398352e-2,2.977483685998483e-2,2.9775013659373878e-2,2.9775194421565492e-2,2.9775379146559682e-2,2.9775567834356437e-2,2.9775760484955765e-2,2.9775957098357664e-2,2.977615767456213e-2,2.977636221356917e-2,2.9776570715378776e-2,2.9776783179990954e-2,2.9776999607405704e-2,2.9777219997623026e-2,2.977744435064291e-2,2.9777672666465374e-2,2.9777904945090406e-2,2.9778141186518007e-2,2.9778381390748176e-2,2.9778625557780915e-2,2.9778873687616222e-2,2.977912578025411e-2,2.9779389227180316e-2,2.977966780176514e-2,2.9779951685160545e-2,2.9780240897968997e-2,2.978053546079296e-2,2.9780835394234907e-2,2.978114071889731e-2,2.978145145538264e-2,2.978176762429335e-2,2.9782089246231935e-2,2.9782416341800854e-2,2.9782748931602564e-2,2.9783087036239553e-2,2.9783430676314285e-2,2.9783779872429226e-2,2.9784134645186852e-2,2.9784495015189625e-2,2.978486100304002e-2,2.97852326293405e-2,2.9785609914693548e-2,2.9785992879701618e-2,2.9786381544967194e-2,2.9786775931092736e-2,2.978717605868071e-2,2.9787581948333603e-2,2.978799362065387e-2,2.9788411096243982e-2,2.9788834395706416e-2,2.978926353964363e-2,2.97896985486581e-2,2.9790139443352306e-2,2.97905862443287e-2,2.9791038972189765e-2,2.9791497647537964e-2,2.9791962290975766e-2,2.9792432923105645e-2,2.9792909564530064e-2,2.97933922358515e-2,2.979388095767242e-2,2.9794375750595296e-2,2.9794876635222595e-2,2.9795383632156777e-2,2.979589676200033e-2,2.9796416045355715e-2,2.97969415028254e-2,2.979747315501186e-2,2.9798011022517557e-2,2.9798555125944967e-2,2.9799113667415982e-2,2.9799686728937496e-2,2.9800267085055416e-2,2.9800854776543675e-2,2.980144984417622e-2,2.9802052328726993e-2,2.9802662270969924e-2,2.980327971167895e-2,2.980390469162802e-2,2.980453725159106e-2,2.9805177432342025e-2,2.9805825274654835e-2,2.9806480819303437e-2,2.9807144107061766e-2,2.9807815178703772e-2,2.9808494075003376e-2,2.9809180836734527e-2,2.980987550467117e-2,2.981057811958722e-2,2.9811288722256638e-2,2.9812007353453355e-2,2.9812734053951302e-2,2.9813468864524434e-2,2.9814211825946676e-2,2.9814962978991968e-2,2.981572236443425e-2,2.9816490023047464e-2,2.9817265995605545e-2,2.9818050322882424e-2,2.9818843045652053e-2,2.9819644204688366e-2,2.9820453840765298e-2,2.9821271994656787e-2,2.982209870713677e-2,2.9822934018979196e-2,2.9823777970957994e-2,2.9824630603847102e-2,2.9825491958420464e-2,2.982636207545201e-2,2.982724099571569e-2,2.9828128759985435e-2,2.982902540903518e-2,2.982993098363887e-2,2.9830845524570448e-2,2.9831769072603834e-2,2.9832701668512988e-2,2.9833643353071832e-2,2.9834594167054307e-2,2.9835557333133172e-2,2.9836531886043776e-2,2.9837516014566783e-2,2.983850976601601e-2,2.983951318770528e-2,2.984052632694841e-2,2.9841549231059222e-2,2.984258194735155e-2,2.9843624523139205e-2,2.9844677005736016e-2,2.98457394424558e-2,2.9846811880612376e-2,2.9847894367519574e-2,2.9848986950491214e-2,2.9850089676841118e-2,2.9851202593883106e-2,2.9852325748931006e-2,2.985345918929863e-2,2.985460296229981e-2,2.985575711524836e-2,2.9856921695458113e-2,2.985809675024288e-2,2.985928232691648e-2,2.9860478472792763e-2,2.9861685235185512e-2,2.986290266140858e-2,2.986413079877577e-2,2.9865369694600918e-2,2.9866619396197835e-2,2.9867879950880354e-2,2.9869151405962285e-2,2.987043380875746e-2,2.987172720657969e-2,2.9873031646742817e-2,2.987434717656064e-2,2.9875673843347002e-2,2.9877011694415714e-2,2.9878360777080594e-2,2.987972113865547e-2,2.9881092826454164e-2,2.9882475887790503e-2,2.9883870369978294e-2,2.988527632033138e-2,2.9886693786163567e-2,2.9888122814788688e-2,2.9889563453520552e-2,2.9891015749672994e-2,2.989247975055983e-2,2.9893955188725282e-2,2.989544228422869e-2,2.989694119890692e-2,2.98984519795196e-2,2.9899974672826367e-2,2.9901509325586856e-2,2.9903055984560698e-2,2.9904614696507528e-2,2.990618550818698e-2,2.9907768466358682e-2,2.990936361778227e-2,2.9910971009217392e-2,2.9912590687423662e-2,2.9914222699160716e-2,2.9915867091188198e-2,2.991752391026573e-2,2.9919193203152956e-2,2.9920875016609498e-2,2.9922569397395005e-2,2.9924276392269095e-2,2.9925996047991406e-2,2.9927728411321578e-2,2.992947352901924e-2,2.993123144784403e-2,2.993300221455557e-2,2.9934785875913503e-2,2.9936582478677462e-2,2.9938392069607078e-2,2.9940214695461983e-2,2.9942050403001814e-2,2.9943899238986205e-2,2.9945761250174785e-2,2.9947636483327194e-2,2.9949524985203056e-2,2.995142680256202e-2,2.9953341982163702e-2,2.995527057076775e-2,2.9957212615133788e-2,2.995916816202145e-2,2.9961137258190374e-2,2.9963119950400192e-2,2.9965116285410535e-2,2.9967126309981044e-2,2.9969150070871343e-2,2.997118761484107e-2,2.9973238988649856e-2,2.997530423905734e-2,2.997738341282315e-2,2.9979476439540992e-2,2.9981583450805403e-2,2.9983704516742763e-2,2.998583968393242e-2,2.9987988998953743e-2,2.9990152508386082e-2,2.9992330258808805e-2,2.9994522296801274e-2,2.9996728668942846e-2,2.9998949421812884e-2,3.0001184601990735e-2,3.0003434256055776e-2,3.000569843058737e-2,3.000797717216486e-2,3.001027052736762e-2,3.0012578542775007e-2,3.0014901264966375e-2,3.0017238740521087e-2,3.001959101601851e-2,3.0021958138038003e-2,3.002434015315892e-2,3.0026737107960624e-2,3.0029149049022475e-2,3.0031576022923837e-2,3.003401807624407e-2,3.0036475255562523e-2,3.003894760745857e-2,3.0041435178511572e-2,3.004393801530087e-2,3.004645616440585e-2,3.0048989672405855e-2,3.0051538585880253e-2,3.0054102951408406e-2,3.0056682815569665e-2,3.0059278224943402e-2,3.0061889226108963e-2,3.006451586564572e-2,3.006715819013303e-2,3.0069816246150256e-2,3.007249008027675e-2,3.007517973909188e-2,3.0077885269175004e-2,3.0080606717105482e-2,3.0083344129462678e-2,3.008609755282594e-2,3.0088867033774648e-2,3.0091652618888146e-2,3.0094454354745802e-2,3.0097274098972615e-2,3.0100110339119895e-2,3.01029629929631e-2,3.010583210955439e-2,3.0108717737945857e-2,3.0111619927189654e-2,3.011453872633789e-2,3.0117474184442706e-2,3.0120426350556218e-2,3.0123395273730563e-2,3.0126381003017857e-2,3.012938358747024e-2,3.0132403076139826e-2,3.013543951807875e-2,3.0138492962339135e-2,3.0141563457973114e-2,3.0144651054032807e-2,3.0147755799570346e-2,3.015087774363786e-2,3.0154016935287468e-2,3.0157173423571302e-2,3.0160347257541485e-2,3.0163538486250155e-2,3.0166747158749427e-2,3.0169973324091437e-2,3.0173217031328303e-2,3.017647832951216e-2,3.017975726769513e-2,3.0183053894929347e-2,3.0186368260266928e-2,3.0189700412760003e-2,3.0193050401460704e-2,3.0196418275421157e-2,3.0199804083693486e-2,3.0203207875329815e-2,3.0206629699382287e-2,3.0210069604903005e-2,3.0213527640944114e-2,3.0217003856557734e-2,3.0220498300795998e-2,3.0224011022711023e-2,3.0227542071354946e-2,3.0231091495779887e-2,3.0234659345037974e-2,3.023824566818134e-2,3.0241850514262106e-2,3.0245473932332404e-2,3.0249116097640923e-2,3.0252780808067436e-2,3.0256464488501094e-2,3.0260167193345806e-2,3.0263888977013268e-2,3.0267629893922947e-2,3.0271389998502117e-2,3.0275169345185846e-2,3.027896798841698e-2,3.028278598264615e-2,3.0286623382331793e-2,3.0290480241940115e-2,3.029435661594513e-2,3.029825255882863e-2,3.0302168125080194e-2,3.0306103369197195e-2,3.0310058345684798e-2,3.0314033109055956e-2,3.03180277138314e-2,3.0322042214539678e-2,3.0326076665717093e-2,3.0330131121907758e-2,3.0334205637663567e-2,3.03383002675442e-2,3.034241506611715e-2,3.0346550087957672e-2,3.035070538764881e-2,3.0354881019781423e-2,3.0359077038954137e-2,3.036329349977337e-2,3.0367530456853333e-2,3.0371787964816023e-2,3.0376066078291235e-2,3.0380364851916544e-2,3.038468434033732e-2,3.0389024598206714e-2,3.039338568018567e-2,3.0397767640942926e-2,3.0402170535155006e-2,3.0406594417506223e-2,3.0411039342688677e-2,3.041550536540226e-2,3.041999254035465e-2,3.042450092226132e-2,3.0429030565845522e-2,3.043358152583832e-2,3.0438153856978525e-2,3.0442747614012784e-2,3.0447362851695508e-2,3.0451999624788895e-2,3.0456657988062946e-2,3.046133799629544e-2,3.0466039704271943e-2,3.047076316678583e-2,3.047550843863824e-2,3.048027557463812e-2,3.0485064629602186e-2,3.048987565835497e-2,3.0494708715728767e-2,3.049956385656369e-2,3.0504441135707605e-2,3.0509340608016196e-2,3.0514262328352925e-2,3.051920635158904e-2,3.0524172732603595e-2,3.0529161526283415e-2,3.0534172787523114e-2,3.0539206571225105e-2,3.054426293229959e-2,3.0549341925664553e-2,3.0554443606245776e-2,3.0559568028976816e-2,3.0564715248799036e-2,3.056988532066158e-2,3.0575078299521375e-2,3.0580294240343146e-2,3.0585533715112585e-2,3.059079900991221e-2,3.0596087591233025e-2,3.0601399517492058e-2,3.0606734847141284e-2,3.0612093638667664e-2,3.061747595059309e-2,3.062288184147444e-2,3.0628311369903544e-2,3.063376459450719e-2,3.0639241573947137e-2,3.0644742366920098e-2,3.0650267032157747e-2,3.0655815628426734e-2,3.066138821452865e-2,3.066698484930005e-2,3.067260559161248e-2,3.0678250500372407e-2,3.068391963452129e-2,3.0689613053035532e-2,3.0695330814926505e-2,3.070107297924054e-2,3.0706839605058937e-2,3.0712630751497945e-2,3.0718446477708793e-2,3.072428684287764e-2,3.0730151906225644e-2,3.0736041727008903e-2,3.0741956364518482e-2,3.0747895878080408e-2,3.0753860327055665e-2,3.0759849770840203e-2,3.0765864268864934e-2,3.077190388059573e-2,3.0777968665533437e-2,3.078405868321383e-2,3.0790173993207683e-2,3.0796314083873556e-2,3.0802480075142163e-2,3.0808670606584893e-2,3.0814887336348053e-2,3.082113344031803e-2,3.0827405034232917e-2,3.0833702118092714e-2,3.0840024691897422e-2,3.084637275564704e-2,3.085274630934157e-2,3.0859145352981007e-2,3.086556988656535e-2,3.0872019910094608e-2,3.087849542356878e-2,3.0884996426987856e-2,3.0891525301851522e-2,3.0898091564414202e-2,3.090468438628571e-2,3.091130376746604e-2,3.0917949707955205e-2,3.09246222077532e-2,3.0931321266860018e-2,3.093804688527567e-2,3.0944799063000145e-2,3.0951577800033447e-2,3.095838309637558e-2,3.0965214952026542e-2,3.097207336698633e-2,3.097895834125495e-2,3.0985869874832393e-2,3.099280796771867e-2,3.0999772619913775e-2,3.1006763831417705e-2,3.101378160223046e-2,3.1020825932352048e-2,3.102789682178247e-2,3.1034994270521716e-2,3.104211827856978e-2,3.104926884592668e-2,3.1056445972592415e-2,3.106364965856697e-2,3.1070894286196686e-2,3.107816991026203e-2,3.1085473438280997e-2,3.109280487025357e-2,3.1100164206179767e-2,3.110755144605958e-2,3.1114966589893007e-2,3.1122409637680044e-2,3.112988058942071e-2,3.1137379445114983e-2,3.114490620476287e-2,3.115246086836438e-2,3.1160043435919507e-2,3.1167653907428247e-2,3.1175292282890604e-2,3.1182958562306573e-2,3.1190652745676166e-2,3.119837483299937e-2,3.1206124824276187e-2,3.1213902719506626e-2,3.1221708518690678e-2,3.122954222182835e-2,3.1237403828919638e-2,3.1245293339964536e-2,3.125321075496306e-2,3.1261164459463905e-2,3.126915693771732e-2,3.127717873174086e-2,3.12852298415345e-2,3.129331026709825e-2,3.130142000843211e-2,3.130955906553609e-2,3.131772743841018e-2,3.132592512705438e-2,3.1334152131468694e-2,3.134240845165311e-2,3.135069408760764e-2,3.135900903933228e-2,3.1367353306827044e-2,3.137572689009191e-2,3.138412978912688e-2,3.139256200393197e-2,3.1401023534507175e-2,3.140951438085248e-2,3.1418034542967904e-2,3.142658402085344e-2,3.143516281450908e-2,3.144377092393484e-2,3.145240834913071e-2,3.1461075090096685e-2,3.146977315205963e-2,3.147851894560203e-2,3.148729578219354e-2,3.149610368255866e-2,3.150494266742187e-2,3.151381275750767e-2,3.152271397354055e-2,3.1531646336245e-2,3.154060986634551e-2,3.154960458456658e-2,3.1558630511632685e-2,3.1567687668268334e-2,3.157677607519801e-2,3.15858957531462e-2,3.15950467228374e-2,3.160422900499611e-2,3.161344262034681e-2,3.162268758961399e-2,3.1631963933522154e-2,3.164127167279578e-2,3.165061082815936e-2,3.165998142033741e-2,3.166938347005438e-2,3.16788169980348e-2,3.168828202500314e-2,3.1697778571683884e-2,3.1707306658801546e-2,3.17168663070806e-2,3.172645753724555e-2,3.173608037002088e-2,3.1745734826131085e-2,3.175542092630066e-2,3.176513869125408e-2,3.177488814171585e-2,3.1784669298410465e-2,3.17944821820624e-2,3.1804326813396164e-2,3.181420321313624e-2,3.182411140200712e-2,3.183405140073329e-2,3.184402323003925e-2,3.1854026910649494e-2,3.186406246328851e-2,3.187412990868078e-2,3.188422926755081e-2,3.189436056062308e-2,3.1904523808622076e-2,3.191471903227231e-2,3.192494625229826e-2,3.1935218919396234e-2,3.1945524466644976e-2,3.1955862919093546e-2,3.1966234314364655e-2,3.197663869008101e-2,3.198707608386532e-2,3.199754653334029e-2,3.200805007612864e-2,3.201858674985306e-2,3.2029156592136274e-2,3.2039759640601e-2,3.205039593286991e-2,3.206106550656575e-2,3.207176839931121e-2,3.2082504648729e-2,3.209327429244183e-2,3.2104077368072415e-2,3.2114913913243455e-2,3.212578396557766e-2,3.213668756269775e-2,3.214762474222641e-2,3.215859554178637e-2,3.2169599999000334e-2,3.2180638151491005e-2,3.2191710036881094e-2,3.220281569279331e-2,3.2213955156850355e-2,3.2225128466674954e-2,3.22363356598898e-2,3.224757677411762e-2,3.225885184698109e-2,3.227016091610295e-2,3.228150401910589e-2,3.229288119361263e-2,3.230429247724588e-2,3.231573790762834e-2,3.232721752238272e-2,3.233873135913173e-2,3.235027945549808e-2,3.2361861849104466e-2,3.237347857757362e-2,3.238512967852824e-2,3.2396815189591026e-2,3.2408535148384696e-2,3.242028959253196e-2,3.243207855965551e-2,3.244390208737808e-2,3.245576021332237e-2,3.246765027851106e-2,3.247957452467972e-2,3.2491533291991885e-2,3.2503526614271264e-2,3.2515554525341564e-2,3.25276170590265e-2,3.253971424914978e-2,3.25518461295351e-2,3.2564012734006186e-2,3.257621409638674e-2,3.2588450250500466e-2,3.2600721230171076e-2,3.2613027069222277e-2,3.262536780147779e-2,3.26377434607613e-2,3.265015408089653e-2,3.2662599695707194e-2,3.267508033901699e-2,3.268759604464963e-2,3.270014684642882e-2,3.271273277817828e-2,3.2725353873721705e-2,3.273801016688281e-2,3.27507016914853e-2,3.2763428481352885e-2,3.277619057030928e-2,3.2788987992178185e-2,3.280182078078331e-2,3.2814688969948366e-2,3.282759259349706e-2,3.28405316852531e-2,3.28535062790402e-2,3.286651640868207e-2,3.287956210800241e-2,3.289264341082492e-2,3.290576035097333e-2,3.291891296227134e-2,3.293210127854265e-2,3.294532533361099e-2,3.295858516130005e-2,3.297188079543354e-2,3.2985212269835175e-2,3.299857961832865e-2,3.3011982874737694e-2,3.3025422072886e-2,3.303889724659729e-2,3.3052408429695264e-2,3.306595565600363e-2,3.307952779272827e-2,3.309313231030454e-2,3.3106772081690126e-2,3.312044712285382e-2,3.313415744976444e-2,3.3147903078390786e-2,3.316168402470168e-2,3.317550030466593e-2,3.318935193425234e-2,3.320323892942972e-2,3.321716130616688e-2,3.323111908043263e-2,3.324511226819578e-2,3.325914088542515e-2,3.327320494808953e-2,3.3287304472157754e-2,3.3301439473598614e-2,3.331560996838091e-2,3.332981597247348e-2,3.334405750184512e-2,3.3358334572464635e-2,3.3372647200300844e-2,3.338699540132255e-2,3.340137919149856e-2,3.3415798586797704e-2,3.343025360318877e-2,3.344474425664057e-2,3.3459270563121916e-2,3.3473832538601624e-2,3.3488430199048506e-2,3.350306356043136e-2,3.3517732638719e-2,3.353243744988025e-2,3.354717800988389e-2,3.356195433469875e-2,3.357676644029364e-2,3.3591614342637376e-2,3.3606498057698754e-2,3.362141760144658e-2,3.363637298984968e-2,3.365136423887685e-2,3.3666391364496916e-2,3.3681454382678666e-2,3.369655330939093e-2,3.371168816060251e-2,3.37268589522822e-2,3.374206570039884e-2,3.375730842092122e-2,3.3772571947907455e-2,3.378786341459922e-2,3.380318950569126e-2,3.381855020911707e-2,3.3833945512810146e-2,3.384937540470399e-2,3.386483987273209e-2,3.388033890482793e-2,3.3895872488925005e-2,3.391144061295681e-2,3.392704326485685e-2,3.39426804325586e-2,3.395835210399556e-2,3.397405826710122e-2,3.398979890980908e-2,3.400557402005262e-2,3.402138358576535e-2,3.403722759488074e-2,3.405310603533231e-2,3.406901889505353e-2,3.4084966161977905e-2,3.410094782403893e-2,3.4116963869170076e-2,3.4133014285304866e-2,3.414909906037677e-2,3.4165218182319296e-2,3.418137163906593e-2,3.4197559418550155e-2,3.421378150870548e-2,3.423003789746539e-2,3.4246328572763385e-2,3.4262653522532945e-2,3.427901273470757e-2,3.4295406197220754e-2,3.431183389800599e-2,3.432829582499676e-2,3.4344791966126574e-2,3.4361322309328916e-2,3.437788684253728e-2,3.4394485553685156e-2,3.441111843070603e-2,3.442778546153341e-2,3.444448663410079e-2,3.446122193634164e-2,3.447799135618948e-2,3.4494794881577785e-2,3.451163250044006e-2,3.4528504200709784e-2,3.4545393186696166e-2,3.456230282657134e-2,3.4579244691531966e-2,3.4596218732879956e-2,3.461322490191725e-2,3.463026314994577e-2,3.464733342826745e-2,3.4664435688184225e-2,3.4681569880998006e-2,3.469873595801074e-2,3.4715933870524344e-2,3.4733163569840755e-2,3.47504250072619e-2,3.476771813408971e-2,3.4785042901626095e-2,3.480239926117301e-2,3.481978716403237e-2,3.4837206561506115e-2,3.485465740489616e-2,3.487213964550443e-2,3.488966343939995e-2,3.4907241017982434e-2,3.492484840844869e-2,3.4942486024710034e-2,3.4960154954050915e-2,3.4977854032920974e-2,3.49955832613202e-2,3.501334263924858e-2,3.5031132166706135e-2,3.5048951843692853e-2,3.5066801670208744e-2,3.508468164625381e-2,3.510259177182803e-2,3.512052806449872e-2,3.513848744686315e-2,3.515647599854846e-2,3.517449371955463e-2,3.5192540609881674e-2,3.5210616669529585e-2,3.522872189849836e-2,3.524685629678801e-2,3.526501986439852e-2,3.5283212601329904e-2,3.5301434507582156e-2,3.531968558315527e-2,3.533796582804926e-2,3.535627524226412e-2,3.537461382579984e-2,3.539298157865643e-2,3.541137850083389e-2,3.542980459233222e-2,3.544825985315141e-2,3.5466744283291475e-2,3.548525788275241e-2,3.550378701376777e-2,3.552233537549369e-2,3.554091085700866e-2,3.55595134583127e-2,3.55595134583127e-2,3.552455664330929e-2,3.548969665593894e-2,3.5454932764117826e-2,3.542026767267113e-2,3.5385698429399745e-2,3.535122503430367e-2,3.531684748738291e-2,3.528256578863746e-2,3.524837993806732e-2,3.5214285409471635e-2,3.518026206628486e-2,3.514633198209562e-2,3.5112495156903914e-2,3.507875159070974e-2,3.5045101283513104e-2,3.501154423531399e-2,3.497808044611241e-2,3.494470991590837e-2,3.4911432644701854e-2,3.487824863249287e-2,3.484515787928143e-2,3.481216038506751e-2,3.477925614985113e-2,3.474644517363228e-2,3.4713727456410964e-2,3.468110299818718e-2,3.464857179896093e-2,3.461613385873221e-2,3.4583789177501024e-2,3.455153775526738e-2,3.451937959203125e-2,3.4487257044079296e-2,3.4455218953080624e-2,3.442326860853515e-2,3.4391406010442875e-2,3.435963115880379e-2,3.432794405361791e-2,3.429634469488522e-2,3.426483308260573e-2,3.423340921677943e-2,3.420207309740633e-2,3.4170824724486425e-2,3.413966409801972e-2,3.4108591218006204e-2,3.4077606084445884e-2,3.4046708697338765e-2,3.401589905668485e-2,3.3985177162484115e-2,3.3954543014736584e-2,3.3923996613442246e-2,3.3893537958601117e-2,3.3863167050213173e-2,3.383283169823882e-2,3.3802558503709584e-2,3.377236648293774e-2,3.3742255635923306e-2,3.371222596266628e-2,3.3682277463166654e-2,3.365241013742444e-2,3.362262398543962e-2,3.359291900721221e-2,3.3563295202742205e-2,3.353375257202961e-2,3.3504291115074414e-2,3.347491083187662e-2,3.344561172243623e-2,3.341639378675325e-2,3.3387257024827664e-2,3.335820143665949e-2,3.332922702224872e-2,3.330033378159536e-2,3.3271521714699395e-2,3.3242790821560834e-2,3.3214103840666254e-2,3.3185456216913586e-2,3.315688295791801e-2,3.3128384063679496e-2,3.309995953419808e-2,3.307160936947374e-2,3.304333356950648e-2,3.30151321342963e-2,3.298700506384321e-2,3.295895235814719e-2,3.293097401720826e-2,3.2903070041026404e-2,3.287524042960164e-2,3.284748518293394e-2,3.281980430102334e-2,3.279219778386981e-2,3.276466563147337e-2,3.273720784383401e-2,3.270982442095172e-2,3.268251536282653e-2,3.265528066945841e-2,3.262809960055472e-2,3.260093622594649e-2,3.2573840422024845e-2,3.254681218878976e-2,3.251985152624127e-2,3.249295843437934e-2,3.2466132913203986e-2,3.243937496271521e-2,3.241268458291301e-2,3.238606177379738e-2,3.235950653536832e-2,3.233301886762585e-2,3.230659877056995e-2,3.228024624420062e-2,3.225396128851786e-2,3.222774390352168e-2,3.220159408921208e-2,3.217551184558905e-2,3.214949717265259e-2,3.212355007040271e-2,3.2097670538839405e-2,3.2071854071159686e-2,3.20460357729444e-2,3.2020278431115226e-2,3.1994582045672154e-2,3.1968946616615194e-2,3.1943372143944354e-2,3.1917858627659605e-2,3.1892406067760976e-2,3.186707650034572e-2,3.184180864224642e-2,3.1821312973308875e-2,3.1821312973308875e-2,3.181659699033207e-2,3.179144579576963e-2,3.176635051023814e-2,3.17413105477149e-2,3.1716326365329665e-2,3.169139755927108e-2,3.166652412953913e-2,3.1641706076133834e-2,3.161694339905519e-2,3.159223609830318e-2,3.156758417387783e-2,3.1542987625779124e-2,3.151844645400707e-2,3.149392590937635e-2,3.1469430808782194e-2,3.1444987259433184e-2,3.142059526132933e-2,3.139625481447063e-2,3.137196591885709e-2,3.13477285744887e-2,3.132354278136547e-2,3.1299408539487386e-2,3.1275325848854466e-2,3.125129470946669e-2,3.1227315121324078e-2,3.1203387084426618e-2,3.117951059877432e-2,3.1155685664367168e-2,3.113191228120517e-2,3.1108190449288337e-2,3.108452016861665e-2,3.1060901439190117e-2,3.1037334261008746e-2,3.1013818634072526e-2,3.0990354558381457e-2,3.096694203393555e-2,3.0943581060734797e-2,3.09202716387792e-2,3.0897013768068752e-2,3.0873807448603463e-2,3.085065268038333e-2,3.082754946340835e-2,3.0804497797678524e-2,3.0781497683193854e-2,3.0758549119954338e-2,3.0735555060639116e-2,3.071259166618087e-2,3.0689672973013487e-2,3.066679898113697e-2,3.0643969690551318e-2,3.062118510125653e-2,3.0598445213252612e-2,3.057575002653956e-2,3.0553099541117373e-2,3.0530493756986053e-2,3.05079326741456e-2,3.0485416292596008e-2,3.0462944612337284e-2,3.0440517633369427e-2,3.0418135355692436e-2,3.0395797779306313e-2,3.037350490421105e-2,3.035125673040666e-2,3.0329053257893132e-2,3.0306894486670465e-2,3.0284780416738672e-2,3.0262711048097742e-2,3.0240686380747683e-2,3.0218706414688486e-2,3.019677114992015e-2,3.017488058644268e-2,3.0153034724256084e-2,3.0131233563360352e-2,3.0109477103755482e-2,3.0087765345441476e-2,3.0066098288418344e-2,3.0044455280563216e-2,3.0022756667484655e-2,3.0001095435340845e-2,2.997947158413179e-2,2.9957885113857486e-2,2.993633602451793e-2,2.9914824316113132e-2,2.989334998864308e-2,2.9871913042107782e-2,2.985051347650724e-2,2.9829151291841445e-2,2.9807826488110405e-2,2.9786539065314116e-2,2.9765289023452574e-2,2.974407636252579e-2,2.9722901082533754e-2,2.9701763183476476e-2,2.968066266535394e-2,2.9659599528166165e-2,2.963857377191314e-2,2.9617585396594863e-2,2.959663440221134e-2,2.957572078876257e-2,2.9554844556248554e-2,2.9534005704669283e-2,2.9513204234024776e-2,2.9492440144315013e-2,2.9471713435539997e-2,2.9451024107699737e-2,2.9430372160794235e-2,2.9409757594823477e-2,2.9389180409787472e-2,2.936858711436101e-2,2.9347969057883127e-2,2.932738151187204e-2,2.930682447632774e-2,2.9286297951250227e-2,2.9265801936639496e-2,2.9245336432495554e-2,2.92249014388184e-2,2.9204496955608034e-2,2.9184122982864446e-2,2.916377952058766e-2,2.9143466568777653e-2,2.912318412743443e-2,2.9102932196558e-2,2.908271077614836e-2,2.9062519866205498e-2,2.9042359466729433e-2,2.9022229577720146e-2,2.900213019917765e-2,2.898206133110194e-2,2.896202297349302e-2,2.8942015126350886e-2,2.8922037789675538e-2,2.8902090963466978e-2,2.8882174647725203e-2,2.8862288842450217e-2,2.8842433547642016e-2,2.8822608763300603e-2,2.8802814489425982e-2,2.8783050726018142e-2,2.876331747307709e-2,2.874361473060283e-2,2.872386326991143e-2,2.870411583887681e-2,2.8684392749947756e-2,2.8664694003124266e-2,2.864501959840633e-2,2.8625369535793956e-2,2.860574381528714e-2,2.8586142436885887e-2,2.8566565400590195e-2,2.8547012706400057e-2,2.8527484354315485e-2,2.8507980344336475e-2,2.848850067646302e-2,2.8469045350695124e-2,2.8449614367032795e-2,2.8430207725476022e-2,2.8410825426024806e-2,2.8391467468679158e-2,2.8372133853439067e-2,2.8352824580304532e-2,2.8333539649275565e-2,2.8314279060352148e-2,2.8295042813534295e-2,2.827583090882201e-2,2.8256643346215277e-2,2.8237480125714108e-2,2.8218341247318493e-2,2.8199226711028445e-2,2.818013651684396e-2,2.8161070664765028e-2,2.814202915479166e-2,2.812300361252511e-2,2.8103922110679445e-2,2.808485955841308e-2,2.8065815955726027e-2,2.804679130261828e-2,2.8027785599089836e-2,2.8008798845140705e-2,2.7989831040770876e-2,2.797088218598036e-2,2.7951952280769143e-2,2.7933041325137232e-2,2.7914149319084633e-2,2.7895276262611342e-2,2.7876422155717354e-2,2.785758699840267e-2,2.78387707906673e-2,2.7819973532511227e-2,2.7801195223934465e-2,2.7782435864937012e-2,2.776369545551887e-2,2.7744973995680027e-2,2.7726271485420492e-2,2.770758792474027e-2,2.7688923313639344e-2,2.767027765211773e-2,2.765165094017542e-2,2.7633043177812424e-2,2.761445436502873e-2,2.759588450182434e-2,2.7577333588199263e-2,2.755880162415349e-2,2.754028860968702e-2,2.7521764516549637e-2,2.750321193338721e-2,2.7484673675172735e-2,2.7466149741906226e-2,2.7447640133587668e-2,2.7429144850217066e-2,2.7410663891794425e-2,2.7392197258319734e-2,2.7373744949793003e-2,2.7355306966214233e-2,2.7336883307583413e-2,2.731847397390055e-2,2.7300078965165644e-2,2.728169828137869e-2,2.72633319225397e-2,2.7244979888648664e-2,2.7226642179705583e-2,2.720831879571046e-2,2.7190009736663294e-2,2.7171715002564083e-2,2.715343459341283e-2,2.7135168509209533e-2,2.7116916749954194e-2,2.70986793156468e-2,2.708045620628738e-2,2.706224742187591e-2,2.7044052962412392e-2,2.7025872827896834e-2,2.7007707018329233e-2,2.6989555533709585e-2,2.6971418374037895e-2,2.6953295539314165e-2,2.693514210982196e-2,2.6916981453878778e-2,2.689883122611897e-2,2.688069142654253e-2,2.686256205514947e-2,2.6844443111939773e-2,2.6826334596913453e-2,2.68082365100705e-2,2.679014885141092e-2,2.6772071620934715e-2,2.6754004818641878e-2,2.6735948444532413e-2,2.671790249860632e-2,2.6699866980863598e-2,2.668184189130425e-2,2.666382722992828e-2,2.664582299673567e-2,2.6627829191726436e-2,2.6609845814900574e-2,2.6591872866258078e-2,2.6573910345798965e-2,2.6555958253523217e-2,2.6538016589430842e-2,2.652008535352184e-2,2.65021645457962e-2,2.6484254166253943e-2,2.6466354214895058e-2,2.644846469171954e-2,2.643058559672739e-2,2.641271692991862e-2,2.6394858691293217e-2,2.637700994323736e-2,2.6359119838416982e-2,2.6341236940096862e-2,2.6323361248277007e-2,2.6305492762957402e-2,2.628763148413806e-2,2.6269777411818976e-2,2.6251930546000155e-2,2.623409088668158e-2,2.6216258433863267e-2,2.619843318754522e-2,2.6180615147727425e-2,2.616280431440989e-2,2.6145000687592613e-2,2.612720426727559e-2,2.6109415053458835e-2,2.6091633046142333e-2,2.6073858245326088e-2,2.60560906510101e-2,2.6038330263194374e-2,2.6020577081878903e-2,2.6002831107063692e-2,2.598509233874874e-2,2.5967360776934047e-2,2.5949636421619612e-2,2.593191927280543e-2,2.5914209330491513e-2,2.589650659467785e-2,2.5878811065364448e-2,2.58611227425513e-2,2.5843441626238417e-2,2.5825767716425786e-2,2.580808745426119e-2,2.5790384543242322e-2,2.5772686234672996e-2,2.5754992528553206e-2,2.573730342488296e-2,2.5719618923662257e-2,2.5701939024891093e-2,2.5684263728569474e-2,2.5666593034697392e-2,2.5648926943274853e-2,2.563126545430186e-2,2.5613608567778404e-2,2.559595628370449e-2,2.557830860208012e-2,2.5560665522905285e-2,2.5543027046179997e-2,2.5525393171904248e-2,2.5507763900078043e-2,2.5490139230701377e-2,2.5472519163774254e-2,2.545490369929667e-2,2.543729283726863e-2,2.541968657769013e-2,2.540208492056117e-2,2.5384487865881752e-2,2.536689541365188e-2,2.534930756387154e-2,2.5331724316540752e-2,2.53141456716595e-2,2.5296571629227788e-2,2.5279002189245618e-2,2.5261437351712993e-2,2.5243856224791514e-2,2.5226265873302022e-2,2.520867807941231e-2,2.5191092843122383e-2,2.5173510164432242e-2,2.5155930043341886e-2,2.5138352479851314e-2,2.5120792442443696e-2,2.5103248079540976e-2,2.508570546001471e-2,2.5068163785165545e-2,2.5050622646373547e-2,2.5033083005497166e-2,2.5015544862536397e-2,2.499800821749124e-2,2.498047307036169e-2,2.4962939421147766e-2,2.4945407269849448e-2,2.492787661646674e-2,2.4910347460999654e-2,2.489281980344818e-2,2.4875293643812312e-2,2.4857768982092063e-2,2.4840245818287428e-2,2.4822724152398404e-2,2.4805194249780744e-2,2.4787664834218404e-2,2.4770136250877973e-2,2.4752608499759448e-2,2.473508158086283e-2,2.4717555494188116e-2,2.4700030239735316e-2,2.4682505817504415e-2,2.466498222749543e-2,2.4647459469708352e-2,2.4629937544143173e-2,2.461241645079991e-2,2.4594896189678552e-2,2.45773767607791e-2,2.4559858164101552e-2,2.454234039964592e-2,2.452482346741219e-2,2.450730736740037e-2,2.448979209961045e-2,2.4472277664042447e-2,2.4454764060696348e-2,2.4437251289572155e-2,2.441973935066987e-2,2.440222824398949e-2,2.4384717969531025e-2,2.436720852729446e-2,2.4349699917279803e-2,2.4332192139487056e-2,2.431468519391622e-2,2.4297171607533426e-2,2.427965342269122e-2,2.426213525273063e-2,2.424461709765164e-2,2.4227098957454257e-2,2.4209580832138478e-2,2.4192062721704304e-2,2.4174544626151744e-2,2.4157026545480784e-2,2.4139508479691426e-2,2.4121990428783678e-2,2.4104472392757533e-2,2.4086954371612995e-2,2.4069436365350062e-2,2.4051918373968743e-2,2.4034400397469024e-2,2.401688243585091e-2,2.3999364489114397e-2,2.3981846557259497e-2,2.3964328640286203e-2,2.3946810738194508e-2,2.3929292850984423e-2,2.3911774978655945e-2,2.389425712120907e-2,2.3876739278643803e-2,2.385922145096014e-2,2.3841703638158084e-2,2.3824185840237638e-2,2.3806668057198794e-2,2.378914777401932e-2,2.377161977537102e-2,2.37540911277462e-2,2.3736561831144847e-2,2.371903188556697e-2,2.3701501291012558e-2,2.3683970047481618e-2,2.3666438154974153e-2,2.364890561349016e-2,2.363137242302964e-2,2.361383858359259e-2,2.3596304095179012e-2,2.3578768957788907e-2,2.3561233171422273e-2,2.3543696736079107e-2,2.3526159651759422e-2,2.35086219184632e-2,2.3491083536190456e-2,2.347354450494118e-2,2.3456004824715382e-2,2.343846449551305e-2,2.342092351733419e-2,2.3403381890178807e-2,2.3385839614046892e-2,2.3368296688938445e-2,2.3350753114853476e-2,2.3333208891791975e-2,2.331566401975395e-2,2.3298118498739397e-2,2.328057232874831e-2,2.326302002961438e-2,2.32454660623443e-2,2.322791100003661e-2,2.3210354838806173e-2,2.3192797574767887e-2,2.317523920403664e-2,2.3157679722727323e-2,2.3140119126954815e-2,2.312255741283401e-2,2.3104994576479788e-2,2.3087430614007046e-2,2.3069865521530668e-2,2.3052299295165536e-2,2.3034731931026543e-2,2.3017163425228578e-2,2.2999593773886527e-2,2.298202297311527e-2,2.296445101902971e-2,2.2946877907744714e-2,2.2929303635375188e-2,2.291172819803601e-2,2.289415159184207e-2,2.2876573812908252e-2,2.2858994857349452e-2,2.2841414721280547e-2,2.2823833400816427e-2,2.2806250892071986e-2,2.2788667191162106e-2,2.277108229420168e-2,2.2753496197305587e-2,2.2735908896588716e-2,2.2718320388165965e-2,2.2700730668152206e-2,2.268313973266234e-2,2.266554757781124e-2,2.264795419971381e-2,2.2630359594484926e-2,2.2612763758239483e-2,2.259516668709236e-2,2.2577568377158446e-2,2.2559968824552638e-2,2.254236802538981e-2,2.2524765975784858e-2,2.2507162671852668e-2,2.248955810970813e-2,2.2471952285466126e-2,2.2454345195241546e-2,2.2436736835149275e-2,2.241912720130421e-2,2.2401516289821222e-2,2.2383904096815215e-2,2.236629061840107e-2,2.2348675850693667e-2,2.23310597898079e-2,2.2313442431858663e-2,2.2295823772960837e-2,2.2278203809229298e-2,2.2260582536778956e-2,2.224295995172469e-2,2.2225336050181375e-2,2.2207716414152853e-2,2.21900957323184e-2,2.217247400438253e-2,2.215485123101645e-2,2.2137227412891362e-2,2.2119602550678474e-2,2.210197664504899e-2,2.2084349696674107e-2,2.206672170622504e-2,2.2049092674372987e-2,2.2031462601789162e-2,2.201383148914475e-2,2.199619933711098e-2,2.1978566146359037e-2,2.196093191756013e-2,2.194329665138548e-2,2.1925660348506272e-2,2.1908023009593713e-2,2.1890384635319015e-2,2.187274522635338e-2,2.185510478336801e-2,2.1837463307034115e-2,2.1819820798022888e-2,2.180217725700555e-2,2.178453268465329e-2,2.1766887081637324e-2,2.1749240448628856e-2,2.1731592786299082e-2,2.171394409531921e-2,2.169629437636045e-2,2.1678643630094002e-2,2.1660991857191073e-2,2.1643339058322865e-2,2.162568523416058e-2,2.1608030385375426e-2,2.1590374512638615e-2,2.157271761662134e-2,2.155505969799481e-2,2.1537400757430228e-2,2.15197407955988e-2,2.150207981317174e-2,2.1484417810820236e-2,2.1466754789215496e-2,2.1449090749028735e-2,2.143142569093115e-2,2.141375961559395e-2,2.1396092523688327e-2,2.1378424415885503e-2,2.1360755292856668e-2,2.134308515527304e-2,2.1325414003805814e-2,2.1307741839126197e-2,2.1290068661905394e-2,2.127239447281461e-2,2.125471927252505e-2,2.1237043061707917e-2,2.1219365841034416e-2,2.1201687611175756e-2,2.1184008372803133e-2,2.116632916376399e-2,2.1148658772270405e-2,2.113098791202716e-2,2.111331659252107e-2,2.109564482323895e-2,2.107797261366762e-2,2.1060299973293888e-2,2.1042626911604575e-2,2.102495343808649e-2,2.1007279562226457e-2,2.0989605293511283e-2,2.097193064142779e-2,2.095425561546279e-2,2.093658022510309e-2,2.0918904479835517e-2,2.0901228389146886e-2,2.088355196252401e-2,2.0865875209453696e-2,2.0848198139422767e-2,2.0830520761918044e-2,2.0812843086426336e-2,2.079516512243445e-2,2.077748687942921e-2,2.0759808366897437e-2,2.0742129594325934e-2,2.0724450571201522e-2,2.0706771307011023e-2,2.0689091811241237e-2,2.0671412093378992e-2,2.0653732162911095e-2,2.0636052029324368e-2,2.061837170210562e-2,2.0600691190741673e-2,2.0583010504719338e-2,2.0565329653525432e-2,2.054764864664677e-2,2.0529967493570164e-2,2.051228620378243e-2,2.0494604786770388e-2,2.047692325202085e-2,2.0459241609020632e-2,2.0441559867256546e-2,2.0423878036215412e-2,2.0406196125384038e-2,2.0388514144249248e-2,2.0370832102297856e-2,2.0353150009016673e-2,2.0335467873892513e-2,2.0317785706412197e-2,2.0300103516062536e-2,2.028242131233035e-2,2.0264739104702445e-2,2.024705690266565e-2,2.0229374715706766e-2,2.0211692553312618e-2,2.0194010424970016e-2,2.0176328340165778e-2,2.015864630838672e-2,2.0140964339119657e-2,2.0123282441851395e-2,2.0105602901316365e-2,2.008793310773934e-2,2.00702640034207e-2,2.0052595607484198e-2,2.0034927939053596e-2,2.001726101725266e-2,1.9999594861205127e-2,1.998192949003478e-2,1.996426492286536e-2,1.994660117882063e-2,1.992893827702435e-2,1.9911276236600276e-2,1.989361507667217e-2,1.9875954816363783e-2,1.9858295474798875e-2,1.984063707110121e-2,1.9822979624394537e-2,1.9805323153802623e-2,1.9787667678449222e-2,1.9770013217458082e-2,1.9752359789952982e-2,1.9734707415057666e-2,1.9717056111895895e-2,1.9699405899591425e-2,1.9681756797268017e-2,1.9664108824049426e-2,1.9646461999059416e-2,1.962881634142174e-2,1.9611171870260156e-2,1.9593528604698422e-2,1.9575886563860296e-2,1.9558245766869542e-2,1.954060623284991e-2,1.9522967980925163e-2,1.9505331030219054e-2,1.9487695399855353e-2,1.94700611089578e-2,1.9452428176650164e-2,1.9434796622056206e-2,1.9417166464299678e-2,1.9399537722504336e-2,1.9381910415793943e-2,1.936428456329226e-2,1.9346660184123034e-2,1.9329037297410034e-2,1.9311415922277014e-2,1.929379607784773e-2,1.9276177783245942e-2,1.9258561057595408e-2,1.924094592001989e-2,1.9223332389643136e-2,1.9205720485588912e-2,1.9188110226980973e-2,1.917050163294308e-2,1.9152894722598988e-2,1.9135289515072453e-2,1.911768602948724e-2,1.910008428496711e-2,1.90824843006358e-2,1.9064886095617094e-2,1.904729210309661e-2,1.9029705970833043e-2,1.9012122091257518e-2,1.899454049029164e-2,1.897696119385703e-2,1.8959384227875287e-2,1.8941809618268027e-2,1.8924235735838485e-2,1.890665866384284e-2,1.888908405278981e-2,1.887151206159277e-2,1.8853943816711023e-2,1.8836378225228583e-2,1.8818815287145452e-2,1.8801255002461627e-2,1.8783697371177112e-2,1.8766142393291906e-2,1.8748590068806e-2,1.873104039771941e-2,1.8713493380032125e-2,1.8695949015744145e-2,1.8678407304855472e-2,1.866086824736611e-2,1.864333667797964e-2,1.8625810454530798e-2,1.860828736101558e-2,1.859076739743398e-2,1.8573250563786003e-2,1.8555736860071653e-2,1.8538226286290926e-2,1.8520718842443818e-2,1.8503214528530335e-2,1.8485713344550472e-2,1.846821529050423e-2,1.845072036639162e-2,1.8433228572212624e-2,1.8415739907967254e-2,1.83982543736555e-2,1.8380771969277378e-2,1.8363292694832875e-2,1.8345816550321994e-2,1.8328343535744737e-2,1.8310873651101102e-2,1.8293406896391088e-2,1.8275943271614695e-2,1.8258482776771928e-2,1.824102541186278e-2,1.8223571176887263e-2,1.820612007184536e-2,1.8188672096737083e-2,1.817122725156243e-2,1.8153785536321396e-2,1.8136356403506495e-2,1.8118942913708334e-2,1.8101533450081767e-2,1.8084128012626797e-2,1.806672660134343e-2,1.8049329216231664e-2,1.80319358572915e-2,1.801454652452293e-2,1.7997161217925963e-2,1.7979779937500596e-2,1.796240268324683e-2,1.7945029455164664e-2,1.7927660253254093e-2,1.7910295077515126e-2,1.7892933927947757e-2,1.7875576804551988e-2,1.7858223707327824e-2,1.784087463627525e-2,1.7823529591394285e-2,1.7806188572684917e-2,1.7788851580147143e-2,1.7771518613780977e-2,1.775418967358641e-2,1.7736864759563438e-2,1.7719543871712064e-2,1.7702227010032295e-2,1.7684914174524127e-2,1.7667605365187557e-2,1.7650300582022587e-2,1.7632999825029215e-2,1.7615703094207444e-2,1.7598410389557274e-2,1.75811217110787e-2,1.756383705877173e-2,1.754655643263636e-2,1.7529279832672585e-2,1.7512007258880413e-2,1.7494738711259842e-2,1.747747418981087e-2,1.74602136945335e-2,1.7442957225427724e-2,1.742570478249355e-2,1.740845636573098e-2,1.7391211975140004e-2,1.7373971610720632e-2,1.735673527247286e-2,1.7339502960396682e-2,1.7322283660545574e-2,1.730508891590571e-2,1.728789940815735e-2,1.72707151373005e-2,1.7253536103335153e-2,1.7236362306261306e-2,1.7219193746078974e-2,1.7202030422788145e-2,1.718487233638882e-2,1.7167719486881006e-2,1.7150571874264692e-2,1.713342949853989e-2,1.7116292359706593e-2,1.7099160457764797e-2,1.7082033792714512e-2,1.706491236455573e-2,1.704779617328845e-2,1.703068521891268e-2,1.7013579501428417e-2,1.699647902083566e-2,1.6979383777134406e-2,1.696229377032466e-2,1.694520900040642e-2,1.6928129467379687e-2,1.6911055171244457e-2,1.689398611200074e-2,1.687692228964852e-2,1.6859863704187808e-2,1.6842810355618604e-2,1.6825762243940903e-2,1.6808719369154713e-2,1.6791681731260024e-2,1.6774649330256845e-2,1.675762216614517e-2,1.6740600238925e-2,1.6723583548596335e-2,1.670657209515918e-2,1.6689565878613526e-2,1.667256489895938e-2,1.665556915619674e-2,1.6638578650325607e-2,1.662159338134598e-2,1.660461334925786e-2,1.6587638554061243e-2,1.657066899575613e-2,1.655370467434253e-2,1.6536745589820427e-2,1.651979711814395e-2,1.650287872165917e-2,1.6485966808136417e-2,1.64690613775757e-2,1.645216242997701e-2,1.6435269965340355e-2,1.6418383983665734e-2,1.640150448495314e-2,1.6384631469202583e-2,1.6367764936414057e-2,1.6350904886587563e-2,1.63340513197231e-2,1.631720423582067e-2,1.630036363488027e-2,1.6283529516901908e-2,1.6266701881885573e-2,1.624988072983127e-2,1.6233066060739e-2,1.621625787460876e-2,1.6199456171440557e-2,1.6182660951234377e-2,1.616587221399024e-2,1.6149089959708127e-2,1.6132314188388053e-2,1.6115544900030004e-2,1.609878209463399e-2,1.608202577220001e-2,1.6065275932728062e-2,1.6048532576218143e-2,1.6031795702670257e-2,1.6015065312084402e-2,1.5998341404460582e-2,1.5981623979798795e-2,1.5964913038099035e-2,1.594820857936131e-2,1.593151060358562e-2,1.5914819110771954e-2,1.5898134100920325e-2,1.588145557403073e-2,1.5864783530103163e-2,1.5848117969137633e-2,1.583145889113413e-2,1.581480629609266e-2,1.5798160184013223e-2,1.5781520554895824e-2,1.576488740874045e-2,1.5748260745547107e-2,1.573164203055232e-2,1.57150572128421e-2,1.569848007556517e-2,1.5681910618721543e-2,1.5665348842311206e-2,1.5648794746334172e-2,1.563224833079043e-2,1.5615709595679986e-2,1.559917854100284e-2,1.5582655166758988e-2,1.5566139472948432e-2,1.5549631459571174e-2,1.5533131126627213e-2,1.5516638474116547e-2,1.5500153502039178e-2,1.5483676210395108e-2,1.546720659918433e-2,1.5450744668406853e-2,1.543429041806267e-2,1.5417843848151782e-2,1.540140495867419e-2,1.5384973749629896e-2,1.5368550221018901e-2,1.53521343728412e-2,1.5335726205096798e-2,1.531932571778569e-2,1.5302932910907879e-2,1.5286547784463363e-2,1.5270170338452144e-2,1.5253800572874222e-2,1.5237438487729597e-2,1.5221084083018269e-2,1.5204737358740237e-2,1.5188398314895503e-2,1.5172066951484063e-2,1.5155743268505918e-2,1.5139427265961073e-2,1.512311894384952e-2,1.5106818302171268e-2,1.5090525340926314e-2,1.5074240060114654e-2,1.505796245973629e-2,1.5041692539791221e-2,1.5025430300279448e-2,1.5009175741200975e-2,1.4992928862555795e-2,1.4976689664343915e-2,1.4960458146565329e-2,1.4944258584991106e-2,1.4928069829351895e-2,1.491188985078409e-2,1.4895718649287692e-2,1.4879556224862698e-2,1.4863402577509113e-2,1.484725770722693e-2,1.4831121614016153e-2,1.4814994297876785e-2,1.479887575880882e-2,1.4782765996812261e-2,1.4766665011887108e-2,1.4750572804033362e-2,1.473448937325102e-2,1.4718414719540085e-2,1.4702348842900555e-2,1.4686291743332431e-2,1.4670243420835711e-2,1.46542038754104e-2,1.4638173107056491e-2,1.4622151115773991e-2,1.4606137901562897e-2,1.4590133464423206e-2,1.4574137804354922e-2,1.4558150921358044e-2,1.4542172815432571e-2,1.4526203486578505e-2,1.4510242934795843e-2,1.4494291160084589e-2,1.4478348162444738e-2,1.4462413941876296e-2,1.4446488498379257e-2,1.4430571831953624e-2,1.4414663942599397e-2,1.4398764830316576e-2,1.4382874495105162e-2,1.4366992936965152e-2,1.435112015589655e-2,1.4335256151899348e-2,1.4319400924973557e-2,1.4303554475119171e-2,1.428771680233619e-2,1.4271887906624616e-2,1.4256067787984446e-2,1.4240256446415682e-2,1.4224453881918325e-2,1.4208660094492372e-2,1.4192893427667056e-2,1.4177141255791779e-2,1.4161398829015936e-2,1.4145666147339527e-2,1.4129943210762547e-2,1.4114230019285003e-2,1.4098526572906894e-2,1.4082832871628214e-2,1.406714891544897e-2,1.4051474704369156e-2,1.4035810238388778e-2,1.4020155517507831e-2,1.4004510541726318e-2,1.3988875311044237e-2,1.3973249825461588e-2,1.3957634084978375e-2,1.3942028089594593e-2,1.3926431839310244e-2,1.3910845334125328e-2,1.3895268574039844e-2,1.3879701559053794e-2,1.3864144289167176e-2,1.3848596764379993e-2,1.3833058984692243e-2,1.3817530950103924e-2,1.3802012660615039e-2,1.3786504116225586e-2,1.3771005316935566e-2,1.3755516262744981e-2,1.3740036953653827e-2,1.3724567389662106e-2,1.370910757076982e-2,1.3693657496976964e-2,1.3678217168283543e-2,1.3662786584689553e-2,1.3647365746194998e-2,1.3631954652799877e-2,1.3616553304504187e-2,1.3601161701307927e-2,1.3585779843211104e-2,1.3570407730213714e-2,1.3555045362315754e-2,1.3539692739517231e-2,1.3524349861818137e-2,1.350901672921848e-2,1.3493693341718254e-2,1.3478379699317457e-2,1.346308882264908e-2,1.3447815073377832e-2,1.3432551894380368e-2,1.3417299285656695e-2,1.340205724720681e-2,1.3386825779030711e-2,1.33716048811284e-2,1.3356394553499877e-2,1.3341194796145142e-2,1.3326005609064193e-2,1.3310826992257031e-2,1.3295658945723661e-2,1.3280501469464075e-2,1.3265354563478278e-2,1.3250218227766269e-2,1.3235092462328046e-2,1.3219977267163611e-2,1.3204872642272967e-2,1.3189778587656107e-2,1.3174695103313037e-2,1.3159622189243752e-2,1.3144559845448255e-2,1.3129508071926548e-2,1.3114466868678626e-2,1.3099436235704495e-2,1.3084416173004149e-2,1.306940668057759e-2,1.305440775842482e-2,1.3039419406545839e-2,1.3024441624940644e-2,1.3009474413609237e-2,1.2994517772551619e-2,1.2979571701767787e-2,1.2964636201257743e-2,1.2949711271021486e-2,1.2934796911059018e-2,1.2919893121370337e-2,1.2904999901955443e-2,1.289011725281434e-2,1.287524517394702e-2,1.2860383665353489e-2,1.2845532727033747e-2,1.2830692358987794e-2,1.2815862561215625e-2,1.2801041613951052e-2,1.2786231178152693e-2,1.2771431633290546e-2,1.2756644365542134e-2,1.2741869225125392e-2,1.2727105323980227e-2,1.2712352662106638e-2,1.2697611239504627e-2,1.2682881056174194e-2,1.2668162112115341e-2,1.2653454407328065e-2,1.2638757941812365e-2,1.2624072715568242e-2,1.2609398728595697e-2,1.2594735980894733e-2,1.2580084472465345e-2,1.2565447638579634e-2,1.2550823657965823e-2,1.2536211203954845e-2,1.2521610276546694e-2,1.2507020875741376e-2,1.2492443001538888e-2,1.247787665393923e-2,1.2463321832942402e-2,1.2448778538548406e-2,1.2434246770757242e-2,1.2419726529568907e-2,1.2405217814983402e-2,1.2390720627000728e-2,1.2376234965620885e-2,1.2361760830843874e-2,1.2347298222669693e-2,1.233284714109834e-2,1.2318407586129823e-2,1.2303979557764131e-2,1.2289563056001275e-2,1.2275158080841245e-2,1.2260764632284047e-2,1.2246382710329682e-2,1.2232012314978145e-2,1.221765344622944e-2,1.2203306104083565e-2,1.2188970288540522e-2,1.2174645999600308e-2,1.2160333237262923e-2,1.2146032001528372e-2,1.213174229239665e-2,1.211746410986776e-2,1.2103197453941702e-2,1.2088955823002852e-2,1.2074726109222238e-2,1.2060508309529906e-2,1.2046302423925858e-2,1.2032108452410092e-2,1.2017926394982609e-2,1.2003756251643408e-2,1.1989598022392491e-2,1.1975451707229858e-2,1.1961317306155508e-2,1.1947194819169437e-2,1.1933084246271652e-2,1.1918985587462147e-2,1.190489884274093e-2,1.1890824012107991e-2,1.1876761095563338e-2,1.1862710093106965e-2,1.1848671004738878e-2,1.1834643830459072e-2,1.1820628570267546e-2,1.1806625224164308e-2,1.179263379214935e-2,1.1778654274222675e-2,1.1764686670384284e-2,1.1750730980634174e-2,1.173678720497235e-2,1.1722855343398807e-2,1.1708935395913545e-2,1.1695027362516569e-2,1.1681131243207875e-2,1.1667247037987463e-2,1.1653374746855334e-2,1.1639514369811487e-2,1.1625665906855924e-2,1.1611829357988643e-2,1.1598004723209647e-2,1.1584192002518933e-2,1.1570391195916501e-2,1.1556602303402351e-2,1.1542825324976485e-2,1.1529060260638902e-2,1.1515307110389601e-2,1.1501565874228584e-2,1.1487836552155848e-2,1.1474119144171398e-2,1.1460413650275227e-2,1.144672007046734e-2,1.1433038404747738e-2,1.1419368653116418e-2,1.1405710815573379e-2,1.1392064892118626e-2,1.1378430882752155e-2,1.1364808787473965e-2,1.1351198606284058e-2,1.1337600339182435e-2,1.1324013986169093e-2,1.1310439547244035e-2,1.1296877022407262e-2,1.128332641165877e-2,1.126978771499856e-2,1.1256260932426636e-2,1.1242746063942991e-2,1.122924310954763e-2,1.1215752069240553e-2,1.1202272943021759e-2,1.1188805730891246e-2,1.1175350432849016e-2,1.116190704889507e-2,1.1148479691905513e-2,1.1135073579112868e-2,1.1121679762791983e-2,1.1108298242942861e-2,1.1094929019565502e-2,1.1081572092659898e-2,1.1068227462226061e-2,1.1054895128263983e-2,1.1041575090773666e-2,1.1028267349755112e-2,1.1014971905208318e-2,1.1001688757133284e-2,1.0988417905530014e-2,1.0975159350398504e-2,1.0961913091738752e-2,1.0948679129550765e-2,1.0935457463834538e-2,1.0922248094590073e-2,1.090905102181737e-2,1.0895866245516425e-2,1.0882693765687242e-2,1.0869533582329822e-2,1.0856385695444164e-2,1.0843250105030264e-2,1.0830126811088128e-2,1.081701581361775e-2,1.0803917112619134e-2,1.0790830708092282e-2,1.0777756600037191e-2,1.076469478845386e-2,1.075164527334229e-2,1.073860805470248e-2,1.0725583132534432e-2,1.0712570506838145e-2,1.0699570177613624e-2,1.0686582144860858e-2,1.0673606408579854e-2,1.0660642968770614e-2,1.0647691825433132e-2,1.0634752978567412e-2,1.0621826428173452e-2,1.0608912174251257e-2,1.0596010216800822e-2,1.0583120555822148e-2,1.0570243191315234e-2,1.0557378123280085e-2,1.0544525351716693e-2,1.0531684876625062e-2,1.0518856698005194e-2,1.0506040815857088e-2,1.0493237230180742e-2,1.0480445940976156e-2,1.0467666948243332e-2,1.0454900251982271e-2,1.044214585219297e-2,1.0429403748875429e-2,1.0416673942029653e-2,1.0403956431655634e-2,1.0391251217753378e-2,1.0378558300322882e-2,1.0365877679364147e-2,1.0353209354877177e-2,1.0340553326861965e-2,1.0327909595318515e-2,1.0315278160246825e-2,1.0302659021646897e-2,1.029005217951873e-2,1.0277457633862326e-2,1.0264875384677682e-2,1.0252310085414813e-2,1.0239760064232608e-2,1.0227222554789717e-2,1.0214697557086141e-2,1.020218507112188e-2,1.0189685096896935e-2,1.0177197634411307e-2,1.0164722683664992e-2,1.0152260244657995e-2,1.0139810317390313e-2,1.0127372901861945e-2,1.0114947998072896e-2,1.010253560602316e-2,1.0090135725712738e-2,1.0077748357141635e-2,1.0065373500309846e-2,1.005301115521737e-2,1.0040661321864213e-2,1.002832400025037e-2,1.0015999190375845e-2,1.0003686892240635e-2,9.991387105844738e-3,9.979099831188158e-3,9.966825068270893e-3,9.954562817092944e-3,9.942313077654311e-3,9.930075849954992e-3,9.917851133994989e-3,9.905638929774304e-3,9.89343923729293e-3,9.881252056550877e-3,9.869077387548136e-3,9.85691523028471e-3,9.844765584760603e-3,9.832628450975808e-3,9.820503828930332e-3,9.808391718624168e-3,9.796292120057322e-3,9.78420503322979e-3,9.772130458141575e-3,9.760068394792674e-3,9.748018843183092e-3,9.735981803312822e-3,9.723957275181869e-3,9.71194525879023e-3,9.699945754137908e-3,9.687958761224903e-3,9.675984280051208e-3,9.664022310616834e-3,9.652072852921774e-3,9.640135906966028e-3,9.628211472749601e-3,9.616299550272487e-3,9.604400139534688e-3,9.592513240536208e-3,9.58063885327704e-3,9.568776977757189e-3,9.556927613976654e-3,9.545090761935432e-3,9.533266421633529e-3,9.52145459307094e-3,9.509655276247666e-3,9.497868471163707e-3,9.486094177819064e-3,9.474332396213737e-3,9.462583126347728e-3,9.450846368221032e-3,9.43912212183365e-3,9.427410387185588e-3,9.415711828317646e-3,9.40402584650563e-3,9.392352396817565e-3,9.380691479253453e-3,9.369043093813293e-3,9.357407240497086e-3,9.345783919304828e-3,9.334173130236522e-3,9.322574873292171e-3,9.31098914847177e-3,9.29941595577532e-3,9.287855295202823e-3,9.276307166754278e-3,9.264771570429686e-3,9.253248506229042e-3,9.24173797415235e-3,9.230239974199613e-3,9.218754506370825e-3,9.207281570665991e-3,9.195821167085108e-3,9.184373295628177e-3,9.172937956295197e-3,9.161515149086169e-3,9.150104874001095e-3,9.13870713103997e-3,9.127321920202797e-3,9.115949241489578e-3,9.104589094900308e-3,9.093241480434992e-3,9.081906398093626e-3,9.070583847876214e-3,9.059273829782754e-3,9.047976343813244e-3,9.036691389967686e-3,9.025418968246079e-3,9.014159078648425e-3,9.002911721174723e-3,8.991676895824974e-3,8.980454602599174e-3,8.969244841497326e-3,8.958047612519431e-3,8.946862915665488e-3,8.935690750935496e-3,8.924531118329457e-3,8.91338401784737e-3,8.902249449489233e-3,8.891127413255049e-3,8.880017909144817e-3,8.868920937158537e-3,8.857836497296209e-3,8.846764589557831e-3,8.835705213943406e-3,8.824658370452931e-3,8.81362405908641e-3,8.802602279843839e-3,8.791593032725222e-3,8.780596317730555e-3,8.769612134859842e-3,8.75864048411308e-3,8.747681365490268e-3,8.736734778991409e-3,8.725800724616503e-3,8.714879202365548e-3,8.703970212238543e-3,8.69307375423549e-3,8.682189828356392e-3,8.671318434601245e-3,8.660459572970047e-3,8.649611923460518e-3,8.6387727018188e-3,8.62794585772746e-3,8.6171313911865e-3,8.606329302195915e-3,8.595539590755711e-3,8.584762256865885e-3,8.573997300526439e-3,8.56324472173737e-3,8.552504520498681e-3,8.541776696810369e-3,8.531061250672437e-3,8.520358182084884e-3,8.509667491047708e-3,8.49898917756091e-3,8.488323241624494e-3,8.477669683238454e-3,8.467028502402793e-3,8.456399699117509e-3,8.445783273382605e-3,8.435179225198082e-3,8.424587554563934e-3,8.414008261480165e-3,8.403441345946778e-3,8.392886807963764e-3,8.382344647531133e-3,8.371814864648879e-3,8.361297459317003e-3,8.350792431535508e-3,8.340299781304388e-3,8.329819508623649e-3,8.31935161349329e-3,8.308896095913308e-3,8.298452955883703e-3,8.288022193404477e-3,8.277603808475632e-3,8.267197801097165e-3,8.256804171269073e-3,8.246422918991364e-3,8.236054044264031e-3,8.225697547087076e-3,8.215353427460503e-3,8.205021685384306e-3,8.194702320858489e-3,8.184395333883049e-3,8.17410072445799e-3,8.163818492583307e-3,8.153548638259003e-3,8.14329116148508e-3,8.133046062261532e-3,8.122813340588366e-3,8.112592996465577e-3,8.102385029893166e-3,8.092189440871133e-3,8.08200622939948e-3,8.071835395478205e-3,8.061676939107308e-3,8.051530860286793e-3,8.041397159016653e-3,8.031275835296893e-3,8.02116688912751e-3,8.011070320508509e-3,8.000986129439882e-3,7.990914315921636e-3,7.980854879953769e-3,7.97080782153628e-3,7.960773140669168e-3,7.950750837352439e-3,7.940740911586086e-3,7.930737620959466e-3,7.920741960394967e-3,7.910758381087443e-3,7.9007868830369e-3,7.890827466243333e-3,7.880880130706744e-3,7.870944876427134e-3,7.861021703404499e-3,7.851110611638845e-3,7.841211601130167e-3,7.831324671878467e-3,7.821449823883745e-3,7.811587057146002e-3,7.801736371665236e-3,7.791897767441445e-3,7.782071244474635e-3,7.772256802764802e-3,7.762454442311948e-3,7.75266416311607e-3,7.74288596517717e-3,7.733119848495247e-3,7.723365813070304e-3,7.7136238589023375e-3,7.70389398599135e-3,7.694176194337338e-3,7.684470483940306e-3,7.674776854800251e-3,7.6650953069171725e-3,7.655425840291074e-3,7.6457684549219515e-3,7.636123150809807e-3,7.626489927954642e-3,7.616868786356453e-3,7.607259726015243e-3,7.59766274693101e-3,7.588077849103754e-3,7.5785088615610875e-3,7.5689585027943615e-3,7.559419625074916e-3,7.5498927983639625e-3,7.540378945152541e-3,7.530876828314524e-3,7.521386447849913e-3,7.511907803758707e-3,7.5024408960409055e-3,7.49298572469651e-3,7.48354228972552e-3,7.474110591127933e-3,7.4646906289037515e-3,7.455282403052976e-3,7.445885913575606e-3,7.43650116047164e-3,7.4271281437410805e-3,7.417766863383925e-3,7.408416781024919e-3,7.399078221317928e-3,7.389751362574652e-3,7.3804362047950895e-3,7.37113274797924e-3,7.361840992127106e-3,7.352560937238684e-3,7.343292583313977e-3,7.334035930352983e-3,7.324790978355703e-3,7.315557727322138e-3,7.306336177252287e-3,7.297126328146148e-3,7.287928180003724e-3,7.278741732825014e-3,7.269566986610017e-3,7.260403941358734e-3,7.251252597071166e-3,7.242112953747311e-3,7.232985011387171e-3,7.2238687699907435e-3,7.214764229558031e-3,7.205671390089031e-3,7.196590251583745e-3,7.187520814042174e-3,7.178463077464316e-3,7.169417041850172e-3,7.160382707199741e-3,7.151360073513026e-3,7.142349140790024e-3,7.133349909030735e-3,7.124362378235161e-3,7.1153865484033e-3,7.1064224195351525e-3,7.097469991630719e-3,7.0885292646900005e-3,7.079600238712995e-3,7.070682913699704e-3,7.061777289650126e-3,7.052883366564263e-3,7.043994966427591e-3,7.035116090953385e-3,7.026248661927747e-3,7.017392679350675e-3,7.008548143222171e-3,6.999715053542233e-3,6.990893410310862e-3,6.98208321352806e-3,6.973284463193823e-3,6.964497159308155e-3,6.955721301871054e-3,6.9469568908825195e-3,6.938203926342552e-3,6.9294624082511524e-3,6.92073233660832e-3,6.912013711414053e-3,6.903306532668354e-3,6.894610800371224e-3,6.8859265145226585e-3,6.8772536751226625e-3,6.868592282171232e-3,6.85994233566837e-3,6.851303835614073e-3,6.842676782008346e-3,6.834061174851184e-3,6.82545701414259e-3,6.816864299882564e-3,6.808283032071104e-3,6.799713210708211e-3,6.791154835793886e-3,6.782607907328129e-3,6.7740724253109365e-3,6.765548389742313e-3,6.757035800622256e-3,6.748534657950766e-3,6.740044961727845e-3,6.731566711953489e-3,6.723099908627701e-3,6.714644551750479e-3,6.706200641321825e-3,6.697768177341739e-3,6.689347159810219e-3,6.680937588727267e-3,6.672539464092882e-3,6.664152785907065e-3,6.655777554169813e-3,6.64741376888113e-3,6.639061430041014e-3,6.630720537649464e-3,6.622391091706482e-3,6.614073092212067e-3,6.605766539166219e-3,6.59747143256894e-3,6.589187772420225e-3,6.5809155587200786e-3,6.5726547914685e-3,6.564405470665488e-3,6.556167596311044e-3,6.547941168405166e-3,6.539726186947855e-3,6.531522651939112e-3,6.5233305633789354e-3,6.515149921267327e-3,6.506972632047707e-3,6.498801722808451e-3,6.49064185751273e-3,6.482493036160546e-3,6.474355258751899e-3,6.466228525286788e-3,6.458112835765214e-3,6.450008190187178e-3,6.441914588552678e-3,6.4338320308617155e-3,6.425760517114289e-3,6.417700047310399e-3,6.409650621450047e-3,6.401612239533231e-3,6.3935849015599525e-3,6.3855686075302105e-3,6.377563357444004e-3,6.369569151301336e-3,6.361585989102203e-3,6.35361387084661e-3,6.345652796534551e-3,6.33770276616603e-3,6.329763779741046e-3,6.321835837259599e-3,6.313918938721687e-3,6.306013084127313e-3,6.298118273476477e-3,6.2902345067691766e-3,6.282361784005413e-3,6.274500105185187e-3,6.266649470308497e-3,6.258809879375343e-3,6.250981332385728e-3,6.2431638293396485e-3,6.235357370237106e-3,6.2275619550781e-3,6.219777583862631e-3,6.2120042565907e-3,6.204241973262303e-3,6.196490733877446e-3,6.188750538436124e-3,6.181021386938338e-3,6.17330327938409e-3,6.165596215773381e-3,6.157900196106207e-3,6.150215220382568e-3,6.142541288602468e-3,6.134878400765904e-3,6.127226556872876e-3,6.119585756923387e-3,6.111956000917433e-3,6.104337288855017e-3,6.096729620736137e-3,6.089132996560794e-3,6.081547416328988e-3,6.073972880040719e-3,6.0664093876959865e-3,6.05885693929479e-3,6.051315534837132e-3,6.0437851743230095e-3,6.036265857752425e-3,6.028757585125376e-3,6.021260356441865e-3,6.013766740169898e-3,6.006276434420805e-3,5.9987967069495005e-3,5.991327557755981e-3,5.983868986840248e-3,5.976420994202303e-3,5.968983579842141e-3,5.96155674375977e-3,5.9541404859551825e-3,5.946734806428383e-3,5.939339705179369e-3,5.931955182208143e-3,5.924581237514701e-3,5.917217871099048e-3,5.909865082961181e-3,5.9025228731010996e-3,5.895191241518805e-3,5.887870188214298e-3,5.880559713187576e-3,5.873259816438641e-3,5.865970497967493e-3,5.85869175777413e-3,5.851423595858556e-3,5.8441660122207665e-3,5.836919006860765e-3,5.829682579778549e-3,5.822456730974119e-3,5.815241460447476e-3,5.80803676819862e-3,5.800842654227551e-3,5.793659118534268e-3,5.786486161118771e-3,5.77932378198106e-3,5.772171981121137e-3,5.765030758539e-3,5.757900114234649e-3,5.750780048208086e-3,5.743670560459307e-3,5.736571650988316e-3,5.729483319795113e-3,5.722405566879694e-3,5.715338392242062e-3,5.708281795882218e-3,5.701235777800158e-3,5.694200337995887e-3,5.687175476469402e-3,5.680161193220703e-3,5.67315748824979e-3,5.666164361556664e-3,5.659181813141324e-3,5.652209843003772e-3,5.645248451144005e-3,5.638297637562025e-3,5.631357402257832e-3,5.624427745231425e-3,5.617508666482804e-3,5.610600166011972e-3,5.603702243818924e-3,5.596814899903664e-3,5.58993813426619e-3,5.583071946906501e-3,5.5762163378246e-3,5.569371307020485e-3,5.562531263154953e-3,5.555692053420466e-3,5.548862949186876e-3,5.542043950454178e-3,5.5352350572223765e-3,5.528436269491468e-3,5.521647587261455e-3,5.514869010532337e-3,5.508100539304113e-3,5.501342173576783e-3,5.494593913350348e-3,5.487855758624809e-3,5.4811277094001624e-3,5.4744097656764116e-3,5.467701927453556e-3,5.461004194731594e-3,5.454316567510526e-3,5.447639045790354e-3,5.440971629571077e-3,5.4343143188526925e-3,5.427667113635203e-3,5.42103001391861e-3,5.414403019702909e-3,5.407786130988104e-3,5.401179347774194e-3,5.394582670061178e-3,5.387996097849056e-3,5.381419631137829e-3,5.374853269927498e-3,5.368297014218059e-3,5.361750864009517e-3,5.355214819301868e-3,5.348688880095115e-3,5.342173046389256e-3,5.335667318184291e-3,5.32917169548022e-3,5.322686178277046e-3,5.316210766574765e-3,5.309745460373379e-3,5.303290259672887e-3,5.29684516447329e-3,5.290410174774586e-3,5.2839852905767785e-3,5.277570511879866e-3,5.271165838683847e-3,5.264771270988723e-3,5.2583868087944935e-3,5.252012452101158e-3,5.245648200908717e-3,5.239294055217171e-3,5.23295001502652e-3,5.226616080336763e-3,5.220292251147901e-3,5.213978527459934e-3,5.207674909272861e-3,5.201381396586683e-3,5.1950979894013994e-3,5.188824687717011e-3,5.182561491533516e-3,5.176308400850915e-3,5.170065415669211e-3,5.1638325359884e-3,5.157609761808483e-3,5.1513934707868485e-3,5.145175689194388e-3,5.138967474775062e-3,5.132768824441324e-3,5.126579735105637e-3,5.120400203680458e-3,5.114230227078249e-3,5.108069802211469e-3,5.101918925992577e-3,5.095777595334032e-3,5.089645807148295e-3,5.083523558347823e-3,5.077410845845078e-3,5.071307666552518e-3,5.065214017382603e-3,5.059129895247793e-3,5.053055297060548e-3,5.046990219733326e-3,5.040934660178586e-3,5.0348886153087895e-3,5.0288520820363945e-3,5.022825057273863e-3,5.016807537933651e-3,5.01079952092822e-3,5.00480100317003e-3,4.998811981571538e-3,4.992832453045206e-3,4.986862414503494e-3,4.980901862858859e-3,4.974950795023762e-3,4.969009207910663e-3,4.963077098432019e-3,4.957154463500292e-3,4.951241300027941e-3,4.945337604927425e-3,4.939443375111204e-3,4.933558607491738e-3,4.927683298981485e-3,4.921817446492906e-3,4.915961046938459e-3,4.910114097230605e-3,4.9042765942818025e-3,4.898448535004511e-3,4.892629916311191e-3,4.886820735114301e-3,4.881020988326302e-3,4.875230672859651e-3,4.86944978562681e-3,4.863678323540237e-3,4.857916283512392e-3,4.852163662455733e-3,4.8464204572827236e-3,4.840686664905818e-3,4.83496228223748e-3,4.829247306190168e-3,4.82354173367634e-3,4.817845561608457e-3,4.812158786898978e-3,4.806481406460362e-3,4.800813417205069e-3,4.7951548160455595e-3,4.789505599894291e-3,4.783865765663724e-3,4.778235310266319e-3,4.772614230614535e-3,4.76700252362083e-3,4.761400186197665e-3,4.755807215257499e-3,4.750223607712792e-3,4.7446493604760024e-3,4.739084470459592e-3,4.733528934576017e-3,4.727982749737739e-3,4.722445912857218e-3,4.7169184208469125e-3,4.711400270619283e-3,4.705891459086786e-3,4.700391983161885e-3,4.694901839757038e-3,4.6894210257847025e-3,4.683949538157341e-3,4.678487373787412e-3,4.6730345295873735e-3,4.667591002469687e-3,4.6621567893468125e-3,4.656731887131207e-3,4.651316292735331e-3,4.645910003071645e-3,4.640513015052608e-3,4.635125325590679e-3,4.629746931598317e-3,4.624377829987984e-3,4.619018017672137e-3,4.613667491563237e-3,4.608326248573742e-3,4.602994285616114e-3,4.5976715996028095e-3,4.59235818744629e-3,4.587054046059014e-3,4.581759172353442e-3,4.576473563242032e-3,4.571197215637246e-3,4.565930126451541e-3,4.560672292597378e-3,4.555423710987216e-3,4.550184378533514e-3,4.544954292148732e-3,4.539733448745329e-3,4.5345218452357665e-3,4.529319478532501e-3,4.524126345547995e-3,4.51894069249516e-3,4.513756760755737e-3,4.508581805371993e-3,4.503415821046008e-3,4.498258802479862e-3,4.493110744375635e-3,4.487971641435405e-3,4.482841488361253e-3,4.477720279855258e-3,4.4726080106194995e-3,4.467504675356057e-3,4.462410268767011e-3,4.4573247855544396e-3,4.452248220420422e-3,4.44718056806704e-3,4.442121823196372e-3,4.4370719805104965e-3,4.432031034711494e-3,4.426998980501444e-3,4.421975812582426e-3,4.416961525656519e-3,4.411956114425804e-3,4.406959573592359e-3,4.4019718978582645e-3,4.3969930819256e-3,4.3920231204964445e-3,4.387062008272878e-3,4.382109739956981e-3,4.377166310250829e-3,4.372237084027123e-3,4.367318530172903e-3,4.362408370541396e-3,4.357507619068548e-3,4.352615945737309e-3,4.347732845996561e-3,4.342858319846305e-3,4.337992367286539e-3,4.333134988317263e-3,4.3282861829384775e-3,4.323445951150183e-3,4.318614292952381e-3,4.313791208345069e-3,4.308976697328247e-3,4.304170759901917e-3,4.299373396066077e-3,4.294584605820728e-3,4.28980438916587e-3,4.285032746101503e-3,4.280269648276281e-3,4.275514234006729e-3,4.270767354361717e-3,4.266029009341248e-3,4.261299198945319e-3,4.256577923173932e-3,4.2518651820270875e-3,4.2471609755047835e-3,4.242465303607021e-3,4.237778166333799e-3,4.233099563685121e-3,4.2284294956609824e-3,4.223767962261386e-3,4.219114963486331e-3,4.214470499335817e-3,4.209834569809846e-3,4.205207174908415e-3,4.2005883146315265e-3,4.195977988979178e-3,4.1913761979513724e-3,4.186782941548107e-3,4.182198219769385e-3,4.177622032615203e-3,4.173054380085563e-3,4.1684952621804635e-3,4.163944678899907e-3,4.159402630243891e-3,4.154869116212417e-3,4.150344136805484e-3,4.145827692023092e-3,4.141319781865243e-3,4.1368204063319345e-3,4.132329565423167e-3,4.1278472591389425e-3,4.123373487479259e-3,4.118908250444116e-3,4.114451548033515e-3,4.110003380247456e-3,4.105563747085937e-3,4.1011326485489615e-3,4.096710084636526e-3,4.092296055348633e-3,4.087890560685281e-3,4.083493600646471e-3,4.0791051752322015e-3,4.0747252844424734e-3,4.070353928277287e-3,4.065985692298101e-3,4.061625593399619e-3,4.057273872653663e-3,4.052930530060232e-3,4.048595565619328e-3,4.044268979330949e-3,4.039950771195096e-3,4.035640941211769e-3,4.031339489380967e-3,4.027046415702692e-3,4.022761720176942e-3,4.018485402803718e-3,4.014217463583019e-3,4.009957902514846e-3,4.005706719599198e-3,4.001463914836077e-3,3.9972294882254815e-3,3.993003439767411e-3,3.9887857694618665e-3,3.984576477308848e-3,3.980375563308354e-3,3.976183027460388e-3,3.971998869764946e-3,3.967823090222029e-3,3.963655688831639e-3,3.959496665593775e-3,3.955346020508436e-3,3.951203753575623e-3,3.947069864795336e-3,3.942944354167574e-3,3.938827221692339e-3,3.934718467369628e-3,3.930618091199443e-3,3.926526093181785e-3,3.922442473316652e-3,3.918367231604045e-3,3.914300368043963e-3,3.910241882636408e-3,3.9061917753813766e-3,3.9021500462788723e-3,3.8981166953288935e-3,3.8940917225314406e-3,3.8900751278865132e-3,3.8860669113941113e-3,3.8820670730542357e-3,3.8780756128668856e-3,3.874092530832061e-3,3.8701178269497623e-3,3.866151501219989e-3,3.8621935536427418e-3,3.8582439842180204e-3,3.8543027929458236e-3,3.850369979826154e-3,3.8464455448590095e-3,3.8425294880443904e-3,3.8386218093822973e-3,3.83472250887273e-3,3.8308315865156883e-3,3.826949042311173e-3,3.8230748762591825e-3,3.8192090883597176e-3,3.815351678612779e-3,3.8115026470183656e-3,3.8076619935764784e-3,3.803829718287116e-3,3.8000058211502805e-3,3.7961903021659707e-3,3.7923831613341855e-3,3.788584398654927e-3,3.7847940141281936e-3,3.7810120077539865e-3,3.777234865248342e-3,3.7734634503140477e-3,3.769700245870699e-3,3.765945251918298e-3,3.7621984684568436e-3,3.758459895486335e-3,3.7547295330067733e-3,3.7510073810181578e-3,3.747293439520489e-3,3.743587708513767e-3,3.7398901879979914e-3,3.736200877973162e-3,3.7325197784392793e-3,3.7288468893963435e-3,3.725182210844354e-3,3.7215257427833104e-3,3.7178774852132147e-3,3.7142374381340646e-3,3.7106056015458605e-3,3.7069819754486037e-3,3.7033665598422932e-3,3.6997593547269296e-3,3.6961603601025116e-3,3.692569575969041e-3,3.6889870023265174e-3,3.685412639174939e-3,3.6818464865143075e-3,3.678288544344623e-3,3.6747388126658845e-3,3.671197291478093e-3,3.6676639807812473e-3,3.6641388805753487e-3,3.660621990860396e-3,3.6571133116363908e-3,3.6536128429033314e-3,3.6501205846612194e-3,3.646636536910053e-3,3.6431606996498336e-3,3.63969307288056e-3,3.6362336566022344e-3,3.632782450814854e-3,3.62933945551842e-3,3.6259046707129328e-3,3.622478096398393e-3,3.6190597325747986e-3,3.6156495792421515e-3,3.6122476364004504e-3,3.608853904049696e-3,3.6054683821898884e-3,3.602091070821027e-3,3.598721969943113e-3,3.5953610795561443e-3,3.5920083996601225e-3,3.5886639302550472e-3,3.5853276713409183e-3,3.581999622917736e-3,3.5786797849855006e-3,3.5753681575442114e-3,3.5720647405938686e-3,3.5687695341344726e-3,3.5654825381660226e-3,3.56220375268852e-3,3.5589331777019628e-3,3.5556708132063533e-3,3.55241665920169e-3,3.549170715687973e-3,3.5459329826652026e-3,3.5427034601333784e-3,3.5394821480925014e-3,3.5362690465425704e-3,3.5330641554835863e-3,3.5298670611873463e-3,3.5266765720807338e-3,3.523494237990335e-3,3.5203200589161514e-3,3.5171540348581825e-3,3.5139961658164293e-3,3.510846451790891e-3,3.507704892781567e-3,3.5045714887884587e-3,3.5014462398115648e-3,3.498329145850886e-3,3.495220206906422e-3,3.4921194229781726e-3,3.489026794066139e-3,3.48594232017032e-3,3.482866001290716e-3,3.479797837427326e-3,3.4767378285801525e-3,3.473685974749193e-3,3.470642275934449e-3,3.46760673213592e-3,3.464579343353605e-3,3.461560109587505e-3,3.4585490308376206e-3,3.455546107103952e-3,3.4525513383864962e-3,3.449564724685257e-3,3.4465862660002324e-3,3.443615962331422e-3,3.440653813678827e-3,3.437699820042447e-3,3.4347539814222824e-3,3.4318162978183324e-3,3.4288867692305975e-3,3.425965395659077e-3,3.4230521771037724e-3,3.420147113564682e-3,3.4172502050418066e-3,3.414361451535146e-3,3.4114808530447006e-3,3.4086084095704705e-3,3.4057441211124543e-3,3.4028879876706543e-3,3.4000400092450683e-3,3.3972001858356975e-3,3.3943685174425415e-3,3.3915450040656013e-3,3.3887296457048755e-3,3.3859224423603645e-3,3.3831233940320683e-3,3.3803325007199874e-3,3.3775497624241213e-3,3.37477517914447e-3,3.3720087508810346e-3,3.369250477633813e-3,3.3665003594028063e-3,3.3637583961880152e-3,3.361024587989439e-3,3.3582989348070772e-3,3.3555814366409307e-3,3.3528720934909995e-3,3.350171233070803e-3,3.3474806924718783e-3,3.3447981142123518e-3,3.3421235179095067e-3,3.3394585975678173e-3,3.3368017400439076e-3,3.3341529453377785e-3,3.33151221344943e-3,3.3288795443788617e-3,3.3262549381260745e-3,3.3236383946910674e-3,3.3210299140738406e-3,3.3184294962743943e-3,3.3158371412927296e-3,3.3132528491288437e-3,3.3106766197827393e-3,3.3081084532544146e-3,3.3055483495438706e-3,3.302996308651108e-3,3.300452330576125e-3,3.2979169859440713e-3,3.295392317939482e-3,3.2928758563816104e-3,3.290367601270456e-3,3.2878675526060177e-3,3.285375710388297e-3,3.282892074617293e-3,3.2804166452930065e-3,3.277949422415437e-3,3.275490405984584e-3,3.273039596000449e-3,3.27059699246303e-3,3.268162595372328e-3,3.265736404728344e-3,3.2633184205310764e-3,3.260908642780526e-3,3.258507071476693e-3,3.256113706619577e-3,3.253728548209177e-3,3.2513515962454952e-3,3.2489828507285302e-3,3.2466223116582814e-3,3.24426997903475e-3,3.2419258528579363e-3,3.2395899331278386e-3,3.2372622198444585e-3,3.2349427130077962e-3,3.23263141261785e-3,3.230328318674621e-3,3.2280334311781092e-3,3.225746750128314e-3,3.223468275525236e-3,3.2211980073688757e-3,3.218935945659232e-3,3.2166820903963052e-3,3.2144364415800956e-3,3.212198999210603e-3,3.209969763287827e-3,3.2077487338117686e-3,3.205535910782427e-3,3.2033312941998023e-3,3.201134884063895e-3,3.1989466803747043e-3,3.1967675515568138e-3,3.1946000160140283e-3,3.1924408786223207e-3,3.190290139381693e-3,3.1881477982921443e-3,3.1860138553536743e-3,3.183888310566284e-3,3.181771163929972e-3,3.1796624154447396e-3,3.1775620651105867e-3,3.175470112927513e-3,3.173386558895518e-3,3.171311403014602e-3,3.1692446452847647e-3,3.1671862857060072e-3,3.165136324278329e-3,3.1630947610017295e-3,3.1610615958762092e-3,3.159036828901768e-3,3.157020460078406e-3,3.155012489406123e-3,3.1530129168849193e-3,3.151021742514795e-3,3.1490389662957485e-3,3.1470645882277822e-3,3.145098608310895e-3,3.1431410265450868e-3,3.1411918429303577e-3,3.1392510574667076e-3,3.137318670154137e-3,3.135394680992645e-3,3.1334790899822324e-3,3.131571897122899e-3,3.1296731024146444e-3,3.1277827058574697e-3,3.125900707451373e-3,3.1240271071963565e-3,3.122161905092418e-3,3.1203051011395593e-3,3.11845669533778e-3,3.1166166876870787e-3,3.114785078187458e-3,3.112961866838915e-3,3.1111484625342745e-3,3.1093482013072136e-3,3.107556615147816e-3,3.105773704056083e-3,3.1039994680320134e-3,3.102233907075608e-3,3.100477021186867e-3,3.098728810365789e-3,3.0969892746123746e-3,3.0952584139266252e-3,3.093536228308539e-3,3.091822717758117e-3,3.090117882275359e-3,3.0884217218602648e-3,3.0867342365128343e-3,3.085055426233068e-3,3.083385291020966e-3,3.0817238308765275e-3,3.0800710457997526e-3,3.078426935790642e-3,3.076791500849195e-3,3.075164740975412e-3,3.073546656169293e-3,3.0719372464308383e-3,3.070336511760047e-3,3.06874445215692e-3,3.0671610676214567e-3,3.0655863581536573e-3,3.064020323753522e-3,3.06246296442105e-3,3.060914280156243e-3,3.0593742709590995e-3,3.0578429368296194e-3,3.0563202777678035e-3,3.0548062937736514e-3,3.053300984847163e-3,3.051804350988339e-3,3.050316392197179e-3,3.0488371084736823e-3,3.04736649981785e-3,3.045904566229682e-3,3.0444513077091773e-3,3.0430067242563363e-3,3.0415730058773417e-3,3.0401544430817204e-3,3.03874501160955e-3,3.0373447158730344e-3,3.035953560284378e-3,3.034571549255787e-3,3.0331986871994644e-3,3.0318349785276168e-3,3.0304804276524468e-3,3.02913503898616e-3,3.027798816940961e-3,3.026471765929054e-3,3.0251538903626443e-3,3.0238451946539373e-3,3.0225456832151357e-3,3.021255360458446e-3,3.0199742307960714e-3,3.0187022986402174e-3,3.0174395684030883e-3,3.0161860444968894e-3,3.0149417313338244e-3,3.0137066333260983e-3,3.012480754885917e-3,3.0112641004254826e-3,3.0100566743570018e-3,3.0088584810926784e-3,3.007669525044718e-3,3.006489810625325e-3,3.005319342246703e-3,3.004158124321057e-3,3.0030061612605925e-3,3.001863457477513e-3,3.0007300173840244e-3,2.9996058453923306e-3,2.9984909459146365e-3,2.997385323363147e-3,2.996288982150066e-3,2.9952019266875993e-3,2.99412416138795e-3,2.993055690663324e-3,2.9919965189259255e-3,2.9909466505879598e-3,2.9899060900616297e-3,2.9888748417591423e-3,2.987852910092701e-3,2.986840299474511e-3,2.9858370143167755e-3,2.9848430590317006e-3,2.9838584380314907e-3,2.9828831557283508e-3,2.9819172165344845e-3,2.980960624862097e-3,2.9800133851233934e-3,2.979075501730578e-3,2.978146979095855e-3,2.9772278216314294e-3,2.976318033749506e-3,2.9754176198622897e-3,2.9745265843819854e-3,2.9736449317207965e-3,2.9727726662909285e-3,2.9719097925045863e-3,2.971056314773974e-3,2.970212237511297e-3,2.969377565128759e-3,2.9685523020385645e-3,2.9677364526529194e-3,2.9669300213840274e-3,2.9661330126440942e-3,2.9653454308453233e-3,2.9645672803999194e-3,2.963804764222456e-3,2.9630562632139454e-3,2.9623176535485225e-3,2.9615889458208693e-3,2.9608701506256673e-3,2.960161278557598e-3,2.959462340211344e-3,2.958773346181585e-3,2.9580943070630045e-3,2.9574252334502835e-3,2.9567661359381028e-3,2.956117025121145e-3,2.9554779115940916e-3,2.954848805951624e-3,2.954229718788424e-3,2.953620660699172e-3,2.953021642278551e-3,2.9524326741212433e-3,2.951853766821929e-3,2.9512849309752897e-3,2.9507261771760077e-3,2.950177516018764e-3,2.9496389580982415e-3,2.949110514009121e-3,2.948592194346084e-3,2.9480840097038112e-3,2.9475859706769862e-3,2.9470980878602893e-3,2.946620371848403e-3,2.946152833236008e-3,2.945695482617786e-3,2.9452483305884188e-3,2.9448113877425888e-3,2.9443846646749765e-3,2.9439681719802633e-3,2.9435619202531323e-3,2.9431659200882644e-3,2.9427801820803407e-3,2.9424047168240433e-3,2.9420395349140536e-3,2.9416846469450535e-3,2.9413400635117243e-3,2.9410057952087483e-3,2.9406818526308055e-3,2.9403682463725795e-3,2.9400649870287513e-3,2.9397720851940014e-3,2.939489551463012e-3,2.9392173964304658e-3,2.9389556306910433e-3,2.9387042648394267e-3,2.9384633094702963e-3,2.9382327751783354e-3,2.9380126725582247e-3,2.9378030122046467e-3,2.9376038047122816e-3,2.9374150606758125e-3,2.9372367906899195e-3,2.9370690053492853e-3,2.936911715248592e-3,2.9367649309825195e-3,2.9366286631457507e-3,2.936502922332967e-3,2.93638771913885e-3,2.9362830641580804e-3,2.9361889679853414e-3,2.936105441215314e-3,2.9360324944426785e-3,2.935970138262119e-3,2.935918383268315e-3,2.9358772400559494e-3,2.9358570772752496e-3,2.9358488004782037e-3,2.9358516443848907e-3,2.935865626162618e-3,2.9358907629786933e-3,2.935927072000422e-3,2.9359745703951105e-3,2.9360332753300663e-3,2.936103203972595e-3,2.9361843734900034e-3,2.9362768010495984e-3,2.9363805038186857e-3,2.936495498964572e-3,2.9366218036545643e-3,2.936759435055968e-3,2.9369084103360913e-3,2.9370687466622404e-3,2.9372404612017194e-3,2.937423571121838e-3,2.9376180935899014e-3,2.937824045773215e-3,2.9380414448390868e-3,2.9382703079548233e-3,2.93851065228773e-3,2.938762495005114e-3,2.939025853274282e-3,2.93930074426254e-3,2.9395871851371947e-3,2.9398851930655524e-3,2.9401947852149206e-3,2.940515978752605e-3,2.9408487908459116e-3,2.941193238662147e-3,2.94154933936862e-3,2.941917110132633e-3,2.942296568121496e-3,2.9426877305025146e-3,2.943090614442994e-3,2.9435052371102424e-3,2.9439316156715653e-3,2.94436976729427e-3,2.944819709145661e-3,2.945281458393047e-3,2.945755032203735e-3,2.946240447745029e-3,2.9467377221842374e-3,2.9472468726886663e-3,2.947767916425622e-3,2.94830087056241e-3,2.9488457522663385e-3,2.9494025787047138e-3,2.9499713670448407e-3,2.9505521344540277e-3,2.9511448980995805e-3,2.951749675148806e-3,2.95236648276901e-3,2.952995338127499e-3,2.9536362583915798e-3,2.954289260728559e-3,2.954954362305744e-3,2.955631580290439e-3,2.956320931849953e-3,2.957022434151591e-3,2.95773610436266e-3,2.9584619596504658e-3,2.9592000171823154e-3,2.959950294125516e-3,2.9607128076473734e-3,2.961487574915194e-3,2.9622746130962847e-3,2.9630767943087683e-3,2.9638996162853616e-3,2.9647352289875056e-3,2.965583656093296e-3,2.9664449212808254e-3,2.9673190482281887e-3,2.96820606061348e-3,2.969105982114793e-3,2.9700188364102224e-3,2.9709446471778604e-3,2.9718834380958034e-3,2.972835232842145e-3,2.973800055094978e-3,2.974777928532397e-3,2.975768876832497e-3,2.9767729236733712e-3,2.977790092733114e-3,2.9788204076898195e-3,2.9798638922215815e-3,2.9809205700064944e-3,2.981990464722652e-3,2.9830736000481485e-3,2.984169999661078e-3,2.9852796872395343e-3,2.9864026864616124e-3,2.9875390210054044e-3,2.988688714549007e-3,2.989851790770512e-3,2.991028273348015e-3,2.992218185959609e-3,2.9934215522833887e-3,2.9946383959974484e-3,2.9958687407798815e-3,2.997112610308783e-3,2.998370028262245e-3,2.999641018318364e-3,3.000925604155233e-3,3.0022238094509456e-3,3.0035356578835964e-3,3.0048611731312803e-3,3.006200378872089e-3,3.007553298784119e-3,3.0089199565454636e-3,3.0103003758342162e-3,3.011694580328472e-3,3.0131025937063243e-3,3.014524439645867e-3,3.015960141825195e-3,3.0174097239224016e-3,3.0188732096155814e-3,3.020350622582828e-3,3.021841986502236e-3,3.0233473250518986e-3,3.024866661909912e-3,3.026400020754367e-3,3.02794742526336e-3,3.0295088991149854e-3,3.031084465987336e-3,3.0326741495585057e-3,3.034277973506589e-3,3.0358959615096803e-3,3.037527968557482e-3,3.0391740359223224e-3,3.0408344054089318e-3,3.042508972056021e-3,3.0442015622213735e-3,3.045908752083802e-3,3.047630541643307e-3,3.049366930899889e-3,3.0511179198535474e-3,3.052883508504283e-3,3.0546636968520947e-3,3.0564584848969834e-3,3.0582678726389484e-3,3.06009186007799e-3,3.0619304472141087e-3,3.063783634047304e-3,3.0656514205775753e-3,3.0675372080564817e-3,3.069445137617687e-3,3.071368372592215e-3,3.0733069129800675e-3,3.075260758781243e-3,3.0772299099957427e-3,3.0792143666235664e-3,3.0812141286647127e-3,3.083229196119183e-3,3.085259568986977e-3,3.087305247268095e-3,3.089366230962536e-3,3.091442520070301e-3,3.093534114591389e-3,3.0956410145258017e-3,3.0977632198735373e-3,3.0999007306345963e-3,3.102053546808979e-3,3.104221668396686e-3,3.1064050953977162e-3,3.10860382781207e-3,3.110817865639747e-3,3.1130472088807485e-3,3.1152918575350725e-3,3.117551811602721e-3,3.1198270710836927e-3,3.122117635977988e-3,3.1244235062856075e-3,3.12674468200655e-3,3.1290811631408165e-3,3.1314473092243856e-3,3.1338303302764314e-3,3.1362296435402206e-3,3.138645249015753e-3,3.141077146703029e-3,3.1435253366020495e-3,3.1459898187128133e-3,3.1484705930353205e-3,3.150967659569572e-3,3.1534810183155666e-3,3.156010669273305e-3,3.1585566124427873e-3,3.1611188478240133e-3,3.163697375416983e-3,3.166292195221697e-3,3.1689033072381536e-3,3.171530711466355e-3,3.174174407906299e-3,3.1768343965579877e-3,3.1795106774214193e-3,3.182203250496595e-3,3.1849121157835145e-3,3.1876372732821774e-3,3.1903787229925844e-3,3.1931364649147344e-3,3.195910499048629e-3,3.1987008253942665e-3,3.201507443951648e-3,3.204330354720774e-3,3.207179654074616e-3,3.2100530277645862e-3,3.2129438268482143e-3,3.2158520513254994e-3,3.218777701196443e-3,3.2217207764610434e-3,3.224681277119302e-3,3.227659203171218e-3,3.2306545546167916e-3,3.2336673314560227e-3,3.236697533688912e-3,3.239745161315458e-3,3.242810214335662e-3,3.2458926927495246e-3,3.2489925965570434e-3,3.2521099257582205e-3,3.2552446803530547e-3,3.2583968603415473e-3,3.261566465723697e-3,3.2647534964995047e-3,3.2679579526689703e-3,3.271179834232093e-3,3.274419141188873e-3,3.2776758735393106e-3,3.2809500312834068e-3,3.284241614421159e-3,3.28755062295257e-3,3.2908770568776387e-3,3.294220916196365e-3,3.2975863879950783e-3,3.3009842015197005e-3,3.304400896771026e-3,3.3078364943327685e-3,3.3112910147886443e-3,3.3147644787223677e-3,3.3182569067176527e-3,3.321768319358214e-3,3.325298737227766e-3,3.3288481809100245e-3,3.3324166709887025e-3,3.336004228047516e-3,3.3396108726701785e-3,3.343236625440406e-3,3.3468815069419107e-3,3.3505455377584098e-3,3.3542287384736164e-3,3.357931129671246e-3,3.361652731935013e-3,3.365393565848631e-3,3.369153651995816e-3,3.372933010960282e-3,3.3767316633257437e-3,3.380549629675915e-3,3.3843869305945117e-3,3.388243586665248e-3,3.3921196184718387e-3,3.3960150465979972e-3,3.3999298916274397e-3,3.40386417414388e-3,3.4078179147310327e-3,3.411791133972613e-3,3.4157838524523343e-3,3.419796090753913e-3,3.423827869461062e-3,3.4278792091574973e-3,3.4319501304269323e-3,3.4360406538530824e-3,3.440150800019662e-3,3.4442805895103855e-3,3.4484300429089673e-3,3.4525991807991237e-3,3.4567880237645673e-3,3.4609965923890137e-3,3.4652249072561767e-3,3.4694729889497714e-3,3.473740858053513e-3,3.4780285351511155e-3,3.4823365483189228e-3,3.4866789214874614e-3,3.491042088340587e-3,3.4954260882298885e-3,3.499830960506957e-3,3.5042567445233855e-3,3.508703479630763e-3,3.5131712051806813e-3,3.5176599605247316e-3,3.522169785014505e-3,3.5267007180015933e-3,3.531252798837586e-3,3.535826066874076e-3,3.5404205614626527e-3,3.5450363219549095e-3,3.549673387702435e-3,3.5543317980568216e-3,3.55901159236966e-3,3.5637128099925415e-3,3.5684354902770572e-3,3.5731796725747994e-3,3.5779453962373566e-3,3.5827327006163223e-3,3.5875416250632864e-3,3.5923722089298404e-3,3.5972244915675753e-3,3.602098512328082e-3,3.606994310562952e-3,3.6119119256237757e-3,3.6168513968621455e-3,3.6218127636296516e-3,3.6267960652778854e-3,3.631801341158438e-3,3.6368286306228998e-3,3.641877973022863e-3,3.6469494077099184e-3,3.6520429740356563e-3,3.6571587113516687e-3,3.662296659009547e-3,3.6674568563608806e-3,3.672639342757263e-3,3.6778441575502836e-3,3.683071340091534e-3,3.6883209297326053e-3,3.693592965825088e-3,3.6988874877205745e-3,3.7042045347706566e-3,3.709544146326922e-3,3.714906361740965e-3,3.7202971183741035e-3,3.725712080641198e-3,3.73115020698199e-3,3.7366115455851304e-3,3.7420961446392644e-3,3.747604052333042e-3,3.7531353168551106e-3,3.758689986394118e-3,3.764268109138714e-3,3.769869733277544e-3,3.7754949069992586e-3,3.781143678492504e-3,3.786816095945931e-3,3.7925122075481857e-3,3.798232061487916e-3,3.803975705953771e-3,3.809743189134399e-3,3.8155345592184474e-3,3.8213498643945645e-3,3.8271891528513994e-3,3.833052472777599e-3,3.8389398723618125e-3,3.844851399792687e-3,3.850787103258871e-3,3.8567470309490135e-3,3.8627312310517614e-3,3.8687397517557635e-3,3.874772641249668e-3,3.8808299477221223e-3,3.8869117193617757e-3,3.8930180043572757e-3,3.899148850897271e-3,3.905304307170409e-3,3.911484421365338e-3,3.917689241670706e-3,3.923918816275162e-3,3.930173193367354e-3,3.936452421135929e-3,3.942756547769536e-3,3.949085621456824e-3,3.95543969038644e-3,3.961818802747032e-3,3.968223006727248e-3,3.974652350515737e-3,3.981106882301146e-3,3.987586650272125e-3,3.994091702617321e-3,4.000622087525382e-3,4.007178664538429e-3,4.013761181224794e-3,4.020369254416293e-3,4.027002933894196e-3,4.033662269439779e-3,4.040347310834313e-3,4.047058107859072e-3,4.053794710295329e-3,4.060557167924356e-3,4.067345530527429e-3,4.074159847885819e-3,4.081000169780799e-3,4.0878665459936426e-3,4.094759026305624e-3,4.101677660498015e-3,4.10862249835209e-3,4.115593589649119e-3,4.12259098417038e-3,4.129614731697142e-3,4.1366648820106815e-3,4.14374148489227e-3,4.150844590123179e-3,4.157974247484685e-3,4.165130506758058e-3,4.172313417724573e-3,4.179523030165503e-3,4.186759393862121e-3,4.194022558595699e-3,4.201312574147512e-3,4.208629490298833e-3,4.215973356830934e-3,4.223344223525089e-3,4.23074214016257e-3,4.238167156524651e-3,4.2456193223926065e-3,4.2530986875477066e-3,4.260605301771228e-3,4.268139214844441e-3,4.2757004765486195e-3,4.283289136665037e-3,4.290905244974967e-3,4.298548851259681e-3,4.306220005300455e-3,4.31391875687856e-3,4.321645155775269e-3,4.329399251771856e-3,4.3371810946495944e-3,4.3449907341897576e-3,4.352826960394286e-3,4.360689417017857e-3,4.3685796426394825e-3,4.3764976834749555e-3,4.38444358574007e-3,4.392417395650617e-3,4.400419159422391e-3,4.408448923271186e-3,4.416506733412791e-3,4.424592636063003e-3,4.432706677437613e-3,4.440848903752413e-3,4.449019361223198e-3,4.457218096065758e-3,4.46544515449589e-3,4.473700582729384e-3,4.481984426982034e-3,4.490296733469632e-3,4.498637548407971e-3,4.5070069180128455e-3,4.515404888500045e-3,4.523831506085367e-3,4.5322868169846e-3,4.54077086741354e-3,4.549283703587978e-3,4.557825371723708e-3,4.566395918036523e-3,4.574995388742216e-3,4.5836238300565775e-3,4.5922812881954034e-3,4.600967809374485e-3,4.609683439809616e-3,4.6184282257165895e-3,4.627202213311196e-3,4.636005448809232e-3,4.64483797842649e-3,4.653699848378759e-3,4.662591104881835e-3,4.67151179415151e-3,4.680461962403578e-3,4.689441655853831e-3,4.6984509207180615e-3,4.707489803212063e-3,4.716558349551629e-3,4.725656605952552e-3,4.734784618630625e-3,4.743942433801639e-3,4.753130097681389e-3,4.762345882111206e-3,4.771586153202709e-3,4.7808559708601185e-3,4.790155372385376e-3,4.799484395080423e-3,4.8088430762472e-3,4.818231453187647e-3,4.827649563203704e-3,4.837097443597314e-3,4.846575131670414e-3,4.856082664724947e-3,4.865620080062854e-3,4.875187414986075e-3,4.884784706796551e-3,4.89441199279622e-3,4.904069310287025e-3,4.913756696570907e-3,4.923474188949804e-3,4.933221824725661e-3,4.942999641200413e-3,4.952807675676006e-3,4.962645965454376e-3,4.972514547837467e-3,4.982413460127217e-3,4.992342739625569e-3,5.002302423634462e-3,5.012292549455837e-3,5.022313154391635e-3,5.032364275743796e-3,5.04244595081426e-3,5.052558216904969e-3,5.062701111317863e-3,5.072874671354883e-3,5.083078934317969e-3,5.09331393750906e-3,5.1035797182301e-3,5.113876313783028e-3,5.124203761469784e-3,5.134562098592309e-3,5.144951362452545e-3,5.15537159035243e-3,5.165822819593905e-3,5.176305087478912e-3,5.186818431309392e-3,5.1973628883872835e-3,5.207938496014529e-3,5.218545291493067e-3,5.229183312124841e-3,5.2398518613740955e-3,5.250539831777407e-3,5.261258364106017e-3,5.2720074799247315e-3,5.2827872007983525e-3,5.293597548291684e-3,5.304438543969533e-3,5.315310209396701e-3,5.32621256613799e-3,5.337145635758207e-3,5.348109439822154e-3,5.359108185706034e-3,5.370149121984129e-3,5.381219775405895e-3,5.3923210378354295e-3,5.403455551684838e-3,5.414620563318877e-3,5.425816072737551e-3,5.437042079940856e-3,5.4482985849287945e-3,5.459585587701366e-3,5.47090308825857e-3,5.482251086600407e-3,5.493629582726876e-3,5.505039369982477e-3,5.516481363151184e-3,5.527954084861902e-3,5.539457535114634e-3,5.550991713909379e-3,5.562556621246136e-3,5.5741522571249045e-3,5.585778621545688e-3,5.597435714508482e-3,5.609123536013291e-3,5.6208420860601105e-3,5.632591364648942e-3,5.644371371779789e-3,5.656182107452646e-3,5.668023571667517e-3,5.6798957644243996e-3,5.6917986857232955e-3,5.703732335564204e-3,5.715696713947125e-3,5.727691820872059e-3,5.7397172891236825e-3,5.751772679800032e-3,5.76385869073492e-3,5.775975321928349e-3,5.788122573380313e-3,5.800300445090819e-3,5.812508937059863e-3,5.824748049287445e-3,5.837017781773567e-3,5.849318134518226e-3,5.861649107521424e-3,5.87401070078316e-3,5.886402914303435e-3,5.89882574808225e-3,5.911279202119602e-3,5.923763276415494e-3,5.9362779709699245e-3,5.948823285782893e-3,5.9613992208544e-3,5.974005776184445e-3,5.986641558317711e-3,5.9993048414323e-3,6.0119983281644645e-3,6.024722018514206e-3,6.037475912481526e-3,6.050260010066421e-3,6.0630743112688925e-3,6.0759188160889425e-3,6.088793524526567e-3,6.101698436581768e-3,6.114633552254549e-3,6.127598871544904e-3,6.140594394452837e-3,6.153620120978346e-3,6.166676051121431e-3,6.179762184882094e-3,6.1928785222603346e-3,6.206025063256149e-3,6.219201807869543e-3,6.232408756100512e-3,6.245640726811099e-3,6.25889101972425e-3,6.272169856862967e-3,6.285477227028991e-3,6.298813119024068e-3,6.312177521649937e-3,6.325570423708343e-3,6.338991814001028e-3,6.352441681329732e-3,6.365920014496199e-3,6.379426802302172e-3,6.392962033549394e-3,6.406525697039606e-3,6.420117781574552e-3,6.433738275955971e-3,6.447387168985609e-3,6.461064449465206e-3,6.474770106196508e-3,6.488504127981256e-3,6.5022665036211895e-3,6.516057221918052e-3,6.52987627167359e-3,6.54372364168954e-3,6.557599320767649e-3,6.571503297709657e-3,6.585435561317307e-3,6.5993961003923424e-3,6.613384903736505e-3,6.627401960151536e-3,6.64144725843918e-3,6.655520787401179e-3,6.669622535839272e-3,6.683752492555206e-3,6.697910646350723e-3,6.712096986027562e-3,6.726311500387468e-3,6.7405541782321835e-3,6.7548250083634504e-3,6.769123979583012e-3,6.783451080692608e-3,6.797806300493984e-3,6.8121896277888805e-3,6.826601051379041e-3,6.841040560066208e-3,6.8555081426521225e-3,6.870003787938529e-3,6.884527484727169e-3,6.899079221819784e-3,6.9136589880181175e-3,6.92826677212391e-3,6.942902562938907e-3,6.957566349264849e-3,6.972252223906904e-3,6.986924759101494e-3,7.001622581548266e-3,7.016345629890653e-3,7.0310938427720834e-3,7.0458671588359886e-3,7.060665516725796e-3,7.075488855084938e-3,7.0903371125568436e-3,7.105210227784941e-3,7.1201081394126646e-3,7.135030786083441e-3,7.1499781064407e-3,7.164950039127873e-3,7.179946522788389e-3,7.19496749606568e-3,7.210012897603173e-3,7.2250826660443e-3,7.240176740032492e-3,7.255295058211175e-3,7.270437559223781e-3,7.285604181713742e-3,7.300794864324486e-3,7.316009545699443e-3,7.331248164482043e-3,7.346510659315718e-3,7.361796968843893e-3,7.3771070317100035e-3,7.392440786557476e-3,7.407798172029742e-3,7.423179126770232e-3,7.438583589422373e-3,7.4540114986295985e-3,7.469462793035338e-3,7.484937411283018e-3,7.500435292016074e-3,7.515956373877932e-3,7.5315005955120225e-3,7.547067895561774e-3,7.5626582126706214e-3,7.578271485481989e-3,7.593907652639312e-3,7.609566652786016e-3,7.625248424565534e-3,7.640952906621293e-3,7.656680037596726e-3,7.672429756135263e-3,7.68820200088033e-3,7.70399671047536e-3,7.719813823563784e-3,7.73565327878903e-3,7.751515014794528e-3,7.76739897022371e-3,7.783251970994949e-3,7.799120149048757e-3,7.815007060185354e-3,7.8309125820407e-3,7.846836592250746e-3,7.862778968451454e-3,7.878739588278779e-3,7.894718329368678e-3,7.910715069357109e-3,7.926729685880029e-3,7.942762056573396e-3,7.958812059073166e-3,7.974879571015295e-3,7.990964470035741e-3,8.007066633770462e-3,8.023185939855414e-3,8.039322265926555e-3,8.05547548961984e-3,8.071645488571231e-3,8.087832140416678e-3,8.104035322792146e-3,8.120254913333584e-3,8.136490789676957e-3,8.152742829458215e-3,8.16901091031332e-3,8.18529490987823e-3,8.201594705788896e-3,8.217910175681279e-3,8.234241197191336e-3,8.250587647955021e-3,8.266949405608298e-3,8.283326347787119e-3,8.299718352127443e-3,8.316125296265223e-3,8.332547057836422e-3,8.348983514476995e-3,8.365434543822896e-3,8.381900023510086e-3,8.39837983117452e-3,8.414873844452157e-3,8.431381940978951e-3,8.447903998390863e-3,8.464439894323847e-3,8.480989506413862e-3,8.497552712296864e-3,8.51412938960881e-3,8.530719415985658e-3,8.547322669063363e-3,8.563939026477885e-3,8.580568365865179e-3,8.597210564861206e-3,8.613865501101917e-3,8.630491880447145e-3,8.647113364587152e-3,8.663743974751162e-3,8.680383528424578e-3,8.69703184309281e-3,8.71368873624127e-3,8.730354025355365e-3,8.747027527920502e-3,8.763709061422095e-3,8.780398443345546e-3,8.79709549117627e-3,8.813800022399669e-3,8.830511854501158e-3,8.847230804966143e-3,8.863956691280036e-3,8.88068933092824e-3,8.897428541396168e-3,8.914174140169229e-3,8.930925944732831e-3,8.94768377257238e-3,8.964452343350682e-3,8.981277805059093e-3,8.998107827288129e-3,9.014942375696942e-3,9.031776332723862e-3,9.048613840759471e-3,9.065454899803769e-3,9.082299509856753e-3,9.099147670918423e-3,9.115999382988783e-3,9.132854646067827e-3,9.149713460155563e-3,9.166575825251983e-3,9.18342335730228e-3,9.200255281194027e-3,9.217087663591495e-3,9.23392050449468e-3,9.250753803903583e-3,9.267587561818206e-3,9.284421778238546e-3,9.301256453164606e-3,9.318091586596381e-3,9.334927178533877e-3,9.35176322897709e-3,9.368599737926024e-3,9.385436705380671e-3,9.402274131341041e-3,9.419112015807127e-3,9.435950358778932e-3,9.452789160256455e-3,9.469628420239698e-3,9.486468138728658e-3,9.503308315723337e-3,9.52014895122373e-3,9.536990045229848e-3,9.55381509026854e-3,9.57059632928004e-3,9.587372921962597e-3,9.604144868316213e-3,9.620912168340885e-3,9.637674822036615e-3,9.6544328294034e-3,9.671186190441243e-3,9.687934905150143e-3,9.7046789735301e-3,9.721418395581116e-3,9.738153171303186e-3,9.754883300696314e-3,9.7716087837605e-3,9.788329620495743e-3,9.805045810902044e-3,9.821757354979402e-3,9.838464252727816e-3,9.855166504147287e-3,9.871864109237814e-3,9.8885570679994e-3,9.905245380432045e-3,9.921925520908141e-3,9.938533363673792e-3,9.9551304607116e-3,9.971716812021572e-3,9.988292417603701e-3,1.0004857277457993e-2,1.0021411391584445e-2,1.0037954759983056e-2,1.0054487382653826e-2,1.0071009259596758e-2,1.0087520390811849e-2,1.0104020776299101e-2,1.0120510416058515e-2,1.0136989310090086e-2,1.0153457458393819e-2,1.0169914860969713e-2,1.0186361517817766e-2,1.0202797428937978e-2,1.021922259433035e-2,1.0235637013994886e-2,1.025204068793158e-2,1.0268433616140434e-2,1.0284815798621448e-2,1.0301125701675701e-2,1.0317405099868237e-2,1.0333667214506863e-2,1.034991204559158e-2,1.036613959312239e-2,1.038234985709929e-2,1.0398542837522281e-2,1.0414718534391364e-2,1.0430876947706537e-2,1.0447018077467802e-2,1.0463141923675158e-2,1.0479248486328604e-2,1.049533776542814e-2,1.0511409760973771e-2,1.052746447296549e-2,1.05435019014033e-2,1.0559522046287202e-2,1.0575524907617196e-2,1.0591510485393278e-2,1.0607478779615456e-2,1.062342979028372e-2,1.0639363517398078e-2,1.0655234762135084e-2,1.0671050779582282e-2,1.0686842697923905e-2,1.0702610517159946e-2,1.0718354237290416e-2,1.0734073858315304e-2,1.0749769380234616e-2,1.0765440803048353e-2,1.0781088126756508e-2,1.079671135135909e-2,1.0812310476856091e-2,1.0827885503247517e-2,1.0843436430533367e-2,1.0858963258713638e-2,1.0874465987788332e-2,1.0889944617757448e-2,1.0905399148620987e-2,1.092082958037895e-2,1.0936235913031335e-2,1.095161814657814e-2,1.096697628101937e-2,1.0982310316355022e-2,1.0997593220364615e-2,1.1012796278550637e-2,1.1027968318435883e-2,1.1043109340020351e-2,1.1058219343304044e-2,1.107329832828696e-2,1.1088346294969098e-2,1.110336324335046e-2,1.1118349173431045e-2,1.113330408521085e-2,1.1148227978689884e-2,1.1163120853868138e-2,1.1177982710745615e-2,1.1192813549322316e-2,1.1207613369598239e-2,1.1222382171573387e-2,1.1237119955247754e-2,1.1251826720621352e-2,1.1266502467694164e-2,1.1281147196466206e-2,1.1295760906937466e-2,1.1310343599107955e-2,1.1324886779783952e-2,1.1339326930069303e-2,1.1353729197912473e-2,1.1368093583313458e-2,1.1382420086272263e-2,1.139670870678888e-2,1.1410959444863316e-2,1.1425172300495567e-2,1.1439347273685634e-2,1.1453484364433521e-2,1.146758357273922e-2,1.1481644898602737e-2,1.1495668342024073e-2,1.1509653903003222e-2,1.1523601581540187e-2,1.1537511377634972e-2,1.1551383291287569e-2,1.156521732249799e-2,1.1579013471266218e-2,1.1592771737592268e-2,1.160649212147613e-2,1.1620174622917815e-2,1.1633819241917314e-2,1.1647360243651279e-2,1.1660847918459238e-2,1.1674291212894356e-2,1.1687690126956635e-2,1.1701044660646073e-2,1.1714354813962677e-2,1.172762058690644e-2,1.1740841979477364e-2,1.1754018991675448e-2,1.1767151623500699e-2,1.1780239874953104e-2,1.1793283746032675e-2,1.1806283236739407e-2,1.18192383470733e-2,1.1832149077034353e-2,1.184501542662257e-2,1.1857837395837942e-2,1.1870614984680483e-2,1.1883348193150182e-2,1.1896037021247042e-2,1.1908681468971062e-2,1.1921281536322248e-2,1.1933789347238166e-2,1.194622050618641e-2,1.1958600746269546e-2,1.1970930067487574e-2,1.1983208469840488e-2,1.1995435953328294e-2,1.2007612517950988e-2,1.2019738163708573e-2,1.203181289060105e-2,1.2043836698628414e-2,1.2055809587790667e-2,1.2067731558087812e-2,1.2079602609519848e-2,1.2091422742086771e-2,1.2103191955788585e-2,1.2114910250625291e-2,1.2126577626596885e-2,1.2138194083703367e-2,1.2149759621944742e-2,1.2161274241321003e-2,1.2172737941832157e-2,1.2184150723478202e-2,1.2195486554980766e-2,1.2206729218178702e-2,1.2217915283118195e-2,1.2229044749799252e-2,1.2240117618221873e-2,1.2251133888386053e-2,1.22620935602918e-2,1.2272996633939106e-2,1.2283843109327975e-2,1.2294632986458408e-2,1.2305366265330403e-2,1.231604294594396e-2,1.2326663028299078e-2,1.2337226512395761e-2,1.2347733398234004e-2,1.235818368581381e-2,1.2368577375135182e-2,1.2378914466198113e-2,1.2389194959002607e-2,1.2399418853548665e-2,1.2409586149836282e-2,1.2419696847865463e-2,1.242974131247582e-2,1.24396790421267e-2,1.2449555102630232e-2,1.245936949398641e-2,1.2469122216195234e-2,1.247881326925671e-2,1.2488442653170834e-2,1.2498010367937606e-2,1.2507516413557029e-2,1.2516960790029098e-2,1.2526343497353817e-2,1.2535664535531182e-2,1.25449239045612e-2,1.2554121604443864e-2,1.2563257635179176e-2,1.2572331996767138e-2,1.2581344689207748e-2,1.259029571250101e-2,1.2599185066646918e-2,1.2608012751645472e-2,1.2616778767496678e-2,1.262548311420053e-2,1.2634125791757033e-2,1.264266496655659e-2,1.2651135121335071e-2,1.2659538962123667e-2,1.2667876402591552e-2,1.2676147356407909e-2,1.2684351737241917e-2,1.2692489458762748e-2,1.2700560434639583e-2,1.2708564578541597e-2,1.2716501804137973e-2,1.2724372025097885e-2,1.2732175155090508e-2,1.2739911107785027e-2,1.2747579796850608e-2,1.2755181135956443e-2,1.2762715038771702e-2,1.2770181418965564e-2,1.2777580190207201e-2,1.27849112661658e-2,1.2792174560510535e-2,1.279936998691058e-2,1.2806497459035115e-2,1.2813556890553326e-2,1.2820548195134375e-2,1.282747128644745e-2,1.2834326078161729e-2,1.2841112483946385e-2,1.2847830417470597e-2,1.2854479792403546e-2,1.2861060522414404e-2,1.2867572521172353e-2,1.2874015702346572e-2,1.2880389979606232e-2,1.2886695266620517e-2,1.28929314770586e-2,1.2899098524589666e-2,1.290518636905514e-2,1.2911199654073278e-2,1.2917142322443282e-2,1.2923014256339157e-2,1.2928815337934897e-2,1.2934545449404497e-2,1.2940204472921959e-2,1.2945792290661276e-2,1.2951308784796446e-2,1.2956753837501467e-2,1.2962127330950335e-2,1.2967429147317047e-2,1.29726591687756e-2,1.2977817277499994e-2,1.298290335566422e-2,1.2987917285442277e-2,1.2992858949008165e-2,1.2997728228535878e-2,1.3002525006199415e-2,1.3007249164172768e-2,1.3011900584629942e-2,1.301647914974493e-2,1.3020984741691728e-2,1.3025417242644334e-2,1.3029776534776744e-2,1.3034062500262957e-2,1.3038275021276967e-2,1.3042413979992775e-2,1.3046479258584374e-2,1.3050470739225762e-2,1.3054388304090937e-2,1.3058231835353895e-2,1.3062001215188638e-2,1.3065696325769156e-2,1.3069317049269445e-2,1.3072863267863511e-2,1.3076343847432144e-2,1.3079761017805992e-2,1.3083104948293695e-2,1.3086375563998295e-2,1.3089572790022843e-2,1.3092696551470374e-2,1.309574677344394e-2,1.3098723381046578e-2,1.3101626299381339e-2,1.3104455453551262e-2,1.310721076865939e-2,1.3109892169808774e-2,1.3112499582102453e-2,1.3115032930643474e-2,1.3117492140534879e-2,1.3119877136879711e-2,1.3122187844781018e-2,1.3124424189341842e-2,1.3126586095665225e-2,1.3128673488854213e-2,1.3130686294011849e-2,1.3132624436241183e-2,1.3134487840645252e-2,1.3136276432327102e-2,1.3137990136389778e-2,1.3139628877936323e-2,1.3141192582069786e-2,1.3142681173893203e-2,1.3144094578509624e-2,1.3145432721022091e-2,1.3146695526533648e-2,1.314788292014734e-2,1.3148994826966215e-2,1.3150031172093304e-2,1.3150991880631666e-2,1.3151876877684342e-2,1.315269388407855e-2,1.3153461898907065e-2,1.3154156773275208e-2,1.3154778506899991e-2,1.3155327099498435e-2,1.3155802550787564e-2,1.3156204860484386e-2,1.3156534028305928e-2,1.3156790053969199e-2,1.3156972937191223e-2,1.3157082677689017e-2,1.31571192751796e-2,1.3157082729379984e-2,1.315697304000719e-2,1.3156790206778237e-2,1.3156534229410145e-2,1.3156205107619928e-2,1.3155802841124603e-2,1.3155327429641192e-2,1.3154778872886711e-2,1.3154157170578178e-2,1.315346232243261e-2,1.3152694328167026e-2,1.3151853187498444e-2,1.315093890014388e-2,1.3149951465820355e-2,1.3148890884244887e-2,1.3147757155134488e-2,1.3146550278206178e-2,1.3145270253176983e-2,1.3143917079763914e-2,1.3142490757683983e-2,1.3140991286654219e-2,1.3139418666391635e-2,1.3137772896613248e-2,1.313605397703608e-2,1.313426203089117e-2,1.3132430611677789e-2,1.3130528801806736e-2,1.3128556675115708e-2,1.3126514305442401e-2,1.3124401766624508e-2,1.312221913249973e-2,1.3119966476905758e-2,1.3117643873680288e-2,1.3115251396661014e-2,1.311278911968564e-2,1.3110257116591851e-2,1.3107655461217347e-2,1.3104984227399823e-2,1.3102243488976976e-2,1.3099433319786503e-2,1.3096553793666093e-2,1.3093604984453451e-2,1.3090586965986261e-2,1.3087499812102232e-2,1.3084343596639049e-2,1.3081118393434408e-2,1.3077824276326009e-2,1.307446131915155e-2,1.3071029595748717e-2,1.3067529179955215e-2,1.3063960145608735e-2,1.3060322566546975e-2,1.3056616516607625e-2,1.3052842069628388e-2,1.3048999299446954e-2,1.304508827990102e-2,1.3041109084828285e-2,1.303706178806644e-2,1.3032946463453182e-2,1.3028763184826207e-2,1.302451202602321e-2,1.3020216076803877e-2,1.3015861394202822e-2,1.30114415641281e-2,1.300695672649472e-2,1.3002407021217686e-2,1.2997792588211998e-2,1.2993113567392661e-2,1.2988370098674675e-2,1.298356232197305e-2,1.2978690377202779e-2,1.2973754404278878e-2,1.296875454311634e-2,1.2963690933630171e-2,1.2958563715735377e-2,1.2953373029346956e-2,1.2948119014379915e-2,1.2942801810749254e-2,1.2937421558369983e-2,1.2931978397157097e-2,1.2926472467025602e-2,1.2920903907890505e-2,1.2915272859666801e-2,1.2909579462269503e-2,1.2903823855613608e-2,1.289800617961412e-2,1.2892126574186044e-2,1.2886185179244378e-2,1.2880182134704132e-2,1.2874117580480307e-2,1.2867991656487903e-2,1.2861804502641924e-2,1.285555625885738e-2,1.284924706504926e-2,1.2842877061132584e-2,1.2836446387022344e-2,1.282995518263355e-2,1.2823416110571476e-2,1.2816828994484698e-2,1.2810183730927467e-2,1.2803480511787304e-2,1.279671952895173e-2,1.278990097430826e-2,1.2783025039744418e-2,1.2776091917147722e-2,1.2769101798405692e-2,1.2762054875405852e-2,1.2754951340035717e-2,1.2747791384182808e-2,1.274057519973465e-2,1.2733302978578755e-2,1.272597491260265e-2,1.2718591193693849e-2,1.271115201373988e-2,1.2703657564628254e-2,1.2696108038246497e-2,1.2688497421718911e-2,1.2680808507830205e-2,1.2673067451757525e-2,1.2665274448752265e-2,1.2657428204679307e-2,1.2649529885605353e-2,1.2641579491530405e-2,1.2633577022454462e-2,1.2625522478377522e-2,1.2617415859299591e-2,1.2609257165220662e-2,1.260104639614074e-2,1.2592790055225865e-2,1.2584493512693808e-2,1.2576146851422013e-2,1.2567750071410476e-2,1.2559303172659193e-2,1.2550806155168171e-2,1.2542259018937406e-2,1.2533661763966902e-2,1.2525014390256653e-2,1.251631689780666e-2,1.250756928661693e-2,1.2498771556687457e-2,1.2489923708018243e-2,1.2481025740609287e-2,1.2472077654460588e-2,1.2463079449572149e-2,1.2454031125943966e-2,1.2444943435333007e-2,1.2435827206709991e-2,1.2426664309892097e-2,1.241745474487933e-2,1.240819851167169e-2,1.2398895610269172e-2,1.2389546040671778e-2,1.2380149802879508e-2,1.2370706896892366e-2,1.2361217322710347e-2,1.2351681080333453e-2,1.2342098169761687e-2,1.2332468590995042e-2,1.2322792344033521e-2,1.2313069428877128e-2,1.2303299845525856e-2,1.2293483593979714e-2,1.2283632304257672e-2,1.227376009477099e-2,1.226384521615313e-2,1.22538876684041e-2,1.2243887451523888e-2,1.22338445655125e-2,1.2223759010369938e-2,1.22136307860962e-2,1.220345989269128e-2,1.2193246330155186e-2,1.2182990098487915e-2,1.217269119768947e-2,1.2162349627759843e-2,1.2151965388699044e-2,1.2141538480507068e-2,1.2131068903183913e-2,1.2120556656729583e-2,1.2110016218099796e-2,1.2099468942189742e-2,1.2088884934640264e-2,1.2078264279372669e-2,1.2067607060308272e-2,1.2056913361368387e-2,1.2046183266474332e-2,1.2035416859547409e-2,1.2024614224508946e-2,1.2013775445280246e-2,1.2002900605782624e-2,1.1991989789937395e-2,1.1981043081665874e-2,1.1970060564889374e-2,1.1959042323529206e-2,1.1947988441506687e-2,1.1936899002743124e-2,1.1925774091159838e-2,1.191461379067814e-2,1.1903418185219342e-2,1.1892187358704759e-2,1.1880921395055706e-2,1.1869620378193488e-2,1.1858284392039429e-2,1.184691352051484e-2,1.183550784754103e-2,1.1824067457039313e-2,1.1812592432931009e-2,1.1801082859137422e-2,1.1789538819579873e-2,1.1777960398179677e-2,1.176634767885814e-2,1.175470074553658e-2,1.1743019682136308e-2,1.1731304572578639e-2,1.1719555500784887e-2,1.1707806835195848e-2,1.1696041203853777e-2,1.168424595061166e-2,1.1672421268969873e-2,1.1660567352428788e-2,1.1648684394488781e-2,1.1636772588650231e-2,1.1624832128413509e-2,1.1612863207278988e-2,1.1600866018747047e-2,1.158884075631806e-2,1.1576787613492394e-2,1.1564706783770437e-2,1.1552598460652555e-2,1.1540462837639126e-2,1.1528300108230522e-2,1.1516110465927121e-2,1.1503894104229294e-2,1.1491651216637425e-2,1.147938199665188e-2,1.1467086637773034e-2,1.1454765333501262e-2,1.1442418277336943e-2,1.1430045662780452e-2,1.1417647683332156e-2,1.1405224532492441e-2,1.139277640376167e-2,1.1380303490640228e-2,1.1367805986628485e-2,1.1355284085226815e-2,1.1342737979935595e-2,1.1330167864255202e-2,1.1317573931686005e-2,1.1304956375728382e-2,1.1292315389882708e-2,1.1279653255568909e-2,1.1266983303698143e-2,1.1254291931646255e-2,1.124157937183641e-2,1.1228845856691781e-2,1.1216091618635548e-2,1.1203316890090883e-2,1.119052190348096e-2,1.1177706891228953e-2,1.1164872085758035e-2,1.1152017719491383e-2,1.1139144024852167e-2,1.1126251234263567e-2,1.1113339580148752e-2,1.1100409294930896e-2,1.108746061103318e-2,1.107449376087877e-2,1.1061508976890844e-2,1.1048506491492572e-2,1.1035486537107134e-2,1.1022449346157705e-2,1.100939515106745e-2,1.0996324184259554e-2,1.0983236678157185e-2,1.097013286518352e-2,1.0957012977761728e-2,1.094387724831499e-2,1.0930725909266473e-2,1.091755919303936e-2,1.090437733205682e-2,1.0891180558742025e-2,1.0877969105518151e-2,1.0864743204808373e-2,1.0851503089035866e-2,1.0838248990623802e-2,1.0824981141995356e-2,1.081169859643755e-2,1.0798401593052204e-2,1.0785091346778549e-2,1.0771768084923685e-2,1.0758432034794704e-2,1.0745083423698693e-2,1.0731722478942758e-2,1.0718349427833979e-2,1.0704964497679456e-2,1.0691567915786281e-2,1.0678159909461547e-2,1.0664740706012352e-2,1.0651310532745784e-2,1.0637869616968935e-2,1.0624418185988903e-2,1.0610956467112779e-2,1.0597484687647655e-2,1.0584003074900629e-2,1.057051185617879e-2,1.0557011258789233e-2,1.0543501510039053e-2,1.0529982837235339e-2,1.0516455467685188e-2,1.0502919628695694e-2,1.0489375547573945e-2,1.047582345162704e-2,1.0462263568162072e-2,1.0448696124486128e-2,1.0435121347906308e-2,1.0421539465729705e-2,1.040795070526341e-2,1.0394355293814517e-2,1.0380753458690118e-2,1.0367145427197308e-2,1.0353531426643182e-2,1.033991168433483e-2,1.0326276213836012e-2,1.0312633940208185e-2,1.0298985679201398e-2,1.0285331633410416e-2,1.0271672005429994e-2,1.025800699785489e-2,1.0244336813279869e-2,1.0230661654299684e-2,1.0216981723509096e-2,1.0203297223502867e-2,1.0189608356875754e-2,1.0175915326222517e-2,1.0162218334137912e-2,1.0148517583216702e-2,1.0134813276053645e-2,1.0121105615243502e-2,1.0107394803381027e-2,1.0093681043060984e-2,1.0079964536878133e-2,1.0066245487427227e-2,1.005252409730303e-2,1.0038800569100299e-2,1.0025075105413797e-2,1.0011347908838281e-2,9.997619181968507e-3,9.98388912739924e-3,9.970157947725234e-3,9.956425845541253e-3,9.942693023442053e-3,9.928959684022392e-3,9.915226029877032e-3,9.90149226360073e-3,9.887758587788249e-3,9.874025205034343e-3,9.860292317933774e-3,9.846555572946948e-3,9.832810466258265e-3,9.819065335825517e-3,9.805320353730515e-3,9.791575692055073e-3,9.777831522881007e-3,9.76408801829013e-3,9.750345350364254e-3,9.736603691185196e-3,9.722863212834765e-3,9.709124087394777e-3,9.695386486947049e-3,9.68165058357339e-3,9.667916549355617e-3,9.654184556375539e-3,9.640454776714978e-3,9.626727382455739e-3,9.613002545679641e-3,9.599280438468496e-3,9.585561232904117e-3,9.571845101068321e-3,9.558132215042918e-3,9.544422746909725e-3,9.530716868750552e-3,9.517014752647216e-3,9.50331657068153e-3,9.489622494935306e-3,9.47593269749036e-3,9.462247350428502e-3,9.448566625831552e-3,9.434890695781318e-3,9.421219732359617e-3,9.407553907648263e-3,9.393893393729065e-3,9.380238362683844e-3,9.366588986594405e-3,9.352935345062235e-3,9.339283462528897e-3,9.32563660692053e-3,9.311994919681111e-3,9.298358542254621e-3,9.28472761608503e-3,9.271102282616317e-3,9.25748268329246e-3,9.243868959557434e-3,9.230261252855216e-3,9.216659704629778e-3,9.203064456325103e-3,9.189475649385164e-3,9.175893425253935e-3,9.162317925375396e-3,9.148749291193522e-3,9.135187664152288e-3,9.121633185695673e-3,9.108085997267652e-3,9.094546240312201e-3,9.081014056273297e-3,9.067489586594915e-3,9.053972972721033e-3,9.040464356095625e-3,9.02696387816267e-3,9.013471680366144e-3,8.999987904150021e-3,8.986512690958279e-3,8.973046182234894e-3,8.959588519423842e-3,8.946139843969102e-3,8.932700297314645e-3,8.919270020904452e-3,8.905849156182498e-3,8.892437844592758e-3,8.879034231110932e-3,8.865629614361365e-3,8.852233917597655e-3,8.838847253493421e-3,8.825469734722294e-3,8.812101473957897e-3,8.798742583873856e-3,8.785393177143799e-3,8.77205336644135e-3,8.758723264440138e-3,8.745402983813787e-3,8.732092637235922e-3,8.718792337380172e-3,8.705502196920161e-3,8.692222328529516e-3,8.67895284488186e-3,8.665693858650826e-3,8.652445482510035e-3,8.639207829133112e-3,8.625981011193688e-3,8.612765141365383e-3,8.599560332321829e-3,8.586366696736647e-3,8.573184347283467e-3,8.560013396635912e-3,8.546853957467612e-3,8.533706142452187e-3,8.52057006426327e-3,8.507445835574484e-3,8.494333569059452e-3,8.481233377391807e-3,8.468145373245167e-3,8.455069669293163e-3,8.442006378209422e-3,8.428955612667568e-3,8.415917485341226e-3,8.40288565290218e-3,8.389861079229436e-3,8.376848509515247e-3,8.363848030270866e-3,8.350859728007538e-3,8.337883689236518e-3,8.324920000469044e-3,8.311968748216377e-3,8.299030018989755e-3,8.286103899300432e-3,8.273190475659657e-3,8.260289834578674e-3,8.247402062568738e-3,8.23452724614109e-3,8.221665471806985e-3,8.208816826077669e-3,8.19598139546439e-3,8.183159266478399e-3,8.170350525630941e-3,8.157555259433267e-3,8.144773554396623e-3,8.13200549703226e-3,8.119251173851427e-3,8.106510671365372e-3,8.093784076085343e-3,8.081071474522588e-3,8.068372953188355e-3,8.055688598593893e-3,8.043018497250453e-3,8.030362735669283e-3,8.017721400361628e-3,8.005094577838741e-3,7.992482354611866e-3,7.979884817192254e-3,7.967302052091155e-3,7.954734145819816e-3,7.942171211344504e-3,7.929622245034082e-3,7.917087525950564e-3,7.904567117418526e-3,7.892061082762549e-3,7.879569485307207e-3,7.867092388377076e-3,7.854629855296736e-3,7.842181949390766e-3,7.829748733983738e-3,7.817330272400233e-3,7.8049266279648245e-3,7.792537864002093e-3,7.780164043836614e-3,7.767805230792965e-3,7.755461488195724e-3,7.743132879369467e-3,7.7308194676387705e-3,7.718521316328214e-3,7.7062384887623715e-3,7.693971048265823e-3,7.681719058163144e-3,7.669482581778914e-3,7.657261682437706e-3,7.645056423464098e-3,7.6328677733932685e-3,7.6207016385652524e-3,7.6085505662321475e-3,7.596414395643765e-3,7.584295861539903e-3,7.572192656884314e-3,7.560104781676992e-3,7.54803223591794e-3,7.535975019607157e-3,7.523933132744644e-3,7.511906575330401e-3,7.499895347364427e-3,7.487899448846721e-3,7.475920190035049e-3,7.463962358416861e-3,7.452020385627542e-3,7.4400942716670955e-3,7.428184016535518e-3,7.41628962023281e-3,7.404411082758972e-3,7.392548404114006e-3,7.380701584297909e-3,7.368870623310683e-3,7.357055521152327e-3,7.345256277822842e-3,7.333472893322227e-3,7.321705367650479e-3,7.309953700807605e-3,7.2982178927935995e-3,7.286497943608465e-3,7.274793853252201e-3,7.2631056217248085e-3,7.251433249026283e-3,7.239776735156629e-3,7.228136080115847e-3,7.216511283903934e-3,7.204902346520893e-3,7.193309267966719e-3,7.1817320482414175e-3,7.170170687344985e-3,7.158629381856654e-3,7.147107571660358e-3,7.135602165175274e-3,7.124113162401405e-3,7.112640563338749e-3,7.101184367987306e-3,7.089744576347075e-3,7.078321188418058e-3,7.066914204200254e-3,7.055523623693662e-3,7.044149446898282e-3,7.032791673814116e-3,7.0214503044411635e-3,7.010125338779422e-3,6.998816776828896e-3,6.987524618589582e-3,6.97624886406148e-3,6.964989513244592e-3,6.953746566138917e-3,6.942520022744455e-3,6.931309883061206e-3,6.920116147089169e-3,6.9089388148283444e-3,6.897777886278734e-3,6.886633361440338e-3,6.875505240313152e-3,6.864393522897181e-3,6.853303347567776e-3,6.8422302374563865e-3,6.8311739240661026e-3,6.820134407396924e-3,6.809111687448849e-3,6.798105764221879e-3,6.787116637716012e-3,6.7761443079312495e-3,6.765188774867592e-3,6.75425003852504e-3,6.74332809890359e-3,6.732422956003245e-3,6.721534609824006e-3,6.710663060365869e-3,6.699808307628838e-3,6.6889703516129105e-3,6.678149192318089e-3,6.66734482974437e-3,6.656557263891756e-3,6.645786494760247e-3,6.635032522349841e-3,6.624295346660541e-3,6.613574967692344e-3,6.602871385445251e-3,6.592184599919265e-3,6.58151461111438e-3,6.570862295934562e-3,6.560228684761684e-3,6.549612067218024e-3,6.539012443303576e-3,6.5284298130183415e-3,6.517864176362322e-3,6.507315533335517e-3,6.496783883937924e-3,6.486269228169546e-3,6.4757715660303805e-3,6.465290897520431e-3,6.454827222639693e-3,6.44438054138817e-3,6.433950853765861e-3,6.423538159772765e-3,6.413142459408884e-3,6.402763752674216e-3,6.3924020395687625e-3,6.382057320092523e-3,6.371729594245497e-3,6.361418862027685e-3,6.351125123439086e-3,6.340848378479702e-3,6.330588627149531e-3,6.320345869448574e-3,6.310120105376831e-3,6.299911334934303e-3,6.289719666592326e-3,6.27954504519928e-3,6.26938742857695e-3,6.259246816725333e-3,6.249123209644432e-3,6.239016607334244e-3,6.22892700979477e-3,6.218854417026009e-3,6.208798829027963e-3,6.19876024580063e-3,6.188738667344012e-3,6.178734093658108e-3,6.168746524742918e-3,6.158775960598442e-3,6.14882240122468e-3,6.1388858466216315e-3,6.128966296789299e-3,6.11906375172768e-3,6.109178211436774e-3,6.099309675916584e-3,6.089458145167105e-3,6.079623619188341e-3,6.069806097980293e-3,6.060005581542956e-3,6.050222069876335e-3,6.040455562980427e-3,6.030705887302682e-3,6.020971459110388e-3,6.011253864984872e-3,6.0015531016009436e-3,5.9918691656334145e-3,5.982202053757089e-3,5.972551762646783e-3,5.962918288977304e-3,5.953301629423462e-3,5.94370178066007e-3,5.934118739361934e-3,5.924552502203867e-3,5.915003065860678e-3,5.90547042700718e-3,5.895954582318178e-3,5.886455528468487e-3,5.876973262132916e-3,5.867507779986274e-3,5.858059078703369e-3,5.848627154959016e-3,5.839212005428021e-3,5.829813626785198e-3,5.820432015705355e-3,5.8110671688633014e-3,5.8017190829338485e-3,5.792387754591805e-3,5.783073180511986e-3,5.773775357369193e-3,5.764494281838246e-3,5.755229950593948e-3,5.745982360311114e-3,5.7367515076645476e-3,5.727537389329066e-3,5.718340001979476e-3,5.709159342290588e-3,5.6999954069372125e-3,5.6908481925941595e-3,5.6817176959362385e-3,5.672603913638261e-3,5.663506451539606e-3,5.654422222271278e-3,5.645354405246122e-3,5.6363029898526115e-3,5.627267965479219e-3,5.618249321514421e-3,5.6092470473466894e-3,5.6002611323644974e-3,5.591291565956321e-3,5.582338337510632e-3,5.5734014364159055e-3,5.564480852060613e-3,5.555576573833232e-3,5.546688591122233e-3,5.537816893316094e-3,5.528961469803284e-3,5.520122309972278e-3,5.511299403211552e-3,5.502492738909578e-3,5.493702306454832e-3,5.484928095235784e-3,5.47617009464091e-3,5.467428294058685e-3,5.458702682877583e-3,5.449993250486075e-3,5.441299986272636e-3,5.432622879625739e-3,5.423961919933861e-3,5.4153170965854725e-3,5.406688398969049e-3,5.398075816473065e-3,5.389479338485993e-3,5.380898954396306e-3,5.372334653592478e-3,5.363786425462985e-3,5.355254259396299e-3,5.346738144780895e-3,5.338238071005246e-3,5.329754027457826e-3,5.3212856908852035e-3,5.3128308756691485e-3,5.304391847338193e-3,5.295968590007e-3,5.287561087790228e-3,5.2791693248025375e-3,5.2707932851585905e-3,5.262432952973047e-3,5.254088312360567e-3,5.245759347435811e-3,5.237446042313441e-3,5.229148381108115e-3,5.220866347934495e-3,5.212599926907241e-3,5.204349102141013e-3,5.196113857750473e-3,5.18789417785028e-3,5.1796900465550955e-3,5.171501447979582e-3,5.163328366238394e-3,5.155170785446197e-3,5.147028689717652e-3,5.138902063167416e-3,5.130790889910151e-3,5.122695154060518e-3,5.114614839733177e-3,5.106549931042788e-3,5.098500412104014e-3,5.090466267031513e-3,5.082447479939946e-3,5.074444034943973e-3,5.066455916158256e-3,5.058483107697454e-3,5.050525593676228e-3,5.04258335820924e-3,5.034656385411148e-3,5.026744659396614e-3,5.018848164280298e-3,5.0109668841768614e-3,5.00310032064342e-3,4.995245508486901e-3,4.9874056311124074e-3,4.979580669859292e-3,4.971770606066906e-3,4.963975421074602e-3,4.956195096221732e-3,4.948429612847647e-3,4.940678952291698e-3,4.93294309589324e-3,4.925222024991623e-3,4.917515720926199e-3,4.909824165036321e-3,4.90214733866134e-3,4.894485223140608e-3,4.8868377998134765e-3,4.879205050019299e-3,4.871586955097426e-3,4.863983496387211e-3,4.856394655228005e-3,4.848820412959159e-3,4.841260750920027e-3,4.833715650449959e-3,4.826185092888309e-3,4.818669059574426e-3,4.8111675318476665e-3,4.8036804910473775e-3,4.796207918512914e-3,4.788749795583627e-3,4.781306103598869e-3,4.7738768238979904e-3,4.766461937820345e-3,4.759061426705286e-3,4.751675271892161e-3,4.744303454720326e-3,4.73694595652913e-3,4.7296027586579276e-3,4.722273842446069e-3,4.7149591892329075e-3,4.707658780357792e-3,4.70037259716008e-3,4.6931006209791175e-3,4.685842833154261e-3,4.6785992150248585e-3,4.671369747930265e-3,4.664154413209833e-3,4.656953192202911e-3,4.649766066248854e-3,4.642593016687013e-3,4.635434024856739e-3,4.628289072097386e-3,4.621158139748303e-3,4.614041209148845e-3,4.606938261638363e-3,4.599849278556209e-3,4.592774241241733e-3,4.58571313103429e-3,4.57866592927323e-3,4.571632617297906e-3,4.564613176447669e-3,4.557607588061872e-3,4.55061403925534e-3,4.5436324886345076e-3,4.536664560134279e-3,4.529710232287493e-3,4.52277036051335e-3,4.515847503563233e-3,4.508937714814373e-3,4.502041139524433e-3,4.495158836503624e-3,4.488289709042968e-3,4.48143375714246e-3,4.474590980802104e-3,4.467761380021899e-3,4.460944954801844e-3,4.4541417051419405e-3,4.447351631042188e-3,4.440574732502585e-3,4.433811009523133e-3,4.427060462103833e-3,4.420323090244683e-3,4.4135988939456835e-3,4.406887873206835e-3,4.400184087641022e-3,4.393485071865989e-3,4.386798740599316e-3,4.380125093841004e-3,4.373464131591051e-3,4.3668158538494595e-3,4.360180260616228e-3,4.353557351891357e-3,4.346947127674846e-3,4.340349587966696e-3,4.3337647327669065e-3,4.327192562075476e-3,4.320633075892407e-3,4.314086274217697e-3,4.307552157051349e-3,4.30103072439336e-3,4.2945219762437325e-3,4.288025912602465e-3,4.281542533469558e-3,4.27507183884501e-3,4.2686138287288235e-3,4.262168503120997e-3,4.255735862021531e-3,4.249315905430425e-3,4.24290863334768e-3,4.236514045773294e-3,4.23013214270727e-3,4.223762924149605e-3,4.217406390100302e-3,4.2110625405593575e-3,4.204731375526774e-3,4.198412895002551e-3,4.192107098986688e-3,4.185813987479186e-3,4.1795335604800435e-3,4.173265817989262e-3,4.167010760006841e-3,4.160768386532779e-3,4.154538697567078e-3,4.148321693109739e-3,4.142117373160758e-3,4.135925737720139e-3,4.129746786787879e-3,4.12358052036398e-3,4.117426938448441e-3,4.111286041041263e-3,4.105157828142444e-3,4.099042299751987e-3,4.09293945586989e-3,4.086849296496152e-3,4.080771821630775e-3,4.074707031273759e-3,4.068654925425103e-3,4.062615504084807e-3,4.056588767252872e-3,4.050574714929297e-3,4.044573347114082e-3,4.038574092340036e-3,4.03258479858524e-3,4.026607371237696e-3,4.0206418102974005e-3,4.014688115764357e-3,4.008746287638565e-3,4.002816325920023e-3,3.996898230608732e-3,3.9909920017046924e-3,3.985097639207904e-3,3.9792151431183665e-3,3.9733445134360786e-3,3.967485750161043e-3,3.961638853293258e-3,3.955803822832723e-3,3.94998065877944e-3,3.944169361133408e-3,3.938369929894626e-3,3.9325823650630965e-3,3.926806666638817e-3,3.921042834621789e-3,3.915290869012011e-3,3.909550769809484e-3,3.903822537014208e-3,3.8981061706261835e-3,3.892401670645409e-3,3.8867090370718863e-3,3.8810282699056147e-3,3.875359369146593e-3,3.869702048777307e-3,3.8640458616559705e-3,3.8584008270287095e-3,3.852766944895523e-3,3.8471442152564123e-3,3.841532638111376e-3,3.835932213460415e-3,3.8303429413035295e-3,3.8247648216407177e-3,3.8191978544719818e-3,3.813642039797321e-3,3.808097377616735e-3,3.8025638679302243e-3,3.797041510737789e-3,3.791530306039428e-3,3.7860302538351427e-3,3.780541354124932e-3,3.7750636069087966e-3,3.7695970121867364e-3,3.7641415699587503e-3,3.7586972802248404e-3,3.7532641429850054e-3,3.7478421582392446e-3,3.7424313259875595e-3,3.7370316462299494e-3,3.731643118966414e-3,3.7262657441969544e-3,3.7208995219215686e-3,3.7155444521402587e-3,3.7102005348530246e-3,3.7048656993908893e-3,3.6995338658238515e-3,3.6942125303301193e-3,3.68890169290969e-3,3.6836013535625654e-3,3.678311512288745e-3,3.6730321690882283e-3,3.667763323961016e-3,3.662504976907108e-3,3.657257127926504e-3,3.652019777019204e-3,3.6467929241852082e-3,3.641576569424516e-3,3.6363707127371283e-3,3.6311753541230446e-3,3.6259904935822653e-3,3.6208161311147903e-3,3.6156522667206183e-3,3.6104989003997523e-3,3.6053560321521894e-3,3.6002236619779296e-3,3.5951017898769753e-3,3.589990415849324e-3,3.5848895398949776e-3,3.5797991620139346e-3,3.574719282206197e-3,3.5696499004717625e-3,3.564591016810632e-3,3.5595426312228064e-3,3.5545047437082838e-3,3.549474380761666e-3,3.5444495398411035e-3,3.53943459425628e-3,3.534429534727666e-3,3.5294343519757273e-3,3.524449036720934e-3,3.519473579683753e-3,3.514507971584653e-3,3.5095522031441005e-3,3.5046062650825652e-3,3.499670148120516e-3,3.4947438429784186e-3,3.4898273403767424e-3,3.4849206310359564e-3,3.4800237056765264e-3,3.4751365550189225e-3,3.470259169783612e-3,3.465391540691063e-3,3.460533658461744e-3,3.4556855138161225e-3,3.4508470974746667e-3,3.4460184001578447e-3,3.4411994125861252e-3,3.436390125479976e-3,3.431590529559865e-3,3.426800615546261e-3,3.4220203741596304e-3,3.417249796120443e-3,3.412488872149166e-3,3.4077375929662673e-3,3.4029959492922167e-3,3.3982639318474797e-3,3.393541531352527e-3,3.388828738527824e-3,3.3841255440938416e-3,3.3794319387710466e-3,3.3747479132799066e-3,3.3700734583408895e-3,3.365408564674465e-3,3.3607532230011004e-3,3.356107424041262e-3,3.351471158515421e-3,3.3468444171440436e-3,3.342227190647598e-3,3.337619469746553e-3,3.3330212451613767e-3,3.3284325076125367e-3,3.3238472263453092e-3,3.3192704859061548e-3,3.3147027773472565e-3,3.3101440825592347e-3,3.3055943834327077e-3,3.3010536618582964e-3,3.296521899726619e-3,3.2919990789282965e-3,3.2874851813539476e-3,3.2829801888941933e-3,3.278484083439651e-3,3.2739968468809425e-3,3.2695184611086863e-3,3.2650489080135016e-3,3.2605881694860095e-3,3.2561362274168277e-3,3.251693063696578e-3,3.2472586602158788e-3,3.2428329988653487e-3,3.2384160615356095e-3,3.2340078301172797e-3,3.2296082865009793e-3,3.225217412577327e-3,3.220835190236944e-3,3.2164616013704486e-3,3.21209662786846e-3,3.2077402516216e-3,3.203392454520486e-3,3.1990532184557395e-3,3.194722525317979e-3,3.1904003569978236e-3,3.1860866953858946e-3,3.18178152237281e-3,3.1774848198491902e-3,3.1731965697056547e-3,3.1689167538328233e-3,3.164645354121315e-3,3.16038235246175e-3,3.1561277307447485e-3,3.151881470860929e-3,3.147643554700912e-3,3.1434139641553158e-3,3.139192681114762e-3,3.1349796874698688e-3,3.130774965111256e-3,3.1265784959295436e-3,3.122389745420429e-3,3.11820851306345e-3,3.11403540337202e-3,3.109870396646949e-3,3.1057134731890482e-3,3.1015646132991266e-3,3.097423797277993e-3,3.0932910054264585e-3,3.089166218045332e-3,3.085049415435425e-3,3.0809405778975466e-3,3.0768396857325056e-3,3.0727467192411123e-3,3.068661658724176e-3,3.064584484482508e-3,3.0605151768169185e-3,3.0564537160282152e-3,3.0524000824172096e-3,3.0483542562847105e-3,3.0443162179315275e-3,3.0402859476584723e-3,3.0362634257663523e-3,3.03224863255598e-3,3.0282415483281625e-3,3.0242421533837115e-3,3.0202504280234365e-3,3.0162663525481466e-3,3.0122899072586515e-3,3.0083210724557627e-3,3.0043598284402893e-3,3.0004061555130397e-3,2.996460033974826e-3,2.992521444126456e-3,2.9885903662687403e-3,2.9846667807024887e-3,2.9807506677285117e-3,2.9768420076476186e-3,2.9729407807606192e-3,2.969046967368323e-3,2.9651605477715413e-3,2.9612815022710824e-3,2.957409811167756e-3,2.953545454762373e-3,2.9496884133557422e-3,2.945838667248674e-3,2.9419961967419796e-3,2.9381609821364655e-3,2.9343382614638648e-3,2.9305231705210777e-3,2.926715531159132e-3,2.9229153252097323e-3,2.919122534504586e-3,2.9153371408753978e-3,2.911559126153874e-3,2.9077884721717207e-3,2.904025160760643e-3,2.900269173752347e-3,2.8965204929785405e-3,2.8927791002709277e-3,2.8890449774612147e-3,2.8853181063811075e-3,2.881598468862313e-3,2.8778860467365366e-3,2.8741808218354834e-3,2.8704827759908603e-3,2.8667918910343735e-3,2.8631081487977277e-3,2.8594315311126304e-3,2.8557620198107862e-3,2.8520995967239015e-3,2.848444243683683e-3,2.844795942521836e-3,2.841154675070067e-3,2.837520423160081e-3,2.8338931686235844e-3,2.830272893292283e-3,2.826659578997883e-3,2.823053207572091e-3,2.8194537608466114e-3,2.815861220653151e-3,2.8122755688234167e-3,2.8086967871891124e-3,2.805124857581946e-3,2.801559761833623e-3,2.798001481775848e-3,2.7944436912665685e-3,2.790891452088096e-3,2.7873457628056113e-3,2.7838069555972448e-3,2.7802748390927585e-3,2.77674930594867e-3,2.773230356164978e-3,2.7697179897416832e-3,2.7662122066787853e-3,2.762713006976284e-3,2.7592203906341805e-3,2.7557343576524733e-3,2.7522549080311637e-3,2.748782041770251e-3,2.745315758869735e-3,2.7418560593296167e-3,2.7384029431498946e-3,2.73495641033057e-3,2.7315164608716427e-3,2.728083094773112e-3,2.7246563120349784e-3,2.721236112657242e-3,2.7178224966399023e-3,2.71441546398296e-3,2.7110150146864146e-3,2.7076211487502663e-3,2.704233866174515e-3,2.7008531669591605e-3,2.6974790511042034e-3,2.694104508490448e-3,2.690736095729496e-3,2.6873739685385045e-3,2.6840181269174733e-3,2.680668570866403e-3,2.677325300385293e-3,2.6739883154741437e-3,2.670657616132955e-3,2.6673332023617264e-3,2.6640150741604586e-3,2.6607032315291517e-3,2.657397674467805e-3,2.654098402976419e-3,2.6508054170549934e-3,2.6475187167035287e-3,2.6442383019220244e-3,2.6409641727104805e-3,2.6376963290688977e-3,2.634434770997275e-3,2.6311794984956124e-3,2.627930511563911e-3,2.6246878102021707e-3,2.62145139441039e-3,2.6182212641885703e-3,2.6149974195367105e-3,2.6117798604548123e-3,2.6085685869428744e-3,2.6053635990008965e-3,2.6021648966288798e-3,2.5989724798268234e-3,2.5957863485947274e-3,2.592606502932592e-3,2.5894329428404177e-3,2.5862656683182036e-3,2.58310467936595e-3,2.579949975983657e-3,2.5768015581713244e-3,2.5736594259289525e-3,2.5705235792565415e-3,2.5673940181540904e-3,2.5642707426216e-3,2.561153752659071e-3,2.5580430482665018e-3,2.554938629443893e-3,2.5518404961912453e-3,2.548748648508558e-3,2.545663086395831e-3,2.5425724090888118e-3,2.5394847258994806e-3,2.536402706018983e-3,2.5333263475258265e-3,2.5302556484985213e-3,2.527190607015576e-3,2.5241312211555012e-3,2.5210774889968053e-3,2.518029408617998e-3,2.5149869780975885e-3,2.5119501955140856e-3,2.5089190589459996e-3,2.5058935664718394e-3,2.5028737161701137e-3,2.499859506119333e-3,2.4968509343980057e-3,2.4938492991967627e-3,2.4908681641238905e-3,2.4878925812585233e-3,2.484922433000919e-3,2.4819582460557446e-3,2.4789995421603123e-3,2.476046319182849e-3,2.473098577123356e-3,2.470156315981834e-3,2.467219535758282e-3,2.4642882364527e-3,2.461362418065088e-3,2.4584420805954465e-3,2.4555272240437747e-3,2.452617848410074e-3,2.4497139536943423e-3,2.446815539896582e-3,2.4439226070167904e-3,2.4410351550549704e-3,2.43815318401112e-3,2.4352766938852397e-3,2.43240568467733e-3,2.42954015638739e-3,2.4266801090154205e-3,2.423825542561421e-3,2.420975701186197e-3,2.4181268818120527e-3,2.4152833267693805e-3,2.41244503605818e-3,2.4096120096784523e-3,2.4067842476301966e-3,2.403961749913413e-3,2.401144516528101e-3,2.398332547474262e-3,2.395525842751895e-3,2.3927244023610006e-3,2.3899282263015772e-3,2.3871373145736272e-3,2.3843516671771484e-3,2.381571284112142e-3,2.3787961653786082e-3,2.376026310976546e-3,2.3732617209059562e-3,2.370502395166839e-3,2.3677483337591933e-3,2.3649995366830205e-3,2.3622560039383194e-3,2.3595177355250903e-3,2.356784731443333e-3,2.354056991693049e-3,2.351334516274236e-3,2.348617305186896e-3,2.345905358431028e-3,2.343198676006632e-3,2.340497257913708e-3,2.3378011041522567e-3,2.3351102147222773e-3,2.33242458962377e-3,2.329744228856735e-3,2.3270691324211723e-3,2.324399300317081e-3,2.321734732544463e-3,2.3190754291033166e-3,2.316421389993642e-3,2.3137726152154398e-3,2.31112910476871e-3,2.308490858653452e-3,2.3058578768696664e-3,2.3032301594173533e-3,2.300607706296512e-3,2.297990517507143e-3,2.295378593049246e-3,2.2927694516016225e-3,2.290159308113987e-3,2.2875540677807222e-3,2.2849537306018305e-3,2.282358296577309e-3,2.27976776570716e-3,2.2771821379913826e-3,2.2746014134299767e-3,2.272025592022943e-3,2.26945467377028e-3,2.2668886586719892e-3,2.26432754672807e-3,2.2617713379385223e-3,2.2592200323033463e-3,2.256673629822542e-3,2.254132130496109e-3,2.2515955343240484e-3,2.249063841306359e-3,2.246537051443042e-3,2.2440151647340955e-3,2.2414981811795212e-3,2.2389861007793186e-3,2.2364789235334876e-3,2.2339766494420283e-3,2.2314792785049407e-3,2.2289868107222247e-3,2.22649924609388e-3,2.2240165846199073e-3,2.2215388263003063e-3,2.219065971135077e-3,2.2165980191242193e-3,2.214134970267733e-3,2.2116768245656186e-3,2.209223582017876e-3,2.2067752426245045e-3,2.204331806385505e-3,2.2018932733008775e-3,2.199459643370621e-3,2.1970309165947367e-3,2.1946070929732236e-3,2.1921881725060826e-3,2.1897741551933133e-3,2.187365041034915e-3,2.184960830030889e-3,2.1825615221812344e-3,2.1801671174859513e-3,2.1777776159450403e-3,2.1753891481333e-3,2.1730002744535693e-3,2.1706159271894033e-3,2.1682361063408017e-3,2.165860811907765e-3,2.163490043890293e-3,2.161123802288385e-3,2.1587620871020424e-3,2.1564048983312646e-3,2.1540522359760512e-3,2.1517041000364023e-3,2.149360490512318e-3,2.147021407403799e-3,2.1446868507108445e-3,2.1423568204334545e-3,2.1400313165716293e-3,2.1377103391253685e-3,2.1353938880946726e-3,2.1330819634795416e-3,2.130774565279975e-3,2.128471693495973e-3,2.126173348127536e-3,2.1238795291746632e-3,2.1215902366373556e-3,2.1193054705156123e-3,2.117025230809434e-3,2.1147495175188203e-3,2.112478330643771e-3,2.110211670184287e-3,2.107949536140367e-3,2.105691928512012e-3,2.103438847299222e-3,2.1011902925019963e-3,2.0989462641203354e-3,2.096706762154239e-3,2.0944717866037076e-3,2.0922413374687403e-3,2.0900154147493384e-3,2.087794018445501e-3,2.0855771485572285e-3,2.0833648050845193e-3,2.0811569880273767e-3,2.0789536973857977e-3,2.0767549331597835e-3,2.074560695349334e-3,2.0723709839544496e-3,2.0701857989751295e-3,2.0679985991753284e-3,2.065810733668334e-3,2.063626882214044e-3,2.061447042776326e-3,2.059271213319045e-3,2.057099391806068e-3,2.054931576201261e-3,2.0527677644684907e-3,2.0506079545716234e-3,2.048452144474526e-3,2.0463003321410642e-3,2.0441525155351047e-3,2.042008692620513e-3,2.0398688613611567e-3,2.0377330197209015e-3,2.035601165663614e-3,2.0334732971531606e-3,2.0313494121534078e-3,2.029229508628221e-3,2.027113584541468e-3,2.025001637857014e-3,2.022893666538726e-3,2.02078966855047e-3,2.018689641856113e-3,2.016593584419521e-3,2.0145014942045602e-3,2.0124133691750974e-3,2.010329207294998e-3,2.0082490065281293e-3,2.006172764838358e-3,2.0041004801895496e-3,2.0020321505455707e-3,1.9999677738702874e-3,1.9979073481275664e-3,1.995850871281275e-3,1.9937983412952782e-3,1.991749756133443e-3,1.989705113759635e-3,1.9876644121377216e-3,1.985627649231569e-3,1.983594823005043e-3,1.98156593142201e-3,1.979540972446337e-3,1.9775199440418903e-3,1.975502844172536e-3,1.97348967080214e-3,1.9714804218945695e-3,1.9694750954136904e-3,1.9674736893233696e-3,1.9654762015874727e-3,1.9634826301698663e-3,1.9614929730344174e-3,1.9595072281449917e-3,1.9575253934654554e-3,1.9555474669596755e-3,1.9535734465915182e-3,1.9516033303248498e-3,1.9496371161235363e-3,1.9476748019514449e-3,1.945716385772441e-3,1.9437618655503918e-3,1.9418112392491633e-3,1.9398645048326218e-3,1.9379216602646342e-3,1.935982703509066e-3,1.9340476325297841e-3,1.9321164452906553e-3,1.9301891397555445e-3,1.92826571388832e-3,1.9263461656528471e-3,1.9244304930129917e-3,1.922518693932621e-3,1.9206107663756011e-3,1.9187067083057986e-3,1.9168065176870797e-3,1.9149101924833107e-3,1.913017730658358e-3,1.9111291301760877e-3,1.9092443890003667e-3,1.9073635050950613e-3,1.9054864764240379e-3,1.9036133009511622e-3,1.9017439766403014e-3,1.8998785014553213e-3,1.8980168733600884e-3,1.8961590903184694e-3,1.8943051502943304e-3,1.8924550512515377e-3,1.8906087911539579e-3,1.8887663679654576e-3,1.886927779649902e-3,1.885093024171159e-3,1.883262099493094e-3,1.8814350035795738e-3,1.8796117343944643e-3,1.8777922899016325e-3,1.8759766680649446e-3,1.8741648668482663e-3,1.872356884215465e-3,1.8705527181304066e-3,1.868752366556957e-3,1.8669558274589833e-3,1.865163098800352e-3,1.8633741785449283e-3,1.8615890646565797e-3,1.8598077550991722e-3,1.8580302478365723e-3,1.8562565408326462e-3,1.85448663205126e-3,1.8527142816392908e-3,1.8509421076918265e-3,1.8491734588122655e-3,1.847408330549455e-3,1.8456467184522428e-3,1.8438886180694774e-3,1.842134024950006e-3,1.840382934642677e-3,1.838635342696338e-3,1.8368912446598362e-3,1.8351506360820206e-3,1.8334135125117387e-3,1.8316798694978376e-3,1.829949702589166e-3,1.8282230073345719e-3,1.8264997792829026e-3,1.8247800139830057e-3,1.82306370698373e-3,1.8213508538339228e-3,1.8196414500824317e-3,1.817935491278105e-3,1.8162329729697903e-3,1.8145338907063354e-3,1.8128382400365887e-3,1.8111460165093976e-3,1.8094572156736096e-3,1.8077718330780734e-3,1.8060898642716363e-3,1.8044113048031464e-3,1.8027361502214515e-3,1.801064396075399e-3,1.7993960379138374e-3,1.7977310712856145e-3,1.7960694917395776e-3,1.794411294824575e-3,1.792756476089455e-3,1.791105031083064e-3,1.7894569553542515e-3,1.7878122444518645e-3,1.7861708939247507e-3,1.7845328993217587e-3,1.782898256191736e-3,1.7812669600835301e-3,1.779639006545989e-3,1.7780143911279608e-3,1.7763931093782933e-3,1.7747751568458342e-3,1.7731605290794315e-3,1.7715492216279329e-3,1.7699412300401867e-3,1.7683365498650403e-3,1.766735176651341e-3,1.7651371059479383e-3,1.7635423333036784e-3,1.76195085426741e-3,1.7603626643879812e-3,1.7587777592142392e-3,1.7571961342950323e-3,1.7556177851792078e-3,1.7540427074156136e-3,1.7524708965530986e-3,1.7509023481405096e-3,1.7493370577266948e-3,1.747775020860502e-3,1.7462162330907794e-3,1.7446606899663743e-3,1.7431083870361349e-3,1.7415593198489086e-3,1.7400134839535442e-3,1.7384708748988886e-3,1.7369314882337901e-3,1.7353953195070966e-3,1.7338623642676556e-3,1.7323326180643153e-3,1.7308060764459235e-3,1.7292827349613279e-3,1.7277625891593765e-3,1.7262456345889174e-3,1.724731866798798e-3,1.7232212813378665e-3,1.7217138737549702e-3,1.7202096395989577e-3,1.7187085744186758e-3,1.7172106737629743e-3,1.7157159331806985e-3,1.7142243482206985e-3,1.7127359144318208e-3,1.7112506273629139e-3,1.7097684825628252e-3,1.7082894755804025e-3,1.7068136019644947e-3,1.7053408572639487e-3,1.7038712370276122e-3,1.7024047368043337e-3,1.7009413521429605e-3,1.6994810785923413e-3,1.6980239117013226e-3,1.6965698470187533e-3,1.6951188800934814e-3,1.6936710064743541e-3,1.6922262217102196e-3,1.6907845213499258e-3,1.6893459009423195e-3,1.6879103560362503e-3,1.686477882180565e-3,1.6850484749241117e-3,1.6836221298157385e-3,1.6821988424042928e-3,1.6807786082386226e-3,1.6793604863089015e-3,1.67794500864176e-3,1.6765325346945069e-3,1.6751230596890737e-3,1.6737165788473912e-3,1.672313087391391e-3,1.6709125805430037e-3,1.6695150535241611e-3,1.6681205015567939e-3,1.6667289198628338e-3,1.6653403036642122e-3,1.6639546481828592e-3,1.662571948640707e-3,1.6611922002596866e-3,1.659815398261729e-3,1.6584415378687655e-3,1.657070614302728e-3,1.655702622785546e-3,1.6543375585391523e-3,1.6529754167854771e-3,1.6516161927464525e-3,1.650259881644009e-3,1.648906478700078e-3,1.6475559791365912e-3,1.646208378175479e-3,1.644863671038673e-3,1.6435218529481045e-3,1.6421829191257044e-3,1.6408468647934043e-3,1.639513685173135e-3,1.6381833754868281e-3,1.6368559309564144e-3,1.6355313468038256e-3,1.6342096182509925e-3,1.6328907405198459e-3,1.6315747088323181e-3,1.6302615184103394e-3,1.6289511644758414e-3,1.6276436422507554e-3,1.6263389469570121e-3,1.6250370738165436e-3,1.6237380180512803e-3,1.6224417748831536e-3,1.6211483395340946e-3,1.6198577072260353e-3,1.6185698731809054e-3,1.6172848326206374e-3,1.616002580767162e-3,1.6147231128424107e-3,1.6134464240683145e-3,1.6121725096668042e-3,1.6109013648598117e-3,1.6096329848692681e-3,1.608367364917104e-3,1.6071045002252512e-3,1.605844386015641e-3,1.604587017510204e-3,1.6033323899308717e-3,1.6020804984995753e-3,1.6008313384382462e-3,1.5995849049688154e-3,1.5983411933132143e-3,1.5971001986933738e-3,1.5958619163312254e-3,1.5946263414486999e-3,1.5933934692677289e-3,1.5921632950102432e-3,1.590935813898175e-3,1.5897110211534542e-3,1.5884889119980128e-3,1.5872694816537818e-3,1.5860527253426923e-3,1.5848386382866758e-3,1.5836272157076633e-3,1.5824184528275857e-3,1.5812123448683748e-3,1.5800088870519615e-3,1.5788079841404703e-3,1.5776085634123381e-3,1.5764117552766787e-3,1.5752175001865242e-3,1.5740261792092677e-3,1.5728374608524913e-3,1.5716513373047218e-3,1.5704678085659595e-3,1.5692868746362042e-3,1.5681085355154565e-3,1.5669327912037157e-3,1.5657596417009822e-3,1.5645890870072555e-3,1.5634211271225362e-3,1.562255762046824e-3,1.561092991780119e-3,1.5599328163224213e-3,1.5587752356737304e-3,1.5576202498340471e-3,1.5564678588033704e-3,1.5553180625817015e-3,1.5541704821259807e-3,1.5530246324082363e-3,1.5518813257162896e-3,1.55074056205014e-3,1.5496023414097882e-3,1.5484666637952337e-3,1.5473335292064767e-3,1.546202937643517e-3,1.5450748891063552e-3,1.5439493835949908e-3,1.5428264211094238e-3,1.5417060016496543e-3,1.5405881252156823e-3,1.5394727918075076e-3,1.5383600014251307e-3,1.537249754068551e-3,1.5361420497377687e-3,1.5350368884327842e-3,1.533934270153597e-3,1.5328341949002076e-3,1.5317366626726153e-3,1.5306416734708207e-3,1.5295492272948232e-3,1.5284593241446237e-3,1.5273719640202213e-3,1.5262871469216169e-3,1.5252048728488093e-3,1.5241251418017998e-3,1.5230479537805875e-3,1.5219733087851726e-3,1.5209012068155554e-3,1.5198316478717353e-3,1.5187646319537132e-3,1.5177001590614885e-3,1.516638229195061e-3,1.515578842354431e-3,1.5145219985395989e-3,1.513467697750564e-3,1.5124159399873265e-3,1.5113667252498865e-3,1.510320053538244e-3,1.5092759248523991e-3,1.5082343391923515e-3,1.5071952965581017e-3,1.5061587969496491e-3,1.5051248403669941e-3,1.5040934268101365e-3,1.5030594355630925e-3,1.5020274638752466e-3,1.5009979029554908e-3,1.4999707528038247e-3,1.498946013420248e-3,1.4979236848047613e-3,1.4969037669573643e-3,1.495886259878057e-3,1.4948711635668394e-3,1.4938584780237118e-3,1.4928482032486737e-3,1.4918403392417256e-3,1.490834886002867e-3,1.489831843532098e-3,1.488831211829419e-3,1.4878329908948294e-3,1.48683718072833e-3,1.48584378132992e-3,1.4848527926996e-3,1.4838642148373696e-3,1.482878047743229e-3,1.4818942914171782e-3,1.4809129458592171e-3,1.4799340110693456e-3,1.478957487047564e-3,1.4779833737938721e-3,1.47701167130827e-3,1.4760423795907576e-3,1.475075498641335e-3,1.4741110284600019e-3,1.473148969046759e-3,1.4721893204016053e-3,1.4712320825245417e-3,1.4702772554155677e-3,1.4693248390746834e-3,1.468374833501889e-3,1.4674272386971843e-3,1.4664820546605695e-3,1.4655392813920443e-3,1.4645989188916085e-3,1.463660967159263e-3,1.4627254261950068e-3,1.4617922959988406e-3,1.4608615765707642e-3,1.4599332679107774e-3,1.4590073700188801e-3,1.4580838828950728e-3,1.4571628065393556e-3,1.4562441409517275e-3,1.4553278861321895e-3,1.454414042080741e-3,1.4535026087973825e-3,1.4525935862821136e-3,1.4516869745349345e-3,1.450782773555845e-3,1.4498809833448456e-3,1.4489816039019358e-3,1.4480846352271158e-3,1.4471900773203854e-3,1.4462979301817446e-3,1.4454081938111937e-3,1.4445208682087327e-3,1.4436359533743614e-3,1.4427534493080796e-3,1.4418733560098878e-3,1.4409956734797854e-3,1.440120401717773e-3,1.43924754072385e-3,1.4383770904980173e-3,1.437509051040274e-3,1.4366434223506204e-3,1.4357802044290568e-3,1.434919397275583e-3,1.4340610008901989e-3,1.4332050152729041e-3,1.4323514404236996e-3,1.4315002763425845e-3,1.4306515230295593e-3,1.4298051804846237e-3,1.4289612487077778e-3,1.4281197276990217e-3,1.4272806174583557e-3,1.426440909962704e-3,1.4255995606574808e-3,1.424760454731413e-3,1.4239235921845008e-3,1.423088973016744e-3,1.4222565972281426e-3,1.421426464818697e-3,1.4205985757884065e-3,1.4197729301372716e-3,1.4189495278652921e-3,1.418128368972468e-3,1.4173094534587992e-3,1.416492781324286e-3,1.4156783525689286e-3,1.4148661671927265e-3,1.4140562251956795e-3,1.4132485265777883e-3,1.4124430713390525e-3,1.411639859479472e-3,1.410838890999047e-3,1.4100401658977775e-3,1.4092436841756635e-3,1.408449445832705e-3,1.4076574508689018e-3,1.4068676992842542e-3,1.4060801910787623e-3,1.4052949262524253e-3,1.4045119048052444e-3,1.4037311267372185e-3,1.4029525920483477e-3,1.402176300738633e-3,1.4014022528080737e-3,1.4006304482566696e-3,1.399860887084421e-3,1.3990935692913282e-3,1.3983284948773905e-3,1.3975656638426084e-3,1.3968050761869815e-3,1.3960467319105105e-3,1.3952906310131948e-3,1.3945367734950346e-3,1.3937851593560295e-3,1.3930357885961805e-3,1.3922886612154864e-3,1.3915437772139478e-3,1.3908011365915648e-3,1.3900607393483374e-3,1.3893225854842654e-3,1.3885866749993485e-3,1.3878530078935871e-3,1.3871215841669816e-3,1.3863924038195314e-3,1.3856654668512366e-3,1.3849407732620975e-3,1.3842183230521133e-3,1.3834981162212851e-3,1.382780152769612e-3,1.3820644326970944e-3,1.3813509560037325e-3,1.3806397226895258e-3,1.3799307327544746e-3,1.379223986198579e-3,1.3785194830218386e-3,1.3778172232242537e-3,1.3771172068058246e-3,1.3764194337665507e-3,1.3757239041064324e-3,1.3750306178254693e-3,1.374339574923662e-3,1.3736507754010102e-3,1.3729642192575136e-3,1.3722799064931723e-3,1.3715978371079867e-3,1.3709180111019566e-3,1.370240428475082e-3,1.3695650892273626e-3,1.3688919933587988e-3,1.3682211408693906e-3,1.3675525317591376e-3,1.3668861660280404e-3,1.3662220436760982e-3,1.3655601647033116e-3,1.3649005291096806e-3,1.3642325457699283e-3,1.3635659456043862e-3,1.3629014166324017e-3,1.3622389588539747e-3,1.3615785722691056e-3,1.3609202568777936e-3,1.3602640126800392e-3,1.3596098396758429e-3,1.3589577378652037e-3,1.3583077072481223e-3,1.357659747824598e-3,1.3570138595946318e-3,1.356370042558223e-3,1.3557282967153713e-3,1.3550886220660779e-3,1.3544510186103416e-3,1.3538154863481629e-3,1.3531820252795418e-3,1.3525506354044783e-3,1.3519213167229724e-3,1.351294069235024e-3,1.3506688929406329e-3,1.3500457878398e-3,1.3494247539325242e-3,1.3488057912188058e-3,1.3481888996986454e-3,1.3475740793720422e-3,1.3469613302389966e-3,1.3463506522995087e-3,1.3457420455535785e-3,1.3451355100012055e-3,1.3445310456423904e-3,1.3439286524771327e-3,1.3433283305054325e-3,1.34273007972729e-3,1.3421339001427049e-3,1.3415397917516776e-3,1.3409477545542074e-3,1.3403577885502953e-3,1.3397698937399403e-3,1.3391840701231434e-3,1.3386003176999034e-3,1.3380186364702212e-3,1.3374390264340966e-3,1.3368614875915296e-3,1.3362860199425204e-3,1.3357126234870684e-3,1.3351412982251741e-3,1.3345720441568375e-3,1.3340048612820582e-3,1.3334397496008365e-3,1.3328767091131727e-3,1.332315739819066e-3,1.3317568417185168e-3,1.3312000148115258e-3,1.3306452590980916e-3,1.3300925745782157e-3,1.3295419612518967e-3,1.3289934191191355e-3,1.3284469481799315e-3,1.3279025484342858e-3,1.3273602198821976e-3,1.3268199625236666e-3,1.3262817763586932e-3,1.3257456613872771e-3,1.325211617609419e-3,1.3246796450251182e-3,1.3241497436343752e-3,1.3236219134371895e-3,1.3230961544335616e-3,1.322572466623491e-3,1.322050850006978e-3,1.3215313045840226e-3,1.321013830354625e-3,1.3204984273187848e-3,1.319985095476502e-3,1.3194738348277768e-3,1.3189646453726092e-3,1.3184575271109993e-3,1.3179524800429469e-3,1.3174495041684518e-3,1.3169485994875148e-3,1.316449766000135e-3,1.3159530037063127e-3,1.3154583126060479e-3,1.3149656926993408e-3,1.3144751439861913e-3,1.3139866664665996e-3,1.3135002601405651e-3,1.3130159250080882e-3,1.3125336610691689e-3,1.3120534683238071e-3,1.311575346772003e-3,1.3110992964137566e-3,1.3106253172490672e-3,1.3101534092779359e-3,1.3096835725003616e-3,1.3092158069163454e-3,1.3087501125258868e-3,1.3082864893289854e-3,1.3078249373256418e-3,1.3073654565158555e-3,1.306908046899627e-3,1.306452708476956e-3,1.3059994412478423e-3,1.3055482452122866e-3,1.305099120370288e-3,1.3046520667218471e-3,1.3042070842669642e-3,1.3037641730056383e-3,1.3033233329378703e-3,1.3028845640636597e-3,1.3024478663830068e-3,1.3020132398959112e-3,1.3015806846023734e-3,1.301150200502393e-3,1.3007217875959703e-3,1.300295445883105e-3,1.2998711753637975e-3,1.2994489760380474e-3,1.299028847905855e-3,1.2986107909672198e-3,1.2981948052221426e-3,1.2977808906706227e-3,1.2973690473126603e-3,1.2969592751482554e-3,1.2965515741774083e-3,1.2961459444001187e-3,1.2957423858163866e-3,1.2953408984262122e-3,1.2949346105649105e-3,1.2945286031702937e-3,1.2941245364552828e-3,1.293722410419877e-3,1.2933222250640767e-3,1.292923980387882e-3,1.2925276763912925e-3,1.2921333130743089e-3,1.2917408904369306e-3,1.2913504084791575e-3,1.2909618672009902e-3,1.2905752666024283e-3,1.290190606683472e-3,1.289807887444121e-3,1.2894271088843758e-3,1.2890482710042354e-3,1.288671373803701e-3,1.288296417282772e-3,1.2879234014414485e-3,1.2875523262797302e-3,1.2871831917976176e-3,1.2868159979951106e-3,1.286450744872209e-3,1.2860874324289126e-3,1.2857260606652218e-3,1.2853666295811364e-3,1.2850091391766567e-3,1.2846535894517823e-3,1.2842999804065136e-3,1.28394831204085e-3,1.2835985843547924e-3,1.2832507973483398e-3,1.2829049510214928e-3,1.2825610453742514e-3,1.2822190804066154e-3,1.281879056118585e-3,1.2815409725101597e-3,1.2812102025437154e-3,1.2808827160732188e-3,1.2805570321688638e-3,1.2802334202531706e-3,1.2799117577999273e-3,1.2795919394242997e-3,1.2792739651262875e-3,1.278957834905891e-3,1.2786435487631101e-3,1.278331106697945e-3,1.2780205087103956e-3,1.2777117548004615e-3,1.2774048449681432e-3,1.2770997792134404e-3,1.2767965575363534e-3,1.2764951799368817e-3,1.276195646415026e-3,1.2758979569707858e-3,1.275602111604161e-3,1.275308110315152e-3,1.2750159577242606e-3,1.274725718283476e-3,1.2744373259189015e-3,1.2741507806305363e-3,1.2738660824183807e-3,1.2735832312824348e-3,1.2733022272226984e-3,1.2730230702391713e-3,1.272745760331854e-3,1.2724702975007462e-3,1.2721966817458479e-3,1.2719249130671592e-3,1.27165499146468e-3,1.2713869169384106e-3,1.2711206894883505e-3,1.2708563091145e-3,1.270593775816859e-3,1.2703330895954274e-3,1.2700742504502057e-3,1.2698172583811935e-3,1.2695621133883906e-3,1.2693088154717975e-3,1.269057364631414e-3,1.2688077608672397e-3,1.2685600041792752e-3,1.26831409456752e-3,1.2680700320319748e-3,1.2678278165726387e-3,1.2675874481895123e-3,1.2673489268825954e-3,1.2671122526518883e-3,1.2668774254973904e-3,1.2666444454191024e-3,1.2664133124170238e-3,1.2661840264911548e-3,1.265956587641495e-3,1.2657309958680454e-3,1.2655072511708048e-3,1.2652853535497738e-3,1.2650653030049526e-3,1.264847099536341e-3,1.2646307431439384e-3,1.264416233827746e-3,1.2642035715877628e-3,1.2639927564239894e-3,1.263783788336425e-3,1.2635766673250708e-3,1.263371393389926e-3,1.2631679578621125e-3,1.2629661625183366e-3,1.2627662107212133e-3,1.262568102470743e-3,1.2623718377669248e-3,1.26217741660976e-3,1.2619848389992475e-3,1.2617941049353882e-3,1.2616052144181812e-3,1.261418167447627e-3,1.2612329640237254e-3,1.2610496041464768e-3,1.2608680878158807e-3,1.2606884150319372e-3,1.2605105857946466e-3,1.2603346001040087e-3,1.2601604579600234e-3,1.2599881593626909e-3,1.259817704312011e-3,1.259649092807984e-3,1.2594823248506097e-3,1.259317400439888e-3,1.259154319575819e-3,1.2589930822584027e-3,1.2588336884876393e-3,1.2586761382635283e-3,1.25852043158607e-3,1.2583665684552648e-3,1.258214548871112e-3,1.2580643728336122e-3,1.257916040342765e-3,1.2577695513985704e-3,1.2576249060010283e-3,1.2574821041501391e-3,1.2573411458459028e-3,1.257202031088319e-3,1.257064759877388e-3,1.2569293322131096e-3,1.2567957480954842e-3,1.2566640075245112e-3,1.256534110500191e-3,1.2564060570225235e-3,1.256279847091509e-3,1.256155480707147e-3,1.2560329578694374e-3,1.255912278578381e-3,1.255793442833977e-3,1.2556764506362257e-3,1.255561301985127e-3,1.2554479968806815e-3,1.2553365353228886e-3,1.2552269173117482e-3,1.2551191428472606e-3,1.2550132119294255e-3,1.2549091245582433e-3,1.2548068807337138e-3,1.254706480455837e-3,1.2546079237246129e-3,1.2545112105400414e-3,1.2544163409021229e-3,1.2543233148108567e-3,1.2542321322662436e-3,1.254142793268283e-3,1.254055297816975e-3,1.2539696459123201e-3,1.2538858375543177e-3,1.2538038727429681e-3,1.2537237514782709e-3,1.2536454737602266e-3,1.2535690395888352e-3,1.2534944489640963e-3,1.25342170188601e-3,1.2533507983545768e-3,1.2532817383697958e-3,1.253214521931668e-3,1.2531491490401928e-3,1.25308561969537e-3,1.2530239338972e-3,1.2529640916456829e-3,1.2529060929408185e-3,1.2528499377826069e-3,1.2527956261710476e-3,1.2527431581061414e-3,1.2526925335878878e-3,1.252643752616287e-3,1.2525968151913386e-3,1.2525517213130431e-3,1.2525084709814004e-3,1.2524670641964103e-3,1.2524275009580732e-3,1.2523897812663884e-3,1.2523539051213564e-3,1.2523198725229773e-3,1.2522876834712507e-3,1.2522573379661769e-3,1.2522288360077556e-3,1.2522021775959876e-3,1.2521773627308717e-3,1.252154391412409e-3,1.2521332636405986e-3,1.2521139794154411e-3,1.2520965387369362e-3,1.2520809416050839e-3,1.2520671880198845e-3,1.252055277981338e-3,1.252045211489444e-3,1.2520369885442026e-3,1.252030609145614e-3,1.252026073293678e-3,1.2520233809883952e-3,1.2520225322297648e-3,1.252023527017787e-3,1.2520263653524619e-3,1.2520310472337896e-3,1.2520375726617701e-3,1.2520459416364032e-3,1.252056154157689e-3,1.2520682102256275e-3,1.2520821098402188e-3,1.2520978530014628e-3,1.2521154397093595e-3,1.2521348699639089e-3,1.2521590494826047e-3,1.2521851939216785e-3,1.2522132307251567e-3,1.2522431598930392e-3,1.2522749814253265e-3,1.2523086953220178e-3,1.2523443015831138e-3,1.2523818002086141e-3,1.252421191198519e-3,1.2524624745528284e-3,1.2525056502715418e-3,1.2525507183546599e-3,1.2525976788021827e-3,1.2526465316141096e-3,1.252697276790441e-3,1.2527499143311768e-3,1.252804444236317e-3,1.2528608665058616e-3,1.2529191811398107e-3,1.2529793881381644e-3,1.2530414875009223e-3,1.2531054792280848e-3,1.2531713633196515e-3,1.253239139775623e-3,1.2533078701079156e-3,1.2533760510391712e-3,1.2534460494793525e-3,1.2535179443240757e-3,1.2535920684164795e-3,1.2536680551546858e-3,1.2537459045386956e-3,1.2538256165685081e-3,1.2539071912441237e-3,1.253990628565542e-3,1.2540759285327638e-3,1.2541630911457884e-3,1.2542521164046157e-3,1.2543430043092463e-3,1.2544357548596797e-3,1.2545303680559163e-3,1.2546268438979559e-3,1.2547251823857982e-3,1.2548253835194436e-3,1.2549274472988922e-3,1.2550313737241436e-3,1.2551375486889757e-3,1.2552462501247438e-3,1.2553568561023925e-3,1.2554693666219213e-3,1.2555837816833303e-3,1.2557001012866195e-3,1.255818325431789e-3,1.255938454118839e-3,1.2560604873477685e-3,1.2561844251185788e-3,1.2563102674312693e-3,1.25643801428584e-3,1.256567665682291e-3,1.256699221620622e-3,1.2568326821008335e-3,1.2569680471229252e-3,1.2571053166868969e-3,1.2572444907927493e-3,1.2573855694404815e-3,1.257528552630094e-3,1.257673440361587e-3,1.25782023263496e-3,1.2579689294502131e-3,1.258119530807347e-3,1.2582720367063606e-3,1.2584264471472548e-3,1.2585827621300289e-3,1.2587409816546833e-3,1.258901105721218e-3,1.2590631343296329e-3,1.2592270674799282e-3,1.2593929051721037e-3,1.2595606474061596e-3,1.2597302941820955e-3,1.2599018454999115e-3,1.2600753013596079e-3,1.2602506617611846e-3,1.2604279267046416e-3,1.2606070961899785e-3,1.2607881702171961e-3,1.2609711487862937e-3,1.2611560318972713e-3,1.2613428195501295e-3,1.261531511744868e-3,1.2617221084814867e-3,1.2619146097599852e-3,1.2621090155803644e-3,1.2623053259426236e-3,1.262503666908789e-3,1.2627092182119159e-3,1.2629167738224339e-3,1.263126333740343e-3,1.2633378979656437e-3,1.2635514664983353e-3,1.2637670393384182e-3,1.2639846164858924e-3,1.2642041979407576e-3,1.2644257837030146e-3,1.264649373772662e-3,1.264874968149701e-3,1.2651025668341314e-3,1.2653321698259529e-3,1.2655637771251656e-3,1.2657973887317696e-3,1.2660330046457646e-3,1.266270624867151e-3,1.2665102493959286e-3,1.2667518782320975e-3,1.2669955113756575e-3,1.2672411488266087e-3,1.2674887905849512e-3,1.2677384366506848e-3,1.2679900870238097e-3,1.2682437417043258e-3,1.2684994006922333e-3,1.268757063987532e-3,1.2690167315902218e-3,1.2692784035003026e-3,1.269542079717775e-3,1.2698077602426383e-3,1.270075445074893e-3,1.2703451342145388e-3,1.2706168276615762e-3,1.2708905254160045e-3,1.271166227477824e-3,1.271443933847035e-3,1.2717236445236367e-3,1.27200535950763e-3,1.2722890787990146e-3,1.2725748023977902e-3,1.2728625303039573e-3,1.2731522625175152e-3,1.2734439990384646e-3,1.273737739866805e-3,1.274033485002537e-3,1.2743312344456598e-3,1.274630988196174e-3,1.2749327462540797e-3,1.2752365086193761e-3,1.275542275292064e-3,1.2758500462721433e-3,1.2761598215596135e-3,1.276471601154475e-3,1.276785385056728e-3,1.2771011732663718e-3,1.2774189657834072e-3,1.2777387626078335e-3,1.2780605637396512e-3,1.27838436917886e-3,1.2787101789254603e-3,1.2790379929794517e-3,1.279367811340834e-3,1.2796996340096079e-3,1.2800334609857729e-3,1.2803692922693291e-3,1.2807071278602765e-3,1.2810469677586153e-3,1.2813888119643452e-3,1.2817326604774662e-3,1.2820785132979784e-3,1.282426370425882e-3,1.2827762318611768e-3,1.2831280976038626e-3,1.28348196765394e-3,1.2838378420114082e-3,1.284195720676268e-3,1.284555603648519e-3,1.2849174909281612e-3,1.2852813825151943e-3,1.285647278409619e-3,1.2860151786114344e-3,1.2863850831206416e-3,1.2867569919372398e-3,1.287130905061229e-3,1.2875068224926097e-3,1.2878847442313816e-3,1.2882646702775447e-3,1.2886466006310992e-3,1.2890305352920445e-3,1.2894164742603814e-3,1.2898044175361093e-3,1.2901943651192284e-3,1.290586317009739e-3,1.2909802732076405e-3,1.2913762337129335e-3,1.2917741985256173e-3,1.2921741676456928e-3,1.2925761410731594e-3,1.2929801188080168e-3,1.293386100850266e-3,1.2937940871999062e-3,1.2942040778569377e-3,1.2946160728213602e-3,1.295030072093174e-3,1.2954460756723792e-3,1.2958640835589754e-3,1.296289575042959e-3,1.2967426096433573e-3,1.2971979901334877e-3,1.2976557165133497e-3,1.2981157887829438e-3,1.2985782069422698e-3,1.299042970991328e-3,1.2995100809301179e-3,1.2999795367586396e-3,1.3004513384768934e-3,1.300925486084879e-3,1.3014019795825969e-3,1.3018808189700466e-3,1.302362004247228e-3,1.3028455354141418e-3,1.3033314124707874e-3,1.303819635417165e-3,1.3043102042532742e-3,1.3048031189791152e-3,1.3052983795946887e-3,1.3057959860999938e-3,1.3062959384950313e-3,1.3067982367798005e-3,1.3073028809543012e-3,1.3078098710185345e-3,1.3083192069724993e-3,1.3088308888161966e-3,1.3093449165496255e-3,1.309861290172786e-3,1.310380009685679e-3,1.3109010750883034e-3,1.3114244863806604e-3,1.311950243562749e-3,1.3124783466345697e-3,1.3130087955961218e-3,1.3135415904474063e-3,1.3140767311884231e-3,1.3146142178191713e-3,1.3151540503396513e-3,1.3156962287498638e-3,1.316240753049808e-3,1.3167876232394844e-3,1.3173368393188923e-3,1.3178884012880322e-3,1.3184423091469044e-3,1.3189985628955082e-3,1.319557162533844e-3,1.320118108061912e-3,1.3206813994797119e-3,1.3212470367872436e-3,1.3218150199845074e-3,1.3223853490715027e-3,1.3229580240482304e-3,1.32353304491469e-3,1.3241104116708813e-3,1.324690124316805e-3,1.3252721828524601e-3,1.3258565872778475e-3,1.3264433375929669e-3,1.327032433797818e-3,1.3276238758924011e-3,1.3282176638767164e-3,1.3288137977507633e-3,1.3294122775145425e-3,1.3300131031680532e-3,1.3306162747112962e-3,1.3312217921442712e-3,1.3318296554669779e-3,1.3324398646794165e-3,1.3330524197815872e-3,1.33366732077349e-3,1.3342845676551245e-3,1.3349041604264911e-3,1.3355260990875898e-3,1.33615038363842e-3,1.3367770140789827e-3,1.3374059904092768e-3,1.3380373126293031e-3,1.338670980739061e-3,1.3393069947385515e-3,1.3399453546277737e-3,1.3405860604067275e-3,1.3412291120754136e-3,1.3418745096338315e-3,1.3425222530819814e-3,1.3431723424198634e-3,1.3438247776474768e-3,1.3444795587648228e-3,1.3451366857719007e-3,1.3457961586687101e-3,1.3464579774552518e-3,1.3471221421315256e-3,1.3477886526975307e-3,1.3484575091532681e-3,1.3491287114987378e-3,1.349802259733939e-3,1.3504781538588725e-3,1.3511563938735376e-3,1.351836979777935e-3,1.3525199115720639e-3,1.353205189255925e-3,1.3538928128295179e-3,1.354582782292843e-3,1.3552750976458998e-3,1.3559697588886887e-3,1.3566667660212097e-3,1.3573661190434622e-3,1.358067817955447e-3,1.3587718627571636e-3,1.3594782534486123e-3,1.360186990029793e-3,1.360898072500705e-3,1.3616115008613496e-3,1.3623272751117264e-3,1.3630453952518345e-3,1.363765861281675e-3,1.364488673201247e-3,1.3652138310105513e-3,1.3659413347095874e-3,1.3666711842983555e-3,1.3674033797768555e-3,1.3681379211450875e-3,1.3688748084030513e-3,1.3696140415507473e-3,1.370355620588175e-3,1.3710995455153347e-3,1.3718458163322267e-3,1.3725944330388504e-3,1.3733453956352058e-3,1.3740987041212934e-3,1.3748543584971129e-3,1.3756123587626643e-3,1.3763727049179479e-3,1.3771353969629632e-3,1.3779004348977103e-3,1.3786678187221895e-3,1.379437548436401e-3,1.380209624040344e-3,1.380984045534019e-3,1.3817608129174262e-3,1.3825399261905651e-3,1.383321385353436e-3,1.3841051904060389e-3,1.3848913413483737e-3,1.3856798381804405e-3,1.3864706809022394e-3,1.38726386951377e-3,1.3880594040150324e-3,1.388857284406027e-3,1.3896575106867534e-3,1.390460082857212e-3,1.3912650009174027e-3,1.392072264867325e-3,1.392881874706979e-3,1.3936938304363654e-3,1.3945081320554838e-3,1.3953247795643337e-3,1.396143772962916e-3,1.39696511225123e-3,1.3977887974292761e-3,1.3986148284970538e-3,1.3994432054545637e-3,1.4002739283018057e-3,1.4011069970387793e-3,1.4019424116654853e-3,1.402780172181923e-3,1.4036202785880927e-3,1.4044627308839942e-3,1.4053075290696277e-3,1.406154673144993e-3,1.4070041631100904e-3,1.40785599896492e-3,1.4087101807094813e-3,1.4095667083437744e-3,1.4104255818678e-3,1.411286801281557e-3,1.412150366585046e-3,1.413016277778267e-3,1.41388453486122e-3,1.4147551378339048e-3,1.415628086696322e-3,1.4165220117210585e-3,1.4174204519141705e-3,1.4183217924592087e-3,1.419226033356174e-3,1.4201331746050655e-3,1.4210432162058836e-3,1.4219561581586284e-3,1.4228720004632997e-3,1.4237907431198977e-3,1.424712386128422e-3,1.4256369294888731e-3,1.426564373201251e-3,1.427494717265555e-3,1.428427961681786e-3,1.429364106449943e-3,1.430303151570027e-3,1.4312450970420379e-3,1.432189942865975e-3,1.4331376890418387e-3,1.4340883355696292e-3,1.4350418824493458e-3,1.4359983296809895e-3,1.4369576772645595e-3,1.437919925200056e-3,1.4388850734874793e-3,1.4398531221268293e-3,1.4408240711181056e-3,1.4417979204613088e-3,1.4427746701564381e-3,1.4437543202034941e-3,1.4447368706024771e-3,1.4457223213533864e-3,1.4467106724562224e-3,1.447701923910985e-3,1.4486960757176739e-3,1.4496931278762896e-3,1.4506930803868318e-3,1.4516959332493006e-3,1.4527016864636963e-3,1.4537103400300182e-3,1.4547218939482667e-3,1.4557363482184417e-3,1.4567537028405437e-3,1.457773957814572e-3,1.4587971131405266e-3,1.4598231688184083e-3,1.4608521248482165e-3,1.4618839812299512e-3,1.4629187379636122e-3,1.4639563950492001e-3,1.4649969524867146e-3,1.4660404102761555e-3,1.467086768417523e-3,1.4681360269108174e-3,1.4691881857560381e-3,1.470243244953185e-3,1.4713012045022595e-3,1.47236206440326e-3,1.4734258246561869e-3,1.4744924852610405e-3,1.4755620462178207e-3,1.4766325696008201e-3,1.4777036896145546e-3,1.4787780269441596e-3,1.4798559686127648e-3,1.4809380190039783e-3,1.4820234218019279e-3,1.4831121770066138e-3,1.484204284618036e-3,1.485299744636195e-3,1.4863985570610899e-3,1.487500721892721e-3,1.4886062391310884e-3,1.4897151087761927e-3,1.4908273308280326e-3,1.4919429052866094e-3,1.4930618321519222e-3,1.4941841114239716e-3,1.495309743102757e-3,1.4964387271882789e-3,1.4975710636805368e-3,1.4987069784518857e-3,1.4998506805927593e-3,1.50099794453385e-3,1.5021487702751575e-3,1.503303157816682e-3,1.5044611071584235e-3,1.5056226183003825e-3,1.5067876912425579e-3,1.5079563259849506e-3,1.5091285225275605e-3,1.5103042808703871e-3,1.5114836010134312e-3,1.512666482956692e-3,1.5138529267001702e-3,1.5150429322438647e-3,1.5162364995877768e-3,1.5174336287319056e-3,1.5186343196762519e-3,1.5198385724208147e-3,1.521046386965595e-3,1.522257763310592e-3,1.523472701455806e-3,1.5246912014012374e-3,1.5259132631468856e-3,1.5271388866927506e-3,1.528368072038833e-3,1.5296008191851324e-3,1.530837128131649e-3,1.532076998878382e-3,1.5333204314253327e-3,1.5345674257725e-3,1.5358179819198847e-3,1.5370720998674858e-3,1.5383297796153046e-3,1.5395910211633403e-3,1.5408558245115927e-3,1.5421241896600624e-3,1.5433961166087492e-3,1.544671605357653e-3,1.5459506559067737e-3,1.5472332682561114e-3,1.5485194424056663e-3,1.549809178355438e-3,1.551102476105427e-3,1.5524039967385965e-3,1.5537120734497535e-3,1.5550240471268572e-3,1.5563399177699077e-3,1.5576596853789043e-3,1.5589833499538481e-3,1.5603109114947383e-3,1.5616423700015754e-3,1.562977725474359e-3,1.564316977913089e-3,1.565660127317766e-3,1.5670071736883897e-3,1.56835811702496e-3,1.5697129573274766e-3,1.57107169459594e-3,1.5724343288303503e-3,1.573800860030707e-3,1.5751712881970107e-3,1.5765456133292608e-3,1.5779238354274574e-3,1.5793059544916008e-3,1.580691970521691e-3,1.5820818835177272e-3,1.5834756934797107e-3,1.5848734004076407e-3,1.5862750043015175e-3,1.5876805051613404e-3,1.5890899029871103e-3,1.590503197778827e-3,1.5919203895364902e-3,1.5933414782601002e-3,1.5947664639496568e-3,1.59619534660516e-3,1.5976281262266097e-3,1.5990648028140061e-3,1.6005053763673493e-3,1.601949846886639e-3,1.6033982143718755e-3,1.6048504788230586e-3,1.6063066402401884e-3,1.6077666986232648e-3,1.6092306539722877e-3,1.6106985062872576e-3,1.6121722097539196e-3,1.6136572769234875e-3,1.6151466612175024e-3,1.6166403626359641e-3,1.6181383811788722e-3,1.619640716846227e-3,1.6211473696380286e-3,1.6226583395542768e-3,1.6241736265949715e-3,1.6256932307601127e-3,1.6272171520497008e-3,1.6287453904637356e-3,1.630277946002217e-3,1.6318148186651447e-3,1.6333560084525194e-3,1.6349015153643406e-3,1.6364513394006085e-3,1.6380054805613228e-3,1.639563938846484e-3,1.641126714256092e-3,1.6426938067901464e-3,1.6442652164486476e-3,1.6458409432315952e-3,1.6474209871389896e-3,1.6490053481708308e-3,1.650594026327118e-3,1.6521870216078527e-3,1.6537843340130335e-3,1.6553859635426611e-3,1.6569919101967353e-3,1.6586021739752562e-3,1.660216754878224e-3,1.6618356529056382e-3,1.663458868057499e-3,1.6650864003338063e-3,1.6667182497345603e-3,1.668354416259761e-3,1.6699948999094084e-3,1.6716397006835023e-3,1.673288818582043e-3,1.6749422536050302e-3,1.6766000057524644e-3,1.6782620750243448e-3,1.6799284614206723e-3,1.6816087486496451e-3,1.6832963864379573e-3,1.6849889723969391e-3,1.6866865118833028e-3,1.6883890102537596e-3,1.6900964728650213e-3,1.6918089050738008e-3,1.6935263122368086e-3,1.695248699710757e-3,1.6969760728523583e-3,1.6987084370183238e-3,1.7004457975653658e-3,1.7021881598501955e-3,1.7039355292295252e-3,1.7056879110600666e-3,1.7074453106985317e-3,1.7092077335016317e-3,1.7109751848260791e-3,1.7127476700285857e-3,1.714525194465863e-3,1.716307763494623e-3,1.7180953824715776e-3,1.7198880567534387e-3,1.7216857916969176e-3,1.7234885926587268e-3,1.7252964649955777e-3,1.7271094140641821e-3,1.7289274452212523e-3,1.7307505638235001e-3,1.7325787752276367e-3,1.7344120847903744e-3,1.7362504978684248e-3,1.7380940198185003e-3,1.739942655997312e-3,1.741796411761572e-3,1.7436552924679923e-3,1.7455193034732843e-3,1.7473884501341603e-3,1.7492627378073318e-3,1.7511421718495112e-3,1.75302675761741e-3,1.7549165004677395e-3,1.7568114057572124e-3,1.7587114788425399e-3,1.760616725080434e-3,1.7625271498276065e-3,1.7644427584407696e-3,1.7663635562766347e-3,1.7682895486919139e-3,1.7702207410433188e-3,1.7721571386875613e-3,1.7740987469813535e-3,1.7760455712814067e-3,1.7779976169444334e-3,1.7799548893271447e-3,1.7819173937862532e-3,1.78388513567847e-3,1.7858581203605073e-3,1.7878363531890773e-3,1.7898198395208912e-3,1.791808584712661e-3,1.7938025941210984e-3,1.7958018731029156e-3,1.7978064270148244e-3,1.7998162612135366e-3,1.8018313810557634e-3,1.8038517918982178e-3,1.8058774990976102e-3,1.807908508010654e-3,1.80994482399406e-3,1.8119864524045399e-3,1.8140333985988066e-3,1.8160856679335707e-3,1.818143265765545e-3,1.8202061974514404e-3,1.8222786252684554e-3,1.8243651594498735e-3,1.82645754937656e-3,1.8285558069918715e-3,1.8306599442391635e-3,1.8327699730617915e-3,1.8348859054031122e-3,1.8370077532064814e-3,1.839135528415255e-3,1.8412692429727886e-3,1.843408908822439e-3,1.845554537907561e-3,1.8477061421715115e-3,1.8498637335576463e-3,1.8520273240093207e-3,1.8541969254698915e-3,1.856372549882714e-3,1.8585542091911448e-3,1.860741915338539e-3,1.8629356802682534e-3,1.8651355159236436e-3,1.8673414342480657e-3,1.8695534471848752e-3,1.8717715666774284e-3,1.8739958046690814e-3,1.8762261731031897e-3,1.87846268392311e-3,1.8807053490721972e-3,1.8829541804938085e-3,1.8852091901312986e-3,1.8874703899280246e-3,1.8897377918273414e-3,1.8920114077726055e-3,1.8942912497071731e-3,1.8965773295744e-3,1.8988696593176418e-3,1.9011682508802542e-3,1.9034731162055946e-3,1.9057842672370174e-3,1.908101715917879e-3,1.9104254741915357e-3,1.9127555540013434e-3,1.9150919672906578e-3,1.9174347260028349e-3,1.9197838420812311e-3,1.9221393274692013e-3,1.9245011941101022e-3,1.9268694539472902e-3,1.9292441189241206e-3,1.9316252009839493e-3,1.9340127120701322e-3,1.9364066641260255e-3,1.938807069094986e-3,1.9412139389203681e-3,1.943627285545529e-3,1.9460471209138235e-3,1.9484734569686084e-3,1.9509063056532391e-3,1.9533456789110728e-3,1.955791588685464e-3,1.958244046919769e-3,1.960703065557344e-3,1.963168656541545e-3,1.9656408318157277e-3,1.968119603323248e-3,1.9706049830074627e-3,1.973096982811727e-3,1.975595614679397e-3,1.9781008905538277e-3,1.980612822378377e-3,1.9831314220964e-3,1.9856567016512516e-3,1.9881886729862888e-3,1.990727348044868e-3,1.993272738770344e-3,1.995824857106074e-3,1.9983931548738978e-3,2.000970072204012e-3,2.003554189687848e-3,2.0061455249161387e-3,2.008744095479619e-3,2.0113499189690215e-3,2.013963012975083e-3,2.016583395088536e-3,2.0192110829001155e-3,2.021846094000555e-3,2.024488445980589e-3,2.0271381564309523e-3,2.029795242942379e-3,2.0324597231056027e-3,2.035131614511358e-3,2.037810934750379e-3,2.040497701413401e-3,2.0431919320911566e-3,2.045893644374381e-3,2.0486028558538085e-3,2.0513195841201726e-3,2.0540438467642084e-3,2.05677566137665e-3,2.059515045548231e-3,2.062262016869686e-3,2.0650165929317495e-3,2.0677787913251557e-3,2.070548629640638e-3,2.073326125468932e-3,2.0761112964007714e-3,2.07890416002689e-3,2.081704733938022e-3,2.0845130357249027e-3,2.087329082978265e-3,2.0901528932888444e-3,2.092984484247374e-3,2.095823873444589e-3,2.098671078471223e-3,2.1015261169180103e-3,2.1043890063756855e-3,2.1072597644349825e-3,2.1101384086866354e-3,2.113024956721379e-3,2.1159194261299477e-3,2.1188218345030746e-3,2.1217321994314955e-3,2.124650538505943e-3,2.1275768693171525e-3,2.130511209455857e-3,2.133453576512793e-3,2.136403988078692e-3,2.1393624617442905e-3,2.1423290151003217e-3,2.14530366573752e-3,2.1482864312466197e-3,2.1512773292183545e-3,2.1542763772434592e-3,2.157283592912668e-3,2.1602989938167157e-3,2.1633225975463354e-3,2.1663544216922615e-3,2.169394483845229e-3,2.172442801595972e-3,2.175499392535224e-3,2.17856427425372e-3,2.181637464342194e-3,2.1847189803913805e-3,2.1878088399920133e-3,2.190907060734826e-3,2.1940136602105545e-3,2.197128656009932e-3,2.200252065723693e-3,2.2033839069425716e-3,2.2065241972573017e-3,2.209672954258619e-3,2.2128338705112143e-3,2.2160090355517804e-3,2.2191930882844812e-3,2.2223860510906654e-3,2.22558794635168e-3,2.228798796448872e-3,2.232018623763589e-3,2.2352474506771784e-3,2.238485299570988e-3,2.2417321928263644e-3,2.244988152824656e-3,2.2482532019472094e-3,2.2515273625753718e-3,2.2548106570904913e-3,2.258103107873915e-3,2.2614047373069905e-3,2.2647155677710646e-3,2.268035621647485e-3,2.2713649213175996e-3,2.274703489162755e-3,2.2780513475642986e-3,2.281408518903579e-3,2.284775025561942e-3,2.288150889920736e-3,2.2915361343613084e-3,2.294930781265006e-3,2.298334853013176e-3,2.301748371987168e-3,2.305171360568326e-3,2.3086038411379997e-3,2.3120458360775357e-3,2.3154973677682817e-3,2.318958458591585e-3,2.322429130928793e-3,2.325909407161253e-3,2.3293993096703126e-3,2.3328988608373184e-3,2.336408083043619e-3,2.3399269986705607e-3,2.343455630099492e-3,2.3469939997117595e-3,2.3505421298887106e-3,2.354100043011693e-3,2.357667761462054e-3,2.3612453076211413e-3,2.3648327038703018e-3,2.368429972590883e-3,2.372037136164232e-3,2.3756542169716967e-3,2.3792812373946244e-3,2.3829182198143624e-3,2.3865651866122584e-3,2.3902221601696592e-3,2.3938891628679125e-3,2.397566217088366e-3,2.4012533452123664e-3,2.404950569621262e-3,2.408657912696399e-3,2.412375396819126e-3,2.4161030443707898e-3,2.4198408777327375e-3,2.423588919286317e-3,2.427347191412876e-3,2.431115716493761e-3,2.43489451691032e-3,2.4386836150439e-3,2.4424830332758487e-3,2.4462927939875134e-3,2.4501129195602417e-3,2.453943432375381e-3,2.4577843548142775e-3,2.4616357092582804e-3,2.465497518088736e-3,2.4693698036869923e-3,2.473252588434396e-3,2.4771458947122947e-3,2.4810625090091057e-3,2.4849910721979705e-3,2.4889307603291233e-3,2.4928816023022486e-3,2.4968436270079815e-3,2.500816863327912e-3,2.504801340134583e-3,2.50879708629149e-3,2.512804130653081e-3,2.5168225020647567e-3,2.520852229362873e-3,2.5248933413747365e-3,2.5289458669186084e-3,2.533009834803702e-3,2.537085273830183e-3,2.5411722127891725e-3,2.5452706804627422e-3,2.549380705623918e-3,2.5535023170366786e-3,2.557635543455955e-3,2.561780413627633e-3,2.56593695628855e-3,2.570105200166496e-3,2.574285173980215e-3,2.5784769064394046e-3,2.5826804262447135e-3,2.5868957620877446e-3,2.5911229426510553e-3,2.595361996608153e-3,2.599612952623499e-3,2.6038758393525092e-3,2.6081506854415517e-3,2.6124375195279463e-3,2.616736370239969e-3,2.621047266196844e-3,2.6253702360087535e-3,2.62970530827683e-3,2.634052511593158e-3,2.6384118745407786e-3,2.642783425693683e-3,2.647167193616816e-3,2.6515632068660755e-3,2.655971493988314e-3,2.6603920835213337e-3,2.6648250039938933e-3,2.669270283925703e-3,2.6737279518274245e-3,2.678198036200675e-3,2.6826805655380238e-3,2.687175568322993e-3,2.691683073030058e-3,2.6962031081246467e-3,2.700735702063141e-3,2.705280883292874e-3,2.7098386802521346e-3,2.714409121370162e-3,2.71899223506715e-3,2.7235880497542457e-3,2.7281965938335474e-3,2.73281362716105e-3,2.737429922243274e-3,2.7420586290619908e-3,2.746700132087562e-3,2.751357155891469e-3,2.756026995393293e-3,2.7607096505930353e-3,2.7654051214906945e-3,2.7701134080862725e-3,2.7748345103797683e-3,2.779568428371181e-3,2.7843151620605125e-3,2.7890747114477613e-3,2.793847076532928e-3,2.798632257316013e-3,2.803430253797015e-3,2.808241065975935e-3,2.8130729848483012e-3,2.817919648153e-3,2.822779782199924e-3,2.8276533869890726e-3,2.8325404625204466e-3,2.837441008794046e-3,2.842355025809869e-3,2.847282513567918e-3,2.8522234720681906e-3,2.8571779013106895e-3,2.8621458012954124e-3,2.867127172022361e-3,2.872122013491534e-3,2.877130325702932e-3,2.8821521086565545e-3,2.8871873623524022e-3,2.892236086790475e-3,2.897298281970773e-3,2.9023739478932953e-3,2.9074630845580427e-3,2.9125656919650146e-3,2.9176817701142125e-3,2.922811319005634e-3,2.9279543386392815e-3,2.933110829015153e-3,2.9382807901332493e-3,2.9434642219935713e-3,2.948661124596118e-3,2.9538764963015153e-3,2.9591139402495685e-3,2.9643657541651935e-3,2.9696319380483893e-3,2.9749124918991574e-3,2.9802074157174964e-3,2.9855167095034067e-3,2.9908403732568888e-3,2.996178406977942e-3,3.001530810666567e-3,3.006897584322763e-3,3.0122787279465305e-3,3.0176742415378693e-3,3.02308412509678e-3,3.0285083786232617e-3,3.0339470021173145e-3,3.0393999955789395e-3,3.0448673590081354e-3,3.0503490924049035e-3,3.055845195769242e-3,3.061355669101152e-3,3.066880512400634e-3,3.072419725667687e-3,3.077973308902312e-3,3.0835412621045078e-3,3.0891235852742753e-3,3.094720278411614e-3,3.1003313415165247e-3,3.105956774589006e-3,3.1116099105280583e-3,3.117279728184125e-3,3.1229649156981885e-3,3.1286654730702484e-3,3.1343814003003062e-3,3.14011269738836e-3,3.1458593643344116e-3,3.15162140113846e-3,3.1573988078005054e-3,3.1631915843205473e-3,3.1689997306985863e-3,3.1748232469346227e-3,3.1806621330286553e-3,3.186516388980685e-3,3.1923860147907127e-3,3.1982710104587362e-3,3.2041713759847577e-3,3.210087111368775e-3,3.2160182166107894e-3,3.221964691710801e-3,3.22792653666881e-3,3.2339037514848156e-3,3.2398963361588177e-3,3.2459042906908177e-3,3.251927615080814e-3,3.2579663093288067e-3,3.2640203734347977e-3,3.2700898073987844e-3,3.2761815217109834e-3,3.282298679053786e-3,3.288432493189421e-3,3.294582980344713e-3,3.3007501567464876e-3,3.306934038621571e-3,3.3131346421967885e-3,3.3193519836989664e-3,3.3255860793549286e-3,3.331836945391503e-3,3.3381045980355145e-3,3.3443890535137877e-3,3.35069032805315e-3,3.3570084378804254e-3,3.3633433992224394e-3,3.3696952283060197e-3,3.376063941357991e-3,3.3824495546051774e-3,3.3888520842744073e-3,3.3952715465925035e-3,3.401707957786294e-3,3.408161334082604e-3,3.4146316917082575e-3,3.4211190468900815e-3,3.4276234158549016e-3,3.4341448148295433e-3,3.440683260040833e-3,3.4472387677155956e-3,3.453811354080656e-3,3.4604010353628404e-3,3.4670078277889756e-3,3.4736317475858856e-3,3.480272810980397e-3,3.486931034199336e-3,3.493606433469527e-3,3.5002990250177957e-3,3.5070088250709684e-3,3.513735849855871e-3,3.520480115599328e-3,3.527241638528166e-3,3.534020434869211e-3,3.540816520849288e-3,3.547629912695222e-3,3.55446062663384e-3,3.561308678891967e-3,3.568174085696428e-3,3.5750568632740504e-3,3.581957027851658e-3,3.588874595656077e-3,3.5958095829141334e-3,3.602767005161016e-3,3.6097499886426714e-3,3.6167512065758967e-3,3.623770690087735e-3,3.6308084703052315e-3,3.6378645783554315e-3,3.6449390453653784e-3,3.652031902462118e-3,3.659143180772694e-3,3.6662729114241522e-3,3.673421125543536e-3,3.680587854257891e-3,3.687773128694262e-3,3.6949769799796933e-3,3.7021994392412287e-3,3.709440537605914e-3,3.7167003062007938e-3,3.7239787761529117e-3,3.7312759785893134e-3,3.738591944637043e-3,3.7459267054231462e-3,3.753280292074666e-3,3.7606527357186485e-3,3.768044067482137e-3,3.7754543184921785e-3,3.7828835198758146e-3,3.790331702760093e-3,3.7977988982720555e-3,3.8052851375387485e-3,3.812790451687216e-3,3.820314871844503e-3,3.827858429137655e-3,3.835421154693715e-3,3.843003079639728e-3,3.8506042351027395e-3,3.8582246522097944e-3,3.8658643620879353e-3,3.873523395864209e-3,3.8812017846656596e-3,3.8888995596193313e-3,3.896616751852269e-3,3.904353392491517e-3,3.912109512664122e-3,3.9198851434971245e-3,3.927680316117573e-3,3.935495061652511e-3,3.943329411228983e-3,3.9511833959740335e-3,3.9590570470147066e-3,3.966950395478048e-3,3.974864844542629e-3,3.982800227474563e-3,3.990755003160608e-3,3.998729211435724e-3,4.006724483064553e-3,4.014742011577023e-3,4.022779645528249e-3,4.0308373849182325e-3,4.038915229746972e-3,4.047013180014471e-3,4.055131235720724e-3,4.063269396865736e-3,4.071427663449504e-3,4.07960603547203e-3,4.0878045129333134e-3,4.096023095833352e-3,4.104269228436422e-3,4.112536174718918e-3,4.120823837717357e-3,4.129132217431739e-3,4.137461313862065e-3,4.145811127008335e-3,4.154181656870548e-3,4.162572903448705e-3,4.170984866742806e-3,4.179417546752851e-3,4.187870943478838e-3,4.196345056920769e-3,4.204839887078643e-3,4.213355433952462e-3,4.221891697542224e-3,4.230448677847929e-3,4.239026374869579e-3,4.247624788607171e-3,4.256243919060707e-3,4.264883766230187e-3,4.27354433011561e-3,4.282225610716977e-3,4.290927608034287e-3,4.299652655133221e-3,4.308404676545139e-3,4.317178094509001e-3,4.325972909024807e-3,4.334789120092557e-3,4.3436267277122504e-3,4.352485731883888e-3,4.36136613260747e-3,4.370267929882996e-3,4.379191123710466e-3,4.38813571408988e-3,4.397101701021238e-3,4.406089084504541e-3,4.415097864539787e-3,4.424128041126977e-3,4.433179614266111e-3,4.442252583957189e-3,4.451346950200212e-3,4.460462712995179e-3,4.469599872342089e-3,4.478758428240944e-3,4.4879383806917415e-3,4.497139729694484e-3,4.506362475249171e-3,4.515611120345996e-3,4.524884849473174e-3,4.53418060830971e-3,4.543498396855604e-3,4.552838215110857e-3,4.562200063075468e-3,4.571583940749436e-3,4.580989848132763e-3,4.590417785225448e-3,4.599867752027492e-3,4.609339748538894e-3,4.618833774759652e-3,4.628349830689772e-3,4.637887916329248e-3,4.647448031678081e-3,4.6570301767362736e-3,4.6666343515038245e-3,4.676260555980734e-3,4.685908790167001e-3,4.695579054062627e-3,4.7052713476676096e-3,4.714985670981951e-3,4.7247220240056505e-3,4.734480406738709e-3,4.744267523985818e-3,4.754078175494309e-3,4.763911537057048e-3,4.773767615438669e-3,4.783646417403807e-3,4.793547949717097e-3,4.803472219143176e-3,4.813419232446678e-3,4.823388996392241e-3,4.833381517744498e-3,4.843396803268085e-3,4.853434859727637e-3,4.863495693887792e-3,4.873579312513182e-3,4.883685722368445e-3,4.893814930218216e-3,4.90396694282713e-3,4.9141417669598215e-3,4.924339409380929e-3,4.934559876855084e-3,4.944803176146925e-3,4.955069314021087e-3,4.965358297242205e-3,4.975670132574914e-3,4.98600482678385e-3,4.9963623866336486e-3,5.006742818888944e-3,5.017146130314375e-3,5.027572327674574e-3,5.038021417734177e-3,5.04849340725782e-3,5.058988303010139e-3,5.069506111755767e-3,5.0800468402593425e-3,5.0906104952855e-3,5.101197083598874e-3,5.111806611964101e-3,5.122439087145817e-3,5.133094515908656e-3,5.1437729050172526e-3,5.154474261236246e-3,5.165198591330269e-3,5.175945902063958e-3,5.186716200201946e-3,5.1975094925088726e-3,5.20832578574937e-3,5.2191650866880756e-3,5.2300274020896246e-3,5.240912738718651e-3,5.251821103339793e-3,5.262752897218209e-3,5.273707794953574e-3,5.28468576719359e-3,5.295686821208211e-3,5.3067109642673934e-3,5.3177582036410915e-3,5.328828546599263e-3,5.33992200041186e-3,5.351038572348841e-3,5.362178269680159e-3,5.3733410996757705e-3,5.3845270696056295e-3,5.395736186739694e-3,5.406968458347916e-3,5.418223891700254e-3,5.42950249406666e-3,5.440804272717093e-3,5.452129234921505e-3,5.463477387949853e-3,5.474848739072093e-3,5.486243295558177e-3,5.497661064678065e-3,5.50910205370171e-3,5.520566269899067e-3,5.5320537205400915e-3,5.543564412894738e-3,5.555098354232965e-3,5.566655551824725e-3,5.578236012939973e-3,5.589839744848666e-3,5.601466754820758e-3,5.613117050126206e-3,5.624790638034964e-3,5.636487525816989e-3,5.648207720742232e-3,5.659951230080653e-3,5.671718061102206e-3,5.6835082210768455e-3,5.695321717274527e-3,5.707158556965207e-3,5.719018747418839e-3,5.73090229590538e-3,5.742809209694785e-3,5.754739496057007e-3,5.766693162262005e-3,5.778670215579732e-3,5.790670663280143e-3,5.802694512633196e-3,5.814741770908842e-3,5.8268124453770415e-3,5.838895237899429e-3,5.851000048035652e-3,5.8631275669884875e-3,5.875277787981506e-3,5.8874507042382795e-3,5.89964630898238e-3,5.911864595437379e-3,5.924105556826849e-3,5.93636918637436e-3,5.9486554773034855e-3,5.960964422837795e-3,5.973296016200863e-3,5.985650250616261e-3,5.998027119307558e-3,6.010426615498327e-3,6.02284873241214e-3,6.035293463272569e-3,6.047760801303187e-3,6.060250739727562e-3,6.07276327176927e-3,6.085298390651879e-3,6.097856089598962e-3,6.110436361834091e-3,6.123039200580839e-3,6.135664599062777e-3,6.148312550503475e-3,6.1609830481265055e-3,6.173676085155441e-3,6.186391654813854e-3,6.199129750325314e-3,6.211890364913392e-3,6.2246734918016645e-3,6.2374791242137e-3,6.25030725537307e-3,6.2631578785033466e-3,6.2760309868281e-3,6.2889265735709046e-3,6.301844631955332e-3,6.314785155204952e-3,6.3277481365433385e-3,6.34073356919406e-3,6.353741446380691e-3,6.366771761326803e-3,6.3798245072559665e-3,6.392899677391755e-3,6.405997264957739e-3,6.419117263177489e-3,6.4322596652745785e-3,6.445424464472577e-3,6.45861165399506e-3,6.4718007833029015e-3,6.485010370661225e-3,6.498241047236904e-3,6.511492781594811e-3,6.524765542299815e-3,6.538059297916789e-3,6.551374017010602e-3,6.564709668146122e-3,6.578066219888222e-3,6.59144364080177e-3,6.604841899451637e-3,6.618260964402691e-3,6.631700804219807e-3,6.645161387467851e-3,6.658642682711694e-3,6.672144658516207e-3,6.685667283446258e-3,6.699210526066722e-3,6.712774354942465e-3,6.726358738638355e-3,6.739963645719267e-3,6.753589044750069e-3,6.767234904295633e-3,6.780901192920825e-3,6.794587879190517e-3,6.80829493166958e-3,6.822022318922885e-3,6.8357700095153014e-3,6.849537972011698e-3,6.863326174976945e-3,6.877134586975912e-3,6.890963176573474e-3,6.904811912334495e-3,6.918680762823847e-3,6.9325696966064014e-3,6.946478682247028e-3,6.960407688310597e-3,6.9743566833619765e-3,6.988325635966039e-3,7.0023145146876535e-3,7.016323288091691e-3,7.03035192474302e-3,7.0444003932065135e-3,7.058468662047038e-3,7.072556699829465e-3,7.086664475118665e-3,7.10079195647951e-3,7.114939112476866e-3,7.129105911675606e-3,7.143292322640601e-3,7.157470609566257e-3,7.1716666603382105e-3,7.18588054134625e-3,7.200112188688445e-3,7.214361538462857e-3,7.2286285267675575e-3,7.242913089700606e-3,7.25721516336007e-3,7.271534683844016e-3,7.285871587250507e-3,7.300225809677612e-3,7.3145972872233934e-3,7.3289859559859186e-3,7.343391752063253e-3,7.35781461155346e-3,7.372254470554607e-3,7.38671126516476e-3,7.4011849314819834e-3,7.415675405604343e-3,7.430182623629902e-3,7.4447065216567306e-3,7.459247035782891e-3,7.473804102106451e-3,7.488377656725472e-3,7.502967635738023e-3,7.517573975242168e-3,7.532196611335974e-3,7.546835480117505e-3,7.561490517684829e-3,7.576161660136005e-3,7.590848843569107e-3,7.6055520040821945e-3,7.620271077773336e-3,7.635006000740596e-3,7.649756709082039e-3,7.664523138895733e-3,7.6793052262797415e-3,7.694102907332128e-3,7.708916118150963e-3,7.723744794834309e-3,7.738588873480233e-3,7.753448290186798e-3,7.7683229810520706e-3,7.783212882174117e-3,7.798117929651001e-3,7.813038059580793e-3,7.827973208061553e-3,7.842923311191347e-3,7.857888305068244e-3,7.872867411432017e-3,7.887829508464492e-3,7.902804375303909e-3,7.91779191021663e-3,7.93279201146902e-3,7.947804577327447e-3,7.962829506058268e-3,7.977866695927852e-3,7.992916045202563e-3,8.007977452148762e-3,8.023050815032816e-3,8.03813603212109e-3,8.053233001679944e-3,8.068341621975745e-3,8.083461791274858e-3,8.098593407843645e-3,8.113736369948473e-3,8.128890575855701e-3,8.1440559238317e-3,8.159232312142828e-3,8.174419639055453e-3,8.189617802835935e-3,8.204826701750644e-3,8.22004623406594e-3,8.235276298048188e-3,8.250516791963753e-3,8.265767614078998e-3,8.281028662660287e-3,8.296299835973986e-3,8.311581032286458e-3,8.326872149864066e-3,8.342173086973177e-3,8.357483741880152e-3,8.372804012851355e-3,8.388133798153152e-3,8.40347299605191e-3,8.418821504813986e-3,8.43417922270575e-3,8.449546047993564e-3,8.464921878943793e-3,8.480306613822798e-3,8.495700150896948e-3,8.511102388432603e-3,8.526513224696131e-3,8.541932557953894e-3,8.557360286472254e-3,8.57279630851758e-3,8.58824052235623e-3,8.603692826254573e-3,8.619153118478972e-3,8.63461962550643e-3,8.650061202490249e-3,8.665508422726493e-3,8.680961144501795e-3,8.69641922610278e-3,8.71188252581608e-3,8.727350901928329e-3,8.74282421272615e-3,8.758302316496179e-3,8.773785071525044e-3,8.789272336099373e-3,8.804763968505798e-3,8.82025982703095e-3,8.835759769961456e-3,8.851263655583948e-3,8.866771342185057e-3,8.882282688051413e-3,8.897797551469643e-3,8.913315790726378e-3,8.92883726410825e-3,8.944361829901888e-3,8.959889346393921e-3,8.97541967187098e-3,8.990952664619696e-3,9.006488182926698e-3,9.022026085078615e-3,9.037566229362078e-3,9.053108474063718e-3,9.068652677470165e-3,9.084198697868046e-3,9.099746393543993e-3,9.115295622784637e-3,9.13084624387661e-3,9.146398115106534e-3,9.161951094761046e-3,9.177505041126776e-3,9.193059812490351e-3,9.208615267138403e-3,9.22417126335756e-3,9.239727659434453e-3,9.255284313655713e-3,9.270841084307969e-3,9.286397829677854e-3,9.301954408051993e-3,9.317510677717017e-3,9.33306649695956e-3,9.348621724066248e-3,9.364176217323713e-3,9.379729835018584e-3,9.395282435437491e-3,9.410831586479698e-3,9.426351271285766e-3,9.44186770892422e-3,9.457380722329175e-3,9.472890134434746e-3,9.488395768175048e-3,9.503897446484194e-3,9.5193949922963e-3,9.534888228545474e-3,9.55037697816584e-3,9.565861064091507e-3,9.581366312764973e-3,9.596875063895784e-3,9.612378650396707e-3,9.627872997941905e-3,9.643359135715885e-3,9.658838991090516e-3,9.674312564065805e-3,9.689779854641747e-3,9.705240862818345e-3,9.720695588595596e-3,9.736144031973502e-3,9.751586192952064e-3,9.76702207153128e-3,9.782441669592024e-3,9.797820535480862e-3,9.813190035545385e-3,9.828550169785594e-3,9.843900938201486e-3,9.859242340793065e-3,9.874574377560327e-3,9.889897048503276e-3,9.905210353621909e-3,9.920514292916226e-3,9.935808866386231e-3,9.951094074031918e-3,9.966369915853288e-3,9.981636391850348e-3,9.99689350202309e-3,1.0012141246371517e-2,1.002737962489563e-2,1.0042608637595426e-2,1.005782828447091e-2,1.0073038565522077e-2,1.0088239480748929e-2,1.0103431030151466e-2,1.0118613213729689e-2,1.0133786031483596e-2,1.0148949483413187e-2,1.0164103569518463e-2,1.0179248289799424e-2,1.0194383644256072e-2,1.0209446424395493e-2,1.0224485995889465e-2,1.023951108354041e-2,1.0254521687348334e-2,1.0269517807313229e-2,1.02844994434351e-2,1.0299466595713947e-2,1.031441926414977e-2,1.0329357448742566e-2,1.0344281149492339e-2,1.0359190366399085e-2,1.0374085099462808e-2,1.0388965348683506e-2,1.0403831114061178e-2,1.0418682395595824e-2,1.0433519193287447e-2,1.0448341507136043e-2,1.0463149337141616e-2,1.0477942683304164e-2,1.0492721545623687e-2,1.0507485924100186e-2,1.0522235818733657e-2,1.0536971229524105e-2,1.055169215647153e-2,1.0566398599575928e-2,1.05810905588373e-2,1.0595768034255649e-2,1.0610389598399465e-2,1.0624953231043604e-2,1.0639496603953467e-2,1.0654019717129055e-2,1.066852257057037e-2,1.0683005164277413e-2,1.0697467498250181e-2,1.0711909572488678e-2,1.0726331386992898e-2,1.0740732941762848e-2,1.0755114236798523e-2,1.0769475272099923e-2,1.078381604766705e-2,1.0798136563499905e-2,1.0812436819598486e-2,1.0826716815962794e-2,1.0840976552592826e-2,1.0855216029488586e-2,1.0869435246650072e-2,1.0883634204077286e-2,1.0897812901770226e-2,1.091197133972889e-2,1.092610951795328e-2,1.09402274364434e-2,1.0954325095199245e-2,1.0968402494220817e-2,1.0982459633508114e-2,1.0996483374593675e-2,1.1010411345941723e-2,1.102431287329207e-2,1.1038187956644718e-2,1.1052036595999662e-2,1.1065858791356907e-2,1.1079654542716453e-2,1.1093423850078296e-2,1.110716671344244e-2,1.1120883132808882e-2,1.1134573108177625e-2,1.1148236639548666e-2,1.1161873726922006e-2,1.1175484370297646e-2,1.1189068569675586e-2,1.1202626325055826e-2,1.1216157636438361e-2,1.1229662503823203e-2,1.1243140927210338e-2,1.1256592906599775e-2,1.127001844199151e-2,1.1283417533385546e-2,1.1296790180781882e-2,1.1310136384180516e-2,1.132345614358145e-2,1.1336749458984682e-2,1.1350016330390214e-2,1.1363256757798045e-2,1.1376403808584817e-2,1.1389501704182431e-2,1.1402567169283237e-2,1.1415600203887233e-2,1.1428600807994417e-2,1.1441568981604791e-2,1.1454504724718357e-2,1.146740803733511e-2,1.1480278919455054e-2,1.149311737107819e-2,1.1505923392204513e-2,1.1518696982834028e-2,1.153143814296673e-2,1.1544146872602622e-2,1.1556823171741708e-2,1.1569467040383979e-2,1.1582078478529444e-2,1.1594657486178096e-2,1.1607204063329938e-2,1.1619718209984968e-2,1.1632199926143193e-2,1.1644649211804603e-2,1.1657066066969203e-2,1.1669450491636996e-2,1.1681802485807977e-2,1.1694122049482147e-2,1.170640918265951e-2,1.1718629363334537e-2,1.1730767995404371e-2,1.1742868473744138e-2,1.1754930798353843e-2,1.1766954969233481e-2,1.1778940986383052e-2,1.179088884980256e-2,1.1802798559491996e-2,1.181467011545137e-2,1.1826503517680678e-2,1.1838298766179919e-2,1.1850055860949093e-2,1.18617748019882e-2,1.1873455589297244e-2,1.1885098222876221e-2,1.1896702702725134e-2,1.1908269028843978e-2,1.1919797201232755e-2,1.193128721989147e-2,1.1942739084820117e-2,1.1954152796018698e-2,1.1965528353487213e-2,1.1976865757225662e-2,1.1988165007234044e-2,1.199942610351236e-2,1.2010649046060612e-2,1.2021833834878797e-2,1.2032975157057523e-2,1.2044008877132844e-2,1.2054999198523724e-2,1.2065946121230162e-2,1.2076849645252163e-2,1.2087709770589724e-2,1.2098526497242844e-2,1.2109299825211523e-2,1.2120029754495764e-2,1.2130716285095563e-2,1.2141359417010923e-2,1.2151959150241842e-2,1.2162515484788321e-2,1.2173028420650359e-2,1.218349795782796e-2,1.219392409632112e-2,1.2204306836129839e-2,1.2214646177254117e-2,1.2224942119693959e-2,1.2235194663449354e-2,1.2245403808520313e-2,1.2255569554906833e-2,1.2265691902608912e-2,1.2275770851626549e-2,1.228580640195975e-2,1.2295798553608506e-2,1.2305747306572827e-2,1.2315652660852706e-2,1.2325468691487285e-2,1.2335218968370667e-2,1.2344921262094386e-2,1.2354575572658438e-2,1.2364181900062832e-2,1.2373740244307563e-2,1.238325060539263e-2,1.2392712983318037e-2,1.2402127378083778e-2,1.2411493789689861e-2,1.2420812218136281e-2,1.2430082663423036e-2,1.243930512555013e-2,1.2448479604517565e-2,1.245760610032533e-2,1.2466684612973438e-2,1.2475715142461884e-2,1.2484697688790666e-2,1.2493632251959787e-2,1.2502518831969246e-2,1.251135742881904e-2,1.2520148042509175e-2,1.2528890673039646e-2,1.2537585320410452e-2,1.25462319846216e-2,1.2554830665673084e-2,1.2563381363564902e-2,1.2571865624750914e-2,1.2580265598278071e-2,1.2588613820948015e-2,1.259691029276074e-2,1.2605155013716243e-2,1.2613347983814534e-2,1.2621489203055607e-2,1.2629578671439462e-2,1.2637616388966098e-2,1.2645602355635522e-2,1.2653536571447722e-2,1.2661419036402707e-2,1.2669249750500478e-2,1.2677028713741026e-2,1.268475592612436e-2,1.2692431387650478e-2,1.2700055098319377e-2,1.2707627058131058e-2,1.2715147267085522e-2,1.2722615725182768e-2,1.2730032432422798e-2,1.273739738880561e-2,1.2744710594331207e-2,1.2751972048999582e-2,1.2759181752810744e-2,1.2766339705764686e-2,1.2773445907861412e-2,1.2780500359100921e-2,1.2787471964998407e-2,1.279438894096041e-2,1.2801251440938305e-2,1.2808059416991159e-2,1.2814812821178039e-2,1.2821511605558007e-2,1.2828155722190128e-2,1.2834745123133467e-2,1.284127976044709e-2,1.284775958619006e-2,1.2854184552421445e-2,1.2860554611200302e-2,1.2866869714585703e-2,1.2873129814636713e-2,1.2879334863412393e-2,1.2885484812971807e-2,1.2891579615374023e-2,1.2897619222678104e-2,1.2903603586943115e-2,1.2909532660228122e-2,1.291540639459219e-2,1.2921224742094378e-2,1.292698765479376e-2,1.2932695084749396e-2,1.293834698402035e-2,1.2943943304665683e-2,1.2949483998744465e-2,1.2954969018315764e-2,1.2960398315438638e-2,1.2965771842172154e-2,1.2971089550575379e-2,1.2976351392707372e-2,1.2981557320627207e-2,1.2986707286393938e-2,1.2991801242066638e-2,1.2996839139704367e-2,1.3001820931366192e-2,1.3006746569111176e-2,1.3011616004998386e-2,1.3016429191086885e-2,1.3021186079435738e-2,1.3025883570701316e-2,1.3030522747185977e-2,1.3035105136178227e-2,1.3039630681690985e-2,1.3044099327737172e-2,1.3048511018329713e-2,1.305286569748153e-2,1.3057163309205541e-2,1.306140379751467e-2,1.306558710642184e-2,1.3069713179939971e-2,1.3073781962081987e-2,1.3077793396860809e-2,1.308174742828936e-2,1.3085644000380559e-2,1.3089483057147333e-2,1.3093264542602593e-2,1.3096988400759277e-2,1.3100654575630293e-2,1.310426301122857e-2,1.3107813651567029e-2,1.3111306440658591e-2,1.3114741322516173e-2,1.3118118241152709e-2,1.312143714058111e-2,1.3124697964814303e-2,1.3127900657865206e-2,1.3131045163746748e-2,1.3134131426471842e-2,1.3137159390053417e-2,1.3140128998504391e-2,1.3143040195837688e-2,1.314589292606623e-2,1.3148687133202936e-2,1.3151422761260727e-2,1.3154099754252531e-2,1.3156718056191266e-2,1.3159277611089858e-2,1.3161778362961224e-2,1.3164220255818286e-2,1.3166603233673968e-2,1.3168935699886598e-2,1.3171229530696554e-2,1.317346631752437e-2,1.3175646052190022e-2,1.3177768726513482e-2,1.3179834332314733e-2,1.3181842861413738e-2,1.3183794305630476e-2,1.3185688656784926e-2,1.3187525906697048e-2,1.3189306047186829e-2,1.3191029070074236e-2,1.3192694967179244e-2,1.319430373032183e-2,1.3195855351321967e-2,1.3197349821999629e-2,1.3198787134174788e-2,1.3200167279667413e-2,1.3201490250297493e-2,1.3202756037884986e-2,1.3203964634249875e-2,1.3205116031212133e-2,1.320621022059173e-2,1.3207247194208642e-2,1.3208226943882847e-2,1.3209149461434316e-2,1.321001473868302e-2,1.3210822767448935e-2,1.3211573539552034e-2,1.3212267046812292e-2,1.3212903281049689e-2,1.321348223408419e-2,1.321400389773577e-2,1.3214468263824407e-2,1.3214875324170074e-2,1.3215225070592742e-2,1.3215517494912387e-2,1.3215752588948986e-2,1.3215930344522505e-2,1.3216050753452923e-2,1.3216113807560218e-2,1.3216119498664356e-2,1.3216104421979347e-2,1.3216036004983656e-2,1.321591298810569e-2,1.3215735427534975e-2,1.321550337946103e-2,1.3215216900073377e-2,1.3214876045561534e-2,1.3214480872115023e-2,1.3214031435923366e-2,1.3213527793176085e-2,1.3212970000062696e-2,1.3212358112772719e-2,1.3211692187495683e-2,1.32109722804211e-2,1.3210198447738495e-2,1.320937074563739e-2,1.3208489230307303e-2,1.3207553957937754e-2,1.3206564984718267e-2,1.3205522366838363e-2,1.3204426160487557e-2,1.3203276421855373e-2,1.3202073207131336e-2,1.3200816572504962e-2,1.319950657416577e-2,1.319814326830329e-2,1.319672671110703e-2,1.319525695876652e-2,1.3193734067471275e-2,1.3192158093410821e-2,1.3190529092774676e-2,1.3188847121752358e-2,1.3187112236533393e-2,1.31853244933073e-2,1.3183483948263597e-2,1.3181590657591807e-2,1.3179644677481452e-2,1.3177646064122053e-2,1.317559487370313e-2,1.3173491162414197e-2,1.3171334986444782e-2,1.3169146480754807e-2,1.316691976934217e-2,1.3164643145965113e-2,1.3162316722304808e-2,1.3159940610042428e-2,1.3157514920859141e-2,1.3155039766436116e-2,1.315251525845453e-2,1.3149941508595555e-2,1.3147318628540353e-2,1.3144646729970098e-2,1.3141925924565966e-2,1.3139156324009122e-2,1.3136338039980742e-2,1.313347118416199e-2,1.3130555868234046e-2,1.3127592203878073e-2,1.3124580302775246e-2,1.3121520276606733e-2,1.3118412237053708e-2,1.3115256295797344e-2,1.3112052564518804e-2,1.3108801154899263e-2,1.3105502178619896e-2,1.310215574736187e-2,1.3098761972806355e-2,1.3095320966634523e-2,1.3091832840527546e-2,1.3088297706166594e-2,1.3084715675232837e-2,1.3081086859407448e-2,1.3077411370371597e-2,1.3073689319806453e-2,1.306992081939319e-2,1.306610598081298e-2,1.3062244915746982e-2,1.3058337735876384e-2,1.3054384552882348e-2,1.305038547844605e-2,1.304634062424865e-2,1.304225010197133e-2,1.3038120499376943e-2,1.3033963358355752e-2,1.3029762609810496e-2,1.3025518405907353e-2,1.3021230898812509e-2,1.3016900240692153e-2,1.3012526583712467e-2,1.3008110080039636e-2,1.3003650881839848e-2,1.2999149141279292e-2,1.2994605010524147e-2,1.29900186417406e-2,1.2985390187094836e-2,1.2980719798753045e-2,1.2976007628881405e-2,1.2971253829646109e-2,1.2966458553213336e-2,1.2961621951749274e-2,1.2956744177420114e-2,1.2951825382392035e-2,1.2946865718831222e-2,1.2941865338903864e-2,1.2936824394776145e-2,1.2931743038614251e-2,1.2926621422584366e-2,1.2921459698852677e-2,1.291625801958537e-2,1.2911016536948629e-2,1.2905735403108642e-2,1.2900414770231588e-2,1.2895054790483657e-2,1.2889655616031037e-2,1.2884217181310909e-2,1.2878735919422877e-2,1.287321741377538e-2,1.2867662438171569e-2,1.2862070344905998e-2,1.2856441647268615e-2,1.2850776350881788e-2,1.284507445574552e-2,1.2839335961859804e-2,1.283356086922464e-2,1.2827749177840034e-2,1.282190088770598e-2,1.2816015998822481e-2,1.2810108005694461e-2,1.2804167809698742e-2,1.279819271632152e-2,1.2792182725562793e-2,1.2786137837422558e-2,1.2780058051900819e-2,1.2773943368997582e-2,1.2767793788712834e-2,1.2761609311046581e-2,1.2755389935998828e-2,1.2749135663569564e-2,1.27428464937588e-2,1.2736522426566529e-2,1.2730163461992756e-2,1.2723769600037476e-2,1.2717340840700688e-2,1.2710877183982401e-2,1.2704378629882607e-2,1.2697857514082405e-2,1.2691318854987371e-2,1.2684748227443596e-2,1.267814563145108e-2,1.2671511067009825e-2,1.266484453411983e-2,1.2658146032781098e-2,1.265141556299362e-2,1.2644653124757406e-2,1.2637858718072447e-2,1.263103234293875e-2,1.2624173999356315e-2,1.2617283687325138e-2,1.261036140684522e-2,1.2603407157916562e-2,1.2596420940539164e-2,1.2589402754713024e-2,1.2582352600438147e-2,1.2575272611119093e-2,1.256819129981742e-2,1.2561081379299795e-2,1.2553942849566208e-2,1.254677571061666e-2,1.2539579962451159e-2,1.25323556050697e-2,1.2525102638472278e-2,1.2517821062658904e-2,1.2510510877629565e-2,1.2503172083384275e-2,1.2495804679923023e-2,1.2488408667245815e-2,1.2480984045352646e-2,1.2473530814243522e-2,1.246604897391844e-2,1.2458538524377397e-2,1.2450999465620397e-2,1.244343179764744e-2,1.2435864200594973e-2,1.2428284923405815e-2,1.242068190140119e-2,1.2413055201364103e-2,1.2405404890077585e-2,1.239773103432465e-2,1.2390033700888321e-2,1.2382312956551615e-2,1.2374568868097548e-2,1.2366801502309142e-2,1.2359010925969421e-2,1.2351197205861393e-2,1.234336040876809e-2,1.2335500601472519e-2,1.2327617850757708e-2,1.2319712223406677e-2,1.231178378620244e-2,1.2303832605928013e-2,1.2295858749366426e-2,1.2287862283300689e-2,1.2279843274513825e-2,1.2271801789788855e-2,1.2263737895908794e-2,1.2255651659656662e-2,1.224754314781548e-2,1.2239412427168268e-2,1.2231259564498045e-2,1.2223084626587825e-2,1.2214887680220632e-2,1.2206668792179489e-2,1.2198428029247407e-2,1.219016545820741e-2,1.2181881145842514e-2,1.2173575158935745e-2,1.2165247564270112e-2,1.2156898428628644e-2,1.2148527818794354e-2,1.2140139122912636e-2,1.213176622480795e-2,1.2123375224214642e-2,1.211496626988348e-2,1.210653951056524e-2,1.2098095095010695e-2,1.208963317197062e-2,1.208115389019579e-2,1.2072657398436975e-2,1.2064143845444951e-2,1.2055613379970494e-2,1.2047066150764377e-2,1.2038502306577376e-2,1.202992199616026e-2,1.2021325368263804e-2,1.2012712571638788e-2,1.200408375503598e-2,1.1995439067206157e-2,1.198677865690009e-2,1.1978102672868555e-2,1.1969411263862325e-2,1.1960704578632178e-2,1.1951982765928886e-2,1.194324597450322e-2,1.1934494353105955e-2,1.1925728050487867e-2,1.1916947215399728e-2,1.1908151996592314e-2,1.18993425428164e-2,1.1890519002822756e-2,1.188168152536216e-2,1.187283025918538e-2,1.18639653530432e-2,1.1855086955686385e-2,1.1846195215865711e-2,1.1837290282331955e-2,1.1828372303835892e-2,1.1819441429128292e-2,1.1810504277048451e-2,1.1801562298830105e-2,1.1792608964797916e-2,1.1783644451696187e-2,1.1774668936269194e-2,1.176568259526124e-2,1.1756685605416607e-2,1.1747678143479592e-2,1.1738660386194484e-2,1.1729632510305572e-2,1.1720594692557151e-2,1.1711547109693509e-2,1.170248993845894e-2,1.1693423355597733e-2,1.168434753785418e-2,1.1675262661972573e-2,1.1666168904697198e-2,1.1657066442772354e-2,1.1647955452942324e-2,1.1638836111951404e-2,1.1629708596543888e-2,1.1620573083464057e-2,1.1611429749456212e-2,1.1602278771264638e-2,1.1593120325633628e-2,1.1583954589307473e-2,1.1574781739030468e-2,1.1565601951546897e-2,1.1556415403601056e-2,1.1547222271937232e-2,1.1538022733299722e-2,1.152881696443281e-2,1.1519605142080794e-2,1.1510387442987961e-2,1.1501164043898603e-2,1.1491935121557013e-2,1.1482700852707476e-2,1.1473461414094287e-2,1.1464214855375191e-2,1.14549630007986e-2,1.14457063103349e-2,1.1436444955754957e-2,1.1427179108829632e-2,1.1417908941329788e-2,1.1408634625026276e-2,1.1399356331689967e-2,1.1390074233091716e-2,1.1380788501002383e-2,1.1371499307192836e-2,1.1362206823433928e-2,1.135291122149652e-2,1.1343612673151473e-2,1.133431135016965e-2,1.132500742432191e-2,1.1315701067379117e-2,1.1306392451112125e-2,1.12970817472918e-2,1.1287769127688998e-2,1.1278454764074585e-2,1.1269138828219416e-2,1.1259821491894357e-2,1.1250502926870262e-2,1.1241183304917997e-2,1.1231862797808422e-2,1.1222541577312397e-2,1.1213219815200778e-2,1.1203897683244434e-2,1.1194575353214217e-2,1.1185252996880996e-2,1.1175930786015626e-2,1.1166608892388965e-2,1.1157287487771882e-2,1.1147966743935232e-2,1.1138646832649873e-2,1.1129327925686671e-2,1.1120007757457893e-2,1.1110681952499533e-2,1.1101356935664773e-2,1.109203285990817e-2,1.1082709878184284e-2,1.1073388143447672e-2,1.1064067808652895e-2,1.105474902675451e-2,1.1045431950707072e-2,1.1036116733465148e-2,1.1026803527983292e-2,1.1017492487216063e-2,1.100818376411802e-2,1.0998877511643723e-2,1.098957388274773e-2,1.09802730303846e-2,1.097097510750889e-2,1.0961680267075162e-2,1.0952388662037975e-2,1.0943100445351881e-2,1.0933815769971447e-2,1.0924534788851229e-2,1.0915257654945784e-2,1.0905984521209675e-2,1.0896715540597455e-2,1.0887450866063688e-2,1.087819065056293e-2,1.0868935047049737e-2,1.0859684208478678e-2,1.08504382878043e-2,1.0841197437981169e-2,1.0831961811963843e-2,1.0822731562706878e-2,1.0813506843164834e-2,1.080428780629227e-2,1.0795074605043746e-2,1.0785867392373819e-2,1.077666632123705e-2,1.0767464356484603e-2,1.0758264542239333e-2,1.074907045426019e-2,1.0739882223243274e-2,1.0730699979884694e-2,1.072152385488055e-2,1.0712353978926944e-2,1.0703190482719983e-2,1.0694033496955772e-2,1.0684883152330408e-2,1.0675739579540001e-2,1.0666602909280653e-2,1.0657473272248466e-2,1.0648350799139545e-2,1.0639235620649997e-2,1.0630127867475919e-2,1.0621027670313421e-2,1.06119351598586e-2,1.0602850466807565e-2,1.0593773721856417e-2,1.0584705055701261e-2,1.0575644599038203e-2,1.056659248256334e-2,1.0557548836972784e-2,1.054851379296263e-2,1.0539487481228989e-2,1.053047003246796e-2,1.052146157737565e-2,1.0512462246648159e-2,1.0503472170981595e-2,1.0494491481072057e-2,1.0485520307615652e-2,1.0476558781308484e-2,1.0467607032846653e-2,1.0458665192926268e-2,1.0449733392243428e-2,1.044081176149424e-2,1.0431899789638448e-2,1.042298820788503e-2,1.041408634979675e-2,1.0405194324388394e-2,1.039631224067475e-2,1.03874402076706e-2,1.0378578334390728e-2,1.0369726729849923e-2,1.0360885503062967e-2,1.0352054763044644e-2,1.0343234618809741e-2,1.033442517937304e-2,1.032562655374933e-2,1.0316838850953395e-2,1.0308062180000016e-2,1.0299303634055922e-2,1.029056113877399e-2,1.0281829359177706e-2,1.0273110026984767e-2,1.0264403548743644e-2,1.0255708451488632e-2,1.0247024735219736e-2,1.0238352399936953e-2,1.0229691445640282e-2,1.0221041872329728e-2,1.0212403680005285e-2,1.0203776868666957e-2,1.0195161438314742e-2,1.0186569885272913e-2,1.0177992023472507e-2,1.0169426660543332e-2,1.0160873796485385e-2,1.0152333431298666e-2,1.0143805564983179e-2,1.013529019753892e-2,1.0126787328965887e-2,1.0118296959264085e-2,1.0109819088433515e-2,1.0101353716474172e-2,1.0092900843386059e-2,1.0084460469169174e-2,1.0076032593823517e-2,1.0067617217349093e-2,1.0059214339745895e-2,1.0050823961013927e-2,1.0042446081153188e-2,1.003408070016368e-2,1.0025727818045399e-2,1.0017387434798346e-2,1.0009059550422524e-2,1.0000744164917932e-2,9.992445630656346e-3,9.984174456270827e-3,9.975917308793283e-3,9.967674188223712e-3,9.959445094562112e-3,9.951230027808483e-3,9.94302898796283e-3,9.934841975025149e-3,9.926668988995437e-3,9.918510029873701e-3,9.910365097659937e-3,9.902234192354144e-3,9.894117313956325e-3,9.886014462466477e-3,9.877925637884602e-3,9.869850840210699e-3,9.86179006944477e-3,9.853743325586813e-3,9.845710608636827e-3,9.837691918594816e-3,9.829687255460774e-3,9.821696619234706e-3,9.813720009916614e-3,9.80575742750649e-3,9.797819212595768e-3,9.78990410089217e-3,9.78200452097588e-3,9.774120472846893e-3,9.766251956505208e-3,9.75839897195083e-3,9.750561519183756e-3,9.742739598203987e-3,9.734933209011523e-3,9.727142351606363e-3,9.719367025988508e-3,9.711607232157958e-3,9.703862970114713e-3,9.696134239858772e-3,9.688421041390135e-3,9.680723374708804e-3,9.673041239814778e-3,9.665374636708053e-3,9.657723565388637e-3,9.650088025856523e-3,9.642468018111717e-3,9.634863542154211e-3,9.627274597984013e-3,9.61970118560112e-3,9.612155324274993e-3,9.604627628898429e-3,9.597116791803549e-3,9.589622837662525e-3,9.58214579114752e-3,9.574685676930702e-3,9.56724251968424e-3,9.559816344080301e-3,9.552407174791054e-3,9.545015036488665e-3,9.537639953845302e-3,9.53028195153313e-3,9.522941054224321e-3,9.51561728659104e-3,9.508310673305456e-3,9.501021239039736e-3,9.493749008466047e-3,9.486494006256558e-3,9.479256257083433e-3,9.472035785618843e-3],"type":"Param","unit":"dimensionless","ref":"https://githealth.io/om-pharma/broncho-vaxom/Knowledge%20Model%20Documentation/Final/Vpop.md#submodel-cm-objectives"},{"extraInfo":[],"compressed":true,"size":17285,"scale":null,"molarMass":null,"id":"lymphFlowBrain","vals":1.3126409293320858,"type":"Param","unit":"milliliter / minute","ref":"https://githealth.io/asrt-iV3X-74QM"},{"extraInfo":[],"compressed":true,"size":17285,"scale":null,"molarMass":null,"id":"phaseAngleNonChina","vals":0.274,"type":"Param","unit":"dimensionless","ref":"https://githealth.io/om-pharma/broncho-vaxom/Knowledge%20Model%20Documentation/Final/Vpop.md#calibration"},{"extraInfo":[],"compressed":true,"size":17285,"scale":null,"molarMass":null,"id":"fLengthDuodenumHuman","vals":8.0e-2,"type":"Param","unit":"dimensionless","ref":"https://githealth.io/asrt-uJAR-bvxR"},{"extraInfo":[],"compressed":true,"size":17285,"scale":1.0000000000000002e-6,"molarMass":null,"id":"Venous.bPAns","vals":0,"type":"Var","unit":"substance_count / microliter","ref":"https://githealth.io/om-pharma/broncho-vaxom/Knowledge%20Model%20Documentation/Final/GALT.md#initial-condition-of-variables"},{"extraInfo":[],"compressed":false,"size":17285,"scale":1,"molarMass":null,"id":"popdensComp.sPopRV","vals":[0.7157463755308727,0.7157463755308727,0.7158012746741598,0.7158562076584662,0.7159111734825637,0.7159661768214304,0.7160212143617356,0.7160762857044234,0.7161313908494938,0.7161865297969469,0.7162417025467824,0.7162969090990006,0.7163521494536013,0.7164074236105846,0.7164627328547656,0.7165180814185178,0.7165734643731043,0.7166288817185249,0.7166843334547798,0.7167398195818689,0.7167953400997923,0.7168508950085498,0.7169064843081416,0.7169621079985676,0.7170177660798279,0.7170734585519224,0.717129185414851,0.717184946668614,0.7172407423132111,0.7172965723486425,0.7173524367749081,0.7174083355920079,0.717464268799942,0.7175202363987102,0.7175762383883127,0.7176322747687495,0.717688348410697,0.7177444599604913,0.717800606440653,0.7178567878511821,0.7179130041920786,0.7179692554633426,0.7180255416649739,0.7180818627969725,0.7181382188593386,0.7181946098520722,0.718251035775173,0.7183074966286412,0.718363992412477,0.71842052312668,0.7184770887712505,0.7185336893461883,0.7185903248514935,0.7186469952871662,0.7187037006532062,0.7187604409496137,0.7188172161763885,0.7188740263335307,0.7189308755515307,0.7189877614335893,0.719044682729882,0.7191016394404083,0.7191586315651685,0.7192156591041623,0.7192727220573901,0.7193298204248516,0.719386954206547,0.7194441234024761,0.719501328012639,0.7195585680370357,0.7196158434756662,0.7196731543285305,0.7197305005956286,0.7197878822769604,0.7198452993725262,0.7199027518823257,0.7199602398063589,0.7200177631446261,0.720075321897127,0.7201329162084797,0.7201905496458885,0.7202482189008047,0.7203059239814321,0.7203636648959745,0.7204214416526353,0.7204792542596185,0.7205371027251274,0.7205949870573657,0.7206529072645372,0.7207108633548455,0.7207688553364942,0.7208268832176868,0.7208849470066273,0.7209430467115191,0.7210011823405659,0.7210593539019714,0.7211175614039391,0.7211758048546728,0.7212340842623761,0.7212923996352526,0.721350750981506,0.7214091383093401,0.7214675616269581,0.7215260209425641,0.7215845162643616,0.7216430476005542,0.7217016149593456,0.7217602183489393,0.7218188577775392,0.7218775332533487,0.7219362447845716,0.7219949923794116,0.7220537760460721,0.7221125957927571,0.7221714529120911,0.7222303474278032,0.7222892782632101,0.7223482454324828,0.722407248949792,0.722466288829309,0.7225253650852044,0.7225844777316495,0.722643626782815,0.7227028122528719,0.7227620341559913,0.722821292506344,0.722880587318101,0.7229399186054333,0.7229992863825118,0.7230586906635075,0.7231181314625912,0.7231776087939341,0.723237122671707,0.7232966731100808,0.7233562601232267,0.7234158837253155,0.723475543930518,0.7235352407530055,0.7235949742069486,0.7236547443065184,0.723714551065886,0.7237743944992222,0.7238342746206979,0.7238941914444842,0.723954144984752,0.7240141352556723,0.7240741622714159,0.7241342260461539,0.7241943265693717,0.7242544626315691,0.7243146353863106,0.7243748448446998,0.7244350910178413,0.724495373916839,0.7245556935527973,0.7246160499368199,0.7246764430800113,0.7247368729934757,0.724797339688317,0.7248578431756396,0.7249183834665475,0.7249789605721447,0.7250395745035356,0.7251002252718244,0.725160912888115,0.7252216373635118,0.7252823996086497,0.7253432029661212,0.7254040417224139,0.7254649170247306,0.7255258320017851,0.7255867832843488,0.7256477708724217,0.7257087947660038,0.7257698549650952,0.7258309514696957,0.7258920842798054,0.7259532533954244,0.7260144588165525,0.7260757005431898,0.7261369810805879,0.7261982990040062,0.726259653489823,0.7263210445380385,0.7263824721486524,0.7264439363216649,0.726505437057076,0.7265669743548857,0.7266285482150939,0.7266901586377007,0.726751805622706,0.7268134891701099,0.7268752092799123,0.7269369659521133,0.7269987591867129,0.7270605889837111,0.7271224553431077,0.7271843582649029,0.7272462977490968,0.7273082737956891,0.72737028640468,0.7274323355760695,0.7274944213098575,0.7275565436060442,0.7276187024646293,0.7276808977037437,0.7277431290877672,0.7278053969898975,0.727867701410135,0.7279300423484794,0.7279924198049308,0.7280548337794892,0.7281172842721546,0.728179771282927,0.7282422948118064,0.7283048548587928,0.7283674514238861,0.7284300845070865,0.7284927541083939,0.7285554602278083,0.7286182028653296,0.7286809820209579,0.7287437976946932,0.7288066498865357,0.728869538596485,0.7289324638245412,0.7289954255707045,0.7290584238349749,0.7291214586173522,0.7291845299178364,0.7292476377364278,0.7293107792287082,0.7293739566681182,0.729437170383509,0.7295004203748806,0.7295637066422331,0.7296270291855664,0.7296903880048805,0.7297537831001755,0.7298172144714513,0.7298806821187079,0.7299441860419454,0.7300077262411637,0.7300713027163629,0.7301349154675428,0.7301985644947037,0.7302622497978454,0.7303259713769678,0.7303897292320711,0.7304535233631553,0.7305173537702202,0.730581220453266,0.7306451234122927,0.7307090626473002,0.7307730381582885,0.7308370499452577,0.7309010955274038,0.7309651742465587,0.7310292888308795,0.7310934392803662,0.7311576255950186,0.731221847774837,0.7312861058198212,0.7313503997299713,0.7314147295052872,0.731479095145769,0.7315434966514166,0.7316079340222301,0.7316724072582095,0.7317369163593546,0.7318014613256657,0.7318660421571426,0.7319306588537853,0.7319953114155938,0.7320599998425683,0.7321247241347086,0.7321894842920147,0.7322542803144867,0.7323191122021245,0.7323839799549283,0.7324488835728978,0.732513822763216,0.7325787905246329,0.7326437935787635,0.7327088319256079,0.732773905565166,0.7328390144974377,0.7329041587224231,0.7329693382401223,0.7330345530505351,0.7330998031536616,0.7331650885495019,0.7332304092380558,0.7332957652193235,0.7333611564933048,0.7334265830599999,0.7334920449194086,0.733557542071531,0.7336230745163672,0.733688642253917,0.7337542452841805,0.7338198836071578,0.7338855572228487,0.7339512661312533,0.7340170103323717,0.7340827898262037,0.7341486046127493,0.7342144498607783,0.7342803267815712,0.7343462382633025,0.7344121842930892,0.7344781648580483,0.7345441799452966,0.7346102295419511,0.7346763136351288,0.7347424322119465,0.7348085852595213,0.7348747727649699,0.7349409947154095,0.735007251097957,0.7350735418997292,0.735139867107843,0.7352062267094155,0.7352726206915635,0.735339049041404,0.7354055117460541,0.7354720087926304,0.73553854016825,0.73560510586003,0.7356717058550871,0.7357383401405383,0.7358050087035005,0.7358717115310908,0.7359384486104259,0.7360052199286229,0.7360720254727987,0.7361388652300703,0.7362057391875545,0.7362726473323683,0.7363395896516286,0.7364065661324525,0.7364735767619567,0.7365406215272583,0.7366077004154741,0.7366748134137212,0.7367419605091164,0.7368091416887768,0.7368763501540182,0.7369435879165978,0.7370108588944257,0.7370781630546651,0.7371455003644787,0.7372128707910293,0.7372802743014797,0.7373477108629928,0.7374151804427316,0.7374826830078587,0.7375502185255371,0.7376177869629297,0.7376853882871991,0.7377530224655084,0.7378206894650204,0.7378883892528979,0.7379561217963037,0.7380238870624007,0.7380916850183518,0.7381595156313198,0.7382273788684675,0.7382952746969579,0.7383632030839536,0.7384311639966177,0.7384991574021129,0.7385671832676021,0.7386352415602481,0.7387033322472139,0.738771455295662,0.7388396106727557,0.7389077983456576,0.7389760182815305,0.7390442704475374,0.739112554810841,0.7391808713386043,0.73924921999799,0.739317600756161,0.7393860135802803,0.7394544584375106,0.7395229352950146,0.7395914388696824,0.7396599708248798,0.7397285340489792,0.7397971284939389,0.7398657541117173,0.7399344108542728,0.7400030986735637,0.7400718175215484,0.7401405673501853,0.7402093481114327,0.7402781597572491,0.7403470022395927,0.7404158755104219,0.7404847795216951,0.7405537142253708,0.7406226795734071,0.7406916755177626,0.7407607020103956,0.7408297590032643,0.7408988464483273,0.7409679642975429,0.7410371125028694,0.7411062910162652,0.7411754997896887,0.7412447387750982,0.7413140079244521,0.7413833071897089,0.7414526365228268,0.7415219958757642,0.7415913852004794,0.7416608044489309,0.741730253573077,0.7417997325248762,0.7418692412562866,0.7419387797192668,0.742008347865775,0.7420779456477697,0.7421475730172092,0.7422172299260519,0.7422869163262562,0.7423566286723338,0.7424263681300417,0.7424961365196217,0.742565933783055,0.7426357598623233,0.742705614699408,0.7427754982362904,0.7428454104149522,0.7429153511773747,0.7429853204655396,0.7430553182214281,0.7431253443870218,0.7431953989043022,0.7432654817152509,0.743335592761849,0.7434057319860783,0.7434758993299202,0.7435460947353562,0.7436163181443676,0.743686569498936,0.7437568487410429,0.7438271558126697,0.7438974906557979,0.7439678532124091,0.7440382434244845,0.7441086612340059,0.7441791065829546,0.7442495794133119,0.7443200796670597,0.7443906072861791,0.7444611622126517,0.7445317443884589,0.7446023537555824,0.7446729902560034,0.7447436538317036,0.7448143444246643,0.744885061976867,0.7449558064302934,0.7450265777269246,0.7450973758087424,0.7451681978378137,0.7452390447856485,0.7453099180192609,0.7453808174728194,0.7454517430804921,0.7455226947764477,0.7455936724948544,0.7456646761698806,0.7457357057356948,0.7458067611264653,0.7458778422763604,0.7459489491195486,0.7460200815901982,0.7460912396224776,0.7461624231505551,0.7462336321085993,0.7463048664307784,0.7463761260512609,0.746447410904215,0.7465187209238092,0.7465900560442119,0.7466614161995915,0.7467328013241162,0.7468042113519546,0.7468756462172751,0.7469471058542458,0.7470185901970353,0.747090099179812,0.7471616327367441,0.7472331908020001,0.7473047733097483,0.7473763801941573,0.7474480113893953,0.7475196668296307,0.7475913464490318,0.7476630501817672,0.747734777962005,0.7478065297239138,0.747878305401662,0.7479501049294178,0.748021925452186,0.7480937680002108,0.7481656338789875,0.7482375230149595,0.7483094353345702,0.7483813707642627,0.7484533292304805,0.7485253106596668,0.7485973149782649,0.7486693421127181,0.7487413919894697,0.7488134645349629,0.7488855596756412,0.7489576773379478,0.749029817448326,0.749101979933219,0.7491741647190703,0.7492463717323229,0.7493186008994205,0.749390852146806,0.749463125400923,0.7495354205882145,0.7496077376351241,0.749680076468095,0.7497524370135703,0.7498248191979936,0.7498972229478079,0.7499696481894568,0.7500420948493834,0.7501145628540311,0.750187052129843,0.7502595626032627,0.7503320942007333,0.7504046468486981,0.7504772204736004,0.7505498150018836,0.7506224303599909,0.7506950664743656,0.750767723271451,0.7508404006776905,0.7509130957335614,0.7509858095631079,0.7510585452783135,0.7511313014025534,0.7512040767394867,0.7512768715756319,0.7513496857954157,0.7514225192972527,0.7514953720811427,0.7515682441470859,0.7516411354950823,0.7517140461251317,0.7517869760372343,0.7518599252313901,0.7519328937075991,0.7520058814658611,0.7520788783734164,0.7521518933248891,0.752224926622855,0.7522979782673141,0.7523710482582665,0.752444136595712,0.7525172432796506,0.7525903683100825,0.7526635116870076,0.7527366734104258,0.7528098534803374,0.7528830518967419,0.7529562686596397,0.7530295037690307,0.7531027572249149,0.7531760290272922,0.7532493191761628,0.7533226276715265,0.7533959545133834,0.7534692997017335,0.7535426632365768,0.7536160344151298,0.7536894155322023,0.7537628133741876,0.7538362279410858,0.753909659232897,0.753983107249621,0.754056571991258,0.7541300534578078,0.7542035516492707,0.7542770665656463,0.7543505982069348,0.7544241465731364,0.7544977116642507,0.7545712934802781,0.7546448920212182,0.7547185072870713,0.7547921392778373,0.7548657879935162,0.7549394534341081,0.7550131355996127,0.7550868344900303,0.755160545350316,0.7552342560264699,0.7553079815299125,0.755381721860644,0.7554554770186641,0.7555292470039731,0.7556030318165707,0.7556768314564573,0.7557506459236325,0.7558244752180964,0.7558983193398492,0.7559721782888906,0.7560460520652209,0.7561199406688399,0.7561938440997477,0.7562677623579441,0.7563416954434294,0.7564156433562035,0.7564896060962663,0.7565635836636178,0.7566375760582581,0.7567115832801872,0.7567855827082379,0.7568595909043533,0.7569336112361993,0.7570076436653831,0.7570816881535117,0.7571557446621924,0.7572298131530322,0.7573038935876383,0.7573779859276177,0.7574520901345777,0.7575262061701253,0.7576003339958678,0.7576744735734121,0.7577486248643654,0.757822787830335,0.7578969624329279,0.7579711486337511,0.758045346394412,0.7581195556765176,0.7581937764416748,0.7582680086514911,0.7583422522675735,0.7584165072515291,0.758490773564965,0.7585650511694882,0.7586393400267062,0.7587136400982258,0.7587879513456544,0.7588622737305988,0.7589366072146664,0.7590109517594642,0.7590853073265994,0.759159673877679,0.7592340513743103,0.7593084397781004,0.7593828390506562,0.7594572491535851,0.7595316700484941,0.7596061016969904,0.7596805440606811,0.7597549825220353,0.7598294204615106,0.7599038671600414,0.7599783225352598,0.7600527865047967,0.760127258986284,0.7602017398973528,0.760276229155635,0.7603507266787618,0.7604252323843649,0.7604997461900754,0.7605742680135252,0.7606487977723456,0.760723335384168,0.760797880766624,0.7608724338373452,0.7609469945139627,0.7610215627141084,0.7610961383554135,0.7611707213555094,0.761245311632028,0.7613199091026005,0.7613945136848583,0.7614691252964331,0.7615437438549563,0.7616183692780593,0.7616930014833736,0.7617676403885307,0.7618422859111622,0.7619169379688994,0.7619915964793739,0.7620662613602172,0.7621409325290606,0.7622156099035358,0.7622902934012741,0.7623649829399071,0.7624396784370663,0.7625143798103831,0.762589086977489,0.7626637998560154,0.7627385142576346,0.7628132255167456,0.7628879413136015,0.7629626615435608,0.7630373861019816,0.7631121148842219,0.7631868477856402,0.7632615847015943,0.7633363255274427,0.7634110701585435,0.7634858184902549,0.7635605704179349,0.7636353258369419,0.763710084642634,0.7637848467303695,0.7638596119955063,0.763934380333403,0.7640091516394174
[truncated: 7,763,335 more chars]
