# Supplementary material for: Modeling the disruption of respiratory disease clinical trials by non-pharmaceutical COVID-19 interventions
Source: Nat Commun. 2022 Apr 13;13:1980. doi: 10.1038/s41467-022-29534-8 (PMC9008035; doi:10.1038/s41467-022-29534-8)
Supplement: Supplementary file 4 — Source Data [file 41467_2022_29534_MOESM4_ESM.zip › SupplementaryFile/data/fig3b_raw.csv]

scenario	AB
Absent	3.1
Absent	2.24
Absent	1.8800000000000003
Absent	2.22
Absent	2.9400000000000004
Absent	1.66
Absent	2.28
Absent	2.7
Absent	1.44
Absent	1.9599999999999995
Absent	1.54
Absent	0.8399999999999999
Absent	2.42
Absent	2.3999999999999995
Absent	2.72
Absent	1.54
Absent	2.92
Absent	1.56
Absent	2.14
Absent	1.34
Absent	2.3
Absent	2.78
Absent	2.8600000000000003
Absent	2.0
Absent	2.06
Absent	3.02
Absent	1.82
Absent	2.16
Absent	2.36
Absent	2.4599999999999995
Absent	2.16
Absent	2.0
Absent	1.4600000000000004
Absent	2.38
Absent	2.26
Absent	2.0400000000000005
Absent	2.4799999999999995
Absent	2.14
Absent	1.7800000000000002
Absent	2.3600000000000003
Absent	2.12
Absent	1.2400000000000002
Absent	1.7999999999999998
Absent	1.8999999999999997
Absent	1.98
Absent	1.7599999999999998
Absent	1.36
Absent	3.5
Absent	2.66
Absent	2.72
Absent	3.08
Absent	2.3400000000000003
Absent	3.0
Absent	2.12
Absent	2.56
Absent	1.9799999999999995
Absent	3.18
Absent	2.4399999999999995
Absent	3.04
Absent	2.5000000000000004
Absent	2.4799999999999995
Absent	2.58
Absent	1.7000000000000002
Absent	2.76
Absent	1.8399999999999996
Absent	2.4200000000000004
Absent	2.4800000000000004
Absent	2.0200000000000005
Absent	1.4
Absent	1.4800000000000004
Absent	1.2400000000000002
Absent	1.36
Absent	2.44
Absent	2.14
Absent	1.8599999999999997
Absent	2.66
Absent	2.16
Absent	2.54
Absent	2.48
Absent	1.6
Absent	1.7599999999999998
Absent	2.0600000000000005
Absent	1.3400000000000003
Absent	2.04
Absent	1.8000000000000005
Absent	1.7400000000000002
Absent	2.28
Absent	1.62
Absent	2.5200000000000005
Absent	1.7400000000000002
Absent	1.1999999999999995
Absent	2.36
Absent	1.36
Absent	2.36
Absent	1.64
Absent	2.0
Absent	2.1000000000000005
Absent	2.26
Absent	2.3800000000000003
Absent	2.8200000000000003
Mild	1.38
Mild	1.34
Mild	2.14
Mild	1.12
Mild	2.02
Mild	0.9400000000000004
Mild	1.9199999999999997
Mild	1.8200000000000005
Mild	1.2799999999999998
Mild	1.36
Mild	2.12
Mild	1.14
Mild	1.6999999999999995
Mild	1.44
Mild	1.7200000000000002
Mild	1.02
Mild	1.8799999999999997
Mild	1.98
Mild	1.7999999999999998
Mild	1.34
Mild	1.6799999999999995
Mild	1.52
Mild	1.9200000000000004
Mild	1.42
Mild	1.2999999999999998
Mild	1.7799999999999998
Mild	1.4199999999999997
Mild	1.4599999999999995
Mild	1.7399999999999998
Mild	2.26
Mild	1.46
Mild	1.4200000000000004
Mild	2.02
Mild	1.84
Mild	1.2200000000000002
Mild	2.14
Mild	1.2999999999999998
Mild	1.1999999999999995
Mild	1.2999999999999998
Mild	1.86
Mild	1.46
Mild	1.5799999999999996
Mild	1.9400000000000004
Mild	0.8999999999999999
Mild	1.04
Mild	1.7999999999999998
Mild	1.58
Mild	1.9599999999999995
Mild	1.7399999999999998
Mild	1.2799999999999998
Mild	1.3199999999999998
Mild	1.8199999999999996
Mild	1.7999999999999998
Mild	1.4400000000000004
Mild	1.44
Mild	1.7199999999999998
Mild	0.8399999999999999
Mild	2.18
Mild	1.7799999999999998
Mild	1.46
Mild	1.56
Mild	1.2399999999999998
Mild	1.62
Mild	1.86
Mild	1.3799999999999994
Mild	1.46
Mild	1.3200000000000005
Mild	1.1800000000000002
Mild	1.9399999999999995
Mild	2.02
Mild	0.8799999999999999
Mild	2.28
Mild	1.56
Mild	1.2000000000000002
Mild	1.6800000000000002
Mild	1.3199999999999998
Mild	1.2399999999999998
Mild	1.8600000000000003
Mild	1.2799999999999998
Mild	1.8800000000000003
Mild	1.94
Mild	2.02
Mild	1.9
Mild	1.0
Mild	1.6399999999999997
Mild	1.06
Mild	0.4199999999999999
Mild	1.1999999999999995
Mild	1.42
Mild	1.1799999999999995
Mild	1.6999999999999995
Mild	1.94
Mild	1.36
Mild	1.5200000000000005
Mild	1.44
Mild	1.2000000000000002
Mild	1.96
Mild	1.36
Mild	1.7199999999999998
Mild	2.3200000000000003
Medium	0.8199999999999998
Medium	1.14
Medium	1.16
Medium	0.3799999999999999
Medium	0.6799999999999999
Medium	0.9799999999999998
Medium	0.52
Medium	0.6799999999999997
Medium	1.12
Medium	1.26
Medium	1.02
Medium	0.8599999999999999
Medium	1.0
Medium	0.78
Medium	1.2000000000000002
Medium	0.7600000000000002
Medium	0.74
Medium	0.8800000000000001
Medium	0.96
Medium	0.4000000000000001
Medium	0.3599999999999999
Medium	1.7599999999999998
Medium	1.2199999999999998
Medium	0.8799999999999999
Medium	0.26000000000000023
Medium	0.8999999999999997
Medium	0.8400000000000003
Medium	0.72
Medium	0.8400000000000001
Medium	1.16
Medium	0.9000000000000001
Medium	0.1399999999999999
Medium	0.7800000000000002
Medium	1.0799999999999998
Medium	0.8399999999999999
Medium	0.8400000000000001
Medium	1.12
Medium	1.1
Medium	1.1
Medium	0.6800000000000002
Medium	1.28
Medium	0.8799999999999999
Medium	0.6200000000000001
Medium	0.8999999999999999
Medium	0.8
Medium	0.8799999999999999
Medium	1.3
Medium	1.16
Medium	0.3600000000000001
Medium	0.8200000000000003
Medium	0.92
Medium	0.7200000000000002
Medium	1.2
Medium	0.6600000000000001
Medium	0.7600000000000002
Medium	1.1
Medium	0.6400000000000001
Medium	0.8599999999999999
Medium	0.6400000000000001
Medium	0.7600000000000002
Medium	1.28
Medium	0.3799999999999999
Medium	1.1
Medium	0.74
Medium	0.7
Medium	0.6399999999999999
Medium	1.2599999999999998
Medium	0.8799999999999999
Medium	0.5999999999999999
Medium	0.9599999999999996
Medium	0.8399999999999999
Medium	0.8400000000000001
Medium	0.7400000000000002
Medium	0.8400000000000001
Medium	0.74
Medium	0.94
Medium	1.16
Medium	0.9400000000000002
Medium	0.9599999999999996
Medium	1.0200000000000002
Medium	1.22
Medium	0.6599999999999999
Medium	1.04
Medium	0.76
Medium	1.4
Medium	0.5400000000000003
Medium	1.16
Medium	0.44
Medium	0.5800000000000001
Medium	0.8799999999999999
Medium	0.7799999999999998
Medium	0.96
Medium	0.56
Medium	0.7000000000000002
Medium	0.4600000000000002
Medium	0.7400000000000002
Medium	1.0
Medium	1.0599999999999998
Medium	0.7800000000000002
Medium	1.12
Strong	0.34
Strong	0.3600000000000001
Strong	0.34
Strong	0.38
Strong	0.020000000000000014
Strong	0.12000000000000005
Strong	0.4400000000000001
Strong	0.06000000000000005
Strong	0.34
Strong	0.020000000000000014
Strong	0.4199999999999999
Strong	0.15999999999999992
Strong	0.44
Strong	0.22
Strong	0.22
Strong	0.26
Strong	0.2
Strong	0.28
Strong	0.54
Strong	0.31999999999999995
Strong	0.7
Strong	0.38
Strong	0.26
Strong	0.5
Strong	0.42
Strong	0.03999999999999998
Strong	0.31999999999999995
Strong	0.0
Strong	0.2799999999999999
Strong	0.52
Strong	0.22
Strong	0.30000000000000004
Strong	0.31999999999999995
Strong	0.4
Strong	0.22
Strong	0.56
Strong	0.07999999999999996
Strong	0.1399999999999999
Strong	0.34
Strong	0.38
Strong	0.24
Strong	0.42
Strong	0.22
Strong	0.31999999999999995
Strong	0.34
Strong	0.2
Strong	0.18
Strong	0.4
Strong	0.4800000000000001
Strong	-0.06000000000000005
Strong	0.16000000000000006
Strong	0.22
Strong	0.24
Strong	-0.17999999999999994
Strong	0.3799999999999999
Strong	0.18000000000000005
Strong	0.18000000000000005
Strong	0.28
Strong	0.28
Strong	0.18000000000000005
Strong	0.64
Strong	0.36
Strong	0.12
Strong	0.28
Strong	0.30000000000000004
Strong	0.38
Strong	0.36
Strong	0.42
Strong	0.2799999999999999
Strong	0.17999999999999994
Strong	0.24
Strong	0.1399999999999999
Strong	0.7999999999999998
Strong	0.22
Strong	0.36
Strong	0.29999999999999993
Strong	0.32
Strong	0.28
Strong	0.31999999999999995
Strong	0.2
Strong	0.5
Strong	0.2
Strong	0.5
Strong	0.44
Strong	0.09999999999999998
Strong	0.17999999999999994
Strong	0.22
Strong	0.28
Strong	0.4
Strong	0.17999999999999994
Strong	0.28
Strong	0.4
Strong	0.6200000000000001
Strong	-0.01999999999999991
Strong	-0.1399999999999999
Strong	0.38
Strong	0.34
Strong	0.34
Strong	0.24
Strong	0.09999999999999998
