# Supplementary material for: Modeling the disruption of respiratory disease clinical trials by non-pharmaceutical COVID-19 interventions
Source: Nat Commun. 2022 Apr 13;13:1980. doi: 10.1038/s41467-022-29534-8 (PMC9008035; doi:10.1038/s41467-022-29534-8)
Supplement: Supplementary file 4 — Source Data [file 41467_2022_29534_MOESM4_ESM.zip › SupplementaryFile/source/mappingSource_-_Text.xlsx]

## Sheet: RTI
Latex name (Text and Table in Supplementary information)	Model name (Implementation in the Model Source)
$E_h$	RTT.hEC
$V$	RTT.virus
$E_i$	RTT.iEC
$L$	RTT.tCL
$Ig$	RTT.ig
$Ig_A$	RTT.proInfCyt
$n_i$	kLystCL
$d_h$	dHEC
$d_i$	dIEC
$p_h$	rRegen
$d_v$	dVirus
$k_{Inf}$	kInfect
$v_f$	virulenceFactorEff
$c$	thresholdNaturalClearance
$p_c$	vMaxProInf
$K_c$	ec50ProInf
$d_c$	dProInfCyt
$p_v$	rVirus
$p_ig$	pIgRef
$d_ig$	deathIg
$S$	imStatus
$K_v$	kMVirus
$p_M$	vTrt
$K_M$	kMTrt
$n_v$	nIgVirus
$p_L$	atCLRef
$d_L$	dtCL
$\bar{E_h}$	concEC
$d_{Ig_A}$	digAns

## Sheet: GALT
	Variables		Parameters
	Latex name (Supp)	Model name (implementation)	Latex name (Supp)	Model name (implementation)
Peyer's patches	$D$	PP<organ>.dC	$E_O$	adC
	$O$	PP<organ>.OM85	$K_O$	kdC
	$M_p$	PP<organ>.iMLp	$h$	hdC
	$M$	PP<organ>.iML	$d_D$	ddC
	$B_L$	PP<organ>.bLA	$E_{M_p}$	aiMLp
	$B_P$	PP<organ>.bPAns	$K_{M_p}$	kiMLp
	$T_r$	PP<organ>.tReg	$\alpha$	piMLp
			$d_{M_p}$	diMLp
			$L_{PP}$	m1<cell>
			$\sigma_{PP}$	sigmaPP
			$E_{B_L}$	abLA
			$K_{B_L}$	kbLA
			$\beta$	bToP
			$d_{B_L}$	dbLA
			$E_{B_P}$	bToPdC
			$K_{B_P}$	kBPAns
			$d_{B_P}$	dbPAns
			$E_{T_r}$	atReg
			$K_{T_r}$	ktReg
			$d_{T_r}$	dtReg
Respiratory tract tissue	$M$	RTT.iML	$L$	m1<cell>
	$B_P$	RTT.bPAns	$\sigma_V$	sigmaV
	$T_r$	RTT.Treg	$S$
	$Ig_A$	RTT.igAns	$\gamma$	pigAns
			$p_{Ig_A}$	pigAnsbasal
			$d_{Ig_A}$	digAns

## Sheet: SIRS
Latex name (Supp)	Model name (implementation)
$N$	pop
$S$	popdensComp.sPop
$I$	popdensComp.iPop
$R$	popdensComp.rPop
$S_{RSV}$	popdensComp.sPopRSV
$I_{RSV}$	popdensComp.iPopRSV
$R_{RSV}$	popdensComp.rPopRSV
$S_{HRV}$	popdensComp.sPopRV
$I_{HRV}$	popdensComp.iPopRV
$R_{HRV}$	popdensComp.rPopRV
$S_{IV}$	popdensComp.sPopIV
$I_{IV}$	popdensComp.iPopIV
$R_{IV}$	popdensComp.rPopIV
$\beta_{RSV}$	betaRSV
$\beta_{HRV}$	betaRV
$\beta_{IV}$	betaIV
$\beta_{0, RSV}$	b0CHrsv, b0USrsv, b0EUrsv
$\beta_{0, HRV}$	b0CHrhinovirus, b0USrhinovirus, b0EUrhinovirus
$\beta_{0, IV}$	b0CHinfluenza, b0USinfluenza, b0EUinfluenza
$\beta_{1, RSV}$	b1CHrsv, b1USrsv, b1EUrsv
$\beta_{1, HRV}$	b1CHrhinovirus, b1USrhinovirus, b01EUrhinovirus
$\beta_{1, IV}$	b1CHinfluenza, b1USinfluenza, b1EUinfluenza
$\zeta_{RSV}$	zetaRSV
$\zeta_{HRV}$	zetaRV
$\zeta_{IV}$	zetaIV
$\gamma_{RSV}$	gammaRSV
$\gamma_{HRV}$	gammaRV
$\gamma_{IV}$	gammaIV
$P_{RSV}$	phaseAngle
$P_{HRV}$	phaseAngle2
$P_{IV}$	phaseAngle3
$A$	ageTransParameter
$L$	covidInfluence
$f_{URTI}$	fractionURTI
$f_{LRTI}$	fractionLRTI
$S_{RSV}(0)$	sPopRSVInit
$I_{RSV}(0)$	iPopRSVInit
$R_{RSV}(0)$	rPopRSVInit
$S_{HRV}(0)$	sPopRVInit
$I_{HRV}(0)$	iPopRVInit
$R_{HRV}(0)$	rPopRVInit
$S_{IV}(0)$	sPopIVInit
$I_{IV}(0)$	iPopIVInit
$R_{IV}(0)$	rPopIVInit
