# Supplementary material for: Modeling the disruption of respiratory disease clinical trials by non-pharmaceutical COVID-19 interventions
Source: Nat Commun. 2022 Apr 13;13:1980. doi: 10.1038/s41467-022-29534-8 (PMC9008035; doi:10.1038/s41467-022-29534-8)
Supplement: Supplementary file 4 — Source Data [file 41467_2022_29534_MOESM4_ESM.zip › SupplementaryFile/source/run_arsene_et_al.py]

import roadrunner
rr = roadrunner.RoadRunner("Arsene_et_al.xml")
result = rr.simulate(0,3600*24*30*12*2,5000)


import csv
with open('results.csv', "w") as csvfile:
    writer = csv.writer(csvfile)
    writer.writerows(result)


times=result[:,0]
vars=result[:,1:]
varnames=result.colnames[1:]


import matplotlib.pyplot as plt
import matplotlib.backends.backend_pdf
pdf = matplotlib.backends.backend_pdf.PdfPages("results.pdf")
for i in range(len(vars.transpose())):
    fig=plt.figure(figsize=(10,10))
    ax=[]
    ax.append(plt.subplot(1,1,1))
    ax[-1].plot(times/(60.0*60*24),vars[:,i])
#speciesname=self.species[i].getname()
    ax[-1].set_title(("Variable: " + str(varnames[i])))
    ax[-1].set_xlabel("time [day]")
    ax
    pdf.savefig(fig)
pdf.close()
