# Supplementary material for: Modeling the disruption of respiratory disease clinical trials by non-pharmaceutical COVID-19 interventions
Source: Nat Commun. 2022 Apr 13;13:1980. doi: 10.1038/s41467-022-29534-8 (PMC9008035; doi:10.1038/s41467-022-29534-8)
Supplement: Supplementary file 4 — Source Data [file 41467_2022_29534_MOESM4_ESM.zip › SupplementaryFile/source/arsene_et_al.xml]

<?xml version="1.0" encoding="UTF-8"?>
<sbml xmlns="http://www.sbml.org/sbml/level3/version2/core" level="3" version="2">
  <model timeUnits="second">
    <listOfUnitDefinitions>
      <unitDefinition id="Perday">
        <listOfUnits>
          <unit kind="second" exponent="-1" scale="0" multiplier="86400"/>
        </listOfUnits>
      </unitDefinition>
      <unitDefinition id="Perhour">
        <listOfUnits>
          <unit kind="second" exponent="-1" scale="0" multiplier="3600"/>
        </listOfUnits>
      </unitDefinition>
      <unitDefinition id="Permillimeter">
        <listOfUnits>
          <unit kind="metre" exponent="-1" scale="-3" multiplier="1"/>
        </listOfUnits>
      </unitDefinition>
      <unitDefinition id="Peryear">
        <listOfUnits>
          <unit kind="second" exponent="-1" scale="0" multiplier="31556925.9747"/>
        </listOfUnits>
      </unitDefinition>
      <unitDefinition id="centimeter">
        <listOfUnits>
          <unit kind="metre" exponent="1" scale="-2" multiplier="1"/>
        </listOfUnits>
      </unitDefinition>
      <unitDefinition id="centimeterSquare">
        <listOfUnits>
          <unit kind="metre" exponent="2" scale="-2" multiplier="1"/>
        </listOfUnits>
      </unitDefinition>
      <unitDefinition id="day">
        <listOfUnits>
          <unit kind="second" exponent="1" scale="0" multiplier="86400"/>
        </listOfUnits>
      </unitDefinition>
      <unitDefinition id="gramPercentimeterCube">
        <listOfUnits>
          <unit kind="gram" exponent="1" scale="0" multiplier="1"/>
          <unit kind="metre" exponent="-3" scale="-2" multiplier="1"/>
        </listOfUnits>
      </unitDefinition>
      <unitDefinition id="gramPermole">
        <listOfUnits>
          <unit kind="gram" exponent="1" scale="0" multiplier="1"/>
          <unit kind="avogadro" exponent="-1" scale="0" multiplier="1"/>
        </listOfUnits>
      </unitDefinition>
      <unitDefinition id="hour">
        <listOfUnits>
          <unit kind="second" exponent="1" scale="0" multiplier="3600"/>
        </listOfUnits>
      </unitDefinition>
      <unitDefinition id="kilogramPermeterSquare">
        <listOfUnits>
          <unit kind="gram" exponent="1" scale="3" multiplier="1"/>
          <unit kind="metre" exponent="-2" scale="0" multiplier="1"/>
        </listOfUnits>
      </unitDefinition>
      <unitDefinition id="kilogramPermole">
        <listOfUnits>
          <unit kind="gram" exponent="1" scale="3" multiplier="1"/>
          <unit kind="avogadro" exponent="-1" scale="0" multiplier="1"/>
        </listOfUnits>
      </unitDefinition>
      <unitDefinition id="kilosubstance__countPerdayPermilliliter">
        <listOfUnits>
          <unit kind="second" exponent="-1" scale="0" multiplier="86400"/>
          <unit kind="litre" exponent="-1" scale="-3" multiplier="1"/>
          <unit kind="avogadro" exponent="1" scale="3" multiplier="1.66053906717385e-24"/>
        </listOfUnits>
      </unitDefinition>
      <unitDefinition id="kilosubstance__countPermilliliter">
        <listOfUnits>
          <unit kind="litre" exponent="-1" scale="-3" multiplier="1"/>
          <unit kind="avogadro" exponent="1" scale="3" multiplier="1.66053906717385e-24"/>
        </listOfUnits>
      </unitDefinition>
      <unitDefinition id="kilosubstance__countPermilliliterPermillisecond">
        <listOfUnits>
          <unit kind="litre" exponent="-1" scale="-3" multiplier="1"/>
          <unit kind="second" exponent="-1" scale="-3" multiplier="1"/>
          <unit kind="avogadro" exponent="1" scale="3" multiplier="1.66053906717385e-24"/>
        </listOfUnits>
      </unitDefinition>
      <unitDefinition id="literPerminute">
        <listOfUnits>
          <unit kind="litre" exponent="1" scale="0" multiplier="1"/>
          <unit kind="second" exponent="-1" scale="0" multiplier="60"/>
        </listOfUnits>
      </unitDefinition>
      <unitDefinition id="megasubstance__countPerday">
        <listOfUnits>
          <unit kind="second" exponent="-1" scale="0" multiplier="86400"/>
          <unit kind="avogadro" exponent="1" scale="6" multiplier="1.66053906717385e-24"/>
        </listOfUnits>
      </unitDefinition>
      <unitDefinition id="megasubstance__countPermilliliter">
        <listOfUnits>
          <unit kind="litre" exponent="-1" scale="-3" multiplier="1"/>
          <unit kind="avogadro" exponent="1" scale="6" multiplier="1.66053906717385e-24"/>
        </listOfUnits>
      </unitDefinition>
      <unitDefinition id="meterSquare">
        <listOfUnits>
          <unit kind="metre" exponent="2" scale="0" multiplier="1"/>
        </listOfUnits>
      </unitDefinition>
      <unitDefinition id="microgram">
        <listOfUnits>
          <unit kind="gram" exponent="1" scale="-6" multiplier="1"/>
        </listOfUnits>
      </unitDefinition>
      <unitDefinition id="microgramPerkilogram">
        <listOfUnits>
          <unit kind="gram" exponent="-1" scale="3" multiplier="1"/>
          <unit kind="gram" exponent="1" scale="-6" multiplier="1"/>
        </listOfUnits>
      </unitDefinition>
      <unitDefinition id="microgramPermilliliter">
        <listOfUnits>
          <unit kind="gram" exponent="1" scale="-6" multiplier="1"/>
          <unit kind="litre" exponent="-1" scale="-3" multiplier="1"/>
        </listOfUnits>
      </unitDefinition>
      <unitDefinition id="microgramhour">
        <listOfUnits>
          <unit kind="gram" exponent="1" scale="-6" multiplier="1"/>
          <unit kind="second" exponent="1" scale="0" multiplier="3600"/>
        </listOfUnits>
      </unitDefinition>
      <unitDefinition id="microgramhourPermilliliter">
        <listOfUnits>
          <unit kind="gram" exponent="1" scale="-6" multiplier="1"/>
          <unit kind="second" exponent="1" scale="0" multiplier="3600"/>
          <unit kind="litre" exponent="-1" scale="-3" multiplier="1"/>
        </listOfUnits>
      </unitDefinition>
      <unitDefinition id="microliterPerdayPergigasubstance__count">
        <listOfUnits>
          <unit kind="second" exponent="-1" scale="0" multiplier="86400"/>
          <unit kind="litre" exponent="1" scale="-6" multiplier="1"/>
          <unit kind="avogadro" exponent="-1" scale="9" multiplier="1.66053906717385e-24"/>
        </listOfUnits>
      </unitDefinition>
      <unitDefinition id="microliterPermilligramPerminute">
        <listOfUnits>
          <unit kind="gram" exponent="-1" scale="-3" multiplier="1"/>
          <unit kind="litre" exponent="1" scale="-6" multiplier="1"/>
          <unit kind="second" exponent="-1" scale="0" multiplier="60"/>
        </listOfUnits>
      </unitDefinition>
      <unitDefinition id="microliterPerminute">
        <listOfUnits>
          <unit kind="litre" exponent="1" scale="-6" multiplier="1"/>
          <unit kind="second" exponent="-1" scale="0" multiplier="60"/>
        </listOfUnits>
      </unitDefinition>
      <unitDefinition id="milligram">
        <listOfUnits>
          <unit kind="gram" exponent="1" scale="-3" multiplier="1"/>
        </listOfUnits>
      </unitDefinition>
      <unitDefinition id="milligramPerdeciliter">
        <listOfUnits>
          <unit kind="gram" exponent="1" scale="-3" multiplier="1"/>
          <unit kind="litre" exponent="-1" scale="-1" multiplier="1"/>
        </listOfUnits>
      </unitDefinition>
      <unitDefinition id="milligramPergram">
        <listOfUnits>
          <unit kind="gram" exponent="-1" scale="0" multiplier="1"/>
          <unit kind="gram" exponent="1" scale="-3" multiplier="1"/>
        </listOfUnits>
      </unitDefinition>
      <unitDefinition id="milliliter">
        <listOfUnits>
          <unit kind="litre" exponent="1" scale="-3" multiplier="1"/>
        </listOfUnits>
      </unitDefinition>
      <unitDefinition id="milliliterPerdayPerkilosubstance__count">
        <listOfUnits>
          <unit kind="second" exponent="-1" scale="0" multiplier="86400"/>
          <unit kind="litre" exponent="1" scale="-3" multiplier="1"/>
          <unit kind="avogadro" exponent="-1" scale="3" multiplier="1.66053906717385e-24"/>
        </listOfUnits>
      </unitDefinition>
      <unitDefinition id="milliliterPerkilogram">
        <listOfUnits>
          <unit kind="gram" exponent="-1" scale="3" multiplier="1"/>
          <unit kind="litre" exponent="1" scale="-3" multiplier="1"/>
        </listOfUnits>
      </unitDefinition>
      <unitDefinition id="milliliterPerminute">
        <listOfUnits>
          <unit kind="litre" exponent="1" scale="-3" multiplier="1"/>
          <unit kind="second" exponent="-1" scale="0" multiplier="60"/>
        </listOfUnits>
      </unitDefinition>
      <unitDefinition id="millimeter">
        <listOfUnits>
          <unit kind="metre" exponent="1" scale="-3" multiplier="1"/>
        </listOfUnits>
      </unitDefinition>
      <unitDefinition id="millimeterCubePersubstance__count">
        <listOfUnits>
          <unit kind="metre" exponent="3" scale="-3" multiplier="1"/>
          <unit kind="avogadro" exponent="-1" scale="0" multiplier="1.66053906717385e-24"/>
        </listOfUnits>
      </unitDefinition>
      <unitDefinition id="millimeterSquare">
        <listOfUnits>
          <unit kind="metre" exponent="2" scale="-3" multiplier="1"/>
        </listOfUnits>
      </unitDefinition>
      <unitDefinition id="millimeterSquarePersubstance__count">
        <listOfUnits>
          <unit kind="metre" exponent="2" scale="-3" multiplier="1"/>
          <unit kind="avogadro" exponent="-1" scale="0" multiplier="1.66053906717385e-24"/>
        </listOfUnits>
      </unitDefinition>
      <unitDefinition id="millimeterSquarePeryear">
        <listOfUnits>
          <unit kind="metre" exponent="2" scale="-3" multiplier="1"/>
          <unit kind="second" exponent="-1" scale="0" multiplier="31556925.9747"/>
        </listOfUnits>
      </unitDefinition>
      <unitDefinition id="molePermilliliter">
        <listOfUnits>
          <unit kind="litre" exponent="-1" scale="-3" multiplier="1"/>
          <unit kind="avogadro" exponent="1" scale="0" multiplier="1"/>
        </listOfUnits>
      </unitDefinition>
      <unitDefinition id="nanoliterPermilligramPerminute">
        <listOfUnits>
          <unit kind="gram" exponent="-1" scale="-3" multiplier="1"/>
          <unit kind="litre" exponent="1" scale="-9" multiplier="1"/>
          <unit kind="second" exponent="-1" scale="0" multiplier="60"/>
        </listOfUnits>
      </unitDefinition>
      <unitDefinition id="nanometerPerhour">
        <listOfUnits>
          <unit kind="second" exponent="-1" scale="0" multiplier="3600"/>
          <unit kind="metre" exponent="1" scale="-9" multiplier="1"/>
        </listOfUnits>
      </unitDefinition>
      <unitDefinition id="nanometerPersecond">
        <listOfUnits>
          <unit kind="metre" exponent="1" scale="-9" multiplier="1"/>
          <unit kind="second" exponent="-1" scale="0" multiplier="1"/>
        </listOfUnits>
      </unitDefinition>
      <unitDefinition id="substance__count">
        <listOfUnits>
          <unit kind="avogadro" exponent="1" scale="0" multiplier="1.66053906717385e-24"/>
        </listOfUnits>
      </unitDefinition>
      <unitDefinition id="substance__countPercentimeterSquare">
        <listOfUnits>
          <unit kind="metre" exponent="-2" scale="-2" multiplier="1"/>
          <unit kind="avogadro" exponent="1" scale="0" multiplier="1.66053906717385e-24"/>
        </listOfUnits>
      </unitDefinition>
      <unitDefinition id="substance__countPerdayPermicroliter">
        <listOfUnits>
          <unit kind="second" exponent="-1" scale="0" multiplier="86400"/>
          <unit kind="litre" exponent="-1" scale="-6" multiplier="1"/>
          <unit kind="avogadro" exponent="1" scale="0" multiplier="1.66053906717385e-24"/>
        </listOfUnits>
      </unitDefinition>
      <unitDefinition id="substance__countPermicroliter">
        <listOfUnits>
          <unit kind="litre" exponent="-1" scale="-6" multiplier="1"/>
          <unit kind="avogadro" exponent="1" scale="0" multiplier="1.66053906717385e-24"/>
        </listOfUnits>
      </unitDefinition>
      <unitDefinition id="substance__countPermilliliter">
        <listOfUnits>
          <unit kind="litre" exponent="-1" scale="-3" multiplier="1"/>
          <unit kind="avogadro" exponent="1" scale="0" multiplier="1.66053906717385e-24"/>
        </listOfUnits>
      </unitDefinition>
      <unitDefinition id="substance__countPermole">
        <listOfUnits>
          <unit kind="avogadro" exponent="-1" scale="0" multiplier="1"/>
          <unit kind="avogadro" exponent="1" scale="0" multiplier="1.66053906717385e-24"/>
        </listOfUnits>
      </unitDefinition>
      <unitDefinition id="substance__countPersecond">
        <listOfUnits>
          <unit kind="second" exponent="-1" scale="0" multiplier="1"/>
          <unit kind="avogadro" exponent="1" scale="0" multiplier="1.66053906717385e-24"/>
        </listOfUnits>
      </unitDefinition>
      <unitDefinition id="year">
        <listOfUnits>
          <unit kind="second" exponent="1" scale="0" multiplier="31556925.9747"/>
        </listOfUnits>
      </unitDefinition>
    </listOfUnitDefinitions>
    <listOfCompartments>
      <compartment id="AdiposeInterstitial" spatialDimensions="3" units="litre" constant="false"/>
      <compartment id="AdiposeVascular" spatialDimensions="3" units="litre" constant="false"/>
      <compartment id="Arterial" spatialDimensions="3" units="litre" constant="false"/>
      <compartment id="BrainInterstitial" spatialDimensions="3" units="litre" constant="false"/>
      <compartment id="BrainVascular" spatialDimensions="3" units="litre" constant="false"/>
      <compartment id="Colon" spatialDimensions="3" units="litre" constant="false"/>
      <compartment id="Duodenum" spatialDimensions="3" units="litre" constant="false"/>
      <compartment id="GutInterstitial" spatialDimensions="3" units="litre" constant="false"/>
      <compartment id="GutVascular" spatialDimensions="3" units="litre" constant="false"/>
      <compartment id="HeartInterstitial" spatialDimensions="3" units="litre" constant="false"/>
      <compartment id="HeartVascular" spatialDimensions="3" units="litre" constant="false"/>
      <compartment id="Ileum1" spatialDimensions="3" units="litre" constant="false"/>
      <compartment id="Ileum2" spatialDimensions="3" units="litre" constant="false"/>
      <compartment id="Ileum3" spatialDimensions="3" units="litre" constant="false"/>
      <compartment id="Ileum4" spatialDimensions="3" units="litre" constant="false"/>
      <compartment id="Jejunum1" spatialDimensions="3" units="litre" constant="false"/>
      <compartment id="Jejunum2" spatialDimensions="3" units="litre" constant="false"/>
      <compartment id="KidneyInterstitial" spatialDimensions="3" units="litre" constant="false"/>
      <compartment id="KidneyVascular" spatialDimensions="3" units="litre" constant="false"/>
      <compartment id="LiverInterstitial" spatialDimensions="3" units="litre" constant="false"/>
      <compartment id="LiverVascular" spatialDimensions="3" units="litre" constant="false"/>
      <compartment id="LungInterstitial" spatialDimensions="3" units="litre" constant="false"/>
      <compartment id="LungVascular" spatialDimensions="3" units="litre" constant="false"/>
      <compartment id="MuscleInterstitial" spatialDimensions="3" units="litre" constant="false"/>
      <compartment id="MuscleVascular" spatialDimensions="3" units="litre" constant="false"/>
      <compartment id="OtherInterstitial" spatialDimensions="3" units="litre" constant="false"/>
      <compartment id="OtherVascular" spatialDimensions="3" units="litre" constant="false"/>
      <compartment id="PP" spatialDimensions="3" units="milliliter" constant="false"/>
      <compartment id="PPDuodenum" spatialDimensions="3" units="litre" constant="false"/>
      <compartment id="PPIleum1" spatialDimensions="3" units="litre" constant="false"/>
      <compartment id="PPIleum2" spatialDimensions="3" units="litre" constant="false"/>
      <compartment id="PPIleum3" spatialDimensions="3" units="litre" constant="false"/>
      <compartment id="PPIleum4" spatialDimensions="3" units="litre" constant="false"/>
      <compartment id="PPJejunum1" spatialDimensions="3" units="litre" constant="false"/>
      <compartment id="PPJejunum2" spatialDimensions="3" units="litre" constant="false"/>
      <compartment id="RTT" spatialDimensions="3" units="milliliter" constant="false"/>
      <compartment id="ST" spatialDimensions="3" units="milliliter" constant="false"/>
      <compartment id="SkinInterstitial" spatialDimensions="3" units="litre" constant="false"/>
      <compartment id="SkinVascular" spatialDimensions="3" units="litre" constant="false"/>
      <compartment id="SpleenInterstitial" spatialDimensions="3" units="litre" constant="false"/>
      <compartment id="SpleenVascular" spatialDimensions="3" units="litre" constant="false"/>
      <compartment id="Stomach" spatialDimensions="3" units="litre" constant="false"/>
      <compartment id="Venous" spatialDimensions="3" units="litre" constant="false"/>
      <compartment id="popdensComp" spatialDimensions="3" units="litre" constant="false"/>
    </listOfCompartments>
    <listOfSpecies>
      <species id="AdiposeInterstitial_DOT_OM85" compartment="AdiposeInterstitial" substanceUnits="mole" hasOnlySubstanceUnits="true" boundaryCondition="false" constant="false"/>
      <species id="AdiposeVascular_DOT_OM85" compartment="AdiposeVascular" substanceUnits="mole" hasOnlySubstanceUnits="true" boundaryCondition="false" constant="false"/>
      <species id="AdiposeVascular_DOT_bPAns" compartment="AdiposeVascular" initialAmount="0" substanceUnits="mole" hasOnlySubstanceUnits="true" boundaryCondition="false" constant="false"/>
      <species id="AdiposeVascular_DOT_iML" compartment="AdiposeVascular" initialAmount="0" substanceUnits="mole" hasOnlySubstanceUnits="true" boundaryCondition="false" constant="false"/>
      <species id="AdiposeVascular_DOT_tReg" compartment="AdiposeVascular" initialAmount="0" substanceUnits="mole" hasOnlySubstanceUnits="true" boundaryCondition="false" constant="false"/>
      <species id="Arterial_DOT_OM85" compartment="Arterial" substanceUnits="mole" hasOnlySubstanceUnits="true" boundaryCondition="false" constant="false"/>
      <species id="Arterial_DOT_bPAns" compartment="Arterial" initialAmount="0" substanceUnits="mole" hasOnlySubstanceUnits="true" boundaryCondition="false" constant="false"/>
      <species id="Arterial_DOT_iML" compartment="Arterial" initialAmount="0" substanceUnits="mole" hasOnlySubstanceUnits="true" boundaryCondition="false" constant="false"/>
      <species id="Arterial_DOT_tReg" compartment="Arterial" initialAmount="0" substanceUnits="mole" hasOnlySubstanceUnits="true" boundaryCondition="false" constant="false"/>
      <species id="BrainInterstitial_DOT_OM85" compartment="BrainInterstitial" substanceUnits="mole" hasOnlySubstanceUnits="true" boundaryCondition="false" constant="false"/>
      <species id="BrainVascular_DOT_OM85" compartment="BrainVascular" substanceUnits="mole" hasOnlySubstanceUnits="true" boundaryCondition="false" constant="false"/>
      <species id="BrainVascular_DOT_bPAns" compartment="BrainVascular" initialAmount="0" substanceUnits="mole" hasOnlySubstanceUnits="true" boundaryCondition="false" constant="false"/>
      <species id="BrainVascular_DOT_iML" compartment="BrainVascular" initialAmount="0" substanceUnits="mole" hasOnlySubstanceUnits="true" boundaryCondition="false" constant="false"/>
      <species id="BrainVascular_DOT_tReg" compartment="BrainVascular" initialAmount="0" substanceUnits="mole" hasOnlySubstanceUnits="true" boundaryCondition="false" constant="false"/>
      <species id="Colon_DOT_OM85" compartment="Colon" substanceUnits="mole" hasOnlySubstanceUnits="true" boundaryCondition="false" constant="false"/>
      <species id="Colon_DOT_OM85excreted" compartment="Colon" substanceUnits="mole" hasOnlySubstanceUnits="true" boundaryCondition="false" constant="false"/>
      <species id="Duodenum_DOT_OM85" compartment="Duodenum" substanceUnits="mole" hasOnlySubstanceUnits="true" boundaryCondition="false" constant="false"/>
      <species id="GutInterstitial_DOT_OM85" compartment="GutInterstitial" substanceUnits="mole" hasOnlySubstanceUnits="true" boundaryCondition="false" constant="false"/>
      <species id="GutInterstitial_DOT_bPAns" compartment="GutInterstitial" initialAmount="0" substanceUnits="mole" hasOnlySubstanceUnits="true" boundaryCondition="false" constant="false"/>
      <species id="GutInterstitial_DOT_iML" compartment="GutInterstitial" initialAmount="0" substanceUnits="mole" hasOnlySubstanceUnits="true" boundaryCondition="false" constant="false"/>
      <species id="GutInterstitial_DOT_tReg" compartment="GutInterstitial" initialAmount="0" substanceUnits="mole" hasOnlySubstanceUnits="true" boundaryCondition="false" constant="false"/>
      <species id="GutVascular_DOT_OM85" compartment="GutVascular" substanceUnits="mole" hasOnlySubstanceUnits="true" boundaryCondition="false" constant="false"/>
      <species id="GutVascular_DOT_bPAns" compartment="GutVascular" initialAmount="0" substanceUnits="mole" hasOnlySubstanceUnits="true" boundaryCondition="false" constant="false"/>
      <species id="GutVascular_DOT_iML" compartment="GutVascular" initialAmount="0" substanceUnits="mole" hasOnlySubstanceUnits="true" boundaryCondition="false" constant="false"/>
      <species id="GutVascular_DOT_tReg" compartment="GutVascular" initialAmount="0" substanceUnits="mole" hasOnlySubstanceUnits="true" boundaryCondition="false" constant="false"/>
      <species id="HeartInterstitial_DOT_OM85" compartment="HeartInterstitial" substanceUnits="mole" hasOnlySubstanceUnits="true" boundaryCondition="false" constant="false"/>
      <species id="HeartVascular_DOT_OM85" compartment="HeartVascular" substanceUnits="mole" hasOnlySubstanceUnits="true" boundaryCondition="false" constant="false"/>
      <species id="HeartVascular_DOT_bPAns" compartment="HeartVascular" initialAmount="0" substanceUnits="mole" hasOnlySubstanceUnits="true" boundaryCondition="false" constant="false"/>
      <species id="HeartVascular_DOT_iML" compartment="HeartVascular" initialAmount="0" substanceUnits="mole" hasOnlySubstanceUnits="true" boundaryCondition="false" constant="false"/>
      <species id="HeartVascular_DOT_tReg" compartment="HeartVascular" initialAmount="0" substanceUnits="mole" hasOnlySubstanceUnits="true" boundaryCondition="false" constant="false"/>
      <species id="Ileum1_DOT_OM85" compartment="Ileum1" substanceUnits="mole" hasOnlySubstanceUnits="true" boundaryCondition="false" constant="false"/>
      <species id="Ileum2_DOT_OM85" compartment="Ileum2" substanceUnits="mole" hasOnlySubstanceUnits="true" boundaryCondition="false" constant="false"/>
      <species id="Ileum3_DOT_OM85" compartment="Ileum3" substanceUnits="mole" hasOnlySubstanceUnits="true" boundaryCondition="false" constant="false"/>
      <species id="Ileum4_DOT_OM85" compartment="Ileum4" substanceUnits="mole" hasOnlySubstanceUnits="true" boundaryCondition="false" constant="false"/>
      <species id="Jejunum1_DOT_OM85" compartment="Jejunum1" substanceUnits="mole" hasOnlySubstanceUnits="true" boundaryCondition="false" constant="false"/>
      <species id="Jejunum2_DOT_OM85" compartment="Jejunum2" substanceUnits="mole" hasOnlySubstanceUnits="true" boundaryCondition="false" constant="false"/>
      <species id="KidneyInterstitial_DOT_OM85" compartment="KidneyInterstitial" substanceUnits="mole" hasOnlySubstanceUnits="true" boundaryCondition="false" constant="false"/>
      <species id="KidneyVascular_DOT_OM85" compartment="KidneyVascular" substanceUnits="mole" hasOnlySubstanceUnits="true" boundaryCondition="false" constant="false"/>
      <species id="KidneyVascular_DOT_bPAns" compartment="KidneyVascular" initialAmount="0" substanceUnits="mole" hasOnlySubstanceUnits="true" boundaryCondition="false" constant="false"/>
      <species id="KidneyVascular_DOT_iML" compartment="KidneyVascular" initialAmount="0" substanceUnits="mole" hasOnlySubstanceUnits="true" boundaryCondition="false" constant="false"/>
      <species id="KidneyVascular_DOT_tReg" compartment="KidneyVascular" initialAmount="0" substanceUnits="mole" hasOnlySubstanceUnits="true" boundaryCondition="false" constant="false"/>
      <species id="LiverInterstitial_DOT_OM85" compartment="LiverInterstitial" substanceUnits="mole" hasOnlySubstanceUnits="true" boundaryCondition="false" constant="false"/>
      <species id="LiverVascular_DOT_OM85" compartment="LiverVascular" substanceUnits="mole" hasOnlySubstanceUnits="true" boundaryCondition="false" constant="false"/>
      <species id="LiverVascular_DOT_bPAns" compartment="LiverVascular" initialAmount="0" substanceUnits="mole" hasOnlySubstanceUnits="true" boundaryCondition="false" constant="false"/>
      <species id="LiverVascular_DOT_iML" compartment="LiverVascular" initialAmount="0" substanceUnits="mole" hasOnlySubstanceUnits="true" boundaryCondition="false" constant="false"/>
      <species id="LiverVascular_DOT_tReg" compartment="LiverVascular" initialAmount="0" substanceUnits="mole" hasOnlySubstanceUnits="true" boundaryCondition="false" constant="false"/>
      <species id="LungInterstitial_DOT_OM85" compartment="LungInterstitial" substanceUnits="mole" hasOnlySubstanceUnits="true" boundaryCondition="false" constant="false"/>
      <species id="LungInterstitial_DOT_bPAns" compartment="LungInterstitial" initialAmount="0" substanceUnits="mole" hasOnlySubstanceUnits="true" boundaryCondition="false" constant="false"/>
      <species id="LungInterstitial_DOT_iML" compartment="LungInterstitial" initialAmount="0" substanceUnits="mole" hasOnlySubstanceUnits="true" boundaryCondition="false" constant="false"/>
      <species id="LungInterstitial_DOT_tReg" compartment="LungInterstitial" initialAmount="0" substanceUnits="mole" hasOnlySubstanceUnits="true" boundaryCondition="false" constant="false"/>
      <species id="LungVascular_DOT_OM85" compartment="LungVascular" substanceUnits="mole" hasOnlySubstanceUnits="true" boundaryCondition="false" constant="false"/>
      <species id="LungVascular_DOT_bPAns" compartment="LungVascular" initialAmount="0" substanceUnits="mole" hasOnlySubstanceUnits="true" boundaryCondition="false" constant="false"/>
      <species id="LungVascular_DOT_iML" compartment="LungVascular" initialAmount="0" substanceUnits="mole" hasOnlySubstanceUnits="true" boundaryCondition="false" constant="false"/>
      <species id="LungVascular_DOT_tReg" compartment="LungVascular" initialAmount="0" substanceUnits="mole" hasOnlySubstanceUnits="true" boundaryCondition="false" constant="false"/>
      <species id="MuscleInterstitial_DOT_OM85" compartment="MuscleInterstitial" substanceUnits="mole" hasOnlySubstanceUnits="true" boundaryCondition="false" constant="false"/>
      <species id="MuscleVascular_DOT_OM85" compartment="MuscleVascular" substanceUnits="mole" hasOnlySubstanceUnits="true" boundaryCondition="false" constant="false"/>
      <species id="MuscleVascular_DOT_bPAns" compartment="MuscleVascular" initialAmount="0" substanceUnits="mole" hasOnlySubstanceUnits="true" boundaryCondition="false" constant="false"/>
      <species id="MuscleVascular_DOT_iML" compartment="MuscleVascular" initialAmount="0" substanceUnits="mole" hasOnlySubstanceUnits="true" boundaryCondition="false" constant="false"/>
      <species id="MuscleVascular_DOT_tReg" compartment="MuscleVascular" initialAmount="0" substanceUnits="mole" hasOnlySubstanceUnits="true" boundaryCondition="false" constant="false"/>
      <species id="OtherInterstitial_DOT_OM85" compartment="OtherInterstitial" substanceUnits="mole" hasOnlySubstanceUnits="true" boundaryCondition="false" constant="false"/>
      <species id="OtherVascular_DOT_OM85" compartment="OtherVascular" substanceUnits="mole" hasOnlySubstanceUnits="true" boundaryCondition="false" constant="false"/>
      <species id="OtherVascular_DOT_bPAns" compartment="OtherVascular" initialAmount="0" substanceUnits="mole" hasOnlySubstanceUnits="true" boundaryCondition="false" constant="false"/>
      <species id="OtherVascular_DOT_iML" compartment="OtherVascular" initialAmount="0" substanceUnits="mole" hasOnlySubstanceUnits="true" boundaryCondition="false" constant="false"/>
      <species id="OtherVascular_DOT_tReg" compartment="OtherVascular" initialAmount="0" substanceUnits="mole" hasOnlySubstanceUnits="true" boundaryCondition="false" constant="false"/>
      <species id="PP_DOT_OM85" compartment="PP" substanceUnits="mole" hasOnlySubstanceUnits="true" boundaryCondition="false" constant="false"/>
      <species id="PP_DOT_bLA" compartment="PP" initialAmount="0" substanceUnits="mole" hasOnlySubstanceUnits="true" boundaryCondition="false" constant="false"/>
      <species id="PP_DOT_bPAns" compartment="PP" initialAmount="0" substanceUnits="mole" hasOnlySubstanceUnits="true" boundaryCondition="false" constant="false"/>
      <species id="PP_DOT_dC" compartment="PP" initialAmount="0" substanceUnits="mole" hasOnlySubstanceUnits="true" boundaryCondition="false" constant="false"/>
      <species id="PP_DOT_iML" compartment="PP" initialAmount="0" substanceUnits="mole" hasOnlySubstanceUnits="true" boundaryCondition="false" constant="false"/>
      <species id="PP_DOT_iMLp" compartment="PP" initialAmount="0" substanceUnits="mole" hasOnlySubstanceUnits="true" boundaryCondition="false" constant="false"/>
      <species id="PP_DOT_tReg" compartment="PP" initialAmount="0" substanceUnits="mole" hasOnlySubstanceUnits="true" boundaryCondition="false" constant="false"/>
      <species id="PPDuodenum_DOT_OM85" compartment="PPDuodenum" substanceUnits="mole" hasOnlySubstanceUnits="true" boundaryCondition="false" constant="false"/>
      <species id="PPDuodenum_DOT_bLA" compartment="PPDuodenum" initialAmount="0" substanceUnits="mole" hasOnlySubstanceUnits="true" boundaryCondition="false" constant="false"/>
      <species id="PPDuodenum_DOT_bPAns" compartment="PPDuodenum" initialAmount="0" substanceUnits="mole" hasOnlySubstanceUnits="true" boundaryCondition="false" constant="false"/>
      <species id="PPDuodenum_DOT_dC" compartment="PPDuodenum" initialAmount="0" substanceUnits="mole" hasOnlySubstanceUnits="true" boundaryCondition="false" constant="false"/>
      <species id="PPDuodenum_DOT_iML" compartment="PPDuodenum" initialAmount="0" substanceUnits="mole" hasOnlySubstanceUnits="true" boundaryCondition="false" constant="false"/>
      <species id="PPDuodenum_DOT_iMLp" compartment="PPDuodenum" initialAmount="0" substanceUnits="mole" hasOnlySubstanceUnits="true" boundaryCondition="false" constant="false"/>
      <species id="PPDuodenum_DOT_tReg" compartment="PPDuodenum" initialAmount="0" substanceUnits="mole" hasOnlySubstanceUnits="true" boundaryCondition="false" constant="false"/>
      <species id="PPIleum1_DOT_OM85" compartment="PPIleum1" substanceUnits="mole" hasOnlySubstanceUnits="true" boundaryCondition="false" constant="false"/>
      <species id="PPIleum1_DOT_bLA" compartment="PPIleum1" initialAmount="0" substanceUnits="mole" hasOnlySubstanceUnits="true" boundaryCondition="false" constant="false"/>
      <species id="PPIleum1_DOT_bPAns" compartment="PPIleum1" initialAmount="0" substanceUnits="mole" hasOnlySubstanceUnits="true" boundaryCondition="false" constant="false"/>
      <species id="PPIleum1_DOT_dC" compartment="PPIleum1" initialAmount="0" substanceUnits="mole" hasOnlySubstanceUnits="true" boundaryCondition="false" constant="false"/>
      <species id="PPIleum1_DOT_iML" compartment="PPIleum1" initialAmount="0" substanceUnits="mole" hasOnlySubstanceUnits="true" boundaryCondition="false" constant="false"/>
      <species id="PPIleum1_DOT_iMLp" compartment="PPIleum1" initialAmount="0" substanceUnits="mole" hasOnlySubstanceUnits="true" boundaryCondition="false" constant="false"/>
      <species id="PPIleum1_DOT_tReg" compartment="PPIleum1" initialAmount="0" substanceUnits="mole" hasOnlySubstanceUnits="true" boundaryCondition="false" constant="false"/>
      <species id="PPIleum2_DOT_OM85" compartment="PPIleum2" substanceUnits="mole" hasOnlySubstanceUnits="true" boundaryCondition="false" constant="false"/>
      <species id="PPIleum2_DOT_bLA" compartment="PPIleum2" initialAmount="0" substanceUnits="mole" hasOnlySubstanceUnits="true" boundaryCondition="false" constant="false"/>
      <species id="PPIleum2_DOT_bPAns" compartment="PPIleum2" initialAmount="0" substanceUnits="mole" hasOnlySubstanceUnits="true" boundaryCondition="false" constant="false"/>
      <species id="PPIleum2_DOT_dC" compartment="PPIleum2" initialAmount="0" substanceUnits="mole" hasOnlySubstanceUnits="true" boundaryCondition="false" constant="false"/>
      <species id="PPIleum2_DOT_iML" compartment="PPIleum2" initialAmount="0" substanceUnits="mole" hasOnlySubstanceUnits="true" boundaryCondition="false" constant="false"/>
      <species id="PPIleum2_DOT_iMLp" compartment="PPIleum2" initialAmount="0" substanceUnits="mole" hasOnlySubstanceUnits="true" boundaryCondition="false" constant="false"/>
      <species id="PPIleum2_DOT_tReg" compartment="PPIleum2" initialAmount="0" substanceUnits="mole" hasOnlySubstanceUnits="true" boundaryCondition="false" constant="false"/>
      <species id="PPIleum3_DOT_OM85" compartment="PPIleum3" substanceUnits="mole" hasOnlySubstanceUnits="true" boundaryCondition="false" constant="false"/>
      <species id="PPIleum3_DOT_bLA" compartment="PPIleum3" initialAmount="0" substanceUnits="mole" hasOnlySubstanceUnits="true" boundaryCondition="false" constant="false"/>
      <species id="PPIleum3_DOT_bPAns" compartment="PPIleum3" initialAmount="0" substanceUnits="mole" hasOnlySubstanceUnits="true" boundaryCondition="false" constant="false"/>
      <species id="PPIleum3_DOT_dC" compartment="PPIleum3" initialAmount="0" substanceUnits="mole" hasOnlySubstanceUnits="true" boundaryCondition="false" constant="false"/>
      <species id="PPIleum3_DOT_iML" compartment="PPIleum3" initialAmount="0" substanceUnits="mole" hasOnlySubstanceUnits="true" boundaryCondition="false" constant="false"/>
      <species id="PPIleum3_DOT_iMLp" compartment="PPIleum3" initialAmount="0" substanceUnits="mole" hasOnlySubstanceUnits="true" boundaryCondition="false" constant="false"/>
      <species id="PPIleum3_DOT_tReg" compartment="PPIleum3" initialAmount="0" substanceUnits="mole" hasOnlySubstanceUnits="true" boundaryCondition="false" constant="false"/>
      <species id="PPIleum4_DOT_OM85" compartment="PPIleum4" substanceUnits="mole" hasOnlySubstanceUnits="true" boundaryCondition="false" constant="false"/>
      <species id="PPIleum4_DOT_bLA" compartment="PPIleum4" initialAmount="0" substanceUnits="mole" hasOnlySubstanceUnits="true" boundaryCondition="false" constant="false"/>
      <species id="PPIleum4_DOT_bPAns" compartment="PPIleum4" initialAmount="0" substanceUnits="mole" hasOnlySubstanceUnits="true" boundaryCondition="false" constant="false"/>
      <species id="PPIleum4_DOT_dC" compartment="PPIleum4" initialAmount="0" substanceUnits="mole" hasOnlySubstanceUnits="true" boundaryCondition="false" constant="false"/>
      <species id="PPIleum4_DOT_iML" compartment="PPIleum4" initialAmount="0" substanceUnits="mole" hasOnlySubstanceUnits="true" boundaryCondition="false" constant="false"/>
      <species id="PPIleum4_DOT_iMLp" compartment="PPIleum4" initialAmount="0" substanceUnits="mole" hasOnlySubstanceUnits="true" boundaryCondition="false" constant="false"/>
      <species id="PPIleum4_DOT_tReg" compartment="PPIleum4" initialAmount="0" substanceUnits="mole" hasOnlySubstanceUnits="true" boundaryCondition="false" constant="false"/>
      <species id="PPJejunum1_DOT_OM85" compartment="PPJejunum1" substanceUnits="mole" hasOnlySubstanceUnits="true" boundaryCondition="false" constant="false"/>
      <species id="PPJejunum1_DOT_bLA" compartment="PPJejunum1" initialAmount="0" substanceUnits="mole" hasOnlySubstanceUnits="true" boundaryCondition="false" constant="false"/>
      <species id="PPJejunum1_DOT_bPAns" compartment="PPJejunum1" initialAmount="0" substanceUnits="mole" hasOnlySubstanceUnits="true" boundaryCondition="false" constant="false"/>
      <species id="PPJejunum1_DOT_dC" compartment="PPJejunum1" initialAmount="0" substanceUnits="mole" hasOnlySubstanceUnits="true" boundaryCondition="false" constant="false"/>
      <species id="PPJejunum1_DOT_iML" compartment="PPJejunum1" initialAmount="0" substanceUnits="mole" hasOnlySubstanceUnits="true" boundaryCondition="false" constant="false"/>
      <species id="PPJejunum1_DOT_iMLp" compartment="PPJejunum1" initialAmount="0" substanceUnits="mole" hasOnlySubstanceUnits="true" boundaryCondition="false" constant="false"/>
      <species id="PPJejunum1_DOT_tReg" compartment="PPJejunum1" initialAmount="0" substanceUnits="mole" hasOnlySubstanceUnits="true" boundaryCondition="false" constant="false"/>
      <species id="PPJejunum2_DOT_OM85" compartment="PPJejunum2" substanceUnits="mole" hasOnlySubstanceUnits="true" boundaryCondition="false" constant="false"/>
      <species id="PPJejunum2_DOT_bLA" compartment="PPJejunum2" initialAmount="0" substanceUnits="mole" hasOnlySubstanceUnits="true" boundaryCondition="false" constant="false"/>
      <species id="PPJejunum2_DOT_bPAns" compartment="PPJejunum2" initialAmount="0" substanceUnits="mole" hasOnlySubstanceUnits="true" boundaryCondition="false" constant="false"/>
      <species id="PPJejunum2_DOT_dC" compartment="PPJejunum2" initialAmount="0" substanceUnits="mole" hasOnlySubstanceUnits="true" boundaryCondition="false" constant="false"/>
      <species id="PPJejunum2_DOT_iML" compartment="PPJejunum2" initialAmount="0" substanceUnits="mole" hasOnlySubstanceUnits="true" boundaryCondition="false" constant="false"/>
      <species id="PPJejunum2_DOT_iMLp" compartment="PPJejunum2" initialAmount="0" substanceUnits="mole" hasOnlySubstanceUnits="true" boundaryCondition="false" constant="false"/>
      <species id="PPJejunum2_DOT_tReg" compartment="PPJejunum2" initialAmount="0" substanceUnits="mole" hasOnlySubstanceUnits="true" boundaryCondition="false" constant="false"/>
      <species id="RTT_DOT_bPAns" compartment="RTT" initialAmount="0" substanceUnits="mole" hasOnlySubstanceUnits="true" boundaryCondition="false" constant="false"/>
      <species id="RTT_DOT_hEC" compartment="RTT" substanceUnits="mole" hasOnlySubstanceUnits="true" boundaryCondition="false" constant="false"/>
      <species id="RTT_DOT_iEC" compartment="RTT" initialAmount="0" substanceUnits="mole" hasOnlySubstanceUnits="true" boundaryCondition="false" constant="false"/>
      <species id="RTT_DOT_iML" compartment="RTT" initialAmount="0" substanceUnits="mole" hasOnlySubstanceUnits="true" boundaryCondition="false" constant="false"/>
      <species id="RTT_DOT_ig" compartment="RTT" substanceUnits="mole" hasOnlySubstanceUnits="true" boundaryCondition="false" constant="false"/>
      <species id="RTT_DOT_igAns" compartment="RTT" substanceUnits="mole" hasOnlySubstanceUnits="true" boundaryCondition="false" constant="false"/>
      <species id="RTT_DOT_proInfCyt" compartment="RTT" initialAmount="0" substanceUnits="mole" hasOnlySubstanceUnits="true" boundaryCondition="false" constant="false"/>
      <species id="RTT_DOT_tCL" compartment="RTT" initialAmount="0" substanceUnits="mole" hasOnlySubstanceUnits="true" boundaryCondition="false" constant="false"/>
      <species id="RTT_DOT_tReg" compartment="RTT" initialAmount="0" substanceUnits="mole" hasOnlySubstanceUnits="true" boundaryCondition="false" constant="false"/>
      <species id="RTT_DOT_virus" compartment="RTT" initialAmount="0" substanceUnits="mole" hasOnlySubstanceUnits="true" boundaryCondition="false" constant="false"/>
      <species id="ST_DOT_bPAns" compartment="ST" initialAmount="0" substanceUnits="mole" hasOnlySubstanceUnits="true" boundaryCondition="false" constant="false"/>
      <species id="ST_DOT_iML" compartment="ST" initialAmount="0" substanceUnits="mole" hasOnlySubstanceUnits="true" boundaryCondition="false" constant="false"/>
      <species id="ST_DOT_igAns" compartment="ST" substanceUnits="mole" hasOnlySubstanceUnits="true" boundaryCondition="false" constant="false"/>
      <species id="ST_DOT_tReg" compartment="ST" initialAmount="0" substanceUnits="mole" hasOnlySubstanceUnits="true" boundaryCondition="false" constant="false"/>
      <species id="SkinInterstitial_DOT_OM85" compartment="SkinInterstitial" substanceUnits="mole" hasOnlySubstanceUnits="true" boundaryCondition="false" constant="false"/>
      <species id="SkinInterstitial_DOT_bPAns" compartment="SkinInterstitial" initialAmount="0" substanceUnits="mole" hasOnlySubstanceUnits="true" boundaryCondition="false" constant="false"/>
      <species id="SkinInterstitial_DOT_iML" compartment="SkinInterstitial" initialAmount="0" substanceUnits="mole" hasOnlySubstanceUnits="true" boundaryCondition="false" constant="false"/>
      <species id="SkinInterstitial_DOT_tReg" compartment="SkinInterstitial" initialAmount="0" substanceUnits="mole" hasOnlySubstanceUnits="true" boundaryCondition="false" constant="false"/>
      <species id="SkinVascular_DOT_OM85" compartment="SkinVascular" substanceUnits="mole" hasOnlySubstanceUnits="true" boundaryCondition="false" constant="false"/>
      <species id="SkinVascular_DOT_bPAns" compartment="SkinVascular" initialAmount="0" substanceUnits="mole" hasOnlySubstanceUnits="true" boundaryCondition="false" constant="false"/>
      <species id="SkinVascular_DOT_iML" compartment="SkinVascular" initialAmount="0" substanceUnits="mole" hasOnlySubstanceUnits="true" boundaryCondition="false" constant="false"/>
      <species id="SkinVascular_DOT_tReg" compartment="SkinVascular" initialAmount="0" substanceUnits="mole" hasOnlySubstanceUnits="true" boundaryCondition="false" constant="false"/>
      <species id="SpleenInterstitial_DOT_OM85" compartment="SpleenInterstitial" substanceUnits="mole" hasOnlySubstanceUnits="true" boundaryCondition="false" constant="false"/>
      <species id="SpleenVascular_DOT_OM85" compartment="SpleenVascular" substanceUnits="mole" hasOnlySubstanceUnits="true" boundaryCondition="false" constant="false"/>
      <species id="SpleenVascular_DOT_bPAns" compartment="SpleenVascular" initialAmount="0" substanceUnits="mole" hasOnlySubstanceUnits="true" boundaryCondition="false" constant="false"/>
      <species id="SpleenVascular_DOT_iML" compartment="SpleenVascular" initialAmount="0" substanceUnits="mole" hasOnlySubstanceUnits="true" boundaryCondition="false" constant="false"/>
      <species id="SpleenVascular_DOT_tReg" compartment="SpleenVascular" initialAmount="0" substanceUnits="mole" hasOnlySubstanceUnits="true" boundaryCondition="false" constant="false"/>
      <species id="Stomach_DOT_OM85" compartment="Stomach" substanceUnits="mole" hasOnlySubstanceUnits="true" boundaryCondition="false" constant="false"/>
      <species id="Venous_DOT_OM85" compartment="Venous" substanceUnits="mole" hasOnlySubstanceUnits="true" boundaryCondition="false" constant="false"/>
      <species id="Venous_DOT_OM85metabolized" compartment="Venous" substanceUnits="mole" hasOnlySubstanceUnits="true" boundaryCondition="false" constant="false"/>
      <species id="Venous_DOT_bPAns" compartment="Venous" initialAmount="0" substanceUnits="mole" hasOnlySubstanceUnits="true" boundaryCondition="false" constant="false"/>
      <species id="Venous_DOT_iML" compartment="Venous" initialAmount="0" substanceUnits="mole" hasOnlySubstanceUnits="true" boundaryCondition="false" constant="false"/>
      <species id="Venous_DOT_tReg" compartment="Venous" initialAmount="0" substanceUnits="mole" hasOnlySubstanceUnits="true" boundaryCondition="false" constant="false"/>
      <species id="popdensComp_DOT_iPop" compartment="popdensComp" substanceUnits="mole" hasOnlySubstanceUnits="true" boundaryCondition="false" constant="false"/>
      <species id="popdensComp_DOT_iPopIV" compartment="popdensComp" substanceUnits="mole" hasOnlySubstanceUnits="true" boundaryCondition="false" constant="false"/>
      <species id="popdensComp_DOT_iPopRV" compartment="popdensComp" substanceUnits="mole" hasOnlySubstanceUnits="true" boundaryCondition="false" constant="false"/>
      <species id="popdensComp_DOT_rPop" compartment="popdensComp" substanceUnits="mole" hasOnlySubstanceUnits="true" boundaryCondition="false" constant="false"/>
      <species id="popdensComp_DOT_rPopIV" compartment="popdensComp" substanceUnits="mole" hasOnlySubstanceUnits="true" boundaryCondition="false" constant="false"/>
      <species id="popdensComp_DOT_rPopRV" compartment="popdensComp" substanceUnits="mole" hasOnlySubstanceUnits="true" boundaryCondition="false" constant="false"/>
      <species id="popdensComp_DOT_sPop" compartment="popdensComp" substanceUnits="mole" hasOnlySubstanceUnits="true" boundaryCondition="false" constant="false"/>
      <species id="popdensComp_DOT_sPopIV" compartment="popdensComp" substanceUnits="mole" hasOnlySubstanceUnits="true" boundaryCondition="false" constant="false"/>
      <species id="popdensComp_DOT_sPopRV" compartment="popdensComp" substanceUnits="mole" hasOnlySubstanceUnits="true" boundaryCondition="false" constant="false"/>
    </listOfSpecies>
    <listOfParameters>
      <parameter id="AdiposeDensity" units="gramPercentimeterCube" constant="false"/>
      <parameter id="BMI" units="kilogramPermeterSquare" constant="false"/>
      <parameter id="BloodDensity" units="gramPercentimeterCube" constant="false"/>
      <parameter id="BodyDensity" units="gramPercentimeterCube" constant="false"/>
      <parameter id="BrainDensity" units="gramPercentimeterCube" constant="false"/>
      <parameter id="GutDensity" units="gramPercentimeterCube" constant="false"/>
      <parameter id="HeartDensity" units="gramPercentimeterCube" constant="false"/>
      <parameter id="HillCoeffMaxObstruction" units="dimensionless" constant="false"/>
      <parameter id="HillCoeffOpeningHetero" units="dimensionless" constant="false"/>
      <parameter id="ICSympt" units="dimensionless" constant="false"/>
      <parameter id="KEC" units="substance__count" constant="false"/>
      <parameter id="KidneyDensity" units="gramPercentimeterCube" constant="false"/>
      <parameter id="LargeIntestineWeight" units="gram" constant="false"/>
      <parameter id="LargeIntestineWeightHuman" units="gram" constant="false"/>
      <parameter id="LargeIntestineWeightHumanRef" units="gram" constant="false"/>
      <parameter id="LargeIntestineWeightMouse" units="gram" constant="false"/>
      <parameter id="LargeIntestineWeightRat" units="gram" constant="false"/>
      <parameter id="LiverDensity" units="gramPercentimeterCube" constant="false"/>
      <parameter id="LungDensity" units="gramPercentimeterCube" constant="false"/>
      <parameter id="MuscleDensity" units="gramPercentimeterCube" constant="false"/>
      <parameter id="OM85InAdiposeInterstitialMolarMass" units="gramPermole" constant="false"/>
      <parameter id="OM85InAdiposeVascularMolarMass" units="gramPermole" constant="false"/>
      <parameter id="OM85InArterialMolarMass" units="gramPermole" constant="false"/>
      <parameter id="OM85InBrainInterstitialMolarMass" units="gramPermole" constant="false"/>
      <parameter id="OM85InBrainVascularMolarMass" units="gramPermole" constant="false"/>
      <parameter id="OM85InColonMolarMass" units="gramPermole" constant="false"/>
      <parameter id="OM85InDuodenumMolarMass" units="gramPermole" constant="false"/>
      <parameter id="OM85InGutInterstitialMolarMass" units="gramPermole" constant="false"/>
      <parameter id="OM85InGutVascularMolarMass" units="gramPermole" constant="false"/>
      <parameter id="OM85InHeartInterstitialMolarMass" units="gramPermole" constant="false"/>
      <parameter id="OM85InHeartVascularMolarMass" units="gramPermole" constant="false"/>
      <parameter id="OM85InIleum1MolarMass" units="gramPermole" constant="false"/>
      <parameter id="OM85InIleum2MolarMass" units="gramPermole" constant="false"/>
      <parameter id="OM85InIleum3MolarMass" units="gramPermole" constant="false"/>
      <parameter id="OM85InIleum4MolarMass" units="gramPermole" constant="false"/>
      <parameter id="OM85InJejunum1MolarMass" units="gramPermole" constant="false"/>
      <parameter id="OM85InJejunum2MolarMass" units="gramPermole" constant="false"/>
      <parameter id="OM85InKidneyInterstitialMolarMass" units="gramPermole" constant="false"/>
      <parameter id="OM85InKidneyVascularMolarMass" units="gramPermole" constant="false"/>
      <parameter id="OM85InLiverInterstitialMolarMass" units="gramPermole" constant="false"/>
      <parameter id="OM85InLiverVascularMolarMass" units="gramPermole" constant="false"/>
      <parameter id="OM85InLungInterstitialMolarMass" units="gramPermole" constant="false"/>
      <parameter id="OM85InLungVascularMolarMass" units="gramPermole" constant="false"/>
      <parameter id="OM85InMuscleInterstitialMolarMass" units="gramPermole" constant="false"/>
      <parameter id="OM85InMuscleVascularMolarMass" units="gramPermole" constant="false"/>
      <parameter id="OM85InOtherInterstitialMolarMass" units="gramPermole" constant="false"/>
      <parameter id="OM85InOtherVascularMolarMass" units="gramPermole" constant="false"/>
      <parameter id="OM85InPPDuodenumMolarMass" units="gramPermole" constant="false"/>
      <parameter id="OM85InPPIleum1MolarMass" units="gramPermole" constant="false"/>
      <parameter id="OM85InPPIleum2MolarMass" units="gramPermole" constant="false"/>
      <parameter id="OM85InPPIleum3MolarMass" units="gramPermole" constant="false"/>
      <parameter id="OM85InPPIleum4MolarMass" units="gramPermole" constant="false"/>
      <parameter id="OM85InPPJejunum1MolarMass" units="gramPermole" constant="false"/>
      <parameter id="OM85InPPJejunum2MolarMass" units="gramPermole" constant="false"/>
      <parameter id="OM85InPPMolarMass" units="gramPermole" constant="false"/>
      <parameter id="OM85InSkinInterstitialMolarMass" units="gramPermole" constant="false"/>
      <parameter id="OM85InSkinVascularMolarMass" units="gramPermole" constant="false"/>
      <parameter id="OM85InSpleenInterstitialMolarMass" units="gramPermole" constant="false"/>
      <parameter id="OM85InSpleenVascularMolarMass" units="gramPermole" constant="false"/>
      <parameter id="OM85InStomachMolarMass" units="gramPermole" constant="false"/>
      <parameter id="OM85InVenousMolarMass" units="gramPermole" constant="false"/>
      <parameter id="OM85course2" units="dimensionless" constant="false"/>
      <parameter id="OM85dose" units="milligram" constant="false"/>
      <parameter id="OM85durationDailyAdminPhase" units="dimensionless" constant="false"/>
      <parameter id="OM85excretedInColonMolarMass" units="gramPermole" constant="false"/>
      <parameter id="OM85metabolizedInVenousMolarMass" units="gramPermole" constant="false"/>
      <parameter id="OM85nbRepeatPeriod" units="dimensionless" constant="false"/>
      <parameter id="OM85nbTreatedMonthPerPeriod" units="dimensionless" constant="false"/>
      <parameter id="OM85recurrence2" units="dimensionless" constant="false"/>
      <parameter id="OM85treatment" units="dimensionless" constant="false"/>
      <parameter id="OM85treatment2" units="dimensionless" constant="false"/>
      <parameter id="OM85treatmentSchaad" units="dimensionless" constant="false"/>
      <parameter id="OM85treatmentSchaadStart" units="day" constant="false"/>
      <parameter id="OM85treatmentStart" units="day" constant="false"/>
      <parameter id="OM85treatmentStart2" units="day" constant="false"/>
      <parameter id="RTIPopSwitch" units="dimensionless" constant="false"/>
      <parameter id="SkinDensity" units="gramPercentimeterCube" constant="false"/>
      <parameter id="SmallIntestineWeight" units="gram" constant="false"/>
      <parameter id="SmallIntestineWeightHuman" units="gram" constant="false"/>
      <parameter id="SmallIntestineWeightHumanRef" units="gram" constant="false"/>
      <parameter id="SmallIntestineWeightMouse" units="gram" constant="false"/>
      <parameter id="SmallIntestineWeightRat" units="gram" constant="false"/>
      <parameter id="SpleenDensity" units="gramPercentimeterCube" constant="false"/>
      <parameter id="StomachWeight" units="gram" constant="false"/>
      <parameter id="StomachWeightHuman" units="gram" constant="false"/>
      <parameter id="StomachWeightHumanRef" units="gram" constant="false"/>
      <parameter id="StomachWeightMouse" units="gram" constant="false"/>
      <parameter id="StomachWeightRat" units="gram" constant="false"/>
      <parameter id="abLA" units="substance__countPerdayPermicroliter" constant="false"/>
      <parameter id="actAndDecaybLAPPDuodenum__filter" units="dimensionless" constant="true"/>
      <parameter id="actAndDecaybLAPPIleum1__filter" units="dimensionless" constant="true"/>
      <parameter id="actAndDecaybLAPPIleum2__filter" units="dimensionless" constant="true"/>
      <parameter id="actAndDecaybLAPPIleum3__filter" units="dimensionless" constant="true"/>
      <parameter id="actAndDecaybLAPPIleum4__filter" units="dimensionless" constant="true"/>
      <parameter id="actAndDecaybLAPPJejunum1__filter" units="dimensionless" constant="true"/>
      <parameter id="actAndDecaybLAPPJejunum2__filter" units="dimensionless" constant="true"/>
      <parameter id="actAndDecaybLAPP__filter" units="dimensionless" constant="true"/>
      <parameter id="actAndDecaydCPPDuodenum__filter" units="dimensionless" constant="true"/>
      <parameter id="actAndDecaydCPPIleum1__filter" units="dimensionless" constant="true"/>
      <parameter id="actAndDecaydCPPIleum2__filter" units="dimensionless" constant="true"/>
      <parameter id="actAndDecaydCPPIleum3__filter" units="dimensionless" constant="true"/>
      <parameter id="actAndDecaydCPPIleum4__filter" units="dimensionless" constant="true"/>
      <parameter id="actAndDecaydCPPJejunum1__filter" units="dimensionless" constant="true"/>
      <parameter id="actAndDecaydCPPJejunum2__filter" units="dimensionless" constant="true"/>
      <parameter id="actAndDecaydCPP__filter" units="dimensionless" constant="true"/>
      <parameter id="actAndDecayiMLpPPDuodenum__filter" units="dimensionless" constant="true"/>
      <parameter id="actAndDecayiMLpPPIleum1__filter" units="dimensionless" constant="true"/>
      <parameter id="actAndDecayiMLpPPIleum2__filter" units="dimensionless" constant="true"/>
      <parameter id="actAndDecayiMLpPPIleum3__filter" units="dimensionless" constant="true"/>
      <parameter id="actAndDecayiMLpPPIleum4__filter" units="dimensionless" constant="true"/>
      <parameter id="actAndDecayiMLpPPJejunum1__filter" units="dimensionless" constant="true"/>
      <parameter id="actAndDecayiMLpPPJejunum2__filter" units="dimensionless" constant="true"/>
      <parameter id="actAndDecayiMLpPP__filter" units="dimensionless" constant="true"/>
      <parameter id="actAndDecayiMLpSatPPDuodenum__filter" units="dimensionless" constant="true"/>
      <parameter id="actAndDecayiMLpSatPPIleum1__filter" units="dimensionless" constant="true"/>
      <parameter id="actAndDecayiMLpSatPPIleum2__filter" units="dimensionless" constant="true"/>
      <parameter id="actAndDecayiMLpSatPPIleum3__filter" units="dimensionless" constant="true"/>
      <parameter id="actAndDecayiMLpSatPPIleum4__filter" units="dimensionless" constant="true"/>
      <parameter id="actAndDecayiMLpSatPPJejunum1__filter" units="dimensionless" constant="true"/>
      <parameter id="actAndDecayiMLpSatPPJejunum2__filter" units="dimensionless" constant="true"/>
      <parameter id="actAndDecayiMLpSatPP__filter" units="dimensionless" constant="true"/>
      <parameter id="actAndDecaytRegPPDuodenum__filter" units="dimensionless" constant="true"/>
      <parameter id="actAndDecaytRegPPIleum1__filter" units="dimensionless" constant="true"/>
      <parameter id="actAndDecaytRegPPIleum2__filter" units="dimensionless" constant="true"/>
      <parameter id="actAndDecaytRegPPIleum3__filter" units="dimensionless" constant="true"/>
      <parameter id="actAndDecaytRegPPIleum4__filter" units="dimensionless" constant="true"/>
      <parameter id="actAndDecaytRegPPJejunum1__filter" units="dimensionless" constant="true"/>
      <parameter id="actAndDecaytRegPPJejunum2__filter" units="dimensionless" constant="true"/>
      <parameter id="actAndDecaytRegPP__filter" units="dimensionless" constant="true"/>
      <parameter id="actTCLIsolation__filter" units="dimensionless" constant="true"/>
      <parameter id="actTCL__filter" units="dimensionless" constant="true"/>
      <parameter id="adC" units="substance__countPerdayPermicroliter" constant="false"/>
      <parameter id="adCAge" units="substance__countPerdayPermicroliter" constant="false"/>
      <parameter id="adCRef" units="substance__countPerdayPermicroliter" constant="false"/>
      <parameter id="adiposeMassRatio" units="dimensionless" constant="false"/>
      <parameter id="adiposeMassRatioHuman" units="dimensionless" constant="false"/>
      <parameter id="adiposeMassRatioMouse" units="dimensionless" constant="false"/>
      <parameter id="adiposeMassRatioRat" units="dimensionless" constant="false"/>
      <parameter id="adiposeVolume" units="litre" constant="false"/>
      <parameter id="age" units="year" constant="false"/>
      <parameter id="ageClass" units="dimensionless" constant="false"/>
      <parameter id="ageClassSwitch" units="dimensionless" constant="false"/>
      <parameter id="ageDynamic" units="year" constant="false"/>
      <parameter id="ageIS" units="year" constant="false"/>
      <parameter id="ageInflexion" units="year" constant="false"/>
      <parameter id="ageInflexionGALT" units="year" constant="false"/>
      <parameter id="ageSquare" units="dimensionless" constant="false"/>
      <parameter id="ageStart" units="year" constant="false"/>
      <parameter id="ageTrans" units="dimensionless" constant="false"/>
      <parameter id="ageTransParameter" units="dimensionless" constant="false"/>
      <parameter id="ageY" units="dimensionless" constant="false"/>
      <parameter id="ageY18" units="dimensionless" constant="false"/>
      <parameter id="aiMLp" units="substance__countPerdayPermicroliter" constant="false"/>
      <parameter id="airwayD0" units="millimeter" constant="false"/>
      <parameter id="airwayD0Mouse" units="millimeter" constant="false"/>
      <parameter id="airwayD0Rat" units="centimeter" constant="false"/>
      <parameter id="airwayD1" units="millimeter" constant="false"/>
      <parameter id="airwayD10" units="millimeter" constant="false"/>
      <parameter id="airwayD10Mouse" units="millimeter" constant="false"/>
      <parameter id="airwayD10Rat" units="centimeter" constant="false"/>
      <parameter id="airwayD11" units="millimeter" constant="false"/>
      <parameter id="airwayD11Mouse" units="millimeter" constant="false"/>
      <parameter id="airwayD11Rat" units="centimeter" constant="false"/>
      <parameter id="airwayD12" units="millimeter" constant="false"/>
      <parameter id="airwayD12Mouse" units="millimeter" constant="false"/>
      <parameter id="airwayD12Rat" units="centimeter" constant="false"/>
      <parameter id="airwayD13" units="millimeter" constant="false"/>
      <parameter id="airwayD13Mouse" units="millimeter" constant="false"/>
      <parameter id="airwayD13Rat" units="centimeter" constant="false"/>
      <parameter id="airwayD14" units="millimeter" constant="false"/>
      <parameter id="airwayD14Mouse" units="millimeter" constant="false"/>
      <parameter id="airwayD14Rat" units="centimeter" constant="false"/>
      <parameter id="airwayD15" units="millimeter" constant="false"/>
      <parameter id="airwayD15Mouse" units="millimeter" constant="false"/>
      <parameter id="airwayD15Rat" units="centimeter" constant="false"/>
      <parameter id="airwayD1Mouse" units="millimeter" constant="false"/>
      <parameter id="airwayD1Rat" units="centimeter" constant="false"/>
      <parameter id="airwayD2" units="millimeter" constant="false"/>
      <parameter id="airwayD2Mouse" units="millimeter" constant="false"/>
      <parameter id="airwayD2Rat" units="centimeter" constant="false"/>
      <parameter id="airwayD3" units="millimeter" constant="false"/>
      <parameter id="airwayD3Mouse" units="millimeter" constant="false"/>
      <parameter id="airwayD3Rat" units="centimeter" constant="false"/>
      <parameter id="airwayD4" units="millimeter" constant="false"/>
      <parameter id="airwayD4Mouse" units="millimeter" constant="false"/>
      <parameter id="airwayD4Rat" units="centimeter" constant="false"/>
      <parameter id="airwayD5" units="millimeter" constant="false"/>
      <parameter id="airwayD5Mouse" units="millimeter" constant="false"/>
      <parameter id="airwayD5Rat" units="centimeter" constant="false"/>
      <parameter id="airwayD6" units="millimeter" constant="false"/>
      <parameter id="airwayD6Mouse" units="millimeter" constant="false"/>
      <parameter id="airwayD6Rat" units="centimeter" constant="false"/>
      <parameter id="airwayD7" units="millimeter" constant="false"/>
      <parameter id="airwayD7Mouse" units="millimeter" constant="false"/>
      <parameter id="airwayD7Rat" units="centimeter" constant="false"/>
      <parameter id="airwayD8" units="millimeter" constant="false"/>
      <parameter id="airwayD8Mouse" units="millimeter" constant="false"/>
      <parameter id="airwayD8Rat" units="centimeter" constant="false"/>
      <parameter id="airwayD9" units="millimeter" constant="false"/>
      <parameter id="airwayD9Mouse" units="millimeter" constant="false"/>
      <parameter id="airwayD9Rat" units="centimeter" constant="false"/>
      <parameter id="airwayL0" units="millimeter" constant="false"/>
      <parameter id="airwayL0Mouse" units="millimeter" constant="false"/>
      <parameter id="airwayL0Rat" units="centimeter" constant="false"/>
      <parameter id="airwayL1" units="millimeter" constant="false"/>
      <parameter id="airwayL10" units="millimeter" constant="false"/>
      <parameter id="airwayL10Mouse" units="millimeter" constant="false"/>
      <parameter id="airwayL10Rat" units="centimeter" constant="false"/>
      <parameter id="airwayL11" units="millimeter" constant="false"/>
      <parameter id="airwayL11Mouse" units="millimeter" constant="false"/>
      <parameter id="airwayL11Rat" units="centimeter" constant="false"/>
      <parameter id="airwayL12" units="millimeter" constant="false"/>
      <parameter id="airwayL12Mouse" units="millimeter" constant="false"/>
      <parameter id="airwayL12Rat" units="centimeter" constant="false"/>
      <parameter id="airwayL13" units="millimeter" constant="false"/>
      <parameter id="airwayL13Mouse" units="millimeter" constant="false"/>
      <parameter id="airwayL13Rat" units="centimeter" constant="false"/>
      <parameter id="airwayL14" units="millimeter" constant="false"/>
      <parameter id="airwayL14Mouse" units="millimeter" constant="false"/>
      <parameter id="airwayL14Rat" units="centimeter" constant="false"/>
      <parameter id="airwayL15" units="millimeter" constant="false"/>
      <parameter id="airwayL15Mouse" units="millimeter" constant="false"/>
      <parameter id="airwayL15Rat" units="centimeter" constant="false"/>
      <parameter id="airwayL1Mouse" units="millimeter" constant="false"/>
      <parameter id="airwayL1Rat" units="centimeter" constant="false"/>
      <parameter id="airwayL2" units="millimeter" constant="false"/>
      <parameter id="airwayL2Mouse" units="millimeter" constant="false"/>
      <parameter id="airwayL2Rat" units="centimeter" constant="false"/>
      <parameter id="airwayL3" units="millimeter" constant="false"/>
      <parameter id="airwayL3Mouse" units="millimeter" constant="false"/>
      <parameter id="airwayL3Rat" units="centimeter" constant="false"/>
      <parameter id="airwayL4" units="millimeter" constant="false"/>
      <parameter id="airwayL4Mouse" units="millimeter" constant="false"/>
      <parameter id="airwayL4Rat" units="centimeter" constant="false"/>
      <parameter id="airwayL5" units="millimeter" constant="false"/>
      <parameter id="airwayL5Mouse" units="millimeter" constant="false"/>
      <parameter id="airwayL5Rat" units="centimeter" constant="false"/>
      <parameter id="airwayL6" units="millimeter" constant="false"/>
      <parameter id="airwayL6Mouse" units="millimeter" constant="false"/>
      <parameter id="airwayL6Rat" units="centimeter" constant="false"/>
      <parameter id="airwayL7" units="millimeter" constant="false"/>
      <parameter id="airwayL7Mouse" units="millimeter" constant="false"/>
      <parameter id="airwayL7Rat" units="centimeter" constant="false"/>
      <parameter id="airwayL8" units="millimeter" constant="false"/>
      <parameter id="airwayL8Mouse" units="millimeter" constant="false"/>
      <parameter id="airwayL8Rat" units="centimeter" constant="false"/>
      <parameter id="airwayL9" units="millimeter" constant="false"/>
      <parameter id="airwayL9Mouse" units="millimeter" constant="false"/>
      <parameter id="airwayL9Rat" units="centimeter" constant="false"/>
      <parameter id="airwayS0" units="meterSquare" constant="false"/>
      <parameter id="airwayS0Mouse" units="meterSquare" constant="false"/>
      <parameter id="airwayS0Rat" units="meterSquare" constant="false"/>
      <parameter id="airwayS1" units="meterSquare" constant="false"/>
      <parameter id="airwayS10" units="meterSquare" constant="false"/>
      <parameter id="airwayS10Mouse" units="meterSquare" constant="false"/>
      <parameter id="airwayS10Rat" units="meterSquare" constant="false"/>
      <parameter id="airwayS11" units="meterSquare" constant="false"/>
      <parameter id="airwayS11Mouse" units="meterSquare" constant="false"/>
      <parameter id="airwayS11Rat" units="meterSquare" constant="false"/>
      <parameter id="airwayS12" units="meterSquare" constant="false"/>
      <parameter id="airwayS12Mouse" units="meterSquare" constant="false"/>
      <parameter id="airwayS12Rat" units="meterSquare" constant="false"/>
      <parameter id="airwayS13" units="meterSquare" constant="false"/>
      <parameter id="airwayS13Mouse" units="meterSquare" constant="false"/>
      <parameter id="airwayS13Rat" units="meterSquare" constant="false"/>
      <parameter id="airwayS14" units="meterSquare" constant="false"/>
      <parameter id="airwayS14Mouse" units="meterSquare" constant="false"/>
      <parameter id="airwayS14Rat" units="meterSquare" constant="false"/>
      <parameter id="airwayS15" units="meterSquare" constant="false"/>
      <parameter id="airwayS15Mouse" units="meterSquare" constant="false"/>
      <parameter id="airwayS15Rat" units="meterSquare" constant="false"/>
      <parameter id="airwayS1Mouse" units="meterSquare" constant="false"/>
      <parameter id="airwayS1Rat" units="meterSquare" constant="false"/>
      <parameter id="airwayS2" units="meterSquare" constant="false"/>
      <parameter id="airwayS2Mouse" units="meterSquare" constant="false"/>
      <parameter id="airwayS2Rat" units="meterSquare" constant="false"/>
      <parameter id="airwayS3" units="meterSquare" constant="false"/>
      <parameter id="airwayS3Mouse" units="meterSquare" constant="false"/>
      <parameter id="airwayS3Rat" units="meterSquare" constant="false"/>
      <parameter id="airwayS4" units="meterSquare" constant="false"/>
      <parameter id="airwayS4Mouse" units="meterSquare" constant="false"/>
      <parameter id="airwayS4Rat" units="meterSquare" constant="false"/>
      <parameter id="airwayS5" units="meterSquare" constant="false"/>
      <parameter id="airwayS5Mouse" units="meterSquare" constant="false"/>
      <parameter id="airwayS5Rat" units="meterSquare" constant="false"/>
      <parameter id="airwayS6" units="meterSquare" constant="false"/>
      <parameter id="airwayS6Mouse" units="meterSquare" constant="false"/>
      <parameter id="airwayS6Rat" units="meterSquare" constant="false"/>
      <parameter id="airwayS7" units="meterSquare" constant="false"/>
      <parameter id="airwayS7Mouse" units="meterSquare" constant="false"/>
      <parameter id="airwayS7Rat" units="meterSquare" constant="false"/>
      <parameter id="airwayS8" units="meterSquare" constant="false"/>
      <parameter id="airwayS8Mouse" units="meterSquare" constant="false"/>
      <parameter id="airwayS8Rat" units="meterSquare" constant="false"/>
      <parameter id="airwayS9" units="meterSquare" constant="false"/>
      <parameter id="airwayS9Mouse" units="meterSquare" constant="false"/>
      <parameter id="airwayS9Rat" units="meterSquare" constant="false"/>
      <parameter id="airwaySize" units="millimeter" constant="false"/>
      <parameter id="allowSurinfection" units="dimensionless" constant="false"/>
      <parameter id="amountOM85Brain" units="microgramPerkilogram" constant="false"/>
      <parameter id="amountOM85Heart" units="microgramPerkilogram" constant="false"/>
      <parameter id="amountOM85Liver" units="microgram" constant="false"/>
      <parameter id="amountOM85Lung" units="microgramPerkilogram" constant="false"/>
      <parameter id="arterialFraction" units="dimensionless" constant="false"/>
      <parameter id="atCL" units="kilosubstance__countPerdayPermilliliter" constant="false"/>
      <parameter id="atCLAge" units="kilosubstance__countPermilliliterPermillisecond" constant="false"/>
      <parameter id="atCLRef" units="kilosubstance__countPerdayPermilliliter" constant="false"/>
      <parameter id="atReg" units="substance__countPerdayPermicroliter" constant="false"/>
      <parameter id="atopy" units="dimensionless" constant="false"/>
      <parameter id="atopyAmplifier" units="dimensionless" constant="false"/>
      <parameter id="aucSerumOM85" value="0" units="microgramhourPermilliliter" constant="false"/>
      <parameter id="aucSerumOM85MolarMass" units="gramPermole" constant="false"/>
      <parameter id="aucTotOM85PP" value="0" units="microgramhour" constant="false"/>
      <parameter id="aucTotOM85PPMolarMass" units="gramPermole" constant="false"/>
      <parameter id="avogadro" units="substance__countPermole" constant="false"/>
      <parameter id="b0CHinfluenza" units="Perday" constant="false"/>
      <parameter id="b0CHrhinovirus" units="Perday" constant="false"/>
      <parameter id="b0CHrsv" units="Perday" constant="false"/>
      <parameter id="b0EUinfluenza" units="Perday" constant="false"/>
      <parameter id="b0EUrhinovirus" units="Perday" constant="false"/>
      <parameter id="b0EUrsv" units="Perday" constant="false"/>
      <parameter id="b0USinfluenza" units="Perday" constant="false"/>
      <parameter id="b0USrhinovirus" units="Perday" constant="false"/>
      <parameter id="b0USrsv" units="Perday" constant="false"/>
      <parameter id="b1CHinfluenza" units="dimensionless" constant="false"/>
      <parameter id="b1CHrhinovirus" units="dimensionless" constant="false"/>
      <parameter id="b1CHrsv" units="dimensionless" constant="false"/>
      <parameter id="b1EUinfluenza" units="dimensionless" constant="false"/>
      <parameter id="b1EUrhinovirus" units="dimensionless" constant="false"/>
      <parameter id="b1EUrsv" units="dimensionless" constant="false"/>
      <parameter id="b1USinfluenza" units="dimensionless" constant="false"/>
      <parameter id="b1USrhinovirus" units="dimensionless" constant="false"/>
      <parameter id="b1USrsv" units="dimensionless" constant="false"/>
      <parameter id="bLength" units="dimensionless" constant="false"/>
      <parameter id="bTime" units="dimensionless" constant="false"/>
      <parameter id="bToP" units="Perday" constant="false"/>
      <parameter id="bToPCoeff" units="dimensionless" constant="false"/>
      <parameter id="bToPdC" units="Perday" constant="false"/>
      <parameter id="bVolume" units="dimensionless" constant="false"/>
      <parameter id="basaligAns" units="milligramPerdeciliter" constant="false"/>
      <parameter id="basaligAnsAdult" units="milligramPerdeciliter" constant="false"/>
      <parameter id="betaIV" units="Perday" constant="false"/>
      <parameter id="betaRSV" units="Perday" constant="false"/>
      <parameter id="betaRV" units="Perday" constant="false"/>
      <parameter id="bloodFlow" units="milliliterPerminute" constant="false"/>
      <parameter id="bloodFlowAdipose" units="literPerminute" constant="false"/>
      <parameter id="bloodFlowBrain" units="literPerminute" constant="false"/>
      <parameter id="bloodFlowGut" units="literPerminute" constant="false"/>
      <parameter id="bloodFlowHeart" units="literPerminute" constant="false"/>
      <parameter id="bloodFlowHuman" units="literPerminute" constant="false"/>
      <parameter id="bloodFlowHumanChinese" units="literPerminute" constant="false"/>
      <parameter id="bloodFlowHumanEuropean" units="literPerminute" constant="false"/>
      <parameter id="bloodFlowKidney" units="literPerminute" constant="false"/>
      <parameter id="bloodFlowLiver" units="literPerminute" constant="false"/>
      <parameter id="bloodFlowLung" units="literPerminute" constant="false"/>
      <parameter id="bloodFlowMouse" units="milliliterPerminute" constant="false"/>
      <parameter id="bloodFlowMuscle" units="literPerminute" constant="false"/>
      <parameter id="bloodFlowOther" units="literPerminute" constant="false"/>
      <parameter id="bloodFlowRat" units="milliliterPerminute" constant="false"/>
      <parameter id="bloodFlowRatioAdipose" units="dimensionless" constant="false"/>
      <parameter id="bloodFlowRatioAdiposeHuman" units="dimensionless" constant="false"/>
      <parameter id="bloodFlowRatioAdiposeMouse" units="dimensionless" constant="false"/>
      <parameter id="bloodFlowRatioAdiposeRat" units="dimensionless" constant="false"/>
      <parameter id="bloodFlowRatioBrain" units="dimensionless" constant="false"/>
      <parameter id="bloodFlowRatioBrainHuman" units="dimensionless" constant="false"/>
      <parameter id="bloodFlowRatioBrainMouse" units="dimensionless" constant="false"/>
      <parameter id="bloodFlowRatioBrainRat" units="dimensionless" constant="false"/>
      <parameter id="bloodFlowRatioGut" units="dimensionless" constant="false"/>
      <parameter id="bloodFlowRatioGutHuman" units="dimensionless" constant="false"/>
      <parameter id="bloodFlowRatioGutMouse" units="dimensionless" constant="false"/>
      <parameter id="bloodFlowRatioGutRat" units="dimensionless" constant="false"/>
      <parameter id="bloodFlowRatioHeart" units="dimensionless" constant="false"/>
      <parameter id="bloodFlowRatioHeartHuman" units="dimensionless" constant="false"/>
      <parameter id="bloodFlowRatioHeartMouse" units="dimensionless" constant="false"/>
      <parameter id="bloodFlowRatioHeartRat" units="dimensionless" constant="false"/>
      <parameter id="bloodFlowRatioKidney" units="dimensionless" constant="false"/>
      <parameter id="bloodFlowRatioKidneyHuman" units="dimensionless" constant="false"/>
      <parameter id="bloodFlowRatioKidneyMouse" units="dimensionless" constant="false"/>
      <parameter id="bloodFlowRatioKidneyRat" units="dimensionless" constant="false"/>
      <parameter id="bloodFlowRatioLiver" units="dimensionless" constant="false"/>
      <parameter id="bloodFlowRatioLiverHuman" units="dimensionless" constant="false"/>
      <parameter id="bloodFlowRatioLiverMouse" units="dimensionless" constant="false"/>
      <parameter id="bloodFlowRatioLiverRat" units="dimensionless" constant="false"/>
      <parameter id="bloodFlowRatioLung" units="dimensionless" constant="false"/>
      <parameter id="bloodFlowRatioMuscle" units="dimensionless" constant="false"/>
      <parameter id="bloodFlowRatioMuscleHuman" units="dimensionless" constant="false"/>
      <parameter id="bloodFlowRatioMuscleMouse" units="dimensionless" constant="false"/>
      <parameter id="bloodFlowRatioMuscleRat" units="dimensionless" constant="false"/>
      <parameter id="bloodFlowRatioOther" units="dimensionless" constant="false"/>
      <parameter id="bloodFlowRatioSkin" units="dimensionless" constant="false"/>
      <parameter id="bloodFlowRatioSkinHuman" units="dimensionless" constant="false"/>
      <parameter id="bloodFlowRatioSkinMouse" units="dimensionless" constant="false"/>
      <parameter id="bloodFlowRatioSkinRat" units="dimensionless" constant="false"/>
      <parameter id="bloodFlowRatioSpleen" units="dimensionless" constant="false"/>
      <parameter id="bloodFlowRatioSpleenHuman" units="dimensionless" constant="false"/>
      <parameter id="bloodFlowRatioSpleenMouse" units="dimensionless" constant="false"/>
      <parameter id="bloodFlowRatioSpleenRat" units="dimensionless" constant="false"/>
      <parameter id="bloodFlowSkin" units="literPerminute" constant="false"/>
      <parameter id="bloodFlowSmallIntestine" units="literPerminute" constant="false"/>
      <parameter id="bloodFlowSpleen" units="literPerminute" constant="false"/>
      <parameter id="bloodVolume" units="litre" constant="false"/>
      <parameter id="bloodVolumeRatio" units="milliliterPerkilogram" constant="false"/>
      <parameter id="bloodVolumeRatioHuman" units="milliliterPerkilogram" constant="false"/>
      <parameter id="bloodVolumeRatioMouse" units="milliliterPerkilogram" constant="false"/>
      <parameter id="bloodVolumeRatioRat" units="milliliterPerkilogram" constant="false"/>
      <parameter id="bodyWeight" units="gram" constant="false"/>
      <parameter id="bodyWeightHuman" units="gram" constant="false"/>
      <parameter id="bodyWeightHumanChinese" units="gram" constant="false"/>
      <parameter id="bodyWeightHumanEuropean" units="gram" constant="false"/>
      <parameter id="bodyWeightRef" units="gram" constant="false"/>
      <parameter id="bodyWeightRefChineseWithVariability" units="gram" constant="false"/>
      <parameter id="bodyWeightRefHuman" units="gram" constant="false"/>
      <parameter id="bodyWeightRefHumanChinese" units="gram" constant="false"/>
      <parameter id="bodyWeightRefHumanChineseFemale" units="gram" constant="false"/>
      <parameter id="bodyWeightRefHumanChineseMale" units="gram" constant="false"/>
      <parameter id="bodyWeightRefHumanEuropean" units="gram" constant="false"/>
      <parameter id="bodyWeightRefMan" units="gram" constant="false"/>
      <parameter id="bodyWeightRefMouse" units="gram" constant="false"/>
      <parameter id="bodyWeightRefRat" units="gram" constant="false"/>
      <parameter id="booleanADContext" units="dimensionless" constant="false"/>
      <parameter id="booleanCombo" units="dimensionless" constant="false"/>
      <parameter id="brainMassRatio" units="dimensionless" constant="false"/>
      <parameter id="brainMassRatioHuman" units="dimensionless" constant="false"/>
      <parameter id="brainMassRatioHumanChinese" units="dimensionless" constant="false"/>
      <parameter id="brainMassRatioHumanEuropean" units="dimensionless" constant="false"/>
      <parameter id="brainMassRatioMouse" units="dimensionless" constant="false"/>
      <parameter id="brainMassRatioRat" units="dimensionless" constant="false"/>
      <parameter id="brainVolume" units="litre" constant="false"/>
      <parameter id="brainVolumeChina" units="litre" constant="false"/>
      <parameter id="brainVolumeChinaFemale" units="litre" constant="false"/>
      <parameter id="brainVolumeChinaMale" units="litre" constant="false"/>
      <parameter id="bronchiolOpening" units="millimeter" constant="false"/>
      <parameter id="bronchiolWheeze" units="dimensionless" constant="false"/>
      <parameter id="bsa" units="meterSquare" constant="false"/>
      <parameter id="bsaRef" units="meterSquare" constant="false"/>
      <parameter id="cMAxiMLp" units="substance__countPermicroliter" constant="false"/>
      <parameter id="coefAgeIgAns" units="dimensionless" constant="false"/>
      <parameter id="concEC" units="megasubstance__countPermilliliter" constant="false"/>
      <parameter id="convAS" units="Permillimeter" constant="false"/>
      <parameter id="covidInfluence" units="dimensionless" constant="false"/>
      <parameter id="cvBodyWeightRefHumanChinese" units="dimensionless" constant="false"/>
      <parameter id="cvLogBodyWeightRef" units="dimensionless" constant="false"/>
      <parameter id="dHEC" units="Perday" constant="false"/>
      <parameter id="dIEC" units="Perday" constant="false"/>
      <parameter id="dOM85" units="Perhour" constant="false"/>
      <parameter id="dProInfCyt" units="Perday" constant="false"/>
      <parameter id="dVirus" units="Perday" constant="false"/>
      <parameter id="dataSeasonality" value="1" units="dimensionless" constant="false"/>
      <parameter id="dbLA" units="Perday" constant="false"/>
      <parameter id="dbPA" units="Perday" constant="false"/>
      <parameter id="dbPAns" units="Perday" constant="false"/>
      <parameter id="ddC" units="Perday" constant="false"/>
      <parameter id="deathIg" units="Perday" constant="false"/>
      <parameter id="decRTTbPAns__filter" units="dimensionless" constant="true"/>
      <parameter id="decRTTiML__filter" units="dimensionless" constant="true"/>
      <parameter id="decRTTtReg__filter" units="dimensionless" constant="true"/>
      <parameter id="decbPAnsPPDuodenum__filter" units="dimensionless" constant="true"/>
      <parameter id="decbPAnsPPIleum1__filter" units="dimensionless" constant="true"/>
      <parameter id="decbPAnsPPIleum2__filter" units="dimensionless" constant="true"/>
      <parameter id="decbPAnsPPIleum3__filter" units="dimensionless" constant="true"/>
      <parameter id="decbPAnsPPIleum4__filter" units="dimensionless" constant="true"/>
      <parameter id="decbPAnsPPJejunum1__filter" units="dimensionless" constant="true"/>
      <parameter id="decbPAnsPPJejunum2__filter" units="dimensionless" constant="true"/>
      <parameter id="decbPAnsPP__filter" units="dimensionless" constant="true"/>
      <parameter id="densityPPFollicle" units="substance__countPercentimeterSquare" constant="false"/>
      <parameter id="densityPPFollicleHuman" units="substance__countPercentimeterSquare" constant="false"/>
      <parameter id="densityPPFollicleMouse" units="substance__countPercentimeterSquare" constant="false"/>
      <parameter id="densityPPFollicleRat" units="substance__countPercentimeterSquare" constant="false"/>
      <parameter id="diML" units="Perday" constant="false"/>
      <parameter id="diMLp" units="Perday" constant="false"/>
      <parameter id="diffbLATobPAnsPPDuodenum__filter" units="dimensionless" constant="true"/>
      <parameter id="diffbLATobPAnsPPIleum1__filter" units="dimensionless" constant="true"/>
      <parameter id="diffbLATobPAnsPPIleum2__filter" units="dimensionless" constant="true"/>
      <parameter id="diffbLATobPAnsPPIleum3__filter" units="dimensionless" constant="true"/>
      <parameter id="diffbLATobPAnsPPIleum4__filter" units="dimensionless" constant="true"/>
      <parameter id="diffbLATobPAnsPPJejunum1__filter" units="dimensionless" constant="true"/>
      <parameter id="diffbLATobPAnsPPJejunum2__filter" units="dimensionless" constant="true"/>
      <parameter id="diffbLATobPAnsPP__filter" units="dimensionless" constant="true"/>
      <parameter id="diffbLATobPAnsdCPPDuodenum__filter" units="dimensionless" constant="true"/>
      <parameter id="diffbLATobPAnsdCPPIleum1__filter" units="dimensionless" constant="true"/>
      <parameter id="diffbLATobPAnsdCPPIleum2__filter" units="dimensionless" constant="true"/>
      <parameter id="diffbLATobPAnsdCPPIleum3__filter" units="dimensionless" constant="true"/>
      <parameter id="diffbLATobPAnsdCPPIleum4__filter" units="dimensionless" constant="true"/>
      <parameter id="diffbLATobPAnsdCPPJejunum1__filter" units="dimensionless" constant="true"/>
      <parameter id="diffbLATobPAnsdCPPJejunum2__filter" units="dimensionless" constant="true"/>
      <parameter id="diffbLATobPAnsdCPP__filter" units="dimensionless" constant="true"/>
      <parameter id="diffiMLpToiMLPPDuodenum__filter" units="dimensionless" constant="true"/>
      <parameter id="diffiMLpToiMLPPIleum1__filter" units="dimensionless" constant="true"/>
      <parameter id="diffiMLpToiMLPPIleum2__filter" units="dimensionless" constant="true"/>
      <parameter id="diffiMLpToiMLPPIleum3__filter" units="dimensionless" constant="true"/>
      <parameter id="diffiMLpToiMLPPIleum4__filter" units="dimensionless" constant="true"/>
      <parameter id="diffiMLpToiMLPPJejunum1__filter" units="dimensionless" constant="true"/>
      <parameter id="diffiMLpToiMLPPJejunum2__filter" units="dimensionless" constant="true"/>
      <parameter id="diffiMLpToiMLPP__filter" units="dimensionless" constant="true"/>
      <parameter id="digA" units="Perday" constant="false"/>
      <parameter id="digAns" units="Perday" constant="false"/>
      <parameter id="diseaseBurdenSeasonality" units="dimensionless" constant="false"/>
      <parameter id="doseOM85" units="mole" constant="false"/>
      <parameter id="dtCL" units="Perday" constant="false"/>
      <parameter id="dtReg" units="Perday" constant="false"/>
      <parameter id="dummyOM85__filter" units="dimensionless" constant="true"/>
      <parameter id="e" units="dimensionless" constant="false"/>
      <parameter id="eStartWhe" value="0" units="day" constant="false"/>
      <parameter id="ec50IEC" units="megasubstance__countPermilliliter" constant="false"/>
      <parameter id="ec50ProInf" units="megasubstance__countPermilliliter" constant="false"/>
      <parameter id="epsilonOH" units="millimeter" constant="false"/>
      <parameter id="ethnicity" units="dimensionless" constant="false"/>
      <parameter id="fLengthDuodenum" units="dimensionless" constant="false"/>
      <parameter id="fLengthDuodenumHuman" units="dimensionless" constant="false"/>
      <parameter id="fLengthDuodenumMouse" units="dimensionless" constant="false"/>
      <parameter id="fLengthDuodenumRat" units="dimensionless" constant="false"/>
      <parameter id="fLengthIleum" units="dimensionless" constant="false"/>
      <parameter id="fLengthIleumHuman" units="dimensionless" constant="false"/>
      <parameter id="fLengthIleumMouse" units="dimensionless" constant="false"/>
      <parameter id="fLengthIleumRat" units="dimensionless" constant="false"/>
      <parameter id="fLengthJejunum" units="dimensionless" constant="false"/>
      <parameter id="fLengthJejunumHuman" units="dimensionless" constant="false"/>
      <parameter id="fLengthJejunumMouse" units="dimensionless" constant="false"/>
      <parameter id="fLengthJejunumRat" units="dimensionless" constant="false"/>
      <parameter id="factorInVitroToInVivoEc50" units="dimensionless" constant="false"/>
      <parameter id="fractionLRTI" units="dimensionless" constant="false"/>
      <parameter id="fractionURTI" units="dimensionless" constant="false"/>
      <parameter id="fractionUpperSymptoms" value="1" units="dimensionless" constant="false"/>
      <parameter id="gammaCHinfluenza" units="Perday" constant="false"/>
      <parameter id="gammaCHrhinovirus" units="Perday" constant="false"/>
      <parameter id="gammaCHrsv" units="Perday" constant="false"/>
      <parameter id="gammaEUinfluenza" units="Perday" constant="false"/>
      <parameter id="gammaEUrhinovirus" units="Perday" constant="false"/>
      <parameter id="gammaEUrsv" units="Perday" constant="false"/>
      <parameter id="gammaIV" units="Perday" constant="false"/>
      <parameter id="gammaRSV" units="Perday" constant="false"/>
      <parameter id="gammaRV" units="Perday" constant="false"/>
      <parameter id="gammaUSinfluenza" units="Perday" constant="false"/>
      <parameter id="gammaUSrhinovirus" units="Perday" constant="false"/>
      <parameter id="gammaUSrsv" units="Perday" constant="false"/>
      <parameter id="gastricResidenceTime" units="hour" constant="false"/>
      <parameter id="gastricResidenceTimeHuman" units="hour" constant="false"/>
      <parameter id="gastricResidenceTimeMouse" units="hour" constant="false"/>
      <parameter id="gastricResidenceTimeRat" units="hour" constant="false"/>
      <parameter id="gastricResidenceTimeVariability" units="hour" constant="false"/>
      <parameter id="gutMassRatio" units="dimensionless" constant="false"/>
      <parameter id="gutMassRatioHuman" units="dimensionless" constant="false"/>
      <parameter id="gutMassRatioMouse" units="dimensionless" constant="false"/>
      <parameter id="gutMassRatioRat" units="dimensionless" constant="false"/>
      <parameter id="gutVolume" units="litre" constant="false"/>
      <parameter id="halfLifebLA" units="day" constant="false"/>
      <parameter id="halfLifebPA" units="day" constant="false"/>
      <parameter id="halfLifedC" units="day" constant="false"/>
      <parameter id="halfLifedCMouse" units="day" constant="false"/>
      <parameter id="halfLifeiMLp" units="day" constant="false"/>
      <parameter id="halfLifeigA" units="day" constant="false"/>
      <parameter id="halfLifetReg" units="day" constant="false"/>
      <parameter id="hbLA" units="dimensionless" constant="false"/>
      <parameter id="hbPAns" units="dimensionless" constant="false"/>
      <parameter id="hdC" units="dimensionless" constant="false"/>
      <parameter id="heartMassRatio" units="dimensionless" constant="false"/>
      <parameter id="heartMassRatioHuman" units="dimensionless" constant="false"/>
      <parameter id="heartMassRatioHumanChinese" units="dimensionless" constant="false"/>
      <parameter id="heartMassRatioHumanEuropean" units="dimensionless" constant="false"/>
      <parameter id="heartMassRatioMouse" units="dimensionless" constant="false"/>
      <parameter id="heartMassRatioRat" units="dimensionless" constant="false"/>
      <parameter id="heartVolume" units="litre" constant="false"/>
      <parameter id="heartVolumeChina" units="litre" constant="false"/>
      <parameter id="heartVolumeChinaFemale" units="litre" constant="false"/>
      <parameter id="heartVolumeChinaMale" units="litre" constant="false"/>
      <parameter id="height" units="centimeter" constant="false"/>
      <parameter id="heightChineseFemale" units="centimeter" constant="false"/>
      <parameter id="heightChineseMale" units="centimeter" constant="false"/>
      <parameter id="heightChinesePopulation" units="centimeter" constant="false"/>
      <parameter id="heightEuropeanPopulation" units="centimeter" constant="false"/>
      <parameter id="heightRef" units="centimeter" constant="false"/>
      <parameter id="hematocrit" units="dimensionless" constant="false"/>
      <parameter id="hiMLp" units="dimensionless" constant="false"/>
      <parameter id="hospitalizationFractionFlorida" units="dimensionless" constant="false"/>
      <parameter id="hospitalizationFractionRCGP" units="dimensionless" constant="false"/>
      <parameter id="hospitalizationFractionReis" units="dimensionless" constant="false"/>
      <parameter id="hospitalizationFractionSentinel" units="dimensionless" constant="false"/>
      <parameter id="htReg" units="dimensionless" constant="false"/>
      <parameter id="iAS" units="millimeterSquare" constant="false"/>
      <parameter id="iML" units="dimensionless" constant="false"/>
      <parameter id="iPopIVInit" units="substance__count" constant="false"/>
      <parameter id="iPopRSVInit" units="substance__count" constant="false"/>
      <parameter id="iPopRVInit" units="substance__count" constant="false"/>
      <parameter id="igAnsInRTTMolarMass" units="gramPermole" constant="false"/>
      <parameter id="igAnsInSTMolarMass" units="gramPermole" constant="false"/>
      <parameter id="igInRTTMolarMass" units="gramPermole" constant="false"/>
      <parameter id="imStatus" units="dimensionless" constant="false"/>
      <parameter id="imStatus0" units="dimensionless" constant="false"/>
      <parameter id="imStatus1" units="dimensionless" constant="false"/>
      <parameter id="imStatus10" units="dimensionless" constant="false"/>
      <parameter id="imStatus11" units="dimensionless" constant="false"/>
      <parameter id="imStatus12" units="dimensionless" constant="false"/>
      <parameter id="imStatus13" units="dimensionless" constant="false"/>
      <parameter id="imStatus14" units="dimensionless" constant="false"/>
      <parameter id="imStatus15" units="dimensionless" constant="false"/>
      <parameter id="imStatus16" units="dimensionless" constant="false"/>
      <parameter id="imStatus17" units="dimensionless" constant="false"/>
      <parameter id="imStatus18" units="dimensionless" constant="false"/>
      <parameter id="imStatus19" units="dimensionless" constant="false"/>
      <parameter id="imStatus2" units="dimensionless" constant="false"/>
      <parameter id="imStatus20" units="dimensionless" constant="false"/>
      <parameter id="imStatus21" units="dimensionless" constant="false"/>
      <parameter id="imStatus22" units="dimensionless" constant="false"/>
      <parameter id="imStatus23" units="dimensionless" constant="false"/>
      <parameter id="imStatus24" units="dimensionless" constant="false"/>
      <parameter id="imStatus25" units="dimensionless" constant="false"/>
      <parameter id="imStatus26" units="dimensionless" constant="false"/>
      <parameter id="imStatus27" units="dimensionless" constant="false"/>
      <parameter id="imStatus28" units="dimensionless" constant="false"/>
      <parameter id="imStatus29" units="dimensionless" constant="false"/>
      <parameter id="imStatus3" units="dimensionless" constant="false"/>
      <parameter id="imStatus30" units="dimensionless" constant="false"/>
      <parameter id="imStatus31" units="dimensionless" constant="false"/>
      <parameter id="imStatus32" units="dimensionless" constant="false"/>
      <parameter id="imStatus33" units="dimensionless" constant="false"/>
      <parameter id="imStatus34" units="dimensionless" constant="false"/>
      <parameter id="imStatus35" units="dimensionless" constant="false"/>
      <parameter id="imStatus36" units="dimensionless" constant="false"/>
      <parameter id="imStatus37" units="dimensionless" constant="false"/>
      <parameter id="imStatus38" units="dimensionless" constant="false"/>
      <parameter id="imStatus39" units="dimensionless" constant="false"/>
      <parameter id="imStatus4" units="dimensionless" constant="false"/>
      <parameter id="imStatus40" units="dimensionless" constant="false"/>
      <parameter id="imStatus41" units="dimensionless" constant="false"/>
      <parameter id="imStatus42" units="dimensionless" constant="false"/>
      <parameter id="imStatus43" units="dimensionless" constant="false"/>
      <parameter id="imStatus44" units="dimensionless" constant="false"/>
      <parameter id="imStatus45" units="dimensionless" constant="false"/>
      <parameter id="imStatus46" units="dimensionless" constant="false"/>
      <parameter id="imStatus47" units="dimensionless" constant="false"/>
      <parameter id="imStatus5" units="dimensionless" constant="false"/>
      <parameter id="imStatus6" units="dimensionless" constant="false"/>
      <parameter id="imStatus7" units="dimensionless" constant="false"/>
      <parameter id="imStatus8" units="dimensionless" constant="false"/>
      <parameter id="imStatus9" units="dimensionless" constant="false"/>
      <parameter id="imStatusCVPatient" units="dimensionless" constant="false"/>
      <parameter id="imStatusLowerBound" units="dimensionless" constant="false"/>
      <parameter id="imStatusMean" units="dimensionless" constant="false"/>
      <parameter id="imStatusRandom0" units="dimensionless" constant="false"/>
      <parameter id="imStatusRandom1" units="dimensionless" constant="false"/>
      <parameter id="imStatusRandom10" units="dimensionless" constant="false"/>
      <parameter id="imStatusRandom11" units="dimensionless" constant="false"/>
      <parameter id="imStatusRandom12" units="dimensionless" constant="false"/>
      <parameter id="imStatusRandom13" units="dimensionless" constant="false"/>
      <parameter id="imStatusRandom14" units="dimensionless" constant="false"/>
      <parameter id="imStatusRandom15" units="dimensionless" constant="false"/>
      <parameter id="imStatusRandom16" units="dimensionless" constant="false"/>
      <parameter id="imStatusRandom17" units="dimensionless" constant="false"/>
      <parameter id="imStatusRandom18" units="dimensionless" constant="false"/>
      <parameter id="imStatusRandom19" units="dimensionless" constant="false"/>
      <parameter id="imStatusRandom2" units="dimensionless" constant="false"/>
      <parameter id="imStatusRandom20" units="dimensionless" constant="false"/>
      <parameter id="imStatusRandom21" units="dimensionless" constant="false"/>
      <parameter id="imStatusRandom22" units="dimensionless" constant="false"/>
      <parameter id="imStatusRandom23" units="dimensionless" constant="false"/>
      <parameter id="imStatusRandom24" units="dimensionless" constant="false"/>
      <parameter id="imStatusRandom25" units="dimensionless" constant="false"/>
      <parameter id="imStatusRandom26" units="dimensionless" constant="false"/>
      <parameter id="imStatusRandom27" units="dimensionless" constant="false"/>
      <parameter id="imStatusRandom28" units="dimensionless" constant="false"/>
      <parameter id="imStatusRandom29" units="dimensionless" constant="false"/>
      <parameter id="imStatusRandom3" units="dimensionless" constant="false"/>
      <parameter id="imStatusRandom30" units="dimensionless" constant="false"/>
      <parameter id="imStatusRandom31" units="dimensionless" constant="false"/>
      <parameter id="imStatusRandom32" units="dimensionless" constant="false"/>
      <parameter id="imStatusRandom33" units="dimensionless" constant="false"/>
      <parameter id="imStatusRandom34" units="dimensionless" constant="false"/>
      <parameter id="imStatusRandom35" units="dimensionless" constant="false"/>
      <parameter id="imStatusRandom36" units="dimensionless" constant="false"/>
      <parameter id="imStatusRandom37" units="dimensionless" constant="false"/>
      <parameter id="imStatusRandom38" units="dimensionless" constant="false"/>
      <parameter id="imStatusRandom39" units="dimensionless" constant="false"/>
      <parameter id="imStatusRandom4" units="dimensionless" constant="false"/>
      <parameter id="imStatusRandom40" units="dimensionless" constant="false"/>
      <parameter id="imStatusRandom41" units="dimensionless" constant="false"/>
      <parameter id="imStatusRandom42" units="dimensionless" constant="false"/>
      <parameter id="imStatusRandom43" units="dimensionless" constant="false"/>
      <parameter id="imStatusRandom44" units="dimensionless" constant="false"/>
      <parameter id="imStatusRandom45" units="dimensionless" constant="false"/>
      <parameter id="imStatusRandom46" units="dimensionless" constant="false"/>
      <parameter id="imStatusRandom47" units="dimensionless" constant="false"/>
      <parameter id="imStatusRandom5" units="dimensionless" constant="false"/>
      <parameter id="imStatusRandom6" units="dimensionless" constant="false"/>
      <parameter id="imStatusRandom7" units="dimensionless" constant="false"/>
      <parameter id="imStatusRandom8" units="dimensionless" constant="false"/>
      <parameter id="imStatusRandom9" units="dimensionless" constant="false"/>
      <parameter id="imStatusStdPatient" units="dimensionless" constant="false"/>
      <parameter id="increasingAge" units="dimensionless" constant="false"/>
      <parameter id="infiltrationbPAnsToGut__filter" units="dimensionless" constant="true"/>
      <parameter id="infiltrationbPAnsToLung__filter" units="dimensionless" constant="true"/>
      <parameter id="infiltrationbPAnsToST__filter" units="dimensionless" constant="true"/>
      <parameter id="infiltrationiMLToGut__filter" units="dimensionless" constant="true"/>
      <parameter id="infiltrationiMLToLung__filter" units="dimensionless" constant="true"/>
      <parameter id="infiltrationiMLToST__filter" units="dimensionless" constant="true"/>
      <parameter id="infiltrationtRegToGut__filter" units="dimensionless" constant="true"/>
      <parameter id="infiltrationtRegToLung__filter" units="dimensionless" constant="true"/>
      <parameter id="infiltrationtRegToST__filter" units="dimensionless" constant="true"/>
      <parameter id="inflammation" units="dimensionless" constant="false"/>
      <parameter id="interstitialVolumeFractionAdipose" units="dimensionless" constant="false"/>
      <parameter id="interstitialVolumeFractionAdiposeHuman" units="dimensionless" constant="false"/>
      <parameter id="interstitialVolumeFractionAdiposeMouse" units="dimensionless" constant="false"/>
      <parameter id="interstitialVolumeFractionAdiposeRat" units="dimensionless" constant="false"/>
      <parameter id="interstitialVolumeFractionBrain" units="dimensionless" constant="false"/>
      <parameter id="interstitialVolumeFractionBrainHuman" units="dimensionless" constant="false"/>
      <parameter id="interstitialVolumeFractionBrainMouse" units="dimensionless" constant="false"/>
      <parameter id="interstitialVolumeFractionBrainRat" units="dimensionless" constant="false"/>
      <parameter id="interstitialVolumeFractionGut" units="dimensionless" constant="false"/>
      <parameter id="interstitialVolumeFractionGutHuman" units="dimensionless" constant="false"/>
      <parameter id="interstitialVolumeFractionGutMouse" units="dimensionless" constant="false"/>
      <parameter id="interstitialVolumeFractionGutRat" units="dimensionless" constant="false"/>
      <parameter id="interstitialVolumeFractionHeart" units="dimensionless" constant="false"/>
      <parameter id="interstitialVolumeFractionHeartHuman" units="dimensionless" constant="false"/>
      <parameter id="interstitialVolumeFractionHeartMouse" units="dimensionless" constant="false"/>
      <parameter id="interstitialVolumeFractionHeartRat" units="dimensionless" constant="false"/>
      <parameter id="interstitialVolumeFractionKidney" units="dimensionless" constant="false"/>
      <parameter id="interstitialVolumeFractionKidneyHuman" units="dimensionless" constant="false"/>
      <parameter id="interstitialVolumeFractionKidneyMouse" units="dimensionless" constant="false"/>
      <parameter id="interstitialVolumeFractionKidneyRat" units="dimensionless" constant="false"/>
      <parameter id="interstitialVolumeFractionLiver" units="dimensionless" constant="false"/>
      <parameter id="interstitialVolumeFractionLiverHuman" units="dimensionless" constant="false"/>
      <parameter id="interstitialVolumeFractionLiverMouse" units="dimensionless" constant="false"/>
      <parameter id="interstitialVolumeFractionLiverRat" units="dimensionless" constant="false"/>
      <parameter id="interstitialVolumeFractionLung" units="dimensionless" constant="false"/>
      <parameter id="interstitialVolumeFractionLungHuman" units="dimensionless" constant="false"/>
      <parameter id="interstitialVolumeFractionLungMouse" units="dimensionless" constant="false"/>
      <parameter id="interstitialVolumeFractionLungRat" units="dimensionless" constant="false"/>
      <parameter id="interstitialVolumeFractionMuscle" units="dimensionless" constant="false"/>
      <parameter id="interstitialVolumeFractionMuscleHuman" units="dimensionless" constant="false"/>
      <parameter id="interstitialVolumeFractionMuscleMouse" units="dimensionless" constant="false"/>
      <parameter id="interstitialVolumeFractionMuscleRat" units="dimensionless" constant="false"/>
      <parameter id="interstitialVolumeFractionOther" units="dimensionless" constant="false"/>
      <parameter id="interstitialVolumeFractionOtherHuman" units="dimensionless" constant="false"/>
      <parameter id="interstitialVolumeFractionOtherMouse" units="dimensionless" constant="false"/>
      <parameter id="interstitialVolumeFractionOtherRat" units="dimensionless" constant="false"/>
      <parameter id="interstitialVolumeFractionSkin" units="dimensionless" constant="false"/>
      <parameter id="interstitialVolumeFractionSkinHuman" units="dimensionless" constant="false"/>
      <parameter id="interstitialVolumeFractionSkinMouse" units="dimensionless" constant="false"/>
      <parameter id="interstitialVolumeFractionSkinRat" units="dimensionless" constant="false"/>
      <parameter id="interstitialVolumeFractionSpleen" units="dimensionless" constant="false"/>
      <parameter id="interstitialVolumeFractionSpleenHuman" units="dimensionless" constant="false"/>
      <parameter id="interstitialVolumeFractionSpleenMouse" units="dimensionless" constant="false"/>
      <parameter id="interstitialVolumeFractionSpleenRat" units="dimensionless" constant="false"/>
      <parameter id="intestinalDegradationOM85" units="Perhour" constant="false"/>
      <parameter id="intestinalDegradationOM85Man" units="Perhour" constant="false"/>
      <parameter id="intestinalDegradationOM85Mouse" units="Perhour" constant="false"/>
      <parameter id="intestinalDegradationOM85Rat" units="Perhour" constant="false"/>
      <parameter id="kInfect" units="milliliterPerdayPerkilosubstance__count" constant="false"/>
      <parameter id="kLystCL" units="milliliterPerdayPerkilosubstance__count" constant="false"/>
      <parameter id="kMTrt" units="substance__countPermilliliter" constant="false"/>
      <parameter id="kMVirus" units="kilosubstance__countPermilliliter" constant="false"/>
      <parameter id="kMaturation" units="Peryear" constant="false"/>
      <parameter id="kMaturationGALT" units="Peryear" constant="false"/>
      <parameter id="kbLA" units="substance__countPermicroliter" constant="false"/>
      <parameter id="kbPAns" units="substance__countPermicroliter" constant="false"/>
      <parameter id="kdC" units="molePermilliliter" constant="false"/>
      <parameter id="kiMLp" units="substance__countPermicroliter" constant="false"/>
      <parameter id="kidneyMassRatio" units="dimensionless" constant="false"/>
      <parameter id="kidneyMassRatioHuman" units="dimensionless" constant="false"/>
      <parameter id="kidneyMassRatioHumanChinese" units="dimensionless" constant="false"/>
      <parameter id="kidneyMassRatioHumanEuropean" units="dimensionless" constant="false"/>
      <parameter id="kidneyMassRatioMouse" units="dimensionless" constant="false"/>
      <parameter id="kidneyMassRatioRat" units="dimensionless" constant="false"/>
      <parameter id="kidneyVolume" units="litre" constant="false"/>
      <parameter id="kidneyVolumeChina" units="litre" constant="false"/>
      <parameter id="kidneyVolumeChinaFemale" units="litre" constant="false"/>
      <parameter id="kidneyVolumeChinaMale" units="litre" constant="false"/>
      <parameter id="ktReg" units="substance__countPermicroliter" constant="false"/>
      <parameter id="liverMassRatio" units="dimensionless" constant="false"/>
      <parameter id="liverMassRatioHuman" units="dimensionless" constant="false"/>
      <parameter id="liverMassRatioHumanChinese" units="dimensionless" constant="false"/>
      <parameter id="liverMassRatioHumanEurope" units="dimensionless" constant="false"/>
      <parameter id="liverMassRatioMouse" units="dimensionless" constant="false"/>
      <parameter id="liverMassRatioRat" units="dimensionless" constant="false"/>
      <parameter id="liverVolume" units="litre" constant="false"/>
      <parameter id="liverVolumeChina" units="litre" constant="false"/>
      <parameter id="location" units="dimensionless" constant="false"/>
      <parameter id="lockdownStrength" value="1" units="dimensionless" constant="false"/>
      <parameter id="logBodyWeightRef" units="dimensionless" constant="false"/>
      <parameter id="logBodyWeightRefWithVariability" units="dimensionless" constant="false"/>
      <parameter id="lungMassRatio" units="dimensionless" constant="false"/>
      <parameter id="lungMassRatioHuman" units="dimensionless" constant="false"/>
      <parameter id="lungMassRatioMouse" units="dimensionless" constant="false"/>
      <parameter id="lungMassRatioRat" units="dimensionless" constant="false"/>
      <parameter id="lungVolume" units="litre" constant="false"/>
      <parameter id="lymphFlowAdipose" units="milliliterPerminute" constant="false"/>
      <parameter id="lymphFlowBrain" units="milliliterPerminute" constant="false"/>
      <parameter id="lymphFlowGut" units="milliliterPerminute" constant="false"/>
      <parameter id="lymphFlowHeart" units="milliliterPerminute" constant="false"/>
      <parameter id="lymphFlowKidney" units="milliliterPerminute" constant="false"/>
      <parameter id="lymphFlowLiver" units="milliliterPerminute" constant="false"/>
      <parameter id="lymphFlowLung" units="milliliterPerminute" constant="false"/>
      <parameter id="lymphFlowLungRef" units="milliliterPerminute" constant="false"/>
      <parameter id="lymphFlowMuscle" units="milliliterPerminute" constant="false"/>
      <parameter id="lymphFlowOther" units="milliliterPerminute" constant="false"/>
      <parameter id="lymphFlowPPDuodenum" units="milliliterPerminute" constant="false"/>
      <parameter id="lymphFlowPPIleum1" units="milliliterPerminute" constant="false"/>
      <parameter id="lymphFlowPPIleum2" units="milliliterPerminute" constant="false"/>
      <parameter id="lymphFlowPPIleum3" units="milliliterPerminute" constant="false"/>
      <parameter id="lymphFlowPPIleum4" units="milliliterPerminute" constant="false"/>
      <parameter id="lymphFlowPPJejunum1" units="milliliterPerminute" constant="false"/>
      <parameter id="lymphFlowPPJejunum2" units="milliliterPerminute" constant="false"/>
      <parameter id="lymphFlowSkin" units="milliliterPerminute" constant="false"/>
      <parameter id="lymphFlowSmallIntestine" units="milliliterPerminute" constant="false"/>
      <parameter id="lymphFlowSpleen" units="milliliterPerminute" constant="false"/>
      <parameter id="lymphPlasmaFlowRatio" units="dimensionless" constant="false"/>
      <parameter id="m1bPAns" units="Perday" constant="false"/>
      <parameter id="m1iML" units="Perday" constant="false"/>
      <parameter id="m1tReg" units="Perday" constant="false"/>
      <parameter id="m2bPAns" units="Perday" constant="false"/>
      <parameter id="m2iML" units="Perday" constant="false"/>
      <parameter id="m2tReg" units="Perday" constant="false"/>
      <parameter id="male" units="dimensionless" constant="false"/>
      <parameter id="maturationGALT" units="dimensionless" constant="false"/>
      <parameter id="maturationISdyn" units="dimensionless" constant="false"/>
      <parameter id="matureRTI" units="dimensionless" constant="false"/>
      <parameter id="maxAgeObstruction" units="millimeter" constant="false"/>
      <parameter id="maxInflammation" units="dimensionless" constant="false"/>
      <parameter id="maxObstructionInfiltration" units="millimeter" constant="false"/>
      <parameter id="metabolicClearanceOM85" units="microliterPermilligramPerminute" constant="false"/>
      <parameter id="metabolicClearanceOM85Man" units="microliterPermilligramPerminute" constant="false"/>
      <parameter id="metabolicClearanceOM85Mouse" units="nanoliterPermilligramPerminute" constant="false"/>
      <parameter id="metabolicClearanceOM85Rat" units="microliterPermilligramPerminute" constant="false"/>
      <parameter id="microsomalProteinDensity" units="milligramPergram" constant="false"/>
      <parameter id="microsomalProteinMassEquivalent" units="milligram" constant="false"/>
      <parameter id="migPPtoVbPAns__filter" units="dimensionless" constant="true"/>
      <parameter id="migPPtoViML__filter" units="dimensionless" constant="true"/>
      <parameter id="migPPtoVtReg__filter" units="dimensionless" constant="true"/>
      <parameter id="migVtoGbPAns__filter" units="dimensionless" constant="true"/>
      <parameter id="migVtoGiML__filter" units="dimensionless" constant="true"/>
      <parameter id="migVtoGtReg__filter" units="dimensionless" constant="true"/>
      <parameter id="migVtoRbPAns__filter" units="dimensionless" constant="true"/>
      <parameter id="migVtoRiML__filter" units="dimensionless" constant="true"/>
      <parameter id="migVtoRtReg__filter" units="dimensionless" constant="true"/>
      <parameter id="migVtoSTbPAns__filter" units="dimensionless" constant="true"/>
      <parameter id="migVtoSTiML__filter" units="dimensionless" constant="true"/>
      <parameter id="migVtoSTtReg__filter" units="dimensionless" constant="true"/>
      <parameter id="minInflammation" units="dimensionless" constant="false"/>
      <parameter id="molarMassOM85" units="kilogramPermole" constant="false"/>
      <parameter id="molarMasscPI" units="kilogramPermole" constant="false"/>
      <parameter id="molarMassigA" units="kilogramPermole" constant="false"/>
      <parameter id="muscleMassRatio" units="dimensionless" constant="false"/>
      <parameter id="muscleMassRatioHuman" units="dimensionless" constant="false"/>
      <parameter id="muscleMassRatioMouse" units="dimensionless" constant="false"/>
      <parameter id="muscleMassRatioRat" units="dimensionless" constant="false"/>
      <parameter id="muscleVolume" units="litre" constant="false"/>
      <parameter id="nDWhe" value="0" units="day" constant="false"/>
      <parameter id="nExp" value="0" units="dimensionless" constant="false"/>
      <parameter id="nIgVirus" units="microliterPerdayPergigasubstance__count" constant="false"/>
      <parameter id="nLRTI" value="0" units="dimensionless" constant="false"/>
      <parameter id="nRTI" value="0" units="dimensionless" constant="false"/>
      <parameter id="nURTI" value="0" units="dimensionless" constant="false"/>
      <parameter id="nWhe" value="0" units="dimensionless" constant="false"/>
      <parameter id="nonSpecificClearanceOM85" units="microliterPerminute" constant="false"/>
      <parameter id="nonSpecificClearanceOM85Man" units="microliterPerminute" constant="false"/>
      <parameter id="nonSpecificClearanceOM85Mouse" units="microliterPerminute" constant="false"/>
      <parameter id="nonSpecificClearanceOM85Rat" units="microliterPerminute" constant="false"/>
      <parameter id="normalizationFractionChina" units="dimensionless" constant="false"/>
      <parameter id="numberFolliclePerPP" units="dimensionless" constant="false"/>
      <parameter id="numberFolliclePerPPHuman" units="dimensionless" constant="false"/>
      <parameter id="numberFolliclePerPPMouse" units="dimensionless" constant="false"/>
      <parameter id="numberFolliclePerPPRat" units="dimensionless" constant="false"/>
      <parameter id="obstructionConstant" units="dimensionless" constant="false"/>
      <parameter id="obstructionInfiltration" units="millimeter" constant="false"/>
      <parameter id="openingHeterogeneity" units="millimeter" constant="false"/>
      <parameter id="otherVolume" units="litre" constant="false"/>
      <parameter id="pEffOM85" units="nanometerPerhour" constant="false"/>
      <parameter id="pEffOM85Man" units="nanometerPerhour" constant="false"/>
      <parameter id="pEffOM85Mouse" units="nanometerPerhour" constant="false"/>
      <parameter id="pEffOM85Rat" units="nanometerPerhour" constant="false"/>
      <parameter id="pEffPPOM85" units="nanometerPersecond" constant="false"/>
      <parameter id="pEffPPOM85Man" units="nanometerPersecond" constant="false"/>
      <parameter id="pEffPPOM85Mouse" units="nanometerPersecond" constant="false"/>
      <parameter id="pEffPPOM85Rat" units="nanometerPersecond" constant="false"/>
      <parameter id="pIg" units="kilosubstance__countPermilliliterPermillisecond" constant="false"/>
      <parameter id="pIgAge" units="kilosubstance__countPermilliliterPermillisecond" constant="false"/>
      <parameter id="pIgRef" units="kilosubstance__countPermilliliterPermillisecond" constant="false"/>
      <parameter id="pVar" units="dimensionless" constant="false"/>
      <parameter id="pVarGALT" units="dimensionless" constant="false"/>
      <parameter id="pVaratCL" units="dimensionless" constant="false"/>
      <parameter id="pVarpIg" units="dimensionless" constant="false"/>
      <parameter id="patientID" units="dimensionless" constant="false"/>
      <parameter id="phaseAngle" units="dimensionless" constant="false"/>
      <parameter id="phaseAngle2" units="dimensionless" constant="false"/>
      <parameter id="phaseAngle3" units="dimensionless" constant="false"/>
      <parameter id="phaseAngleChina" units="dimensionless" constant="false"/>
      <parameter id="phaseAngleNonChina" units="dimensionless" constant="false"/>
      <parameter id="pi" units="dimensionless" constant="false"/>
      <parameter id="piML" units="Perday" constant="false"/>
      <parameter id="pigA" units="Perhour" constant="false"/>
      <parameter id="pigAns" units="Perhour" constant="false"/>
      <parameter id="pigAnsbasal" units="substance__countPersecond" constant="false"/>
      <parameter id="pollutionChina" units="dimensionless" constant="false"/>
      <parameter id="pop" units="substance__count" constant="false"/>
      <parameter id="probInf" units="dimensionless" constant="false"/>
      <parameter id="probInfHRV" units="dimensionless" constant="false"/>
      <parameter id="probInfIV" units="dimensionless" constant="false"/>
      <parameter id="probInfLRTI" units="dimensionless" constant="false"/>
      <parameter id="probInfRSV" units="dimensionless" constant="false"/>
      <parameter id="probInfURTI" units="dimensionless" constant="false"/>
      <parameter id="probabilityInfection" units="dimensionless" constant="false"/>
      <parameter id="probabilityInfectionDummy" units="dimensionless" constant="false"/>
      <parameter id="prodAndDecayigAns__filter" units="dimensionless" constant="true"/>
      <parameter id="prodIgAnsSkin__filter" units="dimensionless" constant="true"/>
      <parameter id="rPopIVInit" units="substance__count" constant="false"/>
      <parameter id="rPopRSVInit" units="substance__count" constant="false"/>
      <parameter id="rPopRVInit" units="substance__count" constant="false"/>
      <parameter id="rRegen" units="Perday" constant="false"/>
      <parameter id="rVirus" units="Perday" constant="false"/>
      <parameter id="radiusDuodenum" units="millimeter" constant="false"/>
      <parameter id="radiusDuodenumHuman" units="centimeter" constant="false"/>
      <parameter id="radiusDuodenumMouse" units="millimeter" constant="false"/>
      <parameter id="radiusDuodenumPredicted" units="centimeter" constant="false"/>
      <parameter id="radiusDuodenumRat" units="millimeter" constant="false"/>
      <parameter id="radiusDuodenumVariability" units="centimeter" constant="false"/>
      <parameter id="radiusIleum" units="millimeter" constant="false"/>
      <parameter id="radiusIleumHuman" units="centimeter" constant="false"/>
      <parameter id="radiusIleumMouse" units="millimeter" constant="false"/>
      <parameter id="radiusIleumPredicted" units="centimeter" constant="false"/>
      <parameter id="radiusIleumRat" units="millimeter" constant="false"/>
      <parameter id="radiusIleumVariability" units="centimeter" constant="false"/>
      <parameter id="radiusJejunum" units="millimeter" constant="false"/>
      <parameter id="radiusJejunumHuman" units="centimeter" constant="false"/>
      <parameter id="radiusJejunumMouse" units="millimeter" constant="false"/>
      <parameter id="radiusJejunumPredicted" units="centimeter" constant="false"/>
      <parameter id="radiusJejunumRat" units="millimeter" constant="false"/>
      <parameter id="radiusJejunumVariability" units="centimeter" constant="false"/>
      <parameter id="radiusPPFollicle" units="millimeter" constant="false"/>
      <parameter id="randomThreshold0" units="dimensionless" constant="false"/>
      <parameter id="randomThreshold1" units="dimensionless" constant="false"/>
      <parameter id="randomThreshold10" units="dimensionless" constant="false"/>
      <parameter id="randomThreshold11" units="dimensionless" constant="false"/>
      <parameter id="randomThreshold12" units="dimensionless" constant="false"/>
      <parameter id="randomThreshold13" units="dimensionless" constant="false"/>
      <parameter id="randomThreshold14" units="dimensionless" constant="false"/>
      <parameter id="randomThreshold15" units="dimensionless" constant="false"/>
      <parameter id="randomThreshold16" units="dimensionless" constant="false"/>
      <parameter id="randomThreshold17" units="dimensionless" constant="false"/>
      <parameter id="randomThreshold18" units="dimensionless" constant="false"/>
      <parameter id="randomThreshold19" units="dimensionless" constant="false"/>
      <parameter id="randomThreshold2" units="dimensionless" constant="false"/>
      <parameter id="randomThreshold20" units="dimensionless" constant="false"/>
      <parameter id="randomThreshold21" units="dimensionless" constant="false"/>
      <parameter id="randomThreshold22" units="dimensionless" constant="false"/>
      <parameter id="randomThreshold23" units="dimensionless" constant="false"/>
      <parameter id="randomThreshold24" units="dimensionless" constant="false"/>
      <parameter id="randomThreshold25" units="dimensionless" constant="false"/>
      <parameter id="randomThreshold26" units="dimensionless" constant="false"/>
      <parameter id="randomThreshold27" units="dimensionless" constant="false"/>
      <parameter id="randomThreshold28" units="dimensionless" constant="false"/>
      <parameter id="randomThreshold29" units="dimensionless" constant="false"/>
      <parameter id="randomThreshold3" units="dimensionless" constant="false"/>
      <parameter id="randomThreshold30" units="dimensionless" constant="false"/>
      <parameter id="randomThreshold31" units="dimensionless" constant="false"/>
      <parameter id="randomThreshold32" units="dimensionless" constant="false"/>
      <parameter id="randomThreshold33" units="dimensionless" constant="false"/>
      <parameter id="randomThreshold34" units="dimensionless" constant="false"/>
      <parameter id="randomThreshold35" units="dimensionless" constant="false"/>
      <parameter id="randomThreshold36" units="dimensionless" constant="false"/>
      <parameter id="randomThreshold37" units="dimensionless" constant="false"/>
      <parameter id="randomThreshold38" units="dimensionless" constant="false"/>
      <parameter id="randomThreshold39" units="dimensionless" constant="false"/>
      <parameter id="randomThreshold4" units="dimensionless" constant="false"/>
      <parameter id="randomThreshold40" units="dimensionless" constant="false"/>
      <parameter id="randomThreshold41" units="dimensionless" constant="false"/>
      <parameter id="randomThreshold42" units="dimensionless" constant="false"/>
      <parameter id="randomThreshold43" units="dimensionless" constant="false"/>
      <parameter id="randomThreshold44" units="dimensionless" constant="false"/>
      <parameter id="randomThreshold45" units="dimensionless" constant="false"/>
      <parameter id="randomThreshold46" units="dimensionless" constant="false"/>
      <parameter id="randomThreshold47" units="dimensionless" constant="false"/>
      <parameter id="randomThreshold5" units="dimensionless" constant="false"/>
      <parameter id="randomThreshold6" units="dimensionless" constant="false"/>
      <parameter id="randomThreshold7" units="dimensionless" constant="false"/>
      <parameter id="randomThreshold8" units="dimensionless" constant="false"/>
      <parameter id="randomThreshold9" units="dimensionless" constant="false"/>
      <parameter id="randomVirusClass0" units="dimensionless" constant="false"/>
      <parameter id="randomVirusClass1" units="dimensionless" constant="false"/>
      <parameter id="randomVirusClass10" units="dimensionless" constant="false"/>
      <parameter id="randomVirusClass11" units="dimensionless" constant="false"/>
      <parameter id="randomVirusClass12" units="dimensionless" constant="false"/>
      <parameter id="randomVirusClass13" units="dimensionless" constant="false"/>
      <parameter id="randomVirusClass14" units="dimensionless" constant="false"/>
      <parameter id="randomVirusClass15" units="dimensionless" constant="false"/>
      <parameter id="randomVirusClass16" units="dimensionless" constant="false"/>
      <parameter id="randomVirusClass17" units="dimensionless" constant="false"/>
      <parameter id="randomVirusClass18" units="dimensionless" constant="false"/>
      <parameter id="randomVirusClass19" units="dimensionless" constant="false"/>
      <parameter id="randomVirusClass2" units="dimensionless" constant="false"/>
      <parameter id="randomVirusClass20" units="dimensionless" constant="false"/>
      <parameter id="randomVirusClass21" units="dimensionless" constant="false"/>
      <parameter id="randomVirusClass22" units="dimensionless" constant="false"/>
      <parameter id="randomVirusClass23" units="dimensionless" constant="false"/>
      <parameter id="randomVirusClass24" units="dimensionless" constant="false"/>
      <parameter id="randomVirusClass25" units="dimensionless" constant="false"/>
      <parameter id="randomVirusClass26" units="dimensionless" constant="false"/>
      <parameter id="randomVirusClass27" units="dimensionless" constant="false"/>
      <parameter id="randomVirusClass28" units="dimensionless" constant="false"/>
      <parameter id="randomVirusClass29" units="dimensionless" constant="false"/>
      <parameter id="randomVirusClass3" units="dimensionless" constant="false"/>
      <parameter id="randomVirusClass30" units="dimensionless" constant="false"/>
      <parameter id="randomVirusClass31" units="dimensionless" constant="false"/>
      <parameter id="randomVirusClass32" units="dimensionless" constant="false"/>
      <parameter id="randomVirusClass33" units="dimensionless" constant="false"/>
      <parameter id="randomVirusClass34" units="dimensionless" constant="false"/>
      <parameter id="randomVirusClass35" units="dimensionless" constant="false"/>
      <parameter id="randomVirusClass36" units="dimensionless" constant="false"/>
      <parameter id="randomVirusClass37" units="dimensionless" constant="false"/>
      <parameter id="randomVirusClass38" units="dimensionless" constant="false"/>
      <parameter id="randomVirusClass39" units="dimensionless" constant="false"/>
      <parameter id="randomVirusClass4" units="dimensionless" constant="false"/>
      <parameter id="randomVirusClass40" units="dimensionless" constant="false"/>
      <parameter id="randomVirusClass41" units="dimensionless" constant="false"/>
      <parameter id="randomVirusClass42" units="dimensionless" constant="false"/>
      <parameter id="randomVirusClass43" units="dimensionless" constant="false"/>
      <parameter id="randomVirusClass44" units="dimensionless" constant="false"/>
      <parameter id="randomVirusClass45" units="dimensionless" constant="false"/>
      <parameter id="randomVirusClass46" units="dimensionless" constant="false"/>
      <parameter id="randomVirusClass47" units="dimensionless" constant="false"/>
      <parameter id="randomVirusClass5" units="dimensionless" constant="false"/>
      <parameter id="randomVirusClass6" units="dimensionless" constant="false"/>
      <parameter id="randomVirusClass7" units="dimensionless" constant="false"/>
      <parameter id="randomVirusClass8" units="dimensionless" constant="false"/>
      <parameter id="randomVirusClass9" units="dimensionless" constant="false"/>
      <parameter id="ratioInfectedCells" units="dimensionless" constant="false"/>
      <parameter id="relAbundancePPDuodenum" units="dimensionless" constant="false"/>
      <parameter id="relAbundancePPDuodenumHuman" units="dimensionless" constant="false"/>
      <parameter id="relAbundancePPDuodenumMouse" units="dimensionless" constant="false"/>
      <parameter id="relAbundancePPDuodenumRat" units="dimensionless" constant="false"/>
      <parameter id="relAbundancePPIleum" units="dimensionless" constant="false"/>
      <parameter id="relAbundancePPIleumHuman" units="dimensionless" constant="false"/>
      <parameter id="relAbundancePPIleumMouse" units="dimensionless" constant="false"/>
      <parameter id="relAbundancePPIleumRat" units="dimensionless" constant="false"/>
      <parameter id="relAbundancePPJejunum" units="dimensionless" constant="false"/>
      <parameter id="relAbundancePPJejunumHuman" units="dimensionless" constant="false"/>
      <parameter id="relAbundancePPJejunumMouse" units="dimensionless" constant="false"/>
      <parameter id="relAbundancePPJejunumRat" units="dimensionless" constant="false"/>
      <parameter id="rvBodyWeightRefHumanChinese" units="dimensionless" constant="false"/>
      <parameter id="rvLogBodyWeightRef" units="dimensionless" constant="false"/>
      <parameter id="sAS" units="millimeterSquarePeryear" constant="false"/>
      <parameter id="sPopIVInit" units="substance__count" constant="false"/>
      <parameter id="sPopRSVInit" units="substance__count" constant="false"/>
      <parameter id="sPopRVInit" units="substance__count" constant="false"/>
      <parameter id="saturationMaxObstruction" units="dimensionless" constant="false"/>
      <parameter id="saturationOpeningHetero" units="dimensionless" constant="false"/>
      <parameter id="saturationiMLp" units="dimensionless" constant="false"/>
      <parameter id="scenario__weight" units="dimensionless" constant="false"/>
      <parameter id="serumOM85" units="microgramPermilliliter" constant="false"/>
      <parameter id="sigmaISF" units="dimensionless" constant="false"/>
      <parameter id="sigmaPP" units="dimensionless" constant="false"/>
      <parameter id="sigmaT" units="dimensionless" constant="false"/>
      <parameter id="sigmaVAdipose" units="dimensionless" constant="false"/>
      <parameter id="sigmaVBone" units="dimensionless" constant="false"/>
      <parameter id="sigmaVBrain" units="dimensionless" constant="false"/>
      <parameter id="sigmaVGut" units="dimensionless" constant="false"/>
      <parameter id="sigmaVHeart" units="dimensionless" constant="false"/>
      <parameter id="sigmaVKidney" units="dimensionless" constant="false"/>
      <parameter id="sigmaVLiver" units="dimensionless" constant="false"/>
      <parameter id="sigmaVLung" units="dimensionless" constant="false"/>
      <parameter id="sigmaVMuscle" units="dimensionless" constant="false"/>
      <parameter id="sigmaVOther" units="dimensionless" constant="false"/>
      <parameter id="sigmaVScalar" units="dimensionless" constant="false"/>
      <parameter id="sigmaVSkin" units="dimensionless" constant="false"/>
      <parameter id="sigmaVSpleen" units="dimensionless" constant="false"/>
      <parameter id="skinMassRatio" units="dimensionless" constant="false"/>
      <parameter id="skinMassRatioHuman" units="dimensionless" constant="false"/>
      <parameter id="skinMassRatioMouse" units="dimensionless" constant="false"/>
      <parameter id="skinMassRatioRat" units="dimensionless" constant="false"/>
      <parameter id="skinVolume" units="litre" constant="false"/>
      <parameter id="slopeSympt" units="dimensionless" constant="false"/>
      <parameter id="smallIntestineCrushedCylinderConversion" units="dimensionless" constant="false"/>
      <parameter id="smallIntestineLength" units="metre" constant="false"/>
      <parameter id="smallIntestineLengthHuman" units="metre" constant="false"/>
      <parameter id="smallIntestineLengthMouse" units="centimeter" constant="false"/>
      <parameter id="smallIntestineLengthPredicted" units="metre" constant="false"/>
      <parameter id="smallIntestineLengthRat" units="centimeter" constant="false"/>
      <parameter id="smallIntestineLengthVariability" units="metre" constant="false"/>
      <parameter id="smallIntestineTransitTime" units="hour" constant="false"/>
      <parameter id="smallIntestineTransitTimeHuman" units="hour" constant="false"/>
      <parameter id="smallIntestineTransitTimeMouse" units="hour" constant="false"/>
      <parameter id="smallIntestineTransitTimeRat" units="hour" constant="false"/>
      <parameter id="smallIntestineTransitTimeVariability" units="hour" constant="false"/>
      <parameter id="species" units="dimensionless" constant="false"/>
      <parameter id="spleenMassRatio" units="dimensionless" constant="false"/>
      <parameter id="spleenMassRatioHuman" units="dimensionless" constant="false"/>
      <parameter id="spleenMassRatioHumanChinese" units="dimensionless" constant="false"/>
      <parameter id="spleenMassRatioHumanEuropean" units="dimensionless" constant="false"/>
      <parameter id="spleenMassRatioMouse" units="dimensionless" constant="false"/>
      <parameter id="spleenMassRatioRat" units="dimensionless" constant="false"/>
      <parameter id="spleenVolume" units="litre" constant="false"/>
      <parameter id="spleenVolumeChina" units="litre" constant="false"/>
      <parameter id="spleenVolumeChinaFemale" units="litre" constant="false"/>
      <parameter id="spleenVolumeChinaMale" units="litre" constant="false"/>
      <parameter id="sumVascularCompartmentsWithoutOther" units="litre" constant="false"/>
      <parameter id="surfaceAreaDuodenum" units="centimeterSquare" constant="false"/>
      <parameter id="surfaceAreaIleum1" units="centimeterSquare" constant="false"/>
      <parameter id="surfaceAreaIleum2" units="centimeterSquare" constant="false"/>
      <parameter id="surfaceAreaIleum3" units="centimeterSquare" constant="false"/>
      <parameter id="surfaceAreaIleum4" units="centimeterSquare" constant="false"/>
      <parameter id="surfaceAreaJejunum1" units="centimeterSquare" constant="false"/>
      <parameter id="surfaceAreaJejunum2" units="centimeterSquare" constant="false"/>
      <parameter id="surfaceAreaPPDuodenum" units="millimeterSquare" constant="false"/>
      <parameter id="surfaceAreaPPFollicle" units="millimeterSquarePersubstance__count" constant="false"/>
      <parameter id="surfaceAreaPPIleum1" units="millimeterSquare" constant="false"/>
      <parameter id="surfaceAreaPPIleum2" units="millimeterSquare" constant="false"/>
      <parameter id="surfaceAreaPPIleum3" units="millimeterSquare" constant="false"/>
      <parameter id="surfaceAreaPPIleum4" units="millimeterSquare" constant="false"/>
      <parameter id="surfaceAreaPPJejunum1" units="millimeterSquare" constant="false"/>
      <parameter id="surfaceAreaPPJejunum2" units="millimeterSquare" constant="false"/>
      <parameter id="surfaceAreaPPTotal" units="millimeterSquare" constant="false"/>
      <parameter id="surfaceSmallIntestine" units="centimeterSquare" constant="false"/>
      <parameter id="symptomNoise0" units="dimensionless" constant="false"/>
      <parameter id="symptomNoise1" units="dimensionless" constant="false"/>
      <parameter id="symptomNoise10" units="dimensionless" constant="false"/>
      <parameter id="symptomNoise11" units="dimensionless" constant="false"/>
      <parameter id="symptomNoise12" units="dimensionless" constant="false"/>
      <parameter id="symptomNoise13" units="dimensionless" constant="false"/>
      <parameter id="symptomNoise14" units="dimensionless" constant="false"/>
      <parameter id="symptomNoise15" units="dimensionless" constant="false"/>
      <parameter id="symptomNoise16" units="dimensionless" constant="false"/>
      <parameter id="symptomNoise17" units="dimensionless" constant="false"/>
      <parameter id="symptomNoise18" units="dimensionless" constant="false"/>
      <parameter id="symptomNoise19" units="dimensionless" constant="false"/>
      <parameter id="symptomNoise2" units="dimensionless" constant="false"/>
      <parameter id="symptomNoise20" units="dimensionless" constant="false"/>
      <parameter id="symptomNoise21" units="dimensionless" constant="false"/>
      <parameter id="symptomNoise22" units="dimensionless" constant="false"/>
      <parameter id="symptomNoise23" units="dimensionless" constant="false"/>
      <parameter id="symptomNoise24" units="dimensionless" constant="false"/>
      <parameter id="symptomNoise25" units="dimensionless" constant="false"/>
      <parameter id="symptomNoise26" units="dimensionless" constant="false"/>
      <parameter id="symptomNoise27" units="dimensionless" constant="false"/>
      <parameter id="symptomNoise28" units="dimensionless" constant="false"/>
      <parameter id="symptomNoise29" units="dimensionless" constant="false"/>
      <parameter id="symptomNoise3" units="dimensionless" constant="false"/>
      <parameter id="symptomNoise30" units="dimensionless" constant="false"/>
      <parameter id="symptomNoise31" units="dimensionless" constant="false"/>
      <parameter id="symptomNoise32" units="dimensionless" constant="false"/>
      <parameter id="symptomNoise33" units="dimensionless" constant="false"/>
      <parameter id="symptomNoise34" units="dimensionless" constant="false"/>
      <parameter id="symptomNoise35" units="dimensionless" constant="false"/>
      <parameter id="symptomNoise36" units="dimensionless" constant="false"/>
      <parameter id="symptomNoise37" units="dimensionless" constant="false"/>
      <parameter id="symptomNoise38" units="dimensionless" constant="false"/>
      <parameter id="symptomNoise39" units="dimensionless" constant="false"/>
      <parameter id="symptomNoise4" units="dimensionless" constant="false"/>
      <parameter id="symptomNoise40" units="dimensionless" constant="false"/>
      <parameter id="symptomNoise41" units="dimensionless" constant="false"/>
      <parameter id="symptomNoise42" units="dimensionless" constant="false"/>
      <parameter id="symptomNoise43" units="dimensionless" constant="false"/>
      <parameter id="symptomNoise44" units="dimensionless" constant="false"/>
      <parameter id="symptomNoise45" units="dimensionless" constant="false"/>
      <parameter id="symptomNoise46" units="dimensionless" constant="false"/>
      <parameter id="symptomNoise47" units="dimensionless" constant="false"/>
      <parameter id="symptomNoise5" units="dimensionless" constant="false"/>
      <parameter id="symptomNoise6" units="dimensionless" constant="false"/>
      <parameter id="symptomNoise7" units="dimensionless" constant="false"/>
      <parameter id="symptomNoise8" units="dimensionless" constant="false"/>
      <parameter id="symptomNoise9" units="dimensionless" constant="false"/>
      <parameter id="symptoms" units="dimensionless" constant="false"/>
      <parameter id="tEndDataSeasonality" units="year" constant="false"/>
      <parameter id="tEndLockdown" units="day" constant="false"/>
      <parameter id="tInf0" units="day" constant="false"/>
      <parameter id="tInf1" units="day" constant="false"/>
      <parameter id="tInf10" units="day" constant="false"/>
      <parameter id="tInf11" units="day" constant="false"/>
      <parameter id="tInf12" units="day" constant="false"/>
      <parameter id="tInf13" units="day" constant="false"/>
      <parameter id="tInf14" units="day" constant="false"/>
      <parameter id="tInf15" units="day" constant="false"/>
      <parameter id="tInf16" units="day" constant="false"/>
      <parameter id="tInf17" units="day" constant="false"/>
      <parameter id="tInf18" units="day" constant="false"/>
      <parameter id="tInf19" units="day" constant="false"/>
      <parameter id="tInf2" units="day" constant="false"/>
      <parameter id="tInf20" units="day" constant="false"/>
      <parameter id="tInf21" units="day" constant="false"/>
      <parameter id="tInf22" units="day" constant="false"/>
      <parameter id="tInf23" units="day" constant="false"/>
      <parameter id="tInf24" units="day" constant="false"/>
      <parameter id="tInf25" units="day" constant="false"/>
      <parameter id="tInf26" units="day" constant="false"/>
      <parameter id="tInf27" units="day" constant="false"/>
      <parameter id="tInf28" units="day" constant="false"/>
      <parameter id="tInf29" units="day" constant="false"/>
      <parameter id="tInf3" units="day" constant="false"/>
      <parameter id="tInf30" units="day" constant="false"/>
      <parameter id="tInf31" units="day" constant="false"/>
      <parameter id="tInf32" units="day" constant="false"/>
      <parameter id="tInf33" units="day" constant="false"/>
      <parameter id="tInf34" units="day" constant="false"/>
      <parameter id="tInf35" units="day" constant="false"/>
      <parameter id="tInf36" units="day" constant="false"/>
      <parameter id="tInf37" units="day" constant="false"/>
      <parameter id="tInf38" units="day" constant="false"/>
      <parameter id="tInf39" units="day" constant="false"/>
      <parameter id="tInf4" units="day" constant="false"/>
      <parameter id="tInf40" units="day" constant="false"/>
      <parameter id="tInf41" units="day" constant="false"/>
      <parameter id="tInf42" units="day" constant="false"/>
      <parameter id="tInf43" units="day" constant="false"/>
      <parameter id="tInf44" units="day" constant="false"/>
      <parameter id="tInf45" units="day" constant="false"/>
      <parameter id="tInf46" units="day" constant="false"/>
      <parameter id="tInf47" units="day" constant="false"/>
      <parameter id="tInf5" units="day" constant="false"/>
      <parameter id="tInf6" units="day" constant="false"/>
      <parameter id="tInf7" units="day" constant="false"/>
      <parameter id="tInf8" units="day" constant="false"/>
      <parameter id="tInf9" units="day" constant="false"/>
      <parameter id="tStartDataSeasonality" units="year" constant="false"/>
      <parameter id="tStartLockdown" units="day" constant="false"/>
      <parameter id="thicknessG0to8" units="metre" constant="false"/>
      <parameter id="thicknessG0to8Mouse" units="metre" constant="false"/>
      <parameter id="thicknessG0to8Rat" units="metre" constant="false"/>
      <parameter id="thicknessG9to15" units="metre" constant="false"/>
      <parameter id="thicknessG9to15Mouse" units="metre" constant="false"/>
      <parameter id="thicknessG9to15Rat" units="metre" constant="false"/>
      <parameter id="thresholdNaturalClearance" units="substance__countPermilliliter" constant="false"/>
      <parameter id="thresholdRTI" units="dimensionless" constant="false"/>
      <parameter id="thresholdWheezing" units="millimeter" constant="false"/>
      <parameter id="totEC" units="substance__count" constant="false"/>
      <parameter id="totOM85PP" units="microgram" constant="false"/>
      <parameter id="totalNumberPP" units="substance__count" constant="false"/>
      <parameter id="totalNumberPPHuman" units="substance__count" constant="false"/>
      <parameter id="totalNumberPPMouse" units="substance__count" constant="false"/>
      <parameter id="totalNumberPPRat" units="substance__count" constant="false"/>
      <parameter id="totalNumberPPVariability" units="substance__count" constant="false"/>
      <parameter id="transitTimeColon" units="hour" constant="false"/>
      <parameter id="transitTimeColonHuman" units="hour" constant="false"/>
      <parameter id="transitTimeColonHumanRef" units="hour" constant="false"/>
      <parameter id="transitTimeColonMouse" units="hour" constant="false"/>
      <parameter id="transitTimeColonRat" units="hour" constant="false"/>
      <parameter id="transitTimeDuodenum" units="hour" constant="false"/>
      <parameter id="transitTimeIleum1" units="hour" constant="false"/>
      <parameter id="transitTimeJejunum1" units="hour" constant="false"/>
      <parameter id="urtAffinity" units="dimensionless" constant="false"/>
      <parameter id="urtHRV" units="dimensionless" constant="false"/>
      <parameter id="urtIV" units="dimensionless" constant="false"/>
      <parameter id="urtRSV" units="dimensionless" constant="false"/>
      <parameter id="urtiObstructionParameter" units="dimensionless" constant="false"/>
      <parameter id="vActIS" units="dimensionless" constant="false"/>
      <parameter id="vMaxProInf" units="megasubstance__countPerday" constant="false"/>
      <parameter id="vTrt" units="dimensionless" constant="false"/>
      <parameter id="varAS" units="millimeterSquare" constant="false"/>
      <parameter id="varAS10" units="millimeterSquare" constant="false"/>
      <parameter id="varAS14" units="millimeterSquare" constant="false"/>
      <parameter id="varAS2" units="millimeterSquare" constant="false"/>
      <parameter id="varAS4" units="millimeterSquare" constant="false"/>
      <parameter id="varASAdult" units="millimeterSquare" constant="false"/>
      <parameter id="vascularVolumeFractionAdipose" units="dimensionless" constant="false"/>
      <parameter id="vascularVolumeFractionAdiposeHuman" units="dimensionless" constant="false"/>
      <parameter id="vascularVolumeFractionAdiposeMouse" units="dimensionless" constant="false"/>
      <parameter id="vascularVolumeFractionAdiposeRat" units="dimensionless" constant="false"/>
      <parameter id="vascularVolumeFractionBrain" units="dimensionless" constant="false"/>
      <parameter id="vascularVolumeFractionBrainHuman" units="dimensionless" constant="false"/>
      <parameter id="vascularVolumeFractionBrainMouse" units="dimensionless" constant="false"/>
      <parameter id="vascularVolumeFractionBrainRat" units="dimensionless" constant="false"/>
      <parameter id="vascularVolumeFractionGut" units="dimensionless" constant="false"/>
      <parameter id="vascularVolumeFractionGutHuman" units="dimensionless" constant="false"/>
      <parameter id="vascularVolumeFractionGutMouse" units="dimensionless" constant="false"/>
      <parameter id="vascularVolumeFractionGutRat" units="dimensionless" constant="false"/>
      <parameter id="vascularVolumeFractionHeart" units="dimensionless" constant="false"/>
      <parameter id="vascularVolumeFractionHeartHuman" units="dimensionless" constant="false"/>
      <parameter id="vascularVolumeFractionHeartMouse" units="dimensionless" constant="false"/>
      <parameter id="vascularVolumeFractionHeartRat" units="dimensionless" constant="false"/>
      <parameter id="vascularVolumeFractionKidney" units="dimensionless" constant="false"/>
      <parameter id="vascularVolumeFractionKidneyHuman" units="dimensionless" constant="false"/>
      <parameter id="vascularVolumeFractionKidneyMouse" units="dimensionless" constant="false"/>
      <parameter id="vascularVolumeFractionKidneyRat" units="dimensionless" constant="false"/>
      <parameter id="vascularVolumeFractionLiver" units="dimensionless" constant="false"/>
      <parameter id="vascularVolumeFractionLiverHuman" units="dimensionless" constant="false"/>
      <parameter id="vascularVolumeFractionLiverMouse" units="dimensionless" constant="false"/>
      <parameter id="vascularVolumeFractionLiverRat" units="dimensionless" constant="false"/>
      <parameter id="vascularVolumeFractionLung" units="dimensionless" constant="false"/>
      <parameter id="vascularVolumeFractionLungHuman" units="dimensionless" constant="false"/>
      <parameter id="vascularVolumeFractionLungMouse" units="dimensionless" constant="false"/>
      <parameter id="vascularVolumeFractionLungRat" units="dimensionless" constant="false"/>
      <parameter id="vascularVolumeFractionMuscle" units="dimensionless" constant="false"/>
      <parameter id="vascularVolumeFractionMuscleHuman" units="dimensionless" constant="false"/>
      <parameter id="vascularVolumeFractionMuscleMouse" units="dimensionless" constant="false"/>
      <parameter id="vascularVolumeFractionMuscleRat" units="dimensionless" constant="false"/>
      <parameter id="vascularVolumeFractionOther" units="dimensionless" constant="false"/>
      <parameter id="vascularVolumeFractionOtherHuman" units="dimensionless" constant="false"/>
      <parameter id="vascularVolumeFractionOtherMouse" units="dimensionless" constant="false"/>
      <parameter id="vascularVolumeFractionOtherRat" units="dimensionless" constant="false"/>
      <parameter id="vascularVolumeFractionSkin" units="dimensionless" constant="false"/>
      <parameter id="vascularVolumeFractionSkinHuman" units="dimensionless" constant="false"/>
      <parameter id="vascularVolumeFractionSkinMouse" units="dimensionless" constant="false"/>
      <parameter id="vascularVolumeFractionSkinRat" units="dimensionless" constant="false"/>
      <parameter id="vascularVolumeFractionSpleen" units="dimensionless" constant="false"/>
      <parameter id="vascularVolumeFractionSpleenHuman" units="dimensionless" constant="false"/>
      <parameter id="vascularVolumeFractionSpleenMouse" units="dimensionless" constant="false"/>
      <parameter id="vascularVolumeFractionSpleenRat" units="dimensionless" constant="false"/>
      <parameter id="venousFraction" units="dimensionless" constant="false"/>
      <parameter id="venousOM85" units="microgramPermilliliter" constant="false"/>
      <parameter id="viralExposition" value="0" units="substance__countPermilliliter" constant="false"/>
      <parameter id="viralExposition0" units="substance__countPermilliliter" constant="false"/>
      <parameter id="viralExposition1" units="substance__countPermilliliter" constant="false"/>
      <parameter id="viralExposition10" units="substance__countPermilliliter" constant="false"/>
      <parameter id="viralExposition11" units="substance__countPermilliliter" constant="false"/>
      <parameter id="viralExposition12" units="substance__countPermilliliter" constant="false"/>
      <parameter id="viralExposition13" units="substance__countPermilliliter" constant="false"/>
      <parameter id="viralExposition14" units="substance__countPermilliliter" constant="false"/>
      <parameter id="viralExposition15" units="substance__countPermilliliter" constant="false"/>
      <parameter id="viralExposition16" units="substance__countPermilliliter" constant="false"/>
      <parameter id="viralExposition17" units="substance__countPermilliliter" constant="false"/>
      <parameter id="viralExposition18" units="substance__countPermilliliter" constant="false"/>
      <parameter id="viralExposition19" units="substance__countPermilliliter" constant="false"/>
      <parameter id="viralExposition2" units="substance__countPermilliliter" constant="false"/>
      <parameter id="viralExposition20" units="substance__countPermilliliter" constant="false"/>
      <parameter id="viralExposition21" units="substance__countPermilliliter" constant="false"/>
      <parameter id="viralExposition22" units="substance__countPermilliliter" constant="false"/>
      <parameter id="viralExposition23" units="substance__countPermilliliter" constant="false"/>
      <parameter id="viralExposition24" units="substance__countPermilliliter" constant="false"/>
      <parameter id="viralExposition25" units="substance__countPermilliliter" constant="false"/>
      <parameter id="viralExposition26" units="substance__countPermilliliter" constant="false"/>
      <parameter id="viralExposition27" units="substance__countPermilliliter" constant="false"/>
      <parameter id="viralExposition28" units="substance__countPermilliliter" constant="false"/>
      <parameter id="viralExposition29" units="substance__countPermilliliter" constant="false"/>
      <parameter id="viralExposition3" units="substance__countPermilliliter" constant="false"/>
      <parameter id="viralExposition30" units="substance__countPermilliliter" constant="false"/>
      <parameter id="viralExposition31" units="substance__countPermilliliter" constant="false"/>
      <parameter id="viralExposition32" units="substance__countPermilliliter" constant="false"/>
      <parameter id="viralExposition33" units="substance__countPermilliliter" constant="false"/>
      <parameter id="viralExposition34" units="substance__countPermilliliter" constant="false"/>
      <parameter id="viralExposition35" units="substance__countPermilliliter" constant="false"/>
      <parameter id="viralExposition36" units="substance__countPermilliliter" constant="false"/>
      <parameter id="viralExposition37" units="substance__countPermilliliter" constant="false"/>
      <parameter id="viralExposition38" units="substance__countPermilliliter" constant="false"/>
      <parameter id="viralExposition39" units="substance__countPermilliliter" constant="false"/>
      <parameter id="viralExposition4" units="substance__countPermilliliter" constant="false"/>
      <parameter id="viralExposition40" units="substance__countPermilliliter" constant="false"/>
      <parameter id="viralExposition41" units="substance__countPermilliliter" constant="false"/>
      <parameter id="viralExposition42" units="substance__countPermilliliter" constant="false"/>
      <parameter id="viralExposition43" units="substance__countPermilliliter" constant="false"/>
      <parameter id="viralExposition44" units="substance__countPermilliliter" constant="false"/>
      <parameter id="viralExposition45" units="substance__countPermilliliter" constant="false"/>
      <parameter id="viralExposition46" units="substance__countPermilliliter" constant="false"/>
      <parameter id="viralExposition47" units="substance__countPermilliliter" constant="false"/>
      <parameter id="viralExposition5" units="substance__countPermilliliter" constant="false"/>
      <parameter id="viralExposition6" units="substance__countPermilliliter" constant="false"/>
      <parameter id="viralExposition7" units="substance__countPermilliliter" constant="false"/>
      <parameter id="viralExposition8" units="substance__countPermilliliter" constant="false"/>
      <parameter id="viralExposition9" units="substance__countPermilliliter" constant="false"/>
      <parameter id="virulenceFactor" value="1" units="dimensionless" constant="false"/>
      <parameter id="virulenceFactor0" units="dimensionless" constant="false"/>
      <parameter id="virulenceFactor1" units="dimensionless" constant="false"/>
      <parameter id="virulenceFactor10" units="dimensionless" constant="false"/>
      <parameter id="virulenceFactor11" units="dimensionless" constant="false"/>
      <parameter id="virulenceFactor12" units="dimensionless" constant="false"/>
      <parameter id="virulenceFactor13" units="dimensionless" constant="false"/>
      <parameter id="virulenceFactor14" units="dimensionless" constant="false"/>
      <parameter id="virulenceFactor15" units="dimensionless" constant="false"/>
      <parameter id="virulenceFactor16" units="dimensionless" constant="false"/>
      <parameter id="virulenceFactor17" units="dimensionless" constant="false"/>
      <parameter id="virulenceFactor18" units="dimensionless" constant="false"/>
      <parameter id="virulenceFactor19" units="dimensionless" constant="false"/>
      <parameter id="virulenceFactor2" units="dimensionless" constant="false"/>
      <parameter id="virulenceFactor20" units="dimensionless" constant="false"/>
      <parameter id="virulenceFactor21" units="dimensionless" constant="false"/>
      <parameter id="virulenceFactor22" units="dimensionless" constant="false"/>
      <parameter id="virulenceFactor23" units="dimensionless" constant="false"/>
      <parameter id="virulenceFactor24" units="dimensionless" constant="false"/>
      <parameter id="virulenceFactor25" units="dimensionless" constant="false"/>
      <parameter id="virulenceFactor26" units="dimensionless" constant="false"/>
      <parameter id="virulenceFactor27" units="dimensionless" constant="false"/>
      <parameter id="virulenceFactor28" units="dimensionless" constant="false"/>
      <parameter id="virulenceFactor29" units="dimensionless" constant="false"/>
      <parameter id="virulenceFactor3" units="dimensionless" constant="false"/>
      <parameter id="virulenceFactor30" units="dimensionless" constant="false"/>
      <parameter id="virulenceFactor31" units="dimensionless" constant="false"/>
      <parameter id="virulenceFactor32" units="dimensionless" constant="false"/>
      <parameter id="virulenceFactor33" units="dimensionless" constant="false"/>
      <parameter id="virulenceFactor34" units="dimensionless" constant="false"/>
      <parameter id="virulenceFactor35" units="dimensionless" constant="false"/>
      <parameter id="virulenceFactor36" units="dimensionless" constant="false"/>
      <parameter id="virulenceFactor37" units="dimensionless" constant="false"/>
      <parameter id="virulenceFactor38" units="dimensionless" constant="false"/>
      <parameter id="virulenceFactor39" units="dimensionless" constant="false"/>
      <parameter id="virulenceFactor4" units="dimensionless" constant="false"/>
      <parameter id="virulenceFactor40" units="dimensionless" constant="false"/>
      <parameter id="virulenceFactor41" units="dimensionless" constant="false"/>
      <parameter id="virulenceFactor42" units="dimensionless" constant="false"/>
      <parameter id="virulenceFactor43" units="dimensionless" constant="false"/>
      <parameter id="virulenceFactor44" units="dimensionless" constant="false"/>
      <parameter id="virulenceFactor45" units="dimensionless" constant="false"/>
      <parameter id="virulenceFactor46" units="dimensionless" constant="false"/>
      <parameter id="virulenceFactor47" units="dimensionless" constant="false"/>
      <parameter id="virulenceFactor5" units="dimensionless" constant="false"/>
      <parameter id="virulenceFactor6" units="dimensionless" constant="false"/>
      <parameter id="virulenceFactor7" units="dimensionless" constant="false"/>
      <parameter id="virulenceFactor8" units="dimensionless" constant="false"/>
      <parameter id="virulenceFactor9" units="dimensionless" constant="false"/>
      <parameter id="virulenceFactorEff0" units="dimensionless" constant="false"/>
      <parameter id="virulenceFactorEff1" units="dimensionless" constant="false"/>
      <parameter id="virulenceFactorEff10" units="dimensionless" constant="false"/>
      <parameter id="virulenceFactorEff11" units="dimensionless" constant="false"/>
      <parameter id="virulenceFactorEff12" units="dimensionless" constant="false"/>
      <parameter id="virulenceFactorEff13" units="dimensionless" constant="false"/>
      <parameter id="virulenceFactorEff14" units="dimensionless" constant="false"/>
      <parameter id="virulenceFactorEff15" units="dimensionless" constant="false"/>
      <parameter id="virulenceFactorEff16" units="dimensionless" constant="false"/>
      <parameter id="virulenceFactorEff17" units="dimensionless" constant="false"/>
      <parameter id="virulenceFactorEff18" units="dimensionless" constant="false"/>
      <parameter id="virulenceFactorEff19" units="dimensionless" constant="false"/>
      <parameter id="virulenceFactorEff2" units="dimensionless" constant="false"/>
      <parameter id="virulenceFactorEff20" units="dimensionless" constant="false"/>
      <parameter id="virulenceFactorEff21" units="dimensionless" constant="false"/>
      <parameter id="virulenceFactorEff22" units="dimensionless" constant="false"/>
      <parameter id="virulenceFactorEff23" units="dimensionless" constant="false"/>
      <parameter id="virulenceFactorEff24" units="dimensionless" constant="false"/>
      <parameter id="virulenceFactorEff25" units="dimensionless" constant="false"/>
      <parameter id="virulenceFactorEff26" units="dimensionless" constant="false"/>
      <parameter id="virulenceFactorEff27" units="dimensionless" constant="false"/>
      <parameter id="virulenceFactorEff28" units="dimensionless" constant="false"/>
      <parameter id="virulenceFactorEff29" units="dimensionless" constant="false"/>
      <parameter id="virulenceFactorEff3" units="dimensionless" constant="false"/>
      <parameter id="virulenceFactorEff30" units="dimensionless" constant="false"/>
      <parameter id="virulenceFactorEff31" units="dimensionless" constant="false"/>
      <parameter id="virulenceFactorEff32" units="dimensionless" constant="false"/>
      <parameter id="virulenceFactorEff33" units="dimensionless" constant="false"/>
      <parameter id="virulenceFactorEff34" units="dimensionless" constant="false"/>
      <parameter id="virulenceFactorEff35" units="dimensionless" constant="false"/>
      <parameter id="virulenceFactorEff36" units="dimensionless" constant="false"/>
      <parameter id="virulenceFactorEff37" units="dimensionless" constant="false"/>
      <parameter id="virulenceFactorEff38" units="dimensionless" constant="false"/>
      <parameter id="virulenceFactorEff39" units="dimensionless" constant="false"/>
      <parameter id="virulenceFactorEff4" units="dimensionless" constant="false"/>
      <parameter id="virulenceFactorEff40" units="dimensionless" constant="false"/>
      <parameter id="virulenceFactorEff41" units="dimensionless" constant="false"/>
      <parameter id="virulenceFactorEff42" units="dimensionless" constant="false"/>
      <parameter id="virulenceFactorEff43" units="dimensionless" constant="false"/>
      <parameter id="virulenceFactorEff44" units="dimensionless" constant="false"/>
      <parameter id="virulenceFactorEff45" units="dimensionless" constant="false"/>
      <parameter id="virulenceFactorEff46" units="dimensionless" constant="false"/>
      <parameter id="virulenceFactorEff47" units="dimensionless" constant="false"/>
      <parameter id="virulenceFactorEff5" units="dimensionless" constant="false"/>
      <parameter id="virulenceFactorEff6" units="dimensionless" constant="false"/>
      <parameter id="virulenceFactorEff7" units="dimensionless" constant="false"/>
      <parameter id="virulenceFactorEff8" units="dimensionless" constant="false"/>
      <parameter id="virulenceFactorEff9" units="dimensionless" constant="false"/>
      <parameter id="virulenceFactorScale" units="dimensionless" constant="false"/>
      <parameter id="virusClass" value="2" units="dimensionless" constant="false"/>
      <parameter id="vmaxOpeningHetero" units="millimeter" constant="false"/>
      <parameter id="volumeAirways" units="milliliter" constant="false"/>
      <parameter id="volumeAirwaysMouse" units="milliliter" constant="false"/>
      <parameter id="volumeAirwaysRat" units="milliliter" constant="false"/>
      <parameter id="volumePPFollicle" units="millimeterCubePersubstance__count" constant="false"/>
      <parameter id="volumeST" units="milliliter" constant="false"/>
      <parameter id="wheezing" units="dimensionless" constant="false"/>
      <parameter id="zetaCHinfluenza" units="Perday" constant="false"/>
      <parameter id="zetaCHrhinovirus" units="Perday" constant="false"/>
      <parameter id="zetaCHrsv" units="Perday" constant="false"/>
      <parameter id="zetaEUinfluenza" units="Perday" constant="false"/>
      <parameter id="zetaEUrhinovirus" units="Perday" constant="false"/>
      <parameter id="zetaEUrsv" units="Perday" constant="false"/>
      <parameter id="zetaIV" units="Perday" constant="false"/>
      <parameter id="zetaRSV" units="Perday" constant="false"/>
      <parameter id="zetaRV" units="Perday" constant="false"/>
      <parameter id="zetaUSinfluenza" units="Perday" constant="false"/>
      <parameter id="zetaUSrhinovirus" units="Perday" constant="false"/>
      <parameter id="zetaUSrsv" units="Perday" constant="false"/>
    </listOfParameters>
    <listOfInitialAssignments>
      <initialAssignment symbol="AdiposeInterstitial_DOT_OM85">
        <math xmlns="http://www.w3.org/1998/Math/MathML">
          <apply>
            <times/>
            <cn type="e-notation"> 6.02214076 <sep/> 17 </cn>
            <apply>
              <divide/>
              <cn> 0 </cn>
              <ci> molarMassOM85 </ci>
            </apply>
          </apply>
        </math>
      </initialAssignment>
      <initialAssignment symbol="AdiposeVascular_DOT_OM85">
        <math xmlns="http://www.w3.org/1998/Math/MathML">
          <apply>
            <times/>
            <cn type="e-notation"> 6.02214076 <sep/> 17 </cn>
            <apply>
              <divide/>
              <cn> 0 </cn>
              <ci> molarMassOM85 </ci>
            </apply>
          </apply>
        </math>
      </initialAssignment>
      <initialAssignment symbol="Arterial_DOT_OM85">
        <math xmlns="http://www.w3.org/1998/Math/MathML">
          <apply>
            <times/>
            <cn type="e-notation"> 6.02214076 <sep/> 17 </cn>
            <apply>
              <divide/>
              <cn> 0 </cn>
              <ci> molarMassOM85 </ci>
            </apply>
          </apply>
        </math>
      </initialAssignment>
      <initialAssignment symbol="BrainInterstitial_DOT_OM85">
        <math xmlns="http://www.w3.org/1998/Math/MathML">
          <apply>
            <times/>
            <cn type="e-notation"> 6.02214076 <sep/> 17 </cn>
            <apply>
              <divide/>
              <cn> 0 </cn>
              <ci> molarMassOM85 </ci>
            </apply>
          </apply>
        </math>
      </initialAssignment>
      <initialAssignment symbol="BrainVascular_DOT_OM85">
        <math xmlns="http://www.w3.org/1998/Math/MathML">
          <apply>
            <times/>
            <cn type="e-notation"> 6.02214076 <sep/> 17 </cn>
            <apply>
              <divide/>
              <cn> 0 </cn>
              <ci> molarMassOM85 </ci>
            </apply>
          </apply>
        </math>
      </initialAssignment>
      <initialAssignment symbol="Colon_DOT_OM85">
        <math xmlns="http://www.w3.org/1998/Math/MathML">
          <apply>
            <times/>
            <cn type="e-notation"> 6.02214076 <sep/> 17 </cn>
            <apply>
              <divide/>
              <cn> 0 </cn>
              <ci> molarMassOM85 </ci>
            </apply>
          </apply>
        </math>
      </initialAssignment>
      <initialAssignment symbol="Colon_DOT_OM85excreted">
        <math xmlns="http://www.w3.org/1998/Math/MathML">
          <apply>
            <times/>
            <cn type="e-notation"> 6.02214076 <sep/> 17 </cn>
            <apply>
              <divide/>
              <cn> 0 </cn>
              <ci> molarMassOM85 </ci>
            </apply>
          </apply>
        </math>
      </initialAssignment>
      <initialAssignment symbol="Duodenum_DOT_OM85">
        <math xmlns="http://www.w3.org/1998/Math/MathML">
          <apply>
            <times/>
            <cn> 602214076000000 </cn>
            <apply>
              <divide/>
              <cn> 0 </cn>
              <ci> molarMassOM85 </ci>
            </apply>
          </apply>
        </math>
      </initialAssignment>
      <initialAssignment symbol="GutInterstitial_DOT_OM85">
        <math xmlns="http://www.w3.org/1998/Math/MathML">
          <apply>
            <times/>
            <cn type="e-notation"> 6.02214076 <sep/> 17 </cn>
            <apply>
              <divide/>
              <cn> 0 </cn>
              <ci> molarMassOM85 </ci>
            </apply>
          </apply>
        </math>
      </initialAssignment>
      <initialAssignment symbol="GutVascular_DOT_OM85">
        <math xmlns="http://www.w3.org/1998/Math/MathML">
          <apply>
            <times/>
            <cn type="e-notation"> 6.02214076 <sep/> 17 </cn>
            <apply>
              <divide/>
              <cn> 0 </cn>
              <ci> molarMassOM85 </ci>
            </apply>
          </apply>
        </math>
      </initialAssignment>
      <initialAssignment symbol="HeartInterstitial_DOT_OM85">
        <math xmlns="http://www.w3.org/1998/Math/MathML">
          <apply>
            <times/>
            <cn type="e-notation"> 6.02214076 <sep/> 17 </cn>
            <apply>
              <divide/>
              <cn> 0 </cn>
              <ci> molarMassOM85 </ci>
            </apply>
          </apply>
        </math>
      </initialAssignment>
      <initialAssignment symbol="HeartVascular_DOT_OM85">
        <math xmlns="http://www.w3.org/1998/Math/MathML">
          <apply>
            <times/>
            <cn type="e-notation"> 6.02214076 <sep/> 17 </cn>
            <apply>
              <divide/>
              <cn> 0 </cn>
              <ci> molarMassOM85 </ci>
            </apply>
          </apply>
        </math>
      </initialAssignment>
      <initialAssignment symbol="Ileum1_DOT_OM85">
        <math xmlns="http://www.w3.org/1998/Math/MathML">
          <apply>
            <times/>
            <cn> 602214076000000 </cn>
            <apply>
              <divide/>
              <cn> 0 </cn>
              <ci> molarMassOM85 </ci>
            </apply>
          </apply>
        </math>
      </initialAssignment>
      <initialAssignment symbol="Ileum2_DOT_OM85">
        <math xmlns="http://www.w3.org/1998/Math/MathML">
          <apply>
            <times/>
            <cn> 602214076000000 </cn>
            <apply>
              <divide/>
              <cn> 0 </cn>
              <ci> molarMassOM85 </ci>
            </apply>
          </apply>
        </math>
      </initialAssignment>
      <initialAssignment symbol="Ileum3_DOT_OM85">
        <math xmlns="http://www.w3.org/1998/Math/MathML">
          <apply>
            <times/>
            <cn> 602214076000000 </cn>
            <apply>
              <divide/>
              <cn> 0 </cn>
              <ci> molarMassOM85 </ci>
            </apply>
          </apply>
        </math>
      </initialAssignment>
      <initialAssignment symbol="Ileum4_DOT_OM85">
        <math xmlns="http://www.w3.org/1998/Math/MathML">
          <apply>
            <times/>
            <cn> 602214076000000 </cn>
            <apply>
              <divide/>
              <cn> 0 </cn>
              <ci> molarMassOM85 </ci>
            </apply>
          </apply>
        </math>
      </initialAssignment>
      <initialAssignment symbol="Jejunum1_DOT_OM85">
        <math xmlns="http://www.w3.org/1998/Math/MathML">
          <apply>
            <times/>
            <cn> 602214076000000 </cn>
            <apply>
              <divide/>
              <cn> 0 </cn>
              <ci> molarMassOM85 </ci>
            </apply>
          </apply>
        </math>
      </initialAssignment>
      <initialAssignment symbol="Jejunum2_DOT_OM85">
        <math xmlns="http://www.w3.org/1998/Math/MathML">
          <apply>
            <times/>
            <cn> 602214076000000 </cn>
            <apply>
              <divide/>
              <cn> 0 </cn>
              <ci> molarMassOM85 </ci>
            </apply>
          </apply>
        </math>
      </initialAssignment>
      <initialAssignment symbol="KidneyInterstitial_DOT_OM85">
        <math xmlns="http://www.w3.org/1998/Math/MathML">
          <apply>
            <times/>
            <cn type="e-notation"> 6.02214076 <sep/> 17 </cn>
            <apply>
              <divide/>
              <cn> 0 </cn>
              <ci> molarMassOM85 </ci>
            </apply>
          </apply>
        </math>
      </initialAssignment>
      <initialAssignment symbol="KidneyVascular_DOT_OM85">
        <math xmlns="http://www.w3.org/1998/Math/MathML">
          <apply>
            <times/>
            <cn type="e-notation"> 6.02214076 <sep/> 17 </cn>
            <apply>
              <divide/>
              <cn> 0 </cn>
              <ci> molarMassOM85 </ci>
            </apply>
          </apply>
        </math>
      </initialAssignment>
      <initialAssignment symbol="LiverInterstitial_DOT_OM85">
        <math xmlns="http://www.w3.org/1998/Math/MathML">
          <apply>
            <times/>
            <cn type="e-notation"> 6.02214076 <sep/> 17 </cn>
            <apply>
              <divide/>
              <cn> 0 </cn>
              <ci> molarMassOM85 </ci>
            </apply>
          </apply>
        </math>
      </initialAssignment>
      <initialAssignment symbol="LiverVascular_DOT_OM85">
        <math xmlns="http://www.w3.org/1998/Math/MathML">
          <apply>
            <times/>
            <cn type="e-notation"> 6.02214076 <sep/> 17 </cn>
            <apply>
              <divide/>
              <cn> 0 </cn>
              <ci> molarMassOM85 </ci>
            </apply>
          </apply>
        </math>
      </initialAssignment>
      <initialAssignment symbol="LungInterstitial_DOT_OM85">
        <math xmlns="http://www.w3.org/1998/Math/MathML">
          <apply>
            <times/>
            <cn type="e-notation"> 6.02214076 <sep/> 17 </cn>
            <apply>
              <divide/>
              <cn> 0 </cn>
              <ci> molarMassOM85 </ci>
            </apply>
          </apply>
        </math>
      </initialAssignment>
      <initialAssignment symbol="LungVascular_DOT_OM85">
        <math xmlns="http://www.w3.org/1998/Math/MathML">
          <apply>
            <times/>
            <cn type="e-notation"> 6.02214076 <sep/> 17 </cn>
            <apply>
              <divide/>
              <cn> 0 </cn>
              <ci> molarMassOM85 </ci>
            </apply>
          </apply>
        </math>
      </initialAssignment>
      <initialAssignment symbol="MuscleInterstitial_DOT_OM85">
        <math xmlns="http://www.w3.org/1998/Math/MathML">
          <apply>
            <times/>
            <cn type="e-notation"> 6.02214076 <sep/> 17 </cn>
            <apply>
              <divide/>
              <cn> 0 </cn>
              <ci> molarMassOM85 </ci>
            </apply>
          </apply>
        </math>
      </initialAssignment>
      <initialAssignment symbol="MuscleVascular_DOT_OM85">
        <math xmlns="http://www.w3.org/1998/Math/MathML">
          <apply>
            <times/>
            <cn type="e-notation"> 6.02214076 <sep/> 17 </cn>
            <apply>
              <divide/>
              <cn> 0 </cn>
              <ci> molarMassOM85 </ci>
            </apply>
          </apply>
        </math>
      </initialAssignment>
      <initialAssignment symbol="OtherInterstitial_DOT_OM85">
        <math xmlns="http://www.w3.org/1998/Math/MathML">
          <apply>
            <times/>
            <cn type="e-notation"> 6.02214076 <sep/> 17 </cn>
            <apply>
              <divide/>
              <cn> 0 </cn>
              <ci> molarMassOM85 </ci>
            </apply>
          </apply>
        </math>
      </initialAssignment>
      <initialAssignment symbol="OtherVascular_DOT_OM85">
        <math xmlns="http://www.w3.org/1998/Math/MathML">
          <apply>
            <times/>
            <cn type="e-notation"> 6.02214076 <sep/> 17 </cn>
            <apply>
              <divide/>
              <cn> 0 </cn>
              <ci> molarMassOM85 </ci>
            </apply>
          </apply>
        </math>
      </initialAssignment>
      <initialAssignment symbol="PP_DOT_OM85">
        <math xmlns="http://www.w3.org/1998/Math/MathML">
          <apply>
            <times/>
            <cn> 602214076000000 </cn>
            <apply>
              <divide/>
              <cn> 0 </cn>
              <ci> molarMassOM85 </ci>
            </apply>
          </apply>
        </math>
      </initialAssignment>
      <initialAssignment symbol="PPDuodenum_DOT_OM85">
        <math xmlns="http://www.w3.org/1998/Math/MathML">
          <apply>
            <times/>
            <cn> 602214076000 </cn>
            <apply>
              <divide/>
              <cn> 0 </cn>
              <ci> molarMassOM85 </ci>
            </apply>
          </apply>
        </math>
      </initialAssignment>
      <initialAssignment symbol="PPIleum1_DOT_OM85">
        <math xmlns="http://www.w3.org/1998/Math/MathML">
          <apply>
            <times/>
            <cn> 602214076000 </cn>
            <apply>
              <divide/>
              <cn> 0 </cn>
              <ci> molarMassOM85 </ci>
            </apply>
          </apply>
        </math>
      </initialAssignment>
      <initialAssignment symbol="PPIleum2_DOT_OM85">
        <math xmlns="http://www.w3.org/1998/Math/MathML">
          <apply>
            <times/>
            <cn> 602214076000 </cn>
            <apply>
              <divide/>
              <cn> 0 </cn>
              <ci> molarMassOM85 </ci>
            </apply>
          </apply>
        </math>
      </initialAssignment>
      <initialAssignment symbol="PPIleum3_DOT_OM85">
        <math xmlns="http://www.w3.org/1998/Math/MathML">
          <apply>
            <times/>
            <cn> 602214076000 </cn>
            <apply>
              <divide/>
              <cn> 0 </cn>
              <ci> molarMassOM85 </ci>
            </apply>
          </apply>
        </math>
      </initialAssignment>
      <initialAssignment symbol="PPIleum4_DOT_OM85">
        <math xmlns="http://www.w3.org/1998/Math/MathML">
          <apply>
            <times/>
            <cn> 602214076000 </cn>
            <apply>
              <divide/>
              <cn> 0 </cn>
              <ci> molarMassOM85 </ci>
            </apply>
          </apply>
        </math>
      </initialAssignment>
      <initialAssignment symbol="PPJejunum1_DOT_OM85">
        <math xmlns="http://www.w3.org/1998/Math/MathML">
          <apply>
            <times/>
            <cn> 602214076000 </cn>
            <apply>
              <divide/>
              <cn> 0 </cn>
              <ci> molarMassOM85 </ci>
            </apply>
          </apply>
        </math>
      </initialAssignment>
      <initialAssignment symbol="PPJejunum2_DOT_OM85">
        <math xmlns="http://www.w3.org/1998/Math/MathML">
          <apply>
            <times/>
            <cn> 602214076000 </cn>
            <apply>
              <divide/>
              <cn> 0 </cn>
              <ci> molarMassOM85 </ci>
            </apply>
          </apply>
        </math>
      </initialAssignment>
      <initialAssignment symbol="RTT_DOT_hEC">
        <math xmlns="http://www.w3.org/1998/Math/MathML">
          <apply>
            <times/>
            <apply>
              <divide/>
              <ci> totEC </ci>
              <ci> RTT </ci>
            </apply>
            <ci> volumeAirways </ci>
          </apply>
        </math>
      </initialAssignment>
      <initialAssignment symbol="RTT_DOT_ig">
        <math xmlns="http://www.w3.org/1998/Math/MathML">
          <apply>
            <times/>
            <cn type="e-notation"> 6.02214076 <sep/> 15 </cn>
            <apply>
              <divide/>
              <cn> 0 </cn>
              <ci> molarMassigA </ci>
            </apply>
          </apply>
        </math>
      </initialAssignment>
      <initialAssignment symbol="RTT_DOT_igAns">
        <math xmlns="http://www.w3.org/1998/Math/MathML">
          <apply>
            <times/>
            <cn type="e-notation"> 6.02214076 <sep/> 15 </cn>
            <apply>
              <divide/>
              <apply>
                <times/>
                <ci> basaligAns </ci>
                <ci> volumeAirways </ci>
              </apply>
              <ci> molarMassigA </ci>
            </apply>
          </apply>
        </math>
      </initialAssignment>
      <initialAssignment symbol="ST_DOT_igAns">
        <math xmlns="http://www.w3.org/1998/Math/MathML">
          <apply>
            <times/>
            <cn type="e-notation"> 6.02214076 <sep/> 15 </cn>
            <apply>
              <divide/>
              <cn> 0 </cn>
              <ci> molarMassigA </ci>
            </apply>
          </apply>
        </math>
      </initialAssignment>
      <initialAssignment symbol="SkinInterstitial_DOT_OM85">
        <math xmlns="http://www.w3.org/1998/Math/MathML">
          <apply>
            <times/>
            <cn type="e-notation"> 6.02214076 <sep/> 17 </cn>
            <apply>
              <divide/>
              <cn> 0 </cn>
              <ci> molarMassOM85 </ci>
            </apply>
          </apply>
        </math>
      </initialAssignment>
      <initialAssignment symbol="SkinVascular_DOT_OM85">
        <math xmlns="http://www.w3.org/1998/Math/MathML">
          <apply>
            <times/>
            <cn type="e-notation"> 6.02214076 <sep/> 17 </cn>
            <apply>
              <divide/>
              <cn> 0 </cn>
              <ci> molarMassOM85 </ci>
            </apply>
          </apply>
        </math>
      </initialAssignment>
      <initialAssignment symbol="SpleenInterstitial_DOT_OM85">
        <math xmlns="http://www.w3.org/1998/Math/MathML">
          <apply>
            <times/>
            <cn type="e-notation"> 6.02214076 <sep/> 17 </cn>
            <apply>
              <divide/>
              <cn> 0 </cn>
              <ci> molarMassOM85 </ci>
            </apply>
          </apply>
        </math>
      </initialAssignment>
      <initialAssignment symbol="SpleenVascular_DOT_OM85">
        <math xmlns="http://www.w3.org/1998/Math/MathML">
          <apply>
            <times/>
            <cn type="e-notation"> 6.02214076 <sep/> 17 </cn>
            <apply>
              <divide/>
              <cn> 0 </cn>
              <ci> molarMassOM85 </ci>
            </apply>
          </apply>
        </math>
      </initialAssignment>
      <initialAssignment symbol="Stomach_DOT_OM85">
        <math xmlns="http://www.w3.org/1998/Math/MathML">
          <apply>
            <times/>
            <cn> 602214076000000 </cn>
            <apply>
              <divide/>
              <cn> 0 </cn>
              <ci> molarMassOM85 </ci>
            </apply>
          </apply>
        </math>
      </initialAssignment>
      <initialAssignment symbol="Venous_DOT_OM85">
        <math xmlns="http://www.w3.org/1998/Math/MathML">
          <apply>
            <times/>
            <cn type="e-notation"> 6.02214076 <sep/> 17 </cn>
            <apply>
              <divide/>
              <cn> 0 </cn>
              <ci> molarMassOM85 </ci>
            </apply>
          </apply>
        </math>
      </initialAssignment>
      <initialAssignment symbol="Venous_DOT_OM85metabolized">
        <math xmlns="http://www.w3.org/1998/Math/MathML">
          <apply>
            <times/>
            <cn type="e-notation"> 6.02214076 <sep/> 17 </cn>
            <apply>
              <divide/>
              <cn> 0 </cn>
              <ci> molarMassOM85 </ci>
            </apply>
          </apply>
        </math>
      </initialAssignment>
      <initialAssignment symbol="actAndDecaybLAPPDuodenum__filter">
        <math xmlns="http://www.w3.org/1998/Math/MathML">
          <piecewise>
            <piece>
              <cn> 1 </cn>
              <apply>
                <gt/>
                <ci> booleanCombo </ci>
                <cn> 0.5 </cn>
              </apply>
            </piece>
            <otherwise>
              <cn> 0 </cn>
            </otherwise>
          </piecewise>
        </math>
      </initialAssignment>
      <initialAssignment symbol="actAndDecaybLAPPIleum1__filter">
        <math xmlns="http://www.w3.org/1998/Math/MathML">
          <piecewise>
            <piece>
              <cn> 1 </cn>
              <apply>
                <gt/>
                <ci> booleanCombo </ci>
                <cn> 0.5 </cn>
              </apply>
            </piece>
            <otherwise>
              <cn> 0 </cn>
            </otherwise>
          </piecewise>
        </math>
      </initialAssignment>
      <initialAssignment symbol="actAndDecaybLAPPIleum2__filter">
        <math xmlns="http://www.w3.org/1998/Math/MathML">
          <piecewise>
            <piece>
              <cn> 1 </cn>
              <apply>
                <gt/>
                <ci> booleanCombo </ci>
                <cn> 0.5 </cn>
              </apply>
            </piece>
            <otherwise>
              <cn> 0 </cn>
            </otherwise>
          </piecewise>
        </math>
      </initialAssignment>
      <initialAssignment symbol="actAndDecaybLAPPIleum3__filter">
        <math xmlns="http://www.w3.org/1998/Math/MathML">
          <piecewise>
            <piece>
              <cn> 1 </cn>
              <apply>
                <gt/>
                <ci> booleanCombo </ci>
                <cn> 0.5 </cn>
              </apply>
            </piece>
            <otherwise>
              <cn> 0 </cn>
            </otherwise>
          </piecewise>
        </math>
      </initialAssignment>
      <initialAssignment symbol="actAndDecaybLAPPIleum4__filter">
        <math xmlns="http://www.w3.org/1998/Math/MathML">
          <piecewise>
            <piece>
              <cn> 1 </cn>
              <apply>
                <gt/>
                <ci> booleanCombo </ci>
                <cn> 0.5 </cn>
              </apply>
            </piece>
            <otherwise>
              <cn> 0 </cn>
            </otherwise>
          </piecewise>
        </math>
      </initialAssignment>
      <initialAssignment symbol="actAndDecaybLAPPJejunum1__filter">
        <math xmlns="http://www.w3.org/1998/Math/MathML">
          <piecewise>
            <piece>
              <cn> 1 </cn>
              <apply>
                <gt/>
                <ci> booleanCombo </ci>
                <cn> 0.5 </cn>
              </apply>
            </piece>
            <otherwise>
              <cn> 0 </cn>
            </otherwise>
          </piecewise>
        </math>
      </initialAssignment>
      <initialAssignment symbol="actAndDecaybLAPPJejunum2__filter">
        <math xmlns="http://www.w3.org/1998/Math/MathML">
          <piecewise>
            <piece>
              <cn> 1 </cn>
              <apply>
                <gt/>
                <ci> booleanCombo </ci>
                <cn> 0.5 </cn>
              </apply>
            </piece>
            <otherwise>
              <cn> 0 </cn>
            </otherwise>
          </piecewise>
        </math>
      </initialAssignment>
      <initialAssignment symbol="actAndDecaybLAPP__filter">
        <math xmlns="http://www.w3.org/1998/Math/MathML">
          <piecewise>
            <piece>
              <cn> 1 </cn>
              <apply>
                <eq/>
                <ci> booleanCombo </ci>
                <cn> 0 </cn>
              </apply>
            </piece>
            <otherwise>
              <cn> 0 </cn>
            </otherwise>
          </piecewise>
        </math>
      </initialAssignment>
      <initialAssignment symbol="actAndDecaydCPPDuodenum__filter">
        <math xmlns="http://www.w3.org/1998/Math/MathML">
          <piecewise>
            <piece>
              <cn> 1 </cn>
              <apply>
                <gt/>
                <ci> booleanCombo </ci>
                <cn> 0.5 </cn>
              </apply>
            </piece>
            <otherwise>
              <cn> 0 </cn>
            </otherwise>
          </piecewise>
        </math>
      </initialAssignment>
      <initialAssignment symbol="actAndDecaydCPPIleum1__filter">
        <math xmlns="http://www.w3.org/1998/Math/MathML">
          <piecewise>
            <piece>
              <cn> 1 </cn>
              <apply>
                <gt/>
                <ci> booleanCombo </ci>
                <cn> 0.5 </cn>
              </apply>
            </piece>
            <otherwise>
              <cn> 0 </cn>
            </otherwise>
          </piecewise>
        </math>
      </initialAssignment>
      <initialAssignment symbol="actAndDecaydCPPIleum2__filter">
        <math xmlns="http://www.w3.org/1998/Math/MathML">
          <piecewise>
            <piece>
              <cn> 1 </cn>
              <apply>
                <gt/>
                <ci> booleanCombo </ci>
                <cn> 0.5 </cn>
              </apply>
            </piece>
            <otherwise>
              <cn> 0 </cn>
            </otherwise>
          </piecewise>
        </math>
      </initialAssignment>
      <initialAssignment symbol="actAndDecaydCPPIleum3__filter">
        <math xmlns="http://www.w3.org/1998/Math/MathML">
          <piecewise>
            <piece>
              <cn> 1 </cn>
              <apply>
                <gt/>
                <ci> booleanCombo </ci>
                <cn> 0.5 </cn>
              </apply>
            </piece>
            <otherwise>
              <cn> 0 </cn>
            </otherwise>
          </piecewise>
        </math>
      </initialAssignment>
      <initialAssignment symbol="actAndDecaydCPPIleum4__filter">
        <math xmlns="http://www.w3.org/1998/Math/MathML">
          <piecewise>
            <piece>
              <cn> 1 </cn>
              <apply>
                <gt/>
                <ci> booleanCombo </ci>
                <cn> 0.5 </cn>
              </apply>
            </piece>
            <otherwise>
              <cn> 0 </cn>
            </otherwise>
          </piecewise>
        </math>
      </initialAssignment>
      <initialAssignment symbol="actAndDecaydCPPJejunum1__filter">
        <math xmlns="http://www.w3.org/1998/Math/MathML">
          <piecewise>
            <piece>
              <cn> 1 </cn>
              <apply>
                <gt/>
                <ci> booleanCombo </ci>
                <cn> 0.5 </cn>
              </apply>
            </piece>
            <otherwise>
              <cn> 0 </cn>
            </otherwise>
          </piecewise>
        </math>
      </initialAssignment>
      <initialAssignment symbol="actAndDecaydCPPJejunum2__filter">
        <math xmlns="http://www.w3.org/1998/Math/MathML">
          <piecewise>
            <piece>
              <cn> 1 </cn>
              <apply>
                <gt/>
                <ci> booleanCombo </ci>
                <cn> 0.5 </cn>
              </apply>
            </piece>
            <otherwise>
              <cn> 0 </cn>
            </otherwise>
          </piecewise>
        </math>
      </initialAssignment>
      <initialAssignment symbol="actAndDecaydCPP__filter">
        <math xmlns="http://www.w3.org/1998/Math/MathML">
          <piecewise>
            <piece>
              <cn> 1 </cn>
              <apply>
                <eq/>
                <ci> booleanCombo </ci>
                <cn> 0 </cn>
              </apply>
            </piece>
            <otherwise>
              <cn> 0 </cn>
            </otherwise>
          </piecewise>
        </math>
      </initialAssignment>
      <initialAssignment symbol="actAndDecayiMLpPPDuodenum__filter">
        <math xmlns="http://www.w3.org/1998/Math/MathML">
          <piecewise>
            <piece>
              <cn> 1 </cn>
              <apply>
                <and/>
                <apply>
                  <lt/>
                  <ci> saturationiMLp </ci>
                  <cn> 0.5 </cn>
                </apply>
                <apply>
                  <gt/>
                  <ci> booleanCombo </ci>
                  <cn> 0.5 </cn>
                </apply>
              </apply>
            </piece>
            <otherwise>
              <cn> 0 </cn>
            </otherwise>
          </piecewise>
        </math>
      </initialAssignment>
      <initialAssignment symbol="actAndDecayiMLpPPIleum1__filter">
        <math xmlns="http://www.w3.org/1998/Math/MathML">
          <piecewise>
            <piece>
              <cn> 1 </cn>
              <apply>
                <and/>
                <apply>
                  <lt/>
                  <ci> saturationiMLp </ci>
                  <cn> 0.5 </cn>
                </apply>
                <apply>
                  <gt/>
                  <ci> booleanCombo </ci>
                  <cn> 0.5 </cn>
                </apply>
              </apply>
            </piece>
            <otherwise>
              <cn> 0 </cn>
            </otherwise>
          </piecewise>
        </math>
      </initialAssignment>
      <initialAssignment symbol="actAndDecayiMLpPPIleum2__filter">
        <math xmlns="http://www.w3.org/1998/Math/MathML">
          <piecewise>
            <piece>
              <cn> 1 </cn>
              <apply>
                <and/>
                <apply>
                  <lt/>
                  <ci> saturationiMLp </ci>
                  <cn> 0.5 </cn>
                </apply>
                <apply>
                  <gt/>
                  <ci> booleanCombo </ci>
                  <cn> 0.5 </cn>
                </apply>
              </apply>
            </piece>
            <otherwise>
              <cn> 0 </cn>
            </otherwise>
          </piecewise>
        </math>
      </initialAssignment>
      <initialAssignment symbol="actAndDecayiMLpPPIleum3__filter">
        <math xmlns="http://www.w3.org/1998/Math/MathML">
          <piecewise>
            <piece>
              <cn> 1 </cn>
              <apply>
                <and/>
                <apply>
                  <lt/>
                  <ci> saturationiMLp </ci>
                  <cn> 0.5 </cn>
                </apply>
                <apply>
                  <gt/>
                  <ci> booleanCombo </ci>
                  <cn> 0.5 </cn>
                </apply>
              </apply>
            </piece>
            <otherwise>
              <cn> 0 </cn>
            </otherwise>
          </piecewise>
        </math>
      </initialAssignment>
      <initialAssignment symbol="actAndDecayiMLpPPIleum4__filter">
        <math xmlns="http://www.w3.org/1998/Math/MathML">
          <piecewise>
            <piece>
              <cn> 1 </cn>
              <apply>
                <and/>
                <apply>
                  <lt/>
                  <ci> saturationiMLp </ci>
                  <cn> 0.5 </cn>
                </apply>
                <apply>
                  <gt/>
                  <ci> booleanCombo </ci>
                  <cn> 0.5 </cn>
                </apply>
              </apply>
            </piece>
            <otherwise>
              <cn> 0 </cn>
            </otherwise>
          </piecewise>
        </math>
      </initialAssignment>
      <initialAssignment symbol="actAndDecayiMLpPPJejunum1__filter">
        <math xmlns="http://www.w3.org/1998/Math/MathML">
          <piecewise>
            <piece>
              <cn> 1 </cn>
              <apply>
                <and/>
                <apply>
                  <lt/>
                  <ci> saturationiMLp </ci>
                  <cn> 0.5 </cn>
                </apply>
                <apply>
                  <gt/>
                  <ci> booleanCombo </ci>
                  <cn> 0.5 </cn>
                </apply>
              </apply>
            </piece>
            <otherwise>
              <cn> 0 </cn>
            </otherwise>
          </piecewise>
        </math>
      </initialAssignment>
      <initialAssignment symbol="actAndDecayiMLpPPJejunum2__filter">
        <math xmlns="http://www.w3.org/1998/Math/MathML">
          <piecewise>
            <piece>
              <cn> 1 </cn>
              <apply>
                <and/>
                <apply>
                  <lt/>
                  <ci> saturationiMLp </ci>
                  <cn> 0.5 </cn>
                </apply>
                <apply>
                  <gt/>
                  <ci> booleanCombo </ci>
                  <cn> 0.5 </cn>
                </apply>
              </apply>
            </piece>
            <otherwise>
              <cn> 0 </cn>
            </otherwise>
          </piecewise>
        </math>
      </initialAssignment>
      <initialAssignment symbol="actAndDecayiMLpPP__filter">
        <math xmlns="http://www.w3.org/1998/Math/MathML">
          <piecewise>
            <piece>
              <cn> 1 </cn>
              <apply>
                <and/>
                <apply>
                  <lt/>
                  <ci> saturationiMLp </ci>
                  <cn> 0.5 </cn>
                </apply>
                <apply>
                  <eq/>
                  <ci> booleanCombo </ci>
                  <cn> 0 </cn>
                </apply>
              </apply>
            </piece>
            <otherwise>
              <cn> 0 </cn>
            </otherwise>
          </piecewise>
        </math>
      </initialAssignment>
      <initialAssignment symbol="actAndDecayiMLpSatPPDuodenum__filter">
        <math xmlns="http://www.w3.org/1998/Math/MathML">
          <piecewise>
            <piece>
              <cn> 1 </cn>
              <apply>
                <and/>
                <apply>
                  <gt/>
                  <ci> saturationiMLp </ci>
                  <cn> 0.5 </cn>
                </apply>
                <apply>
                  <gt/>
                  <ci> booleanCombo </ci>
                  <cn> 0.5 </cn>
                </apply>
              </apply>
            </piece>
            <otherwise>
              <cn> 0 </cn>
            </otherwise>
          </piecewise>
        </math>
      </initialAssignment>
      <initialAssignment symbol="actAndDecayiMLpSatPPIleum1__filter">
        <math xmlns="http://www.w3.org/1998/Math/MathML">
          <piecewise>
            <piece>
              <cn> 1 </cn>
              <apply>
                <and/>
                <apply>
                  <gt/>
                  <ci> saturationiMLp </ci>
                  <cn> 0.5 </cn>
                </apply>
                <apply>
                  <gt/>
                  <ci> booleanCombo </ci>
                  <cn> 0.5 </cn>
                </apply>
              </apply>
            </piece>
            <otherwise>
              <cn> 0 </cn>
            </otherwise>
          </piecewise>
        </math>
      </initialAssignment>
      <initialAssignment symbol="actAndDecayiMLpSatPPIleum2__filter">
        <math xmlns="http://www.w3.org/1998/Math/MathML">
          <piecewise>
            <piece>
              <cn> 1 </cn>
              <apply>
                <and/>
                <apply>
                  <gt/>
                  <ci> saturationiMLp </ci>
                  <cn> 0.5 </cn>
                </apply>
                <apply>
                  <gt/>
                  <ci> booleanCombo </ci>
                  <cn> 0.5 </cn>
                </apply>
              </apply>
            </piece>
            <otherwise>
              <cn> 0 </cn>
            </otherwise>
          </piecewise>
        </math>
      </initialAssignment>
      <initialAssignment symbol="actAndDecayiMLpSatPPIleum3__filter">
        <math xmlns="http://www.w3.org/1998/Math/MathML">
          <piecewise>
            <piece>
              <cn> 1 </cn>
              <apply>
                <and/>
                <apply>
                  <gt/>
                  <ci> saturationiMLp </ci>
                  <cn> 0.5 </cn>
                </apply>
                <apply>
                  <gt/>
                  <ci> booleanCombo </ci>
                  <cn> 0.5 </cn>
                </apply>
              </apply>
            </piece>
            <otherwise>
              <cn> 0 </cn>
            </otherwise>
          </piecewise>
        </math>
      </initialAssignment>
      <initialAssignment symbol="actAndDecayiMLpSatPPIleum4__filter">
        <math xmlns="http://www.w3.org/1998/Math/MathML">
          <piecewise>
            <piece>
              <cn> 1 </cn>
              <apply>
                <and/>
                <apply>
                  <gt/>
                  <ci> saturationiMLp </ci>
                  <cn> 0.5 </cn>
                </apply>
                <apply>
                  <gt/>
                  <ci> booleanCombo </ci>
                  <cn> 0.5 </cn>
                </apply>
              </apply>
            </piece>
            <otherwise>
              <cn> 0 </cn>
            </otherwise>
          </piecewise>
        </math>
      </initialAssignment>
      <initialAssignment symbol="actAndDecayiMLpSatPPJejunum1__filter">
        <math xmlns="http://www.w3.org/1998/Math/MathML">
          <piecewise>
            <piece>
              <cn> 1 </cn>
              <apply>
                <and/>
                <apply>
                  <gt/>
                  <ci> saturationiMLp </ci>
                  <cn> 0.5 </cn>
                </apply>
                <apply>
                  <gt/>
                  <ci> booleanCombo </ci>
                  <cn> 0.5 </cn>
                </apply>
              </apply>
            </piece>
            <otherwise>
              <cn> 0 </cn>
            </otherwise>
          </piecewise>
        </math>
      </initialAssignment>
      <initialAssignment symbol="actAndDecayiMLpSatPPJejunum2__filter">
        <math xmlns="http://www.w3.org/1998/Math/MathML">
          <piecewise>
            <piece>
              <cn> 1 </cn>
              <apply>
                <and/>
                <apply>
                  <gt/>
                  <ci> saturationiMLp </ci>
                  <cn> 0.5 </cn>
                </apply>
                <apply>
                  <gt/>
                  <ci> booleanCombo </ci>
                  <cn> 0.5 </cn>
                </apply>
              </apply>
            </piece>
            <otherwise>
              <cn> 0 </cn>
            </otherwise>
          </piecewise>
        </math>
      </initialAssignment>
      <initialAssignment symbol="actAndDecayiMLpSatPP__filter">
        <math xmlns="http://www.w3.org/1998/Math/MathML">
          <piecewise>
            <piece>
              <cn> 1 </cn>
              <apply>
                <and/>
                <apply>
                  <gt/>
                  <ci> saturationiMLp </ci>
                  <cn> 0.5 </cn>
                </apply>
                <apply>
                  <eq/>
                  <ci> booleanCombo </ci>
                  <cn> 0 </cn>
                </apply>
              </apply>
            </piece>
            <otherwise>
              <cn> 0 </cn>
            </otherwise>
          </piecewise>
        </math>
      </initialAssignment>
      <initialAssignment symbol="actAndDecaytRegPPDuodenum__filter">
        <math xmlns="http://www.w3.org/1998/Math/MathML">
          <piecewise>
            <piece>
              <cn> 1 </cn>
              <apply>
                <gt/>
                <ci> booleanCombo </ci>
                <cn> 0.5 </cn>
              </apply>
            </piece>
            <otherwise>
              <cn> 0 </cn>
            </otherwise>
          </piecewise>
        </math>
      </initialAssignment>
      <initialAssignment symbol="actAndDecaytRegPPIleum1__filter">
        <math xmlns="http://www.w3.org/1998/Math/MathML">
          <piecewise>
            <piece>
              <cn> 1 </cn>
              <apply>
                <gt/>
                <ci> booleanCombo </ci>
                <cn> 0.5 </cn>
              </apply>
            </piece>
            <otherwise>
              <cn> 0 </cn>
            </otherwise>
          </piecewise>
        </math>
      </initialAssignment>
      <initialAssignment symbol="actAndDecaytRegPPIleum2__filter">
        <math xmlns="http://www.w3.org/1998/Math/MathML">
          <piecewise>
            <piece>
              <cn> 1 </cn>
              <apply>
                <gt/>
                <ci> booleanCombo </ci>
                <cn> 0.5 </cn>
              </apply>
            </piece>
            <otherwise>
              <cn> 0 </cn>
            </otherwise>
          </piecewise>
        </math>
      </initialAssignment>
      <initialAssignment symbol="actAndDecaytRegPPIleum3__filter">
        <math xmlns="http://www.w3.org/1998/Math/MathML">
          <piecewise>
            <piece>
              <cn> 1 </cn>
              <apply>
                <gt/>
                <ci> booleanCombo </ci>
                <cn> 0.5 </cn>
              </apply>
            </piece>
            <otherwise>
              <cn> 0 </cn>
            </otherwise>
          </piecewise>
        </math>
      </initialAssignment>
      <initialAssignment symbol="actAndDecaytRegPPIleum4__filter">
        <math xmlns="http://www.w3.org/1998/Math/MathML">
          <piecewise>
            <piece>
              <cn> 1 </cn>
              <apply>
                <gt/>
                <ci> booleanCombo </ci>
                <cn> 0.5 </cn>
              </apply>
            </piece>
            <otherwise>
              <cn> 0 </cn>
            </otherwise>
          </piecewise>
        </math>
      </initialAssignment>
      <initialAssignment symbol="actAndDecaytRegPPJejunum1__filter">
        <math xmlns="http://www.w3.org/1998/Math/MathML">
          <piecewise>
            <piece>
              <cn> 1 </cn>
              <apply>
                <gt/>
                <ci> booleanCombo </ci>
                <cn> 0.5 </cn>
              </apply>
            </piece>
            <otherwise>
              <cn> 0 </cn>
            </otherwise>
          </piecewise>
        </math>
      </initialAssignment>
      <initialAssignment symbol="actAndDecaytRegPPJejunum2__filter">
        <math xmlns="http://www.w3.org/1998/Math/MathML">
          <piecewise>
            <piece>
              <cn> 1 </cn>
              <apply>
                <gt/>
                <ci> booleanCombo </ci>
                <cn> 0.5 </cn>
              </apply>
            </piece>
            <otherwise>
              <cn> 0 </cn>
            </otherwise>
          </piecewise>
        </math>
      </initialAssignment>
      <initialAssignment symbol="actAndDecaytRegPP__filter">
        <math xmlns="http://www.w3.org/1998/Math/MathML">
          <piecewise>
            <piece>
              <cn> 1 </cn>
              <apply>
                <eq/>
                <ci> booleanCombo </ci>
                <cn> 0 </cn>
              </apply>
            </piece>
            <otherwise>
              <cn> 0 </cn>
            </otherwise>
          </piecewise>
        </math>
      </initialAssignment>
      <initialAssignment symbol="actTCLIsolation__filter">
        <math xmlns="http://www.w3.org/1998/Math/MathML">
          <piecewise>
            <piece>
              <cn> 1 </cn>
              <apply>
                <lt/>
                <ci> booleanCombo </ci>
                <cn> 2 </cn>
              </apply>
            </piece>
            <otherwise>
              <cn> 0 </cn>
            </otherwise>
          </piecewise>
        </math>
      </initialAssignment>
      <initialAssignment symbol="actTCL__filter">
        <math xmlns="http://www.w3.org/1998/Math/MathML">
          <piecewise>
            <piece>
              <cn> 1 </cn>
              <apply>
                <geq/>
                <ci> booleanCombo </ci>
                <cn> 2 </cn>
              </apply>
            </piece>
            <otherwise>
              <cn> 0 </cn>
            </otherwise>
          </piecewise>
        </math>
      </initialAssignment>
      <initialAssignment symbol="decRTTbPAns__filter">
        <math xmlns="http://www.w3.org/1998/Math/MathML">
          <piecewise>
            <piece>
              <cn> 1 </cn>
              <apply>
                <lt/>
                <ci> booleanCombo </ci>
                <cn> 2.5 </cn>
              </apply>
            </piece>
            <otherwise>
              <cn> 0 </cn>
            </otherwise>
          </piecewise>
        </math>
      </initialAssignment>
      <initialAssignment symbol="decRTTiML__filter">
        <math xmlns="http://www.w3.org/1998/Math/MathML">
          <piecewise>
            <piece>
              <cn> 1 </cn>
              <apply>
                <lt/>
                <ci> booleanCombo </ci>
                <cn> 2.5 </cn>
              </apply>
            </piece>
            <otherwise>
              <cn> 0 </cn>
            </otherwise>
          </piecewise>
        </math>
      </initialAssignment>
      <initialAssignment symbol="decRTTtReg__filter">
        <math xmlns="http://www.w3.org/1998/Math/MathML">
          <piecewise>
            <piece>
              <cn> 1 </cn>
              <apply>
                <lt/>
                <ci> booleanCombo </ci>
                <cn> 2.5 </cn>
              </apply>
            </piece>
            <otherwise>
              <cn> 0 </cn>
            </otherwise>
          </piecewise>
        </math>
      </initialAssignment>
      <initialAssignment symbol="decbPAnsPPDuodenum__filter">
        <math xmlns="http://www.w3.org/1998/Math/MathML">
          <piecewise>
            <piece>
              <cn> 1 </cn>
              <apply>
                <gt/>
                <ci> booleanCombo </ci>
                <cn> 0.5 </cn>
              </apply>
            </piece>
            <otherwise>
              <cn> 0 </cn>
            </otherwise>
          </piecewise>
        </math>
      </initialAssignment>
      <initialAssignment symbol="decbPAnsPPIleum1__filter">
        <math xmlns="http://www.w3.org/1998/Math/MathML">
          <piecewise>
            <piece>
              <cn> 1 </cn>
              <apply>
                <gt/>
                <ci> booleanCombo </ci>
                <cn> 0.5 </cn>
              </apply>
            </piece>
            <otherwise>
              <cn> 0 </cn>
            </otherwise>
          </piecewise>
        </math>
      </initialAssignment>
      <initialAssignment symbol="decbPAnsPPIleum2__filter">
        <math xmlns="http://www.w3.org/1998/Math/MathML">
          <piecewise>
            <piece>
              <cn> 1 </cn>
              <apply>
                <gt/>
                <ci> booleanCombo </ci>
                <cn> 0.5 </cn>
              </apply>
            </piece>
            <otherwise>
              <cn> 0 </cn>
            </otherwise>
          </piecewise>
        </math>
      </initialAssignment>
      <initialAssignment symbol="decbPAnsPPIleum3__filter">
        <math xmlns="http://www.w3.org/1998/Math/MathML">
          <piecewise>
            <piece>
              <cn> 1 </cn>
              <apply>
                <gt/>
                <ci> booleanCombo </ci>
                <cn> 0.5 </cn>
              </apply>
            </piece>
            <otherwise>
              <cn> 0 </cn>
            </otherwise>
          </piecewise>
        </math>
      </initialAssignment>
      <initialAssignment symbol="decbPAnsPPIleum4__filter">
        <math xmlns="http://www.w3.org/1998/Math/MathML">
          <piecewise>
            <piece>
              <cn> 1 </cn>
              <apply>
                <gt/>
                <ci> booleanCombo </ci>
                <cn> 0.5 </cn>
              </apply>
            </piece>
            <otherwise>
              <cn> 0 </cn>
            </otherwise>
          </piecewise>
        </math>
      </initialAssignment>
      <initialAssignment symbol="decbPAnsPPJejunum1__filter">
        <math xmlns="http://www.w3.org/1998/Math/MathML">
          <piecewise>
            <piece>
              <cn> 1 </cn>
              <apply>
                <gt/>
                <ci> booleanCombo </ci>
                <cn> 0.5 </cn>
              </apply>
            </piece>
            <otherwise>
              <cn> 0 </cn>
            </otherwise>
          </piecewise>
        </math>
      </initialAssignment>
      <initialAssignment symbol="decbPAnsPPJejunum2__filter">
        <math xmlns="http://www.w3.org/1998/Math/MathML">
          <piecewise>
            <piece>
              <cn> 1 </cn>
              <apply>
                <gt/>
                <ci> booleanCombo </ci>
                <cn> 0.5 </cn>
              </apply>
            </piece>
            <otherwise>
              <cn> 0 </cn>
            </otherwise>
          </piecewise>
        </math>
      </initialAssignment>
      <initialAssignment symbol="decbPAnsPP__filter">
        <math xmlns="http://www.w3.org/1998/Math/MathML">
          <piecewise>
            <piece>
              <cn> 1 </cn>
              <apply>
                <eq/>
                <ci> booleanCombo </ci>
                <cn> 0 </cn>
              </apply>
            </piece>
            <otherwise>
              <cn> 0 </cn>
            </otherwise>
          </piecewise>
        </math>
      </initialAssignment>
      <initialAssignment symbol="diffbLATobPAnsPPDuodenum__filter">
        <math xmlns="http://www.w3.org/1998/Math/MathML">
          <piecewise>
            <piece>
              <cn> 1 </cn>
              <apply>
                <gt/>
                <ci> booleanCombo </ci>
                <cn> 0.5 </cn>
              </apply>
            </piece>
            <otherwise>
              <cn> 0 </cn>
            </otherwise>
          </piecewise>
        </math>
      </initialAssignment>
      <initialAssignment symbol="diffbLATobPAnsPPIleum1__filter">
        <math xmlns="http://www.w3.org/1998/Math/MathML">
          <piecewise>
            <piece>
              <cn> 1 </cn>
              <apply>
                <gt/>
                <ci> booleanCombo </ci>
                <cn> 0.5 </cn>
              </apply>
            </piece>
            <otherwise>
              <cn> 0 </cn>
            </otherwise>
          </piecewise>
        </math>
      </initialAssignment>
      <initialAssignment symbol="diffbLATobPAnsPPIleum2__filter">
        <math xmlns="http://www.w3.org/1998/Math/MathML">
          <piecewise>
            <piece>
              <cn> 1 </cn>
              <apply>
                <gt/>
                <ci> booleanCombo </ci>
                <cn> 0.5 </cn>
              </apply>
            </piece>
            <otherwise>
              <cn> 0 </cn>
            </otherwise>
          </piecewise>
        </math>
      </initialAssignment>
      <initialAssignment symbol="diffbLATobPAnsPPIleum3__filter">
        <math xmlns="http://www.w3.org/1998/Math/MathML">
          <piecewise>
            <piece>
              <cn> 1 </cn>
              <apply>
                <gt/>
                <ci> booleanCombo </ci>
                <cn> 0.5 </cn>
              </apply>
            </piece>
            <otherwise>
              <cn> 0 </cn>
            </otherwise>
          </piecewise>
        </math>
      </initialAssignment>
      <initialAssignment symbol="diffbLATobPAnsPPIleum4__filter">
        <math xmlns="http://www.w3.org/1998/Math/MathML">
          <piecewise>
            <piece>
              <cn> 1 </cn>
              <apply>
                <gt/>
                <ci> booleanCombo </ci>
                <cn> 0.5 </cn>
              </apply>
            </piece>
            <otherwise>
              <cn> 0 </cn>
            </otherwise>
          </piecewise>
        </math>
      </initialAssignment>
      <initialAssignment symbol="diffbLATobPAnsPPJejunum1__filter">
        <math xmlns="http://www.w3.org/1998/Math/MathML">
          <piecewise>
            <piece>
              <cn> 1 </cn>
              <apply>
                <gt/>
                <ci> booleanCombo </ci>
                <cn> 0.5 </cn>
              </apply>
            </piece>
            <otherwise>
              <cn> 0 </cn>
            </otherwise>
          </piecewise>
        </math>
      </initialAssignment>
      <initialAssignment symbol="diffbLATobPAnsPPJejunum2__filter">
        <math xmlns="http://www.w3.org/1998/Math/MathML">
          <piecewise>
            <piece>
              <cn> 1 </cn>
              <apply>
                <gt/>
                <ci> booleanCombo </ci>
                <cn> 0.5 </cn>
              </apply>
            </piece>
            <otherwise>
              <cn> 0 </cn>
            </otherwise>
          </piecewise>
        </math>
      </initialAssignment>
      <initialAssignment symbol="diffbLATobPAnsPP__filter">
        <math xmlns="http://www.w3.org/1998/Math/MathML">
          <piecewise>
            <piece>
              <cn> 1 </cn>
              <apply>
                <eq/>
                <ci> booleanCombo </ci>
                <cn> 0 </cn>
              </apply>
            </piece>
            <otherwise>
              <cn> 0 </cn>
            </otherwise>
          </piecewise>
        </math>
      </initialAssignment>
      <initialAssignment symbol="diffbLATobPAnsdCPPDuodenum__filter">
        <math xmlns="http://www.w3.org/1998/Math/MathML">
          <piecewise>
            <piece>
              <cn> 1 </cn>
              <apply>
                <gt/>
                <ci> booleanCombo </ci>
                <cn> 0.5 </cn>
              </apply>
            </piece>
            <otherwise>
              <cn> 0 </cn>
            </otherwise>
          </piecewise>
        </math>
      </initialAssignment>
      <initialAssignment symbol="diffbLATobPAnsdCPPIleum1__filter">
        <math xmlns="http://www.w3.org/1998/Math/MathML">
          <piecewise>
            <piece>
              <cn> 1 </cn>
              <apply>
                <gt/>
                <ci> booleanCombo </ci>
                <cn> 0.5 </cn>
              </apply>
            </piece>
            <otherwise>
              <cn> 0 </cn>
            </otherwise>
          </piecewise>
        </math>
      </initialAssignment>
      <initialAssignment symbol="diffbLATobPAnsdCPPIleum2__filter">
        <math xmlns="http://www.w3.org/1998/Math/MathML">
          <piecewise>
            <piece>
              <cn> 1 </cn>
              <apply>
                <gt/>
                <ci> booleanCombo </ci>
                <cn> 0.5 </cn>
              </apply>
            </piece>
            <otherwise>
              <cn> 0 </cn>
            </otherwise>
          </piecewise>
        </math>
      </initialAssignment>
      <initialAssignment symbol="diffbLATobPAnsdCPPIleum3__filter">
        <math xmlns="http://www.w3.org/1998/Math/MathML">
          <piecewise>
            <piece>
              <cn> 1 </cn>
              <apply>
                <gt/>
                <ci> booleanCombo </ci>
                <cn> 0.5 </cn>
              </apply>
            </piece>
            <otherwise>
              <cn> 0 </cn>
            </otherwise>
          </piecewise>
        </math>
      </initialAssignment>
      <initialAssignment symbol="diffbLATobPAnsdCPPIleum4__filter">
        <math xmlns="http://www.w3.org/1998/Math/MathML">
          <piecewise>
            <piece>
              <cn> 1 </cn>
              <apply>
                <gt/>
                <ci> booleanCombo </ci>
                <cn> 0.5 </cn>
              </apply>
            </piece>
            <otherwise>
              <cn> 0 </cn>
            </otherwise>
          </piecewise>
        </math>
      </initialAssignment>
      <initialAssignment symbol="diffbLATobPAnsdCPPJejunum1__filter">
        <math xmlns="http://www.w3.org/1998/Math/MathML">
          <piecewise>
            <piece>
              <cn> 1 </cn>
              <apply>
                <gt/>
                <ci> booleanCombo </ci>
                <cn> 0.5 </cn>
              </apply>
            </piece>
            <otherwise>
              <cn> 0 </cn>
            </otherwise>
          </piecewise>
        </math>
      </initialAssignment>
      <initialAssignment symbol="diffbLATobPAnsdCPPJejunum2__filter">
        <math xmlns="http://www.w3.org/1998/Math/MathML">
          <piecewise>
            <piece>
              <cn> 1 </cn>
              <apply>
                <gt/>
                <ci> booleanCombo </ci>
                <cn> 0.5 </cn>
              </apply>
            </piece>
            <otherwise>
              <cn> 0 </cn>
            </otherwise>
          </piecewise>
        </math>
      </initialAssignment>
      <initialAssignment symbol="diffbLATobPAnsdCPP__filter">
        <math xmlns="http://www.w3.org/1998/Math/MathML">
          <piecewise>
            <piece>
              <cn> 1 </cn>
              <apply>
                <eq/>
                <ci> booleanCombo </ci>
                <cn> 0 </cn>
              </apply>
            </piece>
            <otherwise>
              <cn> 0 </cn>
            </otherwise>
          </piecewise>
        </math>
      </initialAssignment>
      <initialAssignment symbol="diffiMLpToiMLPPDuodenum__filter">
        <math xmlns="http://www.w3.org/1998/Math/MathML">
          <piecewise>
            <piece>
              <cn> 1 </cn>
              <apply>
                <gt/>
                <ci> booleanCombo </ci>
                <cn> 0.5 </cn>
              </apply>
            </piece>
            <otherwise>
              <cn> 0 </cn>
            </otherwise>
          </piecewise>
        </math>
      </initialAssignment>
      <initialAssignment symbol="diffiMLpToiMLPPIleum1__filter">
        <math xmlns="http://www.w3.org/1998/Math/MathML">
          <piecewise>
            <piece>
              <cn> 1 </cn>
              <apply>
                <gt/>
                <ci> booleanCombo </ci>
                <cn> 0.5 </cn>
              </apply>
            </piece>
            <otherwise>
              <cn> 0 </cn>
            </otherwise>
          </piecewise>
        </math>
      </initialAssignment>
      <initialAssignment symbol="diffiMLpToiMLPPIleum2__filter">
        <math xmlns="http://www.w3.org/1998/Math/MathML">
          <piecewise>
            <piece>
              <cn> 1 </cn>
              <apply>
                <gt/>
                <ci> booleanCombo </ci>
                <cn> 0.5 </cn>
              </apply>
            </piece>
            <otherwise>
              <cn> 0 </cn>
            </otherwise>
          </piecewise>
        </math>
      </initialAssignment>
      <initialAssignment symbol="diffiMLpToiMLPPIleum3__filter">
        <math xmlns="http://www.w3.org/1998/Math/MathML">
          <piecewise>
            <piece>
              <cn> 1 </cn>
              <apply>
                <gt/>
                <ci> booleanCombo </ci>
                <cn> 0.5 </cn>
              </apply>
            </piece>
            <otherwise>
              <cn> 0 </cn>
            </otherwise>
          </piecewise>
        </math>
      </initialAssignment>
      <initialAssignment symbol="diffiMLpToiMLPPIleum4__filter">
        <math xmlns="http://www.w3.org/1998/Math/MathML">
          <piecewise>
            <piece>
              <cn> 1 </cn>
              <apply>
                <gt/>
                <ci> booleanCombo </ci>
                <cn> 0.5 </cn>
              </apply>
            </piece>
            <otherwise>
              <cn> 0 </cn>
            </otherwise>
          </piecewise>
        </math>
      </initialAssignment>
      <initialAssignment symbol="diffiMLpToiMLPPJejunum1__filter">
        <math xmlns="http://www.w3.org/1998/Math/MathML">
          <piecewise>
            <piece>
              <cn> 1 </cn>
              <apply>
                <gt/>
                <ci> booleanCombo </ci>
                <cn> 0.5 </cn>
              </apply>
            </piece>
            <otherwise>
              <cn> 0 </cn>
            </otherwise>
          </piecewise>
        </math>
      </initialAssignment>
      <initialAssignment symbol="diffiMLpToiMLPPJejunum2__filter">
        <math xmlns="http://www.w3.org/1998/Math/MathML">
          <piecewise>
            <piece>
              <cn> 1 </cn>
              <apply>
                <gt/>
                <ci> booleanCombo </ci>
                <cn> 0.5 </cn>
              </apply>
            </piece>
            <otherwise>
              <cn> 0 </cn>
            </otherwise>
          </piecewise>
        </math>
      </initialAssignment>
      <initialAssignment symbol="diffiMLpToiMLPP__filter">
        <math xmlns="http://www.w3.org/1998/Math/MathML">
          <piecewise>
            <piece>
              <cn> 1 </cn>
              <apply>
                <eq/>
                <ci> booleanCombo </ci>
                <cn> 0 </cn>
              </apply>
            </piece>
            <otherwise>
              <cn> 0 </cn>
            </otherwise>
          </piecewise>
        </math>
      </initialAssignment>
      <initialAssignment symbol="dummyOM85__filter">
        <math xmlns="http://www.w3.org/1998/Math/MathML">
          <piecewise>
            <piece>
              <cn> 1 </cn>
              <apply>
                <eq/>
                <ci> booleanCombo </ci>
                <cn> 0 </cn>
              </apply>
            </piece>
            <otherwise>
              <cn> 0 </cn>
            </otherwise>
          </piecewise>
        </math>
      </initialAssignment>
      <initialAssignment symbol="imStatus">
        <math xmlns="http://www.w3.org/1998/Math/MathML">
          <ci> imStatusMean </ci>
        </math>
      </initialAssignment>
      <initialAssignment symbol="infiltrationbPAnsToGut__filter">
        <math xmlns="http://www.w3.org/1998/Math/MathML">
          <piecewise>
            <piece>
              <cn> 1 </cn>
              <apply>
                <gt/>
                <ci> booleanCombo </ci>
                <cn> 0.5 </cn>
              </apply>
            </piece>
            <otherwise>
              <cn> 0 </cn>
            </otherwise>
          </piecewise>
        </math>
      </initialAssignment>
      <initialAssignment symbol="infiltrationbPAnsToLung__filter">
        <math xmlns="http://www.w3.org/1998/Math/MathML">
          <piecewise>
            <piece>
              <cn> 1 </cn>
              <apply>
                <gt/>
                <ci> booleanCombo </ci>
                <cn> 0.5 </cn>
              </apply>
            </piece>
            <otherwise>
              <cn> 0 </cn>
            </otherwise>
          </piecewise>
        </math>
      </initialAssignment>
      <initialAssignment symbol="infiltrationbPAnsToST__filter">
        <math xmlns="http://www.w3.org/1998/Math/MathML">
          <piecewise>
            <piece>
              <cn> 1 </cn>
              <apply>
                <and/>
                <apply>
                  <gt/>
                  <ci> booleanCombo </ci>
                  <cn> 0.5 </cn>
                </apply>
                <apply>
                  <gt/>
                  <ci> booleanADContext </ci>
                  <cn> 0.5 </cn>
                </apply>
              </apply>
            </piece>
            <otherwise>
              <cn> 0 </cn>
            </otherwise>
          </piecewise>
        </math>
      </initialAssignment>
      <initialAssignment symbol="infiltrationiMLToGut__filter">
        <math xmlns="http://www.w3.org/1998/Math/MathML">
          <piecewise>
            <piece>
              <cn> 1 </cn>
              <apply>
                <gt/>
                <ci> booleanCombo </ci>
                <cn> 0.5 </cn>
              </apply>
            </piece>
            <otherwise>
              <cn> 0 </cn>
            </otherwise>
          </piecewise>
        </math>
      </initialAssignment>
      <initialAssignment symbol="infiltrationiMLToLung__filter">
        <math xmlns="http://www.w3.org/1998/Math/MathML">
          <piecewise>
            <piece>
              <cn> 1 </cn>
              <apply>
                <gt/>
                <ci> booleanCombo </ci>
                <cn> 0.5 </cn>
              </apply>
            </piece>
            <otherwise>
              <cn> 0 </cn>
            </otherwise>
          </piecewise>
        </math>
      </initialAssignment>
      <initialAssignment symbol="infiltrationiMLToST__filter">
        <math xmlns="http://www.w3.org/1998/Math/MathML">
          <piecewise>
            <piece>
              <cn> 1 </cn>
              <apply>
                <and/>
                <apply>
                  <gt/>
                  <ci> booleanCombo </ci>
                  <cn> 0.5 </cn>
                </apply>
                <apply>
                  <gt/>
                  <ci> booleanADContext </ci>
                  <cn> 0.5 </cn>
                </apply>
              </apply>
            </piece>
            <otherwise>
              <cn> 0 </cn>
            </otherwise>
          </piecewise>
        </math>
      </initialAssignment>
      <initialAssignment symbol="infiltrationtRegToGut__filter">
        <math xmlns="http://www.w3.org/1998/Math/MathML">
          <piecewise>
            <piece>
              <cn> 1 </cn>
              <apply>
                <gt/>
                <ci> booleanCombo </ci>
                <cn> 0.5 </cn>
              </apply>
            </piece>
            <otherwise>
              <cn> 0 </cn>
            </otherwise>
          </piecewise>
        </math>
      </initialAssignment>
      <initialAssignment symbol="infiltrationtRegToLung__filter">
        <math xmlns="http://www.w3.org/1998/Math/MathML">
          <piecewise>
            <piece>
              <cn> 1 </cn>
              <apply>
                <gt/>
                <ci> booleanCombo </ci>
                <cn> 0.5 </cn>
              </apply>
            </piece>
            <otherwise>
              <cn> 0 </cn>
            </otherwise>
          </piecewise>
        </math>
      </initialAssignment>
      <initialAssignment symbol="infiltrationtRegToST__filter">
        <math xmlns="http://www.w3.org/1998/Math/MathML">
          <piecewise>
            <piece>
              <cn> 1 </cn>
              <apply>
                <and/>
                <apply>
                  <gt/>
                  <ci> booleanCombo </ci>
                  <cn> 0.5 </cn>
                </apply>
                <apply>
                  <gt/>
                  <ci> booleanADContext </ci>
                  <cn> 0.5 </cn>
                </apply>
              </apply>
            </piece>
            <otherwise>
              <cn> 0 </cn>
            </otherwise>
          </piecewise>
        </math>
      </initialAssignment>
      <initialAssignment symbol="migPPtoVbPAns__filter">
        <math xmlns="http://www.w3.org/1998/Math/MathML">
          <piecewise>
            <piece>
              <cn> 1 </cn>
              <apply>
                <eq/>
                <ci> booleanCombo </ci>
                <cn> 0 </cn>
              </apply>
            </piece>
            <otherwise>
              <cn> 0 </cn>
            </otherwise>
          </piecewise>
        </math>
      </initialAssignment>
      <initialAssignment symbol="migPPtoViML__filter">
        <math xmlns="http://www.w3.org/1998/Math/MathML">
          <piecewise>
            <piece>
              <cn> 1 </cn>
              <apply>
                <eq/>
                <ci> booleanCombo </ci>
                <cn> 0 </cn>
              </apply>
            </piece>
            <otherwise>
              <cn> 0 </cn>
            </otherwise>
          </piecewise>
        </math>
      </initialAssignment>
      <initialAssignment symbol="migPPtoVtReg__filter">
        <math xmlns="http://www.w3.org/1998/Math/MathML">
          <piecewise>
            <piece>
              <cn> 1 </cn>
              <apply>
                <eq/>
                <ci> booleanCombo </ci>
                <cn> 0 </cn>
              </apply>
            </piece>
            <otherwise>
              <cn> 0 </cn>
            </otherwise>
          </piecewise>
        </math>
      </initialAssignment>
      <initialAssignment symbol="migVtoGbPAns__filter">
        <math xmlns="http://www.w3.org/1998/Math/MathML">
          <piecewise>
            <piece>
              <cn> 1 </cn>
              <apply>
                <eq/>
                <ci> booleanCombo </ci>
                <cn> 0 </cn>
              </apply>
            </piece>
            <otherwise>
              <cn> 0 </cn>
            </otherwise>
          </piecewise>
        </math>
      </initialAssignment>
      <initialAssignment symbol="migVtoGiML__filter">
        <math xmlns="http://www.w3.org/1998/Math/MathML">
          <piecewise>
            <piece>
              <cn> 1 </cn>
              <apply>
                <eq/>
                <ci> booleanCombo </ci>
                <cn> 0 </cn>
              </apply>
            </piece>
            <otherwise>
              <cn> 0 </cn>
            </otherwise>
          </piecewise>
        </math>
      </initialAssignment>
      <initialAssignment symbol="migVtoGtReg__filter">
        <math xmlns="http://www.w3.org/1998/Math/MathML">
          <piecewise>
            <piece>
              <cn> 1 </cn>
              <apply>
                <eq/>
                <ci> booleanCombo </ci>
                <cn> 0 </cn>
              </apply>
            </piece>
            <otherwise>
              <cn> 0 </cn>
            </otherwise>
          </piecewise>
        </math>
      </initialAssignment>
      <initialAssignment symbol="migVtoRbPAns__filter">
        <math xmlns="http://www.w3.org/1998/Math/MathML">
          <piecewise>
            <piece>
              <cn> 1 </cn>
              <apply>
                <eq/>
                <ci> booleanCombo </ci>
                <cn> 0 </cn>
              </apply>
            </piece>
            <otherwise>
              <cn> 0 </cn>
            </otherwise>
          </piecewise>
        </math>
      </initialAssignment>
      <initialAssignment symbol="migVtoRiML__filter">
        <math xmlns="http://www.w3.org/1998/Math/MathML">
          <piecewise>
            <piece>
              <cn> 1 </cn>
              <apply>
                <eq/>
                <ci> booleanCombo </ci>
                <cn> 0 </cn>
              </apply>
            </piece>
            <otherwise>
              <cn> 0 </cn>
            </otherwise>
          </piecewise>
        </math>
      </initialAssignment>
      <initialAssignment symbol="migVtoRtReg__filter">
        <math xmlns="http://www.w3.org/1998/Math/MathML">
          <piecewise>
            <piece>
              <cn> 1 </cn>
              <apply>
                <eq/>
                <ci> booleanCombo </ci>
                <cn> 0 </cn>
              </apply>
            </piece>
            <otherwise>
              <cn> 0 </cn>
            </otherwise>
          </piecewise>
        </math>
      </initialAssignment>
      <initialAssignment symbol="migVtoSTbPAns__filter">
        <math xmlns="http://www.w3.org/1998/Math/MathML">
          <piecewise>
            <piece>
              <cn> 1 </cn>
              <apply>
                <and/>
                <apply>
                  <eq/>
                  <ci> booleanCombo </ci>
                  <cn> 0 </cn>
                </apply>
                <apply>
                  <gt/>
                  <ci> booleanADContext </ci>
                  <cn> 0.5 </cn>
                </apply>
              </apply>
            </piece>
            <otherwise>
              <cn> 0 </cn>
            </otherwise>
          </piecewise>
        </math>
      </initialAssignment>
      <initialAssignment symbol="migVtoSTiML__filter">
        <math xmlns="http://www.w3.org/1998/Math/MathML">
          <piecewise>
            <piece>
              <cn> 1 </cn>
              <apply>
                <and/>
                <apply>
                  <eq/>
                  <ci> booleanCombo </ci>
                  <cn> 0 </cn>
                </apply>
                <apply>
                  <gt/>
                  <ci> booleanADContext </ci>
                  <cn> 0.5 </cn>
                </apply>
              </apply>
            </piece>
            <otherwise>
              <cn> 0 </cn>
            </otherwise>
          </piecewise>
        </math>
      </initialAssignment>
      <initialAssignment symbol="migVtoSTtReg__filter">
        <math xmlns="http://www.w3.org/1998/Math/MathML">
          <piecewise>
            <piece>
              <cn> 1 </cn>
              <apply>
                <and/>
                <apply>
                  <eq/>
                  <ci> booleanCombo </ci>
                  <cn> 0 </cn>
                </apply>
                <apply>
                  <gt/>
                  <ci> booleanADContext </ci>
                  <cn> 0.5 </cn>
                </apply>
              </apply>
            </piece>
            <otherwise>
              <cn> 0 </cn>
            </otherwise>
          </piecewise>
        </math>
      </initialAssignment>
      <initialAssignment symbol="popdensComp_DOT_iPop">
        <math xmlns="http://www.w3.org/1998/Math/MathML">
          <ci> iPopRSVInit </ci>
        </math>
      </initialAssignment>
      <initialAssignment symbol="popdensComp_DOT_iPopIV">
        <math xmlns="http://www.w3.org/1998/Math/MathML">
          <ci> iPopIVInit </ci>
        </math>
      </initialAssignment>
      <initialAssignment symbol="popdensComp_DOT_iPopRV">
        <math xmlns="http://www.w3.org/1998/Math/MathML">
          <ci> iPopRVInit </ci>
        </math>
      </initialAssignment>
      <initialAssignment symbol="popdensComp_DOT_rPop">
        <math xmlns="http://www.w3.org/1998/Math/MathML">
          <ci> rPopRSVInit </ci>
        </math>
      </initialAssignment>
      <initialAssignment symbol="popdensComp_DOT_rPopIV">
        <math xmlns="http://www.w3.org/1998/Math/MathML">
          <ci> rPopIVInit </ci>
        </math>
      </initialAssignment>
      <initialAssignment symbol="popdensComp_DOT_rPopRV">
        <math xmlns="http://www.w3.org/1998/Math/MathML">
          <ci> rPopRVInit </ci>
        </math>
      </initialAssignment>
      <initialAssignment symbol="popdensComp_DOT_sPop">
        <math xmlns="http://www.w3.org/1998/Math/MathML">
          <ci> sPopRSVInit </ci>
        </math>
      </initialAssignment>
      <initialAssignment symbol="popdensComp_DOT_sPopIV">
        <math xmlns="http://www.w3.org/1998/Math/MathML">
          <ci> sPopIVInit </ci>
        </math>
      </initialAssignment>
      <initialAssignment symbol="popdensComp_DOT_sPopRV">
        <math xmlns="http://www.w3.org/1998/Math/MathML">
          <ci> sPopRVInit </ci>
        </math>
      </initialAssignment>
      <initialAssignment symbol="prodAndDecayigAns__filter">
        <math xmlns="http://www.w3.org/1998/Math/MathML">
          <piecewise>
            <piece>
              <cn> 1 </cn>
              <apply>
                <lt/>
                <ci> booleanCombo </ci>
                <cn> 2.5 </cn>
              </apply>
            </piece>
            <otherwise>
              <cn> 0 </cn>
            </otherwise>
          </piecewise>
        </math>
      </initialAssignment>
      <initialAssignment symbol="prodIgAnsSkin__filter">
        <math xmlns="http://www.w3.org/1998/Math/MathML">
          <piecewise>
            <piece>
              <cn> 1 </cn>
              <apply>
                <gt/>
                <ci> booleanADContext </ci>
                <cn> 0.5 </cn>
              </apply>
            </piece>
            <otherwise>
              <cn> 0 </cn>
            </otherwise>
          </piecewise>
        </math>
      </initialAssignment>
    </listOfInitialAssignments>
    <listOfRules>
      <assignmentRule variable="AdiposeDensity">
        <math xmlns="http://www.w3.org/1998/Math/MathML">
          <cn> 0.95 </cn>
        </math>
      </assignmentRule>
      <assignmentRule variable="AdiposeInterstitial">
        <math xmlns="http://www.w3.org/1998/Math/MathML">
          <apply>
            <times/>
            <ci> interstitialVolumeFractionAdipose </ci>
            <ci> adiposeVolume </ci>
          </apply>
        </math>
      </assignmentRule>
      <assignmentRule variable="AdiposeVascular">
        <math xmlns="http://www.w3.org/1998/Math/MathML">
          <apply>
            <times/>
            <ci> vascularVolumeFractionAdipose </ci>
            <ci> adiposeVolume </ci>
          </apply>
        </math>
      </assignmentRule>
      <assignmentRule variable="Arterial">
        <math xmlns="http://www.w3.org/1998/Math/MathML">
          <apply>
            <times/>
            <ci> bloodVolume </ci>
            <ci> arterialFraction </ci>
          </apply>
        </math>
      </assignmentRule>
      <assignmentRule variable="BMI">
        <math xmlns="http://www.w3.org/1998/Math/MathML">
          <apply>
            <times/>
            <cn> 10000 </cn>
            <apply>
              <divide/>
              <ci> bodyWeight </ci>
              <apply>
                <power/>
                <ci> height </ci>
                <cn> 2 </cn>
              </apply>
            </apply>
          </apply>
        </math>
      </assignmentRule>
      <assignmentRule variable="BloodDensity">
        <math xmlns="http://www.w3.org/1998/Math/MathML">
          <cn> 1.06 </cn>
        </math>
      </assignmentRule>
      <assignmentRule variable="BodyDensity">
        <math xmlns="http://www.w3.org/1998/Math/MathML">
          <cn> 1.02 </cn>
        </math>
      </assignmentRule>
      <assignmentRule variable="BrainDensity">
        <math xmlns="http://www.w3.org/1998/Math/MathML">
          <cn> 1.05 </cn>
        </math>
      </assignmentRule>
      <assignmentRule variable="BrainInterstitial">
        <math xmlns="http://www.w3.org/1998/Math/MathML">
          <apply>
            <times/>
            <ci> interstitialVolumeFractionBrain </ci>
            <ci> brainVolume </ci>
          </apply>
        </math>
      </assignmentRule>
      <assignmentRule variable="BrainVascular">
        <math xmlns="http://www.w3.org/1998/Math/MathML">
          <apply>
            <times/>
            <ci> vascularVolumeFractionBrain </ci>
            <ci> brainVolume </ci>
          </apply>
        </math>
      </assignmentRule>
      <assignmentRule variable="Colon">
        <math xmlns="http://www.w3.org/1998/Math/MathML">
          <apply>
            <divide/>
            <ci> LargeIntestineWeight </ci>
            <ci> GutDensity </ci>
          </apply>
        </math>
      </assignmentRule>
      <assignmentRule variable="Duodenum">
        <math xmlns="http://www.w3.org/1998/Math/MathML">
          <apply>
            <times/>
            <cn> 0.001 </cn>
            <ci> pi </ci>
            <apply>
              <power/>
              <ci> radiusDuodenum </ci>
              <cn> 2 </cn>
            </apply>
            <ci> fLengthDuodenum </ci>
            <ci> smallIntestineLength </ci>
            <ci> smallIntestineCrushedCylinderConversion </ci>
          </apply>
        </math>
      </assignmentRule>
      <assignmentRule variable="GutDensity">
        <math xmlns="http://www.w3.org/1998/Math/MathML">
          <cn> 1.04 </cn>
        </math>
      </assignmentRule>
      <assignmentRule variable="GutInterstitial">
        <math xmlns="http://www.w3.org/1998/Math/MathML">
          <apply>
            <times/>
            <ci> interstitialVolumeFractionGut </ci>
            <ci> gutVolume </ci>
          </apply>
        </math>
      </assignmentRule>
      <assignmentRule variable="GutVascular">
        <math xmlns="http://www.w3.org/1998/Math/MathML">
          <apply>
            <times/>
            <ci> vascularVolumeFractionGut </ci>
            <ci> gutVolume </ci>
          </apply>
        </math>
      </assignmentRule>
      <assignmentRule variable="HeartDensity">
        <math xmlns="http://www.w3.org/1998/Math/MathML">
          <cn> 1.05 </cn>
        </math>
      </assignmentRule>
      <assignmentRule variable="HeartInterstitial">
        <math xmlns="http://www.w3.org/1998/Math/MathML">
          <apply>
            <times/>
            <ci> interstitialVolumeFractionHeart </ci>
            <ci> heartVolume </ci>
          </apply>
        </math>
      </assignmentRule>
      <assignmentRule variable="HeartVascular">
        <math xmlns="http://www.w3.org/1998/Math/MathML">
          <apply>
            <times/>
            <ci> vascularVolumeFractionHeart </ci>
            <ci> heartVolume </ci>
          </apply>
        </math>
      </assignmentRule>
      <assignmentRule variable="HillCoeffMaxObstruction">
        <math xmlns="http://www.w3.org/1998/Math/MathML">
          <cn> 3 </cn>
        </math>
      </assignmentRule>
      <assignmentRule variable="HillCoeffOpeningHetero">
        <math xmlns="http://www.w3.org/1998/Math/MathML">
          <cn> 4 </cn>
        </math>
      </assignmentRule>
      <assignmentRule variable="ICSympt">
        <math xmlns="http://www.w3.org/1998/Math/MathML">
          <cn> 0 </cn>
        </math>
      </assignmentRule>
      <assignmentRule variable="Ileum1">
        <math xmlns="http://www.w3.org/1998/Math/MathML">
          <apply>
            <times/>
            <cn> 0.001 </cn>
            <ci> pi </ci>
            <apply>
              <power/>
              <ci> radiusIleum </ci>
              <cn> 2 </cn>
            </apply>
            <apply>
              <divide/>
              <ci> fLengthIleum </ci>
              <cn> 4 </cn>
            </apply>
            <ci> smallIntestineLength </ci>
            <ci> smallIntestineCrushedCylinderConversion </ci>
          </apply>
        </math>
      </assignmentRule>
      <assignmentRule variable="Ileum2">
        <math xmlns="http://www.w3.org/1998/Math/MathML">
          <apply>
            <times/>
            <cn> 0.001 </cn>
            <ci> pi </ci>
            <apply>
              <power/>
              <ci> radiusIleum </ci>
              <cn> 2 </cn>
            </apply>
            <apply>
              <divide/>
              <ci> fLengthIleum </ci>
              <cn> 4 </cn>
            </apply>
            <ci> smallIntestineLength </ci>
            <ci> smallIntestineCrushedCylinderConversion </ci>
          </apply>
        </math>
      </assignmentRule>
      <assignmentRule variable="Ileum3">
        <math xmlns="http://www.w3.org/1998/Math/MathML">
          <apply>
            <times/>
            <cn> 0.001 </cn>
            <ci> pi </ci>
            <apply>
              <power/>
              <ci> radiusIleum </ci>
              <cn> 2 </cn>
            </apply>
            <apply>
              <divide/>
              <ci> fLengthIleum </ci>
              <cn> 4 </cn>
            </apply>
            <ci> smallIntestineLength </ci>
            <ci> smallIntestineCrushedCylinderConversion </ci>
          </apply>
        </math>
      </assignmentRule>
      <assignmentRule variable="Ileum4">
        <math xmlns="http://www.w3.org/1998/Math/MathML">
          <apply>
            <times/>
            <cn> 0.001 </cn>
            <ci> pi </ci>
            <apply>
              <power/>
              <ci> radiusIleum </ci>
              <cn> 2 </cn>
            </apply>
            <apply>
              <divide/>
              <ci> fLengthIleum </ci>
              <cn> 4 </cn>
            </apply>
            <ci> smallIntestineLength </ci>
            <ci> smallIntestineCrushedCylinderConversion </ci>
          </apply>
        </math>
      </assignmentRule>
      <assignmentRule variable="Jejunum1">
        <math xmlns="http://www.w3.org/1998/Math/MathML">
          <apply>
            <times/>
            <cn> 0.001 </cn>
            <ci> pi </ci>
            <apply>
              <power/>
              <ci> radiusJejunum </ci>
              <cn> 2 </cn>
            </apply>
            <apply>
              <divide/>
              <ci> fLengthJejunum </ci>
              <cn> 2 </cn>
            </apply>
            <ci> smallIntestineLength </ci>
            <ci> smallIntestineCrushedCylinderConversion </ci>
          </apply>
        </math>
      </assignmentRule>
      <assignmentRule variable="Jejunum2">
        <math xmlns="http://www.w3.org/1998/Math/MathML">
          <apply>
            <times/>
            <cn> 0.001 </cn>
            <ci> pi </ci>
            <apply>
              <power/>
              <ci> radiusJejunum </ci>
              <cn> 2 </cn>
            </apply>
            <apply>
              <divide/>
              <ci> fLengthJejunum </ci>
              <cn> 2 </cn>
            </apply>
            <ci> smallIntestineLength </ci>
            <ci> smallIntestineCrushedCylinderConversion </ci>
          </apply>
        </math>
      </assignmentRule>
      <assignmentRule variable="KEC">
        <math xmlns="http://www.w3.org/1998/Math/MathML">
          <apply>
            <divide/>
            <apply>
              <times/>
              <ci> totEC </ci>
              <ci> rRegen </ci>
            </apply>
            <apply>
              <minus/>
              <ci> rRegen </ci>
              <ci> dHEC </ci>
            </apply>
          </apply>
        </math>
      </assignmentRule>
      <assignmentRule variable="KidneyDensity">
        <math xmlns="http://www.w3.org/1998/Math/MathML">
          <cn> 1.05 </cn>
        </math>
      </assignmentRule>
      <assignmentRule variable="KidneyInterstitial">
        <math xmlns="http://www.w3.org/1998/Math/MathML">
          <apply>
            <times/>
            <ci> interstitialVolumeFractionKidney </ci>
            <ci> kidneyVolume </ci>
          </apply>
        </math>
      </assignmentRule>
      <assignmentRule variable="KidneyVascular">
        <math xmlns="http://www.w3.org/1998/Math/MathML">
          <apply>
            <times/>
            <ci> vascularVolumeFractionKidney </ci>
            <ci> kidneyVolume </ci>
          </apply>
        </math>
      </assignmentRule>
      <assignmentRule variable="LargeIntestineWeight">
        <math xmlns="http://www.w3.org/1998/Math/MathML">
          <piecewise>
            <piece>
              <ci> LargeIntestineWeightHuman </ci>
              <apply>
                <eq/>
                <ci> species </ci>
                <cn> 0 </cn>
              </apply>
            </piece>
            <otherwise>
              <piecewise>
                <piece>
                  <ci> LargeIntestineWeightMouse </ci>
                  <apply>
                    <eq/>
                    <ci> species </ci>
                    <cn> 1 </cn>
                  </apply>
                </piece>
                <otherwise>
                  <ci> LargeIntestineWeightRat </ci>
                </otherwise>
              </piecewise>
            </otherwise>
          </piecewise>
        </math>
      </assignmentRule>
      <assignmentRule variable="LargeIntestineWeightHuman">
        <math xmlns="http://www.w3.org/1998/Math/MathML">
          <apply>
            <times/>
            <ci> LargeIntestineWeightHumanRef </ci>
            <apply>
              <divide/>
              <ci> bodyWeight </ci>
              <ci> bodyWeightRefHumanEuropean </ci>
            </apply>
          </apply>
        </math>
      </assignmentRule>
      <assignmentRule variable="LargeIntestineWeightHumanRef">
        <math xmlns="http://www.w3.org/1998/Math/MathML">
          <apply>
            <times/>
            <apply>
              <plus/>
              <apply>
                <times/>
                <cn> 0.029 </cn>
                <ci> ageY </ci>
              </apply>
              <cn> 0.083 </cn>
            </apply>
            <cn> 1 </cn>
          </apply>
        </math>
      </assignmentRule>
      <assignmentRule variable="LargeIntestineWeightMouse">
        <math xmlns="http://www.w3.org/1998/Math/MathML">
          <apply>
            <times/>
            <cn> 0.0109 </cn>
            <ci> bodyWeight </ci>
          </apply>
        </math>
      </assignmentRule>
      <assignmentRule variable="LargeIntestineWeightRat">
        <math xmlns="http://www.w3.org/1998/Math/MathML">
          <apply>
            <times/>
            <cn> 0.0084 </cn>
            <ci> bodyWeight </ci>
          </apply>
        </math>
      </assignmentRule>
      <assignmentRule variable="LiverDensity">
        <math xmlns="http://www.w3.org/1998/Math/MathML">
          <cn> 1.05 </cn>
        </math>
      </assignmentRule>
      <assignmentRule variable="LiverInterstitial">
        <math xmlns="http://www.w3.org/1998/Math/MathML">
          <apply>
            <times/>
            <ci> interstitialVolumeFractionLiver </ci>
            <ci> liverVolume </ci>
          </apply>
        </math>
      </assignmentRule>
      <assignmentRule variable="LiverVascular">
        <math xmlns="http://www.w3.org/1998/Math/MathML">
          <apply>
            <times/>
            <ci> vascularVolumeFractionLiver </ci>
            <ci> liverVolume </ci>
          </apply>
        </math>
      </assignmentRule>
      <assignmentRule variable="LungDensity">
        <math xmlns="http://www.w3.org/1998/Math/MathML">
          <cn> 0.415 </cn>
        </math>
      </assignmentRule>
      <assignmentRule variable="LungInterstitial">
        <math xmlns="http://www.w3.org/1998/Math/MathML">
          <apply>
            <times/>
            <ci> interstitialVolumeFractionLung </ci>
            <ci> lungVolume </ci>
          </apply>
        </math>
      </assignmentRule>
      <assignmentRule variable="LungVascular">
        <math xmlns="http://www.w3.org/1998/Math/MathML">
          <apply>
            <times/>
            <ci> vascularVolumeFractionLung </ci>
            <ci> lungVolume </ci>
          </apply>
        </math>
      </assignmentRule>
      <assignmentRule variable="MuscleDensity">
        <math xmlns="http://www.w3.org/1998/Math/MathML">
          <cn> 1.05 </cn>
        </math>
      </assignmentRule>
      <assignmentRule variable="MuscleInterstitial">
        <math xmlns="http://www.w3.org/1998/Math/MathML">
          <apply>
            <times/>
            <ci> interstitialVolumeFractionMuscle </ci>
            <ci> muscleVolume </ci>
          </apply>
        </math>
      </assignmentRule>
      <assignmentRule variable="MuscleVascular">
        <math xmlns="http://www.w3.org/1998/Math/MathML">
          <apply>
            <times/>
            <ci> vascularVolumeFractionMuscle </ci>
            <ci> muscleVolume </ci>
          </apply>
        </math>
      </assignmentRule>
      <assignmentRule variable="OM85InAdiposeInterstitialMolarMass">
        <math xmlns="http://www.w3.org/1998/Math/MathML">
          <apply>
            <times/>
            <ci> molarMassOM85 </ci>
            <cn> 1000 </cn>
          </apply>
        </math>
      </assignmentRule>
      <assignmentRule variable="OM85InAdiposeVascularMolarMass">
        <math xmlns="http://www.w3.org/1998/Math/MathML">
          <apply>
            <times/>
            <ci> molarMassOM85 </ci>
            <cn> 1000 </cn>
          </apply>
        </math>
      </assignmentRule>
      <assignmentRule variable="OM85InArterialMolarMass">
        <math xmlns="http://www.w3.org/1998/Math/MathML">
          <apply>
            <times/>
            <ci> molarMassOM85 </ci>
            <cn> 1000 </cn>
          </apply>
        </math>
      </assignmentRule>
      <assignmentRule variable="OM85InBrainInterstitialMolarMass">
        <math xmlns="http://www.w3.org/1998/Math/MathML">
          <apply>
            <times/>
            <ci> molarMassOM85 </ci>
            <cn> 1000 </cn>
          </apply>
        </math>
      </assignmentRule>
      <assignmentRule variable="OM85InBrainVascularMolarMass">
        <math xmlns="http://www.w3.org/1998/Math/MathML">
          <apply>
            <times/>
            <ci> molarMassOM85 </ci>
            <cn> 1000 </cn>
          </apply>
        </math>
      </assignmentRule>
      <assignmentRule variable="OM85InColonMolarMass">
        <math xmlns="http://www.w3.org/1998/Math/MathML">
          <apply>
            <times/>
            <ci> molarMassOM85 </ci>
            <cn> 1000 </cn>
          </apply>
        </math>
      </assignmentRule>
      <assignmentRule variable="OM85InDuodenumMolarMass">
        <math xmlns="http://www.w3.org/1998/Math/MathML">
          <apply>
            <times/>
            <ci> molarMassOM85 </ci>
            <cn> 1000 </cn>
          </apply>
        </math>
      </assignmentRule>
      <assignmentRule variable="OM85InGutInterstitialMolarMass">
        <math xmlns="http://www.w3.org/1998/Math/MathML">
          <apply>
            <times/>
            <ci> molarMassOM85 </ci>
            <cn> 1000 </cn>
          </apply>
        </math>
      </assignmentRule>
      <assignmentRule variable="OM85InGutVascularMolarMass">
        <math xmlns="http://www.w3.org/1998/Math/MathML">
          <apply>
            <times/>
            <ci> molarMassOM85 </ci>
            <cn> 1000 </cn>
          </apply>
        </math>
      </assignmentRule>
      <assignmentRule variable="OM85InHeartInterstitialMolarMass">
        <math xmlns="http://www.w3.org/1998/Math/MathML">
          <apply>
            <times/>
            <ci> molarMassOM85 </ci>
            <cn> 1000 </cn>
          </apply>
        </math>
      </assignmentRule>
      <assignmentRule variable="OM85InHeartVascularMolarMass">
        <math xmlns="http://www.w3.org/1998/Math/MathML">
          <apply>
            <times/>
            <ci> molarMassOM85 </ci>
            <cn> 1000 </cn>
          </apply>
        </math>
      </assignmentRule>
      <assignmentRule variable="OM85InIleum1MolarMass">
        <math xmlns="http://www.w3.org/1998/Math/MathML">
          <apply>
            <times/>
            <ci> molarMassOM85 </ci>
            <cn> 1000 </cn>
          </apply>
        </math>
      </assignmentRule>
      <assignmentRule variable="OM85InIleum2MolarMass">
        <math xmlns="http://www.w3.org/1998/Math/MathML">
          <apply>
            <times/>
            <ci> molarMassOM85 </ci>
            <cn> 1000 </cn>
          </apply>
        </math>
      </assignmentRule>
      <assignmentRule variable="OM85InIleum3MolarMass">
        <math xmlns="http://www.w3.org/1998/Math/MathML">
          <apply>
            <times/>
            <ci> molarMassOM85 </ci>
            <cn> 1000 </cn>
          </apply>
        </math>
      </assignmentRule>
      <assignmentRule variable="OM85InIleum4MolarMass">
        <math xmlns="http://www.w3.org/1998/Math/MathML">
          <apply>
            <times/>
            <ci> molarMassOM85 </ci>
            <cn> 1000 </cn>
          </apply>
        </math>
      </assignmentRule>
      <assignmentRule variable="OM85InJejunum1MolarMass">
        <math xmlns="http://www.w3.org/1998/Math/MathML">
          <apply>
            <times/>
            <ci> molarMassOM85 </ci>
            <cn> 1000 </cn>
          </apply>
        </math>
      </assignmentRule>
      <assignmentRule variable="OM85InJejunum2MolarMass">
        <math xmlns="http://www.w3.org/1998/Math/MathML">
          <apply>
            <times/>
            <ci> molarMassOM85 </ci>
            <cn> 1000 </cn>
          </apply>
        </math>
      </assignmentRule>
      <assignmentRule variable="OM85InKidneyInterstitialMolarMass">
        <math xmlns="http://www.w3.org/1998/Math/MathML">
          <apply>
            <times/>
            <ci> molarMassOM85 </ci>
            <cn> 1000 </cn>
          </apply>
        </math>
      </assignmentRule>
      <assignmentRule variable="OM85InKidneyVascularMolarMass">
        <math xmlns="http://www.w3.org/1998/Math/MathML">
          <apply>
            <times/>
            <ci> molarMassOM85 </ci>
            <cn> 1000 </cn>
          </apply>
        </math>
      </assignmentRule>
      <assignmentRule variable="OM85InLiverInterstitialMolarMass">
        <math xmlns="http://www.w3.org/1998/Math/MathML">
          <apply>
            <times/>
            <ci> molarMassOM85 </ci>
            <cn> 1000 </cn>
          </apply>
        </math>
      </assignmentRule>
      <assignmentRule variable="OM85InLiverVascularMolarMass">
        <math xmlns="http://www.w3.org/1998/Math/MathML">
          <apply>
            <times/>
            <ci> molarMassOM85 </ci>
            <cn> 1000 </cn>
          </apply>
        </math>
      </assignmentRule>
      <assignmentRule variable="OM85InLungInterstitialMolarMass">
        <math xmlns="http://www.w3.org/1998/Math/MathML">
          <apply>
            <times/>
            <ci> molarMassOM85 </ci>
            <cn> 1000 </cn>
          </apply>
        </math>
      </assignmentRule>
      <assignmentRule variable="OM85InLungVascularMolarMass">
        <math xmlns="http://www.w3.org/1998/Math/MathML">
          <apply>
            <times/>
            <ci> molarMassOM85 </ci>
            <cn> 1000 </cn>
          </apply>
        </math>
      </assignmentRule>
      <assignmentRule variable="OM85InMuscleInterstitialMolarMass">
        <math xmlns="http://www.w3.org/1998/Math/MathML">
          <apply>
            <times/>
            <ci> molarMassOM85 </ci>
            <cn> 1000 </cn>
          </apply>
        </math>
      </assignmentRule>
      <assignmentRule variable="OM85InMuscleVascularMolarMass">
        <math xmlns="http://www.w3.org/1998/Math/MathML">
          <apply>
            <times/>
            <ci> molarMassOM85 </ci>
            <cn> 1000 </cn>
          </apply>
        </math>
      </assignmentRule>
      <assignmentRule variable="OM85InOtherInterstitialMolarMass">
        <math xmlns="http://www.w3.org/1998/Math/MathML">
          <apply>
            <times/>
            <ci> molarMassOM85 </ci>
            <cn> 1000 </cn>
          </apply>
        </math>
      </assignmentRule>
      <assignmentRule variable="OM85InOtherVascularMolarMass">
        <math xmlns="http://www.w3.org/1998/Math/MathML">
          <apply>
            <times/>
            <ci> molarMassOM85 </ci>
            <cn> 1000 </cn>
          </apply>
        </math>
      </assignmentRule>
      <assignmentRule variable="OM85InPPDuodenumMolarMass">
        <math xmlns="http://www.w3.org/1998/Math/MathML">
          <apply>
            <times/>
            <ci> molarMassOM85 </ci>
            <cn> 1000 </cn>
          </apply>
        </math>
      </assignmentRule>
      <assignmentRule variable="OM85InPPIleum1MolarMass">
        <math xmlns="http://www.w3.org/1998/Math/MathML">
          <apply>
            <times/>
            <ci> molarMassOM85 </ci>
            <cn> 1000 </cn>
          </apply>
        </math>
      </assignmentRule>
      <assignmentRule variable="OM85InPPIleum2MolarMass">
        <math xmlns="http://www.w3.org/1998/Math/MathML">
          <apply>
            <times/>
            <ci> molarMassOM85 </ci>
            <cn> 1000 </cn>
          </apply>
        </math>
      </assignmentRule>
      <assignmentRule variable="OM85InPPIleum3MolarMass">
        <math xmlns="http://www.w3.org/1998/Math/MathML">
          <apply>
            <times/>
            <ci> molarMassOM85 </ci>
            <cn> 1000 </cn>
          </apply>
        </math>
      </assignmentRule>
      <assignmentRule variable="OM85InPPIleum4MolarMass">
        <math xmlns="http://www.w3.org/1998/Math/MathML">
          <apply>
            <times/>
            <ci> molarMassOM85 </ci>
            <cn> 1000 </cn>
          </apply>
        </math>
      </assignmentRule>
      <assignmentRule variable="OM85InPPJejunum1MolarMass">
        <math xmlns="http://www.w3.org/1998/Math/MathML">
          <apply>
            <times/>
            <ci> molarMassOM85 </ci>
            <cn> 1000 </cn>
          </apply>
        </math>
      </assignmentRule>
      <assignmentRule variable="OM85InPPJejunum2MolarMass">
        <math xmlns="http://www.w3.org/1998/Math/MathML">
          <apply>
            <times/>
            <ci> molarMassOM85 </ci>
            <cn> 1000 </cn>
          </apply>
        </math>
      </assignmentRule>
      <assignmentRule variable="OM85InPPMolarMass">
        <math xmlns="http://www.w3.org/1998/Math/MathML">
          <apply>
            <times/>
            <ci> molarMassOM85 </ci>
            <cn> 1000 </cn>
          </apply>
        </math>
      </assignmentRule>
      <assignmentRule variable="OM85InSkinInterstitialMolarMass">
        <math xmlns="http://www.w3.org/1998/Math/MathML">
          <apply>
            <times/>
            <ci> molarMassOM85 </ci>
            <cn> 1000 </cn>
          </apply>
        </math>
      </assignmentRule>
      <assignmentRule variable="OM85InSkinVascularMolarMass">
        <math xmlns="http://www.w3.org/1998/Math/MathML">
          <apply>
            <times/>
            <ci> molarMassOM85 </ci>
            <cn> 1000 </cn>
          </apply>
        </math>
      </assignmentRule>
      <assignmentRule variable="OM85InSpleenInterstitialMolarMass">
        <math xmlns="http://www.w3.org/1998/Math/MathML">
          <apply>
            <times/>
            <ci> molarMassOM85 </ci>
            <cn> 1000 </cn>
          </apply>
        </math>
      </assignmentRule>
      <assignmentRule variable="OM85InSpleenVascularMolarMass">
        <math xmlns="http://www.w3.org/1998/Math/MathML">
          <apply>
            <times/>
            <ci> molarMassOM85 </ci>
            <cn> 1000 </cn>
          </apply>
        </math>
      </assignmentRule>
      <assignmentRule variable="OM85InStomachMolarMass">
        <math xmlns="http://www.w3.org/1998/Math/MathML">
          <apply>
            <times/>
            <ci> molarMassOM85 </ci>
            <cn> 1000 </cn>
          </apply>
        </math>
      </assignmentRule>
      <assignmentRule variable="OM85InVenousMolarMass">
        <math xmlns="http://www.w3.org/1998/Math/MathML">
          <apply>
            <times/>
            <ci> molarMassOM85 </ci>
            <cn> 1000 </cn>
          </apply>
        </math>
      </assignmentRule>
      <assignmentRule variable="OM85course2">
        <math xmlns="http://www.w3.org/1998/Math/MathML">
          <cn> 3 </cn>
        </math>
      </assignmentRule>
      <assignmentRule variable="OM85dose">
        <math xmlns="http://www.w3.org/1998/Math/MathML">
          <piecewise>
            <piece>
              <apply>
                <times/>
                <cn> 3.5 </cn>
                <cn> 1 </cn>
              </apply>
              <apply>
                <lt/>
                <ci> ageStart </ci>
                <apply>
                  <times/>
                  <cn> 13 </cn>
                  <cn> 1 </cn>
                </apply>
              </apply>
            </piece>
            <otherwise>
              <apply>
                <times/>
                <cn> 7 </cn>
                <cn> 1 </cn>
              </apply>
            </otherwise>
          </piecewise>
        </math>
      </assignmentRule>
      <assignmentRule variable="OM85durationDailyAdminPhase">
        <math xmlns="http://www.w3.org/1998/Math/MathML">
          <cn> 10 </cn>
        </math>
      </assignmentRule>
      <assignmentRule variable="OM85excretedInColonMolarMass">
        <math xmlns="http://www.w3.org/1998/Math/MathML">
          <apply>
            <times/>
            <ci> molarMassOM85 </ci>
            <cn> 1000 </cn>
          </apply>
        </math>
      </assignmentRule>
      <assignmentRule variable="OM85metabolizedInVenousMolarMass">
        <math xmlns="http://www.w3.org/1998/Math/MathML">
          <apply>
            <times/>
            <ci> molarMassOM85 </ci>
            <cn> 1000 </cn>
          </apply>
        </math>
      </assignmentRule>
      <assignmentRule variable="OM85nbRepeatPeriod">
        <math xmlns="http://www.w3.org/1998/Math/MathML">
          <cn> 1 </cn>
        </math>
      </assignmentRule>
      <assignmentRule variable="OM85nbTreatedMonthPerPeriod">
        <math xmlns="http://www.w3.org/1998/Math/MathML">
          <cn> 3 </cn>
        </math>
      </assignmentRule>
      <assignmentRule variable="OM85recurrence2">
        <math xmlns="http://www.w3.org/1998/Math/MathML">
          <cn> 10 </cn>
        </math>
      </assignmentRule>
      <assignmentRule variable="OM85treatment">
        <math xmlns="http://www.w3.org/1998/Math/MathML">
          <cn> 1 </cn>
        </math>
      </assignmentRule>
      <assignmentRule variable="OM85treatment2">
        <math xmlns="http://www.w3.org/1998/Math/MathML">
          <cn> 0 </cn>
        </math>
      </assignmentRule>
      <assignmentRule variable="OM85treatmentSchaad">
        <math xmlns="http://www.w3.org/1998/Math/MathML">
          <cn> 0 </cn>
        </math>
      </assignmentRule>
      <assignmentRule variable="OM85treatmentSchaadStart">
        <math xmlns="http://www.w3.org/1998/Math/MathML">
          <cn> 0 </cn>
        </math>
      </assignmentRule>
      <assignmentRule variable="OM85treatmentStart">
        <math xmlns="http://www.w3.org/1998/Math/MathML">
          <cn> 360 </cn>
        </math>
      </assignmentRule>
      <assignmentRule variable="OM85treatmentStart2">
        <math xmlns="http://www.w3.org/1998/Math/MathML">
          <cn> 0 </cn>
        </math>
      </assignmentRule>
      <assignmentRule variable="OtherInterstitial">
        <math xmlns="http://www.w3.org/1998/Math/MathML">
          <apply>
            <times/>
            <ci> interstitialVolumeFractionOther </ci>
            <ci> otherVolume </ci>
          </apply>
        </math>
      </assignmentRule>
      <assignmentRule variable="OtherVascular">
        <math xmlns="http://www.w3.org/1998/Math/MathML">
          <apply>
            <times/>
            <ci> vascularVolumeFractionOther </ci>
            <ci> otherVolume </ci>
          </apply>
        </math>
      </assignmentRule>
      <assignmentRule variable="PP">
        <math xmlns="http://www.w3.org/1998/Math/MathML">
          <apply>
            <times/>
            <cn> 0.2695871 </cn>
            <cn> 1 </cn>
          </apply>
        </math>
      </assignmentRule>
      <assignmentRule variable="PPDuodenum">
        <math xmlns="http://www.w3.org/1998/Math/MathML">
          <apply>
            <times/>
            <cn type="e-notation"> 1 <sep/> -6 </cn>
            <ci> totalNumberPP </ci>
            <ci> relAbundancePPDuodenum </ci>
            <ci> numberFolliclePerPP </ci>
            <ci> volumePPFollicle </ci>
          </apply>
        </math>
      </assignmentRule>
      <assignmentRule variable="PPIleum1">
        <math xmlns="http://www.w3.org/1998/Math/MathML">
          <apply>
            <times/>
            <cn type="e-notation"> 1 <sep/> -6 </cn>
            <ci> totalNumberPP </ci>
            <ci> relAbundancePPIleum </ci>
            <ci> numberFolliclePerPP </ci>
            <ci> volumePPFollicle </ci>
          </apply>
        </math>
      </assignmentRule>
      <assignmentRule variable="PPIleum2">
        <math xmlns="http://www.w3.org/1998/Math/MathML">
          <apply>
            <times/>
            <cn type="e-notation"> 1 <sep/> -6 </cn>
            <ci> totalNumberPP </ci>
            <ci> relAbundancePPIleum </ci>
            <ci> numberFolliclePerPP </ci>
            <ci> volumePPFollicle </ci>
          </apply>
        </math>
      </assignmentRule>
      <assignmentRule variable="PPIleum3">
        <math xmlns="http://www.w3.org/1998/Math/MathML">
          <apply>
            <times/>
            <cn type="e-notation"> 1 <sep/> -6 </cn>
            <ci> totalNumberPP </ci>
            <ci> relAbundancePPIleum </ci>
            <ci> numberFolliclePerPP </ci>
            <ci> volumePPFollicle </ci>
          </apply>
        </math>
      </assignmentRule>
      <assignmentRule variable="PPIleum4">
        <math xmlns="http://www.w3.org/1998/Math/MathML">
          <apply>
            <times/>
            <cn type="e-notation"> 1 <sep/> -6 </cn>
            <ci> totalNumberPP </ci>
            <ci> relAbundancePPIleum </ci>
            <ci> numberFolliclePerPP </ci>
            <ci> volumePPFollicle </ci>
          </apply>
        </math>
      </assignmentRule>
      <assignmentRule variable="PPJejunum1">
        <math xmlns="http://www.w3.org/1998/Math/MathML">
          <apply>
            <times/>
            <cn type="e-notation"> 1 <sep/> -6 </cn>
            <ci> totalNumberPP </ci>
            <ci> relAbundancePPJejunum </ci>
            <ci> numberFolliclePerPP </ci>
            <ci> volumePPFollicle </ci>
          </apply>
        </math>
      </assignmentRule>
      <assignmentRule variable="PPJejunum2">
        <math xmlns="http://www.w3.org/1998/Math/MathML">
          <apply>
            <times/>
            <cn type="e-notation"> 1 <sep/> -6 </cn>
            <ci> totalNumberPP </ci>
            <ci> relAbundancePPJejunum </ci>
            <ci> numberFolliclePerPP </ci>
            <ci> volumePPFollicle </ci>
          </apply>
        </math>
      </assignmentRule>
      <assignmentRule variable="RTIPopSwitch">
        <math xmlns="http://www.w3.org/1998/Math/MathML">
          <cn> 1 </cn>
        </math>
      </assignmentRule>
      <assignmentRule variable="RTT">
        <math xmlns="http://www.w3.org/1998/Math/MathML">
          <ci> volumeAirways </ci>
        </math>
      </assignmentRule>
      <assignmentRule variable="ST">
        <math xmlns="http://www.w3.org/1998/Math/MathML">
          <ci> volumeST </ci>
        </math>
      </assignmentRule>
      <assignmentRule variable="SkinDensity">
        <math xmlns="http://www.w3.org/1998/Math/MathML">
          <cn> 1.09 </cn>
        </math>
      </assignmentRule>
      <assignmentRule variable="SkinInterstitial">
        <math xmlns="http://www.w3.org/1998/Math/MathML">
          <apply>
            <times/>
            <ci> interstitialVolumeFractionSkin </ci>
            <ci> skinVolume </ci>
          </apply>
        </math>
      </assignmentRule>
      <assignmentRule variable="SkinVascular">
        <math xmlns="http://www.w3.org/1998/Math/MathML">
          <apply>
            <times/>
            <ci> vascularVolumeFractionSkin </ci>
            <ci> skinVolume </ci>
          </apply>
        </math>
      </assignmentRule>
      <assignmentRule variable="SmallIntestineWeight">
        <math xmlns="http://www.w3.org/1998/Math/MathML">
          <piecewise>
            <piece>
              <ci> SmallIntestineWeightHuman </ci>
              <apply>
                <eq/>
                <ci> species </ci>
                <cn> 0 </cn>
              </apply>
            </piece>
            <otherwise>
              <piecewise>
                <piece>
                  <ci> SmallIntestineWeightMouse </ci>
                  <apply>
                    <eq/>
                    <ci> species </ci>
                    <cn> 1 </cn>
                  </apply>
                </piece>
                <otherwise>
                  <ci> SmallIntestineWeightRat </ci>
                </otherwise>
              </piecewise>
            </otherwise>
          </piecewise>
        </math>
      </assignmentRule>
      <assignmentRule variable="SmallIntestineWeightHuman">
        <math xmlns="http://www.w3.org/1998/Math/MathML">
          <apply>
            <times/>
            <ci> SmallIntestineWeightHumanRef </ci>
            <apply>
              <divide/>
              <ci> bodyWeight </ci>
              <ci> bodyWeightRefHumanEuropean </ci>
            </apply>
          </apply>
        </math>
      </assignmentRule>
      <assignmentRule variable="SmallIntestineWeightHumanRef">
        <math xmlns="http://www.w3.org/1998/Math/MathML">
          <apply>
            <times/>
            <apply>
              <plus/>
              <apply>
                <times/>
                <cn> 0.041 </cn>
                <ci> ageY </ci>
              </apply>
              <cn> 0.135 </cn>
            </apply>
            <cn> 1 </cn>
          </apply>
        </math>
      </assignmentRule>
      <assignmentRule variable="SmallIntestineWeightMouse">
        <math xmlns="http://www.w3.org/1998/Math/MathML">
          <apply>
            <times/>
            <cn> 0.0253 </cn>
            <ci> bodyWeight </ci>
          </apply>
        </math>
      </assignmentRule>
      <assignmentRule variable="SmallIntestineWeightRat">
        <math xmlns="http://www.w3.org/1998/Math/MathML">
          <apply>
            <times/>
            <cn> 0.014 </cn>
            <ci> bodyWeight </ci>
          </apply>
        </math>
      </assignmentRule>
      <assignmentRule variable="SpleenDensity">
        <math xmlns="http://www.w3.org/1998/Math/MathML">
          <cn> 1.04 </cn>
        </math>
      </assignmentRule>
      <assignmentRule variable="SpleenInterstitial">
        <math xmlns="http://www.w3.org/1998/Math/MathML">
          <apply>
            <times/>
            <ci> interstitialVolumeFractionSpleen </ci>
            <ci> spleenVolume </ci>
          </apply>
        </math>
      </assignmentRule>
      <assignmentRule variable="SpleenVascular">
        <math xmlns="http://www.w3.org/1998/Math/MathML">
          <apply>
            <times/>
            <ci> vascularVolumeFractionSpleen </ci>
            <ci> spleenVolume </ci>
          </apply>
        </math>
      </assignmentRule>
      <assignmentRule variable="Stomach">
        <math xmlns="http://www.w3.org/1998/Math/MathML">
          <apply>
            <divide/>
            <ci> StomachWeight </ci>
            <ci> GutDensity </ci>
          </apply>
        </math>
      </assignmentRule>
      <assignmentRule variable="StomachWeight">
        <math xmlns="http://www.w3.org/1998/Math/MathML">
          <piecewise>
            <piece>
              <ci> StomachWeightHuman </ci>
              <apply>
                <eq/>
                <ci> species </ci>
                <cn> 0 </cn>
              </apply>
            </piece>
            <otherwise>
              <piecewise>
                <piece>
                  <ci> StomachWeightMouse </ci>
                  <apply>
                    <eq/>
                    <ci> species </ci>
                    <cn> 1 </cn>
                  </apply>
                </piece>
                <otherwise>
                  <ci> StomachWeightRat </ci>
                </otherwise>
              </piecewise>
            </otherwise>
          </piecewise>
        </math>
      </assignmentRule>
      <assignmentRule variable="StomachWeightHuman">
        <math xmlns="http://www.w3.org/1998/Math/MathML">
          <apply>
            <times/>
            <ci> StomachWeightHumanRef </ci>
            <apply>
              <divide/>
              <ci> bodyWeight </ci>
              <ci> bodyWeightRefHumanEuropean </ci>
            </apply>
          </apply>
        </math>
      </assignmentRule>
      <assignmentRule variable="StomachWeightHumanRef">
        <math xmlns="http://www.w3.org/1998/Math/MathML">
          <apply>
            <times/>
            <apply>
              <plus/>
              <apply>
                <times/>
                <cn> 0.016 </cn>
                <ci> ageY </ci>
              </apply>
              <cn> 0.058 </cn>
            </apply>
            <cn> 1 </cn>
          </apply>
        </math>
      </assignmentRule>
      <assignmentRule variable="StomachWeightMouse">
        <math xmlns="http://www.w3.org/1998/Math/MathML">
          <apply>
            <times/>
            <cn> 0.006 </cn>
            <ci> bodyWeight </ci>
          </apply>
        </math>
      </assignmentRule>
      <assignmentRule variable="StomachWeightRat">
        <math xmlns="http://www.w3.org/1998/Math/MathML">
          <apply>
            <times/>
            <cn> 0.0046 </cn>
            <ci> bodyWeight </ci>
          </apply>
        </math>
      </assignmentRule>
      <assignmentRule variable="Venous">
        <math xmlns="http://www.w3.org/1998/Math/MathML">
          <apply>
            <times/>
            <ci> bloodVolume </ci>
            <ci> venousFraction </ci>
          </apply>
        </math>
      </assignmentRule>
      <assignmentRule variable="abLA">
        <math xmlns="http://www.w3.org/1998/Math/MathML">
          <cn> 14 </cn>
        </math>
      </assignmentRule>
      <assignmentRule variable="adC">
        <math xmlns="http://www.w3.org/1998/Math/MathML">
          <piecewise>
            <piece>
              <ci> adCRef </ci>
              <apply>
                <eq/>
                <ci> maturationGALT </ci>
                <cn> 0 </cn>
              </apply>
            </piece>
            <otherwise>
              <ci> adCAge </ci>
            </otherwise>
          </piecewise>
        </math>
      </assignmentRule>
      <assignmentRule variable="adCAge">
        <math xmlns="http://www.w3.org/1998/Math/MathML">
          <apply>
            <plus/>
            <apply>
              <minus/>
              <ci> adCRef </ci>
              <apply>
                <times/>
                <ci> pVarGALT </ci>
                <ci> adCRef </ci>
              </apply>
            </apply>
            <apply>
              <divide/>
              <apply>
                <times/>
                <ci> pVarGALT </ci>
                <ci> adCRef </ci>
              </apply>
              <apply>
                <plus/>
                <cn> 1 </cn>
                <apply>
                  <exp/>
                  <apply>
                    <times/>
                    <apply>
                      <minus/>
                      <ci> kMaturationGALT </ci>
                    </apply>
                    <apply>
                      <minus/>
                      <ci> ageIS </ci>
                      <ci> ageInflexionGALT </ci>
                    </apply>
                  </apply>
                </apply>
              </apply>
            </apply>
          </apply>
        </math>
      </assignmentRule>
      <assignmentRule variable="adCRef">
        <math xmlns="http://www.w3.org/1998/Math/MathML">
          <cn> 170 </cn>
        </math>
      </assignmentRule>
      <assignmentRule variable="adiposeMassRatio">
        <math xmlns="http://www.w3.org/1998/Math/MathML">
          <piecewise>
            <piece>
              <ci> adiposeMassRatioHuman </ci>
              <apply>
                <eq/>
                <ci> species </ci>
                <cn> 0 </cn>
              </apply>
            </piece>
            <otherwise>
              <piecewise>
                <piece>
                  <ci> adiposeMassRatioMouse </ci>
                  <apply>
                    <eq/>
                    <ci> species </ci>
                    <cn> 1 </cn>
                  </apply>
                </piece>
                <otherwise>
                  <ci> adiposeMassRatioRat </ci>
                </otherwise>
              </piecewise>
            </otherwise>
          </piecewise>
        </math>
      </assignmentRule>
      <assignmentRule variable="adiposeMassRatioHuman">
        <math xmlns="http://www.w3.org/1998/Math/MathML">
          <piecewise>
            <piece>
              <apply>
                <plus/>
                <cn> 0.259 </cn>
                <apply>
                  <times/>
                  <cn> 0.211 </cn>
                  <ci> ageY </ci>
                </apply>
              </apply>
              <apply>
                <leq/>
                <ci> ageY </ci>
                <cn> 0.5 </cn>
              </apply>
            </piece>
            <otherwise>
              <piecewise>
                <piece>
                  <apply>
                    <plus/>
                    <cn> 0.375 </cn>
                    <apply>
                      <times/>
                      <cn> -0.0218 </cn>
                      <ci> ageY </ci>
                    </apply>
                  </apply>
                  <apply>
                    <leq/>
                    <ci> ageY </ci>
                    <cn> 5 </cn>
                  </apply>
                </piece>
                <otherwise>
                  <piecewise>
                    <piece>
                      <apply>
                        <plus/>
                        <cn> 0.287 </cn>
                        <apply>
                          <times/>
                          <cn> -0.00555 </cn>
                          <ci> ageY </ci>
                        </apply>
                      </apply>
                      <apply>
                        <eq/>
                        <ci> male </ci>
                        <cn> 1 </cn>
                      </apply>
                    </piece>
                    <otherwise>
                      <apply>
                        <plus/>
                        <cn> 0.262 </cn>
                        <apply>
                          <times/>
                          <cn> 0.00249 </cn>
                          <ci> ageY </ci>
                        </apply>
                      </apply>
                    </otherwise>
                  </piecewise>
                </otherwise>
              </piecewise>
            </otherwise>
          </piecewise>
        </math>
      </assignmentRule>
      <assignmentRule variable="adiposeMassRatioMouse">
        <math xmlns="http://www.w3.org/1998/Math/MathML">
          <cn> 0.075 </cn>
        </math>
      </assignmentRule>
      <assignmentRule variable="adiposeMassRatioRat">
        <math xmlns="http://www.w3.org/1998/Math/MathML">
          <cn> 0.096 </cn>
        </math>
      </assignmentRule>
      <assignmentRule variable="adiposeVolume">
        <math xmlns="http://www.w3.org/1998/Math/MathML">
          <apply>
            <divide/>
            <apply>
              <times/>
              <ci> adiposeMassRatio </ci>
              <ci> bodyWeight </ci>
            </apply>
            <ci> AdiposeDensity </ci>
          </apply>
        </math>
      </assignmentRule>
      <assignmentRule variable="age">
        <math xmlns="http://www.w3.org/1998/Math/MathML">
          <piecewise>
            <piece>
              <ci> ageStart </ci>
              <apply>
                <eq/>
                <ci> increasingAge </ci>
                <cn> 0 </cn>
              </apply>
            </piece>
            <otherwise>
              <ci> ageDynamic </ci>
            </otherwise>
          </piecewise>
        </math>
      </assignmentRule>
      <assignmentRule variable="ageClass">
        <math xmlns="http://www.w3.org/1998/Math/MathML">
          <piecewise>
            <piece>
              <cn> 0 </cn>
              <apply>
                <eq/>
                <ci> ageClassSwitch </ci>
                <cn> 0 </cn>
              </apply>
            </piece>
            <otherwise>
              <piecewise>
                <piece>
                  <cn> 0 </cn>
                  <apply>
                    <leq/>
                    <apply>
                      <divide/>
                      <ci> age </ci>
                      <cn> 1 </cn>
                    </apply>
                    <cn> 3 </cn>
                  </apply>
                </piece>
                <otherwise>
                  <cn> 1 </cn>
                </otherwise>
              </piecewise>
            </otherwise>
          </piecewise>
        </math>
      </assignmentRule>
      <assignmentRule variable="ageClassSwitch">
        <math xmlns="http://www.w3.org/1998/Math/MathML">
          <cn> 0 </cn>
        </math>
      </assignmentRule>
      <assignmentRule variable="ageDynamic">
        <math xmlns="http://www.w3.org/1998/Math/MathML">
          <apply>
            <plus/>
            <ci> ageStart </ci>
            <apply>
              <times/>
              <csymbol encoding="text" definitionURL="http://www.sbml.org/sbml/symbols/time">  </csymbol>
              <cn type="e-notation"> 3.16887646408185 <sep/> -8 </cn>
            </apply>
          </apply>
        </math>
      </assignmentRule>
      <assignmentRule variable="ageIS">
        <math xmlns="http://www.w3.org/1998/Math/MathML">
          <piecewise>
            <piece>
              <ci> ageStart </ci>
              <apply>
                <eq/>
                <ci> maturationISdyn </ci>
                <cn> 0 </cn>
              </apply>
            </piece>
            <otherwise>
              <ci> ageDynamic </ci>
            </otherwise>
          </piecewise>
        </math>
      </assignmentRule>
      <assignmentRule variable="ageInflexion">
        <math xmlns="http://www.w3.org/1998/Math/MathML">
          <cn> 3 </cn>
        </math>
      </assignmentRule>
      <assignmentRule variable="ageInflexionGALT">
        <math xmlns="http://www.w3.org/1998/Math/MathML">
          <cn> 3 </cn>
        </math>
      </assignmentRule>
      <assignmentRule variable="ageSquare">
        <math xmlns="http://www.w3.org/1998/Math/MathML">
          <apply>
            <divide/>
            <apply>
              <times/>
              <ci> age </ci>
              <ci> age </ci>
            </apply>
            <apply>
              <power/>
              <cn> 1 </cn>
              <cn> 2 </cn>
            </apply>
          </apply>
        </math>
      </assignmentRule>
      <assignmentRule variable="ageStart">
        <math xmlns="http://www.w3.org/1998/Math/MathML">
          <cn> 3 </cn>
        </math>
      </assignmentRule>
      <assignmentRule variable="ageTrans">
        <math xmlns="http://www.w3.org/1998/Math/MathML">
          <piecewise>
            <piece>
              <ci> ageTransParameter </ci>
              <apply>
                <eq/>
                <ci> ageClass </ci>
                <cn> 0 </cn>
              </apply>
            </piece>
            <otherwise>
              <cn> 0.8 </cn>
            </otherwise>
          </piecewise>
        </math>
      </assignmentRule>
      <assignmentRule variable="ageTransParameter">
        <math xmlns="http://www.w3.org/1998/Math/MathML">
          <cn> 0.5992 </cn>
        </math>
      </assignmentRule>
      <assignmentRule variable="ageY">
        <math xmlns="http://www.w3.org/1998/Math/MathML">
          <piecewise>
            <piece>
              <cn> 20 </cn>
              <apply>
                <geq/>
                <ci> age </ci>
                <apply>
                  <times/>
                  <cn> 20 </cn>
                  <cn> 1 </cn>
                </apply>
              </apply>
            </piece>
            <otherwise>
              <apply>
                <divide/>
                <ci> age </ci>
                <cn> 1 </cn>
              </apply>
            </otherwise>
          </piecewise>
        </math>
      </assignmentRule>
      <assignmentRule variable="ageY18">
        <math xmlns="http://www.w3.org/1998/Math/MathML">
          <piecewise>
            <piece>
              <cn> 18 </cn>
              <apply>
                <geq/>
                <ci> age </ci>
                <apply>
                  <times/>
                  <cn> 18 </cn>
                  <cn> 1 </cn>
                </apply>
              </apply>
            </piece>
            <otherwise>
              <apply>
                <divide/>
                <ci> age </ci>
                <cn> 1 </cn>
              </apply>
            </otherwise>
          </piecewise>
        </math>
      </assignmentRule>
      <assignmentRule variable="aiMLp">
        <math xmlns="http://www.w3.org/1998/Math/MathML">
          <cn> 0.00055 </cn>
        </math>
      </assignmentRule>
      <assignmentRule variable="airwayD0">
        <math xmlns="http://www.w3.org/1998/Math/MathML">
          <apply>
            <plus/>
            <apply>
              <times/>
              <cn> 0.1 </cn>
              <ci> height </ci>
            </apply>
            <apply>
              <times/>
              <cn> 0.69 </cn>
              <cn> 1 </cn>
            </apply>
          </apply>
        </math>
      </assignmentRule>
      <assignmentRule variable="airwayD0Mouse">
        <math xmlns="http://www.w3.org/1998/Math/MathML">
          <cn> 1.1 </cn>
        </math>
      </assignmentRule>
      <assignmentRule variable="airwayD0Rat">
        <math xmlns="http://www.w3.org/1998/Math/MathML">
          <cn> 0.34 </cn>
        </math>
      </assignmentRule>
      <assignmentRule variable="airwayD1">
        <math xmlns="http://www.w3.org/1998/Math/MathML">
          <apply>
            <plus/>
            <apply>
              <times/>
              <cn> 0.069 </cn>
              <ci> height </ci>
            </apply>
            <apply>
              <times/>
              <cn> 0.886 </cn>
              <cn> 1 </cn>
            </apply>
          </apply>
        </math>
      </assignmentRule>
      <assignmentRule variable="airwayD10">
        <math xmlns="http://www.w3.org/1998/Math/MathML">
          <apply>
            <plus/>
            <apply>
              <times/>
              <cn> 0.002 </cn>
              <ci> height </ci>
            </apply>
            <apply>
              <times/>
              <cn> 0.479 </cn>
              <cn> 1 </cn>
            </apply>
          </apply>
        </math>
      </assignmentRule>
      <assignmentRule variable="airwayD10Mouse">
        <math xmlns="http://www.w3.org/1998/Math/MathML">
          <cn> 0.32 </cn>
        </math>
      </assignmentRule>
      <assignmentRule variable="airwayD10Rat">
        <math xmlns="http://www.w3.org/1998/Math/MathML">
          <cn> 0.078 </cn>
        </math>
      </assignmentRule>
      <assignmentRule variable="airwayD11">
        <math xmlns="http://www.w3.org/1998/Math/MathML">
          <apply>
            <plus/>
            <apply>
              <times/>
              <cn> 0.001 </cn>
              <ci> height </ci>
            </apply>
            <apply>
              <times/>
              <cn> 0.461 </cn>
              <cn> 1 </cn>
            </apply>
          </apply>
        </math>
      </assignmentRule>
      <assignmentRule variable="airwayD11Mouse">
        <math xmlns="http://www.w3.org/1998/Math/MathML">
          <cn> 0.24 </cn>
        </math>
      </assignmentRule>
      <assignmentRule variable="airwayD11Rat">
        <math xmlns="http://www.w3.org/1998/Math/MathML">
          <cn> 0.07 </cn>
        </math>
      </assignmentRule>
      <assignmentRule variable="airwayD12">
        <math xmlns="http://www.w3.org/1998/Math/MathML">
          <apply>
            <plus/>
            <apply>
              <times/>
              <cn> 0.0009 </cn>
              <ci> height </ci>
            </apply>
            <apply>
              <times/>
              <cn> 0.452 </cn>
              <cn> 1 </cn>
            </apply>
          </apply>
        </math>
      </assignmentRule>
      <assignmentRule variable="airwayD12Mouse">
        <math xmlns="http://www.w3.org/1998/Math/MathML">
          <cn> 0.21 </cn>
        </math>
      </assignmentRule>
      <assignmentRule variable="airwayD12Rat">
        <math xmlns="http://www.w3.org/1998/Math/MathML">
          <cn> 0.058 </cn>
        </math>
      </assignmentRule>
      <assignmentRule variable="airwayD13">
        <math xmlns="http://www.w3.org/1998/Math/MathML">
          <apply>
            <plus/>
            <apply>
              <times/>
              <cn> 0.0006 </cn>
              <ci> height </ci>
            </apply>
            <apply>
              <times/>
              <cn> 0.44 </cn>
              <cn> 1 </cn>
            </apply>
          </apply>
        </math>
      </assignmentRule>
      <assignmentRule variable="airwayD13Mouse">
        <math xmlns="http://www.w3.org/1998/Math/MathML">
          <cn> 0.16 </cn>
        </math>
      </assignmentRule>
      <assignmentRule variable="airwayD13Rat">
        <math xmlns="http://www.w3.org/1998/Math/MathML">
          <cn> 0.049 </cn>
        </math>
      </assignmentRule>
      <assignmentRule variable="airwayD14">
        <math xmlns="http://www.w3.org/1998/Math/MathML">
          <apply>
            <plus/>
            <apply>
              <times/>
              <cn> 0.0004 </cn>
              <ci> height </ci>
            </apply>
            <apply>
              <times/>
              <cn> 0.429 </cn>
              <cn> 1 </cn>
            </apply>
          </apply>
        </math>
      </assignmentRule>
      <assignmentRule variable="airwayD14Mouse">
        <math xmlns="http://www.w3.org/1998/Math/MathML">
          <cn> 0.1 </cn>
        </math>
      </assignmentRule>
      <assignmentRule variable="airwayD14Rat">
        <math xmlns="http://www.w3.org/1998/Math/MathML">
          <cn> 0.036 </cn>
        </math>
      </assignmentRule>
      <assignmentRule variable="airwayD15">
        <math xmlns="http://www.w3.org/1998/Math/MathML">
          <apply>
            <plus/>
            <apply>
              <times/>
              <cn> 0.0002 </cn>
              <ci> height </ci>
            </apply>
            <apply>
              <times/>
              <cn> 0.419 </cn>
              <cn> 1 </cn>
            </apply>
          </apply>
        </math>
      </assignmentRule>
      <assignmentRule variable="airwayD15Mouse">
        <math xmlns="http://www.w3.org/1998/Math/MathML">
          <cn> 0.099 </cn>
        </math>
      </assignmentRule>
      <assignmentRule variable="airwayD15Rat">
        <math xmlns="http://www.w3.org/1998/Math/MathML">
          <cn> 0.02 </cn>
        </math>
      </assignmentRule>
      <assignmentRule variable="airwayD1Mouse">
        <math xmlns="http://www.w3.org/1998/Math/MathML">
          <cn> 1.03 </cn>
        </math>
      </assignmentRule>
      <assignmentRule variable="airwayD1Rat">
        <math xmlns="http://www.w3.org/1998/Math/MathML">
          <cn> 0.29 </cn>
        </math>
      </assignmentRule>
      <assignmentRule variable="airwayD2">
        <math xmlns="http://www.w3.org/1998/Math/MathML">
          <apply>
            <plus/>
            <apply>
              <times/>
              <cn> 0.046 </cn>
              <ci> height </ci>
            </apply>
            <apply>
              <times/>
              <cn> 0.982 </cn>
              <cn> 1 </cn>
            </apply>
          </apply>
        </math>
      </assignmentRule>
      <assignmentRule variable="airwayD2Mouse">
        <math xmlns="http://www.w3.org/1998/Math/MathML">
          <cn> 0.95 </cn>
        </math>
      </assignmentRule>
      <assignmentRule variable="airwayD2Rat">
        <math xmlns="http://www.w3.org/1998/Math/MathML">
          <cn> 0.263 </cn>
        </math>
      </assignmentRule>
      <assignmentRule variable="airwayD3">
        <math xmlns="http://www.w3.org/1998/Math/MathML">
          <apply>
            <plus/>
            <apply>
              <times/>
              <cn> 0.033 </cn>
              <ci> height </ci>
            </apply>
            <apply>
              <times/>
              <cn> 0.937 </cn>
              <cn> 1 </cn>
            </apply>
          </apply>
        </math>
      </assignmentRule>
      <assignmentRule variable="airwayD3Mouse">
        <math xmlns="http://www.w3.org/1998/Math/MathML">
          <cn> 0.72 </cn>
        </math>
      </assignmentRule>
      <assignmentRule variable="airwayD3Rat">
        <math xmlns="http://www.w3.org/1998/Math/MathML">
          <cn> 0.203 </cn>
        </math>
      </assignmentRule>
      <assignmentRule variable="airwayD4">
        <math xmlns="http://www.w3.org/1998/Math/MathML">
          <apply>
            <plus/>
            <apply>
              <times/>
              <cn> 0.017 </cn>
              <ci> height </ci>
            </apply>
            <apply>
              <times/>
              <cn> 0.999 </cn>
              <cn> 1 </cn>
            </apply>
          </apply>
        </math>
      </assignmentRule>
      <assignmentRule variable="airwayD4Mouse">
        <math xmlns="http://www.w3.org/1998/Math/MathML">
          <cn> 0.64 </cn>
        </math>
      </assignmentRule>
      <assignmentRule variable="airwayD4Rat">
        <math xmlns="http://www.w3.org/1998/Math/MathML">
          <cn> 0.163 </cn>
        </math>
      </assignmentRule>
      <assignmentRule variable="airwayD5">
        <math xmlns="http://www.w3.org/1998/Math/MathML">
          <apply>
            <plus/>
            <apply>
              <times/>
              <cn> 0.014 </cn>
              <ci> height </ci>
            </apply>
            <apply>
              <times/>
              <cn> 0.711 </cn>
              <cn> 1 </cn>
            </apply>
          </apply>
        </math>
      </assignmentRule>
      <assignmentRule variable="airwayD5Mouse">
        <math xmlns="http://www.w3.org/1998/Math/MathML">
          <cn> 0.52 </cn>
        </math>
      </assignmentRule>
      <assignmentRule variable="airwayD5Rat">
        <math xmlns="http://www.w3.org/1998/Math/MathML">
          <cn> 0.134 </cn>
        </math>
      </assignmentRule>
      <assignmentRule variable="airwayD6">
        <math xmlns="http://www.w3.org/1998/Math/MathML">
          <apply>
            <plus/>
            <apply>
              <times/>
              <cn> 0.012 </cn>
              <ci> height </ci>
            </apply>
            <apply>
              <times/>
              <cn> 0.541 </cn>
              <cn> 1 </cn>
            </apply>
          </apply>
        </math>
      </assignmentRule>
      <assignmentRule variable="airwayD6Mouse">
        <math xmlns="http://www.w3.org/1998/Math/MathML">
          <cn> 0.48 </cn>
        </math>
      </assignmentRule>
      <assignmentRule variable="airwayD6Rat">
        <math xmlns="http://www.w3.org/1998/Math/MathML">
          <cn> 0.123 </cn>
        </math>
      </assignmentRule>
      <assignmentRule variable="airwayD7">
        <math xmlns="http://www.w3.org/1998/Math/MathML">
          <apply>
            <plus/>
            <apply>
              <times/>
              <cn> 0.007 </cn>
              <ci> height </ci>
            </apply>
            <apply>
              <times/>
              <cn> 0.496 </cn>
              <cn> 1 </cn>
            </apply>
          </apply>
        </math>
      </assignmentRule>
      <assignmentRule variable="airwayD7Mouse">
        <math xmlns="http://www.w3.org/1998/Math/MathML">
          <cn> 0.4 </cn>
        </math>
      </assignmentRule>
      <assignmentRule variable="airwayD7Rat">
        <math xmlns="http://www.w3.org/1998/Math/MathML">
          <cn> 0.112 </cn>
        </math>
      </assignmentRule>
      <assignmentRule variable="airwayD8">
        <math xmlns="http://www.w3.org/1998/Math/MathML">
          <apply>
            <plus/>
            <apply>
              <times/>
              <cn> 0.004 </cn>
              <ci> height </ci>
            </apply>
            <apply>
              <times/>
              <cn> 0.499 </cn>
              <cn> 1 </cn>
            </apply>
          </apply>
        </math>
      </assignmentRule>
      <assignmentRule variable="airwayD8Mouse">
        <math xmlns="http://www.w3.org/1998/Math/MathML">
          <cn> 0.36 </cn>
        </math>
      </assignmentRule>
      <assignmentRule variable="airwayD8Rat">
        <math xmlns="http://www.w3.org/1998/Math/MathML">
          <cn> 0.095 </cn>
        </math>
      </assignmentRule>
      <assignmentRule variable="airwayD9">
        <math xmlns="http://www.w3.org/1998/Math/MathML">
          <apply>
            <plus/>
            <apply>
              <times/>
              <cn> 0.003 </cn>
              <ci> height </ci>
            </apply>
            <apply>
              <times/>
              <cn> 0.488 </cn>
              <cn> 1 </cn>
            </apply>
          </apply>
        </math>
      </assignmentRule>
      <assignmentRule variable="airwayD9Mouse">
        <math xmlns="http://www.w3.org/1998/Math/MathML">
          <cn> 0.35 </cn>
        </math>
      </assignmentRule>
      <assignmentRule variable="airwayD9Rat">
        <math xmlns="http://www.w3.org/1998/Math/MathML">
          <cn> 0.087 </cn>
        </math>
      </assignmentRule>
      <assignmentRule variable="airwayL0">
        <math xmlns="http://www.w3.org/1998/Math/MathML">
          <apply>
            <plus/>
            <apply>
              <times/>
              <cn> 0.5 </cn>
              <ci> height </ci>
            </apply>
            <apply>
              <times/>
              <cn> 1.5 </cn>
              <cn> 1 </cn>
            </apply>
          </apply>
        </math>
      </assignmentRule>
      <assignmentRule variable="airwayL0Mouse">
        <math xmlns="http://www.w3.org/1998/Math/MathML">
          <cn> 10.2 </cn>
        </math>
      </assignmentRule>
      <assignmentRule variable="airwayL0Rat">
        <math xmlns="http://www.w3.org/1998/Math/MathML">
          <cn> 2.68 </cn>
        </math>
      </assignmentRule>
      <assignmentRule variable="airwayL1">
        <math xmlns="http://www.w3.org/1998/Math/MathML">
          <apply>
            <plus/>
            <apply>
              <times/>
              <cn> 0.18 </cn>
              <ci> height </ci>
            </apply>
            <apply>
              <times/>
              <cn> 6.79 </cn>
              <cn> 1 </cn>
            </apply>
          </apply>
        </math>
      </assignmentRule>
      <assignmentRule variable="airwayL10">
        <math xmlns="http://www.w3.org/1998/Math/MathML">
          <apply>
            <plus/>
            <apply>
              <times/>
              <cn> 0.007 </cn>
              <ci> height </ci>
            </apply>
            <apply>
              <times/>
              <cn> 1.29 </cn>
              <cn> 1 </cn>
            </apply>
          </apply>
        </math>
      </assignmentRule>
      <assignmentRule variable="airwayL10Mouse">
        <math xmlns="http://www.w3.org/1998/Math/MathML">
          <cn> 0.33 </cn>
        </math>
      </assignmentRule>
      <assignmentRule variable="airwayL10Rat">
        <math xmlns="http://www.w3.org/1998/Math/MathML">
          <cn> 0.096 </cn>
        </math>
      </assignmentRule>
      <assignmentRule variable="airwayL11">
        <math xmlns="http://www.w3.org/1998/Math/MathML">
          <apply>
            <plus/>
            <apply>
              <times/>
              <cn> 0.006 </cn>
              <ci> height </ci>
            </apply>
            <apply>
              <times/>
              <cn> 1.27 </cn>
              <cn> 1 </cn>
            </apply>
          </apply>
        </math>
      </assignmentRule>
      <assignmentRule variable="airwayL11Mouse">
        <math xmlns="http://www.w3.org/1998/Math/MathML">
          <cn> 0.28 </cn>
        </math>
      </assignmentRule>
      <assignmentRule variable="airwayL11Rat">
        <math xmlns="http://www.w3.org/1998/Math/MathML">
          <cn> 0.073 </cn>
        </math>
      </assignmentRule>
      <assignmentRule variable="airwayL12">
        <math xmlns="http://www.w3.org/1998/Math/MathML">
          <apply>
            <plus/>
            <apply>
              <times/>
              <cn> 0.005 </cn>
              <ci> height </ci>
            </apply>
            <apply>
              <times/>
              <cn> 1.25 </cn>
              <cn> 1 </cn>
            </apply>
          </apply>
        </math>
      </assignmentRule>
      <assignmentRule variable="airwayL12Mouse">
        <math xmlns="http://www.w3.org/1998/Math/MathML">
          <cn> 0.25 </cn>
        </math>
      </assignmentRule>
      <assignmentRule variable="airwayL12Rat">
        <math xmlns="http://www.w3.org/1998/Math/MathML">
          <cn> 0.075 </cn>
        </math>
      </assignmentRule>
      <assignmentRule variable="airwayL13">
        <math xmlns="http://www.w3.org/1998/Math/MathML">
          <apply>
            <plus/>
            <apply>
              <times/>
              <cn> 0.004 </cn>
              <ci> height </ci>
            </apply>
            <apply>
              <times/>
              <cn> 1.23 </cn>
              <cn> 1 </cn>
            </apply>
          </apply>
        </math>
      </assignmentRule>
      <assignmentRule variable="airwayL13Mouse">
        <math xmlns="http://www.w3.org/1998/Math/MathML">
          <cn> 0.21 </cn>
        </math>
      </assignmentRule>
      <assignmentRule variable="airwayL13Rat">
        <math xmlns="http://www.w3.org/1998/Math/MathML">
          <cn> 0.06 </cn>
        </math>
      </assignmentRule>
      <assignmentRule variable="airwayL14">
        <math xmlns="http://www.w3.org/1998/Math/MathML">
          <apply>
            <plus/>
            <apply>
              <times/>
              <cn> 0.003 </cn>
              <ci> height </ci>
            </apply>
            <apply>
              <times/>
              <cn> 1.21 </cn>
              <cn> 1 </cn>
            </apply>
          </apply>
        </math>
      </assignmentRule>
      <assignmentRule variable="airwayL14Mouse">
        <math xmlns="http://www.w3.org/1998/Math/MathML">
          <cn> 0.16 </cn>
        </math>
      </assignmentRule>
      <assignmentRule variable="airwayL14Rat">
        <math xmlns="http://www.w3.org/1998/Math/MathML">
          <cn> 0.055 </cn>
        </math>
      </assignmentRule>
      <assignmentRule variable="airwayL15">
        <math xmlns="http://www.w3.org/1998/Math/MathML">
          <apply>
            <plus/>
            <apply>
              <times/>
              <cn> 0.002 </cn>
              <ci> height </ci>
            </apply>
            <apply>
              <times/>
              <cn> 1.2 </cn>
              <cn> 1 </cn>
            </apply>
          </apply>
        </math>
      </assignmentRule>
      <assignmentRule variable="airwayL15Mouse">
        <math xmlns="http://www.w3.org/1998/Math/MathML">
          <cn> 0.15 </cn>
        </math>
      </assignmentRule>
      <assignmentRule variable="airwayL15Rat">
        <math xmlns="http://www.w3.org/1998/Math/MathML">
          <cn> 0.035 </cn>
        </math>
      </assignmentRule>
      <assignmentRule variable="airwayL1Mouse">
        <math xmlns="http://www.w3.org/1998/Math/MathML">
          <cn> 4.6 </cn>
        </math>
      </assignmentRule>
      <assignmentRule variable="airwayL1Rat">
        <math xmlns="http://www.w3.org/1998/Math/MathML">
          <cn> 0.715 </cn>
        </math>
      </assignmentRule>
      <assignmentRule variable="airwayL2">
        <math xmlns="http://www.w3.org/1998/Math/MathML">
          <apply>
            <plus/>
            <apply>
              <times/>
              <cn> 0.07 </cn>
              <ci> height </ci>
            </apply>
            <apply>
              <times/>
              <cn> 2.46 </cn>
              <cn> 1 </cn>
            </apply>
          </apply>
        </math>
      </assignmentRule>
      <assignmentRule variable="airwayL2Mouse">
        <math xmlns="http://www.w3.org/1998/Math/MathML">
          <cn> 1.91 </cn>
        </math>
      </assignmentRule>
      <assignmentRule variable="airwayL2Rat">
        <math xmlns="http://www.w3.org/1998/Math/MathML">
          <cn> 0.4 </cn>
        </math>
      </assignmentRule>
      <assignmentRule variable="airwayL3">
        <math xmlns="http://www.w3.org/1998/Math/MathML">
          <apply>
            <plus/>
            <apply>
              <times/>
              <cn> 0.053 </cn>
              <ci> height </ci>
            </apply>
            <apply>
              <times/>
              <cn> 1.24 </cn>
              <cn> 1 </cn>
            </apply>
          </apply>
        </math>
      </assignmentRule>
      <assignmentRule variable="airwayL3Mouse">
        <math xmlns="http://www.w3.org/1998/Math/MathML">
          <cn> 0.69 </cn>
        </math>
      </assignmentRule>
      <assignmentRule variable="airwayL3Rat">
        <math xmlns="http://www.w3.org/1998/Math/MathML">
          <cn> 0.176 </cn>
        </math>
      </assignmentRule>
      <assignmentRule variable="airwayL4">
        <math xmlns="http://www.w3.org/1998/Math/MathML">
          <apply>
            <plus/>
            <apply>
              <times/>
              <cn> 0.035 </cn>
              <ci> height </ci>
            </apply>
            <apply>
              <times/>
              <cn> 1.96 </cn>
              <cn> 1 </cn>
            </apply>
          </apply>
        </math>
      </assignmentRule>
      <assignmentRule variable="airwayL4Mouse">
        <math xmlns="http://www.w3.org/1998/Math/MathML">
          <cn> 0.96 </cn>
        </math>
      </assignmentRule>
      <assignmentRule variable="airwayL4Rat">
        <math xmlns="http://www.w3.org/1998/Math/MathML">
          <cn> 0.208 </cn>
        </math>
      </assignmentRule>
      <assignmentRule variable="airwayL5">
        <math xmlns="http://www.w3.org/1998/Math/MathML">
          <apply>
            <plus/>
            <apply>
              <times/>
              <cn> 0.033 </cn>
              <ci> height </ci>
            </apply>
            <apply>
              <times/>
              <cn> 1.13 </cn>
              <cn> 1 </cn>
            </apply>
          </apply>
        </math>
      </assignmentRule>
      <assignmentRule variable="airwayL5Mouse">
        <math xmlns="http://www.w3.org/1998/Math/MathML">
          <cn> 0.58 </cn>
        </math>
      </assignmentRule>
      <assignmentRule variable="airwayL5Rat">
        <math xmlns="http://www.w3.org/1998/Math/MathML">
          <cn> 0.117 </cn>
        </math>
      </assignmentRule>
      <assignmentRule variable="airwayL6">
        <math xmlns="http://www.w3.org/1998/Math/MathML">
          <apply>
            <plus/>
            <apply>
              <times/>
              <cn> 0.022 </cn>
              <ci> height </ci>
            </apply>
            <apply>
              <times/>
              <cn> 1.12 </cn>
              <cn> 1 </cn>
            </apply>
          </apply>
        </math>
      </assignmentRule>
      <assignmentRule variable="airwayL6Mouse">
        <math xmlns="http://www.w3.org/1998/Math/MathML">
          <cn> 0.54 </cn>
        </math>
      </assignmentRule>
      <assignmentRule variable="airwayL6Rat">
        <math xmlns="http://www.w3.org/1998/Math/MathML">
          <cn> 0.114 </cn>
        </math>
      </assignmentRule>
      <assignmentRule variable="airwayL7">
        <math xmlns="http://www.w3.org/1998/Math/MathML">
          <apply>
            <plus/>
            <apply>
              <times/>
              <cn> 0.013 </cn>
              <ci> height </ci>
            </apply>
            <apply>
              <times/>
              <cn> 1.33 </cn>
              <cn> 1 </cn>
            </apply>
          </apply>
        </math>
      </assignmentRule>
      <assignmentRule variable="airwayL7Mouse">
        <math xmlns="http://www.w3.org/1998/Math/MathML">
          <cn> 0.47 </cn>
        </math>
      </assignmentRule>
      <assignmentRule variable="airwayL7Rat">
        <math xmlns="http://www.w3.org/1998/Math/MathML">
          <cn> 0.13 </cn>
        </math>
      </assignmentRule>
      <assignmentRule variable="airwayL8">
        <math xmlns="http://www.w3.org/1998/Math/MathML">
          <apply>
            <plus/>
            <apply>
              <times/>
              <cn> 0.008 </cn>
              <ci> height </ci>
            </apply>
            <apply>
              <times/>
              <cn> 1.52 </cn>
              <cn> 1 </cn>
            </apply>
          </apply>
        </math>
      </assignmentRule>
      <assignmentRule variable="airwayL8Mouse">
        <math xmlns="http://www.w3.org/1998/Math/MathML">
          <cn> 0.39 </cn>
        </math>
      </assignmentRule>
      <assignmentRule variable="airwayL8Rat">
        <math xmlns="http://www.w3.org/1998/Math/MathML">
          <cn> 0.099 </cn>
        </math>
      </assignmentRule>
      <assignmentRule variable="airwayL9">
        <math xmlns="http://www.w3.org/1998/Math/MathML">
          <apply>
            <plus/>
            <apply>
              <times/>
              <cn> 0.009 </cn>
              <ci> height </ci>
            </apply>
            <apply>
              <times/>
              <cn> 1.3 </cn>
              <cn> 1 </cn>
            </apply>
          </apply>
        </math>
      </assignmentRule>
      <assignmentRule variable="airwayL9Mouse">
        <math xmlns="http://www.w3.org/1998/Math/MathML">
          <cn> 0.36 </cn>
        </math>
      </assignmentRule>
      <assignmentRule variable="airwayL9Rat">
        <math xmlns="http://www.w3.org/1998/Math/MathML">
          <cn> 0.091 </cn>
        </math>
      </assignmentRule>
      <assignmentRule variable="airwayS0">
        <math xmlns="http://www.w3.org/1998/Math/MathML">
          <apply>
            <times/>
            <ci> pi </ci>
            <ci> airwayD0 </ci>
            <ci> airwayL0 </ci>
            <cn type="e-notation"> 1 <sep/> -6 </cn>
          </apply>
        </math>
      </assignmentRule>
      <assignmentRule variable="airwayS0Mouse">
        <math xmlns="http://www.w3.org/1998/Math/MathML">
          <apply>
            <times/>
            <ci> pi </ci>
            <ci> airwayD0Mouse </ci>
            <ci> airwayL0Mouse </ci>
            <cn type="e-notation"> 1 <sep/> -6 </cn>
          </apply>
        </math>
      </assignmentRule>
      <assignmentRule variable="airwayS0Rat">
        <math xmlns="http://www.w3.org/1998/Math/MathML">
          <apply>
            <times/>
            <ci> pi </ci>
            <ci> airwayD0Rat </ci>
            <ci> airwayL0Rat </ci>
            <cn> 0.0001 </cn>
          </apply>
        </math>
      </assignmentRule>
      <assignmentRule variable="airwayS1">
        <math xmlns="http://www.w3.org/1998/Math/MathML">
          <apply>
            <times/>
            <cn type="e-notation"> 2 <sep/> -6 </cn>
            <ci> pi </ci>
            <ci> airwayD1 </ci>
            <ci> airwayL1 </ci>
          </apply>
        </math>
      </assignmentRule>
      <assignmentRule variable="airwayS10">
        <math xmlns="http://www.w3.org/1998/Math/MathML">
          <apply>
            <times/>
            <cn> 0.001024 </cn>
            <ci> pi </ci>
            <ci> airwayD10 </ci>
            <ci> airwayL10 </ci>
          </apply>
        </math>
      </assignmentRule>
      <assignmentRule variable="airwayS10Mouse">
        <math xmlns="http://www.w3.org/1998/Math/MathML">
          <apply>
            <times/>
            <cn> 0.001024 </cn>
            <ci> pi </ci>
            <ci> airwayD10Mouse </ci>
            <ci> airwayL10Mouse </ci>
          </apply>
        </math>
      </assignmentRule>
      <assignmentRule variable="airwayS10Rat">
        <math xmlns="http://www.w3.org/1998/Math/MathML">
          <apply>
            <times/>
            <cn> 0.1024 </cn>
            <ci> pi </ci>
            <ci> airwayD10Rat </ci>
            <ci> airwayL10Rat </ci>
          </apply>
        </math>
      </assignmentRule>
      <assignmentRule variable="airwayS11">
        <math xmlns="http://www.w3.org/1998/Math/MathML">
          <apply>
            <times/>
            <cn> 0.002048 </cn>
            <ci> pi </ci>
            <ci> airwayD11 </ci>
            <ci> airwayL11 </ci>
          </apply>
        </math>
      </assignmentRule>
      <assignmentRule variable="airwayS11Mouse">
        <math xmlns="http://www.w3.org/1998/Math/MathML">
          <apply>
            <times/>
            <cn> 0.002048 </cn>
            <ci> pi </ci>
            <ci> airwayD11Mouse </ci>
            <ci> airwayL11Mouse </ci>
          </apply>
        </math>
      </assignmentRule>
      <assignmentRule variable="airwayS11Rat">
        <math xmlns="http://www.w3.org/1998/Math/MathML">
          <apply>
            <times/>
            <cn> 0.2048 </cn>
            <ci> pi </ci>
            <ci> airwayD11Rat </ci>
            <ci> airwayL11Rat </ci>
          </apply>
        </math>
      </assignmentRule>
      <assignmentRule variable="airwayS12">
        <math xmlns="http://www.w3.org/1998/Math/MathML">
          <apply>
            <times/>
            <cn> 0.004096 </cn>
            <ci> pi </ci>
            <ci> airwayD12 </ci>
            <ci> airwayL12 </ci>
          </apply>
        </math>
      </assignmentRule>
      <assignmentRule variable="airwayS12Mouse">
        <math xmlns="http://www.w3.org/1998/Math/MathML">
          <apply>
            <times/>
            <cn> 0.004096 </cn>
            <ci> pi </ci>
            <ci> airwayD12Mouse </ci>
            <ci> airwayL12Mouse </ci>
          </apply>
        </math>
      </assignmentRule>
      <assignmentRule variable="airwayS12Rat">
        <math xmlns="http://www.w3.org/1998/Math/MathML">
          <apply>
            <times/>
            <cn> 0.4096 </cn>
            <ci> pi </ci>
            <ci> airwayD12Rat </ci>
            <ci> airwayL12Rat </ci>
          </apply>
        </math>
      </assignmentRule>
      <assignmentRule variable="airwayS13">
        <math xmlns="http://www.w3.org/1998/Math/MathML">
          <apply>
            <times/>
            <cn> 0.008192 </cn>
            <ci> pi </ci>
            <ci> airwayD13 </ci>
            <ci> airwayL13 </ci>
          </apply>
        </math>
      </assignmentRule>
      <assignmentRule variable="airwayS13Mouse">
        <math xmlns="http://www.w3.org/1998/Math/MathML">
          <apply>
            <times/>
            <cn> 0.008192 </cn>
            <ci> pi </ci>
            <ci> airwayD13Mouse </ci>
            <ci> airwayL13Mouse </ci>
          </apply>
        </math>
      </assignmentRule>
      <assignmentRule variable="airwayS13Rat">
        <math xmlns="http://www.w3.org/1998/Math/MathML">
          <apply>
            <times/>
            <cn> 0.8192 </cn>
            <ci> pi </ci>
            <ci> airwayD13Rat </ci>
            <ci> airwayL13Rat </ci>
          </apply>
        </math>
      </assignmentRule>
      <assignmentRule variable="airwayS14">
        <math xmlns="http://www.w3.org/1998/Math/MathML">
          <apply>
            <times/>
            <cn> 0.016384 </cn>
            <ci> pi </ci>
            <ci> airwayD14 </ci>
            <ci> airwayL14 </ci>
          </apply>
        </math>
      </assignmentRule>
      <assignmentRule variable="airwayS14Mouse">
        <math xmlns="http://www.w3.org/1998/Math/MathML">
          <apply>
            <times/>
            <cn> 0.016384 </cn>
            <ci> pi </ci>
            <ci> airwayD14Mouse </ci>
            <ci> airwayL14Mouse </ci>
          </apply>
        </math>
      </assignmentRule>
      <assignmentRule variable="airwayS14Rat">
        <math xmlns="http://www.w3.org/1998/Math/MathML">
          <apply>
            <times/>
            <cn> 1.6384 </cn>
            <ci> pi </ci>
            <ci> airwayD14Rat </ci>
            <ci> airwayL14Rat </ci>
          </apply>
        </math>
      </assignmentRule>
      <assignmentRule variable="airwayS15">
        <math xmlns="http://www.w3.org/1998/Math/MathML">
          <apply>
            <times/>
            <cn> 0.032768 </cn>
            <ci> pi </ci>
            <ci> airwayD15 </ci>
            <ci> airwayL15 </ci>
          </apply>
        </math>
      </assignmentRule>
      <assignmentRule variable="airwayS15Mouse">
        <math xmlns="http://www.w3.org/1998/Math/MathML">
          <apply>
            <times/>
            <cn> 0.032768 </cn>
            <ci> pi </ci>
            <ci> airwayD15Mouse </ci>
            <ci> airwayL15Mouse </ci>
          </apply>
        </math>
      </assignmentRule>
      <assignmentRule variable="airwayS15Rat">
        <math xmlns="http://www.w3.org/1998/Math/MathML">
          <apply>
            <times/>
            <cn> 3.2768 </cn>
            <ci> pi </ci>
            <ci> airwayD15Rat </ci>
            <ci> airwayL15Rat </ci>
          </apply>
        </math>
      </assignmentRule>
      <assignmentRule variable="airwayS1Mouse">
        <math xmlns="http://www.w3.org/1998/Math/MathML">
          <apply>
            <times/>
            <cn type="e-notation"> 2 <sep/> -6 </cn>
            <ci> pi </ci>
            <ci> airwayD1Mouse </ci>
            <ci> airwayL1Mouse </ci>
          </apply>
        </math>
      </assignmentRule>
      <assignmentRule variable="airwayS1Rat">
        <math xmlns="http://www.w3.org/1998/Math/MathML">
          <apply>
            <times/>
            <cn> 0.0002 </cn>
            <ci> pi </ci>
            <ci> airwayD1Rat </ci>
            <ci> airwayL1Rat </ci>
          </apply>
        </math>
      </assignmentRule>
      <assignmentRule variable="airwayS2">
        <math xmlns="http://www.w3.org/1998/Math/MathML">
          <apply>
            <times/>
            <cn type="e-notation"> 4 <sep/> -6 </cn>
            <ci> pi </ci>
            <ci> airwayD2 </ci>
            <ci> airwayL2 </ci>
          </apply>
        </math>
      </assignmentRule>
      <assignmentRule variable="airwayS2Mouse">
        <math xmlns="http://www.w3.org/1998/Math/MathML">
          <apply>
            <times/>
            <cn type="e-notation"> 4 <sep/> -6 </cn>
            <ci> pi </ci>
            <ci> airwayD2Mouse </ci>
            <ci> airwayL2Mouse </ci>
          </apply>
        </math>
      </assignmentRule>
      <assignmentRule variable="airwayS2Rat">
        <math xmlns="http://www.w3.org/1998/Math/MathML">
          <apply>
            <times/>
            <cn> 0.0004 </cn>
            <ci> pi </ci>
            <ci> airwayD2Rat </ci>
            <ci> airwayL2Rat </ci>
          </apply>
        </math>
      </assignmentRule>
      <assignmentRule variable="airwayS3">
        <math xmlns="http://www.w3.org/1998/Math/MathML">
          <apply>
            <times/>
            <cn type="e-notation"> 8 <sep/> -6 </cn>
            <ci> pi </ci>
            <ci> airwayD3 </ci>
            <ci> airwayL3 </ci>
          </apply>
        </math>
      </assignmentRule>
      <assignmentRule variable="airwayS3Mouse">
        <math xmlns="http://www.w3.org/1998/Math/MathML">
          <apply>
            <times/>
            <cn type="e-notation"> 8 <sep/> -6 </cn>
            <ci> pi </ci>
            <ci> airwayD3Mouse </ci>
            <ci> airwayL3Mouse </ci>
          </apply>
        </math>
      </assignmentRule>
      <assignmentRule variable="airwayS3Rat">
        <math xmlns="http://www.w3.org/1998/Math/MathML">
          <apply>
            <times/>
            <cn> 0.0008 </cn>
            <ci> pi </ci>
            <ci> airwayD3Rat </ci>
            <ci> airwayL3Rat </ci>
          </apply>
        </math>
      </assignmentRule>
      <assignmentRule variable="airwayS4">
        <math xmlns="http://www.w3.org/1998/Math/MathML">
          <apply>
            <times/>
            <cn type="e-notation"> 1.6 <sep/> -5 </cn>
            <ci> pi </ci>
            <ci> airwayD4 </ci>
            <ci> airwayL4 </ci>
          </apply>
        </math>
      </assignmentRule>
      <assignmentRule variable="airwayS4Mouse">
        <math xmlns="http://www.w3.org/1998/Math/MathML">
          <apply>
            <times/>
            <cn type="e-notation"> 1.6 <sep/> -5 </cn>
            <ci> pi </ci>
            <ci> airwayD4Mouse </ci>
            <ci> airwayL4Mouse </ci>
          </apply>
        </math>
      </assignmentRule>
      <assignmentRule variable="airwayS4Rat">
        <math xmlns="http://www.w3.org/1998/Math/MathML">
          <apply>
            <times/>
            <cn> 0.0016 </cn>
            <ci> pi </ci>
            <ci> airwayD4Rat </ci>
            <ci> airwayL4Rat </ci>
          </apply>
        </math>
      </assignmentRule>
      <assignmentRule variable="airwayS5">
        <math xmlns="http://www.w3.org/1998/Math/MathML">
          <apply>
            <times/>
            <cn type="e-notation"> 3.2 <sep/> -5 </cn>
            <ci> pi </ci>
            <ci> airwayD5 </ci>
            <ci> airwayL5 </ci>
          </apply>
        </math>
      </assignmentRule>
      <assignmentRule variable="airwayS5Mouse">
        <math xmlns="http://www.w3.org/1998/Math/MathML">
          <apply>
            <times/>
            <cn type="e-notation"> 3.2 <sep/> -5 </cn>
            <ci> pi </ci>
            <ci> airwayD5Mouse </ci>
            <ci> airwayL5Mouse </ci>
          </apply>
        </math>
      </assignmentRule>
      <assignmentRule variable="airwayS5Rat">
        <math xmlns="http://www.w3.org/1998/Math/MathML">
          <apply>
            <times/>
            <cn> 0.0032 </cn>
            <ci> pi </ci>
            <ci> airwayD5Rat </ci>
            <ci> airwayL5Rat </ci>
          </apply>
        </math>
      </assignmentRule>
      <assignmentRule variable="airwayS6">
        <math xmlns="http://www.w3.org/1998/Math/MathML">
          <apply>
            <times/>
            <cn type="e-notation"> 6.4 <sep/> -5 </cn>
            <ci> pi </ci>
            <ci> airwayD6 </ci>
            <ci> airwayL6 </ci>
          </apply>
        </math>
      </assignmentRule>
      <assignmentRule variable="airwayS6Mouse">
        <math xmlns="http://www.w3.org/1998/Math/MathML">
          <apply>
            <times/>
            <cn type="e-notation"> 6.4 <sep/> -5 </cn>
            <ci> pi </ci>
            <ci> airwayD6Mouse </ci>
            <ci> airwayL6Mouse </ci>
          </apply>
        </math>
      </assignmentRule>
      <assignmentRule variable="airwayS6Rat">
        <math xmlns="http://www.w3.org/1998/Math/MathML">
          <apply>
            <times/>
            <cn> 0.0064 </cn>
            <ci> pi </ci>
            <ci> airwayD6Rat </ci>
            <ci> airwayL6Rat </ci>
          </apply>
        </math>
      </assignmentRule>
      <assignmentRule variable="airwayS7">
        <math xmlns="http://www.w3.org/1998/Math/MathML">
          <apply>
            <times/>
            <cn> 0.000128 </cn>
            <ci> pi </ci>
            <ci> airwayD7 </ci>
            <ci> airwayL7 </ci>
          </apply>
        </math>
      </assignmentRule>
      <assignmentRule variable="airwayS7Mouse">
        <math xmlns="http://www.w3.org/1998/Math/MathML">
          <apply>
            <times/>
            <cn> 0.000128 </cn>
            <ci> pi </ci>
            <ci> airwayD7Mouse </ci>
            <ci> airwayL7Mouse </ci>
          </apply>
        </math>
      </assignmentRule>
      <assignmentRule variable="airwayS7Rat">
        <math xmlns="http://www.w3.org/1998/Math/MathML">
          <apply>
            <times/>
            <cn> 0.0128 </cn>
            <ci> pi </ci>
            <ci> airwayD7Rat </ci>
            <ci> airwayL7Rat </ci>
          </apply>
        </math>
      </assignmentRule>
      <assignmentRule variable="airwayS8">
        <math xmlns="http://www.w3.org/1998/Math/MathML">
          <apply>
            <times/>
            <cn> 0.000256 </cn>
            <ci> pi </ci>
            <ci> airwayD8 </ci>
            <ci> airwayL8 </ci>
          </apply>
        </math>
      </assignmentRule>
      <assignmentRule variable="airwayS8Mouse">
        <math xmlns="http://www.w3.org/1998/Math/MathML">
          <apply>
            <times/>
            <cn> 0.000256 </cn>
            <ci> pi </ci>
            <ci> airwayD8Mouse </ci>
            <ci> airwayL8Mouse </ci>
          </apply>
        </math>
      </assignmentRule>
      <assignmentRule variable="airwayS8Rat">
        <math xmlns="http://www.w3.org/1998/Math/MathML">
          <apply>
            <times/>
            <cn> 0.0256 </cn>
            <ci> pi </ci>
            <ci> airwayD8Rat </ci>
            <ci> airwayL8Rat </ci>
          </apply>
        </math>
      </assignmentRule>
      <assignmentRule variable="airwayS9">
        <math xmlns="http://www.w3.org/1998/Math/MathML">
          <apply>
            <times/>
            <cn> 0.000512 </cn>
            <ci> pi </ci>
            <ci> airwayD9 </ci>
            <ci> airwayL9 </ci>
          </apply>
        </math>
      </assignmentRule>
      <assignmentRule variable="airwayS9Mouse">
        <math xmlns="http://www.w3.org/1998/Math/MathML">
          <apply>
            <times/>
            <cn> 0.000512 </cn>
            <ci> pi </ci>
            <ci> airwayD9Mouse </ci>
            <ci> airwayL9Mouse </ci>
          </apply>
        </math>
      </assignmentRule>
      <assignmentRule variable="airwayS9Rat">
        <math xmlns="http://www.w3.org/1998/Math/MathML">
          <apply>
            <times/>
            <cn> 0.0512 </cn>
            <ci> pi </ci>
            <ci> airwayD9Rat </ci>
            <ci> airwayL9Rat </ci>
          </apply>
        </math>
      </assignmentRule>
      <assignmentRule variable="airwaySize">
        <math xmlns="http://www.w3.org/1998/Math/MathML">
          <apply>
            <times/>
            <ci> convAS </ci>
            <apply>
              <max/>
              <cn> 0 </cn>
              <apply>
                <plus/>
                <apply>
                  <times/>
                  <ci> sAS </ci>
                  <apply>
                    <min/>
                    <apply>
                      <times/>
                      <cn> 16 </cn>
                      <cn> 1 </cn>
                    </apply>
                    <ci> age </ci>
                  </apply>
                </apply>
                <ci> iAS </ci>
                <ci> varAS </ci>
              </apply>
            </apply>
          </apply>
        </math>
      </assignmentRule>
      <assignmentRule variable="allowSurinfection">
        <math xmlns="http://www.w3.org/1998/Math/MathML">
          <cn> 0 </cn>
        </math>
      </assignmentRule>
      <assignmentRule variable="amountOM85Brain">
        <math xmlns="http://www.w3.org/1998/Math/MathML">
          <apply>
            <divide/>
            <apply>
              <times/>
              <ci> BrainInterstitial_DOT_OM85 </ci>
              <ci> molarMassOM85 </ci>
            </apply>
            <apply>
              <times/>
              <ci> avogadro </ci>
              <ci> bodyWeight </ci>
              <cn type="e-notation"> 1 <sep/> -9 </cn>
            </apply>
          </apply>
        </math>
      </assignmentRule>
      <assignmentRule variable="amountOM85Heart">
        <math xmlns="http://www.w3.org/1998/Math/MathML">
          <apply>
            <divide/>
            <apply>
              <times/>
              <ci> HeartInterstitial_DOT_OM85 </ci>
              <ci> molarMassOM85 </ci>
            </apply>
            <apply>
              <times/>
              <ci> avogadro </ci>
              <ci> bodyWeight </ci>
              <cn type="e-notation"> 1 <sep/> -9 </cn>
            </apply>
          </apply>
        </math>
      </assignmentRule>
      <assignmentRule variable="amountOM85Liver">
        <math xmlns="http://www.w3.org/1998/Math/MathML">
          <apply>
            <times/>
            <cn> 1000000000 </cn>
            <apply>
              <divide/>
              <apply>
                <times/>
                <apply>
                  <plus/>
                  <ci> LiverVascular_DOT_OM85 </ci>
                  <ci> LiverInterstitial_DOT_OM85 </ci>
                </apply>
                <ci> molarMassOM85 </ci>
              </apply>
              <ci> avogadro </ci>
            </apply>
          </apply>
        </math>
      </assignmentRule>
      <assignmentRule variable="amountOM85Lung">
        <math xmlns="http://www.w3.org/1998/Math/MathML">
          <apply>
            <divide/>
            <apply>
              <times/>
              <ci> LungInterstitial_DOT_OM85 </ci>
              <ci> molarMassOM85 </ci>
            </apply>
            <apply>
              <times/>
              <ci> avogadro </ci>
              <ci> bodyWeight </ci>
              <cn type="e-notation"> 1 <sep/> -9 </cn>
            </apply>
          </apply>
        </math>
      </assignmentRule>
      <assignmentRule variable="arterialFraction">
        <math xmlns="http://www.w3.org/1998/Math/MathML">
          <cn> 0.333333333333333 </cn>
        </math>
      </assignmentRule>
      <assignmentRule variable="atCL">
        <math xmlns="http://www.w3.org/1998/Math/MathML">
          <piecewise>
            <piece>
              <ci> atCLRef </ci>
              <apply>
                <eq/>
                <ci> matureRTI </ci>
                <cn> 0 </cn>
              </apply>
            </piece>
            <otherwise>
              <apply>
                <times/>
                <ci> atCLAge </ci>
                <cn> 86400000 </cn>
              </apply>
            </otherwise>
          </piecewise>
        </math>
      </assignmentRule>
      <assignmentRule variable="atCLAge">
        <math xmlns="http://www.w3.org/1998/Math/MathML">
          <apply>
            <times/>
            <cn type="e-notation"> 1.15740740740741 <sep/> -8 </cn>
            <ci> atCLRef </ci>
            <apply>
              <plus/>
              <ci> pVaratCL </ci>
              <apply>
                <divide/>
                <apply>
                  <minus/>
                  <cn> 1 </cn>
                  <ci> pVaratCL </ci>
                </apply>
                <apply>
                  <plus/>
                  <cn> 1 </cn>
                  <apply>
                    <exp/>
                    <apply>
                      <times/>
                      <apply>
                        <minus/>
                        <ci> kMaturation </ci>
                      </apply>
                      <apply>
                        <minus/>
                        <ci> ageIS </ci>
                        <ci> ageInflexion </ci>
                      </apply>
                    </apply>
                  </apply>
                </apply>
              </apply>
            </apply>
          </apply>
        </math>
      </assignmentRule>
      <assignmentRule variable="atCLRef">
        <math xmlns="http://www.w3.org/1998/Math/MathML">
          <cn> 36.455012 </cn>
        </math>
      </assignmentRule>
      <assignmentRule variable="atReg">
        <math xmlns="http://www.w3.org/1998/Math/MathML">
          <cn> 10 </cn>
        </math>
      </assignmentRule>
      <assignmentRule variable="atopy">
        <math xmlns="http://www.w3.org/1998/Math/MathML">
          <cn> 1 </cn>
        </math>
      </assignmentRule>
      <assignmentRule variable="atopyAmplifier">
        <math xmlns="http://www.w3.org/1998/Math/MathML">
          <cn> 1.65 </cn>
        </math>
      </assignmentRule>
      <assignmentRule variable="aucSerumOM85MolarMass">
        <math xmlns="http://www.w3.org/1998/Math/MathML">
          <apply>
            <times/>
            <ci> molarMassOM85 </ci>
            <cn> 1000 </cn>
          </apply>
        </math>
      </assignmentRule>
      <assignmentRule variable="aucTotOM85PPMolarMass">
        <math xmlns="http://www.w3.org/1998/Math/MathML">
          <apply>
            <times/>
            <ci> molarMassOM85 </ci>
            <cn> 1000 </cn>
          </apply>
        </math>
      </assignmentRule>
      <assignmentRule variable="avogadro">
        <math xmlns="http://www.w3.org/1998/Math/MathML">
          <cn type="e-notation"> 6.02214076 <sep/> 23 </cn>
        </math>
      </assignmentRule>
      <assignmentRule variable="b0CHinfluenza">
        <math xmlns="http://www.w3.org/1998/Math/MathML">
          <cn> 0.591 </cn>
        </math>
      </assignmentRule>
      <assignmentRule variable="b0CHrhinovirus">
        <math xmlns="http://www.w3.org/1998/Math/MathML">
          <cn> 1.118 </cn>
        </math>
      </assignmentRule>
      <assignmentRule variable="b0CHrsv">
        <math xmlns="http://www.w3.org/1998/Math/MathML">
          <cn> 0.219 </cn>
        </math>
      </assignmentRule>
      <assignmentRule variable="b0EUinfluenza">
        <math xmlns="http://www.w3.org/1998/Math/MathML">
          <cn> 0.591 </cn>
        </math>
      </assignmentRule>
      <assignmentRule variable="b0EUrhinovirus">
        <math xmlns="http://www.w3.org/1998/Math/MathML">
          <cn> 1.118 </cn>
        </math>
      </assignmentRule>
      <assignmentRule variable="b0EUrsv">
        <math xmlns="http://www.w3.org/1998/Math/MathML">
          <cn> 0.219 </cn>
        </math>
      </assignmentRule>
      <assignmentRule variable="b0USinfluenza">
        <math xmlns="http://www.w3.org/1998/Math/MathML">
          <cn> 0.591 </cn>
        </math>
      </assignmentRule>
      <assignmentRule variable="b0USrhinovirus">
        <math xmlns="http://www.w3.org/1998/Math/MathML">
          <cn> 1.118 </cn>
        </math>
      </assignmentRule>
      <assignmentRule variable="b0USrsv">
        <math xmlns="http://www.w3.org/1998/Math/MathML">
          <cn> 0.219 </cn>
        </math>
      </assignmentRule>
      <assignmentRule variable="b1CHinfluenza">
        <math xmlns="http://www.w3.org/1998/Math/MathML">
          <cn> 0.101 </cn>
        </math>
      </assignmentRule>
      <assignmentRule variable="b1CHrhinovirus">
        <math xmlns="http://www.w3.org/1998/Math/MathML">
          <cn> 0.072 </cn>
        </math>
      </assignmentRule>
      <assignmentRule variable="b1CHrsv">
        <math xmlns="http://www.w3.org/1998/Math/MathML">
          <cn> 0.116 </cn>
        </math>
      </assignmentRule>
      <assignmentRule variable="b1EUinfluenza">
        <math xmlns="http://www.w3.org/1998/Math/MathML">
          <cn> 0.101 </cn>
        </math>
      </assignmentRule>
      <assignmentRule variable="b1EUrhinovirus">
        <math xmlns="http://www.w3.org/1998/Math/MathML">
          <cn> 0.072 </cn>
        </math>
      </assignmentRule>
      <assignmentRule variable="b1EUrsv">
        <math xmlns="http://www.w3.org/1998/Math/MathML">
          <cn> 0.116 </cn>
        </math>
      </assignmentRule>
      <assignmentRule variable="b1USinfluenza">
        <math xmlns="http://www.w3.org/1998/Math/MathML">
          <cn> 0.101 </cn>
        </math>
      </assignmentRule>
      <assignmentRule variable="b1USrhinovirus">
        <math xmlns="http://www.w3.org/1998/Math/MathML">
          <cn> 0.072 </cn>
        </math>
      </assignmentRule>
      <assignmentRule variable="b1USrsv">
        <math xmlns="http://www.w3.org/1998/Math/MathML">
          <cn> 0.116 </cn>
        </math>
      </assignmentRule>
      <assignmentRule variable="bLength">
        <math xmlns="http://www.w3.org/1998/Math/MathML">
          <cn> 0.333333333333333 </cn>
        </math>
      </assignmentRule>
      <assignmentRule variable="bTime">
        <math xmlns="http://www.w3.org/1998/Math/MathML">
          <cn> 0.25 </cn>
        </math>
      </assignmentRule>
      <assignmentRule variable="bToP">
        <math xmlns="http://www.w3.org/1998/Math/MathML">
          <cn> 0.01 </cn>
        </math>
      </assignmentRule>
      <assignmentRule variable="bToPCoeff">
        <math xmlns="http://www.w3.org/1998/Math/MathML">
          <cn> 0.67 </cn>
        </math>
      </assignmentRule>
      <assignmentRule variable="bToPdC">
        <math xmlns="http://www.w3.org/1998/Math/MathML">
          <cn> 0.1 </cn>
        </math>
      </assignmentRule>
      <assignmentRule variable="bVolume">
        <math xmlns="http://www.w3.org/1998/Math/MathML">
          <cn> 1 </cn>
        </math>
      </assignmentRule>
      <assignmentRule variable="basaligAns">
        <math xmlns="http://www.w3.org/1998/Math/MathML">
          <piecewise>
            <piece>
              <ci> basaligAnsAdult </ci>
              <apply>
                <eq/>
                <ci> maturationGALT </ci>
                <cn> 0 </cn>
              </apply>
            </piece>
            <otherwise>
              <apply>
                <times/>
                <ci> coefAgeIgAns </ci>
                <ci> basaligAnsAdult </ci>
              </apply>
            </otherwise>
          </piecewise>
        </math>
      </assignmentRule>
      <assignmentRule variable="basaligAnsAdult">
        <math xmlns="http://www.w3.org/1998/Math/MathML">
          <cn> 0.5 </cn>
        </math>
      </assignmentRule>
      <assignmentRule variable="betaIV">
        <math xmlns="http://www.w3.org/1998/Math/MathML">
          <piecewise>
            <piece>
              <apply>
                <times/>
                <ci> lockdownStrength </ci>
                <ci> ageTrans </ci>
                <ci> b0CHinfluenza </ci>
                <apply>
                  <plus/>
                  <cn> 1 </cn>
                  <apply>
                    <times/>
                    <ci> b1CHinfluenza </ci>
                    <apply>
                      <cos/>
                      <apply>
                        <times/>
                        <apply>
                          <plus/>
                          <apply>
                            <divide/>
                            <apply>
                              <times/>
                              <cn> 0.01721420632104 </cn>
                              <csymbol encoding="text" definitionURL="http://www.sbml.org/sbml/symbols/time">  </csymbol>
                            </apply>
                            <cn> 1 </cn>
                          </apply>
                          <apply>
                            <times/>
                            <cn> 542867.210540316 </cn>
                            <ci> phaseAngle3 </ci>
                          </apply>
                        </apply>
                        <cn type="e-notation"> 1.15740740740741 <sep/> -5 </cn>
                      </apply>
                    </apply>
                  </apply>
                </apply>
              </apply>
              <apply>
                <eq/>
                <ci> location </ci>
                <cn> 0 </cn>
              </apply>
            </piece>
            <otherwise>
              <piecewise>
                <piece>
                  <apply>
                    <times/>
                    <ci> lockdownStrength </ci>
                    <ci> ageTrans </ci>
                    <ci> b0USinfluenza </ci>
                    <apply>
                      <plus/>
                      <cn> 1 </cn>
                      <apply>
                        <times/>
                        <ci> b1USinfluenza </ci>
                        <apply>
                          <cos/>
                          <apply>
                            <times/>
                            <apply>
                              <plus/>
                              <apply>
                                <divide/>
                                <apply>
                                  <times/>
                                  <cn> 0.01721420632104 </cn>
                                  <csymbol encoding="text" definitionURL="http://www.sbml.org/sbml/symbols/time">  </csymbol>
                                </apply>
                                <cn> 1 </cn>
                              </apply>
                              <apply>
                                <times/>
                                <cn> 542867.210540316 </cn>
                                <ci> phaseAngle3 </ci>
                              </apply>
                            </apply>
                            <cn type="e-notation"> 1.15740740740741 <sep/> -5 </cn>
                          </apply>
                        </apply>
                      </apply>
                    </apply>
                  </apply>
                  <apply>
                    <eq/>
                    <ci> location </ci>
                    <cn> 1 </cn>
                  </apply>
                </piece>
                <otherwise>
                  <piecewise>
                    <piece>
                      <apply>
                        <times/>
                        <ci> lockdownStrength </ci>
                        <ci> ageTrans </ci>
                        <ci> b0EUinfluenza </ci>
                        <apply>
                          <plus/>
                          <cn> 1 </cn>
                          <apply>
                            <times/>
                            <ci> b1EUinfluenza </ci>
                            <apply>
                              <cos/>
                              <apply>
                                <times/>
                                <apply>
                                  <plus/>
                                  <apply>
                                    <divide/>
                                    <apply>
                                      <times/>
                                      <cn> 0.01721420632104 </cn>
                                      <csymbol encoding="text" definitionURL="http://www.sbml.org/sbml/symbols/time">  </csymbol>
                                    </apply>
                                    <cn> 1 </cn>
                                  </apply>
                                  <apply>
                                    <times/>
                                    <cn> 542867.210540316 </cn>
                                    <ci> phaseAngle3 </ci>
                                  </apply>
                                </apply>
                                <cn type="e-notation"> 1.15740740740741 <sep/> -5 </cn>
                              </apply>
                            </apply>
                          </apply>
                        </apply>
                      </apply>
                      <apply>
                        <eq/>
                        <ci> location </ci>
                        <cn> 2 </cn>
                      </apply>
                    </piece>
                    <otherwise>
                      <apply>
                        <times/>
                        <infinity/>
                        <cn> 1 </cn>
                      </apply>
                    </otherwise>
                  </piecewise>
                </otherwise>
              </piecewise>
            </otherwise>
          </piecewise>
        </math>
      </assignmentRule>
      <assignmentRule variable="betaRSV">
        <math xmlns="http://www.w3.org/1998/Math/MathML">
          <piecewise>
            <piece>
              <apply>
                <times/>
                <ci> lockdownStrength </ci>
                <ci> ageTrans </ci>
                <ci> b0CHrsv </ci>
                <apply>
                  <plus/>
                  <cn> 1 </cn>
                  <apply>
                    <times/>
                    <ci> b1CHrsv </ci>
                    <apply>
                      <cos/>
                      <apply>
                        <times/>
                        <apply>
                          <plus/>
                          <apply>
                            <divide/>
                            <apply>
                              <times/>
                              <cn> 0.01721420632104 </cn>
                              <csymbol encoding="text" definitionURL="http://www.sbml.org/sbml/symbols/time">  </csymbol>
                            </apply>
                            <cn> 1 </cn>
                          </apply>
                          <apply>
                            <times/>
                            <cn> 542867.210540316 </cn>
                            <ci> phaseAngle </ci>
                          </apply>
                        </apply>
                        <cn type="e-notation"> 1.15740740740741 <sep/> -5 </cn>
                      </apply>
                    </apply>
                  </apply>
                </apply>
              </apply>
              <apply>
                <eq/>
                <ci> location </ci>
                <cn> 0 </cn>
              </apply>
            </piece>
            <otherwise>
              <piecewise>
                <piece>
                  <apply>
                    <times/>
                    <ci> lockdownStrength </ci>
                    <ci> ageTrans </ci>
                    <ci> b0USrsv </ci>
                    <apply>
                      <plus/>
                      <cn> 1 </cn>
                      <apply>
                        <times/>
                        <ci> b1USrsv </ci>
                        <apply>
                          <cos/>
                          <apply>
                            <times/>
                            <apply>
                              <plus/>
                              <apply>
                                <divide/>
                                <apply>
                                  <times/>
                                  <cn> 0.01721420632104 </cn>
                                  <csymbol encoding="text" definitionURL="http://www.sbml.org/sbml/symbols/time">  </csymbol>
                                </apply>
                                <cn> 1 </cn>
                              </apply>
                              <apply>
                                <times/>
                                <cn> 542867.210540316 </cn>
                                <ci> phaseAngle </ci>
                              </apply>
                            </apply>
                            <cn type="e-notation"> 1.15740740740741 <sep/> -5 </cn>
                          </apply>
                        </apply>
                      </apply>
                    </apply>
                  </apply>
                  <apply>
                    <eq/>
                    <ci> location </ci>
                    <cn> 1 </cn>
                  </apply>
                </piece>
                <otherwise>
                  <piecewise>
                    <piece>
                      <apply>
                        <times/>
                        <ci> lockdownStrength </ci>
                        <ci> ageTrans </ci>
                        <ci> b0EUrsv </ci>
                        <apply>
                          <plus/>
                          <cn> 1 </cn>
                          <apply>
                            <times/>
                            <ci> b1EUrsv </ci>
                            <apply>
                              <cos/>
                              <apply>
                                <times/>
                                <apply>
                                  <plus/>
                                  <apply>
                                    <divide/>
                                    <apply>
                                      <times/>
                                      <cn> 0.01721420632104 </cn>
                                      <csymbol encoding="text" definitionURL="http://www.sbml.org/sbml/symbols/time">  </csymbol>
                                    </apply>
                                    <cn> 1 </cn>
                                  </apply>
                                  <apply>
                                    <times/>
                                    <cn> 542867.210540316 </cn>
                                    <ci> phaseAngle </ci>
                                  </apply>
                                </apply>
                                <cn type="e-notation"> 1.15740740740741 <sep/> -5 </cn>
                              </apply>
                            </apply>
                          </apply>
                        </apply>
                      </apply>
                      <apply>
                        <eq/>
                        <ci> location </ci>
                        <cn> 2 </cn>
                      </apply>
                    </piece>
                    <otherwise>
                      <apply>
                        <times/>
                        <infinity/>
                        <cn> 1 </cn>
                      </apply>
                    </otherwise>
                  </piecewise>
                </otherwise>
              </piecewise>
            </otherwise>
          </piecewise>
        </math>
      </assignmentRule>
      <assignmentRule variable="betaRV">
        <math xmlns="http://www.w3.org/1998/Math/MathML">
          <piecewise>
            <piece>
              <apply>
                <times/>
                <ci> lockdownStrength </ci>
                <ci> ageTrans </ci>
                <ci> b0CHrhinovirus </ci>
                <apply>
                  <plus/>
                  <cn> 1 </cn>
                  <apply>
                    <times/>
                    <ci> b1CHrhinovirus </ci>
                    <apply>
                      <cos/>
                      <apply>
                        <times/>
                        <apply>
                          <plus/>
                          <apply>
                            <divide/>
                            <apply>
                              <times/>
                              <cn> 0.0344284126420799 </cn>
                              <csymbol encoding="text" definitionURL="http://www.sbml.org/sbml/symbols/time">  </csymbol>
                            </apply>
                            <cn> 1 </cn>
                          </apply>
                          <apply>
                            <times/>
                            <cn> 1085734.42108063 </cn>
                            <ci> phaseAngle2 </ci>
                          </apply>
                        </apply>
                        <cn type="e-notation"> 1.15740740740741 <sep/> -5 </cn>
                      </apply>
                    </apply>
                  </apply>
                </apply>
              </apply>
              <apply>
                <eq/>
                <ci> location </ci>
                <cn> 0 </cn>
              </apply>
            </piece>
            <otherwise>
              <piecewise>
                <piece>
                  <apply>
                    <times/>
                    <ci> lockdownStrength </ci>
                    <ci> ageTrans </ci>
                    <ci> b0USrhinovirus </ci>
                    <apply>
                      <plus/>
                      <cn> 1 </cn>
                      <apply>
                        <times/>
                        <ci> b1USrhinovirus </ci>
                        <apply>
                          <cos/>
                          <apply>
                            <times/>
                            <apply>
                              <plus/>
                              <apply>
                                <divide/>
                                <apply>
                                  <times/>
                                  <cn> 0.0344284126420799 </cn>
                                  <csymbol encoding="text" definitionURL="http://www.sbml.org/sbml/symbols/time">  </csymbol>
                                </apply>
                                <cn> 1 </cn>
                              </apply>
                              <apply>
                                <times/>
                                <cn> 1085734.42108063 </cn>
                                <ci> phaseAngle2 </ci>
                              </apply>
                            </apply>
                            <cn type="e-notation"> 1.15740740740741 <sep/> -5 </cn>
                          </apply>
                        </apply>
                      </apply>
                    </apply>
                  </apply>
                  <apply>
                    <eq/>
                    <ci> location </ci>
                    <cn> 1 </cn>
                  </apply>
                </piece>
                <otherwise>
                  <piecewise>
                    <piece>
                      <apply>
                        <times/>
                        <ci> lockdownStrength </ci>
                        <ci> ageTrans </ci>
                        <ci> b0EUrhinovirus </ci>
                        <apply>
                          <plus/>
                          <cn> 1 </cn>
                          <apply>
                            <times/>
                            <ci> b1EUrhinovirus </ci>
                            <apply>
                              <cos/>
                              <apply>
                                <times/>
                                <apply>
                                  <plus/>
                                  <apply>
                                    <divide/>
                                    <apply>
                                      <times/>
                                      <cn> 0.0344284126420799 </cn>
                                      <csymbol encoding="text" definitionURL="http://www.sbml.org/sbml/symbols/time">  </csymbol>
                                    </apply>
                                    <cn> 1 </cn>
                                  </apply>
                                  <apply>
                                    <times/>
                                    <cn> 1085734.42108063 </cn>
                                    <ci> phaseAngle2 </ci>
                                  </apply>
                                </apply>
                                <cn type="e-notation"> 1.15740740740741 <sep/> -5 </cn>
                              </apply>
                            </apply>
                          </apply>
                        </apply>
                      </apply>
                      <apply>
                        <eq/>
                        <ci> location </ci>
                        <cn> 2 </cn>
                      </apply>
                    </piece>
                    <otherwise>
                      <apply>
                        <times/>
                        <infinity/>
                        <cn> 1 </cn>
                      </apply>
                    </otherwise>
                  </piecewise>
                </otherwise>
              </piecewise>
            </otherwise>
          </piecewise>
        </math>
      </assignmentRule>
      <assignmentRule variable="bloodFlow">
        <math xmlns="http://www.w3.org/1998/Math/MathML">
          <apply>
            <times/>
            <cn> 1000 </cn>
            <piecewise>
              <piece>
                <ci> bloodFlowHuman </ci>
                <apply>
                  <eq/>
                  <ci> species </ci>
                  <cn> 0 </cn>
                </apply>
              </piece>
              <otherwise>
                <apply>
                  <times/>
                  <piecewise>
                    <piece>
                      <ci> bloodFlowMouse </ci>
                      <apply>
                        <eq/>
                        <ci> species </ci>
                        <cn> 1 </cn>
                      </apply>
                    </piece>
                    <otherwise>
                      <ci> bloodFlowRat </ci>
                    </otherwise>
                  </piecewise>
                  <cn> 0.001 </cn>
                </apply>
              </otherwise>
            </piecewise>
          </apply>
        </math>
      </assignmentRule>
      <assignmentRule variable="bloodFlowAdipose">
        <math xmlns="http://www.w3.org/1998/Math/MathML">
          <apply>
            <times/>
            <cn> 0.001 </cn>
            <ci> bloodFlowRatioAdipose </ci>
            <ci> bloodFlow </ci>
          </apply>
        </math>
      </assignmentRule>
      <assignmentRule variable="bloodFlowBrain">
        <math xmlns="http://www.w3.org/1998/Math/MathML">
          <apply>
            <times/>
            <cn> 0.001 </cn>
            <ci> bloodFlowRatioBrain </ci>
            <ci> bloodFlow </ci>
          </apply>
        </math>
      </assignmentRule>
      <assignmentRule variable="bloodFlowGut">
        <math xmlns="http://www.w3.org/1998/Math/MathML">
          <apply>
            <times/>
            <cn> 0.001 </cn>
            <ci> bloodFlowRatioGut </ci>
            <ci> bloodFlow </ci>
          </apply>
        </math>
      </assignmentRule>
      <assignmentRule variable="bloodFlowHeart">
        <math xmlns="http://www.w3.org/1998/Math/MathML">
          <apply>
            <times/>
            <cn> 0.001 </cn>
            <ci> bloodFlowRatioHeart </ci>
            <ci> bloodFlow </ci>
          </apply>
        </math>
      </assignmentRule>
      <assignmentRule variable="bloodFlowHuman">
        <math xmlns="http://www.w3.org/1998/Math/MathML">
          <piecewise>
            <piece>
              <ci> bloodFlowHumanEuropean </ci>
              <apply>
                <eq/>
                <ci> ethnicity </ci>
                <cn> 0 </cn>
              </apply>
            </piece>
            <otherwise>
              <ci> bloodFlowHumanChinese </ci>
            </otherwise>
          </piecewise>
        </math>
      </assignmentRule>
      <assignmentRule variable="bloodFlowHumanChinese">
        <math xmlns="http://www.w3.org/1998/Math/MathML">
          <apply>
            <times/>
            <cn> 0.0166666666666667 </cn>
            <apply>
              <divide/>
              <ci> bsa </ci>
              <cn> 1 </cn>
            </apply>
            <apply>
              <plus/>
              <cn> 197.444 </cn>
              <apply>
                <times/>
                <cn> 126.667 </cn>
                <apply>
                  <minus/>
                  <apply>
                    <exp/>
                    <apply>
                      <times/>
                      <cn> -0.06 </cn>
                      <ci> ageY18 </ci>
                    </apply>
                  </apply>
                  <apply>
                    <exp/>
                    <apply>
                      <times/>
                      <cn> -0.774 </cn>
                      <ci> ageY18 </ci>
                    </apply>
                  </apply>
                </apply>
              </apply>
            </apply>
            <cn> 1 </cn>
          </apply>
        </math>
      </assignmentRule>
      <assignmentRule variable="bloodFlowHumanEuropean">
        <math xmlns="http://www.w3.org/1998/Math/MathML">
          <apply>
            <times/>
            <piecewise>
              <piece>
                <apply>
                  <plus/>
                  <cn> 0.176 </cn>
                  <apply>
                    <divide/>
                    <apply>
                      <times/>
                      <cn> 1.39 </cn>
                      <apply>
                        <ln/>
                        <apply>
                          <plus/>
                          <apply>
                            <times/>
                            <cn> 0.157 </cn>
                            <ci> ageY </ci>
                          </apply>
                          <cn> 1.04 </cn>
                        </apply>
                      </apply>
                    </apply>
                    <apply>
                      <plus/>
                      <ci> ageY </ci>
                      <cn> 1.04 </cn>
                    </apply>
                  </apply>
                </apply>
                <apply>
                  <eq/>
                  <ci> male </ci>
                  <cn> 1 </cn>
                </apply>
              </piece>
              <otherwise>
                <apply>
                  <plus/>
                  <cn> 0.205 </cn>
                  <apply>
                    <divide/>
                    <apply>
                      <times/>
                      <cn> 0.542 </cn>
                      <apply>
                        <ln/>
                        <apply>
                          <plus/>
                          <apply>
                            <times/>
                            <cn> 0.341 </cn>
                            <ci> ageY </ci>
                          </apply>
                          <cn> 1.04 </cn>
                        </apply>
                      </apply>
                    </apply>
                    <apply>
                      <plus/>
                      <ci> ageY </ci>
                      <cn> 1.04 </cn>
                    </apply>
                  </apply>
                </apply>
              </otherwise>
            </piecewise>
            <cn> 1 </cn>
            <apply>
              <power/>
              <ci> bodyWeight </ci>
              <cn> 0.75 </cn>
            </apply>
          </apply>
        </math>
      </assignmentRule>
      <assignmentRule variable="bloodFlowKidney">
        <math xmlns="http://www.w3.org/1998/Math/MathML">
          <apply>
            <times/>
            <cn> 0.001 </cn>
            <ci> bloodFlowRatioKidney </ci>
            <ci> bloodFlow </ci>
          </apply>
        </math>
      </assignmentRule>
      <assignmentRule variable="bloodFlowLiver">
        <math xmlns="http://www.w3.org/1998/Math/MathML">
          <apply>
            <times/>
            <cn> 0.001 </cn>
            <ci> bloodFlowRatioLiver </ci>
            <ci> bloodFlow </ci>
          </apply>
        </math>
      </assignmentRule>
      <assignmentRule variable="bloodFlowLung">
        <math xmlns="http://www.w3.org/1998/Math/MathML">
          <apply>
            <times/>
            <cn> 0.001 </cn>
            <ci> bloodFlowRatioLung </ci>
            <ci> bloodFlow </ci>
          </apply>
        </math>
      </assignmentRule>
      <assignmentRule variable="bloodFlowMouse">
        <math xmlns="http://www.w3.org/1998/Math/MathML">
          <cn> 13.98 </cn>
        </math>
      </assignmentRule>
      <assignmentRule variable="bloodFlowMuscle">
        <math xmlns="http://www.w3.org/1998/Math/MathML">
          <apply>
            <times/>
            <cn> 0.001 </cn>
            <ci> bloodFlowRatioMuscle </ci>
            <ci> bloodFlow </ci>
          </apply>
        </math>
      </assignmentRule>
      <assignmentRule variable="bloodFlowOther">
        <math xmlns="http://www.w3.org/1998/Math/MathML">
          <apply>
            <times/>
            <cn> 0.001 </cn>
            <ci> bloodFlowRatioOther </ci>
            <ci> bloodFlow </ci>
          </apply>
        </math>
      </assignmentRule>
      <assignmentRule variable="bloodFlowRat">
        <math xmlns="http://www.w3.org/1998/Math/MathML">
          <cn> 110.4 </cn>
        </math>
      </assignmentRule>
      <assignmentRule variable="bloodFlowRatioAdipose">
        <math xmlns="http://www.w3.org/1998/Math/MathML">
          <piecewise>
            <piece>
              <ci> bloodFlowRatioAdiposeHuman </ci>
              <apply>
                <eq/>
                <ci> species </ci>
                <cn> 0 </cn>
              </apply>
            </piece>
            <otherwise>
              <piecewise>
                <piece>
                  <ci> bloodFlowRatioAdiposeMouse </ci>
                  <apply>
                    <eq/>
                    <ci> species </ci>
                    <cn> 1 </cn>
                  </apply>
                </piece>
                <otherwise>
                  <ci> bloodFlowRatioAdiposeRat </ci>
                </otherwise>
              </piecewise>
            </otherwise>
          </piecewise>
        </math>
      </assignmentRule>
      <assignmentRule variable="bloodFlowRatioAdiposeHuman">
        <math xmlns="http://www.w3.org/1998/Math/MathML">
          <piecewise>
            <piece>
              <cn> 0.0455 </cn>
              <apply>
                <eq/>
                <ci> male </ci>
                <cn> 1 </cn>
              </apply>
            </piece>
            <otherwise>
              <piecewise>
                <piece>
                  <apply>
                    <plus/>
                    <cn> 0.0421 </cn>
                    <apply>
                      <times/>
                      <cn> 0.0379 </cn>
                      <ci> ageY </ci>
                    </apply>
                  </apply>
                  <apply>
                    <leq/>
                    <ci> ageY </ci>
                    <cn> 0.5 </cn>
                  </apply>
                </piece>
                <otherwise>
                  <apply>
                    <plus/>
                    <apply>
                      <times/>
                      <cn> 0.00285 </cn>
                      <apply>
                        <plus/>
                        <ci> ageY </ci>
                        <cn> 0.859 </cn>
                      </apply>
                    </apply>
                    <cn> 0.0285 </cn>
                    <apply>
                      <divide/>
                      <cn> 0.039 </cn>
                      <apply>
                        <plus/>
                        <ci> ageY </ci>
                        <cn> 0.859 </cn>
                      </apply>
                    </apply>
                  </apply>
                </otherwise>
              </piecewise>
            </otherwise>
          </piecewise>
        </math>
      </assignmentRule>
      <assignmentRule variable="bloodFlowRatioAdiposeMouse">
        <math xmlns="http://www.w3.org/1998/Math/MathML">
          <cn> 0.07 </cn>
        </math>
      </assignmentRule>
      <assignmentRule variable="bloodFlowRatioAdiposeRat">
        <math xmlns="http://www.w3.org/1998/Math/MathML">
          <cn> 0.07 </cn>
        </math>
      </assignmentRule>
      <assignmentRule variable="bloodFlowRatioBrain">
        <math xmlns="http://www.w3.org/1998/Math/MathML">
          <piecewise>
            <piece>
              <ci> bloodFlowRatioBrainHuman </ci>
              <apply>
                <eq/>
                <ci> species </ci>
                <cn> 0 </cn>
              </apply>
            </piece>
            <otherwise>
              <piecewise>
                <piece>
                  <ci> bloodFlowRatioBrainMouse </ci>
                  <apply>
                    <eq/>
                    <ci> species </ci>
                    <cn> 1 </cn>
                  </apply>
                </piece>
                <otherwise>
                  <ci> bloodFlowRatioBrainRat </ci>
                </otherwise>
              </piecewise>
            </otherwise>
          </piecewise>
        </math>
      </assignmentRule>
      <assignmentRule variable="bloodFlowRatioBrainHuman">
        <math xmlns="http://www.w3.org/1998/Math/MathML">
          <piecewise>
            <piece>
              <apply>
                <plus/>
                <cn> 0.31 </cn>
                <apply>
                  <times/>
                  <cn> 0.162 </cn>
                  <ci> ageY </ci>
                </apply>
              </apply>
              <apply>
                <leq/>
                <ci> ageY </ci>
                <cn> 0.5 </cn>
              </apply>
            </piece>
            <otherwise>
              <apply>
                <plus/>
                <cn> 0.391 </cn>
                <apply>
                  <divide/>
                  <cn> -0.294 </cn>
                  <apply>
                    <plus/>
                    <cn> 1 </cn>
                    <apply>
                      <power/>
                      <apply>
                        <divide/>
                        <cn> 9.47 </cn>
                        <ci> ageY </ci>
                      </apply>
                      <cn> 3.95 </cn>
                    </apply>
                  </apply>
                </apply>
              </apply>
            </otherwise>
          </piecewise>
        </math>
      </assignmentRule>
      <assignmentRule variable="bloodFlowRatioBrainMouse">
        <math xmlns="http://www.w3.org/1998/Math/MathML">
          <cn> 0.033 </cn>
        </math>
      </assignmentRule>
      <assignmentRule variable="bloodFlowRatioBrainRat">
        <math xmlns="http://www.w3.org/1998/Math/MathML">
          <cn> 0.02 </cn>
        </math>
      </assignmentRule>
      <assignmentRule variable="bloodFlowRatioGut">
        <math xmlns="http://www.w3.org/1998/Math/MathML">
          <piecewise>
            <piece>
              <ci> bloodFlowRatioGutHuman </ci>
              <apply>
                <eq/>
                <ci> species </ci>
                <cn> 0 </cn>
              </apply>
            </piece>
            <otherwise>
              <piecewise>
                <piece>
                  <ci> bloodFlowRatioGutMouse </ci>
                  <apply>
                    <eq/>
                    <ci> species </ci>
                    <cn> 1 </cn>
                  </apply>
                </piece>
                <otherwise>
                  <ci> bloodFlowRatioGutRat </ci>
                </otherwise>
              </piecewise>
            </otherwise>
          </piecewise>
        </math>
      </assignmentRule>
      <assignmentRule variable="bloodFlowRatioGutHuman">
        <math xmlns="http://www.w3.org/1998/Math/MathML">
          <piecewise>
            <piece>
              <piecewise>
                <piece>
                  <apply>
                    <plus/>
                    <cn> 0.203 </cn>
                    <apply>
                      <times/>
                      <cn> -0.146 </cn>
                      <ci> ageY </ci>
                    </apply>
                  </apply>
                  <apply>
                    <eq/>
                    <ci> male </ci>
                    <cn> 1 </cn>
                  </apply>
                </piece>
                <otherwise>
                  <apply>
                    <plus/>
                    <cn> 0.207 </cn>
                    <apply>
                      <times/>
                      <cn> -0.14 </cn>
                      <ci> ageY </ci>
                    </apply>
                  </apply>
                </otherwise>
              </piecewise>
              <apply>
                <leq/>
                <ci> ageY </ci>
                <cn> 0.5 </cn>
              </apply>
            </piece>
            <otherwise>
              <piecewise>
                <piece>
                  <apply>
                    <plus/>
                    <cn> 0.128 </cn>
                    <apply>
                      <times/>
                      <cn> 0.00532 </cn>
                      <ci> ageY </ci>
                    </apply>
                    <apply>
                      <times/>
                      <cn> -0.000218 </cn>
                      <apply>
                        <power/>
                        <ci> ageY </ci>
                        <cn> 2 </cn>
                      </apply>
                    </apply>
                  </apply>
                  <apply>
                    <eq/>
                    <ci> male </ci>
                    <cn> 1 </cn>
                  </apply>
                </piece>
                <otherwise>
                  <apply>
                    <plus/>
                    <cn> 0.135 </cn>
                    <apply>
                      <times/>
                      <cn> 0.00461 </cn>
                      <ci> ageY </ci>
                    </apply>
                    <apply>
                      <times/>
                      <cn> -0.000152 </cn>
                      <apply>
                        <power/>
                        <ci> ageY </ci>
                        <cn> 2 </cn>
                      </apply>
                    </apply>
                  </apply>
                </otherwise>
              </piecewise>
            </otherwise>
          </piecewise>
        </math>
      </assignmentRule>
      <assignmentRule variable="bloodFlowRatioGutMouse">
        <math xmlns="http://www.w3.org/1998/Math/MathML">
          <cn> 0.097 </cn>
        </math>
      </assignmentRule>
      <assignmentRule variable="bloodFlowRatioGutRat">
        <math xmlns="http://www.w3.org/1998/Math/MathML">
          <cn> 0.109 </cn>
        </math>
      </assignmentRule>
      <assignmentRule variable="bloodFlowRatioHeart">
        <math xmlns="http://www.w3.org/1998/Math/MathML">
          <piecewise>
            <piece>
              <ci> bloodFlowRatioHeartHuman </ci>
              <apply>
                <eq/>
                <ci> species </ci>
                <cn> 0 </cn>
              </apply>
            </piece>
            <otherwise>
              <piecewise>
                <piece>
                  <ci> bloodFlowRatioHeartMouse </ci>
                  <apply>
                    <eq/>
                    <ci> species </ci>
                    <cn> 1 </cn>
                  </apply>
                </piece>
                <otherwise>
                  <ci> bloodFlowRatioHeartRat </ci>
                </otherwise>
              </piecewise>
            </otherwise>
          </piecewise>
        </math>
      </assignmentRule>
      <assignmentRule variable="bloodFlowRatioHeartHuman">
        <math xmlns="http://www.w3.org/1998/Math/MathML">
          <piecewise>
            <piece>
              <apply>
                <plus/>
                <cn> 0.0241 </cn>
                <apply>
                  <times/>
                  <cn> 0.000703 </cn>
                  <ci> ageY </ci>
                </apply>
              </apply>
              <apply>
                <eq/>
                <ci> male </ci>
                <cn> 1 </cn>
              </apply>
            </piece>
            <otherwise>
              <apply>
                <plus/>
                <cn> 0.0355 </cn>
                <apply>
                  <times/>
                  <cn> 0.00068 </cn>
                  <ci> ageY </ci>
                </apply>
              </apply>
            </otherwise>
          </piecewise>
        </math>
      </assignmentRule>
      <assignmentRule variable="bloodFlowRatioHeartMouse">
        <math xmlns="http://www.w3.org/1998/Math/MathML">
          <cn> 0.066 </cn>
        </math>
      </assignmentRule>
      <assignmentRule variable="bloodFlowRatioHeartRat">
        <math xmlns="http://www.w3.org/1998/Math/MathML">
          <cn> 0.051 </cn>
        </math>
      </assignmentRule>
      <assignmentRule variable="bloodFlowRatioKidney">
        <math xmlns="http://www.w3.org/1998/Math/MathML">
          <piecewise>
            <piece>
              <ci> bloodFlowRatioKidneyHuman </ci>
              <apply>
                <eq/>
                <ci> species </ci>
                <cn> 0 </cn>
              </apply>
            </piece>
            <otherwise>
              <piecewise>
                <piece>
                  <ci> bloodFlowRatioKidneyMouse </ci>
                  <apply>
                    <eq/>
                    <ci> species </ci>
                    <cn> 1 </cn>
                  </apply>
                </piece>
                <otherwise>
                  <ci> bloodFlowRatioKidneyRat </ci>
                </otherwise>
              </piecewise>
            </otherwise>
          </piecewise>
        </math>
      </assignmentRule>
      <assignmentRule variable="bloodFlowRatioKidneyHuman">
        <math xmlns="http://www.w3.org/1998/Math/MathML">
          <piecewise>
            <piece>
              <apply>
                <plus/>
                <cn> 0.0882 </cn>
                <apply>
                  <times/>
                  <cn> 0.0134 </cn>
                  <ci> ageY </ci>
                </apply>
                <apply>
                  <times/>
                  <cn> -0.000434 </cn>
                  <apply>
                    <power/>
                    <ci> ageY </ci>
                    <cn> 2 </cn>
                  </apply>
                </apply>
              </apply>
              <apply>
                <eq/>
                <ci> male </ci>
                <cn> 1 </cn>
              </apply>
            </piece>
            <otherwise>
              <apply>
                <plus/>
                <cn> 0.0817 </cn>
                <apply>
                  <times/>
                  <cn> 0.00471 </cn>
                  <ci> ageY </ci>
                </apply>
              </apply>
            </otherwise>
          </piecewise>
        </math>
      </assignmentRule>
      <assignmentRule variable="bloodFlowRatioKidneyMouse">
        <math xmlns="http://www.w3.org/1998/Math/MathML">
          <cn> 0.091 </cn>
        </math>
      </assignmentRule>
      <assignmentRule variable="bloodFlowRatioKidneyRat">
        <math xmlns="http://www.w3.org/1998/Math/MathML">
          <cn> 0.141 </cn>
        </math>
      </assignmentRule>
      <assignmentRule variable="bloodFlowRatioLiver">
        <math xmlns="http://www.w3.org/1998/Math/MathML">
          <piecewise>
            <piece>
              <ci> bloodFlowRatioLiverHuman </ci>
              <apply>
                <eq/>
                <ci> species </ci>
                <cn> 0 </cn>
              </apply>
            </piece>
            <otherwise>
              <piecewise>
                <piece>
                  <ci> bloodFlowRatioLiverMouse </ci>
                  <apply>
                    <eq/>
                    <ci> species </ci>
                    <cn> 1 </cn>
                  </apply>
                </piece>
                <otherwise>
                  <ci> bloodFlowRatioLiverRat </ci>
                </otherwise>
              </piecewise>
            </otherwise>
          </piecewise>
        </math>
      </assignmentRule>
      <assignmentRule variable="bloodFlowRatioLiverHuman">
        <math xmlns="http://www.w3.org/1998/Math/MathML">
          <apply>
            <plus/>
            <cn> 0.0665 </cn>
            <apply>
              <exp/>
              <apply>
                <minus/>
                <apply>
                  <times/>
                  <cn> -0.93 </cn>
                  <ci> ageY </ci>
                </apply>
                <cn> 2.84 </cn>
              </apply>
            </apply>
          </apply>
        </math>
      </assignmentRule>
      <assignmentRule variable="bloodFlowRatioLiverMouse">
        <math xmlns="http://www.w3.org/1998/Math/MathML">
          <cn> 0.02 </cn>
        </math>
      </assignmentRule>
      <assignmentRule variable="bloodFlowRatioLiverRat">
        <math xmlns="http://www.w3.org/1998/Math/MathML">
          <cn> 0.021 </cn>
        </math>
      </assignmentRule>
      <assignmentRule variable="bloodFlowRatioLung">
        <math xmlns="http://www.w3.org/1998/Math/MathML">
          <cn> 1 </cn>
        </math>
      </assignmentRule>
      <assignmentRule variable="bloodFlowRatioMuscle">
        <math xmlns="http://www.w3.org/1998/Math/MathML">
          <piecewise>
            <piece>
              <ci> bloodFlowRatioMuscleHuman </ci>
              <apply>
                <eq/>
                <ci> species </ci>
                <cn> 0 </cn>
              </apply>
            </piece>
            <otherwise>
              <piecewise>
                <piece>
                  <ci> bloodFlowRatioMuscleMouse </ci>
                  <apply>
                    <eq/>
                    <ci> species </ci>
                    <cn> 1 </cn>
                  </apply>
                </piece>
                <otherwise>
                  <ci> bloodFlowRatioMuscleRat </ci>
                </otherwise>
              </piecewise>
            </otherwise>
          </piecewise>
        </math>
      </assignmentRule>
      <assignmentRule variable="bloodFlowRatioMuscleHuman">
        <math xmlns="http://www.w3.org/1998/Math/MathML">
          <piecewise>
            <piece>
              <piecewise>
                <piece>
                  <apply>
                    <plus/>
                    <cn> 0.0538 </cn>
                    <apply>
                      <times/>
                      <cn> -0.0319 </cn>
                      <ci> ageY </ci>
                    </apply>
                  </apply>
                  <apply>
                    <eq/>
                    <ci> male </ci>
                    <cn> 1 </cn>
                  </apply>
                </piece>
                <otherwise>
                  <apply>
                    <plus/>
                    <cn> 0.0567 </cn>
                    <apply>
                      <times/>
                      <cn> -0.0282 </cn>
                      <ci> ageY </ci>
                    </apply>
                  </apply>
                </otherwise>
              </piecewise>
              <apply>
                <leq/>
                <ci> ageY </ci>
                <cn> 0.5 </cn>
              </apply>
            </piece>
            <otherwise>
              <piecewise>
                <piece>
                  <apply>
                    <plus/>
                    <cn> 0.0329 </cn>
                    <apply>
                      <times/>
                      <cn> 0.0101 </cn>
                      <ci> ageY </ci>
                    </apply>
                    <apply>
                      <times/>
                      <cn> -0.000157 </cn>
                      <apply>
                        <power/>
                        <ci> ageY </ci>
                        <cn> 2 </cn>
                      </apply>
                    </apply>
                  </apply>
                  <apply>
                    <eq/>
                    <ci> male </ci>
                    <cn> 1 </cn>
                  </apply>
                </piece>
                <otherwise>
                  <apply>
                    <plus/>
                    <cn> 0.037 </cn>
                    <apply>
                      <times/>
                      <cn> 0.0114 </cn>
                      <ci> ageY </ci>
                    </apply>
                    <apply>
                      <times/>
                      <cn> -0.000359 </cn>
                      <apply>
                        <power/>
                        <ci> ageY </ci>
                        <cn> 2 </cn>
                      </apply>
                    </apply>
                  </apply>
                </otherwise>
              </piecewise>
            </otherwise>
          </piecewise>
        </math>
      </assignmentRule>
      <assignmentRule variable="bloodFlowRatioMuscleMouse">
        <math xmlns="http://www.w3.org/1998/Math/MathML">
          <cn> 0.159 </cn>
        </math>
      </assignmentRule>
      <assignmentRule variable="bloodFlowRatioMuscleRat">
        <math xmlns="http://www.w3.org/1998/Math/MathML">
          <cn> 0.278 </cn>
        </math>
      </assignmentRule>
      <assignmentRule variable="bloodFlowRatioOther">
        <math xmlns="http://www.w3.org/1998/Math/MathML">
          <apply>
            <minus/>
            <cn> 1 </cn>
            <apply>
              <plus/>
              <ci> bloodFlowRatioLiver </ci>
              <ci> bloodFlowRatioSpleen </ci>
              <ci> bloodFlowRatioGut </ci>
              <ci> bloodFlowRatioSkin </ci>
              <ci> bloodFlowRatioHeart </ci>
              <ci> bloodFlowRatioKidney </ci>
              <ci> bloodFlowRatioMuscle </ci>
              <ci> bloodFlowRatioAdipose </ci>
              <ci> bloodFlowRatioBrain </ci>
            </apply>
          </apply>
        </math>
      </assignmentRule>
      <assignmentRule variable="bloodFlowRatioSkin">
        <math xmlns="http://www.w3.org/1998/Math/MathML">
          <piecewise>
            <piece>
              <ci> bloodFlowRatioSkinHuman </ci>
              <apply>
                <eq/>
                <ci> species </ci>
                <cn> 0 </cn>
              </apply>
            </piece>
            <otherwise>
              <piecewise>
                <piece>
                  <ci> bloodFlowRatioSkinMouse </ci>
                  <apply>
                    <eq/>
                    <ci> species </ci>
                    <cn> 1 </cn>
                  </apply>
                </piece>
                <otherwise>
                  <ci> bloodFlowRatioSkinRat </ci>
                </otherwise>
              </piecewise>
            </otherwise>
          </piecewise>
        </math>
      </assignmentRule>
      <assignmentRule variable="bloodFlowRatioSkinHuman">
        <math xmlns="http://www.w3.org/1998/Math/MathML">
          <piecewise>
            <piece>
              <piecewise>
                <piece>
                  <apply>
                    <plus/>
                    <cn> 0.0469 </cn>
                    <apply>
                      <times/>
                      <cn> -0.0262 </cn>
                      <ci> ageY </ci>
                    </apply>
                  </apply>
                  <apply>
                    <eq/>
                    <ci> male </ci>
                    <cn> 1 </cn>
                  </apply>
                </piece>
                <otherwise>
                  <apply>
                    <plus/>
                    <cn> 0.0465 </cn>
                    <apply>
                      <times/>
                      <cn> -0.0241 </cn>
                      <ci> ageY </ci>
                    </apply>
                  </apply>
                </otherwise>
              </piecewise>
              <apply>
                <leq/>
                <ci> ageY </ci>
                <cn> 0.5 </cn>
              </apply>
            </piece>
            <otherwise>
              <piecewise>
                <piece>
                  <apply>
                    <plus/>
                    <cn> 0.0345 </cn>
                    <apply>
                      <times/>
                      <cn> -0.00154 </cn>
                      <ci> ageY </ci>
                    </apply>
                    <apply>
                      <times/>
                      <cn> 0.000136 </cn>
                      <apply>
                        <power/>
                        <ci> ageY </ci>
                        <cn> 2 </cn>
                      </apply>
                    </apply>
                  </apply>
                  <apply>
                    <eq/>
                    <ci> male </ci>
                    <cn> 1 </cn>
                  </apply>
                </piece>
                <otherwise>
                  <apply>
                    <plus/>
                    <cn> 0.0349 </cn>
                    <apply>
                      <times/>
                      <cn> -0.000881 </cn>
                      <ci> ageY </ci>
                    </apply>
                    <apply>
                      <times/>
                      <cn type="e-notation"> 7.77 <sep/> -5 </cn>
                      <apply>
                        <power/>
                        <ci> ageY </ci>
                        <cn> 2 </cn>
                      </apply>
                    </apply>
                  </apply>
                </otherwise>
              </piecewise>
            </otherwise>
          </piecewise>
        </math>
      </assignmentRule>
      <assignmentRule variable="bloodFlowRatioSkinMouse">
        <math xmlns="http://www.w3.org/1998/Math/MathML">
          <cn> 0.058 </cn>
        </math>
      </assignmentRule>
      <assignmentRule variable="bloodFlowRatioSkinRat">
        <math xmlns="http://www.w3.org/1998/Math/MathML">
          <cn> 0.058 </cn>
        </math>
      </assignmentRule>
      <assignmentRule variable="bloodFlowRatioSpleen">
        <math xmlns="http://www.w3.org/1998/Math/MathML">
          <piecewise>
            <piece>
              <ci> bloodFlowRatioSpleenHuman </ci>
              <apply>
                <eq/>
                <ci> species </ci>
                <cn> 0 </cn>
              </apply>
            </piece>
            <otherwise>
              <piecewise>
                <piece>
                  <ci> bloodFlowRatioSpleenMouse </ci>
                  <apply>
                    <eq/>
                    <ci> species </ci>
                    <cn> 1 </cn>
                  </apply>
                </piece>
                <otherwise>
                  <ci> bloodFlowRatioSpleenRat </ci>
                </otherwise>
              </piecewise>
            </otherwise>
          </piecewise>
        </math>
      </assignmentRule>
      <assignmentRule variable="bloodFlowRatioSpleenHuman">
        <math xmlns="http://www.w3.org/1998/Math/MathML">
          <cn> 0.0444 </cn>
        </math>
      </assignmentRule>
      <assignmentRule variable="bloodFlowRatioSpleenMouse">
        <math xmlns="http://www.w3.org/1998/Math/MathML">
          <cn> 0.044 </cn>
        </math>
      </assignmentRule>
      <assignmentRule variable="bloodFlowRatioSpleenRat">
        <math xmlns="http://www.w3.org/1998/Math/MathML">
          <cn> 0.044 </cn>
        </math>
      </assignmentRule>
      <assignmentRule variable="bloodFlowSkin">
        <math xmlns="http://www.w3.org/1998/Math/MathML">
          <apply>
            <times/>
            <cn> 0.001 </cn>
            <ci> bloodFlowRatioSkin </ci>
            <ci> bloodFlow </ci>
          </apply>
        </math>
      </assignmentRule>
      <assignmentRule variable="bloodFlowSmallIntestine">
        <math xmlns="http://www.w3.org/1998/Math/MathML">
          <apply>
            <times/>
            <apply>
              <divide/>
              <ci> SmallIntestineWeight </ci>
              <apply>
                <times/>
                <ci> gutMassRatio </ci>
                <ci> bodyWeight </ci>
              </apply>
            </apply>
            <ci> bloodFlowGut </ci>
          </apply>
        </math>
      </assignmentRule>
      <assignmentRule variable="bloodFlowSpleen">
        <math xmlns="http://www.w3.org/1998/Math/MathML">
          <apply>
            <times/>
            <cn> 0.001 </cn>
            <ci> bloodFlowRatioSpleen </ci>
            <ci> bloodFlow </ci>
          </apply>
        </math>
      </assignmentRule>
      <assignmentRule variable="bloodVolume">
        <math xmlns="http://www.w3.org/1998/Math/MathML">
          <apply>
            <times/>
            <cn> 0.001 </cn>
            <apply>
              <minus/>
              <apply>
                <times/>
                <ci> bloodVolumeRatio </ci>
                <ci> bodyWeight </ci>
              </apply>
              <apply>
                <times/>
                <apply>
                  <plus/>
                  <ci> sumVascularCompartmentsWithoutOther </ci>
                  <ci> OtherVascular </ci>
                </apply>
                <cn> 1000 </cn>
              </apply>
            </apply>
          </apply>
        </math>
      </assignmentRule>
      <assignmentRule variable="bloodVolumeRatio">
        <math xmlns="http://www.w3.org/1998/Math/MathML">
          <piecewise>
            <piece>
              <ci> bloodVolumeRatioHuman </ci>
              <apply>
                <eq/>
                <ci> species </ci>
                <cn> 0 </cn>
              </apply>
            </piece>
            <otherwise>
              <piecewise>
                <piece>
                  <ci> bloodVolumeRatioMouse </ci>
                  <apply>
                    <eq/>
                    <ci> species </ci>
                    <cn> 1 </cn>
                  </apply>
                </piece>
                <otherwise>
                  <ci> bloodVolumeRatioRat </ci>
                </otherwise>
              </piecewise>
            </otherwise>
          </piecewise>
        </math>
      </assignmentRule>
      <assignmentRule variable="bloodVolumeRatioHuman">
        <math xmlns="http://www.w3.org/1998/Math/MathML">
          <apply>
            <times/>
            <piecewise>
              <piece>
                <apply>
[truncated: 1,236,161 more chars]
