# Supplementary material for: Modeling the disruption of respiratory disease clinical trials by non-pharmaceutical COVID-19 interventions
Source: Nat Commun. 2022 Apr 13;13:1980. doi: 10.1038/s41467-022-29534-8 (PMC9008035; doi:10.1038/s41467-022-29534-8)
Supplement: Supplementary file 4 — Source Data [file 41467_2022_29534_MOESM4_ESM.zip › SupplementaryFile/analysis/data/Covid_LRTI_more.csv]

6	0.000971
13	0.00145
20	0.001346
27	0.001114
34	0.000988
41	0.000977
48	0.000936
55	0.0009
62	0.000852
69	0.000876
76	0.000823
83	0.000725
90	0.000463
97	0.000398
104	0.000344
111	0.000294
118	0.000238
125	0.000231
132	0.000219
139	0.000172
146	0.000181
153	0.000166
160	0.000119
167	0.000149
174	0.000151
181	0.000139
188	0.000133
195	0.000152
202	0.000134
209	0.000132
216	0.000139
223	0.000138
230	0.000151
237	0.000145
244	0.00015
251	0.000169
258	0.000147
265	0.000203
272	0.000251
279	0.000303
