# Supplementary material for: Modeling the disruption of respiratory disease clinical trials by non-pharmaceutical COVID-19 interventions
Source: Nat Commun. 2022 Apr 13;13:1980. doi: 10.1038/s41467-022-29534-8 (PMC9008035; doi:10.1038/s41467-022-29534-8)
Supplement: Supplementary file 4 — Source Data [file 41467_2022_29534_MOESM4_ESM.zip › SupplementaryFile/analysis/data/5yearAverage_URTI.csv]

4.34954795597484	0.002857865008513
14.6595518867925	0.002788629968313
24.5932783018868	0.002915916946598
34.5270047169811	0.002923408153703
42.6545990566038	0.002731155451102
50.3306603773585	0.002537106732651
59.8128537735849	0.002478120455027
69.7465801886793	0.00252169472574
79.2287735849057	0.002388666001592
86.4533018867924	0.00221051915087
91.8716981132076	0.002021473399439
97.7416273584905	0.001835653240473
105.869221698113	0.001676906239794
115.802948113208	0.001639654448025
125.736674528302	0.001621887510604
133.033018867925	0.001730651067527
139.207547169811	0.001691348063555
141.991863207548	0.00154391632196
147.066037735849	0.00120801266137
153.801886792452	0.001405567279047
160.95625	0.001345743143998
170.889976415094	0.00134890438347
180.823702830189	0.001359282235664
190.757429245283	0.001303988912091
200.691155660377	0.001190962686744
210.624882075472	0.001108246234829
220.558608490566	0.001039963008357
230.49233490566	0.000984669684783
238	0.000865131578947
243.051886792452	0.001013297542205
248.553655660377	0.001157130519009
253.520518867925	0.001327373687496
257.132783018868	0.00150608470486
262.099646226415	0.001687101245196
269.324174528302	0.001869377234664
278.35483490566	0.001978276979675
288.288561320754	0.001984324864236
298.222287735849	0.001925423234302
307.704481132075	0.002029821068696
315.38054245283	0.002177344939807
321.250471698113	0.002378421134777
328.926533018868	0.002545457352095
338.860259433962	0.00266624937893
350.264150943396	0.002871524329692
353.309316037736	0.002469274431005
355.115448113208	0.002229191568944
356.018514150944	0.00203671338772
