# Supplementary material for: Modeling the disruption of respiratory disease clinical trials by non-pharmaceutical COVID-19 interventions
Source: Nat Commun. 2022 Apr 13;13:1980. doi: 10.1038/s41467-022-29534-8 (PMC9008035; doi:10.1038/s41467-022-29534-8)
Supplement: Supplementary file 4 — Source Data [file 41467_2022_29534_MOESM4_ESM.zip › SupplementaryFile/data/fig3f.csv]

Absent	Medium	Mild	Strong
0.32	4	0.54	436
