# Supplementary material for: Modeling the disruption of respiratory disease clinical trials by non-pharmaceutical COVID-19 interventions
Source: Nat Commun. 2022 Apr 13;13:1980. doi: 10.1038/s41467-022-29534-8 (PMC9008035; doi:10.1038/s41467-022-29534-8)
Supplement: Supplementary file 4 — Source Data [file 41467_2022_29534_MOESM4_ESM.zip › SupplementaryFile/source/arsene_et_al_modelSource.xlsx]

## Sheet: Overall
functionDefinitions	0
unitDefinitions	51
compartmentTypes	0
specieTypes	0
compartments	44
species	162
parameters	1462
initialAssignments	158
rules	1400
constraints	0
reactions	299
events	235

## Sheet: Initial Assignments
Number	ID	Assignment math
InitialAssignment 1	AdiposeInterstitial_DOT_OM85	6.02214076e17 * (0 / molarMassOM85)
InitialAssignment 2	AdiposeVascular_DOT_OM85	6.02214076e17 * (0 / molarMassOM85)
InitialAssignment 3	Arterial_DOT_OM85	6.02214076e17 * (0 / molarMassOM85)
InitialAssignment 4	BrainInterstitial_DOT_OM85	6.02214076e17 * (0 / molarMassOM85)
InitialAssignment 5	BrainVascular_DOT_OM85	6.02214076e17 * (0 / molarMassOM85)
InitialAssignment 6	Colon_DOT_OM85	6.02214076e17 * (0 / molarMassOM85)
InitialAssignment 7	Colon_DOT_OM85excreted	6.02214076e17 * (0 / molarMassOM85)
InitialAssignment 8	Duodenum_DOT_OM85	602214076000000 * (0 / molarMassOM85)
InitialAssignment 9	GutInterstitial_DOT_OM85	6.02214076e17 * (0 / molarMassOM85)
InitialAssignment 10	GutVascular_DOT_OM85	6.02214076e17 * (0 / molarMassOM85)
InitialAssignment 11	HeartInterstitial_DOT_OM85	6.02214076e17 * (0 / molarMassOM85)
InitialAssignment 12	HeartVascular_DOT_OM85	6.02214076e17 * (0 / molarMassOM85)
InitialAssignment 13	Ileum1_DOT_OM85	602214076000000 * (0 / molarMassOM85)
InitialAssignment 14	Ileum2_DOT_OM85	602214076000000 * (0 / molarMassOM85)
InitialAssignment 15	Ileum3_DOT_OM85	602214076000000 * (0 / molarMassOM85)
InitialAssignment 16	Ileum4_DOT_OM85	602214076000000 * (0 / molarMassOM85)
InitialAssignment 17	Jejunum1_DOT_OM85	602214076000000 * (0 / molarMassOM85)
InitialAssignment 18	Jejunum2_DOT_OM85	602214076000000 * (0 / molarMassOM85)
InitialAssignment 19	KidneyInterstitial_DOT_OM85	6.02214076e17 * (0 / molarMassOM85)
InitialAssignment 20	KidneyVascular_DOT_OM85	6.02214076e17 * (0 / molarMassOM85)
InitialAssignment 21	LiverInterstitial_DOT_OM85	6.02214076e17 * (0 / molarMassOM85)
InitialAssignment 22	LiverVascular_DOT_OM85	6.02214076e17 * (0 / molarMassOM85)
InitialAssignment 23	LungInterstitial_DOT_OM85	6.02214076e17 * (0 / molarMassOM85)
InitialAssignment 24	LungVascular_DOT_OM85	6.02214076e17 * (0 / molarMassOM85)
InitialAssignment 25	MuscleInterstitial_DOT_OM85	6.02214076e17 * (0 / molarMassOM85)
InitialAssignment 26	MuscleVascular_DOT_OM85	6.02214076e17 * (0 / molarMassOM85)
InitialAssignment 27	OtherInterstitial_DOT_OM85	6.02214076e17 * (0 / molarMassOM85)
InitialAssignment 28	OtherVascular_DOT_OM85	6.02214076e17 * (0 / molarMassOM85)
InitialAssignment 29	PP_DOT_OM85	602214076000000 * (0 / molarMassOM85)
InitialAssignment 30	PPDuodenum_DOT_OM85	602214076000 * (0 / molarMassOM85)
InitialAssignment 31	PPIleum1_DOT_OM85	602214076000 * (0 / molarMassOM85)
InitialAssignment 32	PPIleum2_DOT_OM85	602214076000 * (0 / molarMassOM85)
InitialAssignment 33	PPIleum3_DOT_OM85	602214076000 * (0 / molarMassOM85)
InitialAssignment 34	PPIleum4_DOT_OM85	602214076000 * (0 / molarMassOM85)
InitialAssignment 35	PPJejunum1_DOT_OM85	602214076000 * (0 / molarMassOM85)
InitialAssignment 36	PPJejunum2_DOT_OM85	602214076000 * (0 / molarMassOM85)
InitialAssignment 37	RTT_DOT_hEC	totEC / RTT * volumeAirways
InitialAssignment 38	RTT_DOT_ig	6.02214076e15 * (0 / molarMassigA)
InitialAssignment 39	RTT_DOT_igAns	6.02214076e15 * (basaligAns * volumeAirways / molarMassigA)
InitialAssignment 40	ST_DOT_igAns	6.02214076e15 * (0 / molarMassigA)
InitialAssignment 41	SkinInterstitial_DOT_OM85	6.02214076e17 * (0 / molarMassOM85)
InitialAssignment 42	SkinVascular_DOT_OM85	6.02214076e17 * (0 / molarMassOM85)
InitialAssignment 43	SpleenInterstitial_DOT_OM85	6.02214076e17 * (0 / molarMassOM85)
InitialAssignment 44	SpleenVascular_DOT_OM85	6.02214076e17 * (0 / molarMassOM85)
InitialAssignment 45	Stomach_DOT_OM85	602214076000000 * (0 / molarMassOM85)
InitialAssignment 46	Venous_DOT_OM85	6.02214076e17 * (0 / molarMassOM85)
InitialAssignment 47	Venous_DOT_OM85metabolized	6.02214076e17 * (0 / molarMassOM85)
InitialAssignment 48	actAndDecaybLAPPDuodenum__filter	piecewise(1, gt(booleanCombo, 0.5), 0)
InitialAssignment 49	actAndDecaybLAPPIleum1__filter	piecewise(1, gt(booleanCombo, 0.5), 0)
InitialAssignment 50	actAndDecaybLAPPIleum2__filter	piecewise(1, gt(booleanCombo, 0.5), 0)
InitialAssignment 51	actAndDecaybLAPPIleum3__filter	piecewise(1, gt(booleanCombo, 0.5), 0)
InitialAssignment 52	actAndDecaybLAPPIleum4__filter	piecewise(1, gt(booleanCombo, 0.5), 0)
InitialAssignment 53	actAndDecaybLAPPJejunum1__filter	piecewise(1, gt(booleanCombo, 0.5), 0)
InitialAssignment 54	actAndDecaybLAPPJejunum2__filter	piecewise(1, gt(booleanCombo, 0.5), 0)
InitialAssignment 55	actAndDecaybLAPP__filter	piecewise(1, eq(booleanCombo, 0), 0)
InitialAssignment 56	actAndDecaydCPPDuodenum__filter	piecewise(1, gt(booleanCombo, 0.5), 0)
InitialAssignment 57	actAndDecaydCPPIleum1__filter	piecewise(1, gt(booleanCombo, 0.5), 0)
InitialAssignment 58	actAndDecaydCPPIleum2__filter	piecewise(1, gt(booleanCombo, 0.5), 0)
InitialAssignment 59	actAndDecaydCPPIleum3__filter	piecewise(1, gt(booleanCombo, 0.5), 0)
InitialAssignment 60	actAndDecaydCPPIleum4__filter	piecewise(1, gt(booleanCombo, 0.5), 0)
InitialAssignment 61	actAndDecaydCPPJejunum1__filter	piecewise(1, gt(booleanCombo, 0.5), 0)
InitialAssignment 62	actAndDecaydCPPJejunum2__filter	piecewise(1, gt(booleanCombo, 0.5), 0)
InitialAssignment 63	actAndDecaydCPP__filter	piecewise(1, eq(booleanCombo, 0), 0)
InitialAssignment 64	actAndDecayiMLpPPDuodenum__filter	piecewise(1, and(lt(saturationiMLp, 0.5), gt(booleanCombo, 0.5)), 0)
InitialAssignment 65	actAndDecayiMLpPPIleum1__filter	piecewise(1, and(lt(saturationiMLp, 0.5), gt(booleanCombo, 0.5)), 0)
InitialAssignment 66	actAndDecayiMLpPPIleum2__filter	piecewise(1, and(lt(saturationiMLp, 0.5), gt(booleanCombo, 0.5)), 0)
InitialAssignment 67	actAndDecayiMLpPPIleum3__filter	piecewise(1, and(lt(saturationiMLp, 0.5), gt(booleanCombo, 0.5)), 0)
InitialAssignment 68	actAndDecayiMLpPPIleum4__filter	piecewise(1, and(lt(saturationiMLp, 0.5), gt(booleanCombo, 0.5)), 0)
InitialAssignment 69	actAndDecayiMLpPPJejunum1__filter	piecewise(1, and(lt(saturationiMLp, 0.5), gt(booleanCombo, 0.5)), 0)
InitialAssignment 70	actAndDecayiMLpPPJejunum2__filter	piecewise(1, and(lt(saturationiMLp, 0.5), gt(booleanCombo, 0.5)), 0)
InitialAssignment 71	actAndDecayiMLpPP__filter	piecewise(1, and(lt(saturationiMLp, 0.5), eq(booleanCombo, 0)), 0)
InitialAssignment 72	actAndDecayiMLpSatPPDuodenum__filter	piecewise(1, and(gt(saturationiMLp, 0.5), gt(booleanCombo, 0.5)), 0)
InitialAssignment 73	actAndDecayiMLpSatPPIleum1__filter	piecewise(1, and(gt(saturationiMLp, 0.5), gt(booleanCombo, 0.5)), 0)
InitialAssignment 74	actAndDecayiMLpSatPPIleum2__filter	piecewise(1, and(gt(saturationiMLp, 0.5), gt(booleanCombo, 0.5)), 0)
InitialAssignment 75	actAndDecayiMLpSatPPIleum3__filter	piecewise(1, and(gt(saturationiMLp, 0.5), gt(booleanCombo, 0.5)), 0)
InitialAssignment 76	actAndDecayiMLpSatPPIleum4__filter	piecewise(1, and(gt(saturationiMLp, 0.5), gt(booleanCombo, 0.5)), 0)
InitialAssignment 77	actAndDecayiMLpSatPPJejunum1__filter	piecewise(1, and(gt(saturationiMLp, 0.5), gt(booleanCombo, 0.5)), 0)
InitialAssignment 78	actAndDecayiMLpSatPPJejunum2__filter	piecewise(1, and(gt(saturationiMLp, 0.5), gt(booleanCombo, 0.5)), 0)
InitialAssignment 79	actAndDecayiMLpSatPP__filter	piecewise(1, and(gt(saturationiMLp, 0.5), eq(booleanCombo, 0)), 0)
InitialAssignment 80	actAndDecaytRegPPDuodenum__filter	piecewise(1, gt(booleanCombo, 0.5), 0)
InitialAssignment 81	actAndDecaytRegPPIleum1__filter	piecewise(1, gt(booleanCombo, 0.5), 0)
InitialAssignment 82	actAndDecaytRegPPIleum2__filter	piecewise(1, gt(booleanCombo, 0.5), 0)
InitialAssignment 83	actAndDecaytRegPPIleum3__filter	piecewise(1, gt(booleanCombo, 0.5), 0)
InitialAssignment 84	actAndDecaytRegPPIleum4__filter	piecewise(1, gt(booleanCombo, 0.5), 0)
InitialAssignment 85	actAndDecaytRegPPJejunum1__filter	piecewise(1, gt(booleanCombo, 0.5), 0)
InitialAssignment 86	actAndDecaytRegPPJejunum2__filter	piecewise(1, gt(booleanCombo, 0.5), 0)
InitialAssignment 87	actAndDecaytRegPP__filter	piecewise(1, eq(booleanCombo, 0), 0)
InitialAssignment 88	actTCLIsolation__filter	piecewise(1, lt(booleanCombo, 2), 0)
InitialAssignment 89	actTCL__filter	piecewise(1, geq(booleanCombo, 2), 0)
InitialAssignment 90	decRTTbPAns__filter	piecewise(1, lt(booleanCombo, 2.5), 0)
InitialAssignment 91	decRTTiML__filter	piecewise(1, lt(booleanCombo, 2.5), 0)
InitialAssignment 92	decRTTtReg__filter	piecewise(1, lt(booleanCombo, 2.5), 0)
InitialAssignment 93	decbPAnsPPDuodenum__filter	piecewise(1, gt(booleanCombo, 0.5), 0)
InitialAssignment 94	decbPAnsPPIleum1__filter	piecewise(1, gt(booleanCombo, 0.5), 0)
InitialAssignment 95	decbPAnsPPIleum2__filter	piecewise(1, gt(booleanCombo, 0.5), 0)
InitialAssignment 96	decbPAnsPPIleum3__filter	piecewise(1, gt(booleanCombo, 0.5), 0)
InitialAssignment 97	decbPAnsPPIleum4__filter	piecewise(1, gt(booleanCombo, 0.5), 0)
InitialAssignment 98	decbPAnsPPJejunum1__filter	piecewise(1, gt(booleanCombo, 0.5), 0)
InitialAssignment 99	decbPAnsPPJejunum2__filter	piecewise(1, gt(booleanCombo, 0.5), 0)
InitialAssignment 100	decbPAnsPP__filter	piecewise(1, eq(booleanCombo, 0), 0)
InitialAssignment 101	diffbLATobPAnsPPDuodenum__filter	piecewise(1, gt(booleanCombo, 0.5), 0)
InitialAssignment 102	diffbLATobPAnsPPIleum1__filter	piecewise(1, gt(booleanCombo, 0.5), 0)
InitialAssignment 103	diffbLATobPAnsPPIleum2__filter	piecewise(1, gt(booleanCombo, 0.5), 0)
InitialAssignment 104	diffbLATobPAnsPPIleum3__filter	piecewise(1, gt(booleanCombo, 0.5), 0)
InitialAssignment 105	diffbLATobPAnsPPIleum4__filter	piecewise(1, gt(booleanCombo, 0.5), 0)
InitialAssignment 106	diffbLATobPAnsPPJejunum1__filter	piecewise(1, gt(booleanCombo, 0.5), 0)
InitialAssignment 107	diffbLATobPAnsPPJejunum2__filter	piecewise(1, gt(booleanCombo, 0.5), 0)
InitialAssignment 108	diffbLATobPAnsPP__filter	piecewise(1, eq(booleanCombo, 0), 0)
InitialAssignment 109	diffbLATobPAnsdCPPDuodenum__filter	piecewise(1, gt(booleanCombo, 0.5), 0)
InitialAssignment 110	diffbLATobPAnsdCPPIleum1__filter	piecewise(1, gt(booleanCombo, 0.5), 0)
InitialAssignment 111	diffbLATobPAnsdCPPIleum2__filter	piecewise(1, gt(booleanCombo, 0.5), 0)
InitialAssignment 112	diffbLATobPAnsdCPPIleum3__filter	piecewise(1, gt(booleanCombo, 0.5), 0)
InitialAssignment 113	diffbLATobPAnsdCPPIleum4__filter	piecewise(1, gt(booleanCombo, 0.5), 0)
InitialAssignment 114	diffbLATobPAnsdCPPJejunum1__filter	piecewise(1, gt(booleanCombo, 0.5), 0)
InitialAssignment 115	diffbLATobPAnsdCPPJejunum2__filter	piecewise(1, gt(booleanCombo, 0.5), 0)
InitialAssignment 116	diffbLATobPAnsdCPP__filter	piecewise(1, eq(booleanCombo, 0), 0)
InitialAssignment 117	diffiMLpToiMLPPDuodenum__filter	piecewise(1, gt(booleanCombo, 0.5), 0)
InitialAssignment 118	diffiMLpToiMLPPIleum1__filter	piecewise(1, gt(booleanCombo, 0.5), 0)
InitialAssignment 119	diffiMLpToiMLPPIleum2__filter	piecewise(1, gt(booleanCombo, 0.5), 0)
InitialAssignment 120	diffiMLpToiMLPPIleum3__filter	piecewise(1, gt(booleanCombo, 0.5), 0)
InitialAssignment 121	diffiMLpToiMLPPIleum4__filter	piecewise(1, gt(booleanCombo, 0.5), 0)
InitialAssignment 122	diffiMLpToiMLPPJejunum1__filter	piecewise(1, gt(booleanCombo, 0.5), 0)
InitialAssignment 123	diffiMLpToiMLPPJejunum2__filter	piecewise(1, gt(booleanCombo, 0.5), 0)
InitialAssignment 124	diffiMLpToiMLPP__filter	piecewise(1, eq(booleanCombo, 0), 0)
InitialAssignment 125	dummyOM85__filter	piecewise(1, eq(booleanCombo, 0), 0)
InitialAssignment 126	imStatus	imStatusMean
InitialAssignment 127	infiltrationbPAnsToGut__filter	piecewise(1, gt(booleanCombo, 0.5), 0)
InitialAssignment 128	infiltrationbPAnsToLung__filter	piecewise(1, gt(booleanCombo, 0.5), 0)
InitialAssignment 129	infiltrationbPAnsToST__filter	piecewise(1, and(gt(booleanCombo, 0.5), gt(booleanADContext, 0.5)), 0)
InitialAssignment 130	infiltrationiMLToGut__filter	piecewise(1, gt(booleanCombo, 0.5), 0)
InitialAssignment 131	infiltrationiMLToLung__filter	piecewise(1, gt(booleanCombo, 0.5), 0)
InitialAssignment 132	infiltrationiMLToST__filter	piecewise(1, and(gt(booleanCombo, 0.5), gt(booleanADContext, 0.5)), 0)
InitialAssignment 133	infiltrationtRegToGut__filter	piecewise(1, gt(booleanCombo, 0.5), 0)
InitialAssignment 134	infiltrationtRegToLung__filter	piecewise(1, gt(booleanCombo, 0.5), 0)
InitialAssignment 135	infiltrationtRegToST__filter	piecewise(1, and(gt(booleanCombo, 0.5), gt(booleanADContext, 0.5)), 0)
InitialAssignment 136	migPPtoVbPAns__filter	piecewise(1, eq(booleanCombo, 0), 0)
InitialAssignment 137	migPPtoViML__filter	piecewise(1, eq(booleanCombo, 0), 0)
InitialAssignment 138	migPPtoVtReg__filter	piecewise(1, eq(booleanCombo, 0), 0)
InitialAssignment 139	migVtoGbPAns__filter	piecewise(1, eq(booleanCombo, 0), 0)
InitialAssignment 140	migVtoGiML__filter	piecewise(1, eq(booleanCombo, 0), 0)
InitialAssignment 141	migVtoGtReg__filter	piecewise(1, eq(booleanCombo, 0), 0)
InitialAssignment 142	migVtoRbPAns__filter	piecewise(1, eq(booleanCombo, 0), 0)
InitialAssignment 143	migVtoRiML__filter	piecewise(1, eq(booleanCombo, 0), 0)
InitialAssignment 144	migVtoRtReg__filter	piecewise(1, eq(booleanCombo, 0), 0)
InitialAssignment 145	migVtoSTbPAns__filter	piecewise(1, and(eq(booleanCombo, 0), gt(booleanADContext, 0.5)), 0)
InitialAssignment 146	migVtoSTiML__filter	piecewise(1, and(eq(booleanCombo, 0), gt(booleanADContext, 0.5)), 0)
InitialAssignment 147	migVtoSTtReg__filter	piecewise(1, and(eq(booleanCombo, 0), gt(booleanADContext, 0.5)), 0)
InitialAssignment 148	popdensComp_DOT_iPop	iPopRSVInit
InitialAssignment 149	popdensComp_DOT_iPopIV	iPopIVInit
InitialAssignment 150	popdensComp_DOT_iPopRV	iPopRVInit
InitialAssignment 151	popdensComp_DOT_rPop	rPopRSVInit
InitialAssignment 152	popdensComp_DOT_rPopIV	rPopIVInit
InitialAssignment 153	popdensComp_DOT_rPopRV	rPopRVInit
InitialAssignment 154	popdensComp_DOT_sPop	sPopRSVInit
InitialAssignment 155	popdensComp_DOT_sPopIV	sPopIVInit
InitialAssignment 156	popdensComp_DOT_sPopRV	sPopRVInit
InitialAssignment 157	prodAndDecayigAns__filter	piecewise(1, lt(booleanCombo, 2.5), 0)
InitialAssignment 158	prodIgAnsSkin__filter	piecewise(1, gt(booleanADContext, 0.5), 0)

## Sheet: Unit Definitions
Number	ID	Units
UnitDefinition 1	Perday	(86400 second)^-1
UnitDefinition 2	Perhour	(3600 second)^-1
UnitDefinition 3	Permillimeter	(0.001 metre)^-1
UnitDefinition 4	Peryear	(3.15569e+07 second)^-1
UnitDefinition 5	centimeter	(0.01 metre)^1
UnitDefinition 6	centimeterSquare	(0.01 metre)^2
UnitDefinition 7	day	(86400 second)^1
UnitDefinition 8	gramPercentimeterCube	(1 gram)^1, (0.01 metre)^-3
UnitDefinition 9	gramPermole	(1 gram)^1, (1 avogadro)^-1
UnitDefinition 10	hour	(3600 second)^1
UnitDefinition 11	kilogramPermeterSquare	(1000 gram)^1, (1 metre)^-2
UnitDefinition 12	kilogramPermole	(1000 gram)^1, (1 avogadro)^-1
UnitDefinition 13	kilosubstance__countPerdayPermilliliter	(86400 second)^-1, (0.001 litre)^-1, (1.66054e-21 avogadro)^1
UnitDefinition 14	kilosubstance__countPermilliliter	(0.001 litre)^-1, (1.66054e-21 avogadro)^1
UnitDefinition 15	kilosubstance__countPermilliliterPermillisecond	(0.001 litre)^-1, (0.001 second)^-1, (1.66054e-21 avogadro)^1
UnitDefinition 16	literPerminute	(1 litre)^1, (60 second)^-1
UnitDefinition 17	megasubstance__countPerday	(86400 second)^-1, (1.66054e-18 avogadro)^1
UnitDefinition 18	megasubstance__countPermilliliter	(0.001 litre)^-1, (1.66054e-18 avogadro)^1
UnitDefinition 19	meterSquare	(1 metre)^2
UnitDefinition 20	microgram	(1e-06 gram)^1
UnitDefinition 21	microgramPerkilogram	(1000 gram)^-1, (1e-06 gram)^1
UnitDefinition 22	microgramPermilliliter	(1e-06 gram)^1, (0.001 litre)^-1
UnitDefinition 23	microgramhour	(1e-06 gram)^1, (3600 second)^1
UnitDefinition 24	microgramhourPermilliliter	(1e-06 gram)^1, (3600 second)^1, (0.001 litre)^-1
UnitDefinition 25	microliterPerdayPergigasubstance__count	(86400 second)^-1, (1e-06 litre)^1, (1.66054e-15 avogadro)^-1
UnitDefinition 26	microliterPermilligramPerminute	(0.001 gram)^-1, (1e-06 litre)^1, (60 second)^-1
UnitDefinition 27	microliterPerminute	(1e-06 litre)^1, (60 second)^-1
UnitDefinition 28	milligram	(0.001 gram)^1
UnitDefinition 29	milligramPerdeciliter	(0.001 gram)^1, (0.1 litre)^-1
UnitDefinition 30	milligramPergram	(1 gram)^-1, (0.001 gram)^1
UnitDefinition 31	milliliter	(0.001 litre)^1
UnitDefinition 32	milliliterPerdayPerkilosubstance__count	(86400 second)^-1, (0.001 litre)^1, (1.66054e-21 avogadro)^-1
UnitDefinition 33	milliliterPerkilogram	(1000 gram)^-1, (0.001 litre)^1
UnitDefinition 34	milliliterPerminute	(0.001 litre)^1, (60 second)^-1
UnitDefinition 35	millimeter	(0.001 metre)^1
UnitDefinition 36	millimeterCubePersubstance__count	(0.001 metre)^3, (1.66054e-24 avogadro)^-1
UnitDefinition 37	millimeterSquare	(0.001 metre)^2
UnitDefinition 38	millimeterSquarePersubstance__count	(0.001 metre)^2, (1.66054e-24 avogadro)^-1
UnitDefinition 39	millimeterSquarePeryear	(0.001 metre)^2, (3.15569e+07 second)^-1
UnitDefinition 40	molePermilliliter	(0.001 litre)^-1, (1 avogadro)^1
UnitDefinition 41	nanoliterPermilligramPerminute	(0.001 gram)^-1, (1e-09 litre)^1, (60 second)^-1
UnitDefinition 42	nanometerPerhour	(3600 second)^-1, (1e-09 metre)^1
UnitDefinition 43	nanometerPersecond	(1e-09 metre)^1, (1 second)^-1
UnitDefinition 44	substance__count	(1.66054e-24 avogadro)^1
UnitDefinition 45	substance__countPercentimeterSquare	(0.01 metre)^-2, (1.66054e-24 avogadro)^1
UnitDefinition 46	substance__countPerdayPermicroliter	(86400 second)^-1, (1e-06 litre)^-1, (1.66054e-24 avogadro)^1
UnitDefinition 47	substance__countPermicroliter	(1e-06 litre)^-1, (1.66054e-24 avogadro)^1
UnitDefinition 48	substance__countPermilliliter	(0.001 litre)^-1, (1.66054e-24 avogadro)^1
UnitDefinition 49	substance__countPermole	(1 avogadro)^-1, (1.66054e-24 avogadro)^1
UnitDefinition 50	substance__countPersecond	(1 second)^-1, (1.66054e-24 avogadro)^1
UnitDefinition 51	year	(3.15569e+07 second)^1

## Sheet: Compartments
Number	ID	Spatial Dimensions	Size	Notice that when size==nan, size is set by assignment rule
CompartmentDefinition 1	Venous	3	nan
CompartmentDefinition 2	Jejunum2	3	nan
CompartmentDefinition 3	PPJejunum2	3	nan
CompartmentDefinition 4	AdiposeInterstitial	3	nan
CompartmentDefinition 5	HeartVascular	3	nan
CompartmentDefinition 6	SkinVascular	3	nan
CompartmentDefinition 7	popdensComp	3	nan
CompartmentDefinition 8	LungInterstitial	3	nan
CompartmentDefinition 9	PP	3	nan
CompartmentDefinition 10	GutVascular	3	nan
CompartmentDefinition 11	SpleenInterstitial	3	nan
CompartmentDefinition 12	BrainVascular	3	nan
CompartmentDefinition 13	MuscleInterstitial	3	nan
CompartmentDefinition 14	LiverInterstitial	3	nan
CompartmentDefinition 15	KidneyInterstitial	3	nan
CompartmentDefinition 16	LiverVascular	3	nan
CompartmentDefinition 17	PPDuodenum	3	nan
CompartmentDefinition 18	KidneyVascular	3	nan
CompartmentDefinition 19	Duodenum	3	nan
CompartmentDefinition 20	Ileum1	3	nan
CompartmentDefinition 21	Colon	3	nan
CompartmentDefinition 22	PPIleum1	3	nan
CompartmentDefinition 23	SpleenVascular	3	nan
CompartmentDefinition 24	Arterial	3	nan
CompartmentDefinition 25	MuscleVascular	3	nan
CompartmentDefinition 26	BrainInterstitial	3	nan
CompartmentDefinition 27	Ileum4	3	nan
CompartmentDefinition 28	GutInterstitial	3	nan
CompartmentDefinition 29	PPIleum4	3	nan
CompartmentDefinition 30	Jejunum1	3	nan
CompartmentDefinition 31	ST	3	nan
CompartmentDefinition 32	PPJejunum1	3	nan
CompartmentDefinition 33	Stomach	3	nan
CompartmentDefinition 34	Ileum2	3	nan
CompartmentDefinition 35	PPIleum2	3	nan
CompartmentDefinition 36	RTT	3	nan
CompartmentDefinition 37	LungVascular	3	nan
CompartmentDefinition 38	SkinInterstitial	3	nan
CompartmentDefinition 39	HeartInterstitial	3	nan
CompartmentDefinition 40	AdiposeVascular	3	nan
CompartmentDefinition 41	Ileum3	3	nan
CompartmentDefinition 42	PPIleum3	3	nan
CompartmentDefinition 43	OtherInterstitial	3	nan
CompartmentDefinition 44	OtherVascular	3	nan

## Sheet: Species
Number	ID	Compartment	Units
Species 1	PPJejunum2_DOT_bPAns	PPJejunum2	mole
Species 2	PPIleum2_DOT_iML	PPIleum2	mole
Species 3	Colon_DOT_OM85excreted	Colon	mole
Species 4	PPIleum2_DOT_iMLp	PPIleum2	mole
Species 5	Venous_DOT_bPAns	Venous	mole
Species 6	popdensComp_DOT_sPopRV	popdensComp	mole
Species 7	RTT_DOT_iML	RTT	mole
Species 8	LiverInterstitial_DOT_OM85	LiverInterstitial	mole
Species 9	KidneyInterstitial_DOT_OM85	KidneyInterstitial	mole
Species 10	RTT_DOT_virus	RTT	mole
Species 11	PPDuodenum_DOT_iMLp	PPDuodenum	mole
Species 12	OtherVascular_DOT_iML	OtherVascular	mole
Species 13	HeartVascular_DOT_bPAns	HeartVascular	mole
Species 14	PPIleum1_DOT_iMLp	PPIleum1	mole
Species 15	BrainVascular_DOT_OM85	BrainVascular	mole
Species 16	GutInterstitial_DOT_iML	GutInterstitial	mole
Species 17	GutVascular_DOT_OM85	GutVascular	mole
Species 18	PPIleum4_DOT_iML	PPIleum4	mole
Species 19	RTT_DOT_ig	RTT	mole
Species 20	PPIleum4_DOT_iMLp	PPIleum4	mole
Species 21	SkinVascular_DOT_bPAns	SkinVascular	mole
Species 22	RTT_DOT_hEC	RTT	mole
Species 23	MuscleVascular_DOT_iML	MuscleVascular	mole
Species 24	AdiposeVascular_DOT_tReg	AdiposeVascular	mole
Species 25	LungInterstitial_DOT_bPAns	LungInterstitial	mole
Species 26	Arterial_DOT_iML	Arterial	mole
Species 27	SpleenVascular_DOT_iML	SpleenVascular	mole
Species 28	SpleenInterstitial_DOT_OM85	SpleenInterstitial	mole
Species 29	MuscleInterstitial_DOT_OM85	MuscleInterstitial	mole
Species 30	HeartVascular_DOT_tReg	HeartVascular	mole
Species 31	Ileum4_DOT_OM85	Ileum4	mole
Species 32	PPJejunum2_DOT_bLA	PPJejunum2	mole
Species 33	PPIleum3_DOT_iML	PPIleum3	mole
Species 34	GutInterstitial_DOT_OM85	GutInterstitial	mole
Species 35	PPIleum4_DOT_OM85	PPIleum4	mole
Species 36	BrainInterstitial_DOT_OM85	BrainInterstitial	mole
Species 37	Arterial_DOT_OM85	Arterial	mole
Species 38	SpleenVascular_DOT_OM85	SpleenVascular	mole
Species 39	PPIleum4_DOT_dC	PPIleum4	mole
Species 40	MuscleVascular_DOT_OM85	MuscleVascular	mole
Species 41	PPIleum1_DOT_dC	PPIleum1	mole
Species 42	RTT_DOT_tReg	RTT	mole
Species 43	PPIleum1_DOT_OM85	PPIleum1	mole
Species 44	PPDuodenum_DOT_OM85	PPDuodenum	mole
Species 45	LiverVascular_DOT_OM85	LiverVascular	mole
Species 46	PPDuodenum_DOT_bLA	PPDuodenum	mole
Species 47	PPDuodenum_DOT_dC	PPDuodenum	mole
Species 48	PP_DOT_bPAns	PP	mole
Species 49	KidneyVascular_DOT_OM85	KidneyVascular	mole
Species 50	Duodenum_DOT_OM85	Duodenum	mole
Species 51	PPIleum2_DOT_tReg	PPIleum2	mole
Species 52	PPIleum1_DOT_bLA	PPIleum1	mole
Species 53	Colon_DOT_OM85	Colon	mole
Species 54	Ileum1_DOT_OM85	Ileum1	mole
Species 55	ST_DOT_igAns	ST	mole
Species 56	PPIleum2_DOT_OM85	PPIleum2	mole
Species 57	GutVascular_DOT_bPAns	GutVascular	mole
Species 58	Venous_DOT_OM85metabolized	Venous	mole
Species 59	PPIleum2_DOT_dC	PPIleum2	mole
Species 60	SkinInterstitial_DOT_iML	SkinInterstitial	mole
Species 61	PPIleum1_DOT_tReg	PPIleum1	mole
Species 62	PPDuodenum_DOT_tReg	PPDuodenum	mole
Species 63	LiverVascular_DOT_tReg	LiverVascular	mole
Species 64	RTT_DOT_iEC	RTT	mole
Species 65	BrainVascular_DOT_bPAns	BrainVascular	mole
Species 66	KidneyVascular_DOT_tReg	KidneyVascular	mole
Species 67	Ileum2_DOT_OM85	Ileum2	mole
Species 68	LungVascular_DOT_iML	LungVascular	mole
Species 69	PPJejunum1_DOT_dC	PPJejunum1	mole
Species 70	PPJejunum1_DOT_bLA	PPJejunum1	mole
Species 71	Stomach_DOT_OM85	Stomach	mole
Species 72	PPJejunum2_DOT_tReg	PPJejunum2	mole
Species 73	RTT_DOT_proInfCyt	RTT	mole
Species 74	PP_DOT_iML	PP	mole
Species 75	PP_DOT_iMLp	PP	mole
Species 76	Jejunum1_DOT_OM85	Jejunum1	mole
Species 77	Venous_DOT_tReg	Venous	mole
Species 78	PPJejunum1_DOT_OM85	PPJejunum1	mole
Species 79	AdiposeVascular_DOT_OM85	AdiposeVascular	mole
Species 80	LiverVascular_DOT_bPAns	LiverVascular	mole
Species 81	BrainVascular_DOT_tReg	BrainVascular	mole
Species 82	PPDuodenum_DOT_bPAns	PPDuodenum	mole
Species 83	PPJejunum1_DOT_iML	PPJejunum1	mole
Species 84	popdensComp_DOT_rPop	popdensComp	mole
Species 85	GutVascular_DOT_tReg	GutVascular	mole
Species 86	PP_DOT_bLA	PP	mole
Species 87	PPIleum1_DOT_bPAns	PPIleum1	mole
Species 88	HeartInterstitial_DOT_OM85	HeartInterstitial	mole
Species 89	KidneyVascular_DOT_bPAns	KidneyVascular	mole
Species 90	ST_DOT_iML	ST	mole
Species 91	SkinVascular_DOT_iML	SkinVascular	mole
Species 92	SkinInterstitial_DOT_OM85	SkinInterstitial	mole
Species 93	LungVascular_DOT_OM85	LungVascular	mole
Species 94	LungInterstitial_DOT_iML	LungInterstitial	mole
Species 95	GutInterstitial_DOT_bPAns	GutInterstitial	mole
Species 96	PPIleum4_DOT_bPAns	PPIleum4	mole
Species 97	MuscleVascular_DOT_bPAns	MuscleVascular	mole
Species 98	Arterial_DOT_bPAns	Arterial	mole
Species 99	SpleenVascular_DOT_bPAns	SpleenVascular	mole
Species 100	popdensComp_DOT_sPopIV	popdensComp	mole
Species 101	ST_DOT_bPAns	ST	mole
Species 102	PPJejunum1_DOT_bPAns	PPJejunum1	mole
Species 103	KidneyVascular_DOT_iML	KidneyVascular	mole
Species 104	OtherInterstitial_DOT_OM85	OtherInterstitial	mole
Species 105	SkinInterstitial_DOT_tReg	SkinInterstitial	mole
Species 106	LiverVascular_DOT_iML	LiverVascular	mole
Species 107	PPDuodenum_DOT_iML	PPDuodenum	mole
Species 108	PPIleum1_DOT_iML	PPIleum1	mole
Species 109	LungVascular_DOT_tReg	LungVascular	mole
Species 110	RTT_DOT_tCL	RTT	mole
Species 111	PPIleum2_DOT_bPAns	PPIleum2	mole
Species 112	PPIleum3_DOT_OM85	PPIleum3	mole
Species 113	RTT_DOT_bPAns	RTT	mole
Species 114	PP_DOT_tReg	PP	mole
Species 115	popdensComp_DOT_iPop	popdensComp	mole
Species 116	Venous_DOT_iML	Venous	mole
Species 117	PPIleum3_DOT_bLA	PPIleum3	mole
Species 118	PPIleum3_DOT_dC	PPIleum3	mole
Species 119	PPJejunum2_DOT_iML	PPJejunum2	mole
Species 120	Ileum3_DOT_OM85	Ileum3	mole
Species 121	PPJejunum2_DOT_iMLp	PPJejunum2	mole
Species 122	PPJejunum2_DOT_dC	PPJejunum2	mole
Species 123	Venous_DOT_OM85	Venous	mole
Species 124	Jejunum2_DOT_OM85	Jejunum2	mole
Species 125	LungVascular_DOT_bPAns	LungVascular	mole
Species 126	PPJejunum1_DOT_tReg	PPJejunum1	mole
Species 127	PPIleum4_DOT_bLA	PPIleum4	mole
Species 128	BrainVascular_DOT_iML	BrainVascular	mole
Species 129	popdensComp_DOT_rPopRV	popdensComp	mole
Species 130	SkinInterstitial_DOT_bPAns	SkinInterstitial	mole
Species 131	PPIleum3_DOT_iMLp	PPIleum3	mole
Species 132	PPJejunum2_DOT_OM85	PPJejunum2	mole
Species 133	ST_DOT_tReg	ST	mole
Species 134	popdensComp_DOT_iPopIV	popdensComp	mole
Species 135	GutVascular_DOT_iML	GutVascular	mole
Species 136	LungInterstitial_DOT_tReg	LungInterstitial	mole
Species 137	AdiposeVascular_DOT_bPAns	AdiposeVascular	mole
Species 138	SkinVascular_DOT_tReg	SkinVascular	mole
Species 139	OtherVascular_DOT_OM85	OtherVascular	mole
Species 140	popdensComp_DOT_sPop	popdensComp	mole
Species 141	SkinVascular_DOT_OM85	SkinVascular	mole
Species 142	OtherVascular_DOT_tReg	OtherVascular	mole
Species 143	PPIleum3_DOT_bPAns	PPIleum3	mole
Species 144	PPIleum2_DOT_bLA	PPIleum2	mole
Species 145	LungInterstitial_DOT_OM85	LungInterstitial	mole
Species 146	HeartVascular_DOT_OM85	HeartVascular	mole
Species 147	AdiposeVascular_DOT_iML	AdiposeVascular	mole
Species 148	GutInterstitial_DOT_tReg	GutInterstitial	mole
Species 149	PPIleum4_DOT_tReg	PPIleum4	mole
Species 150	MuscleVascular_DOT_tReg	MuscleVascular	mole
Species 151	popdensComp_DOT_rPopIV	popdensComp	mole
Species 152	RTT_DOT_igAns	RTT	mole
Species 153	popdensComp_DOT_iPopRV	popdensComp	mole
Species 154	AdiposeInterstitial_DOT_OM85	AdiposeInterstitial	mole
Species 155	SpleenVascular_DOT_tReg	SpleenVascular	mole
Species 156	Arterial_DOT_tReg	Arterial	mole
Species 157	PP_DOT_dC	PP	mole
Species 158	PP_DOT_OM85	PP	mole
Species 159	HeartVascular_DOT_iML	HeartVascular	mole
Species 160	PPIleum3_DOT_tReg	PPIleum3	mole
Species 161	OtherVascular_DOT_bPAns	OtherVascular	mole
Species 162	PPJejunum1_DOT_iMLp	PPJejunum1	mole

## Sheet: Rules
Number	ID	Rule math
Rule 1	AdiposeDensity	0.95
Rule 2	AdiposeInterstitial	interstitialVolumeFractionAdipose * adiposeVolume
Rule 3	AdiposeVascular	vascularVolumeFractionAdipose * adiposeVolume
Rule 4	Arterial	bloodVolume * arterialFraction
Rule 5	BMI	10000 * (bodyWeight / pow(height, 2))
Rule 6	BloodDensity	1.06
Rule 7	BodyDensity	1.02
Rule 8	BrainDensity	1.05
Rule 9	BrainInterstitial	interstitialVolumeFractionBrain * brainVolume
Rule 10	BrainVascular	vascularVolumeFractionBrain * brainVolume
Rule 11	Colon	LargeIntestineWeight / GutDensity
Rule 12	Duodenum	0.001 * pi * pow(radiusDuodenum, 2) * fLengthDuodenum * smallIntestineLength * smallIntestineCrushedCylinderConversion
Rule 13	GutDensity	1.04
Rule 14	GutInterstitial	interstitialVolumeFractionGut * gutVolume
Rule 15	GutVascular	vascularVolumeFractionGut * gutVolume
Rule 16	HeartDensity	1.05
Rule 17	HeartInterstitial	interstitialVolumeFractionHeart * heartVolume
Rule 18	HeartVascular	vascularVolumeFractionHeart * heartVolume
Rule 19	HillCoeffMaxObstruction	3
Rule 20	HillCoeffOpeningHetero	4
Rule 21	ICSympt	0
Rule 22	Ileum1	0.001 * pi * pow(radiusIleum, 2) * (fLengthIleum / 4) * smallIntestineLength * smallIntestineCrushedCylinderConversion
Rule 23	Ileum2	0.001 * pi * pow(radiusIleum, 2) * (fLengthIleum / 4) * smallIntestineLength * smallIntestineCrushedCylinderConversion
Rule 24	Ileum3	0.001 * pi * pow(radiusIleum, 2) * (fLengthIleum / 4) * smallIntestineLength * smallIntestineCrushedCylinderConversion
Rule 25	Ileum4	0.001 * pi * pow(radiusIleum, 2) * (fLengthIleum / 4) * smallIntestineLength * smallIntestineCrushedCylinderConversion
Rule 26	Jejunum1	0.001 * pi * pow(radiusJejunum, 2) * (fLengthJejunum / 2) * smallIntestineLength * smallIntestineCrushedCylinderConversion
Rule 27	Jejunum2	0.001 * pi * pow(radiusJejunum, 2) * (fLengthJejunum / 2) * smallIntestineLength * smallIntestineCrushedCylinderConversion
Rule 28	KEC	totEC * rRegen / (rRegen - dHEC)
Rule 29	KidneyDensity	1.05
Rule 30	KidneyInterstitial	interstitialVolumeFractionKidney * kidneyVolume
Rule 31	KidneyVascular	vascularVolumeFractionKidney * kidneyVolume
Rule 32	LargeIntestineWeight	piecewise(LargeIntestineWeightHuman, eq(species, 0), piecewise(LargeIntestineWeightMouse, eq(species, 1), LargeIntestineWeightRat))
Rule 33	LargeIntestineWeightHuman	LargeIntestineWeightHumanRef * (bodyWeight / bodyWeightRefHumanEuropean)
Rule 34	LargeIntestineWeightHumanRef	(0.029 * ageY + 0.083) * 1
Rule 35	LargeIntestineWeightMouse	0.0109 * bodyWeight
Rule 36	LargeIntestineWeightRat	0.0084 * bodyWeight
Rule 37	LiverDensity	1.05
Rule 38	LiverInterstitial	interstitialVolumeFractionLiver * liverVolume
Rule 39	LiverVascular	vascularVolumeFractionLiver * liverVolume
Rule 40	LungDensity	0.415
Rule 41	LungInterstitial	interstitialVolumeFractionLung * lungVolume
Rule 42	LungVascular	vascularVolumeFractionLung * lungVolume
Rule 43	MuscleDensity	1.05
Rule 44	MuscleInterstitial	interstitialVolumeFractionMuscle * muscleVolume
Rule 45	MuscleVascular	vascularVolumeFractionMuscle * muscleVolume
Rule 46	OM85InAdiposeInterstitialMolarMass	molarMassOM85 * 1000
Rule 47	OM85InAdiposeVascularMolarMass	molarMassOM85 * 1000
Rule 48	OM85InArterialMolarMass	molarMassOM85 * 1000
Rule 49	OM85InBrainInterstitialMolarMass	molarMassOM85 * 1000
Rule 50	OM85InBrainVascularMolarMass	molarMassOM85 * 1000
Rule 51	OM85InColonMolarMass	molarMassOM85 * 1000
Rule 52	OM85InDuodenumMolarMass	molarMassOM85 * 1000
Rule 53	OM85InGutInterstitialMolarMass	molarMassOM85 * 1000
Rule 54	OM85InGutVascularMolarMass	molarMassOM85 * 1000
Rule 55	OM85InHeartInterstitialMolarMass	molarMassOM85 * 1000
Rule 56	OM85InHeartVascularMolarMass	molarMassOM85 * 1000
Rule 57	OM85InIleum1MolarMass	molarMassOM85 * 1000
Rule 58	OM85InIleum2MolarMass	molarMassOM85 * 1000
Rule 59	OM85InIleum3MolarMass	molarMassOM85 * 1000
Rule 60	OM85InIleum4MolarMass	molarMassOM85 * 1000
Rule 61	OM85InJejunum1MolarMass	molarMassOM85 * 1000
Rule 62	OM85InJejunum2MolarMass	molarMassOM85 * 1000
Rule 63	OM85InKidneyInterstitialMolarMass	molarMassOM85 * 1000
Rule 64	OM85InKidneyVascularMolarMass	molarMassOM85 * 1000
Rule 65	OM85InLiverInterstitialMolarMass	molarMassOM85 * 1000
Rule 66	OM85InLiverVascularMolarMass	molarMassOM85 * 1000
Rule 67	OM85InLungInterstitialMolarMass	molarMassOM85 * 1000
Rule 68	OM85InLungVascularMolarMass	molarMassOM85 * 1000
Rule 69	OM85InMuscleInterstitialMolarMass	molarMassOM85 * 1000
Rule 70	OM85InMuscleVascularMolarMass	molarMassOM85 * 1000
Rule 71	OM85InOtherInterstitialMolarMass	molarMassOM85 * 1000
Rule 72	OM85InOtherVascularMolarMass	molarMassOM85 * 1000
Rule 73	OM85InPPDuodenumMolarMass	molarMassOM85 * 1000
Rule 74	OM85InPPIleum1MolarMass	molarMassOM85 * 1000
Rule 75	OM85InPPIleum2MolarMass	molarMassOM85 * 1000
Rule 76	OM85InPPIleum3MolarMass	molarMassOM85 * 1000
Rule 77	OM85InPPIleum4MolarMass	molarMassOM85 * 1000
Rule 78	OM85InPPJejunum1MolarMass	molarMassOM85 * 1000
Rule 79	OM85InPPJejunum2MolarMass	molarMassOM85 * 1000
Rule 80	OM85InPPMolarMass	molarMassOM85 * 1000
Rule 81	OM85InSkinInterstitialMolarMass	molarMassOM85 * 1000
Rule 82	OM85InSkinVascularMolarMass	molarMassOM85 * 1000
Rule 83	OM85InSpleenInterstitialMolarMass	molarMassOM85 * 1000
Rule 84	OM85InSpleenVascularMolarMass	molarMassOM85 * 1000
Rule 85	OM85InStomachMolarMass	molarMassOM85 * 1000
Rule 86	OM85InVenousMolarMass	molarMassOM85 * 1000
Rule 87	OM85course2	3
Rule 88	OM85dose	piecewise(3.5 * 1, lt(ageStart, 13 * 1), 7 * 1)
Rule 89	OM85durationDailyAdminPhase	10
Rule 90	OM85excretedInColonMolarMass	molarMassOM85 * 1000
Rule 91	OM85metabolizedInVenousMolarMass	molarMassOM85 * 1000
Rule 92	OM85nbRepeatPeriod	1
Rule 93	OM85nbTreatedMonthPerPeriod	3
Rule 94	OM85recurrence2	10
Rule 95	OM85treatment	1
Rule 96	OM85treatment2	0
Rule 97	OM85treatmentSchaad	0
Rule 98	OM85treatmentSchaadStart	0
Rule 99	OM85treatmentStart	360
Rule 100	OM85treatmentStart2	0
Rule 101	OtherInterstitial	interstitialVolumeFractionOther * otherVolume
Rule 102	OtherVascular	vascularVolumeFractionOther * otherVolume
Rule 103	PP	0.2695871 * 1
Rule 104	PPDuodenum	1e-6 * totalNumberPP * relAbundancePPDuodenum * numberFolliclePerPP * volumePPFollicle
Rule 105	PPIleum1	1e-6 * totalNumberPP * relAbundancePPIleum * numberFolliclePerPP * volumePPFollicle
Rule 106	PPIleum2	1e-6 * totalNumberPP * relAbundancePPIleum * numberFolliclePerPP * volumePPFollicle
Rule 107	PPIleum3	1e-6 * totalNumberPP * relAbundancePPIleum * numberFolliclePerPP * volumePPFollicle
Rule 108	PPIleum4	1e-6 * totalNumberPP * relAbundancePPIleum * numberFolliclePerPP * volumePPFollicle
Rule 109	PPJejunum1	1e-6 * totalNumberPP * relAbundancePPJejunum * numberFolliclePerPP * volumePPFollicle
Rule 110	PPJejunum2	1e-6 * totalNumberPP * relAbundancePPJejunum * numberFolliclePerPP * volumePPFollicle
Rule 111	RTIPopSwitch	1
Rule 112	RTT	volumeAirways
Rule 113	ST	volumeST
Rule 114	SkinDensity	1.09
Rule 115	SkinInterstitial	interstitialVolumeFractionSkin * skinVolume
Rule 116	SkinVascular	vascularVolumeFractionSkin * skinVolume
Rule 117	SmallIntestineWeight	piecewise(SmallIntestineWeightHuman, eq(species, 0), piecewise(SmallIntestineWeightMouse, eq(species, 1), SmallIntestineWeightRat))
Rule 118	SmallIntestineWeightHuman	SmallIntestineWeightHumanRef * (bodyWeight / bodyWeightRefHumanEuropean)
Rule 119	SmallIntestineWeightHumanRef	(0.041 * ageY + 0.135) * 1
Rule 120	SmallIntestineWeightMouse	0.0253 * bodyWeight
Rule 121	SmallIntestineWeightRat	0.014 * bodyWeight
Rule 122	SpleenDensity	1.04
Rule 123	SpleenInterstitial	interstitialVolumeFractionSpleen * spleenVolume
Rule 124	SpleenVascular	vascularVolumeFractionSpleen * spleenVolume
Rule 125	Stomach	StomachWeight / GutDensity
Rule 126	StomachWeight	piecewise(StomachWeightHuman, eq(species, 0), piecewise(StomachWeightMouse, eq(species, 1), StomachWeightRat))
Rule 127	StomachWeightHuman	StomachWeightHumanRef * (bodyWeight / bodyWeightRefHumanEuropean)
Rule 128	StomachWeightHumanRef	(0.016 * ageY + 0.058) * 1
Rule 129	StomachWeightMouse	0.006 * bodyWeight
Rule 130	StomachWeightRat	0.0046 * bodyWeight
Rule 131	Venous	bloodVolume * venousFraction
Rule 132	abLA	14
Rule 133	adC	piecewise(adCRef, eq(maturationGALT, 0), adCAge)
Rule 134	adCAge	adCRef - pVarGALT * adCRef + pVarGALT * adCRef / (1 + exp(-kMaturationGALT * (ageIS - ageInflexionGALT)))
Rule 135	adCRef	170
Rule 136	adiposeMassRatio	piecewise(adiposeMassRatioHuman, eq(species, 0), piecewise(adiposeMassRatioMouse, eq(species, 1), adiposeMassRatioRat))
Rule 137	adiposeMassRatioHuman	piecewise(0.259 + 0.211 * ageY, leq(ageY, 0.5), piecewise(0.375 + -0.0218 * ageY, leq(ageY, 5), piecewise(0.287 + -0.00555 * ageY, eq(male, 1), 0.262 + 0.00249 * ageY)))
Rule 138	adiposeMassRatioMouse	0.075
Rule 139	adiposeMassRatioRat	0.096
Rule 140	adiposeVolume	adiposeMassRatio * bodyWeight / AdiposeDensity
Rule 141	age	piecewise(ageStart, eq(increasingAge, 0), ageDynamic)
Rule 142	ageClass	piecewise(0, eq(ageClassSwitch, 0), piecewise(0, leq(age / 1, 3), 1))
Rule 143	ageClassSwitch	0
Rule 144	ageDynamic	ageStart + * 3.16887646408185e-8
Rule 145	ageIS	piecewise(ageStart, eq(maturationISdyn, 0), ageDynamic)
Rule 146	ageInflexion	3
Rule 147	ageInflexionGALT	3
Rule 148	ageSquare	age * age / pow(1, 2)
Rule 149	ageStart	3
Rule 150	ageTrans	piecewise(ageTransParameter, eq(ageClass, 0), 0.8)
Rule 151	ageTransParameter	0.5992
Rule 152	ageY	piecewise(20, geq(age, 20 * 1), age / 1)
Rule 153	ageY18	piecewise(18, geq(age, 18 * 1), age / 1)
Rule 154	aiMLp	0.00055
Rule 155	airwayD0	0.1 * height + 0.69 * 1
Rule 156	airwayD0Mouse	1.1
Rule 157	airwayD0Rat	0.34
Rule 158	airwayD1	0.069 * height + 0.886 * 1
Rule 159	airwayD10	0.002 * height + 0.479 * 1
Rule 160	airwayD10Mouse	0.32
Rule 161	airwayD10Rat	0.078
Rule 162	airwayD11	0.001 * height + 0.461 * 1
Rule 163	airwayD11Mouse	0.24
Rule 164	airwayD11Rat	0.07
Rule 165	airwayD12	0.0009 * height + 0.452 * 1
Rule 166	airwayD12Mouse	0.21
Rule 167	airwayD12Rat	0.058
Rule 168	airwayD13	0.0006 * height + 0.44 * 1
Rule 169	airwayD13Mouse	0.16
Rule 170	airwayD13Rat	0.049
Rule 171	airwayD14	0.0004 * height + 0.429 * 1
Rule 172	airwayD14Mouse	0.1
Rule 173	airwayD14Rat	0.036
Rule 174	airwayD15	0.0002 * height + 0.419 * 1
Rule 175	airwayD15Mouse	0.099
Rule 176	airwayD15Rat	0.02
Rule 177	airwayD1Mouse	1.03
Rule 178	airwayD1Rat	0.29
Rule 179	airwayD2	0.046 * height + 0.982 * 1
Rule 180	airwayD2Mouse	0.95
Rule 181	airwayD2Rat	0.263
Rule 182	airwayD3	0.033 * height + 0.937 * 1
Rule 183	airwayD3Mouse	0.72
Rule 184	airwayD3Rat	0.203
Rule 185	airwayD4	0.017 * height + 0.999 * 1
Rule 186	airwayD4Mouse	0.64
Rule 187	airwayD4Rat	0.163
Rule 188	airwayD5	0.014 * height + 0.711 * 1
Rule 189	airwayD5Mouse	0.52
Rule 190	airwayD5Rat	0.134
Rule 191	airwayD6	0.012 * height + 0.541 * 1
Rule 192	airwayD6Mouse	0.48
Rule 193	airwayD6Rat	0.123
Rule 194	airwayD7	0.007 * height + 0.496 * 1
Rule 195	airwayD7Mouse	0.4
Rule 196	airwayD7Rat	0.112
Rule 197	airwayD8	0.004 * height + 0.499 * 1
Rule 198	airwayD8Mouse	0.36
Rule 199	airwayD8Rat	0.095
Rule 200	airwayD9	0.003 * height + 0.488 * 1
Rule 201	airwayD9Mouse	0.35
Rule 202	airwayD9Rat	0.087
Rule 203	airwayL0	0.5 * height + 1.5 * 1
Rule 204	airwayL0Mouse	10.2
Rule 205	airwayL0Rat	2.68
Rule 206	airwayL1	0.18 * height + 6.79 * 1
Rule 207	airwayL10	0.007 * height + 1.29 * 1
Rule 208	airwayL10Mouse	0.33
Rule 209	airwayL10Rat	0.096
Rule 210	airwayL11	0.006 * height + 1.27 * 1
Rule 211	airwayL11Mouse	0.28
Rule 212	airwayL11Rat	0.073
Rule 213	airwayL12	0.005 * height + 1.25 * 1
Rule 214	airwayL12Mouse	0.25
Rule 215	airwayL12Rat	0.075
Rule 216	airwayL13	0.004 * height + 1.23 * 1
Rule 217	airwayL13Mouse	0.21
Rule 218	airwayL13Rat	0.06
Rule 219	airwayL14	0.003 * height + 1.21 * 1
Rule 220	airwayL14Mouse	0.16
Rule 221	airwayL14Rat	0.055
Rule 222	airwayL15	0.002 * height + 1.2 * 1
Rule 223	airwayL15Mouse	0.15
Rule 224	airwayL15Rat	0.035
Rule 225	airwayL1Mouse	4.6
Rule 226	airwayL1Rat	0.715
Rule 227	airwayL2	0.07 * height + 2.46 * 1
Rule 228	airwayL2Mouse	1.91
Rule 229	airwayL2Rat	0.4
Rule 230	airwayL3	0.053 * height + 1.24 * 1
Rule 231	airwayL3Mouse	0.69
Rule 232	airwayL3Rat	0.176
Rule 233	airwayL4	0.035 * height + 1.96 * 1
Rule 234	airwayL4Mouse	0.96
Rule 235	airwayL4Rat	0.208
Rule 236	airwayL5	0.033 * height + 1.13 * 1
Rule 237	airwayL5Mouse	0.58
Rule 238	airwayL5Rat	0.117
Rule 239	airwayL6	0.022 * height + 1.12 * 1
Rule 240	airwayL6Mouse	0.54
Rule 241	airwayL6Rat	0.114
Rule 242	airwayL7	0.013 * height + 1.33 * 1
Rule 243	airwayL7Mouse	0.47
Rule 244	airwayL7Rat	0.13
Rule 245	airwayL8	0.008 * height + 1.52 * 1
Rule 246	airwayL8Mouse	0.39
Rule 247	airwayL8Rat	0.099
Rule 248	airwayL9	0.009 * height + 1.3 * 1
Rule 249	airwayL9Mouse	0.36
Rule 250	airwayL9Rat	0.091
Rule 251	airwayS0	pi * airwayD0 * airwayL0 * 1e-6
Rule 252	airwayS0Mouse	pi * airwayD0Mouse * airwayL0Mouse * 1e-6
Rule 253	airwayS0Rat	pi * airwayD0Rat * airwayL0Rat * 0.0001
Rule 254	airwayS1	2e-6 * pi * airwayD1 * airwayL1
Rule 255	airwayS10	0.001024 * pi * airwayD10 * airwayL10
Rule 256	airwayS10Mouse	0.001024 * pi * airwayD10Mouse * airwayL10Mouse
Rule 257	airwayS10Rat	0.1024 * pi * airwayD10Rat * airwayL10Rat
Rule 258	airwayS11	0.002048 * pi * airwayD11 * airwayL11
Rule 259	airwayS11Mouse	0.002048 * pi * airwayD11Mouse * airwayL11Mouse
Rule 260	airwayS11Rat	0.2048 * pi * airwayD11Rat * airwayL11Rat
Rule 261	airwayS12	0.004096 * pi * airwayD12 * airwayL12
Rule 262	airwayS12Mouse	0.004096 * pi * airwayD12Mouse * airwayL12Mouse
Rule 263	airwayS12Rat	0.4096 * pi * airwayD12Rat * airwayL12Rat
Rule 264	airwayS13	0.008192 * pi * airwayD13 * airwayL13
Rule 265	airwayS13Mouse	0.008192 * pi * airwayD13Mouse * airwayL13Mouse
Rule 266	airwayS13Rat	0.8192 * pi * airwayD13Rat * airwayL13Rat
Rule 267	airwayS14	0.016384 * pi * airwayD14 * airwayL14
Rule 268	airwayS14Mouse	0.016384 * pi * airwayD14Mouse * airwayL14Mouse
Rule 269	airwayS14Rat	1.6384 * pi * airwayD14Rat * airwayL14Rat
Rule 270	airwayS15	0.032768 * pi * airwayD15 * airwayL15
Rule 271	airwayS15Mouse	0.032768 * pi * airwayD15Mouse * airwayL15Mouse
Rule 272	airwayS15Rat	3.2768 * pi * airwayD15Rat * airwayL15Rat
Rule 273	airwayS1Mouse	2e-6 * pi * airwayD1Mouse * airwayL1Mouse
Rule 274	airwayS1Rat	0.0002 * pi * airwayD1Rat * airwayL1Rat
Rule 275	airwayS2	4e-6 * pi * airwayD2 * airwayL2
Rule 276	airwayS2Mouse	4e-6 * pi * airwayD2Mouse * airwayL2Mouse
Rule 277	airwayS2Rat	0.0004 * pi * airwayD2Rat * airwayL2Rat
Rule 278	airwayS3	8e-6 * pi * airwayD3 * airwayL3
Rule 279	airwayS3Mouse	8e-6 * pi * airwayD3Mouse * airwayL3Mouse
Rule 280	airwayS3Rat	0.0008 * pi * airwayD3Rat * airwayL3Rat
Rule 281	airwayS4	1.6e-5 * pi * airwayD4 * airwayL4
Rule 282	airwayS4Mouse	1.6e-5 * pi * airwayD4Mouse * airwayL4Mouse
Rule 283	airwayS4Rat	0.0016 * pi * airwayD4Rat * airwayL4Rat
Rule 284	airwayS5	3.2e-5 * pi * airwayD5 * airwayL5
Rule 285	airwayS5Mouse	3.2e-5 * pi * airwayD5Mouse * airwayL5Mouse
Rule 286	airwayS5Rat	0.0032 * pi * airwayD5Rat * airwayL5Rat
Rule 287	airwayS6	6.4e-5 * pi * airwayD6 * airwayL6
Rule 288	airwayS6Mouse	6.4e-5 * pi * airwayD6Mouse * airwayL6Mouse
Rule 289	airwayS6Rat	0.0064 * pi * airwayD6Rat * airwayL6Rat
Rule 290	airwayS7	0.000128 * pi * airwayD7 * airwayL7
Rule 291	airwayS7Mouse	0.000128 * pi * airwayD7Mouse * airwayL7Mouse
Rule 292	airwayS7Rat	0.0128 * pi * airwayD7Rat * airwayL7Rat
Rule 293	airwayS8	0.000256 * pi * airwayD8 * airwayL8
Rule 294	airwayS8Mouse	0.000256 * pi * airwayD8Mouse * airwayL8Mouse
Rule 295	airwayS8Rat	0.0256 * pi * airwayD8Rat * airwayL8Rat
Rule 296	airwayS9	0.000512 * pi * airwayD9 * airwayL9
Rule 297	airwayS9Mouse	0.000512 * pi * airwayD9Mouse * airwayL9Mouse
Rule 298	airwayS9Rat	0.0512 * pi * airwayD9Rat * airwayL9Rat
Rule 299	airwaySize	convAS * max(0, sAS * min(16 * 1, age) + iAS + varAS)
Rule 300	allowSurinfection	0
Rule 301	amountOM85Brain	BrainInterstitial_DOT_OM85 * molarMassOM85 / (avogadro * bodyWeight * 1e-9)
Rule 302	amountOM85Heart	HeartInterstitial_DOT_OM85 * molarMassOM85 / (avogadro * bodyWeight * 1e-9)
Rule 303	amountOM85Liver	1000000000 * ((LiverVascular_DOT_OM85 + LiverInterstitial_DOT_OM85) * molarMassOM85 / avogadro)
Rule 304	amountOM85Lung	LungInterstitial_DOT_OM85 * molarMassOM85 / (avogadro * bodyWeight * 1e-9)
Rule 305	arterialFraction	0.333333
Rule 306	atCL	piecewise(atCLRef, eq(matureRTI, 0), atCLAge * 86400000)
Rule 307	atCLAge	1.15740740740741e-8 * atCLRef * (pVaratCL + (1 - pVaratCL) / (1 + exp(-kMaturation * (ageIS - ageInflexion))))
Rule 308	atCLRef	36.455
Rule 309	atReg	10
Rule 310	atopy	1
Rule 311	atopyAmplifier	1.65
Rule 312	aucSerumOM85MolarMass	molarMassOM85 * 1000
Rule 313	aucTotOM85PPMolarMass	molarMassOM85 * 1000
Rule 314	avogadro	6.02214e+23
Rule 315	b0CHinfluenza	0.591
Rule 316	b0CHrhinovirus	1.118
Rule 317	b0CHrsv	0.219
Rule 318	b0EUinfluenza	0.591
Rule 319	b0EUrhinovirus	1.118
Rule 320	b0EUrsv	0.219
Rule 321	b0USinfluenza	0.591
Rule 322	b0USrhinovirus	1.118
Rule 323	b0USrsv	0.219
Rule 324	b1CHinfluenza	0.101
Rule 325	b1CHrhinovirus	0.072
Rule 326	b1CHrsv	0.116
Rule 327	b1EUinfluenza	0.101
Rule 328	b1EUrhinovirus	0.072
Rule 329	b1EUrsv	0.116
Rule 330	b1USinfluenza	0.101
Rule 331	b1USrhinovirus	0.072
Rule 332	b1USrsv	0.116
Rule 333	bLength	0.333333
Rule 334	bTime	0.25
Rule 335	bToP	0.01
Rule 336	bToPCoeff	0.67
Rule 337	bToPdC	0.1
Rule 338	bVolume	1
Rule 339	basaligAns	piecewise(basaligAnsAdult, eq(maturationGALT, 0), coefAgeIgAns * basaligAnsAdult)
Rule 340	basaligAnsAdult	0.5
Rule 341	betaIV	piecewise(lockdownStrength * ageTrans * b0CHinfluenza * (1 + b1CHinfluenza * cos((0.01721420632104 * / 1 + 542867.210540316 * phaseAngle3) * 1.15740740740741e-5)), eq(location, 0), piecewise(lockdownStrength * ageTrans * b0USinfluenza * (1 + b1USinfluenza * cos((0.01721420632104 * / 1 + 542867.210540316 * phaseAngle3) * 1.15740740740741e-5)), eq(location, 1), piecewise(lockdownStrength * ageTrans…
Rule 342	betaRSV	piecewise(lockdownStrength * ageTrans * b0CHrsv * (1 + b1CHrsv * cos((0.01721420632104 * / 1 + 542867.210540316 * phaseAngle) * 1.15740740740741e-5)), eq(location, 0), piecewise(lockdownStrength * ageTrans * b0USrsv * (1 + b1USrsv * cos((0.01721420632104 * / 1 + 542867.210540316 * phaseAngle) * 1.15740740740741e-5)), eq(location, 1), piecewise(lockdownStrength * ageTrans * b0EUrsv * (1 + b1EUrsv …
Rule 343	betaRV	piecewise(lockdownStrength * ageTrans * b0CHrhinovirus * (1 + b1CHrhinovirus * cos((0.0344284126420799 * / 1 + 1085734.42108063 * phaseAngle2) * 1.15740740740741e-5)), eq(location, 0), piecewise(lockdownStrength * ageTrans * b0USrhinovirus * (1 + b1USrhinovirus * cos((0.0344284126420799 * / 1 + 1085734.42108063 * phaseAngle2) * 1.15740740740741e-5)), eq(location, 1), piecewise(lockdownStrength * …
Rule 344	bloodFlow	1000 * piecewise(bloodFlowHuman, eq(species, 0), piecewise(bloodFlowMouse, eq(species, 1), bloodFlowRat) * 0.001)
Rule 345	bloodFlowAdipose	0.001 * bloodFlowRatioAdipose * bloodFlow
Rule 346	bloodFlowBrain	0.001 * bloodFlowRatioBrain * bloodFlow
Rule 347	bloodFlowGut	0.001 * bloodFlowRatioGut * bloodFlow
Rule 348	bloodFlowHeart	0.001 * bloodFlowRatioHeart * bloodFlow
Rule 349	bloodFlowHuman	piecewise(bloodFlowHumanEuropean, eq(ethnicity, 0), bloodFlowHumanChinese)
Rule 350	bloodFlowHumanChinese	0.0166666666666667 * (bsa / 1) * (197.444 + 126.667 * (exp(-0.06 * ageY18) - exp(-0.774 * ageY18))) * 1
Rule 351	bloodFlowHumanEuropean	piecewise(0.176 + 1.39 * log(0.157 * ageY + 1.04) / (ageY + 1.04), eq(male, 1), 0.205 + 0.542 * log(0.341 * ageY + 1.04) / (ageY + 1.04)) * 1 * pow(bodyWeight, 0.75)
Rule 352	bloodFlowKidney	0.001 * bloodFlowRatioKidney * bloodFlow
Rule 353	bloodFlowLiver	0.001 * bloodFlowRatioLiver * bloodFlow
Rule 354	bloodFlowLung	0.001 * bloodFlowRatioLung * bloodFlow
Rule 355	bloodFlowMouse	13.98
Rule 356	bloodFlowMuscle	0.001 * bloodFlowRatioMuscle * bloodFlow
Rule 357	bloodFlowOther	0.001 * bloodFlowRatioOther * bloodFlow
Rule 358	bloodFlowRat	110.4
Rule 359	bloodFlowRatioAdipose	piecewise(bloodFlowRatioAdiposeHuman, eq(species, 0), piecewise(bloodFlowRatioAdiposeMouse, eq(species, 1), bloodFlowRatioAdiposeRat))
Rule 360	bloodFlowRatioAdiposeHuman	piecewise(0.0455, eq(male, 1), piecewise(0.0421 + 0.0379 * ageY, leq(ageY, 0.5), 0.00285 * (ageY + 0.859) + 0.0285 + 0.039 / (ageY + 0.859)))
Rule 361	bloodFlowRatioAdiposeMouse	0.07
Rule 362	bloodFlowRatioAdiposeRat	0.07
Rule 363	bloodFlowRatioBrain	piecewise(bloodFlowRatioBrainHuman, eq(species, 0), piecewise(bloodFlowRatioBrainMouse, eq(species, 1), bloodFlowRatioBrainRat))
Rule 364	bloodFlowRatioBrainHuman	piecewise(0.31 + 0.162 * ageY, leq(ageY, 0.5), 0.391 + -0.294 / (1 + pow(9.47 / ageY, 3.95)))
Rule 365	bloodFlowRatioBrainMouse	0.033
Rule 366	bloodFlowRatioBrainRat	0.02
Rule 367	bloodFlowRatioGut	piecewise(bloodFlowRatioGutHuman, eq(species, 0), piecewise(bloodFlowRatioGutMouse, eq(species, 1), bloodFlowRatioGutRat))
Rule 368	bloodFlowRatioGutHuman	piecewise(piecewise(0.203 + -0.146 * ageY, eq(male, 1), 0.207 + -0.14 * ageY), leq(ageY, 0.5), piecewise(0.128 + 0.00532 * ageY + -0.000218 * pow(ageY, 2), eq(male, 1), 0.135 + 0.00461 * ageY + -0.000152 * pow(ageY, 2)))
Rule 369	bloodFlowRatioGutMouse	0.097
Rule 370	bloodFlowRatioGutRat	0.109
Rule 371	bloodFlowRatioHeart	piecewise(bloodFlowRatioHeartHuman, eq(species, 0), piecewise(bloodFlowRatioHeartMouse, eq(species, 1), bloodFlowRatioHeartRat))
Rule 372	bloodFlowRatioHeartHuman	piecewise(0.0241 + 0.000703 * ageY, eq(male, 1), 0.0355 + 0.00068 * ageY)
Rule 373	bloodFlowRatioHeartMouse	0.066
Rule 374	bloodFlowRatioHeartRat	0.051
Rule 375	bloodFlowRatioKidney	piecewise(bloodFlowRatioKidneyHuman, eq(species, 0), piecewise(bloodFlowRatioKidneyMouse, eq(species, 1), bloodFlowRatioKidneyRat))
Rule 376	bloodFlowRatioKidneyHuman	piecewise(0.0882 + 0.0134 * ageY + -0.000434 * pow(ageY, 2), eq(male, 1), 0.0817 + 0.00471 * ageY)
Rule 377	bloodFlowRatioKidneyMouse	0.091
Rule 378	bloodFlowRatioKidneyRat	0.141
Rule 379	bloodFlowRatioLiver	piecewise(bloodFlowRatioLiverHuman, eq(species, 0), piecewise(bloodFlowRatioLiverMouse, eq(species, 1), bloodFlowRatioLiverRat))
Rule 380	bloodFlowRatioLiverHuman	0.0665 + exp(-0.93 * ageY - 2.84)
Rule 381	bloodFlowRatioLiverMouse	0.02
Rule 382	bloodFlowRatioLiverRat	0.021
Rule 383	bloodFlowRatioLung	1
Rule 384	bloodFlowRatioMuscle	piecewise(bloodFlowRatioMuscleHuman, eq(species, 0), piecewise(bloodFlowRatioMuscleMouse, eq(species, 1), bloodFlowRatioMuscleRat))
Rule 385	bloodFlowRatioMuscleHuman	piecewise(piecewise(0.0538 + -0.0319 * ageY, eq(male, 1), 0.0567 + -0.0282 * ageY), leq(ageY, 0.5), piecewise(0.0329 + 0.0101 * ageY + -0.000157 * pow(ageY, 2), eq(male, 1), 0.037 + 0.0114 * ageY + -0.000359 * pow(ageY, 2)))
Rule 386	bloodFlowRatioMuscleMouse	0.159
Rule 387	bloodFlowRatioMuscleRat	0.278
Rule 388	bloodFlowRatioOther	1 - (bloodFlowRatioLiver + bloodFlowRatioSpleen + bloodFlowRatioGut + bloodFlowRatioSkin + bloodFlowRatioHeart + bloodFlowRatioKidney + bloodFlowRatioMuscle + bloodFlowRatioAdipose + bloodFlowRatioBrain)
Rule 389	bloodFlowRatioSkin	piecewise(bloodFlowRatioSkinHuman, eq(species, 0), piecewise(bloodFlowRatioSkinMouse, eq(species, 1), bloodFlowRatioSkinRat))
Rule 390	bloodFlowRatioSkinHuman	piecewise(piecewise(0.0469 + -0.0262 * ageY, eq(male, 1), 0.0465 + -0.0241 * ageY), leq(ageY, 0.5), piecewise(0.0345 + -0.00154 * ageY + 0.000136 * pow(ageY, 2), eq(male, 1), 0.0349 + -0.000881 * ageY + 7.77e-5 * pow(ageY, 2)))
Rule 391	bloodFlowRatioSkinMouse	0.058
Rule 392	bloodFlowRatioSkinRat	0.058
Rule 393	bloodFlowRatioSpleen	piecewise(bloodFlowRatioSpleenHuman, eq(species, 0), piecewise(bloodFlowRatioSpleenMouse, eq(species, 1), bloodFlowRatioSpleenRat))
Rule 394	bloodFlowRatioSpleenHuman	0.0444
Rule 395	bloodFlowRatioSpleenMouse	0.044
Rule 396	bloodFlowRatioSpleenRat	0.044
Rule 397	bloodFlowSkin	0.001 * bloodFlowRatioSkin * bloodFlow
Rule 398	bloodFlowSmallIntestine	SmallIntestineWeight / (gutMassRatio * bodyWeight) * bloodFlowGut
Rule 399	bloodFlowSpleen	0.001 * bloodFlowRatioSpleen * bloodFlow
Rule 400	bloodVolume	0.001 * (bloodVolumeRatio * bodyWeight - (sumVascularCompartmentsWithoutOther + OtherVascular) * 1000)
Rule 401	bloodVolumeRatio	piecewise(bloodVolumeRatioHuman, eq(species, 0), piecewise(bloodVolumeRatioMouse, eq(species, 1), bloodVolumeRatioRat))
Rule 402	bloodVolumeRatioHuman	piecewise(87.6 + -0.229 * ageY + -0.022 * pow(ageY, 2), eq(male, 1), 89 + -2.89 * ageY + 0.0795 * pow(ageY, 2)) * 1
Rule 403	bloodVolumeRatioMouse	90
Rule 404	bloodVolumeRatioRat	60
Rule 405	bodyWeight	piecewise(bodyWeightHuman, eq(species, 0), piecewise(bodyWeightRefMouse, eq(species, 1), bodyWeightRefRat) * 0.001)
Rule 406	bodyWeightHuman	piecewise(bodyWeightHumanEuropean, eq(ethnicity, 0), bodyWeightHumanChinese)
Rule 407	bodyWeightHumanChinese	bodyWeightRefChineseWithVariability
Rule 408	bodyWeightHumanEuropean	pow(e, logBodyWeightRefWithVariability) * 1
Rule 409	bodyWeightRef	piecewise(bodyWeightRefHuman, eq(species, 0), piecewise(bodyWeightRefMouse, eq(species, 1), bodyWeightRefRat) * 0.001)
Rule 410	bodyWeightRefChineseWithVariability	bodyWeightRefHumanChinese * (1 + cvBodyWeightRefHumanChinese * rvBodyWeightRefHumanChinese)
Rule 411	bodyWeightRefHuman	piecewise(bodyWeightRefHumanEuropean, eq(ethnicity, 0), bodyWeightRefHumanChinese)
Rule 412	bodyWeightRefHumanChinese	piecewise(bodyWeightRefHumanChineseMale, eq(male, 1), bodyWeightRefHumanChineseFemale)
Rule 413	bodyWeightRefHumanChineseFemale	(5.087 * (1 - exp(-1.793 * ageY18)) + exp(0.023 * heightChineseFemale / 1 + 0.012 * ageY18)) * 1
Rule 414	bodyWeightRefHumanChineseMale	(4.665 * (1 - exp(-1.661 * ageY18)) + exp(0.025 * heightChineseMale / 1 + -0.015 * ageY18)) * 1
Rule 415	bodyWeightRefHumanEuropean	pow(e, logBodyWeightRef) * 1
Rule 416	bodyWeightRefMan	73
Rule 417	bodyWeightRefMouse	40
Rule 418	bodyWeightRefRat	400
Rule 419	booleanADContext	0
Rule 420	booleanCombo	2
Rule 421	brainMassRatio	piecewise(brainMassRatioHuman, eq(species, 0), piecewise(brainMassRatioMouse, eq(species, 1), brainMassRatioRat))
Rule 422	brainMassRatioHuman	piecewise(brainMassRatioHumanEuropean, eq(ethnicity, 0), brainMassRatioHumanChinese)
Rule 423	brainMassRatioHumanChinese	piecewise(brainVolumeChina * BrainDensity / bodyWeightRefHumanChineseMale, eq(male, 1), brainVolumeChina * BrainDensity / bodyWeightRefHumanChineseFemale) * 1
Rule 424	brainMassRatioHumanEuropean	piecewise(piecewise(0.1072 + -0.0091 * ageY + 0.00024 * pow(ageY, 2), leq(ageY, 15), 0.02104), eq(male, 1), piecewise(0.108 + -0.01058 * ageY + 0.0003382 * pow(ageY, 2), leq(ageY, 15), 0.02276))
Rule 425	brainMassRatioMouse	0.0165
Rule 426	brainMassRatioRat	0.0057
Rule 427	brainVolume	brainMassRatio * bodyWeight / BrainDensity
Rule 428	brainVolumeChina	piecewise(brainVolumeChinaMale, eq(male, 1), brainVolumeChinaFemale)
Rule 429	brainVolumeChinaFemale	(0.483548 * bodyWeightRefHumanChineseFemale - 0.090402 * bodyWeightRefHumanChineseFemale * log(heightChineseFemale / 1)) / 1 * 1
Rule 430	brainVolumeChinaMale	(0.473 * bodyWeightRefHumanChineseMale - 0.08754 * bodyWeightRefHumanChineseMale * log(heightChineseMale / 1)) / 1 * 1
Rule 431	bronchiolOpening	max(0, airwaySize - obstructionInfiltration)
Rule 432	bronchiolWheeze	0.4
Rule 433	bsa	piecewise(0.007246 * 1 * pow(bodyWeight / 1, 0.425) * pow(height / 1, 0.725), geq(bodyWeight, 15 * 1), 0.024265 * 1 * pow(bodyWeight / 1, 0.5378) * pow(height / 1, 0.3964))
Rule 434	bsaRef	piecewise(0.007246 * 1 * pow(bodyWeightRefHuman / 1, 0.425) * pow(height / 1, 0.725), geq(bodyWeightRefHuman, 15 * 1), 0.024265 * 1 * pow(bodyWeightRefHuman / 1, 0.5378) * pow(height / 1, 0.3964))
Rule 435	cMAxiMLp	0.01
Rule 436	coefAgeIgAns	min(0.1 * 1 * ageIS + 0.22, 1)
Rule 437	concEC	11.63
Rule 438	convAS	0.0109409
Rule 439	covidInfluence	1
Rule 440	cvBodyWeightRefHumanChinese	0.25
Rule 441	cvLogBodyWeightRef	0.05
Rule 442	dHEC	0.01
Rule 443	dIEC	0.2641
Rule 444	dOM85	0.01
Rule 445	dProInfCyt	0.25
Rule 446	dVirus	2e-06
Rule 447	dbLA	0.693147180559945 / halfLifebLA
Rule 448	dbPA	0.693147180559945 / halfLifebPA
Rule 449	dbPAns	0.693147180559945 / halfLifebPA
Rule 450	ddC	0.693147180559945 / halfLifedC
Rule 451	deathIg	0.220957
Rule 452	densityPPFollicle	piecewise(densityPPFollicleHuman, eq(species, 0), piecewise(densityPPFollicleMouse, eq(species, 1), densityPPFollicleRat))
Rule 453	densityPPFollicleHuman	149
Rule 454	densityPPFollicleMouse	22252
Rule 455	densityPPFollicleRat	4794
Rule 456	diML	0.6
Rule 457	diMLp	0.693147180559945 / halfLifeiMLp
Rule 458	digA	0.693147180559945 / halfLifeigA
Rule 459	digAns	digA
Rule 460	diseaseBurdenSeasonality	1
Rule 461	doseOM85	2 * 1 * PP / molarMassOM85 * 1e-9
Rule 462	dtCL	0.11
Rule 463	dtReg	0.693147180559945 / halfLifetReg
Rule 464	e	2.71828
Rule 465	ec50IEC	10
Rule 466	ec50ProInf	1
Rule 467	epsilonOH	0.001
Rule 468	ethnicity	0
Rule 469	fLengthDuodenum	piecewise(fLengthDuodenumHuman, eq(species, 0), piecewise(fLengthDuodenumMouse, eq(species, 1), fLengthDuodenumRat))
Rule 470	fLengthDuodenumHuman	0.08
Rule 471	fLengthDuodenumMouse	0.16
Rule 472	fLengthDuodenumRat	0.08
Rule 473	fLengthIleum	piecewise(fLengthIleumHuman, eq(species, 0), piecewise(fLengthIleumMouse, eq(species, 1), fLengthIleumRat))
Rule 474	fLengthIleumHuman	0.55
Rule 475	fLengthIleumMouse	0.1
Rule 476	fLengthIleumRat	0.02
Rule 477	fLengthJejunum	piecewise(fLengthJejunumHuman, eq(species, 0), piecewise(fLengthJejunumMouse, eq(species, 1), fLengthJejunumRat))
Rule 478	fLengthJejunumHuman	0.37
Rule 479	fLengthJejunumMouse	0.74
Rule 480	fLengthJejunumRat	0.9
Rule 481	factorInVitroToInVivoEc50	0.1
Rule 482	fractionLRTI	0.339
Rule 483	fractionURTI	0.661
Rule 484	gammaCHinfluenza	0.2
Rule 485	gammaCHrhinovirus	0.5
Rule 486	gammaCHrsv	0.1
Rule 487	gammaEUinfluenza	0.2
Rule 488	gammaEUrhinovirus	0.5
Rule 489	gammaEUrsv	0.1
Rule 490	gammaIV	piecewise(pollutionChina * gammaCHinfluenza, eq(location, 0), piecewise(gammaUSinfluenza, eq(location, 1), piecewise(gammaEUinfluenza, eq(location, 2), INF * 1)))
Rule 491	gammaRSV	piecewise(pollutionChina * gammaCHrsv, eq(location, 0), piecewise(gammaUSrsv, eq(location, 1), piecewise(gammaEUrsv, eq(location, 2), INF * 1)))
Rule 492	gammaRV	piecewise(pollutionChina * gammaCHrhinovirus, eq(location, 0), piecewise(gammaUSrhinovirus, eq(location, 1), piecewise(gammaEUrhinovirus, eq(location, 2), INF * 1)))
Rule 493	gammaUSinfluenza	0.2
Rule 494	gammaUSrhinovirus	0.5
Rule 495	gammaUSrsv	0.1
Rule 496	gastricResidenceTime	piecewise(gastricResidenceTimeHuman, eq(species, 0), piecewise(gastricResidenceTimeMouse, eq(species, 1), gastricResidenceTimeRat))
Rule 497	gastricResidenceTimeHuman	0.75 * 1 + gastricResidenceTimeVariability
Rule 498	gastricResidenceTimeMouse	0.11
Rule 499	gastricResidenceTimeRat	0.42
Rule 500	gastricResidenceTimeVariability	0
Rule 501	gutMassRatio	piecewise(gutMassRatioHuman, eq(species, 0), piecewise(gutMassRatioMouse, eq(species, 1), gutMassRatioRat))
Rule 502	gutMassRatioHuman	0.0178
Rule 503	gutMassRatioMouse	0.0422
Rule 504	gutMassRatioRat	0.027
Rule 505	gutVolume	gutMassRatio * bodyWeight / GutDensity
Rule 506	halfLifebLA	143
Rule 507	halfLifebPA	3
Rule 508	halfLifedC	5.62341325190349 * halfLifedCMouse * pow(bodyWeightRefMan / bodyWeightRefMouse, bTime)
Rule 509	halfLifedCMouse	1
Rule 510	halfLifeiMLp	60
Rule 511	halfLifeigA	6
Rule 512	halfLifetReg	6
Rule 513	hbLA	1
Rule 514	hbPAns	1
Rule 515	hdC	3
Rule 516	heartMassRatio	piecewise(heartMassRatioHuman, eq(species, 0), piecewise(heartMassRatioMouse, eq(species, 1), heartMassRatioRat))
Rule 517	heartMassRatioHuman	piecewise(heartMassRatioHumanEuropean, eq(ethnicity, 0), heartMassRatioHumanChinese)
Rule 518	heartMassRatioHumanChinese	heartVolumeChina * HeartDensity / bodyWeightRefHumanChinese * 1
Rule 519	heartMassRatioHumanEuropean	piecewise(piecewise(0.00563 + -0.00105 * ageY, leq(ageY, 0.5), 0.00513 + -3.28e-5 * ageY), eq(male, 1), piecewise(0.00601 + -0.00128 * ageY, leq(ageY, 0.5), 0.0054 + -6.82e-5 * ageY))
Rule 520	heartMassRatioMouse	0.005
Rule 521	heartMassRatioRat	0.0033
Rule 522	heartVolume	heartMassRatio * bodyWeight / HeartDensity
Rule 523	heartVolumeChina	piecewise(heartVolumeChinaMale, eq(male, 1), heartVolumeChinaFemale)
Rule 524	heartVolumeChinaFemale	0.122788461538462 * pow(bsaRef / 1, 1.3055) * 1
Rule 525	heartVolumeChinaMale	0.125 * pow(bsaRef / 1, 1.26) * 1
Rule 526	height	heightRef * pow(bodyWeight / bodyWeightRefHuman, 0.333333333333333)
Rule 527	heightChineseFemale	(-3.23778617332768e-6 * pow(ageY18, 8) + 0.000245152776066345 * pow(ageY18, 7) - 0.00761545847687916 * pow(ageY18, 6) + 0.125410113439555 * pow(ageY18, 5) - 1.18462906997255 * pow(ageY18, 4) + 6.51353385801692 * pow(ageY18, 3) - 20.4444625972206 * pow(ageY18, 2) + 41.4410770750958 * ageY18 + 49.589645987915) * 1
Rule 528	heightChineseMale	(2.16128346964623e-5 * pow(ageY18, 7) - 0.00140267429965558 * pow(ageY18, 6) + 0.0362093217072892 * pow(ageY18, 5) - 0.476890236746168 * pow(ageY18, 4) + 3.4303629387248 * pow(ageY18, 3) - 13.552915853474 * pow(ageY18, 2) + 34.6586152844814 * ageY18 + 52.9136692287348) * 1
Rule 529	heightChinesePopulation	piecewise(heightChineseMale, eq(male, 1), heightChineseFemale)
Rule 530	heightEuropeanPopulation	piecewise(65.7 * log(ageY + 3.59) - 29.7, eq(male, 1), 25.2 + 45.9 * log(ageY + 1.81)) * 1
Rule 531	heightRef	piecewise(heightEuropeanPopulation, eq(ethnicity, 0), heightChinesePopulation)
Rule 532	hematocrit	0.43
Rule 533	hiMLp	1
Rule 534	hospitalizationFractionFlorida	0.016
Rule 535	hospitalizationFractionRCGP	0.075
Rule 536	hospitalizationFractionReis	0.45
Rule 537	hospitalizationFractionSentinel	0.1
Rule 538	htReg	1
Rule 539	iAS	12.16
Rule 540	iML	vTrt * (RTT_DOT_iML / RTT) / (kMTrt + RTT_DOT_iML / RTT)
Rule 541	iPopIVInit	0.022749615125709 * 1
Rule 542	iPopRSVInit	piecewise(0.0208453379599913 * 1, eq(location, 0), 0.0222256057616436 * 1)
Rule 543	iPopRVInit	0.0124645578279889 * 1
Rule 544	igAnsInRTTMolarMass	molarMassigA * 1000
Rule 545	igAnsInSTMolarMass	molarMassigA * 1000
Rule 546	igInRTTMolarMass	molarMassigA * 1000
Rule 547	imStatus0	max(imStatusMean * (1 + imStatusCVPatient * imStatusRandom0), imStatusLowerBound)
Rule 548	imStatus1	max(imStatusMean * (1 + imStatusCVPatient * imStatusRandom1), imStatusLowerBound)
Rule 549	imStatus10	max(imStatusMean * (1 + imStatusCVPatient * imStatusRandom10), imStatusLowerBound)
Rule 550	imStatus11	max(imStatusMean * (1 + imStatusCVPatient * imStatusRandom11), imStatusLowerBound)
Rule 551	imStatus12	max(imStatusMean * (1 + imStatusCVPatient * imStatusRandom12), imStatusLowerBound)
Rule 552	imStatus13	max(imStatusMean * (1 + imStatusCVPatient * imStatusRandom13), imStatusLowerBound)
Rule 553	imStatus14	max(imStatusMean * (1 + imStatusCVPatient * imStatusRandom14), imStatusLowerBound)
Rule 554	imStatus15	max(imStatusMean * (1 + imStatusCVPatient * imStatusRandom15), imStatusLowerBound)
Rule 555	imStatus16	max(imStatusMean * (1 + imStatusCVPatient * imStatusRandom16), imStatusLowerBound)
Rule 556	imStatus17	max(imStatusMean * (1 + imStatusCVPatient * imStatusRandom17), imStatusLowerBound)
Rule 557	imStatus18	max(imStatusMean * (1 + imStatusCVPatient * imStatusRandom18), imStatusLowerBound)
Rule 558	imStatus19	max(imStatusMean * (1 + imStatusCVPatient * imStatusRandom19), imStatusLowerBound)
Rule 559	imStatus2	max(imStatusMean * (1 + imStatusCVPatient * imStatusRandom2), imStatusLowerBound)
Rule 560	imStatus20	max(imStatusMean * (1 + imStatusCVPatient * imStatusRandom20), imStatusLowerBound)
Rule 561	imStatus21	max(imStatusMean * (1 + imStatusCVPatient * imStatusRandom21), imStatusLowerBound)
Rule 562	imStatus22	max(imStatusMean * (1 + imStatusCVPatient * imStatusRandom22), imStatusLowerBound)
Rule 563	imStatus23	max(imStatusMean * (1 + imStatusCVPatient * imStatusRandom23), imStatusLowerBound)
Rule 564	imStatus24	max(imStatusMean * (1 + imStatusCVPatient * imStatusRandom24), imStatusLowerBound)
Rule 565	imStatus25	max(imStatusMean * (1 + imStatusCVPatient * imStatusRandom25), imStatusLowerBound)
Rule 566	imStatus26	max(imStatusMean * (1 + imStatusCVPatient * imStatusRandom26), imStatusLowerBound)
Rule 567	imStatus27	max(imStatusMean * (1 + imStatusCVPatient * imStatusRandom27), imStatusLowerBound)
Rule 568	imStatus28	max(imStatusMean * (1 + imStatusCVPatient * imStatusRandom28), imStatusLowerBound)
Rule 569	imStatus29	max(imStatusMean * (1 + imStatusCVPatient * imStatusRandom29), imStatusLowerBound)
Rule 570	imStatus3	max(imStatusMean * (1 + imStatusCVPatient * imStatusRandom3), imStatusLowerBound)
Rule 571	imStatus30	max(imStatusMean * (1 + imStatusCVPatient * imStatusRandom30), imStatusLowerBound)
Rule 572	imStatus31	max(imStatusMean * (1 + imStatusCVPatient * imStatusRandom31), imStatusLowerBound)
Rule 573	imStatus32	max(imStatusMean * (1 + imStatusCVPatient * imStatusRandom32), imStatusLowerBound)
Rule 574	imStatus33	max(imStatusMean * (1 + imStatusCVPatient * imStatusRandom33), imStatusLowerBound)
Rule 575	imStatus34	max(imStatusMean * (1 + imStatusCVPatient * imStatusRandom34), imStatusLowerBound)
Rule 576	imStatus35	max(imStatusMean * (1 + imStatusCVPatient * imStatusRandom35), imStatusLowerBound)
Rule 577	imStatus36	max(imStatusMean * (1 + imStatusCVPatient * imStatusRandom36), imStatusLowerBound)
Rule 578	imStatus37	max(imStatusMean * (1 + imStatusCVPatient * imStatusRandom37), imStatusLowerBound)
Rule 579	imStatus38	max(imStatusMean * (1 + imStatusCVPatient * imStatusRandom38), imStatusLowerBound)
Rule 580	imStatus39	max(imStatusMean * (1 + imStatusCVPatient * imStatusRandom39), imStatusLowerBound)
Rule 581	imStatus4	max(imStatusMean * (1 + imStatusCVPatient * imStatusRandom4), imStatusLowerBound)
Rule 582	imStatus40	max(imStatusMean * (1 + imStatusCVPatient * imStatusRandom40), imStatusLowerBound)
Rule 583	imStatus41	max(imStatusMean * (1 + imStatusCVPatient * imStatusRandom41), imStatusLowerBound)
Rule 584	imStatus42	max(imStatusMean * (1 + imStatusCVPatient * imStatusRandom42), imStatusLowerBound)
Rule 585	imStatus43	max(imStatusMean * (1 + imStatusCVPatient * imStatusRandom43), imStatusLowerBound)
Rule 586	imStatus44	max(imStatusMean * (1 + imStatusCVPatient * imStatusRandom44), imStatusLowerBound)
Rule 587	imStatus45	max(imStatusMean * (1 + imStatusCVPatient * imStatusRandom45), imStatusLowerBound)
Rule 588	imStatus46	max(imStatusMean * (1 + imStatusCVPatient * imStatusRandom46), imStatusLowerBound)
Rule 589	imStatus47	max(imStatusMean * (1 + imStatusCVPatient * imStatusRandom47), imStatusLowerBound)
Rule 590	imStatus5	max(imStatusMean * (1 + imStatusCVPatient * imStatusRandom5), imStatusLowerBound)
Rule 591	imStatus6	max(imStatusMean * (1 + imStatusCVPatient * imStatusRandom6), imStatusLowerBound)
Rule 592	imStatus7	max(imStatusMean * (1 + imStatusCVPatient * imStatusRandom7), imStatusLowerBound)
Rule 593	imStatus8	max(imStatusMean * (1 + imStatusCVPatient * imStatusRandom8), imStatusLowerBound)
Rule 594	imStatus9	max(imStatusMean * (1 + imStatusCVPatient * imStatusRandom9), imStatusLowerBound)
Rule 595	imStatusCVPatient	0.2
Rule 596	imStatusLowerBound	0.3
Rule 597	imStatusMean	3.77
Rule 598	imStatusRandom0	0.374656
Rule 599	imStatusRandom1	0.36163
Rule 600	imStatusRandom10	0.309497
Rule 601	imStatusRandom11	-0.321422
Rule 602	imStatusRandom12	-0.953397
Rule 603	imStatusRandom13	-0.223639
Rule 604	imStatusRandom14	0.959918
Rule 605	imStatusRandom15	-0.122313
Rule 606	imStatusRandom16	-1.3541
Rule 607	imStatusRandom17	-0.931739
Rule 608	imStatusRandom18	-2.25228
Rule 609	imStatusRandom19	1.36083
Rule 610	imStatusRandom2	0.300718
Rule 611	imStatusRandom20	-2.3655
Rule 612	imStatusRandom21	-1.78174
Rule 613	imStatusRandom22	-0.475134
Rule 614	imStatusRandom23	-0.0601326
Rule 615	imStatusRandom24	1.91124
Rule 616	imStatusRandom25	1.16791
Rule 617	imStatusRandom26	1.237
Rule 618	imStatusRandom27	0.853188
Rule 619	imStatusRandom28	0.256206
Rule 620	imStatusRandom29	0.64108
Rule 621	imStatusRandom3	-1.62615
Rule 622	imStatusRandom30	-0.243173
Rule 623	imStatusRandom31	-1.46057
Rule 624	imStatusRandom32	0.152034
Rule 625	imStatusRandom33	1.64973
Rule 626	imStatusRandom34	-0.461237
Rule 627	imStatusRandom35	-0.133321
Rule 628	imStatusRandom36	0.860227
Rule 629	imStatusRandom37	1.12841
Rule 630	imStatusRandom38	0.553507
Rule 631	imStatusRandom39	-0.768939
Rule 632	imStatusRandom4	-1.6955
Rule 633	imStatusRandom40	-0.480548
Rule 634	imStatusRandom41	0.831466
Rule 635	imStatusRandom42	0.114586
Rule 636	imStatusRandom43	0.355759
Rule 637	imStatusRandom44	-0.962716
Rule 638	imStatusRandom45	-0.623169
Rule 639	imStatusRandom46	-0.380457
Rule 640	imStatusRandom47	-2.01525
Rule 641	imStatusRandom5	-1.09102
Rule 642	imStatusRandom6	1.72242
Rule 643	imStatusRandom7	1.59054
Rule 644	imStatusRandom8	0.776046
Rule 645	imStatusRandom9	0.877466
Rule 646	imStatusStdPatient	0.3
Rule 647	increasingAge	0
Rule 648	inflammation	piecewise(pow(RTT_DOT_proInfCyt / RTT, 2) / (pow(ec50ProInf, 2) + pow(RTT_DOT_proInfCyt / RTT, 2) * 1e-12), eq(atopy, 0), atopyAmplifier * pow(RTT_DOT_proInfCyt / RTT, 2) / (pow(ec50ProInf, 2) + pow(RTT_DOT_proInfCyt / RTT, 2) * 1e-12)) * 1e-12
Rule 649	interstitialVolumeFractionAdipose	piecewise(interstitialVolumeFractionAdiposeHuman, eq(species, 0), piecewise(interstitialVolumeFractionAdiposeMouse, eq(species, 1), interstitialVolumeFractionAdiposeRat))
Rule 650	interstitialVolumeFractionAdiposeHuman	piecewise(0.54 + -0.66 * ageY, leq(ageY, 0.5), 5.85 * log(0.143 * ageY + 1.07) / (ageY + 1.07) - 0.274)
Rule 651	interstitialVolumeFractionAdiposeMouse	0.1284
Rule 652	interstitialVolumeFractionAdiposeRat	0.1284
Rule 653	interstitialVolumeFractionBrain	piecewise(interstitialVolumeFractionBrainHuman, eq(species, 0), piecewise(interstitialVolumeFractionBrainMouse, eq(species, 1), interstitialVolumeFractionBrainRat))
Rule 654	interstitialVolumeFractionBrainHuman	0.1
Rule 655	interstitialVolumeFractionBrainMouse	0.162
Rule 656	interstitialVolumeFractionBrainRat	0.162
Rule 657	interstitialVolumeFractionGut	piecewise(interstitialVolumeFractionGutHuman, eq(species, 0), piecewise(interstitialVolumeFractionGutMouse, eq(species, 1), interstitialVolumeFractionGutRat))
Rule 658	interstitialVolumeFractionGutHuman	0.1
Rule 659	interstitialVolumeFractionGutMouse	0.282
Rule 660	interstitialVolumeFractionGutRat	0.282
Rule 661	interstitialVolumeFractionHeart	piecewise(interstitialVolumeFractionHeartHuman, eq(species, 0), piecewise(interstitialVolumeFractionHeartMouse, eq(species, 1), interstitialVolumeFractionHeartRat))
Rule 662	interstitialVolumeFractionHeartHuman	0.12
Rule 663	interstitialVolumeFractionHeartMouse	0.32
Rule 664	interstitialVolumeFractionHeartRat	0.32
Rule 665	interstitialVolumeFractionKidney	piecewise(interstitialVolumeFractionKidneyHuman, eq(species, 0), piecewise(interstitialVolumeFractionKidneyMouse, eq(species, 1), interstitialVolumeFractionKidneyRat))
Rule 666	interstitialVolumeFractionKidneyHuman	0.2
Rule 667	interstitialVolumeFractionKidneyMouse	0.273
Rule 668	interstitialVolumeFractionKidneyRat	0.273
Rule 669	interstitialVolumeFractionLiver	piecewise(interstitialVolumeFractionLiverHuman, eq(species, 0), piecewise(interstitialVolumeFractionLiverMouse, eq(species, 1), interstitialVolumeFractionLiverRat))
Rule 670	interstitialVolumeFractionLiverHuman	0.17
Rule 671	interstitialVolumeFractionLiverMouse	0.161
Rule 672	interstitialVolumeFractionLiverRat	0.161
Rule 673	interstitialVolumeFractionLung	piecewise(interstitialVolumeFractionLungHuman, eq(species, 0), piecewise(interstitialVolumeFractionLungMouse, eq(species, 1), interstitialVolumeFractionLungRat))
Rule 674	interstitialVolumeFractionLungHuman	0.2
Rule 675	interstitialVolumeFractionLungMouse	0.336
Rule 676	interstitialVolumeFractionLungRat	0.336
Rule 677	interstitialVolumeFractionMuscle	piecewise(interstitialVolumeFractionMuscleHuman, eq(species, 0), piecewise(interstitialVolumeFractionMuscleMouse, eq(species, 1), interstitialVolumeFractionMuscleRat))
Rule 678	interstitialVolumeFractionMuscleHuman	0.158 + exp(-0.277 * ageY - 1.89)
Rule 679	interstitialVolumeFractionMuscleMouse	0.118
Rule 680	interstitialVolumeFractionMuscleRat	0.118
Rule 681	interstitialVolumeFractionOther	piecewise(interstitialVolumeFractionOtherHuman, eq(species, 0), piecewise(interstitialVolumeFractionOtherMouse, eq(species, 1), interstitialVolumeFractionOtherRat))
Rule 682	interstitialVolumeFractionOtherHuman	0.35
Rule 683	interstitialVolumeFractionOtherMouse	0.35
Rule 684	interstitialVolumeFractionOtherRat	0.35
Rule 685	interstitialVolumeFractionSkin	piecewise(interstitialVolumeFractionSkinHuman, eq(species, 0), piecewise(interstitialVolumeFractionSkinMouse, eq(species, 1), interstitialVolumeFractionSkinRat))
Rule 686	interstitialVolumeFractionSkinHuman	0.34
Rule 687	interstitialVolumeFractionSkinMouse	0.382
Rule 688	interstitialVolumeFractionSkinRat	0.382
Rule 689	interstitialVolumeFractionSpleen	piecewise(interstitialVolumeFractionSpleenHuman, eq(species, 0), piecewise(interstitialVolumeFractionSpleenMouse, eq(species, 1), interstitialVolumeFractionSpleenRat))
Rule 690	interstitialVolumeFractionSpleenHuman	0.1
Rule 691	interstitialVolumeFractionSpleenMouse	0.207
Rule 692	interstitialVolumeFractionSpleenRat	0.207
Rule 693	intestinalDegradationOM85	piecewise(intestinalDegradationOM85Man, eq(species, 0), piecewise(intestinalDegradationOM85Mouse, eq(species, 1), intestinalDegradationOM85Rat))
Rule 694	intestinalDegradationOM85Man	intestinalDegradationOM85Mouse * pow(bodyWeightRefMan / bodyWeightRefMouse * 1000, -bTime)
Rule 695	intestinalDegradationOM85Mouse	0.292714
Rule 696	intestinalDegradationOM85Rat	intestinalDegradationOM85Mouse * pow(bodyWeightRefRat / bodyWeightRefMouse, -bTime)
Rule 697	kInfect	0.112676
Rule 698	kLystCL	2.65656
Rule 699	kMTrt	4.64
Rule 700	kMVirus	608.308
Rule 701	kMaturation	2
Rule 702	kMaturationGALT	2
Rule 703	kbLA	200
Rule 704	kbPAns	kbLA
Rule 705	kdC	1e-9 * (180 * 1 * factorInVitroToInVivoEc50 / molarMassOM85)
Rule 706	kiMLp	200
Rule 707	kidneyMassRatio	piecewise(kidneyMassRatioHuman, eq(species, 0), piecewise(kidneyMassRatioMouse, eq(species, 1), kidneyMassRatioRat))
Rule 708	kidneyMassRatioHuman	piecewise(kidneyMassRatioHumanEuropean, eq(ethnicity, 0), kidneyMassRatioHumanChinese)
Rule 709	kidneyMassRatioHumanChinese	kidneyVolumeChina * KidneyDensity / bodyWeightRefHumanChinese * 1
Rule 710	kidneyMassRatioHumanEuropean	piecewise(0.00872 + -0.0047 * ageY, leq(ageY, 0.5), 0.00643 + -0.000106 * ageY)
Rule 711	kidneyMassRatioMouse	0.0167
Rule 712	kidneyMassRatioRat	0.0073
Rule 713	kidneyVolume	kidneyMassRatio * bodyWeight / KidneyDensity
Rule 714	kidneyVolumeChina	piecewise(kidneyVolumeChinaMale, eq(male, 1), kidneyVolumeChinaFemale)
Rule 715	kidneyVolumeChinaFemale	(5.509 * pow(bodyWeightRefHumanChineseFemale / 1, 0.761) + 5.837 * pow(bodyWeightRefHumanChineseFemale / 1, 0.762)) / 1000 * 1
Rule 716	kidneyVolumeChinaMale	0.013028 * pow(bodyWeightRefHumanChineseMale / 1, 0.713) * 1
Rule 717	ktReg	200
Rule 718	liverMassRatio	piecewise(liverMassRatioHuman, eq(species, 0), piecewise(liverMassRatioMouse, eq(species, 1), liverMassRatioRat))
Rule 719	liverMassRatioHuman	piecewise(liverMassRatioHumanEurope, eq(ethnicity, 0), liverMassRatioHumanChinese)
Rule 720	liverMassRatioHumanChinese	liverVolumeChina * LiverDensity / bodyWeightRefHumanChinese * 1
Rule 721	liverMassRatioHumanEurope	0.0364 + -0.000705 * ageY
Rule 722	liverMassRatioMouse	0.0549
Rule 723	liverMassRatioRat	0.0366
Rule 724	liverVolume	liverMassRatio * bodyWeight / LiverDensity
Rule 725	liverVolumeChina	piecewise(0.679 * pow(bsaRef / 1, 1.0345) * 1, eq(male, 1), 0.695 * pow(bsaRef / 1, 1.125) * 1)
Rule 726	location	1
Rule 727	logBodyWeightRef	piecewise(log(82.091 / (1 + pow(e, -0.191 * (ageY - 11.342)))), eq(male, 1), log(61.203 / (1 + pow(e, -0.23 * (ageY - 8.52)))))
Rule 728	logBodyWeightRefWithVariability	logBodyWeightRef * (1 + cvLogBodyWeightRef * rvLogBodyWeightRef)
Rule 729	lungMassRatio	piecewise(lungMassRatioHuman, eq(species, 0), piecewise(lungMassRatioMouse, eq(species, 1), lungMassRatioRat))
Rule 730	lungMassRatioHuman	0.0165
Rule 731	lungMassRatioMouse	0.0073
Rule 732	lungMassRatioRat	0.005
Rule 733	lungVolume	lungMassRatio * bodyWeight / LungDensity
Rule 734	lymphFlowAdipose	1000 * bloodFlowAdipose * lymphPlasmaFlowRatio
Rule 735	lymphFlowBrain	1000 * bloodFlowBrain * lymphPlasmaFlowRatio
Rule 736	lymphFlowGut	1000 * bloodFlowGut * lymphPlasmaFlowRatio
Rule 737	lymphFlowHeart	1000 * bloodFlowHeart * lymphPlasmaFlowRatio
Rule 738	lymphFlowKidney	1000 * bloodFlowKidney * lymphPlasmaFlowRatio
Rule 739	lymphFlowLiver	1000 * bloodFlowLiver * lymphPlasmaFlowRatio
Rule 740	lymphFlowLung	lymphFlowLungRef * pow(bodyWeight / (45 * 1), 0.75)
Rule 741	lymphFlowLungRef	0.13
Rule 742	lymphFlowMuscle	1000 * bloodFlowMuscle * lymphPlasmaFlowRatio
Rule 743	lymphFlowOther	1000 * bloodFlowOther * lymphPlasmaFlowRatio
Rule 744	lymphFlowPPDuodenum	0.01 * (totalNumberPP * relAbundancePPDuodenum * numberFolliclePerPP * surfaceAreaPPFollicle / surfaceAreaDuodenum) * lymphFlowSmallIntestine
Rule 745	lymphFlowPPIleum1	0.01 * (totalNumberPP * relAbundancePPIleum * numberFolliclePerPP * surfaceAreaPPFollicle / surfaceAreaIleum1) * lymphFlowSmallIntestine
Rule 746	lymphFlowPPIleum2	lymphFlowPPIleum1
Rule 747	lymphFlowPPIleum3	lymphFlowPPIleum1
Rule 748	lymphFlowPPIleum4	lymphFlowPPIleum1
Rule 749	lymphFlowPPJejunum1	0.01 * (totalNumberPP * relAbundancePPJejunum * numberFolliclePerPP * surfaceAreaPPFollicle / surfaceAreaJejunum1) * lymphFlowSmallIntestine
Rule 750	lymphFlowPPJejunum2	lymphFlowPPJejunum1
Rule 751	lymphFlowSkin	1000 * bloodFlowSkin * lymphPlasmaFlowRatio
Rule 752	lymphFlowSmallIntestine	1000 * bloodFlowSmallIntestine * lymphPlasmaFlowRatio
Rule 753	lymphFlowSpleen	1000 * bloodFlowSpleen * lymphPlasmaFlowRatio
Rule 754	lymphPlasmaFlowRatio	0.002
Rule 755	m1bPAns	0.1
Rule 756	m1iML	0.1
Rule 757	m1tReg	0.1
Rule 758	m2bPAns	0.1
Rule 759	m2iML	0.5
Rule 760	m2tReg	0.1
Rule 761	male	1
Rule 762	maturationGALT	1
Rule 763	maturationISdyn	0
Rule 764	matureRTI	1
Rule 765	maxAgeObstruction	0.5
Rule 766	maxInflammation	atopyAmplifier
Rule 767	maxObstructionInfiltration	thresholdWheezing + (maxAgeObstruction - thresholdWheezing) * (pow(age / 1, HillCoeffMaxObstruction) / (pow(age / 1, HillCoeffMaxObstruction) + pow(saturationMaxObstruction, HillCoeffMaxObstruction)))
Rule 768	metabolicClearanceOM85	piecewise(metabolicClearanceOM85Man, eq(species, 0), piecewise(metabolicClearanceOM85Mouse, eq(species, 1), metabolicClearanceOM85Rat * 1000) * 0.001)
Rule 769	metabolicClearanceOM85Man	0.001 * metabolicClearanceOM85Mouse * pow(bodyWeightRefMan / bodyWeightRefMouse * 1000, bVolume - bTime)
Rule 770	metabolicClearanceOM85Mouse	8.405
Rule 771	metabolicClearanceOM85Rat	0.001 * metabolicClearanceOM85Mouse * pow(bodyWeightRefRat / bodyWeightRefMouse, bVolume - bTime)
Rule 772	microsomalProteinDensity	32
Rule 773	microsomalProteinMassEquivalent	microsomalProteinDensity * liverMassRatio * bodyWeight / 0.001
Rule 774	minInflammation	0
Rule 775	molarMassOM85	150
Rule 776	molarMasscPI	22.8
Rule 777	molarMassigA	350
Rule 778	muscleMassRatio	piecewise(muscleMassRatioHuman, eq(species, 0), piecewise(muscleMassRatioMouse, eq(species, 1), muscleMassRatioRat))
Rule 779	muscleMassRatioHuman	piecewise(piecewise(0.225 + -0.102 * ageY, eq(male, 1), 0.24 + -0.0829 * ageY), leq(ageY, 0.5), piecewise(0.16 + 0.0303 * ageY + -0.000911 * pow(ageY, 2), eq(male, 1), 0.186 + 0.0262 * ageY + -0.00107 * pow(ageY, 2)))
Rule 780	muscleMassRatioMouse	0.384
Rule 781	muscleMassRatioRat	0.4043
Rule 782	muscleVolume	muscleMassRatio * bodyWeight / MuscleDensity
Rule 783	nIgVirus	10.6903
Rule 784	nonSpecificClearanceOM85	piecewise(nonSpecificClearanceOM85Man, eq(species, 0), piecewise(nonSpecificClearanceOM85Mouse, eq(species, 1), nonSpecificClearanceOM85Rat))
Rule 785	nonSpecificClearanceOM85Man	nonSpecificClearanceOM85Mouse * pow(bodyWeightRefMan / bodyWeightRefMouse * 1000, bVolume - bTime)
Rule 786	nonSpecificClearanceOM85Mouse	0.189108
Rule 787	nonSpecificClearanceOM85Rat	nonSpecificClearanceOM85Mouse * pow(bodyWeightRefRat / bodyWeightRefMouse, bVolume - bTime)
Rule 788	normalizationFractionChina	10.5
Rule 789	numberFolliclePerPP	piecewise(numberFolliclePerPPHuman, eq(species, 0), piecewise(numberFolliclePerPPMouse, eq(species, 1), numberFolliclePerPPRat))
Rule 790	numberFolliclePerPPHuman	25
Rule 791	numberFolliclePerPPMouse	6
Rule 792	numberFolliclePerPPRat	22
Rule 793	obstructionConstant	1.8
Rule 794	obstructionInfiltration	(inflammation - minInflammation) / (maxInflammation - minInflammation) * (urtiObstructionParameter - fractionUpperSymptoms) * maxObstructionInfiltration * obstructionConstant
Rule 795	openingHeterogeneity	epsilonOH + vmaxOpeningHetero * (pow(age / 1, HillCoeffOpeningHetero) / (pow(age / 1, HillCoeffOpeningHetero) + pow(saturationOpeningHetero, HillCoeffOpeningHetero)))
Rule 796	otherVolume	((1 - (skinMassRatio + liverMassRatio + gutMassRatio + bloodVolumeRatio * BloodDensity * 0.001 + lungMassRatio + spleenMassRatio + heartMassRatio + kidneyMassRatio + muscleMassRatio + adiposeMassRatio)) * bodyWeight + BloodDensity * sumVascularCompartmentsWithoutOther) / (BodyDensity - vascularVolumeFractionOther * BloodDensity)
Rule 797	pEffOM85	piecewise(pEffOM85Man, eq(species, 0), piecewise(pEffOM85Mouse, eq(species, 1), pEffOM85Rat))
Rule 798	pEffOM85Man	pEffOM85Mouse * pow(bodyWeightRefMan / bodyWeightRefMouse * 1000, bLength - bTime)
Rule 799	pEffOM85Mouse	376.356
Rule 800	pEffOM85Rat	pEffOM85Mouse * pow(bodyWeightRefRat / bodyWeightRefMouse, bLength - bTime)
Rule 801	pEffPPOM85	piecewise(pEffPPOM85Man, eq(species, 0), piecewise(pEffPPOM85Mouse, eq(species, 1), pEffPPOM85Rat))
Rule 802	pEffPPOM85Man	pEffPPOM85Mouse * pow(bodyWeightRefMan / bodyWeightRefMouse * 1000, bLength - bTime)
Rule 803	pEffPPOM85Mouse	34.3853
Rule 804	pEffPPOM85Rat	pEffPPOM85Mouse * pow(bodyWeightRefRat / bodyWeightRefMouse, bLength - bTime)
Rule 805	pIg	piecewise(pIgRef, eq(matureRTI, 0), pIgAge)
Rule 806	pIgAge	pIgRef * (pVarpIg + (1 - pVarpIg) / (1 + exp(-kMaturation * (ageIS - ageInflexion))))
Rule 807	pIgRef	3177.17
Rule 808	pVar	0.85
Rule 809	pVarGALT	0.5
Rule 810	pVaratCL	pVar
Rule 811	pVarpIg	pVar
Rule 812	patientID	1
Rule 813	phaseAngle	piecewise(phaseAngleChina, eq(location, 0), phaseAngleNonChina)
Rule 814	phaseAngle2	0.596
Rule 815	phaseAngle3	0.036
Rule 816	phaseAngleChina	0.1
Rule 817	phaseAngleNonChina	0.274
Rule 818	pi	3.14159
Rule 819	piML	0.5
Rule 820	pigA	4.16666666666667e-17 * (200 * 1 / molarMassigA) * avogadro
Rule 821	pigAns	pigA
Rule 822	pigAnsbasal	69700703240.7407 * (digAns * basaligAns / molarMassigA) * RTT
Rule 823	pollutionChina	1
Rule 824	pop	1
Rule 825	popdensComp	1
Rule 826	probInf	dataSeasonality * (probInfRSV + probInfHRV + probInfIV) + hospitalizationFractionFlorida - hospitalizationFractionFlorida + hospitalizationFractionReis - hospitalizationFractionReis
Rule 827	probInfHRV	dataSeasonality * popdensComp_DOT_iPopRV / pop
Rule 828	probInfIV	dataSeasonality * popdensComp_DOT_iPopIV / pop
Rule 829	probInfLRTI	dataSeasonality * fractionLRTI * (probInfIV + probInfHRV + probInfRSV) + hospitalizationFractionSentinel - hospitalizationFractionSentinel + normalizationFractionChina - normalizationFractionChina
Rule 830	probInfRSV	dataSeasonality * popdensComp_DOT_iPop / pop
Rule 831	probInfURTI	dataSeasonality * fractionURTI * (probInfIV + probInfHRV + probInfRSV)
Rule 832	probabilityInfection	piecewise(probabilityInfectionDummy, eq(RTIPopSwitch, 0), probInf)
Rule 833	probabilityInfectionDummy	0.416667
Rule 834	rPopIVInit	1 - sPopIVInit - iPopIVInit
Rule 835	rPopRSVInit	1 - sPopRSVInit - iPopRSVInit
Rule 836	rPopRVInit	1 - sPopRVInit - iPopRVInit
Rule 837	rRegen	1
Rule 838	rVirus	2.58
Rule 839	radiusDuodenum	10 * piecewise(radiusDuodenumHuman, eq(species, 0), piecewise(radiusDuodenumMouse, eq(species, 1), radiusDuodenumRat) * 0.1)
Rule 840	radiusDuodenumHuman	radiusDuodenumPredicted + radiusDuodenumVariability
Rule 841	radiusDuodenumMouse	1.45
Rule 842	radiusDuodenumPredicted	3.3 * 1 * pow(bsa / 1, 0.383)
Rule 843	radiusDuodenumRat	2.8
Rule 844	radiusDuodenumVariability	0
Rule 845	radiusIleum	10 * piecewise(radiusIleumHuman, eq(species, 0), piecewise(radiusIleumMouse, eq(species, 1), radiusIleumRat) * 0.1)
Rule 846	radiusIleumHuman	radiusIleumPredicted + radiusIleumVariability
Rule 847	radiusIleumMouse	1.25
Rule 848	radiusIleumPredicted	0.0725 * radiusDuodenum
Rule 849	radiusIleumRat	4
Rule 850	radiusIleumVariability	0
Rule 851	radiusJejunum	10 * piecewise(radiusJejunumHuman, eq(species, 0), piecewise(radiusJejunumMouse, eq(species, 1), radiusJejunumRat) * 0.1)
Rule 852	radiusJejunumHuman	radiusJejunumPredicted + radiusJejunumVariability
Rule 853	radiusJejunumMouse	1.5
Rule 854	radiusJejunumPredicted	0.08125 * radiusDuodenum
Rule 855	radiusJejunumRat	4.5
Rule 856	radiusJejunumVariability	0
Rule 857	radiusPPFollicle	pow(surfaceAreaPPFollicle / pi * 1, 0.5)
Rule 858	randomThreshold0	0.0154685
Rule 859	randomThreshold1	0.0293202
Rule 860	randomThreshold10	0.0143955
Rule 861	randomThreshold11	0.000618997
Rule 862	randomThreshold12	0.0449825
Rule 863	randomThreshold13	0.0157055
Rule 864	randomThreshold14	0.0661749
Rule 865	randomThreshold15	0.0374085
Rule 866	randomThreshold16	0.0320761
Rule 867	randomThreshold17	0.000685383
Rule 868	randomThreshold18	0.0379402
Rule 869	randomThreshold19	0.0598572
Rule 870	randomThreshold2	0.0302207
Rule 871	randomThreshold20	0.0377238
Rule 872	randomThreshold21	0.0186547
Rule 873	randomThreshold22	0.0717079
Rule 874	randomThreshold23	0.0593391
Rule 875	randomThreshold24	0.00400259
Rule 876	randomThreshold25	0.0319181
Rule 877	randomThreshold26	0.0373344
Rule 878	randomThreshold27	0.0569322
Rule 879	randomThreshold28	0.018503
Rule 880	randomThreshold29	0.0289597
Rule 881	randomThreshold3	0.0140586
Rule 882	randomThreshold30	0.0544793
Rule 883	randomThreshold31	0.0120439
Rule 884	randomThreshold32	0.0119
Rule 885	randomThreshold33	0.0610452
Rule 886	randomThreshold34	0.0521435
Rule 887	randomThreshold35	0.0577605
Rule 888	randomThreshold36	0.0258959
Rule 889	randomThreshold37	0.0224527
Rule 890	randomThreshold38	0.0395347
Rule 891	randomThreshold39	0.0426279
Rule 892	randomThreshold4	0.0357969
Rule 893	randomThreshold40	0.0234269
Rule 894	randomThreshold41	0.00659423
Rule 895	randomThreshold42	0.0418823
Rule 896	randomThreshold43	0.0470078
Rule 897	randomThreshold44	0.0375432
Rule 898	randomThreshold45	0.00524134
Rule 899	randomThreshold46	0.00234594
Rule 900	randomThreshold47	0.0550859
Rule 901	randomThreshold5	0.0170795
Rule 902	randomThreshold6	0.033231
Rule 903	randomThreshold7	0.0435728
Rule 904	randomThreshold8	0.0161749
Rule 905	randomThreshold9	0.0392009
Rule 906	randomVirusClass0	0.885701
Rule 907	randomVirusClass1	0.640519
Rule 908	randomVirusClass10	0.913113
Rule 909	randomVirusClass11	0.560536
Rule 910	randomVirusClass12	0.756725
Rule 911	randomVirusClass13	0.55626
Rule 912	randomVirusClass14	0.594877
Rule 913	randomVirusClass15	0.779247
Rule 914	randomVirusClass16	0.338423
Rule 915	randomVirusClass17	0.333996
Rule 916	randomVirusClass18	0.401047
Rule 917	randomVirusClass19	0.265667
Rule 918	randomVirusClass2	0.56237
Rule 919	randomVirusClass20	0.87541
Rule 920	randomVirusClass21	0.373308
Rule 921	randomVirusClass22	0.145415
Rule 922	randomVirusClass23	0.601633
Rule 923	randomVirusClass24	0.969928
Rule 924	randomVirusClass25	0.370041
Rule 925	randomVirusClass26	0.116556
Rule 926	randomVirusClass27	0.884687
Rule 927	randomVirusClass28	0.43765
Rule 928	randomVirusClass29	0.389501
Rule 929	randomVirusClass3	0.617541
Rule 930	randomVirusClass30	0.453758
Rule 931	randomVirusClass31	0.767988
Rule 932	randomVirusClass32	0.842402
Rule 933	randomVirusClass33	0.513352
Rule 934	randomVirusClass34	0.158397
Rule 935	randomVirusClass35	0.834886
Rule 936	randomVirusClass36	0.363329
Rule 937	randomVirusClass37	0.447857
Rule 938	randomVirusClass38	0.518507
Rule 939	randomVirusClass39	0.923805
Rule 940	randomVirusClass4	0.594971
Rule 941	randomVirusClass40	0.307051
Rule 942	randomVirusClass41	0.0297518
Rule 943	randomVirusClass42	0.665834
Rule 944	randomVirusClass43	0.86369
Rule 945	randomVirusClass44	0.98398
Rule 946	randomVirusClass45	0.75706
Rule 947	randomVirusClass46	0.437227
Rule 948	randomVirusClass47	0.0820405
Rule 949	randomVirusClass5	0.769099
Rule 950	randomVirusClass6	0.997466
Rule 951	randomVirusClass7	0.377781
Rule 952	randomVirusClass8	0.235607
Rule 953	randomVirusClass9	0.0923894
Rule 954	ratioInfectedCells	RTT_DOT_iEC / totEC
Rule 955	relAbundancePPDuodenum	piecewise(relAbundancePPDuodenumHuman, eq(species, 0), piecewise(relAbundancePPDuodenumMouse, eq(species, 1), relAbundancePPDuodenumRat))
Rule 956	relAbundancePPDuodenumHuman	0.035
Rule 957	relAbundancePPDuodenumMouse	fLengthDuodenumMouse
Rule 958	relAbundancePPDuodenumRat	fLengthDuodenumRat
Rule 959	relAbundancePPIleum	piecewise(relAbundancePPIleumHuman, eq(species, 0), piecewise(relAbundancePPIleumMouse, eq(species, 1), relAbundancePPIleumRat))
Rule 960	relAbundancePPIleumHuman	0.138
Rule 961	relAbundancePPIleumMouse	fLengthIleumMouse
Rule 962	relAbundancePPIleumRat	fLengthIleumRat
Rule 963	relAbundancePPJejunum	piecewise(relAbundancePPJejunumHuman, eq(species, 0), piecewise(relAbundancePPJejunumMouse, eq(species, 1), relAbundancePPJejunumRat))
Rule 964	relAbundancePPJejunumHuman	0.206
Rule 965	relAbundancePPJejunumMouse	fLengthJejunumMouse
Rule 966	relAbundancePPJejunumRat	fLengthJejunumRat
Rule 967	rvBodyWeightRefHumanChinese	0
Rule 968	rvLogBodyWeightRef	0
Rule 969	sAS	5.207
Rule 970	sPopIVInit	0.636535557720369 * 1
Rule 971	sPopRSVInit	piecewise(0.783510988022823 * 1, eq(location, 0), 0.694936095097664 * 1)
Rule 972	sPopRVInit	0.715746375530873 * 1
Rule 973	saturationMaxObstruction	3.7
Rule 974	saturationOpeningHetero	1
Rule 975	saturationiMLp	0
Rule 976	scenario__weight	1
Rule 977	serumOM85	venousOM85 / (1 - hematocrit * (1 - bToPCoeff))
Rule 978	sigmaISF	0.2
Rule 979	sigmaPP	0.946638
Rule 980	sigmaT	0.4
Rule 981	sigmaVAdipose	0.95
Rule 982	sigmaVBone	0.85
Rule 983	sigmaVBrain	0.99
Rule 984	sigmaVGut	0.9
Rule 985	sigmaVHeart	0.95
Rule 986	sigmaVKidney	0.9
Rule 987	sigmaVLiver	0.85
Rule 988	sigmaVLung	0.95
Rule 989	sigmaVMuscle	0.95
Rule 990	sigmaVOther	0.9
Rule 991	sigmaVScalar	0.148089
Rule 992	sigmaVSkin	0.95
Rule 993	sigmaVSpleen	0.9
Rule 994	skinMassRatio	piecewise(skinMassRatioHuman, eq(species, 0), piecewise(skinMassRatioMouse, eq(species, 1), skinMassRatioRat))
Rule 995	skinMassRatioHuman	piecewise(0.048 + -0.0256 * ageY, leq(ageY, 0.5), piecewise(0.0357 + -0.0011 * ageY, leq(ageY, 10), piecewise(0.00579 + 0.00197 * ageY, eq(male, 1), 0.0111 + 0.00135 * ageY)))
Rule 996	skinMassRatioMouse	0.1653
Rule 997	skinMassRatioRat	0.1903
Rule 998	skinVolume	skinMassRatio * bodyWeight / SkinDensity
Rule 999	slopeSympt	0.2
Rule 1000	smallIntestineCrushedCylinderConversion	0.00900138
Rule 1001	smallIntestineLength	piecewise(smallIntestineLengthHuman, eq(species, 0), piecewise(smallIntestineLengthMouse, eq(species, 1), smallIntestineLengthRat) * 0.01)
Rule 1002	smallIntestineLengthHuman	smallIntestineLengthPredicted + smallIntestineLengthVariability
Rule 1003	smallIntestineLengthMouse	43.8
Rule 1004	smallIntestineLengthPredicted	(0.205 * pow(bsa / 1, 0.55) + 5.231 * pow(bsa / 1, 0.414)) * 1
Rule 1005	smallIntestineLengthRat	125.3
Rule 1006	smallIntestineLengthVariability	0
Rule 1007	smallIntestineTransitTime	piecewise(smallIntestineTransitTimeHuman, eq(species, 0), piecewise(smallIntestineTransitTimeMouse, eq(species, 1), smallIntestineTransitTimeRat))
Rule 1008	smallIntestineTransitTimeHuman	3.9 * 1 + smallIntestineTransitTimeVariability
Rule 1009	smallIntestineTransitTimeMouse	0.99
Rule 1010	smallIntestineTransitTimeRat	3.92
Rule 1011	smallIntestineTransitTimeVariability	0
Rule 1012	species	0
Rule 1013	spleenMassRatio	piecewise(spleenMassRatioHuman, eq(species, 0), piecewise(spleenMassRatioMouse, eq(species, 1), spleenMassRatioRat))
Rule 1014	spleenMassRatioHuman	piecewise(spleenMassRatioHumanEuropean, eq(ethnicity, 0), spleenMassRatioHumanChinese)
Rule 1015	spleenMassRatioHumanChinese	spleenVolumeChina * SpleenDensity / bodyWeightRefHumanChinese * 1
Rule 1016	spleenMassRatioHumanEuropean	piecewise(0.00408 + 0.000816 * ageY, leq(ageY, 2), 0.00404 + exp(-0.169 * ageY - 6.07))
Rule 1017	spleenMassRatioMouse	0.0035
Rule 1018	spleenMassRatioRat	0.002
Rule 1019	spleenVolume	spleenMassRatio * bodyWeight / SpleenDensity
Rule 1020	spleenVolumeChina	piecewise(spleenVolumeChinaMale, eq(male, 1), spleenVolumeChinaFemale)
Rule 1021	spleenVolumeChinaFemale	(0.017 * (heightChineseFemale / (1 * 100)) * pow(bodyWeightRefHumanChineseFemale / 1, 0.41) / 1.06 + exp(2.251 * log(heightChineseFemale / (1 * 100)) - 3.549) / 1.05) * 1
Rule 1022	spleenVolumeChinaMale	(0.023 * (heightChineseMale / (1 * 100)) * pow(bodyWeightRefHumanChineseMale / 1, 0.351) / 1.06 + exp(1.997 * log(heightChineseMale / (1 * 100)) - 3.5) / 1.05) * 1
Rule 1023	sumVascularCompartmentsWithoutOther	AdiposeVascular + GutVascular + HeartVascular + KidneyVascular + LiverVascular + LungVascular + MuscleVascular + SkinVascular + SpleenVascular
Rule 1024	surfaceAreaDuodenum	10 * 2 * pi * radiusDuodenum * smallIntestineLength * fLengthDuodenum
Rule 1025	surfaceAreaIleum1	10 * (2 * pi * radiusIleum * smallIntestineLength * fLengthIleum / 4)
Rule 1026	surfaceAreaIleum2	surfaceAreaIleum1
Rule 1027	surfaceAreaIleum3	surfaceAreaIleum1
Rule 1028	surfaceAreaIleum4	surfaceAreaIleum1
Rule 1029	surfaceAreaJejunum1	10 * (2 * pi * radiusJejunum * smallIntestineLength * fLengthJejunum / 2)
Rule 1030	surfaceAreaJejunum2	surfaceAreaJejunum1
Rule 1031	surfaceAreaPPDuodenum	totalNumberPP * relAbundancePPDuodenum * numberFolliclePerPP * surfaceAreaPPFollicle
Rule 1032	surfaceAreaPPFollicle	100 * (1 / densityPPFollicle)
Rule 1033	surfaceAreaPPIleum1	totalNumberPP * relAbundancePPIleum * numberFolliclePerPP * surfaceAreaPPFollicle
Rule 1034	surfaceAreaPPIleum2	surfaceAreaPPIleum1
Rule 1035	surfaceAreaPPIleum3	surfaceAreaPPIleum1
Rule 1036	surfaceAreaPPIleum4	surfaceAreaPPIleum1
Rule 1037	surfaceAreaPPJejunum1	totalNumberPP * relAbundancePPJejunum * numberFolliclePerPP * surfaceAreaPPFollicle
Rule 1038	surfaceAreaPPJejunum2	surfaceAreaPPJejunum1
Rule 1039	surfaceAreaPPTotal	totalNumberPP * numberFolliclePerPP * surfaceAreaPPFollicle
Rule 1040	surfaceSmallIntestine	10 * 2 * pi * smallIntestineLength * (radiusDuodenum * fLengthDuodenum + radiusJejunum * fLengthJejunum + radiusIleum * fLengthIleum)
Rule 1041	symptomNoise0	0.094109
Rule 1042	symptomNoise1	-0.0310477
Rule 1043	symptomNoise10	0.153631
Rule 1044	symptomNoise11	-0.0457879
Rule 1045	symptomNoise12	-0.191092
Rule 1046	symptomNoise13	0.0256135
Rule 1047	symptomNoise14	-0.0826248
Rule 1048	symptomNoise15	0.0342242
Rule 1049	symptomNoise16	-0.107733
Rule 1050	symptomNoise17	0.0872915
Rule 1051	symptomNoise18	0.153591
Rule 1052	symptomNoise19	-0.109158
Rule 1053	symptomNoise2	-0.130276
Rule 1054	symptomNoise20	0.0622405
Rule 1055	symptomNoise21	-0.0467056
Rule 1056	symptomNoise22	-0.0207308
Rule 1057	symptomNoise23	-0.0720229
Rule 1058	symptomNoise24	0.00700775
Rule 1059	symptomNoise25	0.0227872
Rule 1060	symptomNoise26	-0.0646131
Rule 1061	symptomNoise27	0.0996762
Rule 1062	symptomNoise28	0.0574238
Rule 1063	symptomNoise29	-0.00385596
Rule 1064	symptomNoise3	0.101098
Rule 1065	symptomNoise30	0.0610877
Rule 1066	symptomNoise31	-0.143044
Rule 1067	symptomNoise32	0.0542966
Rule 1068	symptomNoise33	0.0174803
Rule 1069	symptomNoise34	0.159909
Rule 1070	symptomNoise35	0.112505
Rule 1071	symptomNoise36	0.0635447
Rule 1072	symptomNoise37	-0.0538129
Rule 1073	symptomNoise38	0.161373
Rule 1074	symptomNoise39	0.00636609
Rule 1075	symptomNoise4	0.0463405
Rule 1076	symptomNoise40	-0.12303
Rule 1077	symptomNoise41	-0.0106479
Rule 1078	symptomNoise42	0.0494852
Rule 1079	symptomNoise43	0.111533
Rule 1080	symptomNoise44	0.138686
Rule 1081	symptomNoise45	0.0320477
Rule 1082	symptomNoise46	-0.113014
Rule 1083	symptomNoise47	-0.207559
Rule 1084	symptomNoise5	-0.114432
Rule 1085	symptomNoise6	-0.166704
Rule 1086	symptomNoise7	0.0105934
Rule 1087	symptomNoise8	0.0433906
Rule 1088	symptomNoise9	0.019788
Rule 1089	symptoms	piecewise(slopeSympt * pow(log(RTT_DOT_proInfCyt / (RTT * avogadro) * molarMasscPI / (0.01 * 1) * 1e15) / 2.30258509299405, 3) + ICSympt, geq(RTT_DOT_proInfCyt / (RTT * avogadro) * molarMasscPI, 1e-17 * 1), 0)
Rule 1090	tEndDataSeasonality	1
Rule 1091	tEndLockdown	720
Rule 1092	tInf0	0.33287
Rule 1093	tInf1	20.6576
Rule 1094	tInf10	164.327
Rule 1095	tInf11	175.081
Rule 1096	tInf12	180.44
Rule 1097	tInf13	198.977
Rule 1098	tInf14	223.094
Rule 1099	tInf15	232.524
Rule 1100	tInf16	244.458
Rule 1101	tInf17	268.943
Rule 1102	tInf18	275.654
Rule 1103	tInf19	292.529
Rule 1104	tInf2	43.3429
Rule 1105	tInf20	307.003
Rule 1106	tInf21	323.892
Rule 1107	tInf22	333.185
Rule 1108	tInf23	351.791
Rule 1109	tInf24	367.213
Rule 1110	tInf25	384.7
Rule 1111	tInf26	390.488
Rule 1112	tInf27	415.571
Rule 1113	tInf28	426.914
Rule 1114	tInf29	447.901
Rule 1115	tInf3	55.2531
Rule 1116	tInf30	450.612
Rule 1117	tInf31	473.267
Rule 1118	tInf32	483.316
Rule 1119	tInf33	503.225
Rule 1120	tInf34	520.212
Rule 1121	tInf35	535.407
Rule 1122	tInf36	554.69
Rule 1123	tInf37	555.928
Rule 1124	tInf38	570.644
Rule 1125	tInf39	588.134
Rule 1126	tInf4	60.6394
Rule 1127	tInf40	611.53
Rule 1128	tInf41	621.96
Rule 1129	tInf42	635.305
Rule 1130	tInf43	651.104
Rule 1131	tInf44	664.908
Rule 1132	tInf45	676.834
Rule 1133	tInf46	701.296
Rule 1134	tInf47	714.827
Rule 1135	tInf5	76.1239
Rule 1136	tInf6	101.103
Rule 1137	tInf7	112.001
Rule 1138	tInf8	120.814
Rule 1139	tInf9	139.303
Rule 1140	tStartDataSeasonality	0
Rule 1141	tStartLockdown	360
Rule 1142	thicknessG0to8	8.1e-05
Rule 1143	thicknessG0to8Mouse	thicknessG0to8 * pow(bodyWeightRefMouse / bodyWeightRefMan * 0.001, 0.333333333333333)
Rule 1144	thicknessG0to8Rat	thicknessG0to8 * pow(bodyWeightRefRat / bodyWeightRefMan * 0.001, 0.333333333333333)
Rule 1145	thicknessG9to15	3.1e-05
Rule 1146	thicknessG9to15Mouse	thicknessG9to15 * pow(bodyWeightRefMouse / bodyWeightRefMan * 0.001, 0.333333333333333)
Rule 1147	thicknessG9to15Rat	thicknessG9to15 * pow(bodyWeightRefRat / bodyWeightRefMan * 0.001, 0.333333333333333)
Rule 1148	thresholdNaturalClearance	10
Rule 1149	thresholdRTI	0.2
Rule 1150	thresholdWheezing	0.1
Rule 1151	totEC	1000000 * concEC * RTT
Rule 1152	totOM85PP	1000000000 * ((PPDuodenum_DOT_OM85 + PPJejunum1_DOT_OM85 + PPJejunum2_DOT_OM85 + PPIleum1_DOT_OM85 + PPIleum2_DOT_OM85 + PPIleum3_DOT_OM85 + PPIleum4_DOT_OM85) * molarMassOM85 / avogadro)
Rule 1153	totalNumberPP	piecewise(totalNumberPPHuman, eq(species, 0), piecewise(totalNumberPPMouse, eq(species, 1), totalNumberPPRat))
Rule 1154	totalNumberPPHuman	83.6 * 1 / (age / (1510 * 1) * 2.42 * pow(2 * pi, 0.5)) * exp(-pow(log(age / (1510 * 1)) - 0.19, 2) / 11.7128) + totalNumberPPVariability
Rule 1155	totalNumberPPMouse	10
Rule 1156	totalNumberPPRat	9
Rule 1157	totalNumberPPVariability	0
Rule 1158	transitTimeColon	piecewise(transitTimeColonHuman, eq(species, 0), piecewise(transitTimeColonMouse, eq(species, 1), transitTimeColonRat))
Rule 1159	transitTimeColonHuman	transitTimeColonHumanRef * pow(bodyWeight / (65.8 * 1), 0.25)
Rule 1160	transitTimeColonHumanRef	27.5
Rule 1161	transitTimeColonMouse	4.35
Rule 1162	transitTimeColonRat	16.95
Rule 1163	transitTimeDuodenum	fLengthDuodenum * smallIntestineTransitTime
Rule 1164	transitTimeIleum1	fLengthIleum * smallIntestineTransitTime / 4
Rule 1165	transitTimeJejunum1	fLengthJejunum * smallIntestineTransitTime / 2
Rule 1166	urtAffinity	piecewise(urtHRV, eq(virusClass, 0), piecewise(urtRSV, eq(virusClass, 1), urtIV))
Rule 1167	urtHRV	0.6
Rule 1168	urtIV	0.6
Rule 1169	urtRSV	0.5
Rule 1170	urtiObstructionParameter	1.1
Rule 1171	vActIS	RTT_DOT_virus / (RTT * (kMVirus + RTT_DOT_virus / RTT * 0.001)) * 0.001
Rule 1172	vMaxProInf	250
Rule 1173	vTrt	4
Rule 1174	varAS	piecewise(varAS2, leq(age, 2 * 1), piecewise(varAS4, leq(age, 4 * 1), piecewise(varAS10, leq(age, 10 * 1), piecewise(varAS14, leq(age, 14 * 1), varASAdult))))
Rule 1175	varAS10	0
Rule 1176	varAS14	0
Rule 1177	varAS2	0
Rule 1178	varAS4	0
Rule 1179	varASAdult	0
Rule 1180	vascularVolumeFractionAdipose	piecewise(vascularVolumeFractionAdiposeHuman, eq(species, 0), piecewise(vascularVolumeFractionAdiposeMouse, eq(species, 1), vascularVolumeFractionAdiposeRat))
Rule 1181	vascularVolumeFractionAdiposeHuman	0.0099
Rule 1182	vascularVolumeFractionAdiposeMouse	0.0099
Rule 1183	vascularVolumeFractionAdiposeRat	0.0099
Rule 1184	vascularVolumeFractionBrain	piecewise(vascularVolumeFractionBrainHuman, eq(species, 0), piecewise(vascularVolumeFractionBrainMouse, eq(species, 1), vascularVolumeFractionBrainRat))
Rule 1185	vascularVolumeFractionBrainHuman	0.05
Rule 1186	vascularVolumeFractionBrainMouse	0.03
Rule 1187	vascularVolumeFractionBrainRat	0.03
Rule 1188	vascularVolumeFractionGut	piecewise(vascularVolumeFractionGutHuman, eq(species, 0), piecewise(vascularVolumeFractionGutMouse, eq(species, 1), vascularVolumeFractionGutRat))
Rule 1189	vascularVolumeFractionGutHuman	0.022
Rule 1190	vascularVolumeFractionGutMouse	0.022
Rule 1191	vascularVolumeFractionGutRat	0.022
Rule 1192	vascularVolumeFractionHeart	piecewise(vascularVolumeFractionHeartHuman, eq(species, 0), piecewise(vascularVolumeFractionHeartMouse, eq(species, 1), vascularVolumeFractionHeartRat))
Rule 1193	vascularVolumeFractionHeartHuman	0.088
Rule 1194	vascularVolumeFractionHeartMouse	0.26
Rule 1195	vascularVolumeFractionHeartRat	0.26
Rule 1196	vascularVolumeFractionKidney	piecewise(vascularVolumeFractionKidneyHuman, eq(species, 0), piecewise(vascularVolumeFractionKidneyMouse, eq(species, 1), vascularVolumeFractionKidneyRat))
Rule 1197	vascularVolumeFractionKidneyHuman	0.1265
Rule 1198	vascularVolumeFractionKidneyMouse	0.24
Rule 1199	vascularVolumeFractionKidneyRat	0.16
Rule 1200	vascularVolumeFractionLiver	piecewise(vascularVolumeFractionLiverHuman, eq(species, 0), piecewise(vascularVolumeFractionLiverMouse, eq(species, 1), vascularVolumeFractionLiverRat))
Rule 1201	vascularVolumeFractionLiverHuman	0.077
Rule 1202	vascularVolumeFractionLiverMouse	0.31
Rule 1203	vascularVolumeFractionLiverRat	0.21
Rule 1204	vascularVolumeFractionLung	piecewise(vascularVolumeFractionLungHuman, eq(species, 0), piecewise(vascularVolumeFractionLungMouse, eq(species, 1), vascularVolumeFractionLungRat))
Rule 1205	vascularVolumeFractionLungHuman	0.2915
Rule 1206	vascularVolumeFractionLungMouse	0.5
Rule 1207	vascularVolumeFractionLungRat	0.36
Rule 1208	vascularVolumeFractionMuscle	piecewise(vascularVolumeFractionMuscleHuman, eq(species, 0), piecewise(vascularVolumeFractionMuscleMouse, eq(species, 1), vascularVolumeFractionMuscleRat))
Rule 1209	vascularVolumeFractionMuscleHuman	0.0143
Rule 1210	vascularVolumeFractionMuscleMouse	0.04
Rule 1211	vascularVolumeFractionMuscleRat	0.04
Rule 1212	vascularVolumeFractionOther	piecewise(vascularVolumeFractionOtherHuman, eq(species, 0), piecewise(vascularVolumeFractionOtherMouse, eq(species, 1), vascularVolumeFractionOtherRat))
Rule 1213	vascularVolumeFractionOtherHuman	0.0143
Rule 1214	vascularVolumeFractionOtherMouse	0.0143
Rule 1215	vascularVolumeFractionOtherRat	0.0143
Rule 1216	vascularVolumeFractionSkin	piecewise(vascularVolumeFractionSkinHuman, eq(species, 0), piecewise(vascularVolumeFractionSkinMouse, eq(species, 1), vascularVolumeFractionSkinRat))
Rule 1217	vascularVolumeFractionSkinHuman	0.068
Rule 1218	vascularVolumeFractionSkinMouse	0.03
Rule 1219	vascularVolumeFractionSkinRat	0.02
Rule 1220	vascularVolumeFractionSpleen	piecewise(vascularVolumeFractionSpleenHuman, eq(species, 0), piecewise(vascularVolumeFractionSpleenMouse, eq(species, 1), vascularVolumeFractionSpleenRat))
Rule 1221	vascularVolumeFractionSpleenHuman	0.1815
Rule 1222	vascularVolumeFractionSpleenMouse	0.17
Rule 1223	vascularVolumeFractionSpleenRat	0.22
Rule 1224	venousFraction	0.666667
Rule 1225	venousOM85	Venous_DOT_OM85 / Venous * molarMassOM85 / avogadro * 1000000
Rule 1226	viralExposition0	1000
Rule 1227	viralExposition1	1000
Rule 1228	viralExposition10	1000
Rule 1229	viralExposition11	1000
Rule 1230	viralExposition12	1000
Rule 1231	viralExposition13	1000
Rule 1232	viralExposition14	1000
Rule 1233	viralExposition15	1000
Rule 1234	viralExposition16	1000
Rule 1235	viralExposition17	1000
Rule 1236	viralExposition18	1000
Rule 1237	viralExposition19	1000
Rule 1238	viralExposition2	1000
Rule 1239	viralExposition20	1000
Rule 1240	viralExposition21	1000
Rule 1241	viralExposition22	1000
Rule 1242	viralExposition23	1000
Rule 1243	viralExposition24	1000
Rule 1244	viralExposition25	1000
Rule 1245	viralExposition26	1000
Rule 1246	viralExposition27	1000
Rule 1247	viralExposition28	1000
Rule 1248	viralExposition29	1000
Rule 1249	viralExposition3	1000
Rule 1250	viralExposition30	1000
Rule 1251	viralExposition31	1000
Rule 1252	viralExposition32	1000
Rule 1253	viralExposition33	1000
Rule 1254	viralExposition34	1000
Rule 1255	viralExposition35	1000
Rule 1256	viralExposition36	1000
Rule 1257	viralExposition37	1000
Rule 1258	viralExposition38	1000
Rule 1259	viralExposition39	1000
Rule 1260	viralExposition4	1000
Rule 1261	viralExposition40	1000
Rule 1262	viralExposition41	1000
Rule 1263	viralExposition42	1000
Rule 1264	viralExposition43	1000
Rule 1265	viralExposition44	1000
Rule 1266	viralExposition45	1000
Rule 1267	viralExposition46	1000
Rule 1268	viralExposition47	1000
Rule 1269	viralExposition5	1000
Rule 1270	viralExposition6	1000
Rule 1271	viralExposition7	1000
Rule 1272	viralExposition8	1000
Rule 1273	viralExposition9	1000
Rule 1274	virulenceFactor0	1
Rule 1275	virulenceFactor1	1
Rule 1276	virulenceFactor10	1
Rule 1277	virulenceFactor11	1
Rule 1278	virulenceFactor12	1
Rule 1279	virulenceFactor13	1
Rule 1280	virulenceFactor14	1
Rule 1281	virulenceFactor15	1
Rule 1282	virulenceFactor16	1
Rule 1283	virulenceFactor17	1
Rule 1284	virulenceFactor18	1
Rule 1285	virulenceFactor19	1
Rule 1286	virulenceFactor2	1
Rule 1287	virulenceFactor20	1
Rule 1288	virulenceFactor21	1
Rule 1289	virulenceFactor22	1
Rule 1290	virulenceFactor23	1
Rule 1291	virulenceFactor24	1
Rule 1292	virulenceFactor25	1
Rule 1293	virulenceFactor26	1
Rule 1294	virulenceFactor27	1
Rule 1295	virulenceFactor28	1
Rule 1296	virulenceFactor29	1
Rule 1297	virulenceFactor3	1
Rule 1298	virulenceFactor30	1
Rule 1299	virulenceFactor31	1
Rule 1300	virulenceFactor32	1
Rule 1301	virulenceFactor33	1
Rule 1302	virulenceFactor34	1
Rule 1303	virulenceFactor35	1
Rule 1304	virulenceFactor36	1
Rule 1305	virulenceFactor37	1
Rule 1306	virulenceFactor38	1
Rule 1307	virulenceFactor39	1
Rule 1308	virulenceFactor4	1
Rule 1309	virulenceFactor40	1
Rule 1310	virulenceFactor41	1
Rule 1311	virulenceFactor42	1
Rule 1312	virulenceFactor43	1
Rule 1313	virulenceFactor44	1
Rule 1314	virulenceFactor45	1
Rule 1315	virulenceFactor46	1
Rule 1316	virulenceFactor47	1
Rule 1317	virulenceFactor5	1
Rule 1318	virulenceFactor6	1
Rule 1319	virulenceFactor7	1
Rule 1320	virulenceFactor8	1
Rule 1321	virulenceFactor9	1
Rule 1322	virulenceFactorEff0	(virulenceFactorScale - 1) / 9 * virulenceFactor0 + (10 - virulenceFactorScale) / 9
Rule 1323	virulenceFactorEff1	(virulenceFactorScale - 1) / 9 * virulenceFactor1 + (10 - virulenceFactorScale) / 9
Rule 1324	virulenceFactorEff10	(virulenceFactorScale - 1) / 9 * virulenceFactor10 + (10 - virulenceFactorScale) / 9
Rule 1325	virulenceFactorEff11	(virulenceFactorScale - 1) / 9 * virulenceFactor11 + (10 - virulenceFactorScale) / 9
Rule 1326	virulenceFactorEff12	(virulenceFactorScale - 1) / 9 * virulenceFactor12 + (10 - virulenceFactorScale) / 9
Rule 1327	virulenceFactorEff13	(virulenceFactorScale - 1) / 9 * virulenceFactor13 + (10 - virulenceFactorScale) / 9
Rule 1328	virulenceFactorEff14	(virulenceFactorScale - 1) / 9 * virulenceFactor14 + (10 - virulenceFactorScale) / 9
Rule 1329	virulenceFactorEff15	(virulenceFactorScale - 1) / 9 * virulenceFactor15 + (10 - virulenceFactorScale) / 9
Rule 1330	virulenceFactorEff16	(virulenceFactorScale - 1) / 9 * virulenceFactor16 + (10 - virulenceFactorScale) / 9
Rule 1331	virulenceFactorEff17	(virulenceFactorScale - 1) / 9 * virulenceFactor17 + (10 - virulenceFactorScale) / 9
Rule 1332	virulenceFactorEff18	(virulenceFactorScale - 1) / 9 * virulenceFactor18 + (10 - virulenceFactorScale) / 9
Rule 1333	virulenceFactorEff19	(virulenceFactorScale - 1) / 9 * virulenceFactor19 + (10 - virulenceFactorScale) / 9
Rule 1334	virulenceFactorEff2	(virulenceFactorScale - 1) / 9 * virulenceFactor2 + (10 - virulenceFactorScale) / 9
Rule 1335	virulenceFactorEff20	(virulenceFactorScale - 1) / 9 * virulenceFactor20 + (10 - virulenceFactorScale) / 9
Rule 1336	virulenceFactorEff21	(virulenceFactorScale - 1) / 9 * virulenceFactor21 + (10 - virulenceFactorScale) / 9
Rule 1337	virulenceFactorEff22	(virulenceFactorScale - 1) / 9 * virulenceFactor22 + (10 - virulenceFactorScale) / 9
Rule 1338	virulenceFactorEff23	(virulenceFactorScale - 1) / 9 * virulenceFactor23 + (10 - virulenceFactorScale) / 9
Rule 1339	virulenceFactorEff24	(virulenceFactorScale - 1) / 9 * virulenceFactor24 + (10 - virulenceFactorScale) / 9
Rule 1340	virulenceFactorEff25	(virulenceFactorScale - 1) / 9 * virulenceFactor25 + (10 - virulenceFactorScale) / 9
Rule 1341	virulenceFactorEff26	(virulenceFactorScale - 1) / 9 * virulenceFactor26 + (10 - virulenceFactorScale) / 9
Rule 1342	virulenceFactorEff27	(virulenceFactorScale - 1) / 9 * virulenceFactor27 + (10 - virulenceFactorScale) / 9
Rule 1343	virulenceFactorEff28	(virulenceFactorScale - 1) / 9 * virulenceFactor28 + (10 - virulenceFactorScale) / 9
Rule 1344	virulenceFactorEff29	(virulenceFactorScale - 1) / 9 * virulenceFactor29 + (10 - virulenceFactorScale) / 9
Rule 1345	virulenceFactorEff3	(virulenceFactorScale - 1) / 9 * virulenceFactor3 + (10 - virulenceFactorScale) / 9
Rule 1346	virulenceFactorEff30	(virulenceFactorScale - 1) / 9 * virulenceFactor30 + (10 - virulenceFactorScale) / 9
Rule 1347	virulenceFactorEff31	(virulenceFactorScale - 1) / 9 * virulenceFactor31 + (10 - virulenceFactorScale) / 9
Rule 1348	virulenceFactorEff32	(virulenceFactorScale - 1) / 9 * virulenceFactor32 + (10 - virulenceFactorScale) / 9
Rule 1349	virulenceFactorEff33	(virulenceFactorScale - 1) / 9 * virulenceFactor33 + (10 - virulenceFactorScale) / 9
Rule 1350	virulenceFactorEff34	(virulenceFactorScale - 1) / 9 * virulenceFactor34 + (10 - virulenceFactorScale) / 9
Rule 1351	virulenceFactorEff35	(virulenceFactorScale - 1) / 9 * virulenceFactor35 + (10 - virulenceFactorScale) / 9
Rule 1352	virulenceFactorEff36	(virulenceFactorScale - 1) / 9 * virulenceFactor36 + (10 - virulenceFactorScale) / 9
Rule 1353	virulenceFactorEff37	(virulenceFactorScale - 1) / 9 * virulenceFactor37 + (10 - virulenceFactorScale) / 9
Rule 1354	virulenceFactorEff38	(virulenceFactorScale - 1) / 9 * virulenceFactor38 + (10 - virulenceFactorScale) / 9
Rule 1355	virulenceFactorEff39	(virulenceFactorScale - 1) / 9 * virulenceFactor39 + (10 - virulenceFactorScale) / 9
Rule 1356	virulenceFactorEff4	(virulenceFactorScale - 1) / 9 * virulenceFactor4 + (10 - virulenceFactorScale) / 9
Rule 1357	virulenceFactorEff40	(virulenceFactorScale - 1) / 9 * virulenceFactor40 + (10 - virulenceFactorScale) / 9
Rule 1358	virulenceFactorEff41	(virulenceFactorScale - 1) / 9 * virulenceFactor41 + (10 - virulenceFactorScale) / 9
Rule 1359	virulenceFactorEff42	(virulenceFactorScale - 1) / 9 * virulenceFactor42 + (10 - virulenceFactorScale) / 9
Rule 1360	virulenceFactorEff43	(virulenceFactorScale - 1) / 9 * virulenceFactor43 + (10 - virulenceFactorScale) / 9
Rule 1361	virulenceFactorEff44	(virulenceFactorScale - 1) / 9 * virulenceFactor44 + (10 - virulenceFactorScale) / 9
Rule 1362	virulenceFactorEff45	(virulenceFactorScale - 1) / 9 * virulenceFactor45 + (10 - virulenceFactorScale) / 9
Rule 1363	virulenceFactorEff46	(virulenceFactorScale - 1) / 9 * virulenceFactor46 + (10 - virulenceFactorScale) / 9
Rule 1364	virulenceFactorEff47	(virulenceFactorScale - 1) / 9 * virulenceFactor47 + (10 - virulenceFactorScale) / 9
Rule 1365	virulenceFactorEff5	(virulenceFactorScale - 1) / 9 * virulenceFactor5 + (10 - virulenceFactorScale) / 9
Rule 1366	virulenceFactorEff6	(virulenceFactorScale - 1) / 9 * virulenceFactor6 + (10 - virulenceFactorScale) / 9
Rule 1367	virulenceFactorEff7	(virulenceFactorScale - 1) / 9 * virulenceFactor7 + (10 - virulenceFactorScale) / 9
Rule 1368	virulenceFactorEff8	(virulenceFactorScale - 1) / 9 * virulenceFactor8 + (10 - virulenceFactorScale) / 9
Rule 1369	virulenceFactorEff9	(virulenceFactorScale - 1) / 9 * virulenceFactor9 + (10 - virulenceFactorScale) / 9
Rule 1370	virulenceFactorScale	10
Rule 1371	vmaxOpeningHetero	0.01
Rule 1372	volumeAirways	(thicknessG0to8 * (airwayS0 + airwayS1 + airwayS2 + airwayS3 + airwayS4 + airwayS5 + airwayS6 + airwayS7 + airwayS8) + thicknessG9to15 * (airwayS9 + airwayS10 + airwayS11 + airwayS12 + airwayS13 + airwayS14 + airwayS15)) / 1e-6
Rule 1373	volumeAirwaysMouse	(thicknessG0to8Mouse * (airwayS0Mouse + airwayS1Mouse + airwayS2Mouse + airwayS3Mouse + airwayS4Mouse + airwayS5Mouse + airwayS6Mouse + airwayS7Mouse + airwayS8Mouse) + thicknessG9to15Mouse * (airwayS9Mouse + airwayS10Mouse + airwayS11Mouse + airwayS12Mouse + airwayS13Mouse + airwayS14Mouse + airwayS15Mouse)) / 1e-6
Rule 1374	volumeAirwaysRat	(thicknessG0to8Rat * (airwayS0Rat + airwayS1Rat + airwayS2Rat + airwayS3Rat + airwayS4Rat + airwayS5Rat + airwayS6Rat + airwayS7Rat + airwayS8Rat) + thicknessG9to15Rat * (airwayS9Rat + airwayS10Rat + airwayS11Rat + airwayS12Rat + airwayS13Rat + airwayS14Rat + airwayS15Rat)) / 1e-6
Rule 1375	volumePPFollicle	1.33333333333333 * pi * pow(radiusPPFollicle, 3) / 1
Rule 1376	volumeST	10
Rule 1377	wheezing	0.5 * (1 + tanh((thresholdWheezing - bronchiolOpening) / (openingHeterogeneity * 1.4142135623731)))
Rule 1378	zetaCHinfluenza	0.00273973
Rule 1379	zetaCHrhinovirus	0.0274
Rule 1380	zetaCHrsv	0.005
Rule 1381	zetaEUinfluenza	0.00273973
Rule 1382	zetaEUrhinovirus	0.0274
Rule 1383	zetaEUrsv	0.005
Rule 1384	zetaIV	piecewise(zetaCHinfluenza, eq(location, 0), piecewise(zetaUSinfluenza, eq(location, 1), piecewise(zetaEUinfluenza, eq(location, 2), INF * 1)))
Rule 1385	zetaRSV	piecewise(zetaCHrsv, eq(location, 0), piecewise(zetaUSrsv, eq(location, 1), piecewise(zetaEUrsv, eq(location, 2), INF * 1)))
Rule 1386	zetaRV	piecewise(zetaCHrhinovirus, eq(location, 0), piecewise(zetaUSrhinovirus, eq(location, 1), piecewise(zetaEUrhinovirus, eq(location, 2), INF * 1)))
Rule 1387	zetaUSinfluenza	0.00273973
Rule 1388	zetaUSrhinovirus	0.0274
Rule 1389	zetaUSrsv	0.005
Rule 1390	aucSerumOM85	serumOM85 / 3600
Rule 1391	aucTotOM85PP	0.000277777777777778 * totOM85PP
Rule 1392	popdensComp_DOT_iPop	1.15740740740741e-5 * (betaRSV * popdensComp_DOT_sPop * popdensComp_DOT_iPop / pop - gammaRSV * popdensComp_DOT_iPop)
Rule 1393	popdensComp_DOT_iPopIV	1.15740740740741e-5 * (betaIV * popdensComp_DOT_sPopIV * popdensComp_DOT_iPopIV / pop - gammaIV * popdensComp_DOT_iPopIV)
Rule 1394	popdensComp_DOT_iPopRV	1.15740740740741e-5 * (betaRV * popdensComp_DOT_sPopRV * popdensComp_DOT_iPopRV / pop - gammaRV * popdensComp_DOT_iPopRV)
Rule 1395	popdensComp_DOT_rPop	1.15740740740741e-5 * (gammaRSV * popdensComp_DOT_iPop - zetaRSV * popdensComp_DOT_rPop)
Rule 1396	popdensComp_DOT_rPopIV	1.15740740740741e-5 * (gammaIV * popdensComp_DOT_iPopIV - zetaIV * popdensComp_DOT_rPopIV)
Rule 1397	popdensComp_DOT_rPopRV	1.15740740740741e-5 * (gammaRV * popdensComp_DOT_iPopRV - zetaRV * popdensComp_DOT_rPopRV)
Rule 1398	popdensComp_DOT_sPop	1.15740740740741e-5 * (-(betaRSV * popdensComp_DOT_sPop * popdensComp_DOT_iPop / pop) + zetaRSV * popdensComp_DOT_rPop)
Rule 1399	popdensComp_DOT_sPopIV	1.15740740740741e-5 * (-(betaIV * popdensComp_DOT_sPopIV * popdensComp_DOT_iPopIV / pop) + zetaIV * popdensComp_DOT_rPopIV)
Rule 1400	popdensComp_DOT_sPopRV	1.15740740740741e-5 * (-(betaRV * popdensComp_DOT_sPopRV * popdensComp_DOT_iPopRV / pop) + zetaRV * popdensComp_DOT_rPopRV)

## Sheet: Reactions
Number	Stoichiometry	Rate
Reaction 1	{'AdiposeVascular_DOT_OM85': 1.0} <=> {'Venous_DOT_OM85': 1.0}	0.0166666666666667 * bloodFlowAdipose * (AdiposeVascular_DOT_OM85 / AdiposeVascular)
Reaction 2	{'AdiposeVascular_DOT_bPAns': 1.0} <=> {'Venous_DOT_bPAns': 1.0}	0.0166666666666667 * bloodFlowAdipose * (AdiposeVascular_DOT_bPAns / AdiposeVascular)
Reaction 3	{'AdiposeVascular_DOT_iML': 1.0} <=> {'Venous_DOT_iML': 1.0}	0.0166666666666667 * bloodFlowAdipose * (AdiposeVascular_DOT_iML / AdiposeVascular)
Reaction 4	{'AdiposeVascular_DOT_tReg': 1.0} <=> {'Venous_DOT_tReg': 1.0}	0.0166666666666667 * bloodFlowAdipose * (AdiposeVascular_DOT_tReg / AdiposeVascular)
Reaction 5	{'BrainVascular_DOT_OM85': 1.0} <=> {'Venous_DOT_OM85': 1.0}	0.0166666666666667 * bloodFlowBrain * (BrainVascular_DOT_OM85 / BrainVascular)
Reaction 6	{'BrainVascular_DOT_bPAns': 1.0} <=> {'Venous_DOT_bPAns': 1.0}	0.0166666666666667 * bloodFlowBrain * (BrainVascular_DOT_bPAns / BrainVascular)
Reaction 7	{'BrainVascular_DOT_iML': 1.0} <=> {'Venous_DOT_iML': 1.0}	0.0166666666666667 * bloodFlowBrain * (BrainVascular_DOT_iML / BrainVascular)
Reaction 8	{'BrainVascular_DOT_tReg': 1.0} <=> {'Venous_DOT_tReg': 1.0}	0.0166666666666667 * bloodFlowBrain * (BrainVascular_DOT_tReg / BrainVascular)
Reaction 9	{'GutVascular_DOT_OM85': 1.0} <=> {'LiverVascular_DOT_OM85': 1.0}	0.0166666666666667 * bloodFlowGut * (GutVascular_DOT_OM85 / GutVascular)
Reaction 10	{'GutVascular_DOT_bPAns': 1.0} <=> {'LiverVascular_DOT_bPAns': 1.0}	0.0166666666666667 * bloodFlowGut * (GutVascular_DOT_bPAns / GutVascular)
Reaction 11	{'GutVascular_DOT_iML': 1.0} <=> {'LiverVascular_DOT_iML': 1.0}	0.0166666666666667 * bloodFlowGut * (GutVascular_DOT_iML / GutVascular)
Reaction 12	{'GutVascular_DOT_tReg': 1.0} <=> {'LiverVascular_DOT_tReg': 1.0}	0.0166666666666667 * bloodFlowGut * (GutVascular_DOT_tReg / GutVascular)
Reaction 13	{'HeartVascular_DOT_OM85': 1.0} <=> {'Venous_DOT_OM85': 1.0}	0.0166666666666667 * bloodFlowHeart * (HeartVascular_DOT_OM85 / HeartVascular)
Reaction 14	{'HeartVascular_DOT_bPAns': 1.0} <=> {'Venous_DOT_bPAns': 1.0}	0.0166666666666667 * bloodFlowHeart * (HeartVascular_DOT_bPAns / HeartVascular)
Reaction 15	{'HeartVascular_DOT_iML': 1.0} <=> {'Venous_DOT_iML': 1.0}	0.0166666666666667 * bloodFlowHeart * (HeartVascular_DOT_iML / HeartVascular)
Reaction 16	{'HeartVascular_DOT_tReg': 1.0} <=> {'Venous_DOT_tReg': 1.0}	0.0166666666666667 * bloodFlowHeart * (HeartVascular_DOT_tReg / HeartVascular)
Reaction 17	{'KidneyVascular_DOT_OM85': 1.0} <=> {'Venous_DOT_OM85': 1.0}	0.0166666666666667 * bloodFlowKidney * (KidneyVascular_DOT_OM85 / KidneyVascular)
Reaction 18	{'KidneyVascular_DOT_bPAns': 1.0} <=> {'Venous_DOT_bPAns': 1.0}	0.0166666666666667 * bloodFlowKidney * (KidneyVascular_DOT_bPAns / KidneyVascular)
Reaction 19	{'KidneyVascular_DOT_iML': 1.0} <=> {'Venous_DOT_iML': 1.0}	0.0166666666666667 * bloodFlowKidney * (KidneyVascular_DOT_iML / KidneyVascular)
Reaction 20	{'KidneyVascular_DOT_tReg': 1.0} <=> {'Venous_DOT_tReg': 1.0}	0.0166666666666667 * bloodFlowKidney * (KidneyVascular_DOT_tReg / KidneyVascular)
Reaction 21	{'MuscleVascular_DOT_OM85': 1.0} <=> {'Venous_DOT_OM85': 1.0}	0.0166666666666667 * bloodFlowMuscle * (MuscleVascular_DOT_OM85 / MuscleVascular)
Reaction 22	{'MuscleVascular_DOT_bPAns': 1.0} <=> {'Venous_DOT_bPAns': 1.0}	0.0166666666666667 * bloodFlowMuscle * (MuscleVascular_DOT_bPAns / MuscleVascular)
Reaction 23	{'MuscleVascular_DOT_iML': 1.0} <=> {'Venous_DOT_iML': 1.0}	0.0166666666666667 * bloodFlowMuscle * (MuscleVascular_DOT_iML / MuscleVascular)
Reaction 24	{'MuscleVascular_DOT_tReg': 1.0} <=> {'Venous_DOT_tReg': 1.0}	0.0166666666666667 * bloodFlowMuscle * (MuscleVascular_DOT_tReg / MuscleVascular)
Reaction 25	{'OtherVascular_DOT_OM85': 1.0} <=> {'Venous_DOT_OM85': 1.0}	0.0166666666666667 * bloodFlowOther * (OtherVascular_DOT_OM85 / OtherVascular)
Reaction 26	{'OtherVascular_DOT_bPAns': 1.0} <=> {'Venous_DOT_bPAns': 1.0}	0.0166666666666667 * bloodFlowOther * (OtherVascular_DOT_bPAns / OtherVascular)
Reaction 27	{'OtherVascular_DOT_iML': 1.0} <=> {'Venous_DOT_iML': 1.0}	0.0166666666666667 * bloodFlowOther * (OtherVascular_DOT_iML / OtherVascular)
Reaction 28	{'OtherVascular_DOT_tReg': 1.0} <=> {'Venous_DOT_tReg': 1.0}	0.0166666666666667 * bloodFlowOther * (OtherVascular_DOT_tReg / OtherVascular)
Reaction 29	{'SkinVascular_DOT_OM85': 1.0} <=> {'Venous_DOT_OM85': 1.0}	0.0166666666666667 * bloodFlowSkin * (SkinVascular_DOT_OM85 / SkinVascular)
Reaction 30	{'SkinVascular_DOT_bPAns': 1.0} <=> {'Venous_DOT_bPAns': 1.0}	0.0166666666666667 * bloodFlowSkin * (SkinVascular_DOT_bPAns / SkinVascular)
Reaction 31	{'SkinVascular_DOT_iML': 1.0} <=> {'Venous_DOT_iML': 1.0}	0.0166666666666667 * bloodFlowSkin * (SkinVascular_DOT_iML / SkinVascular)
Reaction 32	{'SkinVascular_DOT_tReg': 1.0} <=> {'Venous_DOT_tReg': 1.0}	0.0166666666666667 * bloodFlowSkin * (SkinVascular_DOT_tReg / SkinVascular)
Reaction 33	{'SpleenVascular_DOT_OM85': 1.0} <=> {'LiverVascular_DOT_OM85': 1.0}	0.0166666666666667 * bloodFlowSpleen * (SpleenVascular_DOT_OM85 / SpleenVascular)
Reaction 34	{'SpleenVascular_DOT_bPAns': 1.0} <=> {'LiverVascular_DOT_bPAns': 1.0}	0.0166666666666667 * bloodFlowSpleen * (SpleenVascular_DOT_bPAns / SpleenVascular)
Reaction 35	{'SpleenVascular_DOT_iML': 1.0} <=> {'LiverVascular_DOT_iML': 1.0}	0.0166666666666667 * bloodFlowSpleen * (SpleenVascular_DOT_iML / SpleenVascular)
Reaction 36	{'SpleenVascular_DOT_tReg': 1.0} <=> {'LiverVascular_DOT_tReg': 1.0}	0.0166666666666667 * bloodFlowSpleen * (SpleenVascular_DOT_tReg / SpleenVascular)
Reaction 37	{'Duodenum_DOT_OM85': 1.0} <=> {'LiverVascular_DOT_OM85': 1.0}	2.77777777777778e-14 * pEffOM85 * (surfaceAreaDuodenum - surfaceAreaPPDuodenum * 0.01) * (Duodenum_DOT_OM85 / Duodenum)
Reaction 38	{'Ileum1_DOT_OM85': 1.0} <=> {'LiverVascular_DOT_OM85': 1.0}	2.77777777777778e-14 * pEffOM85 * (surfaceAreaIleum1 - surfaceAreaPPIleum1 * 0.01) * (Ileum1_DOT_OM85 / Ileum1)
Reaction 39	{'Ileum2_DOT_OM85': 1.0} <=> {'LiverVascular_DOT_OM85': 1.0}	2.77777777777778e-14 * pEffOM85 * (surfaceAreaIleum2 - surfaceAreaPPIleum2 * 0.01) * (Ileum2_DOT_OM85 / Ileum2)
Reaction 40	{'Ileum3_DOT_OM85': 1.0} <=> {'LiverVascular_DOT_OM85': 1.0}	2.77777777777778e-14 * pEffOM85 * (surfaceAreaIleum3 - surfaceAreaPPIleum3 * 0.01) * (Ileum3_DOT_OM85 / Ileum3)
Reaction 41	{'Ileum4_DOT_OM85': 1.0} <=> {'LiverVascular_DOT_OM85': 1.0}	2.77777777777778e-14 * pEffOM85 * (surfaceAreaIleum4 - surfaceAreaPPIleum4 * 0.01) * (Ileum4_DOT_OM85 / Ileum4)
Reaction 42	{'Jejunum1_DOT_OM85': 1.0} <=> {'LiverVascular_DOT_OM85': 1.0}	2.77777777777778e-14 * pEffOM85 * (surfaceAreaJejunum1 - surfaceAreaPPJejunum1 * 0.01) * (Jejunum1_DOT_OM85 / Jejunum1)
Reaction 43	{'Jejunum2_DOT_OM85': 1.0} <=> {'LiverVascular_DOT_OM85': 1.0}	2.77777777777778e-14 * pEffOM85 * (surfaceAreaJejunum2 - surfaceAreaPPJejunum2 * 0.01) * (Jejunum2_DOT_OM85 / Jejunum2)
Reaction 44	{'Duodenum_DOT_OM85': 1.0} <=> {'PPDuodenum_DOT_OM85': 1.0}	1e-12 * pEffPPOM85 * surfaceAreaPPDuodenum * (Duodenum_DOT_OM85 / Duodenum)
Reaction 45	{'Ileum1_DOT_OM85': 1.0} <=> {'PPIleum1_DOT_OM85': 1.0}	1e-12 * pEffPPOM85 * surfaceAreaPPIleum1 * (Ileum1_DOT_OM85 / Ileum1)
Reaction 46	{'Ileum2_DOT_OM85': 1.0} <=> {'PPIleum2_DOT_OM85': 1.0}	1e-12 * pEffPPOM85 * surfaceAreaPPIleum2 * (Ileum2_DOT_OM85 / Ileum2)
Reaction 47	{'Ileum3_DOT_OM85': 1.0} <=> {'PPIleum3_DOT_OM85': 1.0}	1e-12 * pEffPPOM85 * surfaceAreaPPIleum3 * (Ileum3_DOT_OM85 / Ileum3)
Reaction 48	{'Ileum4_DOT_OM85': 1.0} <=> {'PPIleum4_DOT_OM85': 1.0}	1e-12 * pEffPPOM85 * surfaceAreaPPIleum4 * (Ileum4_DOT_OM85 / Ileum4)
Reaction 49	{'Jejunum1_DOT_OM85': 1.0} <=> {'PPJejunum1_DOT_OM85': 1.0}	1e-12 * pEffPPOM85 * surfaceAreaPPJejunum1 * (Jejunum1_DOT_OM85 / Jejunum1)
Reaction 50	{'Jejunum2_DOT_OM85': 1.0} <=> {'PPJejunum2_DOT_OM85': 1.0}	1e-12 * pEffPPOM85 * surfaceAreaPPJejunum2 * (Jejunum2_DOT_OM85 / Jejunum2)
Reaction 51	{} <=> {'PP_DOT_bLA': 1.0}	(1.15740740740741e-5 * (abLA * PP * pow(PP_DOT_dC / PP, hbLA) / (pow(kbLA, hbLA) + pow(PP_DOT_dC / PP, hbLA) * 0.001)) - 1.15740740740741e-5 * dbLA * (PP_DOT_bLA / PP) * PP) * actAndDecaybLAPP__filter
Reaction 52	{} <=> {'PPDuodenum_DOT_bLA': 1.0}	(1.15740740740741e-5 * (abLA * PPDuodenum * pow(PPDuodenum_DOT_dC / PPDuodenum, hbLA) / (pow(kbLA, hbLA) + pow(PPDuodenum_DOT_dC / PPDuodenum, hbLA) * 1e-6)) - 1.15740740740741e-5 * dbLA * (PPDuodenum_DOT_bLA / PPDuodenum) * PPDuodenum) * actAndDecaybLAPPDuodenum__filter
Reaction 53	{} <=> {'PPIleum1_DOT_bLA': 1.0}	(1.15740740740741e-5 * (abLA * PPIleum1 * pow(PPIleum1_DOT_dC / PPIleum1, hbLA) / (pow(kbLA, hbLA) + pow(PPIleum1_DOT_dC / PPIleum1, hbLA) * 1e-6)) - 1.15740740740741e-5 * dbLA * (PPIleum1_DOT_bLA / PPIleum1) * PPIleum1) * actAndDecaybLAPPIleum1__filter
Reaction 54	{} <=> {'PPIleum2_DOT_bLA': 1.0}	(1.15740740740741e-5 * (abLA * PPIleum2 * pow(PPIleum2_DOT_dC / PPIleum2, hbLA) / (pow(kbLA, hbLA) + pow(PPIleum2_DOT_dC / PPIleum2, hbLA) * 1e-6)) - 1.15740740740741e-5 * dbLA * (PPIleum2_DOT_bLA / PPIleum2) * PPIleum2) * actAndDecaybLAPPIleum2__filter
Reaction 55	{} <=> {'PPIleum3_DOT_bLA': 1.0}	(1.15740740740741e-5 * (abLA * PPIleum3 * pow(PPIleum3_DOT_dC / PPIleum3, hbLA) / (pow(kbLA, hbLA) + pow(PPIleum3_DOT_dC / PPIleum3, hbLA) * 1e-6)) - 1.15740740740741e-5 * dbLA * (PPIleum3_DOT_bLA / PPIleum3) * PPIleum3) * actAndDecaybLAPPIleum3__filter
Reaction 56	{} <=> {'PPIleum4_DOT_bLA': 1.0}	(1.15740740740741e-5 * (abLA * PPIleum4 * pow(PPIleum4_DOT_dC / PPIleum4, hbLA) / (pow(kbLA, hbLA) + pow(PPIleum4_DOT_dC / PPIleum4, hbLA) * 1e-6)) - 1.15740740740741e-5 * dbLA * (PPIleum4_DOT_bLA / PPIleum4) * PPIleum4) * actAndDecaybLAPPIleum4__filter
Reaction 57	{} <=> {'PPJejunum1_DOT_bLA': 1.0}	(1.15740740740741e-5 * (abLA * PPJejunum1 * pow(PPJejunum1_DOT_dC / PPJejunum1, hbLA) / (pow(kbLA, hbLA) + pow(PPJejunum1_DOT_dC / PPJejunum1, hbLA) * 1e-6)) - 1.15740740740741e-5 * dbLA * (PPJejunum1_DOT_bLA / PPJejunum1) * PPJejunum1) * actAndDecaybLAPPJejunum1__filter
Reaction 58	{} <=> {'PPJejunum2_DOT_bLA': 1.0}	(1.15740740740741e-5 * (abLA * PPJejunum2 * pow(PPJejunum2_DOT_dC / PPJejunum2, hbLA) / (pow(kbLA, hbLA) + pow(PPJejunum2_DOT_dC / PPJejunum2, hbLA) * 1e-6)) - 1.15740740740741e-5 * dbLA * (PPJejunum2_DOT_bLA / PPJejunum2) * PPJejunum2) * actAndDecaybLAPPJejunum2__filter
Reaction 59	{} <=> {'PP_DOT_dC': 1.0}	(5.2994835738711e-74 * (adC * PP * pow(PP_DOT_OM85 / PP, hdC) / (pow(kdC, hdC) + pow(PP_DOT_OM85 / PP, hdC) * 4.57875380782463e-72)) - 1.15740740740741e-5 * ddC * (PP_DOT_dC / PP) * PP) * actAndDecaydCPP__filter
Reaction 60	{} <=> {'PPDuodenum_DOT_dC': 1.0}	(5.2994835738711e-80 * (adC * PPDuodenum * pow(PPDuodenum_DOT_OM85 / PPDuodenum, hdC) / (pow(kdC, hdC) + pow(PPDuodenum_DOT_OM85 / PPDuodenum, hdC) * 4.57875380782463e-81)) - 1.15740740740741e-5 * ddC * (PPDuodenum_DOT_dC / PPDuodenum) * PPDuodenum) * actAndDecaydCPPDuodenum__filter
Reaction 61	{} <=> {'PPIleum1_DOT_dC': 1.0}	(5.2994835738711e-80 * (adC * PPIleum1 * pow(PPIleum1_DOT_OM85 / PPIleum1, hdC) / (pow(kdC, hdC) + pow(PPIleum1_DOT_OM85 / PPIleum1, hdC) * 4.57875380782463e-81)) - 1.15740740740741e-5 * ddC * (PPIleum1_DOT_dC / PPIleum1) * PPIleum1) * actAndDecaydCPPIleum1__filter
Reaction 62	{} <=> {'PPIleum2_DOT_dC': 1.0}	(5.2994835738711e-80 * (adC * PPIleum2 * pow(PPIleum2_DOT_OM85 / PPIleum2, hdC) / (pow(kdC, hdC) + pow(PPIleum2_DOT_OM85 / PPIleum2, hdC) * 4.57875380782463e-81)) - 1.15740740740741e-5 * ddC * (PPIleum2_DOT_dC / PPIleum2) * PPIleum2) * actAndDecaydCPPIleum2__filter
Reaction 63	{} <=> {'PPIleum3_DOT_dC': 1.0}	(5.2994835738711e-80 * (adC * PPIleum3 * pow(PPIleum3_DOT_OM85 / PPIleum3, hdC) / (pow(kdC, hdC) + pow(PPIleum3_DOT_OM85 / PPIleum3, hdC) * 4.57875380782463e-81)) - 1.15740740740741e-5 * ddC * (PPIleum3_DOT_dC / PPIleum3) * PPIleum3) * actAndDecaydCPPIleum3__filter
Reaction 64	{} <=> {'PPIleum4_DOT_dC': 1.0}	(5.2994835738711e-80 * (adC * PPIleum4 * pow(PPIleum4_DOT_OM85 / PPIleum4, hdC) / (pow(kdC, hdC) + pow(PPIleum4_DOT_OM85 / PPIleum4, hdC) * 4.57875380782463e-81)) - 1.15740740740741e-5 * ddC * (PPIleum4_DOT_dC / PPIleum4) * PPIleum4) * actAndDecaydCPPIleum4__filter
Reaction 65	{} <=> {'PPJejunum1_DOT_dC': 1.0}	(5.2994835738711e-80 * (adC * PPJejunum1 * pow(PPJejunum1_DOT_OM85 / PPJejunum1, hdC) / (pow(kdC, hdC) + pow(PPJejunum1_DOT_OM85 / PPJejunum1, hdC) * 4.57875380782463e-81)) - 1.15740740740741e-5 * ddC * (PPJejunum1_DOT_dC / PPJejunum1) * PPJejunum1) * actAndDecaydCPPJejunum1__filter
Reaction 66	{} <=> {'PPJejunum2_DOT_dC': 1.0}	(5.2994835738711e-80 * (adC * PPJejunum2 * pow(PPJejunum2_DOT_OM85 / PPJejunum2, hdC) / (pow(kdC, hdC) + pow(PPJejunum2_DOT_OM85 / PPJejunum2, hdC) * 4.57875380782463e-81)) - 1.15740740740741e-5 * ddC * (PPJejunum2_DOT_dC / PPJejunum2) * PPJejunum2) * actAndDecaydCPPJejunum2__filter
Reaction 67	{} <=> {'PP_DOT_iMLp': 1.0}	(1.15740740740741e-5 * (aiMLp * PP * pow(PP_DOT_dC / PP, hiMLp) / (pow(kiMLp, hiMLp) + pow(PP_DOT_dC / PP, hiMLp) * 0.001)) - 1.15740740740741e-5 * diMLp * (PP_DOT_iMLp / PP) * PP) * actAndDecayiMLpPP__filter
Reaction 68	{} <=> {'PPDuodenum_DOT_iMLp': 1.0}	(1.15740740740741e-5 * (aiMLp * PPDuodenum * pow(PPDuodenum_DOT_dC / PPDuodenum, hiMLp) / (pow(kiMLp, hiMLp) + pow(PPDuodenum_DOT_dC / PPDuodenum, hiMLp) * 1e-6)) - 1.15740740740741e-5 * diMLp * (PPDuodenum_DOT_iMLp / PPDuodenum) * PPDuodenum) * actAndDecayiMLpPPDuodenum__filter
Reaction 69	{} <=> {'PPIleum1_DOT_iMLp': 1.0}	(1.15740740740741e-5 * (aiMLp * PPIleum1 * pow(PPIleum1_DOT_dC / PPIleum1, hiMLp) / (pow(kiMLp, hiMLp) + pow(PPIleum1_DOT_dC / PPIleum1, hiMLp) * 1e-6)) - 1.15740740740741e-5 * diMLp * (PPIleum1_DOT_iMLp / PPIleum1) * PPIleum1) * actAndDecayiMLpPPIleum1__filter
Reaction 70	{} <=> {'PPIleum2_DOT_iMLp': 1.0}	(1.15740740740741e-5 * (aiMLp * PPIleum2 * pow(PPIleum2_DOT_dC / PPIleum2, hiMLp) / (pow(kiMLp, hiMLp) + pow(PPIleum2_DOT_dC / PPIleum2, hiMLp) * 1e-6)) - 1.15740740740741e-5 * diMLp * (PPIleum2_DOT_iMLp / PPIleum2) * PPIleum2) * actAndDecayiMLpPPIleum2__filter
Reaction 71	{} <=> {'PPIleum3_DOT_iMLp': 1.0}	(1.15740740740741e-5 * (aiMLp * PPIleum3 * pow(PPIleum3_DOT_dC / PPIleum3, hiMLp) / (pow(kiMLp, hiMLp) + pow(PPIleum3_DOT_dC / PPIleum3, hiMLp) * 1e-6)) - 1.15740740740741e-5 * diMLp * (PPIleum3_DOT_iMLp / PPIleum3) * PPIleum3) * actAndDecayiMLpPPIleum3__filter
Reaction 72	{} <=> {'PPIleum4_DOT_iMLp': 1.0}	(1.15740740740741e-5 * (aiMLp * PPIleum4 * pow(PPIleum4_DOT_dC / PPIleum4, hiMLp) / (pow(kiMLp, hiMLp) + pow(PPIleum4_DOT_dC / PPIleum4, hiMLp) * 1e-6)) - 1.15740740740741e-5 * diMLp * (PPIleum4_DOT_iMLp / PPIleum4) * PPIleum4) * actAndDecayiMLpPPIleum4__filter
Reaction 73	{} <=> {'PPJejunum1_DOT_iMLp': 1.0}	(1.15740740740741e-5 * (aiMLp * PPJejunum1 * pow(PPJejunum1_DOT_dC / PPJejunum1, hiMLp) / (pow(kiMLp, hiMLp) + pow(PPJejunum1_DOT_dC / PPJejunum1, hiMLp) * 1e-6)) - 1.15740740740741e-5 * diMLp * (PPJejunum1_DOT_iMLp / PPJejunum1) * PPJejunum1) * actAndDecayiMLpPPJejunum1__filter
Reaction 74	{} <=> {'PPJejunum2_DOT_iMLp': 1.0}	(1.15740740740741e-5 * (aiMLp * PPJejunum2 * pow(PPJejunum2_DOT_dC / PPJejunum2, hiMLp) / (pow(kiMLp, hiMLp) + pow(PPJejunum2_DOT_dC / PPJejunum2, hiMLp) * 1e-6)) - 1.15740740740741e-5 * diMLp * (PPJejunum2_DOT_iMLp / PPJejunum2) * PPJejunum2) * actAndDecayiMLpPPJejunum2__filter
Reaction 75	{} <=> {'PP_DOT_iMLp': 1.0}	(1.15740740740741e-5 * (aiMLp * PP * pow(PP_DOT_dC / PP, hiMLp) / (pow(kiMLp, hiMLp) + pow(PP_DOT_dC / PP, hiMLp) * 0.001)) * (1 - PP_DOT_iMLp / (PP * cMAxiMLp) * 0.001) - 1.15740740740741e-5 * diMLp * (PP_DOT_iMLp / PP) * PP) * actAndDecayiMLpSatPP__filter
Reaction 76	{} <=> {'PPDuodenum_DOT_iMLp': 1.0}	(1.15740740740741e-5 * (aiMLp * PPDuodenum * pow(PPDuodenum_DOT_dC / PPDuodenum, hiMLp) / (pow(kiMLp, hiMLp) + pow(PPDuodenum_DOT_dC / PPDuodenum, hiMLp) * 1e-6)) * (1 - PPDuodenum_DOT_iMLp / (PPDuodenum * cMAxiMLp) * 1e-6) - 1.15740740740741e-5 * diMLp * (PPDuodenum_DOT_iMLp / PPDuodenum) * PPDuodenum) * actAndDecayiMLpSatPPDuodenum__filter
Reaction 77	{} <=> {'PPIleum1_DOT_iMLp': 1.0}	(1.15740740740741e-5 * (aiMLp * PPIleum1 * pow(PPIleum1_DOT_dC / PPIleum1, hiMLp) / (pow(kiMLp, hiMLp) + pow(PPIleum1_DOT_dC / PPIleum1, hiMLp) * 1e-6)) * (1 - PPIleum1_DOT_iMLp / (PPIleum1 * cMAxiMLp) * 1e-6) - 1.15740740740741e-5 * diMLp * (PPIleum1_DOT_iMLp / PPIleum1) * PPIleum1) * actAndDecayiMLpSatPPIleum1__filter
Reaction 78	{} <=> {'PPIleum2_DOT_iMLp': 1.0}	(1.15740740740741e-5 * (aiMLp * PPIleum2 * pow(PPIleum2_DOT_dC / PPIleum2, hiMLp) / (pow(kiMLp, hiMLp) + pow(PPIleum2_DOT_dC / PPIleum2, hiMLp) * 1e-6)) * (1 - PPIleum2_DOT_iMLp / (PPIleum2 * cMAxiMLp) * 1e-6) - 1.15740740740741e-5 * diMLp * (PPIleum2_DOT_iMLp / PPIleum2) * PPIleum2) * actAndDecayiMLpSatPPIleum2__filter
Reaction 79	{} <=> {'PPIleum3_DOT_iMLp': 1.0}	(1.15740740740741e-5 * (aiMLp * PPIleum3 * pow(PPIleum3_DOT_dC / PPIleum3, hiMLp) / (pow(kiMLp, hiMLp) + pow(PPIleum3_DOT_dC / PPIleum3, hiMLp) * 1e-6)) * (1 - PPIleum3_DOT_iMLp / (PPIleum3 * cMAxiMLp) * 1e-6) - 1.15740740740741e-5 * diMLp * (PPIleum3_DOT_iMLp / PPIleum3) * PPIleum3) * actAndDecayiMLpSatPPIleum3__filter
Reaction 80	{} <=> {'PPIleum4_DOT_iMLp': 1.0}	(1.15740740740741e-5 * (aiMLp * PPIleum4 * pow(PPIleum4_DOT_dC / PPIleum4, hiMLp) / (pow(kiMLp, hiMLp) + pow(PPIleum4_DOT_dC / PPIleum4, hiMLp) * 1e-6)) * (1 - PPIleum4_DOT_iMLp / (PPIleum4 * cMAxiMLp) * 1e-6) - 1.15740740740741e-5 * diMLp * (PPIleum4_DOT_iMLp / PPIleum4) * PPIleum4) * actAndDecayiMLpSatPPIleum4__filter
Reaction 81	{} <=> {'PPJejunum1_DOT_iMLp': 1.0}	(1.15740740740741e-5 * (aiMLp * PPJejunum1 * pow(PPJejunum1_DOT_dC / PPJejunum1, hiMLp) / (pow(kiMLp, hiMLp) + pow(PPJejunum1_DOT_dC / PPJejunum1, hiMLp) * 1e-6)) * (1 - PPJejunum1_DOT_iMLp / (PPJejunum1 * cMAxiMLp) * 1e-6) - 1.15740740740741e-5 * diMLp * (PPJejunum1_DOT_iMLp / PPJejunum1) * PPJejunum1) * actAndDecayiMLpSatPPJejunum1__filter
Reaction 82	{} <=> {'PPJejunum2_DOT_iMLp': 1.0}	(1.15740740740741e-5 * (aiMLp * PPJejunum2 * pow(PPJejunum2_DOT_dC / PPJejunum2, hiMLp) / (pow(kiMLp, hiMLp) + pow(PPJejunum2_DOT_dC / PPJejunum2, hiMLp) * 1e-6)) * (1 - PPJejunum2_DOT_iMLp / (PPJejunum2 * cMAxiMLp) * 1e-6) - 1.15740740740741e-5 * diMLp * (PPJejunum2_DOT_iMLp / PPJejunum2) * PPJejunum2) * actAndDecayiMLpSatPPJejunum2__filter
Reaction 83	{} <=> {'PP_DOT_tReg': 1.0}	(1.15740740740741e-5 * (atReg * PP * pow(PP_DOT_dC / PP, htReg) / (pow(ktReg, htReg) + pow(PP_DOT_dC / PP, htReg) * 0.001)) - 1.15740740740741e-5 * dtReg * (PP_DOT_tReg / PP) * PP) * actAndDecaytRegPP__filter
Reaction 84	{} <=> {'PPDuodenum_DOT_tReg': 1.0}	(1.15740740740741e-5 * (atReg * PPDuodenum * pow(PPDuodenum_DOT_dC / PPDuodenum, htReg) / (pow(ktReg, htReg) + pow(PPDuodenum_DOT_dC / PPDuodenum, htReg) * 1e-6)) - 1.15740740740741e-5 * dtReg * (PPDuodenum_DOT_tReg / PPDuodenum) * PPDuodenum) * actAndDecaytRegPPDuodenum__filter
Reaction 85	{} <=> {'PPIleum1_DOT_tReg': 1.0}	(1.15740740740741e-5 * (atReg * PPIleum1 * pow(PPIleum1_DOT_dC / PPIleum1, htReg) / (pow(ktReg, htReg) + pow(PPIleum1_DOT_dC / PPIleum1, htReg) * 1e-6)) - 1.15740740740741e-5 * dtReg * (PPIleum1_DOT_tReg / PPIleum1) * PPIleum1) * actAndDecaytRegPPIleum1__filter
Reaction 86	{} <=> {'PPIleum2_DOT_tReg': 1.0}	(1.15740740740741e-5 * (atReg * PPIleum2 * pow(PPIleum2_DOT_dC / PPIleum2, htReg) / (pow(ktReg, htReg) + pow(PPIleum2_DOT_dC / PPIleum2, htReg) * 1e-6)) - 1.15740740740741e-5 * dtReg * (PPIleum2_DOT_tReg / PPIleum2) * PPIleum2) * actAndDecaytRegPPIleum2__filter
Reaction 87	{} <=> {'PPIleum3_DOT_tReg': 1.0}	(1.15740740740741e-5 * (atReg * PPIleum3 * pow(PPIleum3_DOT_dC / PPIleum3, htReg) / (pow(ktReg, htReg) + pow(PPIleum3_DOT_dC / PPIleum3, htReg) * 1e-6)) - 1.15740740740741e-5 * dtReg * (PPIleum3_DOT_tReg / PPIleum3) * PPIleum3) * actAndDecaytRegPPIleum3__filter
Reaction 88	{} <=> {'PPIleum4_DOT_tReg': 1.0}	(1.15740740740741e-5 * (atReg * PPIleum4 * pow(PPIleum4_DOT_dC / PPIleum4, htReg) / (pow(ktReg, htReg) + pow(PPIleum4_DOT_dC / PPIleum4, htReg) * 1e-6)) - 1.15740740740741e-5 * dtReg * (PPIleum4_DOT_tReg / PPIleum4) * PPIleum4) * actAndDecaytRegPPIleum4__filter
Reaction 89	{} <=> {'PPJejunum1_DOT_tReg': 1.0}	(1.15740740740741e-5 * (atReg * PPJejunum1 * pow(PPJejunum1_DOT_dC / PPJejunum1, htReg) / (pow(ktReg, htReg) + pow(PPJejunum1_DOT_dC / PPJejunum1, htReg) * 1e-6)) - 1.15740740740741e-5 * dtReg * (PPJejunum1_DOT_tReg / PPJejunum1) * PPJejunum1) * actAndDecaytRegPPJejunum1__filter
Reaction 90	{} <=> {'PPJejunum2_DOT_tReg': 1.0}	(1.15740740740741e-5 * (atReg * PPJejunum2 * pow(PPJejunum2_DOT_dC / PPJejunum2, htReg) / (pow(ktReg, htReg) + pow(PPJejunum2_DOT_dC / PPJejunum2, htReg) * 1e-6)) - 1.15740740740741e-5 * dtReg * (PPJejunum2_DOT_tReg / PPJejunum2) * PPJejunum2) * actAndDecaytRegPPJejunum2__filter
Reaction 91	{} <=> {'RTT_DOT_tCL': 1.0}	0.0115740740740741 * atCL * imStatus * RTT * vActIS * (1 + iML) * actTCL__filter
Reaction 92	{} <=> {'RTT_DOT_tCL': 1.0}	0.0115740740740741 * atCL * imStatus * RTT * vActIS * actTCLIsolation__filter
Reaction 93	{'Arterial_DOT_OM85': 1.0} <=> {'LiverVascular_DOT_OM85': 1.0}	0.0166666666666667 * bloodFlowLiver * (Arterial_DOT_OM85 / Arterial)
Reaction 94	{'Arterial_DOT_bPAns': 1.0} <=> {'LiverVascular_DOT_bPAns': 1.0}	0.0166666666666667 * bloodFlowLiver * (Arterial_DOT_bPAns / Arterial)
Reaction 95	{'Arterial_DOT_iML': 1.0} <=> {'LiverVascular_DOT_iML': 1.0}	0.0166666666666667 * bloodFlowLiver * (Arterial_DOT_iML / Arterial)
Reaction 96	{'Arterial_DOT_tReg': 1.0} <=> {'LiverVascular_DOT_tReg': 1.0}	0.0166666666666667 * bloodFlowLiver * (Arterial_DOT_tReg / Arterial)
Reaction 97	{'Arterial_DOT_OM85': 1.0} <=> {'AdiposeVascular_DOT_OM85': 1.0}	0.0166666666666667 * bloodFlowAdipose * (Arterial_DOT_OM85 / Arterial)
Reaction 98	{'Arterial_DOT_bPAns': 1.0} <=> {'AdiposeVascular_DOT_bPAns': 1.0}	0.0166666666666667 * bloodFlowAdipose * (Arterial_DOT_bPAns / Arterial)
Reaction 99	{'Arterial_DOT_iML': 1.0} <=> {'AdiposeVascular_DOT_iML': 1.0}	0.0166666666666667 * bloodFlowAdipose * (Arterial_DOT_iML / Arterial)
Reaction 100	{'Arterial_DOT_tReg': 1.0} <=> {'AdiposeVascular_DOT_tReg': 1.0}	0.0166666666666667 * bloodFlowAdipose * (Arterial_DOT_tReg / Arterial)
Reaction 101	{'Arterial_DOT_OM85': 1.0} <=> {'BrainVascular_DOT_OM85': 1.0}	0.0166666666666667 * bloodFlowBrain * (Arterial_DOT_OM85 / Arterial)
Reaction 102	{'Arterial_DOT_bPAns': 1.0} <=> {'BrainVascular_DOT_bPAns': 1.0}	0.0166666666666667 * bloodFlowBrain * (Arterial_DOT_bPAns / Arterial)
Reaction 103	{'Arterial_DOT_iML': 1.0} <=> {'BrainVascular_DOT_iML': 1.0}	0.0166666666666667 * bloodFlowBrain * (Arterial_DOT_iML / Arterial)
Reaction 104	{'Arterial_DOT_tReg': 1.0} <=> {'BrainVascular_DOT_tReg': 1.0}	0.0166666666666667 * bloodFlowBrain * (Arterial_DOT_tReg / Arterial)
Reaction 105	{'Arterial_DOT_OM85': 1.0} <=> {'GutVascular_DOT_OM85': 1.0}	0.0166666666666667 * bloodFlowGut * (Arterial_DOT_OM85 / Arterial)
Reaction 106	{'Arterial_DOT_bPAns': 1.0} <=> {'GutVascular_DOT_bPAns': 1.0}	0.0166666666666667 * bloodFlowGut * (Arterial_DOT_bPAns / Arterial)
Reaction 107	{'Arterial_DOT_iML': 1.0} <=> {'GutVascular_DOT_iML': 1.0}	0.0166666666666667 * bloodFlowGut * (Arterial_DOT_iML / Arterial)
Reaction 108	{'Arterial_DOT_tReg': 1.0} <=> {'GutVascular_DOT_tReg': 1.0}	0.0166666666666667 * bloodFlowGut * (Arterial_DOT_tReg / Arterial)
Reaction 109	{'Arterial_DOT_OM85': 1.0} <=> {'HeartVascular_DOT_OM85': 1.0}	0.0166666666666667 * bloodFlowHeart * (Arterial_DOT_OM85 / Arterial)
Reaction 110	{'Arterial_DOT_bPAns': 1.0} <=> {'HeartVascular_DOT_bPAns': 1.0}	0.0166666666666667 * bloodFlowHeart * (Arterial_DOT_bPAns / Arterial)
Reaction 111	{'Arterial_DOT_iML': 1.0} <=> {'HeartVascular_DOT_iML': 1.0}	0.0166666666666667 * bloodFlowHeart * (Arterial_DOT_iML / Arterial)
Reaction 112	{'Arterial_DOT_tReg': 1.0} <=> {'HeartVascular_DOT_tReg': 1.0}	0.0166666666666667 * bloodFlowHeart * (Arterial_DOT_tReg / Arterial)
Reaction 113	{'Arterial_DOT_OM85': 1.0} <=> {'KidneyVascular_DOT_OM85': 1.0}	0.0166666666666667 * bloodFlowKidney * (Arterial_DOT_OM85 / Arterial)
Reaction 114	{'Arterial_DOT_bPAns': 1.0} <=> {'KidneyVascular_DOT_bPAns': 1.0}	0.0166666666666667 * bloodFlowKidney * (Arterial_DOT_bPAns / Arterial)
Reaction 115	{'Arterial_DOT_iML': 1.0} <=> {'KidneyVascular_DOT_iML': 1.0}	0.0166666666666667 * bloodFlowKidney * (Arterial_DOT_iML / Arterial)
Reaction 116	{'Arterial_DOT_tReg': 1.0} <=> {'KidneyVascular_DOT_tReg': 1.0}	0.0166666666666667 * bloodFlowKidney * (Arterial_DOT_tReg / Arterial)
Reaction 117	{'Arterial_DOT_OM85': 1.0} <=> {'MuscleVascular_DOT_OM85': 1.0}	0.0166666666666667 * bloodFlowMuscle * (Arterial_DOT_OM85 / Arterial)
Reaction 118	{'Arterial_DOT_bPAns': 1.0} <=> {'MuscleVascular_DOT_bPAns': 1.0}	0.0166666666666667 * bloodFlowMuscle * (Arterial_DOT_bPAns / Arterial)
Reaction 119	{'Arterial_DOT_iML': 1.0} <=> {'MuscleVascular_DOT_iML': 1.0}	0.0166666666666667 * bloodFlowMuscle * (Arterial_DOT_iML / Arterial)
Reaction 120	{'Arterial_DOT_tReg': 1.0} <=> {'MuscleVascular_DOT_tReg': 1.0}	0.0166666666666667 * bloodFlowMuscle * (Arterial_DOT_tReg / Arterial)
Reaction 121	{'Arterial_DOT_OM85': 1.0} <=> {'OtherVascular_DOT_OM85': 1.0}	0.0166666666666667 * bloodFlowOther * (Arterial_DOT_OM85 / Arterial)
Reaction 122	{'Arterial_DOT_bPAns': 1.0} <=> {'OtherVascular_DOT_bPAns': 1.0}	0.0166666666666667 * bloodFlowOther * (Arterial_DOT_bPAns / Arterial)
Reaction 123	{'Arterial_DOT_iML': 1.0} <=> {'OtherVascular_DOT_iML': 1.0}	0.0166666666666667 * bloodFlowOther * (Arterial_DOT_iML / Arterial)
Reaction 124	{'Arterial_DOT_tReg': 1.0} <=> {'OtherVascular_DOT_tReg': 1.0}	0.0166666666666667 * bloodFlowOther * (Arterial_DOT_tReg / Arterial)
Reaction 125	{'Arterial_DOT_OM85': 1.0} <=> {'SkinVascular_DOT_OM85': 1.0}	0.0166666666666667 * bloodFlowSkin * (Arterial_DOT_OM85 / Arterial)
Reaction 126	{'Arterial_DOT_bPAns': 1.0} <=> {'SkinVascular_DOT_bPAns': 1.0}	0.0166666666666667 * bloodFlowSkin * (Arterial_DOT_bPAns / Arterial)
Reaction 127	{'Arterial_DOT_iML': 1.0} <=> {'SkinVascular_DOT_iML': 1.0}	0.0166666666666667 * bloodFlowSkin * (Arterial_DOT_iML / Arterial)
Reaction 128	{'Arterial_DOT_tReg': 1.0} <=> {'SkinVascular_DOT_tReg': 1.0}	0.0166666666666667 * bloodFlowSkin * (Arterial_DOT_tReg / Arterial)
Reaction 129	{'Arterial_DOT_OM85': 1.0} <=> {'SpleenVascular_DOT_OM85': 1.0}	0.0166666666666667 * bloodFlowSpleen * (Arterial_DOT_OM85 / Arterial)
Reaction 130	{'Arterial_DOT_bPAns': 1.0} <=> {'SpleenVascular_DOT_bPAns': 1.0}	0.0166666666666667 * bloodFlowSpleen * (Arterial_DOT_bPAns / Arterial)
Reaction 131	{'Arterial_DOT_iML': 1.0} <=> {'SpleenVascular_DOT_iML': 1.0}	0.0166666666666667 * bloodFlowSpleen * (Arterial_DOT_iML / Arterial)
Reaction 132	{'Arterial_DOT_tReg': 1.0} <=> {'SpleenVascular_DOT_tReg': 1.0}	0.0166666666666667 * bloodFlowSpleen * (Arterial_DOT_tReg / Arterial)
Reaction 133	{'GutInterstitial_DOT_bPAns': 1.0} <=> {}	1.15740740740741e-5 * dbPAns * GutInterstitial_DOT_bPAns
Reaction 134	{'GutInterstitial_DOT_iML': 1.0} <=> {}	1.15740740740741e-5 * diML * GutInterstitial_DOT_iML
Reaction 135	{'GutInterstitial_DOT_tReg': 1.0} <=> {}	1.15740740740741e-5 * dtReg * GutInterstitial_DOT_tReg
Reaction 136	{'RTT_DOT_bPAns': 1.0} <=> {}	1.15740740740741e-5 * dbPAns * (RTT_DOT_bPAns / RTT) * RTT * decRTTbPAns__filter
Reaction 137	{'RTT_DOT_iML': 1.0} <=> {}	1.15740740740741e-5 * diML * (RTT_DOT_iML / RTT) * RTT * decRTTiML__filter
Reaction 138	{'RTT_DOT_tReg': 1.0} <=> {}	1.15740740740741e-5 * dtReg * (RTT_DOT_tReg / RTT) * RTT * decRTTtReg__filter
Reaction 139	{'ST_DOT_bPAns': 1.0} <=> {}	1.15740740740741e-5 * dbPAns * ST_DOT_bPAns
Reaction 140	{'ST_DOT_iML': 1.0} <=> {}	1.15740740740741e-5 * diML * ST_DOT_iML
Reaction 141	{'ST_DOT_tReg': 1.0} <=> {}	1.15740740740741e-5 * dtReg * ST_DOT_tReg
Reaction 142	{'PP_DOT_bPAns': 1.0} <=> {}	1.15740740740741e-5 * dbPAns * (PP_DOT_bPAns / PP) * PP * decbPAnsPP__filter
Reaction 143	{'PPDuodenum_DOT_bPAns': 1.0} <=> {}	1.15740740740741e-5 * dbPAns * (PPDuodenum_DOT_bPAns / PPDuodenum) * PPDuodenum * decbPAnsPPDuodenum__filter
Reaction 144	{'PPIleum1_DOT_bPAns': 1.0} <=> {}	1.15740740740741e-5 * dbPAns * (PPIleum1_DOT_bPAns / PPIleum1) * PPIleum1 * decbPAnsPPIleum1__filter
Reaction 145	{'PPIleum2_DOT_bPAns': 1.0} <=> {}	1.15740740740741e-5 * dbPAns * (PPIleum2_DOT_bPAns / PPIleum2) * PPIleum2 * decbPAnsPPIleum2__filter
Reaction 146	{'PPIleum3_DOT_bPAns': 1.0} <=> {}	1.15740740740741e-5 * dbPAns * (PPIleum3_DOT_bPAns / PPIleum3) * PPIleum3 * decbPAnsPPIleum3__filter
Reaction 147	{'PPIleum4_DOT_bPAns': 1.0} <=> {}	1.15740740740741e-5 * dbPAns * (PPIleum4_DOT_bPAns / PPIleum4) * PPIleum4 * decbPAnsPPIleum4__filter
Reaction 148	{'PPJejunum1_DOT_bPAns': 1.0} <=> {}	1.15740740740741e-5 * dbPAns * (PPJejunum1_DOT_bPAns / PPJejunum1) * PPJejunum1 * decbPAnsPPJejunum1__filter
Reaction 149	{'PPJejunum2_DOT_bPAns': 1.0} <=> {}	1.15740740740741e-5 * dbPAns * (PPJejunum2_DOT_bPAns / PPJejunum2) * PPJejunum2 * decbPAnsPPJejunum2__filter
Reaction 150	{'Duodenum_DOT_OM85': 1.0} <=> {}	0.000277777777777778 * intestinalDegradationOM85 * Duodenum_DOT_OM85
Reaction 151	{'Ileum1_DOT_OM85': 1.0} <=> {}	0.000277777777777778 * intestinalDegradationOM85 * Ileum1_DOT_OM85
Reaction 152	{'Ileum2_DOT_OM85': 1.0} <=> {}	0.000277777777777778 * intestinalDegradationOM85 * Ileum2_DOT_OM85
Reaction 153	{'Ileum3_DOT_OM85': 1.0} <=> {}	0.000277777777777778 * intestinalDegradationOM85 * Ileum3_DOT_OM85
Reaction 154	{'Ileum4_DOT_OM85': 1.0} <=> {}	0.000277777777777778 * intestinalDegradationOM85 * Ileum4_DOT_OM85
Reaction 155	{'Jejunum1_DOT_OM85': 1.0} <=> {}	0.000277777777777778 * intestinalDegradationOM85 * Jejunum1_DOT_OM85
Reaction 156	{'Jejunum2_DOT_OM85': 1.0} <=> {}	0.000277777777777778 * intestinalDegradationOM85 * Jejunum2_DOT_OM85
Reaction 157	{'PP_DOT_bLA': 1.0} <=> {'PP_DOT_bPAns': 1.0}	1.15740740740741e-5 * bToP * (PP_DOT_bLA / PP) * PP * diffbLATobPAnsPP__filter
Reaction 158	{'PPDuodenum_DOT_bLA': 1.0} <=> {'PPDuodenum_DOT_bPAns': 1.0}	1.15740740740741e-5 * bToP * (PPDuodenum_DOT_bLA / PPDuodenum) * PPDuodenum * diffbLATobPAnsPPDuodenum__filter
Reaction 159	{'PPIleum1_DOT_bLA': 1.0} <=> {'PPIleum1_DOT_bPAns': 1.0}	1.15740740740741e-5 * bToP * (PPIleum1_DOT_bLA / PPIleum1) * PPIleum1 * diffbLATobPAnsPPIleum1__filter
Reaction 160	{'PPIleum2_DOT_bLA': 1.0} <=> {'PPIleum2_DOT_bPAns': 1.0}	1.15740740740741e-5 * bToP * (PPIleum2_DOT_bLA / PPIleum2) * PPIleum2 * diffbLATobPAnsPPIleum2__filter
Reaction 161	{'PPIleum3_DOT_bLA': 1.0} <=> {'PPIleum3_DOT_bPAns': 1.0}	1.15740740740741e-5 * bToP * (PPIleum3_DOT_bLA / PPIleum3) * PPIleum3 * diffbLATobPAnsPPIleum3__filter
Reaction 162	{'PPIleum4_DOT_bLA': 1.0} <=> {'PPIleum4_DOT_bPAns': 1.0}	1.15740740740741e-5 * bToP * (PPIleum4_DOT_bLA / PPIleum4) * PPIleum4 * diffbLATobPAnsPPIleum4__filter
Reaction 163	{'PPJejunum1_DOT_bLA': 1.0} <=> {'PPJejunum1_DOT_bPAns': 1.0}	1.15740740740741e-5 * bToP * (PPJejunum1_DOT_bLA / PPJejunum1) * PPJejunum1 * diffbLATobPAnsPPJejunum1__filter
Reaction 164	{'PPJejunum2_DOT_bLA': 1.0} <=> {'PPJejunum2_DOT_bPAns': 1.0}	1.15740740740741e-5 * bToP * (PPJejunum2_DOT_bLA / PPJejunum2) * PPJejunum2 * diffbLATobPAnsPPJejunum2__filter
Reaction 165	{'PP_DOT_bLA': 1.0} <=> {'PP_DOT_bLA': 1.0, 'PP_DOT_bPAns': 1.0}	1.15740740740741e-8 * (bToPdC * pow(PP_DOT_dC / PP, hbPAns) / (pow(kbPAns, hbPAns) + pow(PP_DOT_dC / PP, hbPAns) * 0.001)) * (PP_DOT_bLA / PP) * PP * diffbLATobPAnsdCPP__filter
Reaction 166	{'PPDuodenum_DOT_bLA': 1.0} <=> {'PPDuodenum_DOT_bLA': 1.0, 'PPDuodenum_DOT_bPAns': 1.0}	1.15740740740741e-11 * (bToPdC * pow(PPDuodenum_DOT_dC / PPDuodenum, hbPAns) / (pow(kbPAns, hbPAns) + pow(PPDuodenum_DOT_dC / PPDuodenum, hbPAns) * 1e-6)) * (PPDuodenum_DOT_bLA / PPDuodenum) * PPDuodenum * diffbLATobPAnsdCPPDuodenum__filter
Reaction 167	{'PPIleum1_DOT_bLA': 1.0} <=> {'PPIleum1_DOT_bLA': 1.0, 'PPIleum1_DOT_bPAns': 1.0}	1.15740740740741e-11 * (bToPdC * pow(PPIleum1_DOT_dC / PPIleum1, hbPAns) / (pow(kbPAns, hbPAns) + pow(PPIleum1_DOT_dC / PPIleum1, hbPAns) * 1e-6)) * (PPIleum1_DOT_bLA / PPIleum1) * PPIleum1 * diffbLATobPAnsdCPPIleum1__filter
Reaction 168	{'PPIleum2_DOT_bLA': 1.0} <=> {'PPIleum2_DOT_bLA': 1.0, 'PPIleum2_DOT_bPAns': 1.0}	1.15740740740741e-11 * (bToPdC * pow(PPIleum2_DOT_dC / PPIleum2, hbPAns) / (pow(kbPAns, hbPAns) + pow(PPIleum2_DOT_dC / PPIleum2, hbPAns) * 1e-6)) * (PPIleum2_DOT_bLA / PPIleum2) * PPIleum2 * diffbLATobPAnsdCPPIleum2__filter
Reaction 169	{'PPIleum3_DOT_bLA': 1.0} <=> {'PPIleum3_DOT_bLA': 1.0, 'PPIleum3_DOT_bPAns': 1.0}	1.15740740740741e-11 * (bToPdC * pow(PPIleum3_DOT_dC / PPIleum3, hbPAns) / (pow(kbPAns, hbPAns) + pow(PPIleum3_DOT_dC / PPIleum3, hbPAns) * 1e-6)) * (PPIleum3_DOT_bLA / PPIleum3) * PPIleum3 * diffbLATobPAnsdCPPIleum3__filter
Reaction 170	{'PPIleum4_DOT_bLA': 1.0} <=> {'PPIleum4_DOT_bLA': 1.0, 'PPIleum4_DOT_bPAns': 1.0}	1.15740740740741e-11 * (bToPdC * pow(PPIleum4_DOT_dC / PPIleum4, hbPAns) / (pow(kbPAns, hbPAns) + pow(PPIleum4_DOT_dC / PPIleum4, hbPAns) * 1e-6)) * (PPIleum4_DOT_bLA / PPIleum4) * PPIleum4 * diffbLATobPAnsdCPPIleum4__filter
Reaction 171	{'PPJejunum1_DOT_bLA': 1.0} <=> {'PPJejunum1_DOT_bLA': 1.0, 'PPJejunum1_DOT_bPAns': 1.0}	1.15740740740741e-11 * (bToPdC * pow(PPJejunum1_DOT_dC / PPJejunum1, hbPAns) / (pow(kbPAns, hbPAns) + pow(PPJejunum1_DOT_dC / PPJejunum1, hbPAns) * 1e-6)) * (PPJejunum1_DOT_bLA / PPJejunum1) * PPJejunum1 * diffbLATobPAnsdCPPJejunum1__filter
Reaction 172	{'PPJejunum2_DOT_bLA': 1.0} <=> {'PPJejunum2_DOT_bLA': 1.0, 'PPJejunum2_DOT_bPAns': 1.0}	1.15740740740741e-11 * (bToPdC * pow(PPJejunum2_DOT_dC / PPJejunum2, hbPAns) / (pow(kbPAns, hbPAns) + pow(PPJejunum2_DOT_dC / PPJejunum2, hbPAns) * 1e-6)) * (PPJejunum2_DOT_bLA / PPJejunum2) * PPJejunum2 * diffbLATobPAnsdCPPJejunum2__filter
Reaction 173	{'PP_DOT_iMLp': 1.0} <=> {'PP_DOT_iML': 1.0, 'PP_DOT_iMLp': 1.0}	1.15740740740741e-5 * piML * (PP_DOT_iMLp / PP) * PP * diffiMLpToiMLPP__filter
Reaction 174	{'PPDuodenum_DOT_iMLp': 1.0} <=> {'PPDuodenum_DOT_iML': 1.0, 'PPDuodenum_DOT_iMLp': 1.0}	1.15740740740741e-5 * piML * (PPDuodenum_DOT_iMLp / PPDuodenum) * PPDuodenum * diffiMLpToiMLPPDuodenum__filter
Reaction 175	{'PPIleum1_DOT_iMLp': 1.0} <=> {'PPIleum1_DOT_iML': 1.0, 'PPIleum1_DOT_iMLp': 1.0}	1.15740740740741e-5 * piML * (PPIleum1_DOT_iMLp / PPIleum1) * PPIleum1 * diffiMLpToiMLPPIleum1__filter
Reaction 176	{'PPIleum2_DOT_iMLp': 1.0} <=> {'PPIleum2_DOT_iML': 1.0, 'PPIleum2_DOT_iMLp': 1.0}	1.15740740740741e-5 * piML * (PPIleum2_DOT_iMLp / PPIleum2) * PPIleum2 * diffiMLpToiMLPPIleum2__filter
Reaction 177	{'PPIleum3_DOT_iMLp': 1.0} <=> {'PPIleum3_DOT_iML': 1.0, 'PPIleum3_DOT_iMLp': 1.0}	1.15740740740741e-5 * piML * (PPIleum3_DOT_iMLp / PPIleum3) * PPIleum3 * diffiMLpToiMLPPIleum3__filter
Reaction 178	{'PPIleum4_DOT_iMLp': 1.0} <=> {'PPIleum4_DOT_iML': 1.0, 'PPIleum4_DOT_iMLp': 1.0}	1.15740740740741e-5 * piML * (PPIleum4_DOT_iMLp / PPIleum4) * PPIleum4 * diffiMLpToiMLPPIleum4__filter
Reaction 179	{'PPJejunum1_DOT_iMLp': 1.0} <=> {'PPJejunum1_DOT_iML': 1.0, 'PPJejunum1_DOT_iMLp': 1.0}	1.15740740740741e-5 * piML * (PPJejunum1_DOT_iMLp / PPJejunum1) * PPJejunum1 * diffiMLpToiMLPPJejunum1__filter
Reaction 180	{'PPJejunum2_DOT_iMLp': 1.0} <=> {'PPJejunum2_DOT_iML': 1.0, 'PPJejunum2_DOT_iMLp': 1.0}	1.15740740740741e-5 * piML * (PPJejunum2_DOT_iMLp / PPJejunum2) * PPJejunum2 * diffiMLpToiMLPPJejunum2__filter
Reaction 181	{'PP_DOT_OM85': 1.0} <=> {}	0.000277777777777778 * dOM85 * (PP_DOT_OM85 / PP) * PP * dummyOM85__filter
Reaction 182	{'Duodenum_DOT_OM85': 1.0} <=> {'Jejunum1_DOT_OM85': 1.0}	0.000277777777777778 * (1 / transitTimeDuodenum) * Duodenum_DOT_OM85
Reaction 183	{'Colon_DOT_OM85': 1.0} <=> {'Colon_DOT_OM85excreted': 1.0}	0.000277777777777778 * (1 / transitTimeColon) * Colon_DOT_OM85
Reaction 184	{'RTT_DOT_hEC': 1.0} <=> {}	1.15740740740741e-5 * dHEC * RTT_DOT_hEC
Reaction 185	{'RTT_DOT_hEC': 1.0, 'RTT_DOT_virus': 1.0} <=> {'RTT_DOT_iEC': 1.0}	1.15740740740741e-8 * kInfect * virulenceFactor * (RTT_DOT_hEC / RTT) * (RTT_DOT_virus / RTT) * RTT * (1 / pow(1 + thresholdNaturalClearance * RTT / RTT_DOT_virus, 2))
Reaction 186	{} <=> {'RTT_DOT_hEC': 1.0}	11.5740740740741 * rRegen * concEC * RTT * (1 - (RTT_DOT_hEC + RTT_DOT_iEC) / KEC)
Reaction 187	{'RTT_DOT_iEC': 1.0} <=> {}	1.15740740740741e-5 * dIEC * RTT_DOT_iEC
Reaction 188	{'RTT_DOT_ig': 1.0} <=> {}	1.15740740740741e-5 * deathIg * RTT_DOT_ig
Reaction 189	{} <=> {'RTT_DOT_ig': 1.0}	1000000 * pIg * imStatus * RTT * vActIS * (1 + iML)
Reaction 190	{'Ileum1_DOT_OM85': 1.0} <=> {'Ileum2_DOT_OM85': 1.0}	0.000277777777777778 * (1 / transitTimeIleum1) * Ileum1_DOT_OM85
Reaction 191	{'Ileum2_DOT_OM85': 1.0} <=> {'Ileum3_DOT_OM85': 1.0}	0.000277777777777778 * (1 / transitTimeIleum1) * Ileum2_DOT_OM85
Reaction 192	{'Ileum3_DOT_OM85': 1.0} <=> {'Ileum4_DOT_OM85': 1.0}	0.000277777777777778 * (1 / transitTimeIleum1) * Ileum3_DOT_OM85
Reaction 193	{'Ileum4_DOT_OM85': 1.0} <=> {'Colon_DOT_OM85': 1.0}	0.000277777777777778 * (1 / transitTimeIleum1) * Ileum4_DOT_OM85
Reaction 194	{'GutVascular_DOT_bPAns': 1.0} <=> {'GutInterstitial_DOT_bPAns': 1.0}	1.66666666666667e-5 * lymphFlowGut * (1 - sigmaT) * (GutVascular_DOT_bPAns / GutVascular) * infiltrationbPAnsToGut__filter
Reaction 195	{'LungVascular_DOT_bPAns': 1.0} <=> {'RTT_DOT_bPAns': 1.0}	1.66666666666667e-5 * lymphFlowLung * (1 - sigmaT) * (LungVascular_DOT_bPAns / LungVascular) * infiltrationbPAnsToLung__filter
Reaction 196	{'SkinVascular_DOT_bPAns': 1.0} <=> {'ST_DOT_bPAns': 1.0}	1.66666666666667e-8 * lymphFlowSkin * (ST / SkinInterstitial) * (1 - sigmaT) * (SkinVascular_DOT_bPAns / SkinVascular) * infiltrationbPAnsToST__filter
Reaction 197	{'GutVascular_DOT_iML': 1.0} <=> {'GutInterstitial_DOT_iML': 1.0}	1.66666666666667e-5 * lymphFlowGut * (1 - sigmaT) * (GutVascular_DOT_iML / GutVascular) * infiltrationiMLToGut__filter
Reaction 198	{'LungVascular_DOT_iML': 1.0} <=> {'RTT_DOT_iML': 1.0}	1.66666666666667e-5 * lymphFlowLung * (1 - sigmaT) * (LungVascular_DOT_iML / LungVascular) * infiltrationiMLToLung__filter
Reaction 199	{'SkinVascular_DOT_iML': 1.0} <=> {'ST_DOT_iML': 1.0}	1.66666666666667e-8 * lymphFlowSkin * (ST / SkinInterstitial) * (1 - sigmaT) * (SkinVascular_DOT_iML / SkinVascular) * infiltrationiMLToST__filter
Reaction 200	{'GutVascular_DOT_tReg': 1.0} <=> {'GutInterstitial_DOT_tReg': 1.0}	1.66666666666667e-5 * lymphFlowGut * (1 - sigmaT) * (GutVascular_DOT_tReg / GutVascular) * infiltrationtRegToGut__filter
Reaction 201	{'LungVascular_DOT_tReg': 1.0} <=> {'RTT_DOT_tReg': 1.0}	1.66666666666667e-5 * lymphFlowLung * (1 - sigmaT) * (LungVascular_DOT_tReg / LungVascular) * infiltrationtRegToLung__filter
Reaction 202	{'SkinVascular_DOT_tReg': 1.0} <=> {'ST_DOT_tReg': 1.0}	1.66666666666667e-8 * lymphFlowSkin * (ST / SkinInterstitial) * (1 - sigmaT) * (SkinVascular_DOT_tReg / SkinVascular) * infiltrationtRegToST__filter
Reaction 203	{'Jejunum1_DOT_OM85': 1.0} <=> {'Jejunum2_DOT_OM85': 1.0}	0.000277777777777778 * (1 / transitTimeJejunum1) * Jejunum1_DOT_OM85
Reaction 204	{'Jejunum2_DOT_OM85': 1.0} <=> {'Ileum1_DOT_OM85': 1.0}	0.000277777777777778 * (1 / transitTimeJejunum1) * Jejunum2_DOT_OM85
Reaction 205	{'LiverInterstitial_DOT_OM85': 1.0} <=> {'Venous_DOT_OM85metabolized': 1.0}	1.66666666666667e-8 * metabolicClearanceOM85 * microsomalProteinMassEquivalent * (LiverInterstitial_DOT_OM85 / LiverInterstitial)
Reaction 206	{'LiverVascular_DOT_OM85': 1.0} <=> {'Venous_DOT_OM85': 1.0}	1.66666666666667e-5 * (bloodFlowRatioLiver + bloodFlowRatioSpleen + bloodFlowRatioGut) * bloodFlow * (LiverVascular_DOT_OM85 / LiverVascular)
Reaction 207	{'LiverVascular_DOT_bPAns': 1.0} <=> {'Venous_DOT_bPAns': 1.0}	1.66666666666667e-5 * (bloodFlowRatioLiver + bloodFlowRatioSpleen + bloodFlowRatioGut) * bloodFlow * (LiverVascular_DOT_bPAns / LiverVascular)
Reaction 208	{'LiverVascular_DOT_iML': 1.0} <=> {'Venous_DOT_iML': 1.0}	1.66666666666667e-5 * (bloodFlowRatioLiver + bloodFlowRatioSpleen + bloodFlowRatioGut) * bloodFlow * (LiverVascular_DOT_iML / LiverVascular)
Reaction 209	{'LiverVascular_DOT_tReg': 1.0} <=> {'Venous_DOT_tReg': 1.0}	1.66666666666667e-5 * (bloodFlowRatioLiver + bloodFlowRatioSpleen + bloodFlowRatioGut) * bloodFlow * (LiverVascular_DOT_tReg / LiverVascular)
Reaction 210	{'LungVascular_DOT_OM85': 1.0} <=> {'Arterial_DOT_OM85': 1.0}	0.0166666666666667 * bloodFlowLung * (LungVascular_DOT_OM85 / LungVascular)
Reaction 211	{'LungVascular_DOT_bPAns': 1.0} <=> {'Arterial_DOT_bPAns': 1.0}	0.0166666666666667 * bloodFlowLung * (LungVascular_DOT_bPAns / LungVascular)
Reaction 212	{'LungVascular_DOT_iML': 1.0} <=> {'Arterial_DOT_iML': 1.0}	0.0166666666666667 * bloodFlowLung * (LungVascular_DOT_iML / LungVascular)
Reaction 213	{'LungVascular_DOT_tReg': 1.0} <=> {'Arterial_DOT_tReg': 1.0}	0.0166666666666667 * bloodFlowLung * (LungVascular_DOT_tReg / LungVascular)
Reaction 214	{'AdiposeInterstitial_DOT_OM85': 1.0} <=> {'Venous_DOT_OM85': 1.0}	1.66666666666667e-5 * lymphFlowAdipose * (1 - sigmaISF) * (AdiposeInterstitial_DOT_OM85 / AdiposeInterstitial)
Reaction 215	{'BrainInterstitial_DOT_OM85': 1.0} <=> {'Venous_DOT_OM85': 1.0}	1.66666666666667e-5 * lymphFlowBrain * (1 - sigmaISF) * (BrainInterstitial_DOT_OM85 / BrainInterstitial)
Reaction 216	{'GutInterstitial_DOT_OM85': 1.0} <=> {'Venous_DOT_OM85': 1.0}	1.66666666666667e-5 * lymphFlowGut * (1 - sigmaISF) * (GutInterstitial_DOT_OM85 / GutInterstitial)
Reaction 217	{'HeartInterstitial_DOT_OM85': 1.0} <=> {'Venous_DOT_OM85': 1.0}	1.66666666666667e-5 * lymphFlowHeart * (1 - sigmaISF) * (HeartInterstitial_DOT_OM85 / HeartInterstitial)
Reaction 218	{'KidneyInterstitial_DOT_OM85': 1.0} <=> {'Venous_DOT_OM85': 1.0}	1.66666666666667e-5 * lymphFlowKidney * (1 - sigmaISF) * (KidneyInterstitial_DOT_OM85 / KidneyInterstitial)
Reaction 219	{'LiverInterstitial_DOT_OM85': 1.0} <=> {'Venous_DOT_OM85': 1.0}	1.66666666666667e-5 * lymphFlowLiver * (1 - sigmaISF) * (LiverInterstitial_DOT_OM85 / LiverInterstitial)
Reaction 220	{'LungInterstitial_DOT_OM85': 1.0} <=> {'Venous_DOT_OM85': 1.0}	1.66666666666667e-5 * lymphFlowLung * (1 - sigmaISF) * (LungInterstitial_DOT_OM85 / LungInterstitial)
Reaction 221	{'MuscleInterstitial_DOT_OM85': 1.0} <=> {'Venous_DOT_OM85': 1.0}	1.66666666666667e-5 * lymphFlowMuscle * (1 - sigmaISF) * (MuscleInterstitial_DOT_OM85 / MuscleInterstitial)
Reaction 222	{'OtherInterstitial_DOT_OM85': 1.0} <=> {'Venous_DOT_OM85': 1.0}	1.66666666666667e-5 * lymphFlowOther * (1 - sigmaISF) * (OtherInterstitial_DOT_OM85 / OtherInterstitial)
Reaction 223	{'PPDuodenum_DOT_OM85': 1.0} <=> {'Venous_DOT_OM85': 1.0}	1.66666666666667e-5 * lymphFlowPPDuodenum * (1 - sigmaPP) * (PPDuodenum_DOT_OM85 / PPDuodenum)
Reaction 224	{'PPIleum1_DOT_OM85': 1.0} <=> {'Venous_DOT_OM85': 1.0}	1.66666666666667e-5 * lymphFlowPPIleum1 * (1 - sigmaPP) * (PPIleum1_DOT_OM85 / PPIleum1)
Reaction 225	{'PPIleum2_DOT_OM85': 1.0} <=> {'Venous_DOT_OM85': 1.0}	1.66666666666667e-5 * lymphFlowPPIleum2 * (1 - sigmaPP) * (PPIleum2_DOT_OM85 / PPIleum2)
Reaction 226	{'PPIleum3_DOT_OM85': 1.0} <=> {'Venous_DOT_OM85': 1.0}	1.66666666666667e-5 * lymphFlowPPIleum3 * (1 - sigmaPP) * (PPIleum3_DOT_OM85 / PPIleum3)
Reaction 227	{'PPIleum4_DOT_OM85': 1.0} <=> {'Venous_DOT_OM85': 1.0}	1.66666666666667e-5 * lymphFlowPPIleum4 * (1 - sigmaPP) * (PPIleum4_DOT_OM85 / PPIleum4)
Reaction 228	{'PPJejunum1_DOT_OM85': 1.0} <=> {'Venous_DOT_OM85': 1.0}	1.66666666666667e-5 * lymphFlowPPJejunum1 * (1 - sigmaPP) * (PPJejunum1_DOT_OM85 / PPJejunum1)
Reaction 229	{'PPJejunum2_DOT_OM85': 1.0} <=> {'Venous_DOT_OM85': 1.0}	1.66666666666667e-5 * lymphFlowPPJejunum2 * (1 - sigmaPP) * (PPJejunum2_DOT_OM85 / PPJejunum2)
Reaction 230	{'SkinInterstitial_DOT_OM85': 1.0} <=> {'Venous_DOT_OM85': 1.0}	1.66666666666667e-5 * lymphFlowSkin * (1 - sigmaISF) * (SkinInterstitial_DOT_OM85 / SkinInterstitial)
Reaction 231	{'SpleenInterstitial_DOT_OM85': 1.0} <=> {'Venous_DOT_OM85': 1.0}	1.66666666666667e-5 * lymphFlowSpleen * (1 - sigmaISF) * (SpleenInterstitial_DOT_OM85 / SpleenInterstitial)
Reaction 232	{'PPDuodenum_DOT_bPAns': 1.0} <=> {'Venous_DOT_bPAns': 1.0}	1.66666666666667e-5 * lymphFlowPPDuodenum * (1 - sigmaPP) * (PPDuodenum_DOT_bPAns / PPDuodenum)
Reaction 233	{'PPDuodenum_DOT_iML': 1.0} <=> {'Venous_DOT_iML': 1.0}	1.66666666666667e-5 * lymphFlowPPDuodenum * (1 - sigmaPP) * (PPDuodenum_DOT_iML / PPDuodenum)
Reaction 234	{'PPDuodenum_DOT_tReg': 1.0} <=> {'Venous_DOT_tReg': 1.0}	1.66666666666667e-5 * lymphFlowPPDuodenum * (1 - sigmaPP) * (PPDuodenum_DOT_tReg / PPDuodenum)
Reaction 235	{'PPIleum1_DOT_bPAns': 1.0} <=> {'Venous_DOT_bPAns': 1.0}	1.66666666666667e-5 * lymphFlowPPIleum1 * (1 - sigmaPP) * (PPIleum1_DOT_bPAns / PPIleum1)
Reaction 236	{'PPIleum1_DOT_iML': 1.0} <=> {'Venous_DOT_iML': 1.0}	1.66666666666667e-5 * lymphFlowPPIleum1 * (1 - sigmaPP) * (PPIleum1_DOT_iML / PPIleum1)
Reaction 237	{'PPIleum1_DOT_tReg': 1.0} <=> {'Venous_DOT_tReg': 1.0}	1.66666666666667e-5 * lymphFlowPPIleum1 * (1 - sigmaPP) * (PPIleum1_DOT_tReg / PPIleum1)
Reaction 238	{'PPIleum2_DOT_bPAns': 1.0} <=> {'Venous_DOT_bPAns': 1.0}	1.66666666666667e-5 * lymphFlowPPIleum2 * (1 - sigmaPP) * (PPIleum2_DOT_bPAns / PPIleum2)
Reaction 239	{'PPIleum2_DOT_iML': 1.0} <=> {'Venous_DOT_iML': 1.0}	1.66666666666667e-5 * lymphFlowPPIleum2 * (1 - sigmaPP) * (PPIleum2_DOT_iML / PPIleum2)
Reaction 240	{'PPIleum2_DOT_tReg': 1.0} <=> {'Venous_DOT_tReg': 1.0}	1.66666666666667e-5 * lymphFlowPPIleum2 * (1 - sigmaPP) * (PPIleum2_DOT_tReg / PPIleum2)
Reaction 241	{'PPIleum3_DOT_bPAns': 1.0} <=> {'Venous_DOT_bPAns': 1.0}	1.66666666666667e-5 * lymphFlowPPIleum3 * (1 - sigmaPP) * (PPIleum3_DOT_bPAns / PPIleum3)
Reaction 242	{'PPIleum3_DOT_iML': 1.0} <=> {'Venous_DOT_iML': 1.0}	1.66666666666667e-5 * lymphFlowPPIleum3 * (1 - sigmaPP) * (PPIleum3_DOT_iML / PPIleum3)
Reaction 243	{'PPIleum3_DOT_tReg': 1.0} <=> {'Venous_DOT_tReg': 1.0}	1.66666666666667e-5 * lymphFlowPPIleum3 * (1 - sigmaPP) * (PPIleum3_DOT_tReg / PPIleum3)
Reaction 244	{'PPIleum4_DOT_bPAns': 1.0} <=> {'Venous_DOT_bPAns': 1.0}	1.66666666666667e-5 * lymphFlowPPIleum4 * (1 - sigmaPP) * (PPIleum4_DOT_bPAns / PPIleum4)
Reaction 245	{'PPIleum4_DOT_iML': 1.0} <=> {'Venous_DOT_iML': 1.0}	1.66666666666667e-5 * lymphFlowPPIleum4 * (1 - sigmaPP) * (PPIleum4_DOT_iML / PPIleum4)
Reaction 246	{'PPIleum4_DOT_tReg': 1.0} <=> {'Venous_DOT_tReg': 1.0}	1.66666666666667e-5 * lymphFlowPPIleum4 * (1 - sigmaPP) * (PPIleum4_DOT_tReg / PPIleum4)
Reaction 247	{'PPJejunum1_DOT_bPAns': 1.0} <=> {'Venous_DOT_bPAns': 1.0}	1.66666666666667e-5 * lymphFlowPPJejunum1 * (1 - sigmaPP) * (PPJejunum1_DOT_bPAns / PPJejunum1)
Reaction 248	{'PPJejunum1_DOT_iML': 1.0} <=> {'Venous_DOT_iML': 1.0}	1.66666666666667e-5 * lymphFlowPPJejunum1 * (1 - sigmaPP) * (PPJejunum1_DOT_iML / PPJejunum1)
Reaction 249	{'PPJejunum1_DOT_tReg': 1.0} <=> {'Venous_DOT_tReg': 1.0}	1.66666666666667e-5 * lymphFlowPPJejunum1 * (1 - sigmaPP) * (PPJejunum1_DOT_tReg / PPJejunum1)
Reaction 250	{'PPJejunum2_DOT_bPAns': 1.0} <=> {'Venous_DOT_bPAns': 1.0}	1.66666666666667e-5 * lymphFlowPPJejunum2 * (1 - sigmaPP) * (PPJejunum2_DOT_bPAns / PPJejunum2)
Reaction 251	{'PPJejunum2_DOT_iML': 1.0} <=> {'Venous_DOT_iML': 1.0}	1.66666666666667e-5 * lymphFlowPPJejunum2 * (1 - sigmaPP) * (PPJejunum2_DOT_iML / PPJejunum2)
Reaction 252	{'PPJejunum2_DOT_tReg': 1.0} <=> {'Venous_DOT_tReg': 1.0}	1.66666666666667e-5 * lymphFlowPPJejunum2 * (1 - sigmaPP) * (PPJejunum2_DOT_tReg / PPJejunum2)
Reaction 253	{'PP_DOT_bPAns': 1.0} <=> {'Venous_DOT_bPAns': 1.0}	1.15740740740741e-5 * m1bPAns * PP_DOT_bPAns * migPPtoVbPAns__filter
Reaction 254	{'PP_DOT_iML': 1.0} <=> {'Venous_DOT_iML': 1.0}	1.15740740740741e-5 * m1iML * PP_DOT_iML * migPPtoViML__filter
Reaction 255	{'PP_DOT_tReg': 1.0} <=> {'Venous_DOT_tReg': 1.0}	1.15740740740741e-5 * m1tReg * PP_DOT_tReg * migPPtoVtReg__filter
Reaction 256	{'Venous_DOT_bPAns': 1.0} <=> {'GutInterstitial_DOT_bPAns': 1.0}	1.15740740740741e-5 * m2bPAns * Venous_DOT_bPAns * migVtoGbPAns__filter
Reaction 257	{'Venous_DOT_iML': 1.0} <=> {'GutInterstitial_DOT_iML': 1.0}	1.15740740740741e-5 * m2iML * Venous_DOT_iML * migVtoGiML__filter
Reaction 258	{'Venous_DOT_tReg': 1.0} <=> {'GutInterstitial_DOT_tReg': 1.0}	1.15740740740741e-5 * m2tReg * Venous_DOT_tReg * migVtoGtReg__filter
Reaction 259	{'Venous_DOT_bPAns': 1.0} <=> {'RTT_DOT_bPAns': 1.0}	1.15740740740741e-5 * m2bPAns * Venous_DOT_bPAns * migVtoRbPAns__filter
Reaction 260	{'Venous_DOT_iML': 1.0} <=> {'RTT_DOT_iML': 1.0}	1.15740740740741e-5 * m2iML * Venous_DOT_iML * migVtoRiML__filter
Reaction 261	{'Venous_DOT_tReg': 1.0} <=> {'RTT_DOT_tReg': 1.0}	1.15740740740741e-5 * m2tReg * Venous_DOT_tReg * migVtoRtReg__filter
Reaction 262	{'Venous_DOT_bPAns': 1.0} <=> {'ST_DOT_bPAns': 1.0}	1.15740740740741e-5 * m2bPAns * Venous_DOT_bPAns * migVtoSTbPAns__filter
Reaction 263	{'Venous_DOT_iML': 1.0} <=> {'ST_DOT_iML': 1.0}	1.15740740740741e-5 * m2iML * Venous_DOT_iML * migVtoSTiML__filter
Reaction 264	{'Venous_DOT_tReg': 1.0} <=> {'ST_DOT_tReg': 1.0}	1.15740740740741e-5 * m2tReg * Venous_DOT_tReg * migVtoSTtReg__filter
Reaction 265	{'AdiposeInterstitial_DOT_OM85': 1.0} <=> {'Venous_DOT_OM85metabolized': 1.0}	1.66666666666667e-8 * nonSpecificClearanceOM85 * (AdiposeInterstitial_DOT_OM85 / AdiposeInterstitial)
Reaction 266	{'BrainInterstitial_DOT_OM85': 1.0} <=> {'Venous_DOT_OM85metabolized': 1.0}	1.66666666666667e-8 * nonSpecificClearanceOM85 * (BrainInterstitial_DOT_OM85 / BrainInterstitial)
Reaction 267	{'GutInterstitial_DOT_OM85': 1.0} <=> {'Venous_DOT_OM85metabolized': 1.0}	1.66666666666667e-8 * nonSpecificClearanceOM85 * (GutInterstitial_DOT_OM85 / GutInterstitial)
Reaction 268	{'HeartInterstitial_DOT_OM85': 1.0} <=> {'Venous_DOT_OM85metabolized': 1.0}	1.66666666666667e-8 * nonSpecificClearanceOM85 * (HeartInterstitial_DOT_OM85 / HeartInterstitial)
Reaction 269	{'KidneyInterstitial_DOT_OM85': 1.0} <=> {'Venous_DOT_OM85metabolized': 1.0}	1.66666666666667e-8 * nonSpecificClearanceOM85 * (KidneyInterstitial_DOT_OM85 / KidneyInterstitial)
Reaction 270	{'LiverInterstitial_DOT_OM85': 1.0} <=> {'Venous_DOT_OM85metabolized': 1.0}	1.66666666666667e-8 * nonSpecificClearanceOM85 * (LiverInterstitial_DOT_OM85 / LiverInterstitial)
Reaction 271	{'LungInterstitial_DOT_OM85': 1.0} <=> {'Venous_DOT_OM85metabolized': 1.0}	1.66666666666667e-8 * nonSpecificClearanceOM85 * (LungInterstitial_DOT_OM85 / LungInterstitial)
Reaction 272	{'MuscleInterstitial_DOT_OM85': 1.0} <=> {'Venous_DOT_OM85metabolized': 1.0}	1.66666666666667e-8 * nonSpecificClearanceOM85 * (MuscleInterstitial_DOT_OM85 / MuscleInterstitial)
Reaction 273	{'OtherInterstitial_DOT_OM85': 1.0} <=> {'Venous_DOT_OM85metabolized': 1.0}	1.66666666666667e-8 * nonSpecificClearanceOM85 * (OtherInterstitial_DOT_OM85 / OtherInterstitial)
Reaction 274	{'SkinInterstitial_DOT_OM85': 1.0} <=> {'Venous_DOT_OM85metabolized': 1.0}	1.66666666666667e-8 * nonSpecificClearanceOM85 * (SkinInterstitial_DOT_OM85 / SkinInterstitial)
Reaction 275	{'SpleenInterstitial_DOT_OM85': 1.0} <=> {'Venous_DOT_OM85metabolized': 1.0}	1.66666666666667e-8 * nonSpecificClearanceOM85 * (SpleenInterstitial_DOT_OM85 / SpleenInterstitial)
Reaction 276	{} <=> {'RTT_DOT_proInfCyt': 1.0}	1.15740740740741e-11 * (vMaxProInf * pow(RTT_DOT_iEC / RTT, 2) / (pow(ec50IEC, 2) + pow(RTT_DOT_iEC / RTT, 2) * 1e-12)) - 1.15740740740741e-5 * dProInfCyt * (RTT_DOT_proInfCyt / RTT) * RTT
Reaction 277	{} <=> {'RTT_DOT_igAns': 1.0}	(pigAnsbasal + pigAns * (RTT_DOT_bPAns / RTT) * RTT * 0.000277777777777778 - 1.15740740740741e-5 * digAns * (RTT_DOT_igAns / RTT) * RTT) * prodAndDecayigAns__filter
Reaction 278	{} <=> {'ST_DOT_igAns': 1.0}	(0.000277777777777778 * pigAns * (ST_DOT_bPAns / ST) * ST - 1.15740740740741e-5 * digAns * (ST_DOT_igAns / ST) * ST) * prodIgAnsSkin__filter
Reaction 279	{'Stomach_DOT_OM85': 1.0} <=> {'Duodenum_DOT_OM85': 1.0}	0.000277777777777778 * (1 / gastricResidenceTime) * Stomach_DOT_OM85
Reaction 280	{'RTT_DOT_tCL': 1.0} <=> {}	1.15740740740741e-5 * dtCL * RTT_DOT_tCL
Reaction 281	{'RTT_DOT_iEC': 1.0} <=> {}	1.15740740740741e-8 * kLystCL * RTT * (RTT_DOT_tCL / RTT) * (RTT_DOT_iEC / RTT)
Reaction 282	{'AdiposeVascular_DOT_OM85': 1.0} <=> {'AdiposeInterstitial_DOT_OM85': 1.0}	1.66666666666667e-5 * lymphFlowAdipose * (1 - sigmaVScalar * sigmaVAdipose) * (AdiposeVascular_DOT_OM85 / AdiposeVascular)
Reaction 283	{'BrainVascular_DOT_OM85': 1.0} <=> {'BrainInterstitial_DOT_OM85': 1.0}	1.66666666666667e-5 * lymphFlowBrain * (1 - sigmaVScalar * sigmaVBrain) * (BrainVascular_DOT_OM85 / BrainVascular)
Reaction 284	{'GutVascular_DOT_OM85': 1.0} <=> {'GutInterstitial_DOT_OM85': 1.0}	1.66666666666667e-5 * lymphFlowGut * (1 - sigmaVScalar * sigmaVGut) * (GutVascular_DOT_OM85 / GutVascular)
Reaction 285	{'HeartVascular_DOT_OM85': 1.0} <=> {'HeartInterstitial_DOT_OM85': 1.0}	1.66666666666667e-5 * lymphFlowHeart * (1 - sigmaVScalar * sigmaVHeart) * (HeartVascular_DOT_OM85 / HeartVascular)
Reaction 286	{'KidneyVascular_DOT_OM85': 1.0} <=> {'KidneyInterstitial_DOT_OM85': 1.0}	1.66666666666667e-5 * lymphFlowKidney * (1 - sigmaVScalar * sigmaVKidney) * (KidneyVascular_DOT_OM85 / KidneyVascular)
Reaction 287	{'LiverVascular_DOT_OM85': 1.0} <=> {'LiverInterstitial_DOT_OM85': 1.0}	1.66666666666667e-5 * lymphFlowLiver * (1 - sigmaVScalar * sigmaVLiver) * (LiverVascular_DOT_OM85 / LiverVascular)
Reaction 288	{'LungVascular_DOT_OM85': 1.0} <=> {'LungInterstitial_DOT_OM85': 1.0}	1.66666666666667e-5 * lymphFlowLung * (1 - sigmaVScalar * sigmaVLung) * (LungVascular_DOT_OM85 / LungVascular)
Reaction 289	{'MuscleVascular_DOT_OM85': 1.0} <=> {'MuscleInterstitial_DOT_OM85': 1.0}	1.66666666666667e-5 * lymphFlowMuscle * (1 - sigmaVScalar * sigmaVMuscle) * (MuscleVascular_DOT_OM85 / MuscleVascular)
Reaction 290	{'OtherVascular_DOT_OM85': 1.0} <=> {'OtherInterstitial_DOT_OM85': 1.0}	1.66666666666667e-5 * lymphFlowOther * (1 - sigmaVScalar * sigmaVOther) * (OtherVascular_DOT_OM85 / OtherVascular)
Reaction 291	{'SkinVascular_DOT_OM85': 1.0} <=> {'SkinInterstitial_DOT_OM85': 1.0}	1.66666666666667e-5 * lymphFlowSkin * (1 - sigmaVScalar * sigmaVSkin) * (SkinVascular_DOT_OM85 / SkinVascular)
Reaction 292	{'SpleenVascular_DOT_OM85': 1.0} <=> {'SpleenInterstitial_DOT_OM85': 1.0}	1.66666666666667e-5 * lymphFlowSpleen * (1 - sigmaVScalar * sigmaVSpleen) * (SpleenVascular_DOT_OM85 / SpleenVascular)
Reaction 293	{'Venous_DOT_OM85': 1.0} <=> {'LungVascular_DOT_OM85': 1.0}	0.0166666666666667 * bloodFlowLung * (Venous_DOT_OM85 / Venous)
Reaction 294	{'Venous_DOT_bPAns': 1.0} <=> {'LungVascular_DOT_bPAns': 1.0}	0.0166666666666667 * bloodFlowLung * (Venous_DOT_bPAns / Venous)
Reaction 295	{'Venous_DOT_iML': 1.0} <=> {'LungVascular_DOT_iML': 1.0}	0.0166666666666667 * bloodFlowLung * (Venous_DOT_iML / Venous)
Reaction 296	{'Venous_DOT_tReg': 1.0} <=> {'LungVascular_DOT_tReg': 1.0}	0.0166666666666667 * bloodFlowLung * (Venous_DOT_tReg / Venous)
Reaction 297	{} <=> {'RTT_DOT_virus': 1.0}	1.15740740740741e-5 * rVirus * virulenceFactor * RTT_DOT_iEC * (1 / pow(1 + thresholdNaturalClearance * RTT / RTT_DOT_iEC, 2))
Reaction 298	{'RTT_DOT_virus': 1.0} <=> {}	1.15740740740741e-17 * nIgVirus * RTT * (RTT_DOT_ig / RTT + RTT_DOT_igAns / RTT) * (RTT_DOT_virus / RTT)
Reaction 299	{'RTT_DOT_virus': 1.0} <=> {}	1.15740740740741e-5 * dVirus * RTT_DOT_virus

## Sheet: Parameters
Number	ID	Value	Units	Notice that when size==nan, size is set by assignment rule
Parameter 1	AdiposeDensity	nan	gramPercentimeterCube
Parameter 2	BMI	nan	kilogramPermeterSquare
Parameter 3	BloodDensity	nan	gramPercentimeterCube
Parameter 4	BodyDensity	nan	gramPercentimeterCube
Parameter 5	BrainDensity	nan	gramPercentimeterCube
Parameter 6	GutDensity	nan	gramPercentimeterCube
Parameter 7	HeartDensity	nan	gramPercentimeterCube
Parameter 8	HillCoeffMaxObstruction	nan	dimensionless
Parameter 9	HillCoeffOpeningHetero	nan	dimensionless
Parameter 10	ICSympt	nan	dimensionless
Parameter 11	KEC	nan	substance__count
Parameter 12	KidneyDensity	nan	gramPercentimeterCube
Parameter 13	LargeIntestineWeight	nan	gram
Parameter 14	LargeIntestineWeightHuman	nan	gram
Parameter 15	LargeIntestineWeightHumanRef	nan	gram
Parameter 16	LargeIntestineWeightMouse	nan	gram
Parameter 17	LargeIntestineWeightRat	nan	gram
Parameter 18	LiverDensity	nan	gramPercentimeterCube
Parameter 19	LungDensity	nan	gramPercentimeterCube
Parameter 20	MuscleDensity	nan	gramPercentimeterCube
Parameter 21	OM85InAdiposeInterstitialMolarMass	nan	gramPermole
Parameter 22	OM85InAdiposeVascularMolarMass	nan	gramPermole
Parameter 23	OM85InArterialMolarMass	nan	gramPermole
Parameter 24	OM85InBrainInterstitialMolarMass	nan	gramPermole
Parameter 25	OM85InBrainVascularMolarMass	nan	gramPermole
Parameter 26	OM85InColonMolarMass	nan	gramPermole
Parameter 27	OM85InDuodenumMolarMass	nan	gramPermole
Parameter 28	OM85InGutInterstitialMolarMass	nan	gramPermole
Parameter 29	OM85InGutVascularMolarMass	nan	gramPermole
Parameter 30	OM85InHeartInterstitialMolarMass	nan	gramPermole
Parameter 31	OM85InHeartVascularMolarMass	nan	gramPermole
Parameter 32	OM85InIleum1MolarMass	nan	gramPermole
Parameter 33	OM85InIleum2MolarMass	nan	gramPermole
Parameter 34	OM85InIleum3MolarMass	nan	gramPermole
Parameter 35	OM85InIleum4MolarMass	nan	gramPermole
Parameter 36	OM85InJejunum1MolarMass	nan	gramPermole
Parameter 37	OM85InJejunum2MolarMass	nan	gramPermole
Parameter 38	OM85InKidneyInterstitialMolarMass	nan	gramPermole
Parameter 39	OM85InKidneyVascularMolarMass	nan	gramPermole
Parameter 40	OM85InLiverInterstitialMolarMass	nan	gramPermole
Parameter 41	OM85InLiverVascularMolarMass	nan	gramPermole
Parameter 42	OM85InLungInterstitialMolarMass	nan	gramPermole
Parameter 43	OM85InLungVascularMolarMass	nan	gramPermole
Parameter 44	OM85InMuscleInterstitialMolarMass	nan	gramPermole
Parameter 45	OM85InMuscleVascularMolarMass	nan	gramPermole
Parameter 46	OM85InOtherInterstitialMolarMass	nan	gramPermole
Parameter 47	OM85InOtherVascularMolarMass	nan	gramPermole
Parameter 48	OM85InPPDuodenumMolarMass	nan	gramPermole
Parameter 49	OM85InPPIleum1MolarMass	nan	gramPermole
Parameter 50	OM85InPPIleum2MolarMass	nan	gramPermole
Parameter 51	OM85InPPIleum3MolarMass	nan	gramPermole
Parameter 52	OM85InPPIleum4MolarMass	nan	gramPermole
Parameter 53	OM85InPPJejunum1MolarMass	nan	gramPermole
Parameter 54	OM85InPPJejunum2MolarMass	nan	gramPermole
Parameter 55	OM85InPPMolarMass	nan	gramPermole
Parameter 56	OM85InSkinInterstitialMolarMass	nan	gramPermole
Parameter 57	OM85InSkinVascularMolarMass	nan	gramPermole
Parameter 58	OM85InSpleenInterstitialMolarMass	nan	gramPermole
Parameter 59	OM85InSpleenVascularMolarMass	nan	gramPermole
Parameter 60	OM85InStomachMolarMass	nan	gramPermole
Parameter 61	OM85InVenousMolarMass	nan	gramPermole
Parameter 62	OM85course2	nan	dimensionless
Parameter 63	OM85dose	nan	milligram
Parameter 64	OM85durationDailyAdminPhase	nan	dimensionless
Parameter 65	OM85excretedInColonMolarMass	nan	gramPermole
Parameter 66	OM85metabolizedInVenousMolarMass	nan	gramPermole
Parameter 67	OM85nbRepeatPeriod	nan	dimensionless
Parameter 68	OM85nbTreatedMonthPerPeriod	nan	dimensionless
Parameter 69	OM85recurrence2	nan	dimensionless
Parameter 70	OM85treatment	nan	dimensionless
Parameter 71	OM85treatment2	nan	dimensionless
Parameter 72	OM85treatmentSchaad	nan	dimensionless
Parameter 73	OM85treatmentSchaadStart	nan	day
Parameter 74	OM85treatmentStart	nan	day
Parameter 75	OM85treatmentStart2	nan	day
Parameter 76	RTIPopSwitch	nan	dimensionless
Parameter 77	SkinDensity	nan	gramPercentimeterCube
Parameter 78	SmallIntestineWeight	nan	gram
Parameter 79	SmallIntestineWeightHuman	nan	gram
Parameter 80	SmallIntestineWeightHumanRef	nan	gram
Parameter 81	SmallIntestineWeightMouse	nan	gram
Parameter 82	SmallIntestineWeightRat	nan	gram
Parameter 83	SpleenDensity	nan	gramPercentimeterCube
Parameter 84	StomachWeight	nan	gram
Parameter 85	StomachWeightHuman	nan	gram
Parameter 86	StomachWeightHumanRef	nan	gram
Parameter 87	StomachWeightMouse	nan	gram
Parameter 88	StomachWeightRat	nan	gram
Parameter 89	abLA	nan	substance__countPerdayPermicroliter
Parameter 90	actAndDecaybLAPPDuodenum__filter	nan	dimensionless
Parameter 91	actAndDecaybLAPPIleum1__filter	nan	dimensionless
Parameter 92	actAndDecaybLAPPIleum2__filter	nan	dimensionless
Parameter 93	actAndDecaybLAPPIleum3__filter	nan	dimensionless
Parameter 94	actAndDecaybLAPPIleum4__filter	nan	dimensionless
Parameter 95	actAndDecaybLAPPJejunum1__filter	nan	dimensionless
Parameter 96	actAndDecaybLAPPJejunum2__filter	nan	dimensionless
Parameter 97	actAndDecaybLAPP__filter	nan	dimensionless
Parameter 98	actAndDecaydCPPDuodenum__filter	nan	dimensionless
Parameter 99	actAndDecaydCPPIleum1__filter	nan	dimensionless
Parameter 100	actAndDecaydCPPIleum2__filter	nan	dimensionless
Parameter 101	actAndDecaydCPPIleum3__filter	nan	dimensionless
Parameter 102	actAndDecaydCPPIleum4__filter	nan	dimensionless
Parameter 103	actAndDecaydCPPJejunum1__filter	nan	dimensionless
Parameter 104	actAndDecaydCPPJejunum2__filter	nan	dimensionless
Parameter 105	actAndDecaydCPP__filter	nan	dimensionless
Parameter 106	actAndDecayiMLpPPDuodenum__filter	nan	dimensionless
Parameter 107	actAndDecayiMLpPPIleum1__filter	nan	dimensionless
Parameter 108	actAndDecayiMLpPPIleum2__filter	nan	dimensionless
Parameter 109	actAndDecayiMLpPPIleum3__filter	nan	dimensionless
Parameter 110	actAndDecayiMLpPPIleum4__filter	nan	dimensionless
Parameter 111	actAndDecayiMLpPPJejunum1__filter	nan	dimensionless
Parameter 112	actAndDecayiMLpPPJejunum2__filter	nan	dimensionless
Parameter 113	actAndDecayiMLpPP__filter	nan	dimensionless
Parameter 114	actAndDecayiMLpSatPPDuodenum__filter	nan	dimensionless
Parameter 115	actAndDecayiMLpSatPPIleum1__filter	nan	dimensionless
Parameter 116	actAndDecayiMLpSatPPIleum2__filter	nan	dimensionless
Parameter 117	actAndDecayiMLpSatPPIleum3__filter	nan	dimensionless
Parameter 118	actAndDecayiMLpSatPPIleum4__filter	nan	dimensionless
Parameter 119	actAndDecayiMLpSatPPJejunum1__filter	nan	dimensionless
Parameter 120	actAndDecayiMLpSatPPJejunum2__filter	nan	dimensionless
Parameter 121	actAndDecayiMLpSatPP__filter	nan	dimensionless
Parameter 122	actAndDecaytRegPPDuodenum__filter	nan	dimensionless
Parameter 123	actAndDecaytRegPPIleum1__filter	nan	dimensionless
Parameter 124	actAndDecaytRegPPIleum2__filter	nan	dimensionless
Parameter 125	actAndDecaytRegPPIleum3__filter	nan	dimensionless
Parameter 126	actAndDecaytRegPPIleum4__filter	nan	dimensionless
Parameter 127	actAndDecaytRegPPJejunum1__filter	nan	dimensionless
Parameter 128	actAndDecaytRegPPJejunum2__filter	nan	dimensionless
Parameter 129	actAndDecaytRegPP__filter	nan	dimensionless
Parameter 130	actTCLIsolation__filter	nan	dimensionless
Parameter 131	actTCL__filter	nan	dimensionless
Parameter 132	adC	nan	substance__countPerdayPermicroliter
Parameter 133	adCAge	nan	substance__countPerdayPermicroliter
Parameter 134	adCRef	nan	substance__countPerdayPermicroliter
Parameter 135	adiposeMassRatio	nan	dimensionless
Parameter 136	adiposeMassRatioHuman	nan	dimensionless
Parameter 137	adiposeMassRatioMouse	nan	dimensionless
Parameter 138	adiposeMassRatioRat	nan	dimensionless
Parameter 139	adiposeVolume	nan	litre
Parameter 140	age	nan	year
Parameter 141	ageClass	nan	dimensionless
Parameter 142	ageClassSwitch	nan	dimensionless
Parameter 143	ageDynamic	nan	year
Parameter 144	ageIS	nan	year
Parameter 145	ageInflexion	nan	year
Parameter 146	ageInflexionGALT	nan	year
Parameter 147	ageSquare	nan	dimensionless
Parameter 148	ageStart	nan	year
Parameter 149	ageTrans	nan	dimensionless
Parameter 150	ageTransParameter	nan	dimensionless
Parameter 151	ageY	nan	dimensionless
Parameter 152	ageY18	nan	dimensionless
Parameter 153	aiMLp	nan	substance__countPerdayPermicroliter
Parameter 154	airwayD0	nan	millimeter
Parameter 155	airwayD0Mouse	nan	millimeter
Parameter 156	airwayD0Rat	nan	centimeter
Parameter 157	airwayD1	nan	millimeter
Parameter 158	airwayD10	nan	millimeter
Parameter 159	airwayD10Mouse	nan	millimeter
Parameter 160	airwayD10Rat	nan	centimeter
Parameter 161	airwayD11	nan	millimeter
Parameter 162	airwayD11Mouse	nan	millimeter
Parameter 163	airwayD11Rat	nan	centimeter
Parameter 164	airwayD12	nan	millimeter
Parameter 165	airwayD12Mouse	nan	millimeter
Parameter 166	airwayD12Rat	nan	centimeter
Parameter 167	airwayD13	nan	millimeter
Parameter 168	airwayD13Mouse	nan	millimeter
Parameter 169	airwayD13Rat	nan	centimeter
Parameter 170	airwayD14	nan	millimeter
Parameter 171	airwayD14Mouse	nan	millimeter
Parameter 172	airwayD14Rat	nan	centimeter
Parameter 173	airwayD15	nan	millimeter
Parameter 174	airwayD15Mouse	nan	millimeter
Parameter 175	airwayD15Rat	nan	centimeter
Parameter 176	airwayD1Mouse	nan	millimeter
Parameter 177	airwayD1Rat	nan	centimeter
Parameter 178	airwayD2	nan	millimeter
Parameter 179	airwayD2Mouse	nan	millimeter
Parameter 180	airwayD2Rat	nan	centimeter
Parameter 181	airwayD3	nan	millimeter
Parameter 182	airwayD3Mouse	nan	millimeter
Parameter 183	airwayD3Rat	nan	centimeter
Parameter 184	airwayD4	nan	millimeter
Parameter 185	airwayD4Mouse	nan	millimeter
Parameter 186	airwayD4Rat	nan	centimeter
Parameter 187	airwayD5	nan	millimeter
Parameter 188	airwayD5Mouse	nan	millimeter
Parameter 189	airwayD5Rat	nan	centimeter
Parameter 190	airwayD6	nan	millimeter
Parameter 191	airwayD6Mouse	nan	millimeter
Parameter 192	airwayD6Rat	nan	centimeter
Parameter 193	airwayD7	nan	millimeter
Parameter 194	airwayD7Mouse	nan	millimeter
Parameter 195	airwayD7Rat	nan	centimeter
Parameter 196	airwayD8	nan	millimeter
Parameter 197	airwayD8Mouse	nan	millimeter
Parameter 198	airwayD8Rat	nan	centimeter
Parameter 199	airwayD9	nan	millimeter
Parameter 200	airwayD9Mouse	nan	millimeter
Parameter 201	airwayD9Rat	nan	centimeter
Parameter 202	airwayL0	nan	millimeter
Parameter 203	airwayL0Mouse	nan	millimeter
Parameter 204	airwayL0Rat	nan	centimeter
Parameter 205	airwayL1	nan	millimeter
Parameter 206	airwayL10	nan	millimeter
Parameter 207	airwayL10Mouse	nan	millimeter
Parameter 208	airwayL10Rat	nan	centimeter
Parameter 209	airwayL11	nan	millimeter
Parameter 210	airwayL11Mouse	nan	millimeter
Parameter 211	airwayL11Rat	nan	centimeter
Parameter 212	airwayL12	nan	millimeter
Parameter 213	airwayL12Mouse	nan	millimeter
Parameter 214	airwayL12Rat	nan	centimeter
Parameter 215	airwayL13	nan	millimeter
Parameter 216	airwayL13Mouse	nan	millimeter
Parameter 217	airwayL13Rat	nan	centimeter
Parameter 218	airwayL14	nan	millimeter
Parameter 219	airwayL14Mouse	nan	millimeter
Parameter 220	airwayL14Rat	nan	centimeter
Parameter 221	airwayL15	nan	millimeter
Parameter 222	airwayL15Mouse	nan	millimeter
Parameter 223	airwayL15Rat	nan	centimeter
Parameter 224	airwayL1Mouse	nan	millimeter
Parameter 225	airwayL1Rat	nan	centimeter
Parameter 226	airwayL2	nan	millimeter
Parameter 227	airwayL2Mouse	nan	millimeter
Parameter 228	airwayL2Rat	nan	centimeter
Parameter 229	airwayL3	nan	millimeter
Parameter 230	airwayL3Mouse	nan	millimeter
Parameter 231	airwayL3Rat	nan	centimeter
Parameter 232	airwayL4	nan	millimeter
Parameter 233	airwayL4Mouse	nan	millimeter
Parameter 234	airwayL4Rat	nan	centimeter
Parameter 235	airwayL5	nan	millimeter
Parameter 236	airwayL5Mouse	nan	millimeter
Parameter 237	airwayL5Rat	nan	centimeter
Parameter 238	airwayL6	nan	millimeter
Parameter 239	airwayL6Mouse	nan	millimeter
Parameter 240	airwayL6Rat	nan	centimeter
Parameter 241	airwayL7	nan	millimeter
Parameter 242	airwayL7Mouse	nan	millimeter
Parameter 243	airwayL7Rat	nan	centimeter
Parameter 244	airwayL8	nan	millimeter
Parameter 245	airwayL8Mouse	nan	millimeter
Parameter 246	airwayL8Rat	nan	centimeter
Parameter 247	airwayL9	nan	millimeter
Parameter 248	airwayL9Mouse	nan	millimeter
Parameter 249	airwayL9Rat	nan	centimeter
Parameter 250	airwayS0	nan	meterSquare
Parameter 251	airwayS0Mouse	nan	meterSquare
Parameter 252	airwayS0Rat	nan	meterSquare
Parameter 253	airwayS1	nan	meterSquare
Parameter 254	airwayS10	nan	meterSquare
Parameter 255	airwayS10Mouse	nan	meterSquare
Parameter 256	airwayS10Rat	nan	meterSquare
Parameter 257	airwayS11	nan	meterSquare
Parameter 258	airwayS11Mouse	nan	meterSquare
Parameter 259	airwayS11Rat	nan	meterSquare
Parameter 260	airwayS12	nan	meterSquare
Parameter 261	airwayS12Mouse	nan	meterSquare
Parameter 262	airwayS12Rat	nan	meterSquare
Parameter 263	airwayS13	nan	meterSquare
Parameter 264	airwayS13Mouse	nan	meterSquare
Parameter 265	airwayS13Rat	nan	meterSquare
Parameter 266	airwayS14	nan	meterSquare
Parameter 267	airwayS14Mouse	nan	meterSquare
Parameter 268	airwayS14Rat	nan	meterSquare
Parameter 269	airwayS15	nan	meterSquare
Parameter 270	airwayS15Mouse	nan	meterSquare
Parameter 271	airwayS15Rat	nan	meterSquare
Parameter 272	airwayS1Mouse	nan	meterSquare
Parameter 273	airwayS1Rat	nan	meterSquare
Parameter 274	airwayS2	nan	meterSquare
Parameter 275	airwayS2Mouse	nan	meterSquare
Parameter 276	airwayS2Rat	nan	meterSquare
Parameter 277	airwayS3	nan	meterSquare
Parameter 278	airwayS3Mouse	nan	meterSquare
Parameter 279	airwayS3Rat	nan	meterSquare
Parameter 280	airwayS4	nan	meterSquare
Parameter 281	airwayS4Mouse	nan	meterSquare
Parameter 282	airwayS4Rat	nan	meterSquare
Parameter 283	airwayS5	nan	meterSquare
Parameter 284	airwayS5Mouse	nan	meterSquare
Parameter 285	airwayS5Rat	nan	meterSquare
Parameter 286	airwayS6	nan	meterSquare
Parameter 287	airwayS6Mouse	nan	meterSquare
Parameter 288	airwayS6Rat	nan	meterSquare
Parameter 289	airwayS7	nan	meterSquare
Parameter 290	airwayS7Mouse	nan	meterSquare
Parameter 291	airwayS7Rat	nan	meterSquare
Parameter 292	airwayS8	nan	meterSquare
Parameter 293	airwayS8Mouse	nan	meterSquare
Parameter 294	airwayS8Rat	nan	meterSquare
Parameter 295	airwayS9	nan	meterSquare
Parameter 296	airwayS9Mouse	nan	meterSquare
Parameter 297	airwayS9Rat	nan	meterSquare
Parameter 298	airwaySize	nan	millimeter
Parameter 299	allowSurinfection	nan	dimensionless
Parameter 300	amountOM85Brain	nan	microgramPerkilogram
Parameter 301	amountOM85Heart	nan	microgramPerkilogram
Parameter 302	amountOM85Liver	nan	microgram
Parameter 303	amountOM85Lung	nan	microgramPerkilogram
Parameter 304	arterialFraction	nan	dimensionless
Parameter 305	atCL	nan	kilosubstance__countPerdayPermilliliter
Parameter 306	atCLAge	nan	kilosubstance__countPermilliliterPermillisecond
Parameter 307	atCLRef	nan	kilosubstance__countPerdayPermilliliter
Parameter 308	atReg	nan	substance__countPerdayPermicroliter
Parameter 309	atopy	nan	dimensionless
Parameter 310	atopyAmplifier	nan	dimensionless
Parameter 311	aucSerumOM85	0	microgramhourPermilliliter
Parameter 312	aucSerumOM85MolarMass	nan	gramPermole
Parameter 313	aucTotOM85PP	0	microgramhour
Parameter 314	aucTotOM85PPMolarMass	nan	gramPermole
Parameter 315	avogadro	nan	substance__countPermole
Parameter 316	b0CHinfluenza	nan	Perday
Parameter 317	b0CHrhinovirus	nan	Perday
Parameter 318	b0CHrsv	nan	Perday
Parameter 319	b0EUinfluenza	nan	Perday
Parameter 320	b0EUrhinovirus	nan	Perday
Parameter 321	b0EUrsv	nan	Perday
Parameter 322	b0USinfluenza	nan	Perday
Parameter 323	b0USrhinovirus	nan	Perday
Parameter 324	b0USrsv	nan	Perday
Parameter 325	b1CHinfluenza	nan	dimensionless
Parameter 326	b1CHrhinovirus	nan	dimensionless
Parameter 327	b1CHrsv	nan	dimensionless
Parameter 328	b1EUinfluenza	nan	dimensionless
Parameter 329	b1EUrhinovirus	nan	dimensionless
Parameter 330	b1EUrsv	nan	dimensionless
Parameter 331	b1USinfluenza	nan	dimensionless
Parameter 332	b1USrhinovirus	nan	dimensionless
Parameter 333	b1USrsv	nan	dimensionless
Parameter 334	bLength	nan	dimensionless
Parameter 335	bTime	nan	dimensionless
Parameter 336	bToP	nan	Perday
Parameter 337	bToPCoeff	nan	dimensionless
Parameter 338	bToPdC	nan	Perday
Parameter 339	bVolume	nan	dimensionless
Parameter 340	basaligAns	nan	milligramPerdeciliter
Parameter 341	basaligAnsAdult	nan	milligramPerdeciliter
Parameter 342	betaIV	nan	Perday
Parameter 343	betaRSV	nan	Perday
Parameter 344	betaRV	nan	Perday
Parameter 345	bloodFlow	nan	milliliterPerminute
Parameter 346	bloodFlowAdipose	nan	literPerminute
Parameter 347	bloodFlowBrain	nan	literPerminute
Parameter 348	bloodFlowGut	nan	literPerminute
Parameter 349	bloodFlowHeart	nan	literPerminute
Parameter 350	bloodFlowHuman	nan	literPerminute
Parameter 351	bloodFlowHumanChinese	nan	literPerminute
Parameter 352	bloodFlowHumanEuropean	nan	literPerminute
Parameter 353	bloodFlowKidney	nan	literPerminute
Parameter 354	bloodFlowLiver	nan	literPerminute
Parameter 355	bloodFlowLung	nan	literPerminute
Parameter 356	bloodFlowMouse	nan	milliliterPerminute
Parameter 357	bloodFlowMuscle	nan	literPerminute
Parameter 358	bloodFlowOther	nan	literPerminute
Parameter 359	bloodFlowRat	nan	milliliterPerminute
Parameter 360	bloodFlowRatioAdipose	nan	dimensionless
Parameter 361	bloodFlowRatioAdiposeHuman	nan	dimensionless
Parameter 362	bloodFlowRatioAdiposeMouse	nan	dimensionless
Parameter 363	bloodFlowRatioAdiposeRat	nan	dimensionless
Parameter 364	bloodFlowRatioBrain	nan	dimensionless
Parameter 365	bloodFlowRatioBrainHuman	nan	dimensionless
Parameter 366	bloodFlowRatioBrainMouse	nan	dimensionless
Parameter 367	bloodFlowRatioBrainRat	nan	dimensionless
Parameter 368	bloodFlowRatioGut	nan	dimensionless
Parameter 369	bloodFlowRatioGutHuman	nan	dimensionless
Parameter 370	bloodFlowRatioGutMouse	nan	dimensionless
Parameter 371	bloodFlowRatioGutRat	nan	dimensionless
Parameter 372	bloodFlowRatioHeart	nan	dimensionless
Parameter 373	bloodFlowRatioHeartHuman	nan	dimensionless
Parameter 374	bloodFlowRatioHeartMouse	nan	dimensionless
Parameter 375	bloodFlowRatioHeartRat	nan	dimensionless
Parameter 376	bloodFlowRatioKidney	nan	dimensionless
Parameter 377	bloodFlowRatioKidneyHuman	nan	dimensionless
Parameter 378	bloodFlowRatioKidneyMouse	nan	dimensionless
Parameter 379	bloodFlowRatioKidneyRat	nan	dimensionless
Parameter 380	bloodFlowRatioLiver	nan	dimensionless
Parameter 381	bloodFlowRatioLiverHuman	nan	dimensionless
Parameter 382	bloodFlowRatioLiverMouse	nan	dimensionless
Parameter 383	bloodFlowRatioLiverRat	nan	dimensionless
Parameter 384	bloodFlowRatioLung	nan	dimensionless
Parameter 385	bloodFlowRatioMuscle	nan	dimensionless
Parameter 386	bloodFlowRatioMuscleHuman	nan	dimensionless
Parameter 387	bloodFlowRatioMuscleMouse	nan	dimensionless
Parameter 388	bloodFlowRatioMuscleRat	nan	dimensionless
Parameter 389	bloodFlowRatioOther	nan	dimensionless
Parameter 390	bloodFlowRatioSkin	nan	dimensionless
Parameter 391	bloodFlowRatioSkinHuman	nan	dimensionless
Parameter 392	bloodFlowRatioSkinMouse	nan	dimensionless
Parameter 393	bloodFlowRatioSkinRat	nan	dimensionless
Parameter 394	bloodFlowRatioSpleen	nan	dimensionless
Parameter 395	bloodFlowRatioSpleenHuman	nan	dimensionless
Parameter 396	bloodFlowRatioSpleenMouse	nan	dimensionless
Parameter 397	bloodFlowRatioSpleenRat	nan	dimensionless
Parameter 398	bloodFlowSkin	nan	literPerminute
Parameter 399	bloodFlowSmallIntestine	nan	literPerminute
Parameter 400	bloodFlowSpleen	nan	literPerminute
Parameter 401	bloodVolume	nan	litre
Parameter 402	bloodVolumeRatio	nan	milliliterPerkilogram
Parameter 403	bloodVolumeRatioHuman	nan	milliliterPerkilogram
Parameter 404	bloodVolumeRatioMouse	nan	milliliterPerkilogram
Parameter 405	bloodVolumeRatioRat	nan	milliliterPerkilogram
Parameter 406	bodyWeight	nan	gram
Parameter 407	bodyWeightHuman	nan	gram
Parameter 408	bodyWeightHumanChinese	nan	gram
Parameter 409	bodyWeightHumanEuropean	nan	gram
Parameter 410	bodyWeightRef	nan	gram
Parameter 411	bodyWeightRefChineseWithVariability	nan	gram
Parameter 412	bodyWeightRefHuman	nan	gram
Parameter 413	bodyWeightRefHumanChinese	nan	gram
Parameter 414	bodyWeightRefHumanChineseFemale	nan	gram
Parameter 415	bodyWeightRefHumanChineseMale	nan	gram
Parameter 416	bodyWeightRefHumanEuropean	nan	gram
Parameter 417	bodyWeightRefMan	nan	gram
Parameter 418	bodyWeightRefMouse	nan	gram
Parameter 419	bodyWeightRefRat	nan	gram
Parameter 420	booleanADContext	nan	dimensionless
Parameter 421	booleanCombo	nan	dimensionless
Parameter 422	brainMassRatio	nan	dimensionless
Parameter 423	brainMassRatioHuman	nan	dimensionless
Parameter 424	brainMassRatioHumanChinese	nan	dimensionless
Parameter 425	brainMassRatioHumanEuropean	nan	dimensionless
Parameter 426	brainMassRatioMouse	nan	dimensionless
Parameter 427	brainMassRatioRat	nan	dimensionless
Parameter 428	brainVolume	nan	litre
Parameter 429	brainVolumeChina	nan	litre
Parameter 430	brainVolumeChinaFemale	nan	litre
Parameter 431	brainVolumeChinaMale	nan	litre
Parameter 432	bronchiolOpening	nan	millimeter
Parameter 433	bronchiolWheeze	nan	dimensionless
Parameter 434	bsa	nan	meterSquare
Parameter 435	bsaRef	nan	meterSquare
Parameter 436	cMAxiMLp	nan	substance__countPermicroliter
Parameter 437	coefAgeIgAns	nan	dimensionless
Parameter 438	concEC	nan	megasubstance__countPermilliliter
Parameter 439	convAS	nan	Permillimeter
Parameter 440	covidInfluence	nan	dimensionless
Parameter 441	cvBodyWeightRefHumanChinese	nan	dimensionless
Parameter 442	cvLogBodyWeightRef	nan	dimensionless
Parameter 443	dHEC	nan	Perday
Parameter 444	dIEC	nan	Perday
Parameter 445	dOM85	nan	Perhour
Parameter 446	dProInfCyt	nan	Perday
Parameter 447	dVirus	nan	Perday
Parameter 448	dataSeasonality	1	dimensionless
Parameter 449	dbLA	nan	Perday
Parameter 450	dbPA	nan	Perday
Parameter 451	dbPAns	nan	Perday
Parameter 452	ddC	nan	Perday
Parameter 453	deathIg	nan	Perday
Parameter 454	decRTTbPAns__filter	nan	dimensionless
Parameter 455	decRTTiML__filter	nan	dimensionless
Parameter 456	decRTTtReg__filter	nan	dimensionless
Parameter 457	decbPAnsPPDuodenum__filter	nan	dimensionless
Parameter 458	decbPAnsPPIleum1__filter	nan	dimensionless
Parameter 459	decbPAnsPPIleum2__filter	nan	dimensionless
Parameter 460	decbPAnsPPIleum3__filter	nan	dimensionless
Parameter 461	decbPAnsPPIleum4__filter	nan	dimensionless
Parameter 462	decbPAnsPPJejunum1__filter	nan	dimensionless
Parameter 463	decbPAnsPPJejunum2__filter	nan	dimensionless
Parameter 464	decbPAnsPP__filter	nan	dimensionless
Parameter 465	densityPPFollicle	nan	substance__countPercentimeterSquare
Parameter 466	densityPPFollicleHuman	nan	substance__countPercentimeterSquare
Parameter 467	densityPPFollicleMouse	nan	substance__countPercentimeterSquare
Parameter 468	densityPPFollicleRat	nan	substance__countPercentimeterSquare
Parameter 469	diML	nan	Perday
Parameter 470	diMLp	nan	Perday
Parameter 471	diffbLATobPAnsPPDuodenum__filter	nan	dimensionless
Parameter 472	diffbLATobPAnsPPIleum1__filter	nan	dimensionless
Parameter 473	diffbLATobPAnsPPIleum2__filter	nan	dimensionless
Parameter 474	diffbLATobPAnsPPIleum3__filter	nan	dimensionless
Parameter 475	diffbLATobPAnsPPIleum4__filter	nan	dimensionless
Parameter 476	diffbLATobPAnsPPJejunum1__filter	nan	dimensionless
Parameter 477	diffbLATobPAnsPPJejunum2__filter	nan	dimensionless
Parameter 478	diffbLATobPAnsPP__filter	nan	dimensionless
Parameter 479	diffbLATobPAnsdCPPDuodenum__filter	nan	dimensionless
Parameter 480	diffbLATobPAnsdCPPIleum1__filter	nan	dimensionless
Parameter 481	diffbLATobPAnsdCPPIleum2__filter	nan	dimensionless
Parameter 482	diffbLATobPAnsdCPPIleum3__filter	nan	dimensionless
Parameter 483	diffbLATobPAnsdCPPIleum4__filter	nan	dimensionless
Parameter 484	diffbLATobPAnsdCPPJejunum1__filter	nan	dimensionless
Parameter 485	diffbLATobPAnsdCPPJejunum2__filter	nan	dimensionless
Parameter 486	diffbLATobPAnsdCPP__filter	nan	dimensionless
Parameter 487	diffiMLpToiMLPPDuodenum__filter	nan	dimensionless
Parameter 488	diffiMLpToiMLPPIleum1__filter	nan	dimensionless
Parameter 489	diffiMLpToiMLPPIleum2__filter	nan	dimensionless
Parameter 490	diffiMLpToiMLPPIleum3__filter	nan	dimensionless
Parameter 491	diffiMLpToiMLPPIleum4__filter	nan	dimensionless
Parameter 492	diffiMLpToiMLPPJejunum1__filter	nan	dimensionless
Parameter 493	diffiMLpToiMLPPJejunum2__filter	nan	dimensionless
Parameter 494	diffiMLpToiMLPP__filter	nan	dimensionless
Parameter 495	digA	nan	Perday
Parameter 496	digAns	nan	Perday
Parameter 497	diseaseBurdenSeasonality	nan	dimensionless
Parameter 498	doseOM85	nan	mole
Parameter 499	dtCL	nan	Perday
Parameter 500	dtReg	nan	Perday
Parameter 501	dummyOM85__filter	nan	dimensionless
Parameter 502	e	nan	dimensionless
Parameter 503	eStartWhe	0	day
Parameter 504	ec50IEC	nan	megasubstance__countPermilliliter
Parameter 505	ec50ProInf	nan	megasubstance__countPermilliliter
Parameter 506	epsilonOH	nan	millimeter
Parameter 507	ethnicity	nan	dimensionless
Parameter 508	fLengthDuodenum	nan	dimensionless
Parameter 509	fLengthDuodenumHuman	nan	dimensionless
Parameter 510	fLengthDuodenumMouse	nan	dimensionless
Parameter 511	fLengthDuodenumRat	nan	dimensionless
Parameter 512	fLengthIleum	nan	dimensionless
Parameter 513	fLengthIleumHuman	nan	dimensionless
Parameter 514	fLengthIleumMouse	nan	dimensionless
Parameter 515	fLengthIleumRat	nan	dimensionless
Parameter 516	fLengthJejunum	nan	dimensionless
Parameter 517	fLengthJejunumHuman	nan	dimensionless
Parameter 518	fLengthJejunumMouse	nan	dimensionless
Parameter 519	fLengthJejunumRat	nan	dimensionless
Parameter 520	factorInVitroToInVivoEc50	nan	dimensionless
Parameter 521	fractionLRTI	nan	dimensionless
Parameter 522	fractionURTI	nan	dimensionless
Parameter 523	fractionUpperSymptoms	1	dimensionless
Parameter 524	gammaCHinfluenza	nan	Perday
Parameter 525	gammaCHrhinovirus	nan	Perday
Parameter 526	gammaCHrsv	nan	Perday
Parameter 527	gammaEUinfluenza	nan	Perday
Parameter 528	gammaEUrhinovirus	nan	Perday
Parameter 529	gammaEUrsv	nan	Perday
Parameter 530	gammaIV	nan	Perday
Parameter 531	gammaRSV	nan	Perday
Parameter 532	gammaRV	nan	Perday
Parameter 533	gammaUSinfluenza	nan	Perday
Parameter 534	gammaUSrhinovirus	nan	Perday
Parameter 535	gammaUSrsv	nan	Perday
Parameter 536	gastricResidenceTime	nan	hour
Parameter 537	gastricResidenceTimeHuman	nan	hour
Parameter 538	gastricResidenceTimeMouse	nan	hour
Parameter 539	gastricResidenceTimeRat	nan	hour
Parameter 540	gastricResidenceTimeVariability	nan	hour
Parameter 541	gutMassRatio	nan	dimensionless
Parameter 542	gutMassRatioHuman	nan	dimensionless
Parameter 543	gutMassRatioMouse	nan	dimensionless
Parameter 544	gutMassRatioRat	nan	dimensionless
Parameter 545	gutVolume	nan	litre
Parameter 546	halfLifebLA	nan	day
Parameter 547	halfLifebPA	nan	day
Parameter 548	halfLifedC	nan	day
Parameter 549	halfLifedCMouse	nan	day
Parameter 550	halfLifeiMLp	nan	day
Parameter 551	halfLifeigA	nan	day
Parameter 552	halfLifetReg	nan	day
Parameter 553	hbLA	nan	dimensionless
Parameter 554	hbPAns	nan	dimensionless
Parameter 555	hdC	nan	dimensionless
Parameter 556	heartMassRatio	nan	dimensionless
Parameter 557	heartMassRatioHuman	nan	dimensionless
Parameter 558	heartMassRatioHumanChinese	nan	dimensionless
Parameter 559	heartMassRatioHumanEuropean	nan	dimensionless
Parameter 560	heartMassRatioMouse	nan	dimensionless
Parameter 561	heartMassRatioRat	nan	dimensionless
Parameter 562	heartVolume	nan	litre
Parameter 563	heartVolumeChina	nan	litre
Parameter 564	heartVolumeChinaFemale	nan	litre
Parameter 565	heartVolumeChinaMale	nan	litre
Parameter 566	height	nan	centimeter
Parameter 567	heightChineseFemale	nan	centimeter
Parameter 568	heightChineseMale	nan	centimeter
Parameter 569	heightChinesePopulation	nan	centimeter
Parameter 570	heightEuropeanPopulation	nan	centimeter
Parameter 571	heightRef	nan	centimeter
Parameter 572	hematocrit	nan	dimensionless
Parameter 573	hiMLp	nan	dimensionless
Parameter 574	hospitalizationFractionFlorida	nan	dimensionless
Parameter 575	hospitalizationFractionRCGP	nan	dimensionless
Parameter 576	hospitalizationFractionReis	nan	dimensionless
Parameter 577	hospitalizationFractionSentinel	nan	dimensionless
Parameter 578	htReg	nan	dimensionless
Parameter 579	iAS	nan	millimeterSquare
Parameter 580	iML	nan	dimensionless
Parameter 581	iPopIVInit	nan	substance__count
Parameter 582	iPopRSVInit	nan	substance__count
Parameter 583	iPopRVInit	nan	substance__count
Parameter 584	igAnsInRTTMolarMass	nan	gramPermole
Parameter 585	igAnsInSTMolarMass	nan	gramPermole
Parameter 586	igInRTTMolarMass	nan	gramPermole
Parameter 587	imStatus	nan	dimensionless
Parameter 588	imStatus0	nan	dimensionless
Parameter 589	imStatus1	nan	dimensionless
Parameter 590	imStatus10	nan	dimensionless
Parameter 591	imStatus11	nan	dimensionless
Parameter 592	imStatus12	nan	dimensionless
Parameter 593	imStatus13	nan	dimensionless
Parameter 594	imStatus14	nan	dimensionless
Parameter 595	imStatus15	nan	dimensionless
Parameter 596	imStatus16	nan	dimensionless
Parameter 597	imStatus17	nan	dimensionless
Parameter 598	imStatus18	nan	dimensionless
Parameter 599	imStatus19	nan	dimensionless
Parameter 600	imStatus2	nan	dimensionless
Parameter 601	imStatus20	nan	dimensionless
Parameter 602	imStatus21	nan	dimensionless
Parameter 603	imStatus22	nan	dimensionless
Parameter 604	imStatus23	nan	dimensionless
Parameter 605	imStatus24	nan	dimensionless
Parameter 606	imStatus25	nan	dimensionless
Parameter 607	imStatus26	nan	dimensionless
Parameter 608	imStatus27	nan	dimensionless
Parameter 609	imStatus28	nan	dimensionless
Parameter 610	imStatus29	nan	dimensionless
Parameter 611	imStatus3	nan	dimensionless
Parameter 612	imStatus30	nan	dimensionless
Parameter 613	imStatus31	nan	dimensionless
Parameter 614	imStatus32	nan	dimensionless
Parameter 615	imStatus33	nan	dimensionless
Parameter 616	imStatus34	nan	dimensionless
Parameter 617	imStatus35	nan	dimensionless
Parameter 618	imStatus36	nan	dimensionless
Parameter 619	imStatus37	nan	dimensionless
Parameter 620	imStatus38	nan	dimensionless
Parameter 621	imStatus39	nan	dimensionless
Parameter 622	imStatus4	nan	dimensionless
Parameter 623	imStatus40	nan	dimensionless
Parameter 624	imStatus41	nan	dimensionless
Parameter 625	imStatus42	nan	dimensionless
Parameter 626	imStatus43	nan	dimensionless
Parameter 627	imStatus44	nan	dimensionless
Parameter 628	imStatus45	nan	dimensionless
Parameter 629	imStatus46	nan	dimensionless
Parameter 630	imStatus47	nan	dimensionless
Parameter 631	imStatus5	nan	dimensionless
Parameter 632	imStatus6	nan	dimensionless
Parameter 633	imStatus7	nan	dimensionless
Parameter 634	imStatus8	nan	dimensionless
Parameter 635	imStatus9	nan	dimensionless
Parameter 636	imStatusCVPatient	nan	dimensionless
Parameter 637	imStatusLowerBound	nan	dimensionless
Parameter 638	imStatusMean	nan	dimensionless
Parameter 639	imStatusRandom0	nan	dimensionless
Parameter 640	imStatusRandom1	nan	dimensionless
Parameter 641	imStatusRandom10	nan	dimensionless
Parameter 642	imStatusRandom11	nan	dimensionless
Parameter 643	imStatusRandom12	nan	dimensionless
Parameter 644	imStatusRandom13	nan	dimensionless
Parameter 645	imStatusRandom14	nan	dimensionless
Parameter 646	imStatusRandom15	nan	dimensionless
Parameter 647	imStatusRandom16	nan	dimensionless
Parameter 648	imStatusRandom17	nan	dimensionless
Parameter 649	imStatusRandom18	nan	dimensionless
Parameter 650	imStatusRandom19	nan	dimensionless
Parameter 651	imStatusRandom2	nan	dimensionless
Parameter 652	imStatusRandom20	nan	dimensionless
Parameter 653	imStatusRandom21	nan	dimensionless
Parameter 654	imStatusRandom22	nan	dimensionless
Parameter 655	imStatusRandom23	nan	dimensionless
Parameter 656	imStatusRandom24	nan	dimensionless
Parameter 657	imStatusRandom25	nan	dimensionless
Parameter 658	imStatusRandom26	nan	dimensionless
Parameter 659	imStatusRandom27	nan	dimensionless
Parameter 660	imStatusRandom28	nan	dimensionless
Parameter 661	imStatusRandom29	nan	dimensionless
Parameter 662	imStatusRandom3	nan	dimensionless
Parameter 663	imStatusRandom30	nan	dimensionless
Parameter 664	imStatusRandom31	nan	dimensionless
Parameter 665	imStatusRandom32	nan	dimensionless
Parameter 666	imStatusRandom33	nan	dimensionless
Parameter 667	imStatusRandom34	nan	dimensionless
Parameter 668	imStatusRandom35	nan	dimensionless
Parameter 669	imStatusRandom36	nan	dimensionless
Parameter 670	imStatusRandom37	nan	dimensionless
Parameter 671	imStatusRandom38	nan	dimensionless
Parameter 672	imStatusRandom39	nan	dimensionless
Parameter 673	imStatusRandom4	nan	dimensionless
Parameter 674	imStatusRandom40	nan	dimensionless
Parameter 675	imStatusRandom41	nan	dimensionless
Parameter 676	imStatusRandom42	nan	dimensionless
Parameter 677	imStatusRandom43	nan	dimensionless
Parameter 678	imStatusRandom44	nan	dimensionless
Parameter 679	imStatusRandom45	nan	dimensionless
Parameter 680	imStatusRandom46	nan	dimensionless
Parameter 681	imStatusRandom47	nan	dimensionless
Parameter 682	imStatusRandom5	nan	dimensionless
Parameter 683	imStatusRandom6	nan	dimensionless
Parameter 684	imStatusRandom7	nan	dimensionless
Parameter 685	imStatusRandom8	nan	dimensionless
Parameter 686	imStatusRandom9	nan	dimensionless
Parameter 687	imStatusStdPatient	nan	dimensionless
Parameter 688	increasingAge	nan	dimensionless
Parameter 689	infiltrationbPAnsToGut__filter	nan	dimensionless
Parameter 690	infiltrationbPAnsToLung__filter	nan	dimensionless
Parameter 691	infiltrationbPAnsToST__filter	nan	dimensionless
Parameter 692	infiltrationiMLToGut__filter	nan	dimensionless
Parameter 693	infiltrationiMLToLung__filter	nan	dimensionless
Parameter 694	infiltrationiMLToST__filter	nan	dimensionless
Parameter 695	infiltrationtRegToGut__filter	nan	dimensionless
Parameter 696	infiltrationtRegToLung__filter	nan	dimensionless
Parameter 697	infiltrationtRegToST__filter	nan	dimensionless
Parameter 698	inflammation	nan	dimensionless
Parameter 699	interstitialVolumeFractionAdipose	nan	dimensionless
Parameter 700	interstitialVolumeFractionAdiposeHuman	nan	dimensionless
Parameter 701	interstitialVolumeFractionAdiposeMouse	nan	dimensionless
Parameter 702	interstitialVolumeFractionAdiposeRat	nan	dimensionless
Parameter 703	interstitialVolumeFractionBrain	nan	dimensionless
Parameter 704	interstitialVolumeFractionBrainHuman	nan	dimensionless
Parameter 705	interstitialVolumeFractionBrainMouse	nan	dimensionless
Parameter 706	interstitialVolumeFractionBrainRat	nan	dimensionless
Parameter 707	interstitialVolumeFractionGut	nan	dimensionless
Parameter 708	interstitialVolumeFractionGutHuman	nan	dimensionless
Parameter 709	interstitialVolumeFractionGutMouse	nan	dimensionless
Parameter 710	interstitialVolumeFractionGutRat	nan	dimensionless
Parameter 711	interstitialVolumeFractionHeart	nan	dimensionless
Parameter 712	interstitialVolumeFractionHeartHuman	nan	dimensionless
Parameter 713	interstitialVolumeFractionHeartMouse	nan	dimensionless
Parameter 714	interstitialVolumeFractionHeartRat	nan	dimensionless
Parameter 715	interstitialVolumeFractionKidney	nan	dimensionless
Parameter 716	interstitialVolumeFractionKidneyHuman	nan	dimensionless
Parameter 717	interstitialVolumeFractionKidneyMouse	nan	dimensionless
Parameter 718	interstitialVolumeFractionKidneyRat	nan	dimensionless
Parameter 719	interstitialVolumeFractionLiver	nan	dimensionless
Parameter 720	interstitialVolumeFractionLiverHuman	nan	dimensionless
Parameter 721	interstitialVolumeFractionLiverMouse	nan	dimensionless
Parameter 722	interstitialVolumeFractionLiverRat	nan	dimensionless
Parameter 723	interstitialVolumeFractionLung	nan	dimensionless
Parameter 724	interstitialVolumeFractionLungHuman	nan	dimensionless
Parameter 725	interstitialVolumeFractionLungMouse	nan	dimensionless
Parameter 726	interstitialVolumeFractionLungRat	nan	dimensionless
Parameter 727	interstitialVolumeFractionMuscle	nan	dimensionless
Parameter 728	interstitialVolumeFractionMuscleHuman	nan	dimensionless
Parameter 729	interstitialVolumeFractionMuscleMouse	nan	dimensionless
Parameter 730	interstitialVolumeFractionMuscleRat	nan	dimensionless
Parameter 731	interstitialVolumeFractionOther	nan	dimensionless
Parameter 732	interstitialVolumeFractionOtherHuman	nan	dimensionless
Parameter 733	interstitialVolumeFractionOtherMouse	nan	dimensionless
Parameter 734	interstitialVolumeFractionOtherRat	nan	dimensionless
Parameter 735	interstitialVolumeFractionSkin	nan	dimensionless
Parameter 736	interstitialVolumeFractionSkinHuman	nan	dimensionless
Parameter 737	interstitialVolumeFractionSkinMouse	nan	dimensionless
Parameter 738	interstitialVolumeFractionSkinRat	nan	dimensionless
Parameter 739	interstitialVolumeFractionSpleen	nan	dimensionless
Parameter 740	interstitialVolumeFractionSpleenHuman	nan	dimensionless
Parameter 741	interstitialVolumeFractionSpleenMouse	nan	dimensionless
Parameter 742	interstitialVolumeFractionSpleenRat	nan	dimensionless
Parameter 743	intestinalDegradationOM85	nan	Perhour
Parameter 744	intestinalDegradationOM85Man	nan	Perhour
Parameter 745	intestinalDegradationOM85Mouse	nan	Perhour
Parameter 746	intestinalDegradationOM85Rat	nan	Perhour
Parameter 747	kInfect	nan	milliliterPerdayPerkilosubstance__count
Parameter 748	kLystCL	nan	milliliterPerdayPerkilosubstance__count
Parameter 749	kMTrt	nan	substance__countPermilliliter
Parameter 750	kMVirus	nan	kilosubstance__countPermilliliter
Parameter 751	kMaturation	nan	Peryear
Parameter 752	kMaturationGALT	nan	Peryear
Parameter 753	kbLA	nan	substance__countPermicroliter
Parameter 754	kbPAns	nan	substance__countPermicroliter
Parameter 755	kdC	nan	molePermilliliter
Parameter 756	kiMLp	nan	substance__countPermicroliter
Parameter 757	kidneyMassRatio	nan	dimensionless
Parameter 758	kidneyMassRatioHuman	nan	dimensionless
Parameter 759	kidneyMassRatioHumanChinese	nan	dimensionless
Parameter 760	kidneyMassRatioHumanEuropean	nan	dimensionless
Parameter 761	kidneyMassRatioMouse	nan	dimensionless
Parameter 762	kidneyMassRatioRat	nan	dimensionless
Parameter 763	kidneyVolume	nan	litre
Parameter 764	kidneyVolumeChina	nan	litre
Parameter 765	kidneyVolumeChinaFemale	nan	litre
Parameter 766	kidneyVolumeChinaMale	nan	litre
Parameter 767	ktReg	nan	substance__countPermicroliter
Parameter 768	liverMassRatio	nan	dimensionless
Parameter 769	liverMassRatioHuman	nan	dimensionless
Parameter 770	liverMassRatioHumanChinese	nan	dimensionless
Parameter 771	liverMassRatioHumanEurope	nan	dimensionless
Parameter 772	liverMassRatioMouse	nan	dimensionless
Parameter 773	liverMassRatioRat	nan	dimensionless
Parameter 774	liverVolume	nan	litre
Parameter 775	liverVolumeChina	nan	litre
Parameter 776	location	nan	dimensionless
Parameter 777	lockdownStrength	1	dimensionless
Parameter 778	logBodyWeightRef	nan	dimensionless
Parameter 779	logBodyWeightRefWithVariability	nan	dimensionless
Parameter 780	lungMassRatio	nan	dimensionless
Parameter 781	lungMassRatioHuman	nan	dimensionless
Parameter 782	lungMassRatioMouse	nan	dimensionless
Parameter 783	lungMassRatioRat	nan	dimensionless
Parameter 784	lungVolume	nan	litre
Parameter 785	lymphFlowAdipose	nan	milliliterPerminute
Parameter 786	lymphFlowBrain	nan	milliliterPerminute
Parameter 787	lymphFlowGut	nan	milliliterPerminute
Parameter 788	lymphFlowHeart	nan	milliliterPerminute
Parameter 789	lymphFlowKidney	nan	milliliterPerminute
Parameter 790	lymphFlowLiver	nan	milliliterPerminute
Parameter 791	lymphFlowLung	nan	milliliterPerminute
Parameter 792	lymphFlowLungRef	nan	milliliterPerminute
Parameter 793	lymphFlowMuscle	nan	milliliterPerminute
Parameter 794	lymphFlowOther	nan	milliliterPerminute
Parameter 795	lymphFlowPPDuodenum	nan	milliliterPerminute
Parameter 796	lymphFlowPPIleum1	nan	milliliterPerminute
Parameter 797	lymphFlowPPIleum2	nan	milliliterPerminute
Parameter 798	lymphFlowPPIleum3	nan	milliliterPerminute
Parameter 799	lymphFlowPPIleum4	nan	milliliterPerminute
Parameter 800	lymphFlowPPJejunum1	nan	milliliterPerminute
Parameter 801	lymphFlowPPJejunum2	nan	milliliterPerminute
Parameter 802	lymphFlowSkin	nan	milliliterPerminute
Parameter 803	lymphFlowSmallIntestine	nan	milliliterPerminute
Parameter 804	lymphFlowSpleen	nan	milliliterPerminute
Parameter 805	lymphPlasmaFlowRatio	nan	dimensionless
Parameter 806	m1bPAns	nan	Perday
Parameter 807	m1iML	nan	Perday
Parameter 808	m1tReg	nan	Perday
Parameter 809	m2bPAns	nan	Perday
Parameter 810	m2iML	nan	Perday
Parameter 811	m2tReg	nan	Perday
Parameter 812	male	nan	dimensionless
Parameter 813	maturationGALT	nan	dimensionless
Parameter 814	maturationISdyn	nan	dimensionless
Parameter 815	matureRTI	nan	dimensionless
Parameter 816	maxAgeObstruction	nan	millimeter
Parameter 817	maxInflammation	nan	dimensionless
Parameter 818	maxObstructionInfiltration	nan	millimeter
Parameter 819	metabolicClearanceOM85	nan	microliterPermilligramPerminute
Parameter 820	metabolicClearanceOM85Man	nan	microliterPermilligramPerminute
Parameter 821	metabolicClearanceOM85Mouse	nan	nanoliterPermilligramPerminute
Parameter 822	metabolicClearanceOM85Rat	nan	microliterPermilligramPerminute
Parameter 823	microsomalProteinDensity	nan	milligramPergram
Parameter 824	microsomalProteinMassEquivalent	nan	milligram
Parameter 825	migPPtoVbPAns__filter	nan	dimensionless
Parameter 826	migPPtoViML__filter	nan	dimensionless
Parameter 827	migPPtoVtReg__filter	nan	dimensionless
Parameter 828	migVtoGbPAns__filter	nan	dimensionless
Parameter 829	migVtoGiML__filter	nan	dimensionless
Parameter 830	migVtoGtReg__filter	nan	dimensionless
Parameter 831	migVtoRbPAns__filter	nan	dimensionless
Parameter 832	migVtoRiML__filter	nan	dimensionless
Parameter 833	migVtoRtReg__filter	nan	dimensionless
Parameter 834	migVtoSTbPAns__filter	nan	dimensionless
Parameter 835	migVtoSTiML__filter	nan	dimensionless
Parameter 836	migVtoSTtReg__filter	nan	dimensionless
Parameter 837	minInflammation	nan	dimensionless
Parameter 838	molarMassOM85	nan	kilogramPermole
Parameter 839	molarMasscPI	nan	kilogramPermole
Parameter 840	molarMassigA	nan	kilogramPermole
Parameter 841	muscleMassRatio	nan	dimensionless
Parameter 842	muscleMassRatioHuman	nan	dimensionless
Parameter 843	muscleMassRatioMouse	nan	dimensionless
Parameter 844	muscleMassRatioRat	nan	dimensionless
Parameter 845	muscleVolume	nan	litre
Parameter 846	nDWhe	0	day
Parameter 847	nExp	0	dimensionless
Parameter 848	nIgVirus	nan	microliterPerdayPergigasubstance__count
Parameter 849	nLRTI	0	dimensionless
Parameter 850	nRTI	0	dimensionless
Parameter 851	nURTI	0	dimensionless
Parameter 852	nWhe	0	dimensionless
Parameter 853	nonSpecificClearanceOM85	nan	microliterPerminute
Parameter 854	nonSpecificClearanceOM85Man	nan	microliterPerminute
Parameter 855	nonSpecificClearanceOM85Mouse	nan	microliterPerminute
Parameter 856	nonSpecificClearanceOM85Rat	nan	microliterPerminute
Parameter 857	normalizationFractionChina	nan	dimensionless
Parameter 858	numberFolliclePerPP	nan	dimensionless
Parameter 859	numberFolliclePerPPHuman	nan	dimensionless
Parameter 860	numberFolliclePerPPMouse	nan	dimensionless
Parameter 861	numberFolliclePerPPRat	nan	dimensionless
Parameter 862	obstructionConstant	nan	dimensionless
Parameter 863	obstructionInfiltration	nan	millimeter
Parameter 864	openingHeterogeneity	nan	millimeter
Parameter 865	otherVolume	nan	litre
Parameter 866	pEffOM85	nan	nanometerPerhour
Parameter 867	pEffOM85Man	nan	nanometerPerhour
Parameter 868	pEffOM85Mouse	nan	nanometerPerhour
Parameter 869	pEffOM85Rat	nan	nanometerPerhour
Parameter 870	pEffPPOM85	nan	nanometerPersecond
Parameter 871	pEffPPOM85Man	nan	nanometerPersecond
Parameter 872	pEffPPOM85Mouse	nan	nanometerPersecond
Parameter 873	pEffPPOM85Rat	nan	nanometerPersecond
Parameter 874	pIg	nan	kilosubstance__countPermilliliterPermillisecond
Parameter 875	pIgAge	nan	kilosubstance__countPermilliliterPermillisecond
Parameter 876	pIgRef	nan	kilosubstance__countPermilliliterPermillisecond
Parameter 877	pVar	nan	dimensionless
Parameter 878	pVarGALT	nan	dimensionless
Parameter 879	pVaratCL	nan	dimensionless
Parameter 880	pVarpIg	nan	dimensionless
Parameter 881	patientID	nan	dimensionless
Parameter 882	phaseAngle	nan	dimensionless
Parameter 883	phaseAngle2	nan	dimensionless
Parameter 884	phaseAngle3	nan	dimensionless
Parameter 885	phaseAngleChina	nan	dimensionless
Parameter 886	phaseAngleNonChina	nan	dimensionless
Parameter 887	pi	nan	dimensionless
Parameter 888	piML	nan	Perday
Parameter 889	pigA	nan	Perhour
Parameter 890	pigAns	nan	Perhour
Parameter 891	pigAnsbasal	nan	substance__countPersecond
Parameter 892	pollutionChina	nan	dimensionless
Parameter 893	pop	nan	substance__count
Parameter 894	probInf	nan	dimensionless
Parameter 895	probInfHRV	nan	dimensionless
Parameter 896	probInfIV	nan	dimensionless
Parameter 897	probInfLRTI	nan	dimensionless
Parameter 898	probInfRSV	nan	dimensionless
Parameter 899	probInfURTI	nan	dimensionless
Parameter 900	probabilityInfection	nan	dimensionless
Parameter 901	probabilityInfectionDummy	nan	dimensionless
Parameter 902	prodAndDecayigAns__filter	nan	dimensionless
Parameter 903	prodIgAnsSkin__filter	nan	dimensionless
Parameter 904	rPopIVInit	nan	substance__count
Parameter 905	rPopRSVInit	nan	substance__count
Parameter 906	rPopRVInit	nan	substance__count
Parameter 907	rRegen	nan	Perday
Parameter 908	rVirus	nan	Perday
Parameter 909	radiusDuodenum	nan	millimeter
Parameter 910	radiusDuodenumHuman	nan	centimeter
Parameter 911	radiusDuodenumMouse	nan	millimeter
Parameter 912	radiusDuodenumPredicted	nan	centimeter
Parameter 913	radiusDuodenumRat	nan	millimeter
Parameter 914	radiusDuodenumVariability	nan	centimeter
Parameter 915	radiusIleum	nan	millimeter
Parameter 916	radiusIleumHuman	nan	centimeter
Parameter 917	radiusIleumMouse	nan	millimeter
Parameter 918	radiusIleumPredicted	nan	centimeter
Parameter 919	radiusIleumRat	nan	millimeter
Parameter 920	radiusIleumVariability	nan	centimeter
Parameter 921	radiusJejunum	nan	millimeter
Parameter 922	radiusJejunumHuman	nan	centimeter
Parameter 923	radiusJejunumMouse	nan	millimeter
Parameter 924	radiusJejunumPredicted	nan	centimeter
Parameter 925	radiusJejunumRat	nan	millimeter
Parameter 926	radiusJejunumVariability	nan	centimeter
Parameter 927	radiusPPFollicle	nan	millimeter
Parameter 928	randomThreshold0	nan	dimensionless
Parameter 929	randomThreshold1	nan	dimensionless
Parameter 930	randomThreshold10	nan	dimensionless
Parameter 931	randomThreshold11	nan	dimensionless
Parameter 932	randomThreshold12	nan	dimensionless
Parameter 933	randomThreshold13	nan	dimensionless
Parameter 934	randomThreshold14	nan	dimensionless
Parameter 935	randomThreshold15	nan	dimensionless
Parameter 936	randomThreshold16	nan	dimensionless
Parameter 937	randomThreshold17	nan	dimensionless
Parameter 938	randomThreshold18	nan	dimensionless
Parameter 939	randomThreshold19	nan	dimensionless
Parameter 940	randomThreshold2	nan	dimensionless
Parameter 941	randomThreshold20	nan	dimensionless
Parameter 942	randomThreshold21	nan	dimensionless
Parameter 943	randomThreshold22	nan	dimensionless
Parameter 944	randomThreshold23	nan	dimensionless
Parameter 945	randomThreshold24	nan	dimensionless
Parameter 946	randomThreshold25	nan	dimensionless
Parameter 947	randomThreshold26	nan	dimensionless
Parameter 948	randomThreshold27	nan	dimensionless
Parameter 949	randomThreshold28	nan	dimensionless
Parameter 950	randomThreshold29	nan	dimensionless
Parameter 951	randomThreshold3	nan	dimensionless
Parameter 952	randomThreshold30	nan	dimensionless
Parameter 953	randomThreshold31	nan	dimensionless
Parameter 954	randomThreshold32	nan	dimensionless
Parameter 955	randomThreshold33	nan	dimensionless
Parameter 956	randomThreshold34	nan	dimensionless
Parameter 957	randomThreshold35	nan	dimensionless
Parameter 958	randomThreshold36	nan	dimensionless
Parameter 959	randomThreshold37	nan	dimensionless
Parameter 960	randomThreshold38	nan	dimensionless
Parameter 961	randomThreshold39	nan	dimensionless
Parameter 962	randomThreshold4	nan	dimensionless
Parameter 963	randomThreshold40	nan	dimensionless
Parameter 964	randomThreshold41	nan	dimensionless
Parameter 965	randomThreshold42	nan	dimensionless
Parameter 966	randomThreshold43	nan	dimensionless
Parameter 967	randomThreshold44	nan	dimensionless
Parameter 968	randomThreshold45	nan	dimensionless
Parameter 969	randomThreshold46	nan	dimensionless
Parameter 970	randomThreshold47	nan	dimensionless
Parameter 971	randomThreshold5	nan	dimensionless
Parameter 972	randomThreshold6	nan	dimensionless
Parameter 973	randomThreshold7	nan	dimensionless
Parameter 974	randomThreshold8	nan	dimensionless
Parameter 975	randomThreshold9	nan	dimensionless
Parameter 976	randomVirusClass0	nan	dimensionless
Parameter 977	randomVirusClass1	nan	dimensionless
Parameter 978	randomVirusClass10	nan	dimensionless
Parameter 979	randomVirusClass11	nan	dimensionless
Parameter 980	randomVirusClass12	nan	dimensionless
Parameter 981	randomVirusClass13	nan	dimensionless
Parameter 982	randomVirusClass14	nan	dimensionless
Parameter 983	randomVirusClass15	nan	dimensionless
Parameter 984	randomVirusClass16	nan	dimensionless
Parameter 985	randomVirusClass17	nan	dimensionless
Parameter 986	randomVirusClass18	nan	dimensionless
Parameter 987	randomVirusClass19	nan	dimensionless
Parameter 988	randomVirusClass2	nan	dimensionless
Parameter 989	randomVirusClass20	nan	dimensionless
Parameter 990	randomVirusClass21	nan	dimensionless
Parameter 991	randomVirusClass22	nan	dimensionless
Parameter 992	randomVirusClass23	nan	dimensionless
Parameter 993	randomVirusClass24	nan	dimensionless
Parameter 994	randomVirusClass25	nan	dimensionless
Parameter 995	randomVirusClass26	nan	dimensionless
Parameter 996	randomVirusClass27	nan	dimensionless
Parameter 997	randomVirusClass28	nan	dimensionless
Parameter 998	randomVirusClass29	nan	dimensionless
Parameter 999	randomVirusClass3	nan	dimensionless
Parameter 1000	randomVirusClass30	nan	dimensionless
Parameter 1001	randomVirusClass31	nan	dimensionless
Parameter 1002	randomVirusClass32	nan	dimensionless
Parameter 1003	randomVirusClass33	nan	dimensionless
Parameter 1004	randomVirusClass34	nan	dimensionless
Parameter 1005	randomVirusClass35	nan	dimensionless
Parameter 1006	randomVirusClass36	nan	dimensionless
Parameter 1007	randomVirusClass37	nan	dimensionless
Parameter 1008	randomVirusClass38	nan	dimensionless
Parameter 1009	randomVirusClass39	nan	dimensionless
Parameter 1010	randomVirusClass4	nan	dimensionless
Parameter 1011	randomVirusClass40	nan	dimensionless
Parameter 1012	randomVirusClass41	nan	dimensionless
Parameter 1013	randomVirusClass42	nan	dimensionless
Parameter 1014	randomVirusClass43	nan	dimensionless
Parameter 1015	randomVirusClass44	nan	dimensionless
Parameter 1016	randomVirusClass45	nan	dimensionless
Parameter 1017	randomVirusClass46	nan	dimensionless
Parameter 1018	randomVirusClass47	nan	dimensionless
Parameter 1019	randomVirusClass5	nan	dimensionless
Parameter 1020	randomVirusClass6	nan	dimensionless
Parameter 1021	randomVirusClass7	nan	dimensionless
Parameter 1022	randomVirusClass8	nan	dimensionless
Parameter 1023	randomVirusClass9	nan	dimensionless
Parameter 1024	ratioInfectedCells	nan	dimensionless
Parameter 1025	relAbundancePPDuodenum	nan	dimensionless
Parameter 1026	relAbundancePPDuodenumHuman	nan	dimensionless
Parameter 1027	relAbundancePPDuodenumMouse	nan	dimensionless
Parameter 1028	relAbundancePPDuodenumRat	nan	dimensionless
Parameter 1029	relAbundancePPIleum	nan	dimensionless
Parameter 1030	relAbundancePPIleumHuman	nan	dimensionless
Parameter 1031	relAbundancePPIleumMouse	nan	dimensionless
Parameter 1032	relAbundancePPIleumRat	nan	dimensionless
Parameter 1033	relAbundancePPJejunum	nan	dimensionless
Parameter 1034	relAbundancePPJejunumHuman	nan	dimensionless
Parameter 1035	relAbundancePPJejunumMouse	nan	dimensionless
Parameter 1036	relAbundancePPJejunumRat	nan	dimensionless
Parameter 1037	rvBodyWeightRefHumanChinese	nan	dimensionless
Parameter 1038	rvLogBodyWeightRef	nan	dimensionless
Parameter 1039	sAS	nan	millimeterSquarePeryear
Parameter 1040	sPopIVInit	nan	substance__count
Parameter 1041	sPopRSVInit	nan	substance__count
Parameter 1042	sPopRVInit	nan	substance__count
Parameter 1043	saturationMaxObstruction	nan	dimensionless
Parameter 1044	saturationOpeningHetero	nan	dimensionless
Parameter 1045	saturationiMLp	nan	dimensionless
Parameter 1046	scenario__weight	nan	dimensionless
Parameter 1047	serumOM85	nan	microgramPermilliliter
Parameter 1048	sigmaISF	nan	dimensionless
Parameter 1049	sigmaPP	nan	dimensionless
Parameter 1050	sigmaT	nan	dimensionless
Parameter 1051	sigmaVAdipose	nan	dimensionless
Parameter 1052	sigmaVBone	nan	dimensionless
Parameter 1053	sigmaVBrain	nan	dimensionless
Parameter 1054	sigmaVGut	nan	dimensionless
Parameter 1055	sigmaVHeart	nan	dimensionless
Parameter 1056	sigmaVKidney	nan	dimensionless
Parameter 1057	sigmaVLiver	nan	dimensionless
Parameter 1058	sigmaVLung	nan	dimensionless
Parameter 1059	sigmaVMuscle	nan	dimensionless
Parameter 1060	sigmaVOther	nan	dimensionless
Parameter 1061	sigmaVScalar	nan	dimensionless
Parameter 1062	sigmaVSkin	nan	dimensionless
Parameter 1063	sigmaVSpleen	nan	dimensionless
Parameter 1064	skinMassRatio	nan	dimensionless
Parameter 1065	skinMassRatioHuman	nan	dimensionless
Parameter 1066	skinMassRatioMouse	nan	dimensionless
Parameter 1067	skinMassRatioRat	nan	dimensionless
Parameter 1068	skinVolume	nan	litre
Parameter 1069	slopeSympt	nan	dimensionless
Parameter 1070	smallIntestineCrushedCylinderConversion	nan	dimensionless
Parameter 1071	smallIntestineLength	nan	metre
Parameter 1072	smallIntestineLengthHuman	nan	metre
Parameter 1073	smallIntestineLengthMouse	nan	centimeter
Parameter 1074	smallIntestineLengthPredicted	nan	metre
Parameter 1075	smallIntestineLengthRat	nan	centimeter
Parameter 1076	smallIntestineLengthVariability	nan	metre
Parameter 1077	smallIntestineTransitTime	nan	hour
Parameter 1078	smallIntestineTransitTimeHuman	nan	hour
Parameter 1079	smallIntestineTransitTimeMouse	nan	hour
Parameter 1080	smallIntestineTransitTimeRat	nan	hour
Parameter 1081	smallIntestineTransitTimeVariability	nan	hour
Parameter 1082	species	nan	dimensionless
Parameter 1083	spleenMassRatio	nan	dimensionless
Parameter 1084	spleenMassRatioHuman	nan	dimensionless
Parameter 1085	spleenMassRatioHumanChinese	nan	dimensionless
Parameter 1086	spleenMassRatioHumanEuropean	nan	dimensionless
Parameter 1087	spleenMassRatioMouse	nan	dimensionless
Parameter 1088	spleenMassRatioRat	nan	dimensionless
Parameter 1089	spleenVolume	nan	litre
Parameter 1090	spleenVolumeChina	nan	litre
Parameter 1091	spleenVolumeChinaFemale	nan	litre
Parameter 1092	spleenVolumeChinaMale	nan	litre
Parameter 1093	sumVascularCompartmentsWithoutOther	nan	litre
Parameter 1094	surfaceAreaDuodenum	nan	centimeterSquare
Parameter 1095	surfaceAreaIleum1	nan	centimeterSquare
Parameter 1096	surfaceAreaIleum2	nan	centimeterSquare
Parameter 1097	surfaceAreaIleum3	nan	centimeterSquare
Parameter 1098	surfaceAreaIleum4	nan	centimeterSquare
Parameter 1099	surfaceAreaJejunum1	nan	centimeterSquare
Parameter 1100	surfaceAreaJejunum2	nan	centimeterSquare
Parameter 1101	surfaceAreaPPDuodenum	nan	millimeterSquare
Parameter 1102	surfaceAreaPPFollicle	nan	millimeterSquarePersubstance__count
Parameter 1103	surfaceAreaPPIleum1	nan	millimeterSquare
Parameter 1104	surfaceAreaPPIleum2	nan	millimeterSquare
Parameter 1105	surfaceAreaPPIleum3	nan	millimeterSquare
Parameter 1106	surfaceAreaPPIleum4	nan	millimeterSquare
Parameter 1107	surfaceAreaPPJejunum1	nan	millimeterSquare
Parameter 1108	surfaceAreaPPJejunum2	nan	millimeterSquare
Parameter 1109	surfaceAreaPPTotal	nan	millimeterSquare
Parameter 1110	surfaceSmallIntestine	nan	centimeterSquare
Parameter 1111	symptomNoise0	nan	dimensionless
Parameter 1112	symptomNoise1	nan	dimensionless
Parameter 1113	symptomNoise10	nan	dimensionless
Parameter 1114	symptomNoise11	nan	dimensionless
Parameter 1115	symptomNoise12	nan	dimensionless
Parameter 1116	symptomNoise13	nan	dimensionless
Parameter 1117	symptomNoise14	nan	dimensionless
Parameter 1118	symptomNoise15	nan	dimensionless
Parameter 1119	symptomNoise16	nan	dimensionless
Parameter 1120	symptomNoise17	nan	dimensionless
Parameter 1121	symptomNoise18	nan	dimensionless
Parameter 1122	symptomNoise19	nan	dimensionless
Parameter 1123	symptomNoise2	nan	dimensionless
Parameter 1124	symptomNoise20	nan	dimensionless
Parameter 1125	symptomNoise21	nan	dimensionless
Parameter 1126	symptomNoise22	nan	dimensionless
Parameter 1127	symptomNoise23	nan	dimensionless
Parameter 1128	symptomNoise24	nan	dimensionless
Parameter 1129	symptomNoise25	nan	dimensionless
Parameter 1130	symptomNoise26	nan	dimensionless
Parameter 1131	symptomNoise27	nan	dimensionless
Parameter 1132	symptomNoise28	nan	dimensionless
Parameter 1133	symptomNoise29	nan	dimensionless
Parameter 1134	symptomNoise3	nan	dimensionless
Parameter 1135	symptomNoise30	nan	dimensionless
Parameter 1136	symptomNoise31	nan	dimensionless
Parameter 1137	symptomNoise32	nan	dimensionless
Parameter 1138	symptomNoise33	nan	dimensionless
Parameter 1139	symptomNoise34	nan	dimensionless
Parameter 1140	symptomNoise35	nan	dimensionless
Parameter 1141	symptomNoise36	nan	dimensionless
Parameter 1142	symptomNoise37	nan	dimensionless
Parameter 1143	symptomNoise38	nan	dimensionless
Parameter 1144	symptomNoise39	nan	dimensionless
Parameter 1145	symptomNoise4	nan	dimensionless
Parameter 1146	symptomNoise40	nan	dimensionless
Parameter 1147	symptomNoise41	nan	dimensionless
Parameter 1148	symptomNoise42	nan	dimensionless
Parameter 1149	symptomNoise43	nan	dimensionless
Parameter 1150	symptomNoise44	nan	dimensionless
Parameter 1151	symptomNoise45	nan	dimensionless
Parameter 1152	symptomNoise46	nan	dimensionless
Parameter 1153	symptomNoise47	nan	dimensionless
Parameter 1154	symptomNoise5	nan	dimensionless
Parameter 1155	symptomNoise6	nan	dimensionless
Parameter 1156	symptomNoise7	nan	dimensionless
Parameter 1157	symptomNoise8	nan	dimensionless
Parameter 1158	symptomNoise9	nan	dimensionless
Parameter 1159	symptoms	nan	dimensionless
Parameter 1160	tEndDataSeasonality	nan	year
Parameter 1161	tEndLockdown	nan	day
Parameter 1162	tInf0	nan	day
Parameter 1163	tInf1	nan	day
Parameter 1164	tInf10	nan	day
Parameter 1165	tInf11	nan	day
Parameter 1166	tInf12	nan	day
Parameter 1167	tInf13	nan	day
Parameter 1168	tInf14	nan	day
Parameter 1169	tInf15	nan	day
Parameter 1170	tInf16	nan	day
Parameter 1171	tInf17	nan	day
Parameter 1172	tInf18	nan	day
Parameter 1173	tInf19	nan	day
Parameter 1174	tInf2	nan	day
Parameter 1175	tInf20	nan	day
Parameter 1176	tInf21	nan	day
Parameter 1177	tInf22	nan	day
Parameter 1178	tInf23	nan	day
Parameter 1179	tInf24	nan	day
Parameter 1180	tInf25	nan	day
Parameter 1181	tInf26	nan	day
Parameter 1182	tInf27	nan	day
Parameter 1183	tInf28	nan	day
Parameter 1184	tInf29	nan	day
Parameter 1185	tInf3	nan	day
Parameter 1186	tInf30	nan	day
Parameter 1187	tInf31	nan	day
Parameter 1188	tInf32	nan	day
Parameter 1189	tInf33	nan	day
Parameter 1190	tInf34	nan	day
Parameter 1191	tInf35	nan	day
Parameter 1192	tInf36	nan	day
Parameter 1193	tInf37	nan	day
Parameter 1194	tInf38	nan	day
Parameter 1195	tInf39	nan	day
Parameter 1196	tInf4	nan	day
Parameter 1197	tInf40	nan	day
Parameter 1198	tInf41	nan	day
Parameter 1199	tInf42	nan	day
Parameter 1200	tInf43	nan	day
Parameter 1201	tInf44	nan	day
Parameter 1202	tInf45	nan	day
Parameter 1203	tInf46	nan	day
Parameter 1204	tInf47	nan	day
Parameter 1205	tInf5	nan	day
Parameter 1206	tInf6	nan	day
Parameter 1207	tInf7	nan	day
Parameter 1208	tInf8	nan	day
Parameter 1209	tInf9	nan	day
Parameter 1210	tStartDataSeasonality	nan	year
Parameter 1211	tStartLockdown	nan	day
Parameter 1212	thicknessG0to8	nan	metre
Parameter 1213	thicknessG0to8Mouse	nan	metre
Parameter 1214	thicknessG0to8Rat	nan	metre
Parameter 1215	thicknessG9to15	nan	metre
Parameter 1216	thicknessG9to15Mouse	nan	metre
Parameter 1217	thicknessG9to15Rat	nan	metre
Parameter 1218	thresholdNaturalClearance	nan	substance__countPermilliliter
Parameter 1219	thresholdRTI	nan	dimensionless
Parameter 1220	thresholdWheezing	nan	millimeter
Parameter 1221	totEC	nan	substance__count
Parameter 1222	totOM85PP	nan	microgram
Parameter 1223	totalNumberPP	nan	substance__count
Parameter 1224	totalNumberPPHuman	nan	substance__count
Parameter 1225	totalNumberPPMouse	nan	substance__count
Parameter 1226	totalNumberPPRat	nan	substance__count
Parameter 1227	totalNumberPPVariability	nan	substance__count
Parameter 1228	transitTimeColon	nan	hour
Parameter 1229	transitTimeColonHuman	nan	hour
Parameter 1230	transitTimeColonHumanRef	nan	hour
Parameter 1231	transitTimeColonMouse	nan	hour
Parameter 1232	transitTimeColonRat	nan	hour
Parameter 1233	transitTimeDuodenum	nan	hour
Parameter 1234	transitTimeIleum1	nan	hour
Parameter 1235	transitTimeJejunum1	nan	hour
Parameter 1236	urtAffinity	nan	dimensionless
Parameter 1237	urtHRV	nan	dimensionless
Parameter 1238	urtIV	nan	dimensionless
Parameter 1239	urtRSV	nan	dimensionless
Parameter 1240	urtiObstructionParameter	nan	dimensionless
Parameter 1241	vActIS	nan	dimensionless
Parameter 1242	vMaxProInf	nan	megasubstance__countPerday
Parameter 1243	vTrt	nan	dimensionless
Parameter 1244	varAS	nan	millimeterSquare
Parameter 1245	varAS10	nan	millimeterSquare
Parameter 1246	varAS14	nan	millimeterSquare
Parameter 1247	varAS2	nan	millimeterSquare
Parameter 1248	varAS4	nan	millimeterSquare
Parameter 1249	varASAdult	nan	millimeterSquare
Parameter 1250	vascularVolumeFractionAdipose	nan	dimensionless
Parameter 1251	vascularVolumeFractionAdiposeHuman	nan	dimensionless
Parameter 1252	vascularVolumeFractionAdiposeMouse	nan	dimensionless
Parameter 1253	vascularVolumeFractionAdiposeRat	nan	dimensionless
Parameter 1254	vascularVolumeFractionBrain	nan	dimensionless
Parameter 1255	vascularVolumeFractionBrainHuman	nan	dimensionless
Parameter 1256	vascularVolumeFractionBrainMouse	nan	dimensionless
Parameter 1257	vascularVolumeFractionBrainRat	nan	dimensionless
Parameter 1258	vascularVolumeFractionGut	nan	dimensionless
Parameter 1259	vascularVolumeFractionGutHuman	nan	dimensionless
Parameter 1260	vascularVolumeFractionGutMouse	nan	dimensionless
Parameter 1261	vascularVolumeFractionGutRat	nan	dimensionless
Parameter 1262	vascularVolumeFractionHeart	nan	dimensionless
Parameter 1263	vascularVolumeFractionHeartHuman	nan	dimensionless
Parameter 1264	vascularVolumeFractionHeartMouse	nan	dimensionless
Parameter 1265	vascularVolumeFractionHeartRat	nan	dimensionless
Parameter 1266	vascularVolumeFractionKidney	nan	dimensionless
Parameter 1267	vascularVolumeFractionKidneyHuman	nan	dimensionless
Parameter 1268	vascularVolumeFractionKidneyMouse	nan	dimensionless
Parameter 1269	vascularVolumeFractionKidneyRat	nan	dimensionless
Parameter 1270	vascularVolumeFractionLiver	nan	dimensionless
Parameter 1271	vascularVolumeFractionLiverHuman	nan	dimensionless
Parameter 1272	vascularVolumeFractionLiverMouse	nan	dimensionless
Parameter 1273	vascularVolumeFractionLiverRat	nan	dimensionless
Parameter 1274	vascularVolumeFractionLung	nan	dimensionless
Parameter 1275	vascularVolumeFractionLungHuman	nan	dimensionless
Parameter 1276	vascularVolumeFractionLungMouse	nan	dimensionless
Parameter 1277	vascularVolumeFractionLungRat	nan	dimensionless
Parameter 1278	vascularVolumeFractionMuscle	nan	dimensionless
Parameter 1279	vascularVolumeFractionMuscleHuman	nan	dimensionless
Parameter 1280	vascularVolumeFractionMuscleMouse	nan	dimensionless
Parameter 1281	vascularVolumeFractionMuscleRat	nan	dimensionless
Parameter 1282	vascularVolumeFractionOther	nan	dimensionless
Parameter 1283	vascularVolumeFractionOtherHuman	nan	dimensionless
Parameter 1284	vascularVolumeFractionOtherMouse	nan	dimensionless
Parameter 1285	vascularVolumeFractionOtherRat	nan	dimensionless
Parameter 1286	vascularVolumeFractionSkin	nan	dimensionless
Parameter 1287	vascularVolumeFractionSkinHuman	nan	dimensionless
Parameter 1288	vascularVolumeFractionSkinMouse	nan	dimensionless
Parameter 1289	vascularVolumeFractionSkinRat	nan	dimensionless
Parameter 1290	vascularVolumeFractionSpleen	nan	dimensionless
Parameter 1291	vascularVolumeFractionSpleenHuman	nan	dimensionless
Parameter 1292	vascularVolumeFractionSpleenMouse	nan	dimensionless
Parameter 1293	vascularVolumeFractionSpleenRat	nan	dimensionless
Parameter 1294	venousFraction	nan	dimensionless
Parameter 1295	venousOM85	nan	microgramPermilliliter
Parameter 1296	viralExposition	0	substance__countPermilliliter
Parameter 1297	viralExposition0	nan	substance__countPermilliliter
Parameter 1298	viralExposition1	nan	substance__countPermilliliter
Parameter 1299	viralExposition10	nan	substance__countPermilliliter
Parameter 1300	viralExposition11	nan	substance__countPermilliliter
Parameter 1301	viralExposition12	nan	substance__countPermilliliter
Parameter 1302	viralExposition13	nan	substance__countPermilliliter
Parameter 1303	viralExposition14	nan	substance__countPermilliliter
Parameter 1304	viralExposition15	nan	substance__countPermilliliter
Parameter 1305	viralExposition16	nan	substance__countPermilliliter
Parameter 1306	viralExposition17	nan	substance__countPermilliliter
Parameter 1307	viralExposition18	nan	substance__countPermilliliter
Parameter 1308	viralExposition19	nan	substance__countPermilliliter
Parameter 1309	viralExposition2	nan	substance__countPermilliliter
Parameter 1310	viralExposition20	nan	substance__countPermilliliter
Parameter 1311	viralExposition21	nan	substance__countPermilliliter
Parameter 1312	viralExposition22	nan	substance__countPermilliliter
Parameter 1313	viralExposition23	nan	substance__countPermilliliter
Parameter 1314	viralExposition24	nan	substance__countPermilliliter
Parameter 1315	viralExposition25	nan	substance__countPermilliliter
Parameter 1316	viralExposition26	nan	substance__countPermilliliter
Parameter 1317	viralExposition27	nan	substance__countPermilliliter
Parameter 1318	viralExposition28	nan	substance__countPermilliliter
Parameter 1319	viralExposition29	nan	substance__countPermilliliter
Parameter 1320	viralExposition3	nan	substance__countPermilliliter
Parameter 1321	viralExposition30	nan	substance__countPermilliliter
Parameter 1322	viralExposition31	nan	substance__countPermilliliter
Parameter 1323	viralExposition32	nan	substance__countPermilliliter
Parameter 1324	viralExposition33	nan	substance__countPermilliliter
Parameter 1325	viralExposition34	nan	substance__countPermilliliter
Parameter 1326	viralExposition35	nan	substance__countPermilliliter
Parameter 1327	viralExposition36	nan	substance__countPermilliliter
Parameter 1328	viralExposition37	nan	substance__countPermilliliter
Parameter 1329	viralExposition38	nan	substance__countPermilliliter
Parameter 1330	viralExposition39	nan	substance__countPermilliliter
Parameter 1331	viralExposition4	nan	substance__countPermilliliter
Parameter 1332	viralExposition40	nan	substance__countPermilliliter
Parameter 1333	viralExposition41	nan	substance__countPermilliliter
Parameter 1334	viralExposition42	nan	substance__countPermilliliter
Parameter 1335	viralExposition43	nan	substance__countPermilliliter
Parameter 1336	viralExposition44	nan	substance__countPermilliliter
Parameter 1337	viralExposition45	nan	substance__countPermilliliter
Parameter 1338	viralExposition46	nan	substance__countPermilliliter
Parameter 1339	viralExposition47	nan	substance__countPermilliliter
Parameter 1340	viralExposition5	nan	substance__countPermilliliter
Parameter 1341	viralExposition6	nan	substance__countPermilliliter
Parameter 1342	viralExposition7	nan	substance__countPermilliliter
Parameter 1343	viralExposition8	nan	substance__countPermilliliter
Parameter 1344	viralExposition9	nan	substance__countPermilliliter
Parameter 1345	virulenceFactor	1	dimensionless
Parameter 1346	virulenceFactor0	nan	dimensionless
Parameter 1347	virulenceFactor1	nan	dimensionless
Parameter 1348	virulenceFactor10	nan	dimensionless
Parameter 1349	virulenceFactor11	nan	dimensionless
Parameter 1350	virulenceFactor12	nan	dimensionless
Parameter 1351	virulenceFactor13	nan	dimensionless
Parameter 1352	virulenceFactor14	nan	dimensionless
Parameter 1353	virulenceFactor15	nan	dimensionless
Parameter 1354	virulenceFactor16	nan	dimensionless
Parameter 1355	virulenceFactor17	nan	dimensionless
Parameter 1356	virulenceFactor18	nan	dimensionless
Parameter 1357	virulenceFactor19	nan	dimensionless
Parameter 1358	virulenceFactor2	nan	dimensionless
Parameter 1359	virulenceFactor20	nan	dimensionless
Parameter 1360	virulenceFactor21	nan	dimensionless
Parameter 1361	virulenceFactor22	nan	dimensionless
Parameter 1362	virulenceFactor23	nan	dimensionless
Parameter 1363	virulenceFactor24	nan	dimensionless
Parameter 1364	virulenceFactor25	nan	dimensionless
Parameter 1365	virulenceFactor26	nan	dimensionless
Parameter 1366	virulenceFactor27	nan	dimensionless
Parameter 1367	virulenceFactor28	nan	dimensionless
Parameter 1368	virulenceFactor29	nan	dimensionless
Parameter 1369	virulenceFactor3	nan	dimensionless
Parameter 1370	virulenceFactor30	nan	dimensionless
Parameter 1371	virulenceFactor31	nan	dimensionless
Parameter 1372	virulenceFactor32	nan	dimensionless
Parameter 1373	virulenceFactor33	nan	dimensionless
Parameter 1374	virulenceFactor34	nan	dimensionless
Parameter 1375	virulenceFactor35	nan	dimensionless
Parameter 1376	virulenceFactor36	nan	dimensionless
Parameter 1377	virulenceFactor37	nan	dimensionless
Parameter 1378	virulenceFactor38	nan	dimensionless
Parameter 1379	virulenceFactor39	nan	dimensionless
Parameter 1380	virulenceFactor4	nan	dimensionless
Parameter 1381	virulenceFactor40	nan	dimensionless
Parameter 1382	virulenceFactor41	nan	dimensionless
Parameter 1383	virulenceFactor42	nan	dimensionless
Parameter 1384	virulenceFactor43	nan	dimensionless
Parameter 1385	virulenceFactor44	nan	dimensionless
Parameter 1386	virulenceFactor45	nan	dimensionless
Parameter 1387	virulenceFactor46	nan	dimensionless
Parameter 1388	virulenceFactor47	nan	dimensionless
Parameter 1389	virulenceFactor5	nan	dimensionless
Parameter 1390	virulenceFactor6	nan	dimensionless
Parameter 1391	virulenceFactor7	nan	dimensionless
Parameter 1392	virulenceFactor8	nan	dimensionless
Parameter 1393	virulenceFactor9	nan	dimensionless
Parameter 1394	virulenceFactorEff0	nan	dimensionless
Parameter 1395	virulenceFactorEff1	nan	dimensionless
Parameter 1396	virulenceFactorEff10	nan	dimensionless
Parameter 1397	virulenceFactorEff11	nan	dimensionless
Parameter 1398	virulenceFactorEff12	nan	dimensionless
Parameter 1399	virulenceFactorEff13	nan	dimensionless
Parameter 1400	virulenceFactorEff14	nan	dimensionless
Parameter 1401	virulenceFactorEff15	nan	dimensionless
Parameter 1402	virulenceFactorEff16	nan	dimensionless
Parameter 1403	virulenceFactorEff17	nan	dimensionless
Parameter 1404	virulenceFactorEff18	nan	dimensionless
Parameter 1405	virulenceFactorEff19	nan	dimensionless
Parameter 1406	virulenceFactorEff2	nan	dimensionless
Parameter 1407	virulenceFactorEff20	nan	dimensionless
Parameter 1408	virulenceFactorEff21	nan	dimensionless
Parameter 1409	virulenceFactorEff22	nan	dimensionless
Parameter 1410	virulenceFactorEff23	nan	dimensionless
Parameter 1411	virulenceFactorEff24	nan	dimensionless
Parameter 1412	virulenceFactorEff25	nan	dimensionless
Parameter 1413	virulenceFactorEff26	nan	dimensionless
Parameter 1414	virulenceFactorEff27	nan	dimensionless
Parameter 1415	virulenceFactorEff28	nan	dimensionless
Parameter 1416	virulenceFactorEff29	nan	dimensionless
Parameter 1417	virulenceFactorEff3	nan	dimensionless
Parameter 1418	virulenceFactorEff30	nan	dimensionless
Parameter 1419	virulenceFactorEff31	nan	dimensionless
Parameter 1420	virulenceFactorEff32	nan	dimensionless
Parameter 1421	virulenceFactorEff33	nan	dimensionless
Parameter 1422	virulenceFactorEff34	nan	dimensionless
Parameter 1423	virulenceFactorEff35	nan	dimensionless
Parameter 1424	virulenceFactorEff36	nan	dimensionless
Parameter 1425	virulenceFactorEff37	nan	dimensionless
Parameter 1426	virulenceFactorEff38	nan	dimensionless
Parameter 1427	virulenceFactorEff39	nan	dimensionless
Parameter 1428	virulenceFactorEff4	nan	dimensionless
Parameter 1429	virulenceFactorEff40	nan	dimensionless
Parameter 1430	virulenceFactorEff41	nan	dimensionless
Parameter 1431	virulenceFactorEff42	nan	dimensionless
Parameter 1432	virulenceFactorEff43	nan	dimensionless
Parameter 1433	virulenceFactorEff44	nan	dimensionless
Parameter 1434	virulenceFactorEff45	nan	dimensionless
Parameter 1435	virulenceFactorEff46	nan	dimensionless
Parameter 1436	virulenceFactorEff47	nan	dimensionless
Parameter 1437	virulenceFactorEff5	nan	dimensionless
Parameter 1438	virulenceFactorEff6	nan	dimensionless
Parameter 1439	virulenceFactorEff7	nan	dimensionless
Parameter 1440	virulenceFactorEff8	nan	dimensionless
Parameter 1441	virulenceFactorEff9	nan	dimensionless
Parameter 1442	virulenceFactorScale	nan	dimensionless
Parameter 1443	virusClass	2	dimensionless
Parameter 1444	vmaxOpeningHetero	nan	millimeter
Parameter 1445	volumeAirways	nan	milliliter
Parameter 1446	volumeAirwaysMouse	nan	milliliter
Parameter 1447	volumeAirwaysRat	nan	milliliter
Parameter 1448	volumePPFollicle	nan	millimeterCubePersubstance__count
Parameter 1449	volumeST	nan	milliliter
Parameter 1450	wheezing	nan	dimensionless
Parameter 1451	zetaCHinfluenza	nan	Perday
Parameter 1452	zetaCHrhinovirus	nan	Perday
Parameter 1453	zetaCHrsv	nan	Perday
Parameter 1454	zetaEUinfluenza	nan	Perday
Parameter 1455	zetaEUrhinovirus	nan	Perday
Parameter 1456	zetaEUrsv	nan	Perday
Parameter 1457	zetaIV	nan	Perday
Parameter 1458	zetaRSV	nan	Perday
Parameter 1459	zetaRV	nan	Perday
Parameter 1460	zetaUSinfluenza	nan	Perday
Parameter 1461	zetaUSrhinovirus	nan	Perday
Parameter 1462	zetaUSrsv	nan	Perday

## Sheet: Events
Number	Trigger or event assignment	Trigger math / assignment variable	Event event assignment math		Assignment Math
Event 1	trigger	geq(, tInf0 * 86400)
Event 1	EventAssignment 1	virusClass	piecewise(0, and(gt(probabilityInfection, randomThreshold0), lt(randomVirusClass0, probInfHRV / probabilityInfection)), virusClass)
Event 2	trigger	geq(, tInf1 * 86400)
Event 2	EventAssignment 1	virusClass	piecewise(0, and(gt(probabilityInfection, randomThreshold1), lt(randomVirusClass1, probInfHRV / probabilityInfection)), virusClass)
Event 3	trigger	geq(, tInf10 * 86400)
Event 3	EventAssignment 1	virusClass	piecewise(0, and(gt(probabilityInfection, randomThreshold10), lt(randomVirusClass10, probInfHRV / probabilityInfection)), virusClass)
Event 4	trigger	geq(, tInf11 * 86400)
Event 4	EventAssignment 1	virusClass	piecewise(0, and(gt(probabilityInfection, randomThreshold11), lt(randomVirusClass11, probInfHRV / probabilityInfection)), virusClass)
Event 5	trigger	geq(, tInf12 * 86400)
Event 5	EventAssignment 1	virusClass	piecewise(0, and(gt(probabilityInfection, randomThreshold12), lt(randomVirusClass12, probInfHRV / probabilityInfection)), virusClass)
Event 6	trigger	geq(, tInf13 * 86400)
Event 6	EventAssignment 1	virusClass	piecewise(0, and(gt(probabilityInfection, randomThreshold13), lt(randomVirusClass13, probInfHRV / probabilityInfection)), virusClass)
Event 7	trigger	geq(, tInf14 * 86400)
Event 7	EventAssignment 1	virusClass	piecewise(0, and(gt(probabilityInfection, randomThreshold14), lt(randomVirusClass14, probInfHRV / probabilityInfection)), virusClass)
Event 8	trigger	geq(, tInf15 * 86400)
Event 8	EventAssignment 1	virusClass	piecewise(0, and(gt(probabilityInfection, randomThreshold15), lt(randomVirusClass15, probInfHRV / probabilityInfection)), virusClass)
Event 9	trigger	geq(, tInf16 * 86400)
Event 9	EventAssignment 1	virusClass	piecewise(0, and(gt(probabilityInfection, randomThreshold16), lt(randomVirusClass16, probInfHRV / probabilityInfection)), virusClass)
Event 10	trigger	geq(, tInf17 * 86400)
Event 10	EventAssignment 1	virusClass	piecewise(0, and(gt(probabilityInfection, randomThreshold17), lt(randomVirusClass17, probInfHRV / probabilityInfection)), virusClass)
Event 11	trigger	geq(, tInf18 * 86400)
Event 11	EventAssignment 1	virusClass	piecewise(0, and(gt(probabilityInfection, randomThreshold18), lt(randomVirusClass18, probInfHRV / probabilityInfection)), virusClass)
Event 12	trigger	geq(, tInf19 * 86400)
Event 12	EventAssignment 1	virusClass	piecewise(0, and(gt(probabilityInfection, randomThreshold19), lt(randomVirusClass19, probInfHRV / probabilityInfection)), virusClass)
Event 13	trigger	geq(, tInf2 * 86400)
Event 13	EventAssignment 1	virusClass	piecewise(0, and(gt(probabilityInfection, randomThreshold2), lt(randomVirusClass2, probInfHRV / probabilityInfection)), virusClass)
Event 14	trigger	geq(, tInf20 * 86400)
Event 14	EventAssignment 1	virusClass	piecewise(0, and(gt(probabilityInfection, randomThreshold20), lt(randomVirusClass20, probInfHRV / probabilityInfection)), virusClass)
Event 15	trigger	geq(, tInf21 * 86400)
Event 15	EventAssignment 1	virusClass	piecewise(0, and(gt(probabilityInfection, randomThreshold21), lt(randomVirusClass21, probInfHRV / probabilityInfection)), virusClass)
Event 16	trigger	geq(, tInf22 * 86400)
Event 16	EventAssignment 1	virusClass	piecewise(0, and(gt(probabilityInfection, randomThreshold22), lt(randomVirusClass22, probInfHRV / probabilityInfection)), virusClass)
Event 17	trigger	geq(, tInf23 * 86400)
Event 17	EventAssignment 1	virusClass	piecewise(0, and(gt(probabilityInfection, randomThreshold23), lt(randomVirusClass23, probInfHRV / probabilityInfection)), virusClass)
Event 18	trigger	geq(, tInf24 * 86400)
Event 18	EventAssignment 1	virusClass	piecewise(0, and(gt(probabilityInfection, randomThreshold24), lt(randomVirusClass24, probInfHRV / probabilityInfection)), virusClass)
Event 19	trigger	geq(, tInf25 * 86400)
Event 19	EventAssignment 1	virusClass	piecewise(0, and(gt(probabilityInfection, randomThreshold25), lt(randomVirusClass25, probInfHRV / probabilityInfection)), virusClass)
Event 20	trigger	geq(, tInf26 * 86400)
Event 20	EventAssignment 1	virusClass	piecewise(0, and(gt(probabilityInfection, randomThreshold26), lt(randomVirusClass26, probInfHRV / probabilityInfection)), virusClass)
Event 21	trigger	geq(, tInf27 * 86400)
Event 21	EventAssignment 1	virusClass	piecewise(0, and(gt(probabilityInfection, randomThreshold27), lt(randomVirusClass27, probInfHRV / probabilityInfection)), virusClass)
Event 22	trigger	geq(, tInf28 * 86400)
Event 22	EventAssignment 1	virusClass	piecewise(0, and(gt(probabilityInfection, randomThreshold28), lt(randomVirusClass28, probInfHRV / probabilityInfection)), virusClass)
Event 23	trigger	geq(, tInf29 * 86400)
Event 23	EventAssignment 1	virusClass	piecewise(0, and(gt(probabilityInfection, randomThreshold29), lt(randomVirusClass29, probInfHRV / probabilityInfection)), virusClass)
Event 24	trigger	geq(, tInf3 * 86400)
Event 24	EventAssignment 1	virusClass	piecewise(0, and(gt(probabilityInfection, randomThreshold3), lt(randomVirusClass3, probInfHRV / probabilityInfection)), virusClass)
Event 25	trigger	geq(, tInf30 * 86400)
Event 25	EventAssignment 1	virusClass	piecewise(0, and(gt(probabilityInfection, randomThreshold30), lt(randomVirusClass30, probInfHRV / probabilityInfection)), virusClass)
Event 26	trigger	geq(, tInf31 * 86400)
Event 26	EventAssignment 1	virusClass	piecewise(0, and(gt(probabilityInfection, randomThreshold31), lt(randomVirusClass31, probInfHRV / probabilityInfection)), virusClass)
Event 27	trigger	geq(, tInf32 * 86400)
Event 27	EventAssignment 1	virusClass	piecewise(0, and(gt(probabilityInfection, randomThreshold32), lt(randomVirusClass32, probInfHRV / probabilityInfection)), virusClass)
Event 28	trigger	geq(, tInf33 * 86400)
Event 28	EventAssignment 1	virusClass	piecewise(0, and(gt(probabilityInfection, randomThreshold33), lt(randomVirusClass33, probInfHRV / probabilityInfection)), virusClass)
Event 29	trigger	geq(, tInf34 * 86400)
Event 29	EventAssignment 1	virusClass	piecewise(0, and(gt(probabilityInfection, randomThreshold34), lt(randomVirusClass34, probInfHRV / probabilityInfection)), virusClass)
Event 30	trigger	geq(, tInf35 * 86400)
Event 30	EventAssignment 1	virusClass	piecewise(0, and(gt(probabilityInfection, randomThreshold35), lt(randomVirusClass35, probInfHRV / probabilityInfection)), virusClass)
Event 31	trigger	geq(, tInf36 * 86400)
Event 31	EventAssignment 1	virusClass	piecewise(0, and(gt(probabilityInfection, randomThreshold36), lt(randomVirusClass36, probInfHRV / probabilityInfection)), virusClass)
Event 32	trigger	geq(, tInf37 * 86400)
Event 32	EventAssignment 1	virusClass	piecewise(0, and(gt(probabilityInfection, randomThreshold37), lt(randomVirusClass37, probInfHRV / probabilityInfection)), virusClass)
Event 33	trigger	geq(, tInf38 * 86400)
Event 33	EventAssignment 1	virusClass	piecewise(0, and(gt(probabilityInfection, randomThreshold38), lt(randomVirusClass38, probInfHRV / probabilityInfection)), virusClass)
Event 34	trigger	geq(, tInf39 * 86400)
Event 34	EventAssignment 1	virusClass	piecewise(0, and(gt(probabilityInfection, randomThreshold39), lt(randomVirusClass39, probInfHRV / probabilityInfection)), virusClass)
Event 35	trigger	geq(, tInf4 * 86400)
Event 35	EventAssignment 1	virusClass	piecewise(0, and(gt(probabilityInfection, randomThreshold4), lt(randomVirusClass4, probInfHRV / probabilityInfection)), virusClass)
Event 36	trigger	geq(, tInf40 * 86400)
Event 36	EventAssignment 1	virusClass	piecewise(0, and(gt(probabilityInfection, randomThreshold40), lt(randomVirusClass40, probInfHRV / probabilityInfection)), virusClass)
Event 37	trigger	geq(, tInf41 * 86400)
Event 37	EventAssignment 1	virusClass	piecewise(0, and(gt(probabilityInfection, randomThreshold41), lt(randomVirusClass41, probInfHRV / probabilityInfection)), virusClass)
Event 38	trigger	geq(, tInf42 * 86400)
Event 38	EventAssignment 1	virusClass	piecewise(0, and(gt(probabilityInfection, randomThreshold42), lt(randomVirusClass42, probInfHRV / probabilityInfection)), virusClass)
Event 39	trigger	geq(, tInf43 * 86400)
Event 39	EventAssignment 1	virusClass	piecewise(0, and(gt(probabilityInfection, randomThreshold43), lt(randomVirusClass43, probInfHRV / probabilityInfection)), virusClass)
Event 40	trigger	geq(, tInf44 * 86400)
Event 40	EventAssignment 1	virusClass	piecewise(0, and(gt(probabilityInfection, randomThreshold44), lt(randomVirusClass44, probInfHRV / probabilityInfection)), virusClass)
Event 41	trigger	geq(, tInf45 * 86400)
Event 41	EventAssignment 1	virusClass	piecewise(0, and(gt(probabilityInfection, randomThreshold45), lt(randomVirusClass45, probInfHRV / probabilityInfection)), virusClass)
Event 42	trigger	geq(, tInf46 * 86400)
Event 42	EventAssignment 1	virusClass	piecewise(0, and(gt(probabilityInfection, randomThreshold46), lt(randomVirusClass46, probInfHRV / probabilityInfection)), virusClass)
Event 43	trigger	geq(, tInf47 * 86400)
Event 43	EventAssignment 1	virusClass	piecewise(0, and(gt(probabilityInfection, randomThreshold47), lt(randomVirusClass47, probInfHRV / probabilityInfection)), virusClass)
Event 44	trigger	geq(, tInf5 * 86400)
Event 44	EventAssignment 1	virusClass	piecewise(0, and(gt(probabilityInfection, randomThreshold5), lt(randomVirusClass5, probInfHRV / probabilityInfection)), virusClass)
Event 45	trigger	geq(, tInf6 * 86400)
Event 45	EventAssignment 1	virusClass	piecewise(0, and(gt(probabilityInfection, randomThreshold6), lt(randomVirusClass6, probInfHRV / probabilityInfection)), virusClass)
Event 46	trigger	geq(, tInf7 * 86400)
Event 46	EventAssignment 1	virusClass	piecewise(0, and(gt(probabilityInfection, randomThreshold7), lt(randomVirusClass7, probInfHRV / probabilityInfection)), virusClass)
Event 47	trigger	geq(, tInf8 * 86400)
Event 47	EventAssignment 1	virusClass	piecewise(0, and(gt(probabilityInfection, randomThreshold8), lt(randomVirusClass8, probInfHRV / probabilityInfection)), virusClass)
Event 48	trigger	geq(, tInf9 * 86400)
Event 48	EventAssignment 1	virusClass	piecewise(0, and(gt(probabilityInfection, randomThreshold9), lt(randomVirusClass9, probInfHRV / probabilityInfection)), virusClass)
Event 49	trigger	geq(, tInf0 * 86400)
Event 49	EventAssignment 1	virusClass	piecewise(2, and(and(gt(probabilityInfection, randomThreshold0), gt(randomVirusClass0, 1 - probInfIV / probabilityInfection)), lt(randomVirusClass0, 1)), virusClass)
Event 50	trigger	geq(, tInf1 * 86400)
Event 50	EventAssignment 1	virusClass	piecewise(2, and(and(gt(probabilityInfection, randomThreshold1), gt(randomVirusClass1, 1 - probInfIV / probabilityInfection)), lt(randomVirusClass1, 1)), virusClass)
Event 51	trigger	geq(, tInf10 * 86400)
Event 51	EventAssignment 1	virusClass	piecewise(2, and(and(gt(probabilityInfection, randomThreshold10), gt(randomVirusClass10, 1 - probInfIV / probabilityInfection)), lt(randomVirusClass10, 1)), virusClass)
Event 52	trigger	geq(, tInf11 * 86400)
Event 52	EventAssignment 1	virusClass	piecewise(2, and(and(gt(probabilityInfection, randomThreshold11), gt(randomVirusClass11, 1 - probInfIV / probabilityInfection)), lt(randomVirusClass11, 1)), virusClass)
Event 53	trigger	geq(, tInf12 * 86400)
Event 53	EventAssignment 1	virusClass	piecewise(2, and(and(gt(probabilityInfection, randomThreshold12), gt(randomVirusClass12, 1 - probInfIV / probabilityInfection)), lt(randomVirusClass12, 1)), virusClass)
Event 54	trigger	geq(, tInf13 * 86400)
Event 54	EventAssignment 1	virusClass	piecewise(2, and(and(gt(probabilityInfection, randomThreshold13), gt(randomVirusClass13, 1 - probInfIV / probabilityInfection)), lt(randomVirusClass13, 1)), virusClass)
Event 55	trigger	geq(, tInf14 * 86400)
Event 55	EventAssignment 1	virusClass	piecewise(2, and(and(gt(probabilityInfection, randomThreshold14), gt(randomVirusClass14, 1 - probInfIV / probabilityInfection)), lt(randomVirusClass14, 1)), virusClass)
Event 56	trigger	geq(, tInf15 * 86400)
Event 56	EventAssignment 1	virusClass	piecewise(2, and(and(gt(probabilityInfection, randomThreshold15), gt(randomVirusClass15, 1 - probInfIV / probabilityInfection)), lt(randomVirusClass15, 1)), virusClass)
Event 57	trigger	geq(, tInf16 * 86400)
Event 57	EventAssignment 1	virusClass	piecewise(2, and(and(gt(probabilityInfection, randomThreshold16), gt(randomVirusClass16, 1 - probInfIV / probabilityInfection)), lt(randomVirusClass16, 1)), virusClass)
Event 58	trigger	geq(, tInf17 * 86400)
Event 58	EventAssignment 1	virusClass	piecewise(2, and(and(gt(probabilityInfection, randomThreshold17), gt(randomVirusClass17, 1 - probInfIV / probabilityInfection)), lt(randomVirusClass17, 1)), virusClass)
Event 59	trigger	geq(, tInf18 * 86400)
Event 59	EventAssignment 1	virusClass	piecewise(2, and(and(gt(probabilityInfection, randomThreshold18), gt(randomVirusClass18, 1 - probInfIV / probabilityInfection)), lt(randomVirusClass18, 1)), virusClass)
Event 60	trigger	geq(, tInf19 * 86400)
Event 60	EventAssignment 1	virusClass	piecewise(2, and(and(gt(probabilityInfection, randomThreshold19), gt(randomVirusClass19, 1 - probInfIV / probabilityInfection)), lt(randomVirusClass19, 1)), virusClass)
Event 61	trigger	geq(, tInf2 * 86400)
Event 61	EventAssignment 1	virusClass	piecewise(2, and(and(gt(probabilityInfection, randomThreshold2), gt(randomVirusClass2, 1 - probInfIV / probabilityInfection)), lt(randomVirusClass2, 1)), virusClass)
Event 62	trigger	geq(, tInf20 * 86400)
Event 62	EventAssignment 1	virusClass	piecewise(2, and(and(gt(probabilityInfection, randomThreshold20), gt(randomVirusClass20, 1 - probInfIV / probabilityInfection)), lt(randomVirusClass20, 1)), virusClass)
Event 63	trigger	geq(, tInf21 * 86400)
Event 63	EventAssignment 1	virusClass	piecewise(2, and(and(gt(probabilityInfection, randomThreshold21), gt(randomVirusClass21, 1 - probInfIV / probabilityInfection)), lt(randomVirusClass21, 1)), virusClass)
Event 64	trigger	geq(, tInf22 * 86400)
Event 64	EventAssignment 1	virusClass	piecewise(2, and(and(gt(probabilityInfection, randomThreshold22), gt(randomVirusClass22, 1 - probInfIV / probabilityInfection)), lt(randomVirusClass22, 1)), virusClass)
Event 65	trigger	geq(, tInf23 * 86400)
Event 65	EventAssignment 1	virusClass	piecewise(2, and(and(gt(probabilityInfection, randomThreshold23), gt(randomVirusClass23, 1 - probInfIV / probabilityInfection)), lt(randomVirusClass23, 1)), virusClass)
Event 66	trigger	geq(, tInf24 * 86400)
Event 66	EventAssignment 1	virusClass	piecewise(2, and(and(gt(probabilityInfection, randomThreshold24), gt(randomVirusClass24, 1 - probInfIV / probabilityInfection)), lt(randomVirusClass24, 1)), virusClass)
Event 67	trigger	geq(, tInf25 * 86400)
Event 67	EventAssignment 1	virusClass	piecewise(2, and(and(gt(probabilityInfection, randomThreshold25), gt(randomVirusClass25, 1 - probInfIV / probabilityInfection)), lt(randomVirusClass25, 1)), virusClass)
Event 68	trigger	geq(, tInf26 * 86400)
Event 68	EventAssignment 1	virusClass	piecewise(2, and(and(gt(probabilityInfection, randomThreshold26), gt(randomVirusClass26, 1 - probInfIV / probabilityInfection)), lt(randomVirusClass26, 1)), virusClass)
Event 69	trigger	geq(, tInf27 * 86400)
Event 69	EventAssignment 1	virusClass	piecewise(2, and(and(gt(probabilityInfection, randomThreshold27), gt(randomVirusClass27, 1 - probInfIV / probabilityInfection)), lt(randomVirusClass27, 1)), virusClass)
Event 70	trigger	geq(, tInf28 * 86400)
Event 70	EventAssignment 1	virusClass	piecewise(2, and(and(gt(probabilityInfection, randomThreshold28), gt(randomVirusClass28, 1 - probInfIV / probabilityInfection)), lt(randomVirusClass28, 1)), virusClass)
Event 71	trigger	geq(, tInf29 * 86400)
Event 71	EventAssignment 1	virusClass	piecewise(2, and(and(gt(probabilityInfection, randomThreshold29), gt(randomVirusClass29, 1 - probInfIV / probabilityInfection)), lt(randomVirusClass29, 1)), virusClass)
Event 72	trigger	geq(, tInf3 * 86400)
Event 72	EventAssignment 1	virusClass	piecewise(2, and(and(gt(probabilityInfection, randomThreshold3), gt(randomVirusClass3, 1 - probInfIV / probabilityInfection)), lt(randomVirusClass3, 1)), virusClass)
Event 73	trigger	geq(, tInf30 * 86400)
Event 73	EventAssignment 1	virusClass	piecewise(2, and(and(gt(probabilityInfection, randomThreshold30), gt(randomVirusClass30, 1 - probInfIV / probabilityInfection)), lt(randomVirusClass30, 1)), virusClass)
Event 74	trigger	geq(, tInf31 * 86400)
Event 74	EventAssignment 1	virusClass	piecewise(2, and(and(gt(probabilityInfection, randomThreshold31), gt(randomVirusClass31, 1 - probInfIV / probabilityInfection)), lt(randomVirusClass31, 1)), virusClass)
Event 75	trigger	geq(, tInf32 * 86400)
Event 75	EventAssignment 1	virusClass	piecewise(2, and(and(gt(probabilityInfection, randomThreshold32), gt(randomVirusClass32, 1 - probInfIV / probabilityInfection)), lt(randomVirusClass32, 1)), virusClass)
Event 76	trigger	geq(, tInf33 * 86400)
Event 76	EventAssignment 1	virusClass	piecewise(2, and(and(gt(probabilityInfection, randomThreshold33), gt(randomVirusClass33, 1 - probInfIV / probabilityInfection)), lt(randomVirusClass33, 1)), virusClass)
Event 77	trigger	geq(, tInf34 * 86400)
Event 77	EventAssignment 1	virusClass	piecewise(2, and(and(gt(probabilityInfection, randomThreshold34), gt(randomVirusClass34, 1 - probInfIV / probabilityInfection)), lt(randomVirusClass34, 1)), virusClass)
Event 78	trigger	geq(, tInf35 * 86400)
Event 78	EventAssignment 1	virusClass	piecewise(2, and(and(gt(probabilityInfection, randomThreshold35), gt(randomVirusClass35, 1 - probInfIV / probabilityInfection)), lt(randomVirusClass35, 1)), virusClass)
Event 79	trigger	geq(, tInf36 * 86400)
Event 79	EventAssignment 1	virusClass	piecewise(2, and(and(gt(probabilityInfection, randomThreshold36), gt(randomVirusClass36, 1 - probInfIV / probabilityInfection)), lt(randomVirusClass36, 1)), virusClass)
Event 80	trigger	geq(, tInf37 * 86400)
Event 80	EventAssignment 1	virusClass	piecewise(2, and(and(gt(probabilityInfection, randomThreshold37), gt(randomVirusClass37, 1 - probInfIV / probabilityInfection)), lt(randomVirusClass37, 1)), virusClass)
Event 81	trigger	geq(, tInf38 * 86400)
Event 81	EventAssignment 1	virusClass	piecewise(2, and(and(gt(probabilityInfection, randomThreshold38), gt(randomVirusClass38, 1 - probInfIV / probabilityInfection)), lt(randomVirusClass38, 1)), virusClass)
Event 82	trigger	geq(, tInf39 * 86400)
Event 82	EventAssignment 1	virusClass	piecewise(2, and(and(gt(probabilityInfection, randomThreshold39), gt(randomVirusClass39, 1 - probInfIV / probabilityInfection)), lt(randomVirusClass39, 1)), virusClass)
Event 83	trigger	geq(, tInf4 * 86400)
Event 83	EventAssignment 1	virusClass	piecewise(2, and(and(gt(probabilityInfection, randomThreshold4), gt(randomVirusClass4, 1 - probInfIV / probabilityInfection)), lt(randomVirusClass4, 1)), virusClass)
Event 84	trigger	geq(, tInf40 * 86400)
Event 84	EventAssignment 1	virusClass	piecewise(2, and(and(gt(probabilityInfection, randomThreshold40), gt(randomVirusClass40, 1 - probInfIV / probabilityInfection)), lt(randomVirusClass40, 1)), virusClass)
Event 85	trigger	geq(, tInf41 * 86400)
Event 85	EventAssignment 1	virusClass	piecewise(2, and(and(gt(probabilityInfection, randomThreshold41), gt(randomVirusClass41, 1 - probInfIV / probabilityInfection)), lt(randomVirusClass41, 1)), virusClass)
Event 86	trigger	geq(, tInf42 * 86400)
Event 86	EventAssignment 1	virusClass	piecewise(2, and(and(gt(probabilityInfection, randomThreshold42), gt(randomVirusClass42, 1 - probInfIV / probabilityInfection)), lt(randomVirusClass42, 1)), virusClass)
Event 87	trigger	geq(, tInf43 * 86400)
Event 87	EventAssignment 1	virusClass	piecewise(2, and(and(gt(probabilityInfection, randomThreshold43), gt(randomVirusClass43, 1 - probInfIV / probabilityInfection)), lt(randomVirusClass43, 1)), virusClass)
Event 88	trigger	geq(, tInf44 * 86400)
Event 88	EventAssignment 1	virusClass	piecewise(2, and(and(gt(probabilityInfection, randomThreshold44), gt(randomVirusClass44, 1 - probInfIV / probabilityInfection)), lt(randomVirusClass44, 1)), virusClass)
Event 89	trigger	geq(, tInf45 * 86400)
Event 89	EventAssignment 1	virusClass	piecewise(2, and(and(gt(probabilityInfection, randomThreshold45), gt(randomVirusClass45, 1 - probInfIV / probabilityInfection)), lt(randomVirusClass45, 1)), virusClass)
Event 90	trigger	geq(, tInf46 * 86400)
Event 90	EventAssignment 1	virusClass	piecewise(2, and(and(gt(probabilityInfection, randomThreshold46), gt(randomVirusClass46, 1 - probInfIV / probabilityInfection)), lt(randomVirusClass46, 1)), virusClass)
Event 91	trigger	geq(, tInf47 * 86400)
Event 91	EventAssignment 1	virusClass	piecewise(2, and(and(gt(probabilityInfection, randomThreshold47), gt(randomVirusClass47, 1 - probInfIV / probabilityInfection)), lt(randomVirusClass47, 1)), virusClass)
Event 92	trigger	geq(, tInf5 * 86400)
Event 92	EventAssignment 1	virusClass	piecewise(2, and(and(gt(probabilityInfection, randomThreshold5), gt(randomVirusClass5, 1 - probInfIV / probabilityInfection)), lt(randomVirusClass5, 1)), virusClass)
Event 93	trigger	geq(, tInf6 * 86400)
Event 93	EventAssignment 1	virusClass	piecewise(2, and(and(gt(probabilityInfection, randomThreshold6), gt(randomVirusClass6, 1 - probInfIV / probabilityInfection)), lt(randomVirusClass6, 1)), virusClass)
Event 94	trigger	geq(, tInf7 * 86400)
Event 94	EventAssignment 1	virusClass	piecewise(2, and(and(gt(probabilityInfection, randomThreshold7), gt(randomVirusClass7, 1 - probInfIV / probabilityInfection)), lt(randomVirusClass7, 1)), virusClass)
Event 95	trigger	geq(, tInf8 * 86400)
Event 95	EventAssignment 1	virusClass	piecewise(2, and(and(gt(probabilityInfection, randomThreshold8), gt(randomVirusClass8, 1 - probInfIV / probabilityInfection)), lt(randomVirusClass8, 1)), virusClass)
Event 96	trigger	geq(, tInf9 * 86400)
Event 96	EventAssignment 1	virusClass	piecewise(2, and(and(gt(probabilityInfection, randomThreshold9), gt(randomVirusClass9, 1 - probInfIV / probabilityInfection)), lt(randomVirusClass9, 1)), virusClass)
Event 97	trigger	geq(, tInf0 * 86400)
Event 97	EventAssignment 1	virusClass	piecewise(1, and(and(gt(probabilityInfection, randomThreshold0), gt(randomVirusClass0, probInfHRV / probabilityInfection)), lt(randomVirusClass0, 1 - probInfIV / probabilityInfection)), virusClass)
Event 98	trigger	geq(, tInf1 * 86400)
Event 98	EventAssignment 1	virusClass	piecewise(1, and(and(gt(probabilityInfection, randomThreshold1), gt(randomVirusClass1, probInfHRV / probabilityInfection)), lt(randomVirusClass1, 1 - probInfIV / probabilityInfection)), virusClass)
Event 99	trigger	geq(, tInf10 * 86400)
Event 99	EventAssignment 1	virusClass	piecewise(1, and(and(gt(probabilityInfection, randomThreshold10), gt(randomVirusClass10, probInfHRV / probabilityInfection)), lt(randomVirusClass10, 1 - probInfIV / probabilityInfection)), virusClass)
Event 100	trigger	geq(, tInf11 * 86400)
Event 100	EventAssignment 1	virusClass	piecewise(1, and(and(gt(probabilityInfection, randomThreshold11), gt(randomVirusClass11, probInfHRV / probabilityInfection)), lt(randomVirusClass11, 1 - probInfIV / probabilityInfection)), virusClass)
Event 101	trigger	geq(, tInf12 * 86400)
Event 101	EventAssignment 1	virusClass	piecewise(1, and(and(gt(probabilityInfection, randomThreshold12), gt(randomVirusClass12, probInfHRV / probabilityInfection)), lt(randomVirusClass12, 1 - probInfIV / probabilityInfection)), virusClass)
Event 102	trigger	geq(, tInf13 * 86400)
Event 102	EventAssignment 1	virusClass	piecewise(1, and(and(gt(probabilityInfection, randomThreshold13), gt(randomVirusClass13, probInfHRV / probabilityInfection)), lt(randomVirusClass13, 1 - probInfIV / probabilityInfection)), virusClass)
Event 103	trigger	geq(, tInf14 * 86400)
Event 103	EventAssignment 1	virusClass	piecewise(1, and(and(gt(probabilityInfection, randomThreshold14), gt(randomVirusClass14, probInfHRV / probabilityInfection)), lt(randomVirusClass14, 1 - probInfIV / probabilityInfection)), virusClass)
Event 104	trigger	geq(, tInf15 * 86400)
Event 104	EventAssignment 1	virusClass	piecewise(1, and(and(gt(probabilityInfection, randomThreshold15), gt(randomVirusClass15, probInfHRV / probabilityInfection)), lt(randomVirusClass15, 1 - probInfIV / probabilityInfection)), virusClass)
Event 105	trigger	geq(, tInf16 * 86400)
Event 105	EventAssignment 1	virusClass	piecewise(1, and(and(gt(probabilityInfection, randomThreshold16), gt(randomVirusClass16, probInfHRV / probabilityInfection)), lt(randomVirusClass16, 1 - probInfIV / probabilityInfection)), virusClass)
Event 106	trigger	geq(, tInf17 * 86400)
Event 106	EventAssignment 1	virusClass	piecewise(1, and(and(gt(probabilityInfection, randomThreshold17), gt(randomVirusClass17, probInfHRV / probabilityInfection)), lt(randomVirusClass17, 1 - probInfIV / probabilityInfection)), virusClass)
Event 107	trigger	geq(, tInf18 * 86400)
Event 107	EventAssignment 1	virusClass	piecewise(1, and(and(gt(probabilityInfection, randomThreshold18), gt(randomVirusClass18, probInfHRV / probabilityInfection)), lt(randomVirusClass18, 1 - probInfIV / probabilityInfection)), virusClass)
Event 108	trigger	geq(, tInf19 * 86400)
Event 108	EventAssignment 1	virusClass	piecewise(1, and(and(gt(probabilityInfection, randomThreshold19), gt(randomVirusClass19, probInfHRV / probabilityInfection)), lt(randomVirusClass19, 1 - probInfIV / probabilityInfection)), virusClass)
Event 109	trigger	geq(, tInf2 * 86400)
Event 109	EventAssignment 1	virusClass	piecewise(1, and(and(gt(probabilityInfection, randomThreshold2), gt(randomVirusClass2, probInfHRV / probabilityInfection)), lt(randomVirusClass2, 1 - probInfIV / probabilityInfection)), virusClass)
Event 110	trigger	geq(, tInf20 * 86400)
Event 110	EventAssignment 1	virusClass	piecewise(1, and(and(gt(probabilityInfection, randomThreshold20), gt(randomVirusClass20, probInfHRV / probabilityInfection)), lt(randomVirusClass20, 1 - probInfIV / probabilityInfection)), virusClass)
Event 111	trigger	geq(, tInf21 * 86400)
Event 111	EventAssignment 1	virusClass	piecewise(1, and(and(gt(probabilityInfection, randomThreshold21), gt(randomVirusClass21, probInfHRV / probabilityInfection)), lt(randomVirusClass21, 1 - probInfIV / probabilityInfection)), virusClass)
Event 112	trigger	geq(, tInf22 * 86400)
Event 112	EventAssignment 1	virusClass	piecewise(1, and(and(gt(probabilityInfection, randomThreshold22), gt(randomVirusClass22, probInfHRV / probabilityInfection)), lt(randomVirusClass22, 1 - probInfIV / probabilityInfection)), virusClass)
Event 113	trigger	geq(, tInf23 * 86400)
Event 113	EventAssignment 1	virusClass	piecewise(1, and(and(gt(probabilityInfection, randomThreshold23), gt(randomVirusClass23, probInfHRV / probabilityInfection)), lt(randomVirusClass23, 1 - probInfIV / probabilityInfection)), virusClass)
Event 114	trigger	geq(, tInf24 * 86400)
Event 114	EventAssignment 1	virusClass	piecewise(1, and(and(gt(probabilityInfection, randomThreshold24), gt(randomVirusClass24, probInfHRV / probabilityInfection)), lt(randomVirusClass24, 1 - probInfIV / probabilityInfection)), virusClass)
Event 115	trigger	geq(, tInf25 * 86400)
Event 115	EventAssignment 1	virusClass	piecewise(1, and(and(gt(probabilityInfection, randomThreshold25), gt(randomVirusClass25, probInfHRV / probabilityInfection)), lt(randomVirusClass25, 1 - probInfIV / probabilityInfection)), virusClass)
Event 116	trigger	geq(, tInf26 * 86400)
Event 116	EventAssignment 1	virusClass	piecewise(1, and(and(gt(probabilityInfection, randomThreshold26), gt(randomVirusClass26, probInfHRV / probabilityInfection)), lt(randomVirusClass26, 1 - probInfIV / probabilityInfection)), virusClass)
Event 117	trigger	geq(, tInf27 * 86400)
Event 117	EventAssignment 1	virusClass	piecewise(1, and(and(gt(probabilityInfection, randomThreshold27), gt(randomVirusClass27, probInfHRV / probabilityInfection)), lt(randomVirusClass27, 1 - probInfIV / probabilityInfection)), virusClass)
Event 118	trigger	geq(, tInf28 * 86400)
Event 118	EventAssignment 1	virusClass	piecewise(1, and(and(gt(probabilityInfection, randomThreshold28), gt(randomVirusClass28, probInfHRV / probabilityInfection)), lt(randomVirusClass28, 1 - probInfIV / probabilityInfection)), virusClass)
Event 119	trigger	geq(, tInf29 * 86400)
Event 119	EventAssignment 1	virusClass	piecewise(1, and(and(gt(probabilityInfection, randomThreshold29), gt(randomVirusClass29, probInfHRV / probabilityInfection)), lt(randomVirusClass29, 1 - probInfIV / probabilityInfection)), virusClass)
Event 120	trigger	geq(, tInf3 * 86400)
Event 120	EventAssignment 1	virusClass	piecewise(1, and(and(gt(probabilityInfection, randomThreshold3), gt(randomVirusClass3, probInfHRV / probabilityInfection)), lt(randomVirusClass3, 1 - probInfIV / probabilityInfection)), virusClass)
Event 121	trigger	geq(, tInf30 * 86400)
Event 121	EventAssignment 1	virusClass	piecewise(1, and(and(gt(probabilityInfection, randomThreshold30), gt(randomVirusClass30, probInfHRV / probabilityInfection)), lt(randomVirusClass30, 1 - probInfIV / probabilityInfection)), virusClass)
Event 122	trigger	geq(, tInf31 * 86400)
Event 122	EventAssignment 1	virusClass	piecewise(1, and(and(gt(probabilityInfection, randomThreshold31), gt(randomVirusClass31, probInfHRV / probabilityInfection)), lt(randomVirusClass31, 1 - probInfIV / probabilityInfection)), virusClass)
Event 123	trigger	geq(, tInf32 * 86400)
Event 123	EventAssignment 1	virusClass	piecewise(1, and(and(gt(probabilityInfection, randomThreshold32), gt(randomVirusClass32, probInfHRV / probabilityInfection)), lt(randomVirusClass32, 1 - probInfIV / probabilityInfection)), virusClass)
Event 124	trigger	geq(, tInf33 * 86400)
Event 124	EventAssignment 1	virusClass	piecewise(1, and(and(gt(probabilityInfection, randomThreshold33), gt(randomVirusClass33, probInfHRV / probabilityInfection)), lt(randomVirusClass33, 1 - probInfIV / probabilityInfection)), virusClass)
Event 125	trigger	geq(, tInf34 * 86400)
Event 125	EventAssignment 1	virusClass	piecewise(1, and(and(gt(probabilityInfection, randomThreshold34), gt(randomVirusClass34, probInfHRV / probabilityInfection)), lt(randomVirusClass34, 1 - probInfIV / probabilityInfection)), virusClass)
Event 126	trigger	geq(, tInf35 * 86400)
Event 126	EventAssignment 1	virusClass	piecewise(1, and(and(gt(probabilityInfection, randomThreshold35), gt(randomVirusClass35, probInfHRV / probabilityInfection)), lt(randomVirusClass35, 1 - probInfIV / probabilityInfection)), virusClass)
Event 127	trigger	geq(, tInf36 * 86400)
Event 127	EventAssignment 1	virusClass	piecewise(1, and(and(gt(probabilityInfection, randomThreshold36), gt(randomVirusClass36, probInfHRV / probabilityInfection)), lt(randomVirusClass36, 1 - probInfIV / probabilityInfection)), virusClass)
Event 128	trigger	geq(, tInf37 * 86400)
Event 128	EventAssignment 1	virusClass	piecewise(1, and(and(gt(probabilityInfection, randomThreshold37), gt(randomVirusClass37, probInfHRV / probabilityInfection)), lt(randomVirusClass37, 1 - probInfIV / probabilityInfection)), virusClass)
Event 129	trigger	geq(, tInf38 * 86400)
Event 129	EventAssignment 1	virusClass	piecewise(1, and(and(gt(probabilityInfection, randomThreshold38), gt(randomVirusClass38, probInfHRV / probabilityInfection)), lt(randomVirusClass38, 1 - probInfIV / probabilityInfection)), virusClass)
Event 130	trigger	geq(, tInf39 * 86400)
Event 130	EventAssignment 1	virusClass	piecewise(1, and(and(gt(probabilityInfection, randomThreshold39), gt(randomVirusClass39, probInfHRV / probabilityInfection)), lt(randomVirusClass39, 1 - probInfIV / probabilityInfection)), virusClass)
Event 131	trigger	geq(, tInf4 * 86400)
Event 131	EventAssignment 1	virusClass	piecewise(1, and(and(gt(probabilityInfection, randomThreshold4), gt(randomVirusClass4, probInfHRV / probabilityInfection)), lt(randomVirusClass4, 1 - probInfIV / probabilityInfection)), virusClass)
Event 132	trigger	geq(, tInf40 * 86400)
Event 132	EventAssignment 1	virusClass	piecewise(1, and(and(gt(probabilityInfection, randomThreshold40), gt(randomVirusClass40, probInfHRV / probabilityInfection)), lt(randomVirusClass40, 1 - probInfIV / probabilityInfection)), virusClass)
Event 133	trigger	geq(, tInf41 * 86400)
Event 133	EventAssignment 1	virusClass	piecewise(1, and(and(gt(probabilityInfection, randomThreshold41), gt(randomVirusClass41, probInfHRV / probabilityInfection)), lt(randomVirusClass41, 1 - probInfIV / probabilityInfection)), virusClass)
Event 134	trigger	geq(, tInf42 * 86400)
Event 134	EventAssignment 1	virusClass	piecewise(1, and(and(gt(probabilityInfection, randomThreshold42), gt(randomVirusClass42, probInfHRV / probabilityInfection)), lt(randomVirusClass42, 1 - probInfIV / probabilityInfection)), virusClass)
Event 135	trigger	geq(, tInf43 * 86400)
Event 135	EventAssignment 1	virusClass	piecewise(1, and(and(gt(probabilityInfection, randomThreshold43), gt(randomVirusClass43, probInfHRV / probabilityInfection)), lt(randomVirusClass43, 1 - probInfIV / probabilityInfection)), virusClass)
Event 136	trigger	geq(, tInf44 * 86400)
Event 136	EventAssignment 1	virusClass	piecewise(1, and(and(gt(probabilityInfection, randomThreshold44), gt(randomVirusClass44, probInfHRV / probabilityInfection)), lt(randomVirusClass44, 1 - probInfIV / probabilityInfection)), virusClass)
Event 137	trigger	geq(, tInf45 * 86400)
Event 137	EventAssignment 1	virusClass	piecewise(1, and(and(gt(probabilityInfection, randomThreshold45), gt(randomVirusClass45, probInfHRV / probabilityInfection)), lt(randomVirusClass45, 1 - probInfIV / probabilityInfection)), virusClass)
Event 138	trigger	geq(, tInf46 * 86400)
Event 138	EventAssignment 1	virusClass	piecewise(1, and(and(gt(probabilityInfection, randomThreshold46), gt(randomVirusClass46, probInfHRV / probabilityInfection)), lt(randomVirusClass46, 1 - probInfIV / probabilityInfection)), virusClass)
Event 139	trigger	geq(, tInf47 * 86400)
Event 139	EventAssignment 1	virusClass	piecewise(1, and(and(gt(probabilityInfection, randomThreshold47), gt(randomVirusClass47, probInfHRV / probabilityInfection)), lt(randomVirusClass47, 1 - probInfIV / probabilityInfection)), virusClass)
Event 140	trigger	geq(, tInf5 * 86400)
Event 140	EventAssignment 1	virusClass	piecewise(1, and(and(gt(probabilityInfection, randomThreshold5), gt(randomVirusClass5, probInfHRV / probabilityInfection)), lt(randomVirusClass5, 1 - probInfIV / probabilityInfection)), virusClass)
Event 141	trigger	geq(, tInf6 * 86400)
Event 141	EventAssignment 1	virusClass	piecewise(1, and(and(gt(probabilityInfection, randomThreshold6), gt(randomVirusClass6, probInfHRV / probabilityInfection)), lt(randomVirusClass6, 1 - probInfIV / probabilityInfection)), virusClass)
Event 142	trigger	geq(, tInf7 * 86400)
Event 142	EventAssignment 1	virusClass	piecewise(1, and(and(gt(probabilityInfection, randomThreshold7), gt(randomVirusClass7, probInfHRV / probabilityInfection)), lt(randomVirusClass7, 1 - probInfIV / probabilityInfection)), virusClass)
Event 143	trigger	geq(, tInf8 * 86400)
Event 143	EventAssignment 1	virusClass	piecewise(1, and(and(gt(probabilityInfection, randomThreshold8), gt(randomVirusClass8, probInfHRV / probabilityInfection)), lt(randomVirusClass8, 1 - probInfIV / probabilityInfection)), virusClass)
Event 144	trigger	geq(, tInf9 * 86400)
Event 144	EventAssignment 1	virusClass	piecewise(1, and(and(gt(probabilityInfection, randomThreshold9), gt(randomVirusClass9, probInfHRV / probabilityInfection)), lt(randomVirusClass9, 1 - probInfIV / probabilityInfection)), virusClass)
Event 145	trigger	geq(, tInf0 * 86400)
Event 145	EventAssignment 1	fractionUpperSymptoms	piecewise(min(1, urtAffinity + symptomNoise0), gt(probabilityInfection, randomThreshold0), fractionUpperSymptoms)
Event 145	EventAssignment 2	imStatus	piecewise(imStatus0, gt(probabilityInfection, randomThreshold0), imStatus)
Event 145	EventAssignment 3	viralExposition	piecewise(viralExposition0, gt(probabilityInfection, randomThreshold0), viralExposition)
Event 145	EventAssignment 4	virulenceFactor	piecewise(virulenceFactorEff0, gt(probabilityInfection, randomThreshold0), virulenceFactor)
Event 146	trigger	geq(, tInf1 * 86400)
Event 146	EventAssignment 1	fractionUpperSymptoms	piecewise(min(1, urtAffinity + symptomNoise1), gt(probabilityInfection, randomThreshold1), fractionUpperSymptoms)
Event 146	EventAssignment 2	imStatus	piecewise(imStatus1, gt(probabilityInfection, randomThreshold1), imStatus)
Event 146	EventAssignment 3	viralExposition	piecewise(viralExposition1, gt(probabilityInfection, randomThreshold1), viralExposition)
Event 146	EventAssignment 4	virulenceFactor	piecewise(virulenceFactorEff1, gt(probabilityInfection, randomThreshold1), virulenceFactor)
Event 147	trigger	geq(, tInf10 * 86400)
Event 147	EventAssignment 1	fractionUpperSymptoms	piecewise(min(1, urtAffinity + symptomNoise10), gt(probabilityInfection, randomThreshold10), fractionUpperSymptoms)
Event 147	EventAssignment 2	imStatus	piecewise(imStatus10, gt(probabilityInfection, randomThreshold10), imStatus)
Event 147	EventAssignment 3	viralExposition	piecewise(viralExposition10, gt(probabilityInfection, randomThreshold10), viralExposition)
Event 147	EventAssignment 4	virulenceFactor	piecewise(virulenceFactorEff10, gt(probabilityInfection, randomThreshold10), virulenceFactor)
Event 148	trigger	geq(, tInf11 * 86400)
Event 148	EventAssignment 1	fractionUpperSymptoms	piecewise(min(1, urtAffinity + symptomNoise11), gt(probabilityInfection, randomThreshold11), fractionUpperSymptoms)
Event 148	EventAssignment 2	imStatus	piecewise(imStatus11, gt(probabilityInfection, randomThreshold11), imStatus)
Event 148	EventAssignment 3	viralExposition	piecewise(viralExposition11, gt(probabilityInfection, randomThreshold11), viralExposition)
Event 148	EventAssignment 4	virulenceFactor	piecewise(virulenceFactorEff11, gt(probabilityInfection, randomThreshold11), virulenceFactor)
Event 149	trigger	geq(, tInf12 * 86400)
Event 149	EventAssignment 1	fractionUpperSymptoms	piecewise(min(1, urtAffinity + symptomNoise12), gt(probabilityInfection, randomThreshold12), fractionUpperSymptoms)
Event 149	EventAssignment 2	imStatus	piecewise(imStatus12, gt(probabilityInfection, randomThreshold12), imStatus)
Event 149	EventAssignment 3	viralExposition	piecewise(viralExposition12, gt(probabilityInfection, randomThreshold12), viralExposition)
Event 149	EventAssignment 4	virulenceFactor	piecewise(virulenceFactorEff12, gt(probabilityInfection, randomThreshold12), virulenceFactor)
Event 150	trigger	geq(, tInf13 * 86400)
Event 150	EventAssignment 1	fractionUpperSymptoms	piecewise(min(1, urtAffinity + symptomNoise13), gt(probabilityInfection, randomThreshold13), fractionUpperSymptoms)
Event 150	EventAssignment 2	imStatus	piecewise(imStatus13, gt(probabilityInfection, randomThreshold13), imStatus)
Event 150	EventAssignment 3	viralExposition	piecewise(viralExposition13, gt(probabilityInfection, randomThreshold13), viralExposition)
Event 150	EventAssignment 4	virulenceFactor	piecewise(virulenceFactorEff13, gt(probabilityInfection, randomThreshold13), virulenceFactor)
Event 151	trigger	geq(, tInf14 * 86400)
Event 151	EventAssignment 1	fractionUpperSymptoms	piecewise(min(1, urtAffinity + symptomNoise14), gt(probabilityInfection, randomThreshold14), fractionUpperSymptoms)
Event 151	EventAssignment 2	imStatus	piecewise(imStatus14, gt(probabilityInfection, randomThreshold14), imStatus)
Event 151	EventAssignment 3	viralExposition	piecewise(viralExposition14, gt(probabilityInfection, randomThreshold14), viralExposition)
Event 151	EventAssignment 4	virulenceFactor	piecewise(virulenceFactorEff14, gt(probabilityInfection, randomThreshold14), virulenceFactor)
Event 152	trigger	geq(, tInf15 * 86400)
Event 152	EventAssignment 1	fractionUpperSymptoms	piecewise(min(1, urtAffinity + symptomNoise15), gt(probabilityInfection, randomThreshold15), fractionUpperSymptoms)
Event 152	EventAssignment 2	imStatus	piecewise(imStatus15, gt(probabilityInfection, randomThreshold15), imStatus)
Event 152	EventAssignment 3	viralExposition	piecewise(viralExposition15, gt(probabilityInfection, randomThreshold15), viralExposition)
Event 152	EventAssignment 4	virulenceFactor	piecewise(virulenceFactorEff15, gt(probabilityInfection, randomThreshold15), virulenceFactor)
Event 153	trigger	geq(, tInf16 * 86400)
Event 153	EventAssignment 1	fractionUpperSymptoms	piecewise(min(1, urtAffinity + symptomNoise16), gt(probabilityInfection, randomThreshold16), fractionUpperSymptoms)
Event 153	EventAssignment 2	imStatus	piecewise(imStatus16, gt(probabilityInfection, randomThreshold16), imStatus)
Event 153	EventAssignment 3	viralExposition	piecewise(viralExposition16, gt(probabilityInfection, randomThreshold16), viralExposition)
Event 153	EventAssignment 4	virulenceFactor	piecewise(virulenceFactorEff16, gt(probabilityInfection, randomThreshold16), virulenceFactor)
Event 154	trigger	geq(, tInf17 * 86400)
Event 154	EventAssignment 1	fractionUpperSymptoms	piecewise(min(1, urtAffinity + symptomNoise17), gt(probabilityInfection, randomThreshold17), fractionUpperSymptoms)
Event 154	EventAssignment 2	imStatus	piecewise(imStatus17, gt(probabilityInfection, randomThreshold17), imStatus)
Event 154	EventAssignment 3	viralExposition	piecewise(viralExposition17, gt(probabilityInfection, randomThreshold17), viralExposition)
Event 154	EventAssignment 4	virulenceFactor	piecewise(virulenceFactorEff17, gt(probabilityInfection, randomThreshold17), virulenceFactor)
Event 155	trigger	geq(, tInf18 * 86400)
Event 155	EventAssignment 1	fractionUpperSymptoms	piecewise(min(1, urtAffinity + symptomNoise18), gt(probabilityInfection, randomThreshold18), fractionUpperSymptoms)
Event 155	EventAssignment 2	imStatus	piecewise(imStatus18, gt(probabilityInfection, randomThreshold18), imStatus)
Event 155	EventAssignment 3	viralExposition	piecewise(viralExposition18, gt(probabilityInfection, randomThreshold18), viralExposition)
Event 155	EventAssignment 4	virulenceFactor	piecewise(virulenceFactorEff18, gt(probabilityInfection, randomThreshold18), virulenceFactor)
Event 156	trigger	geq(, tInf19 * 86400)
Event 156	EventAssignment 1	fractionUpperSymptoms	piecewise(min(1, urtAffinity + symptomNoise19), gt(probabilityInfection, randomThreshold19), fractionUpperSymptoms)
Event 156	EventAssignment 2	imStatus	piecewise(imStatus19, gt(probabilityInfection, randomThreshold19), imStatus)
Event 156	EventAssignment 3	viralExposition	piecewise(viralExposition19, gt(probabilityInfection, randomThreshold19), viralExposition)
Event 156	EventAssignment 4	virulenceFactor	piecewise(virulenceFactorEff19, gt(probabilityInfection, randomThreshold19), virulenceFactor)
Event 157	trigger	geq(, tInf2 * 86400)
Event 157	EventAssignment 1	fractionUpperSymptoms	piecewise(min(1, urtAffinity + symptomNoise2), gt(probabilityInfection, randomThreshold2), fractionUpperSymptoms)
Event 157	EventAssignment 2	imStatus	piecewise(imStatus2, gt(probabilityInfection, randomThreshold2), imStatus)
Event 157	EventAssignment 3	viralExposition	piecewise(viralExposition2, gt(probabilityInfection, randomThreshold2), viralExposition)
Event 157	EventAssignment 4	virulenceFactor	piecewise(virulenceFactorEff2, gt(probabilityInfection, randomThreshold2), virulenceFactor)
Event 158	trigger	geq(, tInf20 * 86400)
Event 158	EventAssignment 1	fractionUpperSymptoms	piecewise(min(1, urtAffinity + symptomNoise20), gt(probabilityInfection, randomThreshold20), fractionUpperSymptoms)
Event 158	EventAssignment 2	imStatus	piecewise(imStatus20, gt(probabilityInfection, randomThreshold20), imStatus)
Event 158	EventAssignment 3	viralExposition	piecewise(viralExposition20, gt(probabilityInfection, randomThreshold20), viralExposition)
Event 158	EventAssignment 4	virulenceFactor	piecewise(virulenceFactorEff20, gt(probabilityInfection, randomThreshold20), virulenceFactor)
Event 159	trigger	geq(, tInf21 * 86400)
Event 159	EventAssignment 1	fractionUpperSymptoms	piecewise(min(1, urtAffinity + symptomNoise21), gt(probabilityInfection, randomThreshold21), fractionUpperSymptoms)
Event 159	EventAssignment 2	imStatus	piecewise(imStatus21, gt(probabilityInfection, randomThreshold21), imStatus)
Event 159	EventAssignment 3	viralExposition	piecewise(viralExposition21, gt(probabilityInfection, randomThreshold21), viralExposition)
Event 159	EventAssignment 4	virulenceFactor	piecewise(virulenceFactorEff21, gt(probabilityInfection, randomThreshold21), virulenceFactor)
Event 160	trigger	geq(, tInf22 * 86400)
Event 160	EventAssignment 1	fractionUpperSymptoms	piecewise(min(1, urtAffinity + symptomNoise22), gt(probabilityInfection, randomThreshold22), fractionUpperSymptoms)
Event 160	EventAssignment 2	imStatus	piecewise(imStatus22, gt(probabilityInfection, randomThreshold22), imStatus)
Event 160	EventAssignment 3	viralExposition	piecewise(viralExposition22, gt(probabilityInfection, randomThreshold22), viralExposition)
Event 160	EventAssignment 4	virulenceFactor	piecewise(virulenceFactorEff22, gt(probabilityInfection, randomThreshold22), virulenceFactor)
Event 161	trigger	geq(, tInf23 * 86400)
Event 161	EventAssignment 1	fractionUpperSymptoms	piecewise(min(1, urtAffinity + symptomNoise23), gt(probabilityInfection, randomThreshold23), fractionUpperSymptoms)
Event 161	EventAssignment 2	imStatus	piecewise(imStatus23, gt(probabilityInfection, randomThreshold23), imStatus)
Event 161	EventAssignment 3	viralExposition	piecewise(viralExposition23, gt(probabilityInfection, randomThreshold23), viralExposition)
Event 161	EventAssignment 4	virulenceFactor	piecewise(virulenceFactorEff23, gt(probabilityInfection, randomThreshold23), virulenceFactor)
Event 162	trigger	geq(, tInf24 * 86400)
Event 162	EventAssignment 1	fractionUpperSymptoms	piecewise(min(1, urtAffinity + symptomNoise24), gt(probabilityInfection, randomThreshold24), fractionUpperSymptoms)
Event 162	EventAssignment 2	imStatus	piecewise(imStatus24, gt(probabilityInfection, randomThreshold24), imStatus)
Event 162	EventAssignment 3	viralExposition	piecewise(viralExposition24, gt(probabilityInfection, randomThreshold24), viralExposition)
Event 162	EventAssignment 4	virulenceFactor	piecewise(virulenceFactorEff24, gt(probabilityInfection, randomThreshold24), virulenceFactor)
Event 163	trigger	geq(, tInf25 * 86400)
Event 163	EventAssignment 1	fractionUpperSymptoms	piecewise(min(1, urtAffinity + symptomNoise25), gt(probabilityInfection, randomThreshold25), fractionUpperSymptoms)
Event 163	EventAssignment 2	imStatus	piecewise(imStatus25, gt(probabilityInfection, randomThreshold25), imStatus)
Event 163	EventAssignment 3	viralExposition	piecewise(viralExposition25, gt(probabilityInfection, randomThreshold25), viralExposition)
Event 163	EventAssignment 4	virulenceFactor	piecewise(virulenceFactorEff25, gt(probabilityInfection, randomThreshold25), virulenceFactor)
Event 164	trigger	geq(, tInf26 * 86400)
Event 164	EventAssignment 1	fractionUpperSymptoms	piecewise(min(1, urtAffinity + symptomNoise26), gt(probabilityInfection, randomThreshold26), fractionUpperSymptoms)
Event 164	EventAssignment 2	imStatus	piecewise(imStatus26, gt(probabilityInfection, randomThreshold26), imStatus)
Event 164	EventAssignment 3	viralExposition	piecewise(viralExposition26, gt(probabilityInfection, randomThreshold26), viralExposition)
Event 164	EventAssignment 4	virulenceFactor	piecewise(virulenceFactorEff26, gt(probabilityInfection, randomThreshold26), virulenceFactor)
Event 165	trigger	geq(, tInf27 * 86400)
Event 165	EventAssignment 1	fractionUpperSymptoms	piecewise(min(1, urtAffinity + symptomNoise27), gt(probabilityInfection, randomThreshold27), fractionUpperSymptoms)
Event 165	EventAssignment 2	imStatus	piecewise(imStatus27, gt(probabilityInfection, randomThreshold27), imStatus)
Event 165	EventAssignment 3	viralExposition	piecewise(viralExposition27, gt(probabilityInfection, randomThreshold27), viralExposition)
Event 165	EventAssignment 4	virulenceFactor	piecewise(virulenceFactorEff27, gt(probabilityInfection, randomThreshold27), virulenceFactor)
Event 166	trigger	geq(, tInf28 * 86400)
Event 166	EventAssignment 1	fractionUpperSymptoms	piecewise(min(1, urtAffinity + symptomNoise28), gt(probabilityInfection, randomThreshold28), fractionUpperSymptoms)
Event 166	EventAssignment 2	imStatus	piecewise(imStatus28, gt(probabilityInfection, randomThreshold28), imStatus)
Event 166	EventAssignment 3	viralExposition	piecewise(viralExposition28, gt(probabilityInfection, randomThreshold28), viralExposition)
Event 166	EventAssignment 4	virulenceFactor	piecewise(virulenceFactorEff28, gt(probabilityInfection, randomThreshold28), virulenceFactor)
Event 167	trigger	geq(, tInf29 * 86400)
Event 167	EventAssignment 1	fractionUpperSymptoms	piecewise(min(1, urtAffinity + symptomNoise29), gt(probabilityInfection, randomThreshold29), fractionUpperSymptoms)
Event 167	EventAssignment 2	imStatus	piecewise(imStatus29, gt(probabilityInfection, randomThreshold29), imStatus)
Event 167	EventAssignment 3	viralExposition	piecewise(viralExposition29, gt(probabilityInfection, randomThreshold29), viralExposition)
Event 167	EventAssignment 4	virulenceFactor	piecewise(virulenceFactorEff29, gt(probabilityInfection, randomThreshold29), virulenceFactor)
Event 168	trigger	geq(, tInf3 * 86400)
Event 168	EventAssignment 1	fractionUpperSymptoms	piecewise(min(1, urtAffinity + symptomNoise3), gt(probabilityInfection, randomThreshold3), fractionUpperSymptoms)
Event 168	EventAssignment 2	imStatus	piecewise(imStatus3, gt(probabilityInfection, randomThreshold3), imStatus)
Event 168	EventAssignment 3	viralExposition	piecewise(viralExposition3, gt(probabilityInfection, randomThreshold3), viralExposition)
Event 168	EventAssignment 4	virulenceFactor	piecewise(virulenceFactorEff3, gt(probabilityInfection, randomThreshold3), virulenceFactor)
Event 169	trigger	geq(, tInf30 * 86400)
Event 169	EventAssignment 1	fractionUpperSymptoms	piecewise(min(1, urtAffinity + symptomNoise30), gt(probabilityInfection, randomThreshold30), fractionUpperSymptoms)
Event 169	EventAssignment 2	imStatus	piecewise(imStatus30, gt(probabilityInfection, randomThreshold30), imStatus)
Event 169	EventAssignment 3	viralExposition	piecewise(viralExposition30, gt(probabilityInfection, randomThreshold30), viralExposition)
Event 169	EventAssignment 4	virulenceFactor	piecewise(virulenceFactorEff30, gt(probabilityInfection, randomThreshold30), virulenceFactor)
Event 170	trigger	geq(, tInf31 * 86400)
Event 170	EventAssignment 1	fractionUpperSymptoms	piecewise(min(1, urtAffinity + symptomNoise31), gt(probabilityInfection, randomThreshold31), fractionUpperSymptoms)
Event 170	EventAssignment 2	imStatus	piecewise(imStatus31, gt(probabilityInfection, randomThreshold31), imStatus)
Event 170	EventAssignment 3	viralExposition	piecewise(viralExposition31, gt(probabilityInfection, randomThreshold31), viralExposition)
Event 170	EventAssignment 4	virulenceFactor	piecewise(virulenceFactorEff31, gt(probabilityInfection, randomThreshold31), virulenceFactor)
Event 171	trigger	geq(, tInf32 * 86400)
Event 171	EventAssignment 1	fractionUpperSymptoms	piecewise(min(1, urtAffinity + symptomNoise32), gt(probabilityInfection, randomThreshold32), fractionUpperSymptoms)
Event 171	EventAssignment 2	imStatus	piecewise(imStatus32, gt(probabilityInfection, randomThreshold32), imStatus)
Event 171	EventAssignment 3	viralExposition	piecewise(viralExposition32, gt(probabilityInfection, randomThreshold32), viralExposition)
Event 171	EventAssignment 4	virulenceFactor	piecewise(virulenceFactorEff32, gt(probabilityInfection, randomThreshold32), virulenceFactor)
Event 172	trigger	geq(, tInf33 * 86400)
Event 172	EventAssignment 1	fractionUpperSymptoms	piecewise(min(1, urtAffinity + symptomNoise33), gt(probabilityInfection, randomThreshold33), fractionUpperSymptoms)
Event 172	EventAssignment 2	imStatus	piecewise(imStatus33, gt(probabilityInfection, randomThreshold33), imStatus)
Event 172	EventAssignment 3	viralExposition	piecewise(viralExposition33, gt(probabilityInfection, randomThreshold33), viralExposition)
Event 172	EventAssignment 4	virulenceFactor	piecewise(virulenceFactorEff33, gt(probabilityInfection, randomThreshold33), virulenceFactor)
Event 173	trigger	geq(, tInf34 * 86400)
Event 173	EventAssignment 1	fractionUpperSymptoms	piecewise(min(1, urtAffinity + symptomNoise34), gt(probabilityInfection, randomThreshold34), fractionUpperSymptoms)
Event 173	EventAssignment 2	imStatus	piecewise(imStatus34, gt(probabilityInfection, randomThreshold34), imStatus)
Event 173	EventAssignment 3	viralExposition	piecewise(viralExposition34, gt(probabilityInfection, randomThreshold34), viralExposition)
Event 173	EventAssignment 4	virulenceFactor	piecewise(virulenceFactorEff34, gt(probabilityInfection, randomThreshold34), virulenceFactor)
Event 174	trigger	geq(, tInf35 * 86400)
Event 174	EventAssignment 1	fractionUpperSymptoms	piecewise(min(1, urtAffinity + symptomNoise35), gt(probabilityInfection, randomThreshold35), fractionUpperSymptoms)
Event 174	EventAssignment 2	imStatus	piecewise(imStatus35, gt(probabilityInfection, randomThreshold35), imStatus)
Event 174	EventAssignment 3	viralExposition	piecewise(viralExposition35, gt(probabilityInfection, randomThreshold35), viralExposition)
Event 174	EventAssignment 4	virulenceFactor	piecewise(virulenceFactorEff35, gt(probabilityInfection, randomThreshold35), virulenceFactor)
Event 175	trigger	geq(, tInf36 * 86400)
Event 175	EventAssignment 1	fractionUpperSymptoms	piecewise(min(1, urtAffinity + symptomNoise36), gt(probabilityInfection, randomThreshold36), fractionUpperSymptoms)
Event 175	EventAssignment 2	imStatus	piecewise(imStatus36, gt(probabilityInfection, randomThreshold36), imStatus)
Event 175	EventAssignment 3	viralExposition	piecewise(viralExposition36, gt(probabilityInfection, randomThreshold36), viralExposition)
Event 175	EventAssignment 4	virulenceFactor	piecewise(virulenceFactorEff36, gt(probabilityInfection, randomThreshold36), virulenceFactor)
Event 176	trigger	geq(, tInf37 * 86400)
Event 176	EventAssignment 1	fractionUpperSymptoms	piecewise(min(1, urtAffinity + symptomNoise37), gt(probabilityInfection, randomThreshold37), fractionUpperSymptoms)
Event 176	EventAssignment 2	imStatus	piecewise(imStatus37, gt(probabilityInfection, randomThreshold37), imStatus)
Event 176	EventAssignment 3	viralExposition	piecewise(viralExposition37, gt(probabilityInfection, randomThreshold37), viralExposition)
Event 176	EventAssignment 4	virulenceFactor	piecewise(virulenceFactorEff37, gt(probabilityInfection, randomThreshold37), virulenceFactor)
Event 177	trigger	geq(, tInf38 * 86400)
Event 177	EventAssignment 1	fractionUpperSymptoms	piecewise(min(1, urtAffinity + symptomNoise38), gt(probabilityInfection, randomThreshold38), fractionUpperSymptoms)
Event 177	EventAssignment 2	imStatus	piecewise(imStatus38, gt(probabilityInfection, randomThreshold38), imStatus)
Event 177	EventAssignment 3	viralExposition	piecewise(viralExposition38, gt(probabilityInfection, randomThreshold38), viralExposition)
Event 177	EventAssignment 4	virulenceFactor	piecewise(virulenceFactorEff38, gt(probabilityInfection, randomThreshold38), virulenceFactor)
Event 178	trigger	geq(, tInf39 * 86400)
Event 178	EventAssignment 1	fractionUpperSymptoms	piecewise(min(1, urtAffinity + symptomNoise39), gt(probabilityInfection, randomThreshold39), fractionUpperSymptoms)
Event 178	EventAssignment 2	imStatus	piecewise(imStatus39, gt(probabilityInfection, randomThreshold39), imStatus)
Event 178	EventAssignment 3	viralExposition	piecewise(viralExposition39, gt(probabilityInfection, randomThreshold39), viralExposition)
Event 178	EventAssignment 4	virulenceFactor	piecewise(virulenceFactorEff39, gt(probabilityInfection, randomThreshold39), virulenceFactor)
Event 179	trigger	geq(, tInf4 * 86400)
Event 179	EventAssignment 1	fractionUpperSymptoms	piecewise(min(1, urtAffinity + symptomNoise4), gt(probabilityInfection, randomThreshold4), fractionUpperSymptoms)
Event 179	EventAssignment 2	imStatus	piecewise(imStatus4, gt(probabilityInfection, randomThreshold4), imStatus)
Event 179	EventAssignment 3	viralExposition	piecewise(viralExposition4, gt(probabilityInfection, randomThreshold4), viralExposition)
Event 179	EventAssignment 4	virulenceFactor	piecewise(virulenceFactorEff4, gt(probabilityInfection, randomThreshold4), virulenceFactor)
Event 180	trigger	geq(, tInf40 * 86400)
Event 180	EventAssignment 1	fractionUpperSymptoms	piecewise(min(1, urtAffinity + symptomNoise40), gt(probabilityInfection, randomThreshold40), fractionUpperSymptoms)
Event 180	EventAssignment 2	imStatus	piecewise(imStatus40, gt(probabilityInfection, randomThreshold40), imStatus)
Event 180	EventAssignment 3	viralExposition	piecewise(viralExposition40, gt(probabilityInfection, randomThreshold40), viralExposition)
Event 180	EventAssignment 4	virulenceFactor	piecewise(virulenceFactorEff40, gt(probabilityInfection, randomThreshold40), virulenceFactor)
Event 181	trigger	geq(, tInf41 * 86400)
Event 181	EventAssignment 1	fractionUpperSymptoms	piecewise(min(1, urtAffinity + symptomNoise41), gt(probabilityInfection, randomThreshold41), fractionUpperSymptoms)
Event 181	EventAssignment 2	imStatus	piecewise(imStatus41, gt(probabilityInfection, randomThreshold41), imStatus)
Event 181	EventAssignment 3	viralExposition	piecewise(viralExposition41, gt(probabilityInfection, randomThreshold41), viralExposition)
Event 181	EventAssignment 4	virulenceFactor	piecewise(virulenceFactorEff41, gt(probabilityInfection, randomThreshold41), virulenceFactor)
Event 182	trigger	geq(, tInf42 * 86400)
Event 182	EventAssignment 1	fractionUpperSymptoms	piecewise(min(1, urtAffinity + symptomNoise42), gt(probabilityInfection, randomThreshold42), fractionUpperSymptoms)
Event 182	EventAssignment 2	imStatus	piecewise(imStatus42, gt(probabilityInfection, randomThreshold42), imStatus)
Event 182	EventAssignment 3	viralExposition	piecewise(viralExposition42, gt(probabilityInfection, randomThreshold42), viralExposition)
Event 182	EventAssignment 4	virulenceFactor	piecewise(virulenceFactorEff42, gt(probabilityInfection, randomThreshold42), virulenceFactor)
Event 183	trigger	geq(, tInf43 * 86400)
Event 183	EventAssignment 1	fractionUpperSymptoms	piecewise(min(1, urtAffinity + symptomNoise43), gt(probabilityInfection, randomThreshold43), fractionUpperSymptoms)
Event 183	EventAssignment 2	imStatus	piecewise(imStatus43, gt(probabilityInfection, randomThreshold43), imStatus)
Event 183	EventAssignment 3	viralExposition	piecewise(viralExposition43, gt(probabilityInfection, randomThreshold43), viralExposition)
Event 183	EventAssignment 4	virulenceFactor	piecewise(virulenceFactorEff43, gt(probabilityInfection, randomThreshold43), virulenceFactor)
Event 184	trigger	geq(, tInf44 * 86400)
Event 184	EventAssignment 1	fractionUpperSymptoms	piecewise(min(1, urtAffinity + symptomNoise44), gt(probabilityInfection, randomThreshold44), fractionUpperSymptoms)
Event 184	EventAssignment 2	imStatus	piecewise(imStatus44, gt(probabilityInfection, randomThreshold44), imStatus)
Event 184	EventAssignment 3	viralExposition	piecewise(viralExposition44, gt(probabilityInfection, randomThreshold44), viralExposition)
Event 184	EventAssignment 4	virulenceFactor	piecewise(virulenceFactorEff44, gt(probabilityInfection, randomThreshold44), virulenceFactor)
Event 185	trigger	geq(, tInf45 * 86400)
Event 185	EventAssignment 1	fractionUpperSymptoms	piecewise(min(1, urtAffinity + symptomNoise45), gt(probabilityInfection, randomThreshold45), fractionUpperSymptoms)
Event 185	EventAssignment 2	imStatus	piecewise(imStatus45, gt(probabilityInfection, randomThreshold45), imStatus)
Event 185	EventAssignment 3	viralExposition	piecewise(viralExposition45, gt(probabilityInfection, randomThreshold45), viralExposition)
Event 185	EventAssignment 4	virulenceFactor	piecewise(virulenceFactorEff45, gt(probabilityInfection, randomThreshold45), virulenceFactor)
Event 186	trigger	geq(, tInf46 * 86400)
Event 186	EventAssignment 1	fractionUpperSymptoms	piecewise(min(1, urtAffinity + symptomNoise46), gt(probabilityInfection, randomThreshold46), fractionUpperSymptoms)
Event 186	EventAssignment 2	imStatus	piecewise(imStatus46, gt(probabilityInfection, randomThreshold46), imStatus)
Event 186	EventAssignment 3	viralExposition	piecewise(viralExposition46, gt(probabilityInfection, randomThreshold46), viralExposition)
Event 186	EventAssignment 4	virulenceFactor	piecewise(virulenceFactorEff46, gt(probabilityInfection, randomThreshold46), virulenceFactor)
Event 187	trigger	geq(, tInf47 * 86400)
Event 187	EventAssignment 1	fractionUpperSymptoms	piecewise(min(1, urtAffinity + symptomNoise47), gt(probabilityInfection, randomThreshold47), fractionUpperSymptoms)
Event 187	EventAssignment 2	imStatus	piecewise(imStatus47, gt(probabilityInfection, randomThreshold47), imStatus)
Event 187	EventAssignment 3	viralExposition	piecewise(viralExposition47, gt(probabilityInfection, randomThreshold47), viralExposition)
Event 187	EventAssignment 4	virulenceFactor	piecewise(virulenceFactorEff47, gt(probabilityInfection, randomThreshold47), virulenceFactor)
Event 188	trigger	geq(, tInf5 * 86400)
Event 188	EventAssignment 1	fractionUpperSymptoms	piecewise(min(1, urtAffinity + symptomNoise5), gt(probabilityInfection, randomThreshold5), fractionUpperSymptoms)
Event 188	EventAssignment 2	imStatus	piecewise(imStatus5, gt(probabilityInfection, randomThreshold5), imStatus)
Event 188	EventAssignment 3	viralExposition	piecewise(viralExposition5, gt(probabilityInfection, randomThreshold5), viralExposition)
Event 188	EventAssignment 4	virulenceFactor	piecewise(virulenceFactorEff5, gt(probabilityInfection, randomThreshold5), virulenceFactor)
Event 189	trigger	geq(, tInf6 * 86400)
Event 189	EventAssignment 1	fractionUpperSymptoms	piecewise(min(1, urtAffinity + symptomNoise6), gt(probabilityInfection, randomThreshold6), fractionUpperSymptoms)
Event 189	EventAssignment 2	imStatus	piecewise(imStatus6, gt(probabilityInfection, randomThreshold6), imStatus)
Event 189	EventAssignment 3	viralExposition	piecewise(viralExposition6, gt(probabilityInfection, randomThreshold6), viralExposition)
Event 189	EventAssignment 4	virulenceFactor	piecewise(virulenceFactorEff6, gt(probabilityInfection, randomThreshold6), virulenceFactor)
Event 190	trigger	geq(, tInf7 * 86400)
Event 190	EventAssignment 1	fractionUpperSymptoms	piecewise(min(1, urtAffinity + symptomNoise7), gt(probabilityInfection, randomThreshold7), fractionUpperSymptoms)
Event 190	EventAssignment 2	imStatus	piecewise(imStatus7, gt(probabilityInfection, randomThreshold7), imStatus)
Event 190	EventAssignment 3	viralExposition	piecewise(viralExposition7, gt(probabilityInfection, randomThreshold7), viralExposition)
Event 190	EventAssignment 4	virulenceFactor	piecewise(virulenceFactorEff7, gt(probabilityInfection, randomThreshold7), virulenceFactor)
Event 191	trigger	geq(, tInf8 * 86400)
Event 191	EventAssignment 1	fractionUpperSymptoms	piecewise(min(1, urtAffinity + symptomNoise8), gt(probabilityInfection, randomThreshold8), fractionUpperSymptoms)
Event 191	EventAssignment 2	imStatus	piecewise(imStatus8, gt(probabilityInfection, randomThreshold8), imStatus)
Event 191	EventAssignment 3	viralExposition	piecewise(viralExposition8, gt(probabilityInfection, randomThreshold8), viralExposition)
Event 191	EventAssignment 4	virulenceFactor	piecewise(virulenceFactorEff8, gt(probabilityInfection, randomThreshold8), virulenceFactor)
Event 192	trigger	geq(, tInf9 * 86400)
Event 192	EventAssignment 1	fractionUpperSymptoms	piecewise(min(1, urtAffinity + symptomNoise9), gt(probabilityInfection, randomThreshold9), fractionUpperSymptoms)
Event 192	EventAssignment 2	imStatus	piecewise(imStatus9, gt(probabilityInfection, randomThreshold9), imStatus)
Event 192	EventAssignment 3	viralExposition	piecewise(viralExposition9, gt(probabilityInfection, randomThreshold9), viralExposition)
Event 192	EventAssignment 4	virulenceFactor	piecewise(virulenceFactorEff9, gt(probabilityInfection, randomThreshold9), virulenceFactor)
Event 193	trigger	geq(, tEndDataSeasonality * 31556925.9747)
Event 193	EventAssignment 1	dataSeasonality	1
Event 194	trigger	geq(, tStartDataSeasonality * 31556925.9747)
Event 194	EventAssignment 1	dataSeasonality	diseaseBurdenSeasonality
Event 195	trigger	geq(, OM85treatmentStart * 86400 + 0)
Event 195	EventAssignment 1	Stomach_DOT_OM85	piecewise(Stomach_DOT_OM85 + OM85dose / molarMassOM85 * 6.02214076e17, eq(OM85treatment, 1), Stomach_DOT_OM85)
Event 196	trigger	geq(, OM85treatmentStart * 86400 + 1 * 1 * 86400)
Event 196	EventAssignment 1	Stomach_DOT_OM85	piecewise(Stomach_DOT_OM85 + OM85dose / molarMassOM85 * 6.02214076e17, eq(OM85treatment, 1), Stomach_DOT_OM85)
Event 197	trigger	geq(, OM85treatmentStart * 86400 + 2 * 1 * 86400)
Event 197	EventAssignment 1	Stomach_DOT_OM85	piecewise(Stomach_DOT_OM85 + OM85dose / molarMassOM85 * 6.02214076e17, eq(OM85treatment, 1), Stomach_DOT_OM85)
Event 198	trigger	geq(, OM85treatmentStart * 86400 + 3 * 1 * 86400)
Event 198	EventAssignment 1	Stomach_DOT_OM85	piecewise(Stomach_DOT_OM85 + OM85dose / molarMassOM85 * 6.02214076e17, eq(OM85treatment, 1), Stomach_DOT_OM85)
Event 199	trigger	geq(, OM85treatmentStart * 86400 + 4 * 1 * 86400)
Event 199	EventAssignment 1	Stomach_DOT_OM85	piecewise(Stomach_DOT_OM85 + OM85dose / molarMassOM85 * 6.02214076e17, eq(OM85treatment, 1), Stomach_DOT_OM85)
Event 200	trigger	geq(, OM85treatmentStart * 86400 + 5 * 1 * 86400)
Event 200	EventAssignment 1	Stomach_DOT_OM85	piecewise(Stomach_DOT_OM85 + OM85dose / molarMassOM85 * 6.02214076e17, eq(OM85treatment, 1), Stomach_DOT_OM85)
Event 201	trigger	geq(, OM85treatmentStart * 86400 + 6 * 1 * 86400)
Event 201	EventAssignment 1	Stomach_DOT_OM85	piecewise(Stomach_DOT_OM85 + OM85dose / molarMassOM85 * 6.02214076e17, eq(OM85treatment, 1), Stomach_DOT_OM85)
Event 202	trigger	geq(, OM85treatmentStart * 86400 + 7 * 1 * 86400)
Event 202	EventAssignment 1	Stomach_DOT_OM85	piecewise(Stomach_DOT_OM85 + OM85dose / molarMassOM85 * 6.02214076e17, eq(OM85treatment, 1), Stomach_DOT_OM85)
Event 203	trigger	geq(, OM85treatmentStart * 86400 + 8 * 1 * 86400)
Event 203	EventAssignment 1	Stomach_DOT_OM85	piecewise(Stomach_DOT_OM85 + OM85dose / molarMassOM85 * 6.02214076e17, eq(OM85treatment, 1), Stomach_DOT_OM85)
Event 204	trigger	geq(, OM85treatmentStart * 86400 + 9 * 1 * 86400)
Event 204	EventAssignment 1	Stomach_DOT_OM85	piecewise(Stomach_DOT_OM85 + OM85dose / molarMassOM85 * 6.02214076e17, eq(OM85treatment, 1), Stomach_DOT_OM85)
Event 205	trigger	geq(, (OM85treatmentStart + 30 * 1) * 86400 + 0)
Event 205	EventAssignment 1	Stomach_DOT_OM85	piecewise(Stomach_DOT_OM85 + OM85dose / molarMassOM85 * 6.02214076e17, eq(OM85treatment, 1), Stomach_DOT_OM85)
Event 206	trigger	geq(, (OM85treatmentStart + 30 * 1) * 86400 + 1 * 1 * 86400)
Event 206	EventAssignment 1	Stomach_DOT_OM85	piecewise(Stomach_DOT_OM85 + OM85dose / molarMassOM85 * 6.02214076e17, eq(OM85treatment, 1), Stomach_DOT_OM85)
Event 207	trigger	geq(, (OM85treatmentStart + 30 * 1) * 86400 + 2 * 1 * 86400)
Event 207	EventAssignment 1	Stomach_DOT_OM85	piecewise(Stomach_DOT_OM85 + OM85dose / molarMassOM85 * 6.02214076e17, eq(OM85treatment, 1), Stomach_DOT_OM85)
Event 208	trigger	geq(, (OM85treatmentStart + 30 * 1) * 86400 + 3 * 1 * 86400)
Event 208	EventAssignment 1	Stomach_DOT_OM85	piecewise(Stomach_DOT_OM85 + OM85dose / molarMassOM85 * 6.02214076e17, eq(OM85treatment, 1), Stomach_DOT_OM85)
Event 209	trigger	geq(, (OM85treatmentStart + 30 * 1) * 86400 + 4 * 1 * 86400)
Event 209	EventAssignment 1	Stomach_DOT_OM85	piecewise(Stomach_DOT_OM85 + OM85dose / molarMassOM85 * 6.02214076e17, eq(OM85treatment, 1), Stomach_DOT_OM85)
Event 210	trigger	geq(, (OM85treatmentStart + 30 * 1) * 86400 + 5 * 1 * 86400)
Event 210	EventAssignment 1	Stomach_DOT_OM85	piecewise(Stomach_DOT_OM85 + OM85dose / molarMassOM85 * 6.02214076e17, eq(OM85treatment, 1), Stomach_DOT_OM85)
Event 211	trigger	geq(, (OM85treatmentStart + 30 * 1) * 86400 + 6 * 1 * 86400)
Event 211	EventAssignment 1	Stomach_DOT_OM85	piecewise(Stomach_DOT_OM85 + OM85dose / molarMassOM85 * 6.02214076e17, eq(OM85treatment, 1), Stomach_DOT_OM85)
Event 212	trigger	geq(, (OM85treatmentStart + 30 * 1) * 86400 + 7 * 1 * 86400)
Event 212	EventAssignment 1	Stomach_DOT_OM85	piecewise(Stomach_DOT_OM85 + OM85dose / molarMassOM85 * 6.02214076e17, eq(OM85treatment, 1), Stomach_DOT_OM85)
Event 213	trigger	geq(, (OM85treatmentStart + 30 * 1) * 86400 + 8 * 1 * 86400)
Event 213	EventAssignment 1	Stomach_DOT_OM85	piecewise(Stomach_DOT_OM85 + OM85dose / molarMassOM85 * 6.02214076e17, eq(OM85treatment, 1), Stomach_DOT_OM85)
Event 214	trigger	geq(, (OM85treatmentStart + 30 * 1) * 86400 + 9 * 1 * 86400)
Event 214	EventAssignment 1	Stomach_DOT_OM85	piecewise(Stomach_DOT_OM85 + OM85dose / molarMassOM85 * 6.02214076e17, eq(OM85treatment, 1), Stomach_DOT_OM85)
Event 215	trigger	geq(, (OM85treatmentStart + 60 * 1) * 86400 + 0)
Event 215	EventAssignment 1	Stomach_DOT_OM85	piecewise(Stomach_DOT_OM85 + OM85dose / molarMassOM85 * 6.02214076e17, eq(OM85treatment, 1), Stomach_DOT_OM85)
Event 216	trigger	geq(, (OM85treatmentStart + 60 * 1) * 86400 + 1 * 1 * 86400)
Event 216	EventAssignment 1	Stomach_DOT_OM85	piecewise(Stomach_DOT_OM85 + OM85dose / molarMassOM85 * 6.02214076e17, eq(OM85treatment, 1), Stomach_DOT_OM85)
Event 217	trigger	geq(, (OM85treatmentStart + 60 * 1) * 86400 + 2 * 1 * 86400)
Event 217	EventAssignment 1	Stomach_DOT_OM85	piecewise(Stomach_DOT_OM85 + OM85dose / molarMassOM85 * 6.02214076e17, eq(OM85treatment, 1), Stomach_DOT_OM85)
Event 218	trigger	geq(, (OM85treatmentStart + 60 * 1) * 86400 + 3 * 1 * 86400)
Event 218	EventAssignment 1	Stomach_DOT_OM85	piecewise(Stomach_DOT_OM85 + OM85dose / molarMassOM85 * 6.02214076e17, eq(OM85treatment, 1), Stomach_DOT_OM85)
Event 219	trigger	geq(, (OM85treatmentStart + 60 * 1) * 86400 + 4 * 1 * 86400)
Event 219	EventAssignment 1	Stomach_DOT_OM85	piecewise(Stomach_DOT_OM85 + OM85dose / molarMassOM85 * 6.02214076e17, eq(OM85treatment, 1), Stomach_DOT_OM85)
Event 220	trigger	geq(, (OM85treatmentStart + 60 * 1) * 86400 + 5 * 1 * 86400)
Event 220	EventAssignment 1	Stomach_DOT_OM85	piecewise(Stomach_DOT_OM85 + OM85dose / molarMassOM85 * 6.02214076e17, eq(OM85treatment, 1), Stomach_DOT_OM85)
Event 221	trigger	geq(, (OM85treatmentStart + 60 * 1) * 86400 + 6 * 1 * 86400)
Event 221	EventAssignment 1	Stomach_DOT_OM85	piecewise(Stomach_DOT_OM85 + OM85dose / molarMassOM85 * 6.02214076e17, eq(OM85treatment, 1), Stomach_DOT_OM85)
Event 222	trigger	geq(, (OM85treatmentStart + 60 * 1) * 86400 + 7 * 1 * 86400)
Event 222	EventAssignment 1	Stomach_DOT_OM85	piecewise(Stomach_DOT_OM85 + OM85dose / molarMassOM85 * 6.02214076e17, eq(OM85treatment, 1), Stomach_DOT_OM85)
Event 223	trigger	geq(, (OM85treatmentStart + 60 * 1) * 86400 + 8 * 1 * 86400)
Event 223	EventAssignment 1	Stomach_DOT_OM85	piecewise(Stomach_DOT_OM85 + OM85dose / molarMassOM85 * 6.02214076e17, eq(OM85treatment, 1), Stomach_DOT_OM85)
Event 224	trigger	geq(, (OM85treatmentStart + 60 * 1) * 86400 + 9 * 1 * 86400)
Event 224	EventAssignment 1	Stomach_DOT_OM85	piecewise(Stomach_DOT_OM85 + OM85dose / molarMassOM85 * 6.02214076e17, eq(OM85treatment, 1), Stomach_DOT_OM85)
Event 225	trigger	and(geq(ratioInfectedCells, thresholdRTI), lt(fractionUpperSymptoms, 0.5))
Event 225	EventAssignment 1	nLRTI	nLRTI + 1
Event 226	trigger	geq(ratioInfectedCells, thresholdRTI)
Event 226	EventAssignment 1	nRTI	nRTI + 1
Event 227	trigger	and(geq(ratioInfectedCells, thresholdRTI), geq(fractionUpperSymptoms, 0.5))
Event 227	EventAssignment 1	nURTI	nURTI + 1
Event 228	trigger	geq(wheezing, bronchiolWheeze)
Event 228	EventAssignment 1	eStartWhe	/ 86400
Event 228	EventAssignment 2	nWhe	nWhe + 1
Event 229	trigger	lt(wheezing, bronchiolWheeze)
Event 229	EventAssignment 1	nDWhe	nDWhe + * 1.15740740740741e-5 - eStartWhe
Event 230	trigger	geq(, tInf0 * 86400)
Event 230	EventAssignment 1	RTT_DOT_virus	piecewise(RTT_DOT_virus + viralExposition * RTT, lt(booleanCombo, 0.5), RTT_DOT_virus)
Event 230	EventAssignment 2	viralExposition	piecewise(0, lt(booleanCombo, 0.5), viralExposition)
Event 231	trigger	and(and(gt(viralExposition, 0), eq(allowSurinfection, 0)), gt(booleanCombo, 0.5))
Event 231	EventAssignment 1	RTT_DOT_iEC	0
Event 231	EventAssignment 2	RTT_DOT_ig	0
Event 231	EventAssignment 3	RTT_DOT_tCL	0
Event 231	EventAssignment 4	RTT_DOT_virus	viralExposition * RTT
Event 231	EventAssignment 5	nExp	nExp + 1
Event 231	EventAssignment 6	viralExposition	0
Event 232	trigger	and(and(gt(viralExposition, 0), eq(allowSurinfection, 1)), gt(booleanCombo, 0.5))
Event 232	EventAssignment 1	RTT_DOT_virus	RTT_DOT_virus + viralExposition * RTT
Event 232	EventAssignment 2	nExp	nExp + 1
Event 232	EventAssignment 3	viralExposition	0
Event 233	trigger	lt(RTT_DOT_virus / RTT, 1e-5 * 1)
Event 233	EventAssignment 1	RTT_DOT_iEC	0
Event 233	EventAssignment 2	RTT_DOT_virus	0
Event 234	trigger	geq(, tEndLockdown * 86400)
Event 234	EventAssignment 1	lockdownStrength	1
Event 235	trigger	geq(, tStartLockdown * 86400)
Event 235	EventAssignment 1	lockdownStrength	covidInfluence
